# Supplementary material for: How Do Ants Make Sense of Gravity? A Boltzmann Walker Analysis of Lasius niger Trajectories on Various Inclines
Source: PLoS One. 2013 Oct 29;8(10):e76531. doi: 10.1371/journal.pone.0076531 (PMC3812222; doi:10.1371/journal.pone.0076531)
Supplement: Dataset S5 — Trajectories for . (ZIP) [file pone.0076531.s009.zip › Incline5/5-A-26-50-20120618-09.txt]

Pente	Colonie	Temperature	Humidite	Date	Indiv	Frame	Time	X	Y
5	A	26	50	20120618	9	16	0	0	0
5	A	26	50	20120618	9	18	0.04	0.00019702116244201	-0.001528927495485
5	A	26	50	20120618	9	20	0.08	0.00024151939218208	-0.0030495818416301
5	A	26	50	20120618	9	22	0.12	0.00093802664271864	-0.0038630445537749
5	A	26	50	20120618	9	24	0.16	0.00140112501585333	-0.0042251680785561
5	A	26	50	20120618	9	26	0.2	0.00173725529535817	-0.0046925373766492
5	A	26	50	20120618	9	28	0.24	0.00287081817627833	-0.005267485900432
5	A	26	50	20120618	9	30	0.28	0.0037046384926535	-0.0040969413348558
5	A	26	50	20120618	9	32	0.32	0.00528247656419316	-0.0041232457071159
5	A	26	50	20120618	9	34	0.36	0.0067313383588444	-0.003946893275888
5	A	26	50	20120618	9	36	0.4	0.00876179548102157	-0.0033833998819604
5	A	26	50	20120618	9	38	0.44	0.00947547835527315	-0.0033242150443751
5	A	26	50	20120618	9	40	0.48	0.0112333175290317	-0.0028593913306943
5	A	26	50	20120618	9	42	0.52	0.0113542610728858	-0.0035995624249692
5	A	26	50	20120618	9	44	0.56	0.0130043301021237	-0.0048661674467696
5	A	26	50	20120618	9	46	0.6	0.0125852279129144	-0.004799063013235
5	A	26	50	20120618	9	48	0.64	0.0139455811517645	-0.00601385125011
5	A	26	50	20120618	9	50	0.68	0.0148650886678839	-0.0064406750453698
5	A	26	50	20120618	9	52	0.72	0.0168148790484633	-0.0090388540600261
5	A	26	50	20120618	9	54	0.76	0.0173754591624523	-0.0076899913063702
5	A	26	50	20120618	9	56	0.8	0.0178846114002457	-0.0080016486201782
5	A	26	50	20120618	9	58	0.84	0.0182580132781869	-0.0058740562394694
5	A	26	50	20120618	9	60	0.88	0.0191673313855894	-0.0047714151380906
5	A	26	50	20120618	9	62	0.92	0.0208339113581679	-0.0046368527176308
5	A	26	50	20120618	9	64	0.96	0.0217238830240371	-0.0039805091322656
5	A	26	50	20120618	9	66	1	0.0239554158589396	-0.0027540578761417
5	A	26	50	20120618	9	68	1.04	0.0245746971494757	-0.000615345534192
5	A	26	50	20120618	9	70	1.08	0.0255659265064108	-0.000209742013435498
5	A	26	50	20120618	9	72	1.12	0.0264653309767410	0.0017514539995244
5	A	26	50	20120618	9	74	1.16	0.0276432365239094	0.00521939556824353
5	A	26	50	20120618	9	76	1.2	0.0281794355960832	0.00741842694705557
5	A	26	50	20120618	9	78	1.24	0.0290824887374043	0.00797485634423908
5	A	26	50	20120618	9	80	1.28	0.0304788832088915	0.00760928213836563
5	A	26	50	20120618	9	82	1.32	0.0323370891191716	0.00787168946486396
5	A	26	50	20120618	9	84	1.36	0.032740139984448	0.00838717030834895
5	A	26	50	20120618	9	86	1.4	0.0344341557001366	0.00804853687083871
5	A	26	50	20120618	9	88	1.44	0.0356928057706486	0.00791333805427585
5	A	26	50	20120618	9	90	1.48	0.0357969625995174	0.00830189323053785
5	A	26	50	20120618	9	92	1.52	0.0353958209225503	0.00806069910747512
5	A	26	50	20120618	9	94	1.56	0.0345465149676671	0.00749975129795983
5	A	26	50	20120618	9	96	1.6	0.0336645406794931	0.00825854758485112
5	A	26	50	20120618	9	98	1.64	0.0330995623613251	0.00885124448884169
5	A	26	50	20120618	9	100	1.68	0.0326335789925231	0.00947491266984822
5	A	26	50	20120618	9	102	1.72	0.0315408868835556	0.0110208602255564
5	A	26	50	20120618	9	104	1.76	0.0308001925302627	0.0113176329416204
5	A	26	50	20120618	9	106	1.8	0.0287765943438630	0.0125629894046461
5	A	26	50	20120618	9	108	1.84	0.0271414806230472	0.012756595241335
5	A	26	50	20120618	9	110	1.88	0.0251726832121895	0.0148269331859711
5	A	26	50	20120618	9	112	1.92	0.0239517926437928	0.0153742338346095
5	A	26	50	20120618	9	114	1.96	0.0222578971362570	0.0174774027470961
5	A	26	50	20120618	9	116	2	0.0205246511363482	0.0179934351338704
5	A	26	50	20120618	9	118	2.04	0.0191079344159697	0.0193460879798734
5	A	26	50	20120618	9	120	2.08	0.0185843218445010	0.0203776860629464
5	A	26	50	20120618	9	122	2.12	0.0176876750906174	0.0206645239287347
5	A	26	50	20120618	9	124	2.16	0.0160801668185392	0.0224456976262724
5	A	26	50	20120618	9	126	2.2	0.0146027096256568	0.0198798333915164
5	A	26	50	20120618	9	128	2.24	0.0124379842394408	0.0212093242477948
5	A	26	50	20120618	9	130	2.28	0.0116712047169899	0.0205189971105259
5	A	26	50	20120618	9	132	2.32	0.010148130170607	0.0183847173947132
5	A	26	50	20120618	9	134	2.36	0.00909925017152757	0.0182431548433939
5	A	26	50	20120618	9	136	2.4	0.00742987359162941	0.0170266872279135
5	A	26	50	20120618	9	138	2.44	0.00687104144560343	0.0169921153631677
5	A	26	50	20120618	9	140	2.48	0.00586327427526992	0.0164780642895943
5	A	26	50	20120618	9	142	2.52	0.00499173476186591	0.0141571694210058
5	A	26	50	20120618	9	144	2.56	0.00460055692655248	0.0144756425370776
5	A	26	50	20120618	9	146	2.6	0.00282424812366938	0.0128055128884575
5	A	26	50	20120618	9	148	2.64	0.00105109301703037	0.0107334354611397
5	A	26	50	20120618	9	150	2.68	0.000162733554622280	0.0105223145894808
5	A	26	50	20120618	9	152	2.72	-0.00203655238263099	0.00897581549048332
5	A	26	50	20120618	9	154	2.76	-0.00306695545524384	0.00976735789241135
5	A	26	50	20120618	9	156	2.8	-0.00438709553144786	0.0113269243247252
5	A	26	50	20120618	9	158	2.84	-0.00594620234435386	0.0124607771194256
5	A	26	50	20120618	9	160	2.88	-0.00696664228241986	0.0123272187905951
5	A	26	50	20120618	9	162	2.92	-0.00716321089652186	0.0145366375680228
5	A	26	50	20120618	9	164	2.96	-0.00716216437848576	0.0148898515473611
5	A	26	50	20120618	9	166	3	-0.00711179009139396	0.0147656553123135
5	A	26	50	20120618	9	168	3.04	-0.00653508087172606	0.0133996735034851
5	A	26	50	20120618	9	170	3.08	-0.00612681862947236	0.0128830825023536
5	A	26	50	20120618	9	172	3.12	-0.00550001089435736	0.0134069779165348
5	A	26	50	20120618	9	174	3.16	-0.00594775797927256	0.0126491503659337
5	A	26	50	20120618	9	176	3.2	-0.00608796311184616	0.0122414891644440
5	A	26	50	20120618	9	178	3.24	-0.00644809259550446	0.0120339533241658
5	A	26	50	20120618	9	180	3.28	-0.00657412730818316	0.0113390370638869
5	A	26	50	20120618	9	182	3.32	-0.00723875818502386	0.00899902980610967
5	A	26	50	20120618	9	184	3.36	-0.00775056914431446	0.00646575612289856
5	A	26	50	20120618	9	186	3.4	-0.00868520874555126	0.00580997115189053
5	A	26	50	20120618	9	188	3.44	-0.00929184979526686	0.00545324992291754
5	A	26	50	20120618	9	190	3.48	-0.00960980035942736	0.00541001034324799
5	A	26	50	20120618	9	192	3.52	-0.00935309231358536	0.0055174622897171
5	A	26	50	20120618	9	194	3.56	-0.00931493683167256	0.0040120602368422
5	A	26	50	20120618	9	196	3.6	-0.00928373220941876	0.002845949230784
5	A	26	50	20120618	9	198	3.64	-0.00916748668301886	0.000365987156233701
5	A	26	50	20120618	9	200	3.68	-0.00988641628958686	-0.0006237360632575
5	A	26	50	20120618	9	202	3.72	-0.00966715661887656	-0.000928838497203897
5	A	26	50	20120618	9	204	3.76	-0.0103016484833827	-0.0031236222855813
5	A	26	50	20120618	9	206	3.8	-0.0105711174024620	-0.0024187170106473
5	A	26	50	20120618	9	208	3.84	-0.0107595277013655	-0.0043652035055023
5	A	26	50	20120618	9	210	3.88	-0.0114941975048827	-0.0068562134164019
5	A	26	50	20120618	9	212	3.92	-0.0118244093006290	-0.0073630746282243
5	A	26	50	20120618	9	214	3.96	-0.0126129889251438	-0.00907539026741
5	A	26	50	20120618	9	216	4	-0.0123247651300644	-0.0104744788157335
5	A	26	50	20120618	9	218	4.04	-0.0123376274024142	-0.0104874966515751
5	A	26	50	20120618	9	220	4.08	-0.0113686931222899	-0.012305383333192
5	A	26	50	20120618	9	222	4.12	-0.0110642553687178	-0.0121080581148341
5	A	26	50	20120618	9	224	4.16	-0.0108109909329002	-0.0108940759796896
5	A	26	50	20120618	9	226	4.2	-0.00913754495347626	-0.0130018269441183
5	A	26	50	20120618	9	228	4.24	-0.00762370711670186	-0.014066510553483
5	A	26	50	20120618	9	230	4.28	-0.00674576333718056	-0.0142250438938251
5	A	26	50	20120618	9	232	4.32	-0.00567576935588916	-0.0159120592523799
5	A	26	50	20120618	9	234	4.36	-0.00459799720000456	-0.015738676669633
5	A	26	50	20120618	9	236	4.4	-0.0026175325272573	-0.0170305607588608
5	A	26	50	20120618	9	238	4.44	-0.00109117182938802	-0.0193174855105743
5	A	26	50	20120618	9	240	4.48	-2.47487373409953e-07	-0.0199797617218337
5	A	26	50	20120618	9	242	4.52	0.00270910285542096	-0.0218161180325751
5	A	26	50	20120618	9	244	4.56	0.00252518438163434	-0.0203909443150936
5	A	26	50	20120618	9	246	4.6	0.00290285011346608	-0.0217973089921956
5	A	26	50	20120618	9	248	4.64	0.00264588750918288	-0.0231669748273539
5	A	26	50	20120618	9	250	4.68	0.00239458175914919	-0.0230361600728344
5	A	26	50	20120618	9	252	4.72	0.00289153640496709	-0.024542438938118
5	A	26	50	20120618	9	254	4.76	0.00293367996912581	-0.0249576520400307
5	A	26	50	20120618	9	256	4.8	0.00348055635369549	-0.0258047659638922
5	A	26	50	20120618	9	258	4.84	0.00416298510821862	-0.0250510608458254
5	A	26	50	20120618	9	260	4.88	0.0048531213266567	-0.0254650011555321
5	A	26	50	20120618	9	262	4.92	0.00602649431935765	-0.0271465010811937
5	A	26	50	20120618	9	264	4.96	0.00642572680801558	-0.028892206302587
5	A	26	50	20120618	9	266	5	0.00666847656599691	-0.02945060852769
5	A	26	50	20120618	9	268	5.04	0.00664627341306766	-0.0285264199646792
5	A	26	50	20120618	9	270	5.08	0.0070481929074941	-0.0278310511560604
5	A	26	50	20120618	9	272	5.12	0.00723649544332407	-0.0277519259072456
5	A	26	50	20120618	9	274	5.16	0.00803298052165259	-0.0279603809863394
5	A	26	50	20120618	9	276	5.2	0.00883003128540607	-0.0271003977190603
5	A	26	50	20120618	9	278	5.24	0.0100347291085136	-0.026979836012868
5	A	26	50	20120618	9	280	5.28	0.0117022990305858	-0.0252258576421348
5	A	26	50	20120618	9	282	5.32	0.0129796167201212	-0.0259541776267569
5	A	26	50	20120618	9	284	5.36	0.0147665462668577	-0.0249319133531955
5	A	26	50	20120618	9	286	5.4	0.0166831591972639	-0.0251376107158427
5	A	26	50	20120618	9	288	5.44	0.0191141923109832	-0.0252870930893855
5	A	26	50	20120618	9	290	5.48	0.0213210725750664	-0.0262074632757779
5	A	26	50	20120618	9	292	5.52	0.0231031230850127	-0.0260493541995046
5	A	26	50	20120618	9	294	5.56	0.0250644958746680	-0.0253346106650813
5	A	26	50	20120618	9	296	5.6	0.0259584909781221	-0.0244926586207224
5	A	26	50	20120618	9	298	5.64	0.0267460665110077	-0.0230940014075355
5	A	26	50	20120618	9	300	5.68	0.0262311513529477	-0.0219216183643282
5	A	26	50	20120618	9	302	5.72	0.0263218731529739	-0.0208024804617442
5	A	26	50	20120618	9	304	5.76	0.0269091253347493	-0.0183603457715602
5	A	26	50	20120618	9	306	5.8	0.0273503953215488	-0.016958541933197
5	A	26	50	20120618	9	308	5.84	0.0273351288861430	-0.0145218448941603
5	A	26	50	20120618	9	310	5.88	0.0280390466157464	-0.0139307814068343
5	A	26	50	20120618	9	312	5.92	0.0286622410352095	-0.0108143284769074
5	A	26	50	20120618	9	314	5.96	0.0298181767746864	-0.0102465641580214
5	A	26	50	20120618	9	316	6	0.0306986392685622	-0.007857984321231
5	A	26	50	20120618	9	318	6.04	0.0319500825067604	-0.0062733523677377
5	A	26	50	20120618	9	320	6.08	0.0329529084149070	-0.0047874311066844
5	A	26	50	20120618	9	322	6.12	0.0343417509859711	-0.005159991527556
5	A	26	50	20120618	9	324	6.16	0.0351677931277532	-0.0045896391978509
5	A	26	50	20120618	9	326	6.2	0.0370071475712469	-0.0059864296491356
5	A	26	50	20120618	9	328	6.24	0.0383649198703457	-0.005579857392089
5	A	26	50	20120618	9	330	6.28	0.03935182173378	-0.0063556313127965
5	A	26	50	20120618	9	332	6.32	0.0397973060769953	-0.0056117479079205
5	A	26	50	20120618	9	334	6.36	0.0400418165308618	-0.0052130881757553
5	A	26	50	20120618	9	336	6.4	0.0396012324376401	-0.0049724455959819
5	A	26	50	20120618	9	338	6.44	0.0395308540997086	-0.0047543243671893
5	A	26	50	20120618	9	340	6.48	0.0387361226461974	-0.0047655815071458
5	A	26	50	20120618	9	342	6.52	0.0384549982032011	-0.0047529737932372
5	A	26	50	20120618	9	344	6.56	0.0382045409813048	-0.0036520085349298
5	A	26	50	20120618	9	346	6.6	0.0377737078905956	-0.0022245650046807
5	A	26	50	20120618	9	348	6.64	0.0372878618923102	-0.002174565484183
5	A	26	50	20120618	9	350	6.68	0.0366391550601818	-0.0020663852177292
5	A	26	50	20120618	9	352	6.72	0.0359847772316684	-0.0020579211495584
5	A	26	50	20120618	9	354	6.76	0.0345664341656931	-0.00181824023500750
5	A	26	50	20120618	9	356	6.8	0.0326063978078543	-0.00105124858052220
5	A	26	50	20120618	9	358	6.84	0.0309704497010368	-7.68412939115004e-05
5	A	26	50	20120618	9	360	6.88	0.0296554927175388	0.00106525636585760
5	A	26	50	20120618	9	362	6.92	0.0287689717327618	0.0018921965332518
5	A	26	50	20120618	9	364	6.96	0.0278258468501508	0.0030906152481424
5	A	26	50	20120618	9	366	7	0.0260169616378584	0.0048111828234645
5	A	26	50	20120618	9	368	7.04	0.0248338235005093	0.00693348604545002
5	A	26	50	20120618	9	370	7.08	0.0250315517697325	0.00738011590165088
5	A	26	50	20120618	9	372	7.12	0.0252327660753869	0.00860564509053216
5	A	26	50	20120618	9	374	7.16	0.0247908314082132	0.0101757120585466
5	A	26	50	20120618	9	376	7.2	0.0246253967056868	0.0111519719649240
5	A	26	50	20120618	9	378	7.24	0.0241879663087091	0.0110382550523736
5	A	26	50	20120618	9	380	7.28	0.0233043868881419	0.0123648085870830
5	A	26	50	20120618	9	382	7.32	0.0225106878105312	0.0133745146442105
5	A	26	50	20120618	9	384	7.36	0.0219799546737760	0.0128029107355027
5	A	26	50	20120618	9	386	7.4	0.0213685335822196	0.0134864850030114
5	A	26	50	20120618	9	388	7.44	0.0206624521058658	0.0134230221693999
5	A	26	50	20120618	9	390	7.48	0.0192189218963447	0.0137402302714402
5	A	26	50	20120618	9	392	7.52	0.0184574244615493	0.0142203274915946
5	A	26	50	20120618	9	394	7.56	0.0179214304503421	0.0142847378482929
5	A	26	50	20120618	9	396	7.6	0.0171583349542212	0.0137546623208442
5	A	26	50	20120618	9	398	7.64	0.0164365769205285	0.0141894905648670
5	A	26	50	20120618	9	400	7.68	0.0148976155798185	0.0139288368631861
5	A	26	50	20120618	9	402	7.72	0.0129942184751527	0.0144932989934038
5	A	26	50	20120618	9	404	7.76	0.0110463089986113	0.0128361659674219
5	A	26	50	20120618	9	406	7.8	0.0103122190226546	0.0137489983955269
5	A	26	50	20120618	9	408	7.84	0.0100083420047601	0.0121247833115295
5	A	26	50	20120618	9	410	7.88	0.00842706527294349	0.0111939741077265
5	A	26	50	20120618	9	412	7.92	0.00765655929775575	0.0112379420073806
5	A	26	50	20120618	9	414	7.96	0.00667982562983496	0.0120857559669555
5	A	26	50	20120618	9	416	8	0.00492978584387294	0.0111371368646547
5	A	26	50	20120618	9	418	8.04	0.00319712957101961	0.0116182707033503
5	A	26	50	20120618	9	420	8.08	0.0022541857077446	0.0121235861797490
5	A	26	50	20120618	9	422	8.12	0.00231313012902431	0.0125990023530119
5	A	26	50	20120618	9	424	8.16	0.00283560425857524	0.0129634805433745
5	A	26	50	20120618	9	426	8.2	0.00264313686380407	0.0133165601724244
5	A	26	50	20120618	9	428	8.24	0.00376110804019906	0.0145962608118124
5	A	26	50	20120618	9	430	8.28	0.00433567472632	0.0149908405378501
5	A	26	50	20120618	9	432	8.32	0.0052811634669005	0.0156495126258457
5	A	26	50	20120618	9	434	8.36	0.00588593492628661	0.0166708406900288
5	A	26	50	20120618	9	436	8.4	0.00653407678009679	0.0174659334751052
5	A	26	50	20120618	9	438	8.44	0.00743768358602761	0.0170944245220173
5	A	26	50	20120618	9	440	8.48	0.00901691960767368	0.0194203978315083
5	A	26	50	20120618	9	442	8.52	0.0102853277517661	0.0212679405715281
5	A	26	50	20120618	9	444	8.56	0.0126646579247519	0.0207583704336270
5	A	26	50	20120618	9	446	8.6	0.0142134579492153	0.0213440005124464
5	A	26	50	20120618	9	448	8.64	0.0156505216672225	0.0214317135731187
5	A	26	50	20120618	9	450	8.68	0.0163444974754824	0.0219497187878125
5	A	26	50	20120618	9	452	8.72	0.0166287020756176	0.0237586916813458
5	A	26	50	20120618	9	454	8.76	0.0165337878394857	0.0237833195034277
5	A	26	50	20120618	9	456	8.8	0.0162225993374736	0.0224800418026346
5	A	26	50	20120618	9	458	8.84	0.0158377607144535	0.0231328738957244
5	A	26	50	20120618	9	460	8.88	0.0152886010820874	0.0228190804123305
5	A	26	50	20120618	9	462	8.92	0.0149726678935736	0.023647948859917
5	A	26	50	20120618	9	464	8.96	0.014215439969523	0.0228588756748689
5	A	26	50	20120618	9	466	9	0.0137084104662867	0.0247856341733715
5	A	26	50	20120618	9	468	9.04	0.0124515635180667	0.0252478345208941
5	A	26	50	20120618	9	470	9.08	0.0108574761326954	0.025003797828571
5	A	26	50	20120618	9	472	9.12	0.00953083067410444	0.0255793261799143
5	A	26	50	20120618	9	474	9.16	0.00945560865472182	0.0253566865387899
5	A	26	50	20120618	9	476	9.2	0.0100260387661728	0.0250911608713866
5	A	26	50	20120618	9	478	9.24	0.0100664852740567	0.0248008228270314
5	A	26	50	20120618	9	480	9.28	0.0098633405668896	0.0249411905941647
5	A	26	50	20120618	9	482	9.32	0.00920025825389973	0.0247659129652442
5	A	26	50	20120618	9	484	9.36	0.0087860633857519	0.0244657602787661
5	A	26	50	20120618	9	486	9.4	0.00805688073085671	0.0229899152893448
5	A	26	50	20120618	9	488	9.44	0.0066287159516908	0.0228317991420037
5	A	26	50	20120618	9	490	9.48	0.00553148421718801	0.0212308811051261
5	A	26	50	20120618	9	492	9.52	0.00436320946437941	0.0210768944613871
5	A	26	50	20120618	9	494	9.56	0.00354993767106551	0.0207642259848820
5	A	26	50	20120618	9	496	9.6	0.00204570587991347	0.0191992820054973
5	A	26	50	20120618	9	498	9.64	0.00143950677193614	0.0184550980802393
5	A	26	50	20120618	9	500	9.68	-0.00049424642684596	0.018953862919417
5	A	26	50	20120618	9	502	9.72	-0.00137459436942321	0.0190691354668860
5	A	26	50	20120618	9	504	9.76	-0.00294994342509309	0.0181475066304231
5	A	26	50	20120618	9	506	9.8	-0.00385798874028946	0.0194746258505575
5	A	26	50	20120618	9	508	9.84	-0.00491222131142826	0.0204572850733046
5	A	26	50	20120618	9	510	9.88	-0.00689063537451006	0.0213668365259448
5	A	26	50	20120618	9	512	9.92	-0.00746250091272686	0.0203832934197212
5	A	26	50	20120618	9	514	9.96	-0.00731746624083776	0.0212894578308796
5	A	26	50	20120618	9	516	10	-0.00739958255133696	0.0193480749499285
5	A	26	50	20120618	9	518	10.04	-0.00722979914210626	0.0196377836692484
5	A	26	50	20120618	9	520	10.08	-0.00755733807421966	0.0187900969888942
5	A	26	50	20120618	9	522	10.12	-0.00805446949673286	0.0170203147816015
5	A	26	50	20120618	9	524	10.16	-0.00850872196403486	0.0152622988311476
5	A	26	50	20120618	9	526	10.2	-0.00949464094904326	0.0134336499843211
5	A	26	50	20120618	9	528	10.24	-0.0103711422307309	0.0117118166878606
5	A	26	50	20120618	9	530	10.28	-0.0111249604858827	0.010881432910442
5	A	26	50	20120618	9	532	10.32	-0.0120594657368310	0.00925168613009544
5	A	26	50	20120618	9	534	10.36	-0.0129212238421309	0.00908064407079423
5	A	26	50	20120618	9	536	10.4	-0.0138921309501747	0.00563991197101517
5	A	26	50	20120618	9	538	10.44	-0.0149194934636284	0.00567378945690182
5	A	26	50	20120618	9	540	10.48	-0.0160612517121425	0.0050364670439506
5	A	26	50	20120618	9	542	10.52	-0.0166564376320029	0.005032167834721
5	A	26	50	20120618	9	544	10.56	-0.0179765282107322	0.0047427419581135
5	A	26	50	20120618	9	546	10.6	-0.0197681246622246	0.0047272563196055
5	A	26	50	20120618	9	548	10.64	-0.0223269319713043	0.0039215081424434
5	A	26	50	20120618	9	550	10.68	-0.0244768901395020	0.0029976731328232
5	A	26	50	20120618	9	552	10.72	-0.0263301463023139	0.0039578534309964
5	A	26	50	20120618	9	554	10.76	-0.0279427033168098	0.003609603341262
5	A	26	50	20120618	9	556	10.8	-0.0285480574321836	0.0038826172694782
5	A	26	50	20120618	9	558	10.84	-0.0287601894665395	0.0026986376750594
5	A	26	50	20120618	9	560	10.88	-0.0292159904976924	0.0024944252366527
5	A	26	50	20120618	9	562	10.92	-0.0290779632540048	0.000825370390340002
5	A	26	50	20120618	9	564	10.96	-0.0295310772793891	-0.00143327009012610
5	A	26	50	20120618	9	566	11	-0.0290858828499541	-0.0036097447626182
5	A	26	50	20120618	9	568	11.04	-0.0293130762587493	-0.0057891185729133
5	A	26	50	20120618	9	570	11.08	-0.0294156067420214	-0.0052575156948173
5	A	26	50	20120618	9	572	11.12	-0.0295953815700702	-0.0075267344927299
5	A	26	50	20120618	9	574	11.16	-0.0300823942945446	-0.010370760393069
5	A	26	50	20120618	9	576	11.2	-0.0310942358141513	-0.010142393187017
5	A	26	50	20120618	9	578	11.24	-0.0310754762712465	-0.012232692756086
5	A	26	50	20120618	9	580	11.28	-0.0308309375331087	-0.0127209004910207
5	A	26	50	20120618	9	582	11.32	-0.0311673506553260	-0.014990882964257
5	A	26	50	20120618	9	584	11.36	-0.0299860651377436	-0.0148408278342214
5	A	26	50	20120618	9	586	11.4	-0.0296797111247945	-0.0143218468121695
5	A	26	50	20120618	9	588	11.44	-0.0285776781352475	-0.0153767864900895
5	A	26	50	20120618	9	590	11.48	-0.0274189422529171	-0.0174339722485955
5	A	26	50	20120618	9	592	11.52	-0.0270181753425440	-0.0170222734673853
5	A	26	50	20120618	9	594	11.56	-0.0261284723772516	-0.0162357090971968
5	A	26	50	20120618	9	596	11.6	-0.0252942928506316	-0.0159714689499216
5	A	26	50	20120618	9	598	11.64	-0.0248578050269933	-0.0158588176472905
5	A	26	50	20120618	9	600	11.68	-0.0239689463471977	-0.0167837387729266
5	A	26	50	20120618	9	602	11.72	-0.0228216804439649	-0.017227574850235
5	A	26	50	20120618	9	604	11.76	-0.0209172014659240	-0.0165897221071979
5	A	26	50	20120618	9	606	11.8	-0.0197205293047829	-0.0166867018022376
5	A	26	50	20120618	9	608	11.84	-0.0180240811417670	-0.0164933363818543
5	A	26	50	20120618	9	610	11.88	-0.0172767682690022	-0.0178090216853369
5	A	26	50	20120618	9	612	11.92	-0.0170045887267879	-0.0163732555082732
5	A	26	50	20120618	9	614	11.96	-0.0160159190964007	-0.0170039876860238
5	A	26	50	20120618	9	616	12	-0.0153191219320838	-0.017462631286437
5	A	26	50	20120618	9	618	12.04	-0.0143051520210657	-0.0157150663742092
5	A	26	50	20120618	9	620	12.08	-0.0129551720386956	-0.0164012145104013
5	A	26	50	20120618	9	622	12.12	-0.0120497005921828	-0.0160279540538164
5	A	26	50	20120618	9	624	12.16	-0.0109572913259277	-0.0144981285327193
5	A	26	50	20120618	9	626	12.2	-0.00934112806684766	-0.0163377375346542
5	A	26	50	20120618	9	628	12.24	-0.00773960191813826	-0.0169788712531561
5	A	26	50	20120618	9	630	12.28	-0.00598809842113926	-0.0167687191177874
5	A	26	50	20120618	9	632	12.32	-0.00456759160841356	-0.018229106752972
5	A	26	50	20120618	9	634	12.36	-0.00318434932305646	-0.0189966004532719
5	A	26	50	20120618	9	636	12.4	-0.0014265525757048	-0.0194982927145237
5	A	26	50	20120618	9	638	12.44	0.000237198969749029	-0.0206649481928034
5	A	26	50	20120618	9	640	12.48	0.00154258879849751	-0.0215308004463663
5	A	26	50	20120618	9	642	12.52	0.00256442880799019	-0.0225510848209404
5	A	26	50	20120618	9	644	12.56	0.00277995495489585	-0.0245941991545008
5	A	26	50	20120618	9	646	12.6	0.00285922162506686	-0.0247977751968044
5	A	26	50	20120618	9	648	12.64	0.00277889429472407	-0.0252551318628759
5	A	26	50	20120618	9	650	12.68	0.00289896102616955	-0.0261083269050556
5	A	26	50	20120618	9	652	12.72	0.00256273175171534	-0.0302919241759458
5	A	26	50	20120618	9	654	12.76	0.00249958711615539	-0.0300701047786876
5	A	26	50	20120618	9	656	12.8	0.00240052145611115	-0.0317279166271794
5	A	26	50	20120618	9	658	12.84	0.00263393740458084	-0.0341537878613961
5	A	26	50	20120618	9	660	12.88	0.00250609249854231	-0.0352700266261772
5	A	26	50	20120618	9	662	12.92	0.00252553793502493	-0.0370490365769644
5	A	26	50	20120618	9	664	12.96	0.00319912785478324	-0.0357604051789301
5	A	26	50	20120618	9	666	13	0.00405918183274044	-0.0370338337811689
5	A	26	50	20120618	9	668	13.04	0.00445070685748343	-0.0381146464962126
5	A	26	50	20120618	9	670	13.08	0.00478332988735358	-0.0381859228597562
5	A	26	50	20120618	9	672	13.12	0.00550408382941703	-0.0392575431866444
5	A	26	50	20120618	9	674	13.16	0.00596716806041609	-0.0384246421090847
5	A	26	50	20120618	9	676	13.2	0.00660412984890894	-0.0387595278806547
5	A	26	50	20120618	9	678	13.24	0.0078146966583003	-0.0388747862859881
5	A	26	50	20120618	9	680	13.28	0.00891042932642698	-0.0387520325487741
5	A	26	50	20120618	9	682	13.32	0.00996281634886693	-0.0376002263128994
5	A	26	50	20120618	9	684	13.36	0.0111537255897413	-0.037643501247908
5	A	26	50	20120618	9	686	13.4	0.0121333513243971	-0.0373261517245115
5	A	26	50	20120618	9	688	13.44	0.0139555654995149	-0.0373824374242939
5	A	26	50	20120618	9	690	13.48	0.0154882194477367	-0.0376370665761992
5	A	26	50	20120618	9	692	13.52	0.0159366665683652	-0.0382526737399002
5	A	26	50	20120618	9	694	13.56	0.0173073223530172	-0.0361576577686007
5	A	26	50	20120618	9	696	13.6	0.0187335567306705	-0.0369281213173815
5	A	26	50	20120618	9	698	13.64	0.0202760394631508	-0.0361712342187995
5	A	26	50	20120618	9	700	13.68	0.0214499781412767	-0.034399224625146
5	A	26	50	20120618	9	702	13.72	0.0216407555508408	-0.0346170135137514
5	A	26	50	20120618	9	704	13.76	0.0223115170434744	-0.0340916331753298
5	A	26	50	20120618	9	706	13.8	0.0225213863361306	-0.0323027944402841
5	A	26	50	20120618	9	708	13.84	0.0223393063399750	-0.0314283154839907
5	A	26	50	20120618	9	710	13.88	0.0217247598364458	-0.0303518868309904
5	A	26	50	20120618	9	712	13.92	0.0211152337910630	-0.0298274964420625
5	A	26	50	20120618	9	714	13.96	0.0205240925219910	-0.0286790136080593
5	A	26	50	20120618	9	716	14	0.0198792111375489	-0.0279275005210142
5	A	26	50	20120618	9	718	14.04	0.0193320519102668	-0.0260709209563308
5	A	26	50	20120618	9	720	14.08	0.0195015454057172	-0.0250975884720275
5	A	26	50	20120618	9	722	14.12	0.0194291376713237	-0.024688456488433
5	A	26	50	20120618	9	724	14.16	0.0191781147640024	-0.0222401699692527
5	A	26	50	20120618	9	726	14.2	0.0190740286458118	-0.0206435228573335
5	A	26	50	20120618	9	728	14.24	0.0186487039169281	-0.0196332793990522
5	A	26	50	20120618	9	730	14.28	0.0187875089780750	-0.0170136609067904
5	A	26	50	20120618	9	732	14.32	0.0190170358392482	-0.0155372219476729
5	A	26	50	20120618	9	734	14.36	0.0187059795662042	-0.0144066289152338
5	A	26	50	20120618	9	736	14.4	0.0185659017128511	-0.0122447913531121
5	A	26	50	20120618	9	738	14.44	0.0183795083653304	-0.0115074204016908
5	A	26	50	20120618	9	740	14.48	0.0183635277520755	-0.0098631142927196
5	A	26	50	20120618	9	742	14.52	0.0174560976197788	-0.0101275015182053
5	A	26	50	20120618	9	744	14.56	0.0167881857674735	-0.0079081549615697
5	A	26	50	20120618	9	746	14.6	0.0164786992714838	-0.0076867456862446
5	A	26	50	20120618	9	748	14.64	0.0164682058068510	-0.0050290424227481
5	A	26	50	20120618	9	750	14.68	0.0167409510344902	-0.0038009959337258
5	A	26	50	20120618	9	752	14.72	0.0166749214032631	-0.0033897284876521
5	A	26	50	20120618	9	754	14.76	0.0167860008075196	-0.0026822752241427
5	A	26	50	20120618	9	756	14.8	0.0175733642083708	-0.0028533243545118
5	A	26	50	20120618	9	758	14.84	0.0182528019012095	-0.00141190839426640
5	A	26	50	20120618	9	760	14.88	0.0181286975900435	-0.000720152901299398
5	A	26	50	20120618	9	762	14.92	0.0185588872135818	-0.0012151417902656
5	A	26	50	20120618	9	764	14.96	0.0184914009423853	-0.00152092304672190
5	A	26	50	20120618	9	766	15	0.0183113149873527	2.33415948470012e-05
5	A	26	50	20120618	9	768	15.04	0.0182276783972740	0.000172484557134801
5	A	26	50	20120618	9	770	15.08	0.0183034519599459	-0.000202168899809001
5	A	26	50	20120618	9	772	15.12	0.0181485885037983	0.00103469521077470
5	A	26	50	20120618	9	774	15.16	0.0178961867382537	0.0017664446632856
5	A	26	50	20120618	9	776	15.2	0.0178325860188199	0.0032604587614495
5	A	26	50	20120618	9	778	15.24	0.0178698010487138	0.0042546721090012
5	A	26	50	20120618	9	780	15.28	0.0174156291915848	0.0048529579849903
5	A	26	50	20120618	9	782	15.32	0.0172335774797005	0.00560598428054706
5	A	26	50	20120618	9	784	15.36	0.0174414781870778	0.0048970503354379
5	A	26	50	20120618	9	786	15.4	0.0168254403953471	0.00581727273651306
5	A	26	50	20120618	9	788	15.44	0.0162566733990455	0.00676270420144429
5	A	26	50	20120618	9	790	15.48	0.0159864822410998	0.00819678180751448
5	A	26	50	20120618	9	792	15.52	0.0158600515486237	0.00763463191647117
5	A	26	50	20120618	9	794	15.56	0.0163919655537034	0.00855672744340968
5	A	26	50	20120618	9	796	15.6	0.0162864864351538	0.00947768452843047
5	A	26	50	20120618	9	798	15.64	0.0160122916386131	0.0098075003443793
5	A	26	50	20120618	9	800	15.68	0.0161282359375243	0.00921039816514196
5	A	26	50	20120618	9	802	15.72	0.0156150319778747	0.0107201842800602
5	A	26	50	20120618	9	804	15.76	0.0155471497268808	0.0106085321193109
5	A	26	50	20120618	9	806	15.8	0.0152831160547858	0.0122871753335765
5	A	26	50	20120618	9	808	15.84	0.0147406732297341	0.0126648339943404
5	A	26	50	20120618	9	810	15.88	0.0142454722087336	0.0130637270717434
5	A	26	50	20120618	9	812	15.92	0.0136206938700806	0.0142225548779553
5	A	26	50	20120618	9	814	15.96	0.0132163277861912	0.0138595969671723
5	A	26	50	20120618	9	816	16	0.0128080019043272	0.0139425264504698
5	A	26	50	20120618	9	818	16.04	0.0120484136578410	0.0147088746377842
5	A	26	50	20120618	9	820	16.08	0.0118809142035135	0.0141479268282689
5	A	26	50	20120618	9	822	16.12	0.0104971769434096	0.0136366744833354
5	A	26	50	20120618	9	824	16.16	0.00987577857517067	0.0138895287972199
5	A	26	50	20120618	9	826	16.2	0.00837848067311494	0.0146630336122666
5	A	26	50	20120618	9	828	16.24	0.00690744330269891	0.0135362299650678
5	A	26	50	20120618	9	830	16.28	0.006652289477562	0.0141704043386292
5	A	26	50	20120618	9	832	16.32	0.00529594270573408	0.0127746519200994
5	A	26	50	20120618	9	834	16.36	0.00372217827636084	0.0125997695638695
5	A	26	50	20120618	9	836	16.4	0.00203173698545112	0.0130484464942019
5	A	26	50	20120618	9	838	16.44	0.00184076158598826	0.0136076406788999
5	A	26	50	20120618	9	840	16.48	0.00101527098749546	0.0144035742139391
5	A	26	50	20120618	9	842	16.52	0.00100139755244858	0.0158826294681470
5	A	26	50	20120618	9	844	16.56	0.00112284314211737	0.0174157571779122
5	A	26	50	20120618	9	846	16.6	0.0017039010684896	0.0175046687845786
5	A	26	50	20120618	9	848	16.64	0.00220908290170662	0.0191526483132781
5	A	26	50	20120618	9	850	16.68	0.00342391992894957	0.0188183416621619
5	A	26	50	20120618	9	852	16.72	0.00404044633146612	0.0185434609720435
5	A	26	50	20120618	9	854	16.76	0.004996707843858	0.0174913978045093
5	A	26	50	20120618	9	856	16.8	0.00570411726674689	0.0194771007242916
5	A	26	50	20120618	9	858	16.84	0.00563112970479282	0.0191122053409281
5	A	26	50	20120618	9	860	16.88	0.00617182597609492	0.0182497754841861
5	A	26	50	20120618	9	862	16.92	0.00687865698563681	0.0195368866026409
5	A	26	50	20120618	9	864	16.96	0.00904443525384999	0.0176584199617595
5	A	26	50	20120618	9	866	17	0.00898560184833493	0.0154480911379044
5	A	26	50	20120618	9	868	17.04	0.00884566470923133	0.0162467406700901
5	A	26	50	20120618	9	870	17.08	0.00848889893253113	0.017273136568574
5	A	26	50	20120618	9	872	17.12	0.00885547086607282	0.0167107526251861
5	A	26	50	20120618	9	874	17.16	0.00890208829483611	0.0172584867302814
5	A	26	50	20120618	9	876	17.2	0.00937405718111943	0.0175553267629110
5	A	26	50	20120618	9	878	17.24	0.00956293968593134	0.0165065882700406
5	A	26	50	20120618	9	880	17.28	0.00972563152125352	0.0160892814249487
5	A	26	50	20120618	9	882	17.32	0.00966616242674217	0.0171505228385027
5	A	26	50	20120618	9	884	17.36	0.00993222337397889	0.0169873176436574
5	A	26	50	20120618	9	886	17.4	0.0106848360120687	0.0155437202589921
5	A	26	50	20120618	9	888	17.44	0.0118979837612114	0.0143679077478960
5	A	26	50	20120618	9	890	17.48	0.0130633452340815	0.0148435431242612
5	A	26	50	20120618	9	892	17.52	0.0133770319443515	0.0141551463885048
5	A	26	50	20120618	9	894	17.56	0.0135295478059856	0.0139629901207174
5	A	26	50	20120618	9	896	17.6	0.0139287095839654	0.0138850952377019
5	A	26	50	20120618	9	898	17.64	0.0138228981252287	0.0136776301081017
5	A	26	50	20120618	9	900	17.68	0.0134581795185604	0.0135872123639914
5	A	26	50	20120618	9	902	17.72	0.0136059648358284	0.0133647141442232
5	A	26	50	20120618	9	904	17.76	0.0139296783202556	0.0118650962248184
5	A	26	50	20120618	9	906	17.8	0.0140771171552008	0.0108118960295801
5	A	26	50	20120618	9	908	17.84	0.0137688185986035	0.0104497866469345
5	A	26	50	20120618	9	910	17.88	0.0136155956301882	0.0100020961305619
5	A	26	50	20120618	9	912	17.92	0.0142315344269696	0.00736107280892675
5	A	26	50	20120618	9	914	17.96	0.0145391739600469	0.00623865958773234
5	A	26	50	20120618	9	916	18	0.0143798069408098	0.00646494860695445
5	A	26	50	20120618	9	918	18.04	0.0147555047944695	0.0069648144113905
5	A	26	50	20120618	9	920	18.08	0.0158840677233399	0.00533792363533314
5	A	26	50	20120618	9	922	18.12	0.0160954403250129	0.00541664300485551
5	A	26	50	20120618	9	924	18.16	0.0161143907867487	0.00619007640211736
5	A	26	50	20120618	9	926	18.2	0.0160094207850815	0.0076721368601453
5	A	26	50	20120618	9	928	18.24	0.0160588475490865	0.00779100151006276
5	A	26	50	20120618	9	930	18.28	0.0162949717165281	0.00820927638433804
5	A	26	50	20120618	9	932	18.32	0.0169161438105970	0.00829347158877392
5	A	26	50	20120618	9	934	18.36	0.0168714758752294	0.00867434051432443
5	A	26	50	20120618	9	936	18.4	0.0170942569377101	0.0100485742592892
5	A	26	50	20120618	9	938	18.44	0.0178092833148459	0.0103403265172068
5	A	26	50	20120618	9	940	18.48	0.0185529758008910	0.00927410848612686
5	A	26	50	20120618	9	942	18.52	0.0186248673473343	0.0106086099010568
5	A	26	50	20120618	9	944	18.56	0.0186822490626276	0.0107019126408344
5	A	26	50	20120618	9	946	18.6	0.0187998762756780	0.0110237522922914
5	A	26	50	20120618	9	948	18.64	0.0187598893872019	0.0114200502878074
5	A	26	50	20120618	9	950	18.68	0.0184575517407699	0.0111673515374148
5	A	26	50	20120618	9	952	18.72	0.0181486380012730	0.0109802015856381
5	A	26	50	20120618	9	954	18.76	0.0179161271494832	0.0106706160946991
5	A	26	50	20120618	9	956	18.8	0.0178211485666342	0.0103850015236422
5	A	26	50	20120618	9	958	18.84	0.0176054527141011	0.0112490577259809
5	A	26	50	20120618	9	960	18.88	0.0175184007982692	0.0113438736742702
5	A	26	50	20120618	9	962	18.92	0.0173192158890768	0.0114524782047926
5	A	26	50	20120618	9	964	18.96	0.0169910264187246	0.0116181603946925
5	A	26	50	20120618	9	966	19	0.0168202318467969	0.0122361292950426
5	A	26	50	20120618	9	968	19.04	0.0162386153060675	0.0132112083330954
5	A	26	50	20120618	9	970	19.08	0.0155434869137543	0.0139409849576868
5	A	26	50	20120618	9	972	19.12	0.0154352005812834	0.01554236968504
5	A	26	50	20120618	9	974	19.16	0.0153303507877690	0.0148728951267482
5	A	26	50	20120618	9	976	19.2	0.0153071576853461	0.0164380477026334
5	A	26	50	20120618	9	978	19.24	0.0155212625476216	0.0172595148635412
5	A	26	50	20120618	9	980	19.28	0.015425103096448	0.0174200917424809
5	A	26	50	20120618	9	982	19.32	0.015517111830816	0.0173299921964221
5	A	26	50	20120618	9	984	19.36	0.0155171825414941	0.0177510177160762
5	A	26	50	20120618	9	986	19.4	0.0152446211616180	0.0191798825309555
5	A	26	50	20120618	9	988	19.44	0.0150109365125714	0.0187965458027386
5	A	26	50	20120618	9	990	19.48	0.0154681164019476	0.0174683517802969
5	A	26	50	20120618	9	992	19.52	0.0151565227277499	0.0177227546580322
5	A	26	50	20120618	9	994	19.56	0.0154349248096387	0.0173718175625293
5	A	26	50	20120618	9	996	19.6	0.0151482778626813	0.0172557671976009
5	A	26	50	20120618	9	998	19.64	0.0152613654501965	0.0181353019673798
5	A	26	50	20120618	9	1000	19.68	0.0152672132232769	0.0182992305324623
5	A	26	50	20120618	9	1002	19.72	0.0152688749242127	0.0170714739572203
5	A	26	50	20120618	9	1004	19.76	0.0155844496095884	0.0175648011452507
5	A	26	50	20120618	9	1006	19.8	0.0150747316863701	0.0166126747933152
5	A	26	50	20120618	9	1008	19.84	0.0147923485933032	0.0173907963085363
5	A	26	50	20120618	9	1010	19.88	0.0146997671024425	0.0173006472650028
5	A	26	50	20120618	9	1012	19.92	0.0139314178029374	0.0187563184979569
5	A	26	50	20120618	9	1014	19.96	0.0137766604128069	0.0178508682646475
5	A	26	50	20120618	9	1016	20	0.0127653280100826	0.0172493890944346
5	A	26	50	20120618	9	1018	20.04	0.0123898048117979	0.0168144830686658
5	A	26	50	20120618	9	1020	20.08	0.0115285911787196	0.0187076624803435
5	A	26	50	20120618	9	1022	20.12	0.0109545901780236	0.0174612594992816
5	A	26	50	20120618	9	1024	20.16	0.00963987290372444	0.0170937838832735
5	A	26	50	20120618	9	1026	20.2	0.00852634306502208	0.0191935862603749
5	A	26	50	20120618	9	1028	20.24	0.00704549883065778	0.0191398532160725
5	A	26	50	20120618	9	1030	20.28	0.00600437601924214	0.0193242030249956
5	A	26	50	20120618	9	1032	20.32	0.005858888799013	0.0198865579770055
5	A	26	50	20120618	9	1034	20.36	0.00504207440072536	0.0221203719383841
5	A	26	50	20120618	9	1036	20.4	0.00485117678300843	0.0214971350925141
5	A	26	50	20120618	9	1038	20.44	0.00498502502561923	0.0225239743469498
5	A	26	50	20120618	9	1040	20.48	0.00466932306102288	0.0228793308598351
5	A	26	50	20120618	9	1042	20.52	0.00468647040046665	0.0224324040187861
5	A	26	50	20120618	9	1044	20.56	0.00459227670614479	0.0222449853664326
5	A	26	50	20120618	9	1046	20.6	0.00502426945197509	0.0212056020376987
5	A	26	50	20120618	9	1048	20.64	0.00515898036485894	0.0214966825441741
5	A	26	50	20120618	9	1050	20.68	0.00500456945705123	0.0219191293484584
5	A	26	50	20120618	9	1052	20.72	0.00517658732371048	0.0212695032775145
5	A	26	50	20120618	9	1054	20.76	0.00556001597580889	0.0207854957568601
5	A	26	50	20120618	9	1056	20.8	0.00528721417962712	0.0199929987607775
5	A	26	50	20120618	9	1058	20.84	0.00460228226709858	0.0197884610532515
5	A	26	50	20120618	9	1060	20.88	0.00411270274500845	0.0201410598496902
5	A	26	50	20120618	9	1062	20.92	0.00301696314723532	0.0189184511532365
5	A	26	50	20120618	9	1064	20.96	0.00182956808564208	0.018712265745489
5	A	26	50	20120618	9	1066	21	0.00149083565318247	0.0185495180487311
5	A	26	50	20120618	9	1068	21.04	0.0006566617834167	0.0174300973034347
5	A	26	50	20120618	9	1070	21.08	0.000102572909678930	0.015066691882268
5	A	26	50	20120618	9	1072	21.12	-0.0002582212543537	0.0136074921864758
5	A	26	50	20120618	9	1074	21.16	-0.00160991243513428	0.0132204219344543
5	A	26	50	20120618	9	1076	21.2	-0.00196241223662359	0.0115041252840905
5	A	26	50	20120618	9	1078	21.24	-0.00247205944916379	0.0105658440829306
5	A	26	50	20120618	9	1080	21.28	-0.00295016969926307	0.0097279296182924
5	A	26	50	20120618	9	1082	21.32	-0.00321701058527946	0.0079885671447263
5	A	26	50	20120618	9	1084	21.36	-0.00405397045576306	0.00620880766075099
5	A	26	50	20120618	9	1086	21.4	-0.00421870512257616	0.00592735794863531
5	A	26	50	20120618	9	1088	21.44	-0.00508580895514176	0.00515057993629845
5	A	26	50	20120618	9	1090	21.48	-0.00552802646502796	0.00513105671806989
5	A	26	50	20120618	9	1092	21.52	-0.00636054570492576	0.0046641965368593
5	A	26	50	20120618	9	1094	21.56	-0.00747201149893386	0.00582134142893201
5	A	26	50	20120618	9	1096	21.6	-0.00823203815162446	0.00532879912942871
5	A	26	50	20120618	9	1098	21.64	-0.00911157999247116	0.00644182762942321
5	A	26	50	20120618	9	1100	21.68	-0.00961156812638026	0.00609456041811469
5	A	26	50	20120618	9	1102	21.72	-0.00934867996727076	0.00576803264869836
5	A	26	50	20120618	9	1104	21.76	-0.00892924543787436	0.00626175581652624
5	A	26	50	20120618	9	1106	21.8	-0.00867615070768426	0.00578832661331841
5	A	26	50	20120618	9	1108	21.84	-0.00857760830665806	0.00620286089272121
5	A	26	50	20120618	9	1110	21.88	-0.00884696649281546	0.0050516415554748
5	A	26	50	20120618	9	1112	21.92	-0.00839830016908476	0.004866867482483
5	A	26	50	20120618	9	1114	21.96	-0.00833817487948056	0.00521912686766668
5	A	26	50	20120618	9	1116	22	-0.00836556819618366	0.004653681859023
5	A	26	50	20120618	9	1118	22.04	-0.00800280120423156	0.0018784079510186
5	A	26	50	20120618	9	1120	22.08	-0.00772974449605516	0.000381207983252099
5	A	26	50	20120618	9	1122	22.12	-0.00746237363350626	-0.00147361760306060
5	A	26	50	20120618	9	1124	22.16	-0.00704817169429066	-0.0021497318940277
5	A	26	50	20120618	9	1126	22.2	-0.00686949995282046	-0.0053672657383252
5	A	26	50	20120618	9	1128	22.24	-0.00652873105283106	-0.0050095545598586
5	A	26	50	20120618	9	1130	22.28	-0.00601653118481076	-0.0055865254090355
5	A	26	50	20120618	9	1132	22.32	-0.00571625121911206	-0.0064837449194119
5	A	26	50	20120618	9	1134	22.36	-0.00552468184995296	-0.0080075034643264
5	A	26	50	20120618	9	1136	22.4	-0.00519865612635126	-0.0086193417488837
5	A	26	50	20120618	9	1138	22.44	-0.00492135713104116	-0.0083094592730965
5	A	26	50	20120618	9	1140	22.48	-0.00482073583607836	-0.0080592141832346
5	A	26	50	20120618	9	1142	22.52	-0.00489766905387146	-0.0075099336356089
5	A	26	50	20120618	9	1144	22.56	-0.00484542800487736	-0.0082325119131678
5	A	26	50	20120618	9	1146	22.6	-0.00469295456965016	-0.008359953768341
5	A	26	50	20120618	9	1148	22.64	-0.00447026543105106	-0.0087827541260159
5	A	26	50	20120618	9	1150	22.68	-0.00435333118264626	-0.0091569338214164
5	A	26	50	20120618	9	1152	22.72	-0.00396852367232446	-0.0095639444846674
5	A	26	50	20120618	9	1154	22.76	-0.00388903072798356	-0.0095547662386476
5	A	26	50	20120618	9	1156	22.8	-0.00333743794118336	-0.0099325521786321
5	A	26	50	20120618	9	1158	22.84	-0.00252596219909364	-0.0097190059307138
5	A	26	50	20120618	9	1160	22.88	-0.00179834932125269	-0.0101258751726085
5	A	26	50	20120618	9	1162	22.92	-0.00077636789040376	-0.0105943334151446
5	A	26	50	20120618	9	1164	22.96	0.00056508438418523	-0.0120527411513419
5	A	26	50	20120618	9	1166	23	0.00131334478003684	-0.0124089815477036
5	A	26	50	20120618	9	1168	23.04	0.00149641472568604	-0.0118640143514432
5	A	26	50	20120618	9	1170	23.08	0.00259433942483439	-0.0126571760279001
5	A	26	50	20120618	9	1172	23.12	0.00391380067852848	-0.014084966040472
5	A	26	50	20120618	9	1174	23.16	0.0044983658545354	-0.0143089067580738
5	A	26	50	20120618	9	1176	23.2	0.00462783710617066	-0.0131561105727054
5	A	26	50	20120618	9	1178	23.24	0.00504283807604905	-0.0138341552651851
5	A	26	50	20120618	9	1180	23.28	0.00522046329948311	-0.013674349132637
5	A	26	50	20120618	9	1182	23.32	0.00544829310438141	-0.014654681974074
5	A	26	50	20120618	9	1184	23.36	0.00562026147356598	-0.0145592225586138
5	A	26	50	20120618	9	1186	23.4	0.00626867839191404	-0.0164008114595361
5	A	26	50	20120618	9	1188	23.44	0.00649474042985938	-0.0165288684976089
5	A	26	50	20120618	9	1190	23.48	0.00723182853856824	-0.0176946047370731
5	A	26	50	20120618	9	1192	23.52	0.0071388439968422	-0.0189070807347737
5	A	26	50	20120618	9	1194	23.56	0.00775763314105856	-0.0198092782768896
5	A	26	50	20120618	9	1196	23.6	0.00798624076341617	-0.0204734636764581
5	A	26	50	20120618	9	1198	23.64	0.00833116745127896	-0.0213543773044603
5	A	26	50	20120618	9	1200	23.68	0.0092573359132771	-0.0238576767312169
5	A	26	50	20120618	9	1202	23.72	0.00910410587379397	-0.0236944057754409
5	A	26	50	20120618	9	1204	23.76	0.00920847483469711	-0.0235592069588781
5	A	26	50	20120618	9	1206	23.8	0.00875719928694386	-0.0238387969801592
5	A	26	50	20120618	9	1208	23.84	0.00849139784789584	-0.0237800364066426
5	A	26	50	20120618	9	1210	23.88	0.00873768313978311	-0.0238919714101045
5	A	26	50	20120618	9	1212	23.92	0.00824801169381143	-0.024500153952603
5	A	26	50	20120618	9	1214	23.96	0.00850016597198255	-0.0260007759636371
5	A	26	50	20120618	9	1216	24	0.00835393628963317	-0.0263457026514999
5	A	26	50	20120618	9	1218	24.04	0.00843447575201031	-0.0285906959710891
5	A	26	50	20120618	9	1220	24.08	0.00827403322335909	-0.0273942005866433
5	A	26	50	20120618	9	1222	24.12	0.00834318826655914	-0.0297576342920812
5	A	26	50	20120618	9	1224	24.16	0.00802322244807222	-0.0304085260841635
5	A	26	50	20120618	9	1226	24.2	0.00820777731796191	-0.0333622525305359
5	A	26	50	20120618	9	1228	24.24	0.00801982833552253	-0.0332297407197415
5	A	26	50	20120618	9	1230	24.28	0.00853806689545415	-0.03399164827647
5	A	26	50	20120618	9	1232	24.32	0.00838787741513013	-0.0350176602159717
5	A	26	50	20120618	9	1234	24.36	0.00853559202171999	-0.035996932397237
5	A	26	50	20120618	9	1236	24.4	0.00850865125335679	-0.0374181463167438
5	A	26	50	20120618	9	1238	24.44	0.00896127030399429	-0.0382800387723321
5	A	26	50	20120618	9	1240	24.48	0.00896565436603766	-0.0405239714317495
5	A	26	50	20120618	9	1242	24.52	0.00862751590327424	-0.0402812923844463
5	A	26	50	20120618	9	1244	24.56	0.00886630586328094	-0.0399361535645491
5	A	26	50	20120618	9	1246	24.6	0.00896537152332518	-0.0397468610792255
5	A	26	50	20120618	9	1248	24.64	0.00869695378918676	-0.0415088297565861
5	A	26	50	20120618	9	1250	24.68	0.00867107368099533	-0.0434672326977604
5	A	26	50	20120618	9	1252	24.72	0.00909915612632567	-0.0452830829118474
5	A	26	50	20120618	9	1254	24.76	0.0087671694925586	-0.0460428691482324
5	A	26	50	20120618	9	1256	24.8	0.0086591942870714	-0.0466427078307129
5	A	26	50	20120618	9	1258	24.84	0.00846983109106964	-0.0470519812356637
5	A	26	50	20120618	9	1260	24.88	0.0082899431259358	-0.0477749272087488
5	A	26	50	20120618	9	1262	24.92	0.00823889001633411	-0.0501539172633728
5	A	26	50	20120618	9	1264	24.96	0.00849415556434247	-0.0503963134679636
5	A	26	50	20120618	9	1266	25	0.00795696654267504	-0.0507902426557626
5	A	26	50	20120618	9	1268	25.04	0.00846770977072609	-0.0525408269139462
5	A	26	50	20120618	9	1270	25.08	0.00852901592865495	-0.0547281203201905
5	A	26	50	20120618	9	1272	25.12	0.00799175619630942	-0.0545715668788358
5	A	26	50	20120618	9	1274	25.16	0.00820827229270874	-0.0553427375343978
5	A	26	50	20120618	9	1276	25.2	0.0080883469826195	-0.0582947669244954
5	A	26	50	20120618	9	1278	25.24	0.00784580935667252	-0.0571529308942354
5	A	26	50	20120618	9	1280	25.28	0.00767419454087853	-0.0594720290044929
5	A	26	50	20120618	9	1282	25.32	0.00706198148972722	-0.0603817925891675
5	A	26	50	20120618	9	1284	25.36	0.00670064992454091	-0.0599569628350307
5	A	26	50	20120618	9	1286	25.4	0.00632326703542164	-0.0628380694149752
5	A	26	50	20120618	9	1288	25.44	0.00651298378481399	-0.0628623231775699
5	A	26	50	20120618	9	1290	25.48	0.00576543049574358	-0.0652342421643821
5	A	26	50	20120618	9	1292	25.52	0.00590211423654693	-0.0652852245633057
5	A	26	50	20120618	9	1294	25.56	0.00632255992864046	-0.0650443839936335
5	A	26	50	20120618	9	1296	25.6	0.00622384782198681	-0.06643441450409
5	A	26	50	20120618	9	1298	25.64	0.00598774486774863	-0.065895669847504
5	A	26	50	20120618	9	1300	25.68	0.00609473012374215	-0.0668623555280641
5	A	26	50	20120618	9	1302	25.72	0.00614740957894055	-0.0679908272401597
5	A	26	50	20120618	9	1304	25.76	0.00620320030397616	-0.0678606488817433
5	A	26	50	20120618	9	1306	25.8	0.00623537366252015	-0.0665787349981302
5	A	26	50	20120618	9	1308	25.84	0.00637474440909202	-0.0667250353911577
5	A	26	50	20120618	9	1310	25.88	0.00619450289056757	-0.0655716735203643
5	A	26	50	20120618	9	1312	25.92	0.0063223477966061	-0.0641370952826931
5	A	26	50	20120618	9	1314	25.96	0.00676301674264156	-0.0656860833975603
5	A	26	50	20120618	9	1316	26	0.00630926632115415	-0.0639149930427224
5	A	26	50	20120618	9	1318	26.04	0.00663524254728114	-0.0641890676311103
5	A	26	50	20120618	9	1320	26.08	0.00696086522001754	-0.0639228419279935
5	A	26	50	20120618	9	1322	26.12	0.00748638697979539	-0.0622474231206501
5	A	26	50	20120618	9	1324	26.16	0.00807187139461786	-0.0614287348893923
5	A	26	50	20120618	9	1326	26.2	0.00846120438833917	-0.0599257087153022
5	A	26	50	20120618	9	1328	26.24	0.00965918469702542	-0.0606893840389837
5	A	26	50	20120618	9	1330	26.28	0.0104064551433834	-0.0591726399933385
5	A	26	50	20120618	9	1332	26.32	0.0115673830567354	-0.0576802204209662
5	A	26	50	20120618	9	1334	26.36	0.0127270381778814	-0.0573221415469733
5	A	26	50	20120618	9	1336	26.4	0.0132071636823070	-0.0561350506827174
5	A	26	50	20120618	9	1338	26.44	0.0147449795100316	-0.0552180746088746
5	A	26	50	20120618	9	1340	26.48	0.0157334440794522	-0.0541611621030351
5	A	26	50	20120618	9	1342	26.52	0.0170376318266726	-0.0532085478474206
5	A	26	50	20120618	9	1344	26.56	0.0180396021356140	-0.0520200427696023
5	A	26	50	20120618	9	1346	26.6	0.0195122934287912	-0.0513062184739944
5	A	26	50	20120618	9	1348	26.64	0.0203574981643435	-0.0520316393208137
5	A	26	50	20120618	9	1350	26.68	0.0222045317874809	-0.0497221578627803
5	A	26	50	20120618	9	1352	26.72	0.0233547116777589	-0.049218980677288
5	A	26	50	20120618	9	1354	26.76	0.0243467824917636	-0.0479340262345158
5	A	26	50	20120618	9	1356	26.8	0.0253071042112931	-0.0473073174943502
5	A	26	50	20120618	9	1358	26.84	0.0260149180992608	-0.0466437684908847
5	A	26	50	20120618	9	1360	26.88	0.0265171053352595	-0.0454711026049649
5	A	26	50	20120618	9	1362	26.92	0.0273171966581721	-0.0443358426677699
5	A	26	50	20120618	9	1364	26.96	0.0280912664515370	-0.0450768198637753
5	A	26	50	20120618	9	1366	27	0.0289864636365192	-0.043517649411259
5	A	26	50	20120618	9	1368	27.04	0.0296324763918112	-0.0440488280252863
5	A	26	50	20120618	9	1370	27.08	0.0298583970084003	-0.0428779299063195
5	A	26	50	20120618	9	1372	27.12	0.0312412857403668	-0.0432116135963614
5	A	26	50	20120618	9	1374	27.16	0.0323154516516673	-0.0428471000506598
5	A	26	50	20120618	9	1376	27.2	0.0329672626825651	-0.0418745453838158
5	A	26	50	20120618	9	1378	27.24	0.0339703643623563	-0.0404700898950231
5	A	26	50	20120618	9	1380	27.28	0.0349770722867316	-0.0407481949920638
5	A	26	50	20120618	9	1382	27.32	0.0354868255652890	-0.0397494066636377
5	A	26	50	20120618	9	1384	27.36	0.0355028061785438	-0.0391823070251261
5	A	26	50	20120618	9	1386	27.4	0.0363762951853435	-0.0391943985510844
5	A	26	50	20120618	9	1388	27.44	0.0363249592330294	-0.0373386675145385
5	A	26	50	20120618	9	1390	27.48	0.0365077463359661	-0.0377208587297698
5	A	26	50	20120618	9	1392	27.52	0.0364602994709485	-0.035471905612206
5	A	26	50	20120618	9	1394	27.56	0.0365858816352872	-0.035106614249045
5	A	26	50	20120618	9	1396	27.6	0.0363996297091227	-0.0353821030509953
5	A	26	50	20120618	9	1398	27.64	0.0361841035622170	-0.0344112454404261
5	A	26	50	20120618	9	1400	27.68	0.0356485408861463	-0.0326945315970614
5	A	26	50	20120618	9	1402	27.72	0.0359862550848410	-0.0330741065172024
5	A	26	50	20120618	9	1404	27.76	0.0355617081734166	-0.0318366696501259
5	A	26	50	20120618	9	1406	27.8	0.0358154180865064	-0.0317730300398191
5	A	26	50	20120618	9	1408	27.84	0.0357963969140924	-0.0301276632706762
5	A	26	50	20120618	9	1410	27.88	0.0356073872714813	-0.0297307642343961
5	A	26	50	20120618	9	1412	27.92	0.0357920128520491	-0.0282316271476025
5	A	26	50	20120618	9	1414	27.96	0.0359757050516657	-0.0275768604103594
5	A	26	50	20120618	9	1416	28	0.0359732938175419	-0.0259865843305387
5	A	26	50	20120618	9	1418	28.04	0.0361715594879188	-0.0262755152323993
5	A	26	50	20120618	9	1420	28.08	0.0364175619370936	-0.0233683871229071
5	A	26	50	20120618	9	1422	28.12	0.0366838866351597	-0.0227079211050076
5	A	26	50	20120618	9	1424	28.16	0.0367800319441976	-0.021225846504844
5	A	26	50	20120618	9	1426	28.2	0.0373168674124744	-0.0206653936700756
5	A	26	50	20120618	9	1428	28.24	0.0375339704075021	-0.0193699528337384
5	A	26	50	20120618	9	1430	28.28	0.0374085579487909	-0.0180930311240005
5	A	26	50	20120618	9	1432	28.32	0.0383704777296458	-0.0156884720881687
5	A	26	50	20120618	9	1434	28.36	0.0388374439768736	-0.0154730944336871
5	A	26	50	20120618	9	1436	28.4	0.0396523491868521	-0.014287099584942
5	A	26	50	20120618	9	1438	28.44	0.0401589275559619	-0.0138355341234085
5	A	26	50	20120618	9	1440	28.48	0.0409850333373543	-0.0123894371162717
5	A	26	50	20120618	9	1442	28.52	0.0414178039006439	-0.0129992247911635
5	A	26	50	20120618	9	1444	28.56	0.0413822505716859	-0.011280021931929
5	A	26	50	20120618	9	1446	28.6	0.0413023687186152	-0.0118301297944887
5	A	26	50	20120618	9	1448	28.64	0.0412663840545207	-0.0107320566029163
5	A	26	50	20120618	9	1450	28.68	0.0412608332662883	-0.0097736794270351
5	A	26	50	20120618	9	1452	28.72	0.0410990896611597	-0.0098033354854381
5	A	26	50	20120618	9	1454	28.76	0.0413115328224994	-0.0088727546771254
5	A	26	50	20120618	9	1456	28.8	0.0410341489743756	-0.0071610471497715
5	A	26	50	20120618	9	1458	28.84	0.0408416462242653	-0.0072305133199552
5	A	26	50	20120618	9	1460	28.88	0.040673764932276	-0.005769362009447
5	A	26	50	20120618	9	1462	28.92	0.0404912182456449	-0.0049141587840087
5	A	26	50	20120618	9	1464	28.96	0.0396195111479338	-0.00299491541637660
5	A	26	50	20120618	9	1466	29	0.0389312841178049	-0.0027428318488835
5	A	26	50	20120618	9	1468	29.04	0.0384031460629367	-0.0018222495304568
5	A	26	50	20120618	9	1470	29.08	0.0379709623982754	-0.000829471609670899
5	A	26	50	20120618	9	1472	29.12	0.0376359352053493	-0.000106808479298198
5	A	26	50	20120618	9	1474	29.16	0.0367232724828718	0.000731466609798399
5	A	26	50	20120618	9	1476	29.2	0.0364564103836520	0.0020514935489175
5	A	26	50	20120618	9	1478	29.24	0.0365204742580275	0.0022267146092955
5	A	26	50	20120618	9	1480	29.28	0.0367313335001773	0.00277019688131550
5	A	26	50	20120618	9	1482	29.32	0.0365631127969330	0.0038145228864499
5	A	26	50	20120618	9	1484	29.36	0.0368548650548506	0.0038445042139722
5	A	26	50	20120618	9	1486	29.4	0.0368846342503385	0.0044907291012986
5	A	26	50	20120618	9	1488	29.44	0.0365342628402606	0.0044719907715972
5	A	26	50	20120618	9	1490	29.48	0.0362471774870989	0.0052632432597449
5	A	26	50	20120618	9	1492	29.52	0.0357594152294364	0.00549361864905548
5	A	26	50	20120618	9	1494	29.56	0.0356788757670592	0.00507607209476482
5	A	26	50	20120618	9	1496	29.6	0.0357391919754945	0.00532278165072081
5	A	26	50	20120618	9	1498	29.64	0.0355611424879917	0.00614401546639087
5	A	26	50	20120618	9	1500	29.68	0.0358948261780336	0.00680791802324692
5	A	26	50	20120618	9	1502	29.72	0.0360984729310153	0.0066922353538448
5	A	26	50	20120618	9	1504	29.76	0.0368706335360711	0.00777905847652852
5	A	26	50	20120618	9	1506	29.8	0.0367031199396080	0.00851536876777807
5	A	26	50	20120618	9	1508	29.84	0.0369204138534666	0.00877395771765799
5	A	26	50	20120618	9	1510	29.88	0.0370966955740164	0.0089752710182618
5	A	26	50	20120618	9	1512	29.92	0.0376912309556380	0.0102213345880687
5	A	26	50	20120618	9	1514	29.96	0.0372504205882463	0.0105041773005434
5	A	26	50	20120618	9	1516	30	0.0376259649997345	0.0117121278148443
5	A	26	50	20120618	9	1518	30.04	0.0371850839216647	0.0124703584163107
5	A	26	50	20120618	9	1520	30.08	0.0365904778293649	0.0137842335264334
5	A	26	50	20120618	9	1522	30.12	0.0365395661411195	0.0150022956677053
5	A	26	50	20120618	9	1524	30.16	0.0360925332340534	0.0159237972249477
5	A	26	50	20120618	9	1526	30.2	0.0353895983828758	0.0163976294790208
5	A	26	50	20120618	9	1528	30.24	0.0352010130043334	0.0179277378428303
5	A	26	50	20120618	9	1530	30.28	0.034169202789226	0.0178276115226143
5	A	26	50	20120618	9	1532	30.32	0.0337390697342302	0.0197232940922973
5	A	26	50	20120618	9	1534	30.36	0.0325836572537714	0.0208497151947275
5	A	26	50	20120618	9	1536	30.4	0.0310421644707847	0.0214955865286633
5	A	26	50	20120618	9	1538	30.44	0.0304404165999949	0.0218843538369596
5	A	26	50	20120618	9	1540	30.48	0.0292360723302780	0.0212277344799498
5	A	26	50	20120618	9	1542	30.52	0.0276384847663398	0.0229233270437605
5	A	26	50	20120618	9	1544	30.56	0.0264907514655247	0.0235076376613262
5	A	26	50	20120618	9	1546	30.6	0.0246453371169162	0.0235079275751065
5	A	26	50	20120618	9	1548	30.64	0.0229170479355435	0.0240687834607402
5	A	26	50	20120618	9	1550	30.68	0.0213442727485571	0.0240555181375251
5	A	26	50	20120618	9	1552	30.72	0.0203383638548446	0.0251103588204958
5	A	26	50	20120618	9	1554	30.76	0.0196929238560453	0.0259573242519332
5	A	26	50	20120618	9	1556	30.8	0.0188148881526425	0.0266680584909073
5	A	26	50	20120618	9	1558	30.84	0.0177889207608681	0.0273065313665915
5	A	26	50	20120618	9	1560	30.88	0.0160685419830565	0.0272976098003333
5	A	26	50	20120618	9	1562	30.92	0.0140505157980926	0.027420448390361
5	A	26	50	20120618	9	1564	30.96	0.0132449585397615	0.029113283237725
5	A	26	50	20120618	9	1566	31	0.0123335968937614	0.0301728544650618
5	A	26	50	20120618	9	1568	31.04	0.0115211382732458	0.0311543116062809
5	A	26	50	20120618	9	1570	31.08	0.0115088770416601	0.0319811598497936
5	A	26	50	20120618	9	1572	31.12	0.0115153612108435	0.0330340630601838
5	A	26	50	20120618	9	1574	31.16	0.0112936620217381	0.0346841179472861
5	A	26	50	20120618	9	1576	31.2	0.0114863839749505	0.0337995627193607
5	A	26	50	20120618	9	1578	31.24	0.0115374724398912	0.034587527160976
5	A	26	50	20120618	9	1580	31.28	0.0116135571295469	0.0365916092002149
5	A	26	50	20120618	9	1582	31.32	0.0122718735428316	0.0371867102672615
5	A	26	50	20120618	9	1584	31.36	0.0124879653751622	0.0380182678419369
5	A	26	50	20120618	9	1586	31.4	0.0127394832572303	0.0385473958462988
5	A	26	50	20120618	9	1588	31.44	0.0129510496061613	0.0396139957150406
5	A	26	50	20120618	9	1590	31.48	0.0132049716512854	0.040353841540196
5	A	26	50	20120618	9	1592	31.52	0.0139348472708261	0.0410695750241131
5	A	26	50	20120618	9	1594	31.56	0.0143057954882366	0.0408253403418912
5	A	26	50	20120618	9	1596	31.6	0.0140085985081039	0.0423599741891004
5	A	26	50	20120618	9	1598	31.64	0.0143668188034530	0.0432042596858371
5	A	26	50	20120618	9	1600	31.68	0.0140750665455354	0.0426254220747578
5	A	26	50	20120618	9	1602	31.72	0.0141702431182831	0.0431126186469954
5	A	26	50	20120618	9	1604	31.76	0.0145059067073124	0.0436301501001458
5	A	26	50	20120618	9	1606	31.8	0.0143547272774947	0.0443037400199041
5	A	26	50	20120618	9	1608	31.84	0.0143419286447552	0.0456647084416538
5	A	26	50	20120618	9	1610	31.88	0.0143228367616632	0.0461941899994063
5	A	26	50	20120618	9	1612	31.92	0.0143193012277573	0.045802452842629
5	A	26	50	20120618	9	1614	31.96	0.0137584948395982	0.0462069886321458
5	A	26	50	20120618	9	1616	32	0.0134988452295465	0.0478207477281697
5	A	26	50	20120618	9	1618	32.04	0.0133879708862564	0.0479203083629608
5	A	26	50	20120618	9	1620	32.08	0.0130247301327609	0.0492331935235899
5	A	26	50	20120618	9	1622	32.12	0.0127317050826372	0.0502862169421329
5	A	26	50	20120618	9	1624	32.16	0.0120050821542899	0.0520474785127123
5	A	26	50	20120618	9	1626	32.2	0.0118565190195626	0.0526811168993336
5	A	26	50	20120618	9	1628	32.24	0.0113129660368645	0.0541004923412094
5	A	26	50	20120618	9	1630	32.28	0.0110578419102124	0.055695018132785
5	A	26	50	20120618	9	1632	32.32	0.0109594126462713	0.0573172625101832
5	A	26	50	20120618	9	1634	32.36	0.0106384568782907	0.0584864635728752
5	A	26	50	20120618	9	1636	32.4	0.0104295775351282	0.0593830749714197
5	A	26	50	20120618	9	1638	32.44	0.0103516543678414	0.0608739389088734
5	A	26	50	20120618	9	1640	32.48	0.0101735341696605	0.0615853590414252
5	A	26	50	20120618	9	1642	32.52	0.0100054548877725	0.0631875922969158
5	A	26	50	20120618	9	1644	32.56	0.0101188041047967	0.0626676566807093
5	A	26	50	20120618	9	1646	32.6	0.0106743779027750	0.0655856742346319
5	A	26	50	20120618	9	1648	32.64	0.0106786912541402	0.0667731186522784
5	A	26	50	20120618	9	1650	32.68	0.01107785303212	0.06779312018414
5	A	26	50	20120618	9	1652	32.72	0.0116599433343928	0.0686726195985798
5	A	26	50	20120618	9	1654	32.76	0.0120375383555464	0.0691868276498587
5	A	26	50	20120618	9	1656	32.8	0.0124516907972873	0.0710743077808799
5	A	26	50	20120618	9	1658	32.84	0.0127897585493726	0.0725436049615075
5	A	26	50	20120618	9	1660	32.88	0.0132115477443504	0.0731444335934817
5	A	26	50	20120618	9	1662	32.92	0.0131887789059962	0.0750277417944939
5	A	26	50	20120618	9	1664	32.96	0.0133601815897558	0.0759022914614655
5	A	26	50	20120618	9	1666	33	0.0131919608865115	0.0781652452932968
5	A	26	50	20120618	9	1668	33.04	0.0129806066696149	0.0782006713430342
5	A	26	50	20120618	9	1670	33.08	0.0127466957463984	0.0797225065575039
5	A	26	50	20120618	9	1672	33.12	0.0124106786039785	0.0808142794276559
5	A	26	50	20120618	9	1674	33.16	0.0118073043875920	0.0819151739752853
5	A	26	50	20120618	9	1676	33.2	0.0115175320286618	0.0824435241621879
5	A	26	50	20120618	9	1678	33.24	0.0107044299409754	0.0831338725126603
5	A	26	50	20120618	9	1680	33.28	0.00956627086597752	0.0842768399137702
5	A	26	50	20120618	9	1682	33.32	0.0087667452284899	0.085897033681503
5	A	26	50	20120618	9	1684	33.36	0.00833505653857549	0.0863978774146174
5	A	26	50	20120618	9	1686	33.4	0.00803432402453686	0.0875151768395702
5	A	26	50	20120618	9	1688	33.44	0.00773033881930476	0.0876078785385838
5	A	26	50	20120618	9	1690	33.48	0.00715234973636288	0.0887746047275416
5	A	26	50	20120618	9	1692	33.52	0.00663863665983085	0.090468479021874
5	A	26	50	20120618	9	1694	33.56	0.00639030075827814	0.0909535542737679
5	A	26	50	20120618	9	1696	33.6	0.00622321142588375	0.0925926985032365
5	A	26	50	20120618	9	1698	33.64	0.00569754824474968	0.0941571015459336
5	A	26	50	20120618	9	1700	33.68	0.00557804719872915	0.095671582849879
5	A	26	50	20120618	9	1702	33.72	0.00581252380737061	0.0965800736423474
5	A	26	50	20120618	9	1704	33.76	0.00615759191658964	0.0973907008562997
5	A	26	50	20120618	9	1706	33.8	0.00626351651241139	0.098903343682614
5	A	26	50	20120618	9	1708	33.84	0.00639652329795258	0.0995762972062692
5	A	26	50	20120618	9	1710	33.88	0.00632411556355908	0.100976085790306
5	A	26	50	20120618	9	1712	33.92	0.0063678147626364	0.102246049569317
5	A	26	50	20120618	9	1714	33.96	0.00660073573635925	0.102989077374988
5	A	26	50	20120618	9	1716	34	0.00653596475520256	0.104825716528442
5	A	26	50	20120618	9	1718	34.04	0.00652323683314121	0.106347127478843
5	A	26	50	20120618	9	1720	34.08	0.00656467329051874	0.106276275379368
5	A	26	50	20120618	9	1722	34.12	0.00679448299440437	0.108693166357464
5	A	26	50	20120618	9	1724	34.16	0.00695824892492717	0.109919006673329
5	A	26	50	20120618	9	1726	34.2	0.00718035116489787	0.110944099374015
5	A	26	50	20120618	9	1728	34.24	0.00708156834756611	0.112592718834351
5	A	26	50	20120618	9	1730	34.28	0.00720213005375841	0.114107553691687
5	A	26	50	20120618	9	1732	34.32	0.00749140743794184	0.116305312278293
5	A	26	50	20120618	9	1734	34.36	0.00756869420912552	0.117915323708377
5	A	26	50	20120618	9	1736	34.4	0.00742819209170375	0.119642007757356
5	A	26	50	20120618	9	1738	34.44	0.00777778568432239	0.121394218361136
5	A	26	50	20120618	9	1740	34.48	0.00761416117515582	0.122431685430493
5	A	26	50	20120618	9	1742	34.52	0.00736384537461579	0.124329701452554
5	A	26	50	20120618	9	1744	34.56	0.00745357722514836	0.126048183062872
5	A	26	50	20120618	9	1746	34.6	0.00748956896031076	0.127654234694981
5	A	26	50	20120618	9	1748	34.64	0.0077467436966283	0.127991878182997
5	A	26	50	20120618	9	1750	34.68	0.00750576170559991	0.130035558201983
5	A	26	50	20120618	9	1752	34.72	0.00779588761792077	0.130514057360812
5	A	26	50	20120618	9	1754	34.76	0.00811055013554877	0.132152989458246
5	A	26	50	20120618	9	1756	34.8	0.0088107272702797	0.133162596520424
5	A	26	50	20120618	9	1758	34.84	0.00901868737462666	0.134660177972299
5	A	26	50	20120618	9	1760	34.88	0.00961004077573296	0.135449662693494
5	A	26	50	20120618	9	1762	34.92	0.00965748764075059	0.136139445358541
5	A	26	50	20120618	9	1764	34.96	0.0103146019725072	0.137193670858612
5	A	26	50	20120618	9	1766	35	0.0109582105647432	0.139281898604812
5	A	26	50	20120618	9	1768	35.04	0.0110584075956374	0.13996828715731
5	A	26	50	20120618	9	1770	35.08	0.010970584933414	0.140299213130905
5	A	26	50	20120618	9	1772	35.12	0.0109555942696528	0.140200783866964
5	A	26	50	20120618	9	1774	35.16	0.0108405479963538	0.140649160276915
5	A	26	50	20120618	9	1776	35.2	0.0102523058650847	0.140780328584825
5	A	26	50	20120618	9	1778	35.24	0.0102699128239362	0.14117892467738
5	A	26	50	20120618	9	1780	35.28	0.0096113135679391	0.141071303025283
5	A	26	50	20120618	9	1782	35.32	0.0095400372043955	0.141881930239235
5	A	26	50	20120618	9	1784	35.36	0.00946133621964945	0.141750761931325
5	A	26	50	20120618	9	1786	35.4	0.00956047259037178	0.141611603316788
5	A	26	50	20120618	9	1788	35.44	0.00934636065702851	0.142611310884029
5	A	26	50	20120618	9	1790	35.48	0.00972338999275717	0.142553893813397
5	A	26	50	20120618	9	1792	35.52	0.0100855700860809	0.142720488171044
5	A	26	50	20120618	9	1794	35.56	0.0102553464242438	0.143362894681752
5	A	26	50	20120618	9	1796	35.6	0.0104837419145671	0.144481396188233
5	A	26	50	20120618	9	1798	35.64	0.0107064098399627	0.145711267012751
5	A	26	50	20120618	9	1800	35.68	0.0111158246662697	0.145994533989294
5	A	26	50	20120618	9	1802	35.72	0.0110681656692177	0.146941208547947
5	A	26	50	20120618	9	1804	35.76	0.0114310528693227	0.148136643272221
5	A	26	50	20120618	9	1806	35.8	0.0121781818943244	0.149365170593854
5	A	26	50	20120618	9	1808	35.84	0.0125673734666895	0.150621275079954
5	A	26	50	20120618	9	1810	35.88	0.0132937135523243	0.151450004227505
5	A	26	50	20120618	9	1812	35.92	0.0132278112003177	0.152320594096502
5	A	26	50	20120618	9	1814	35.96	0.01371069442119	0.15288705733891
5	A	26	50	20120618	9	1816	36	0.0136175684581077	0.154930383804505
5	A	26	50	20120618	9	1818	36.04	0.0139752230680319	0.155668744705420
5	A	26	50	20120618	9	1820	36.08	0.0144673693877377	0.156626167287147
5	A	26	50	20120618	9	1822	36.12	0.0153714761181628	0.157167386817467
5	A	26	50	20120618	9	1824	36.16	0.0160310653236536	0.158473554463675
5	A	26	50	20120618	9	1826	36.2	0.0164825530034413	0.160372489724551
5	A	26	50	20120618	9	1828	36.24	0.0177295358120637	0.158821451000018
5	A	26	50	20120618	9	1830	36.28	0.0176893014362142	0.161039574261922
5	A	26	50	20120618	9	1832	36.32	0.0176360562955908	0.161456272288076
5	A	26	50	20120618	9	1834	36.36	0.0174573704119850	0.161879617117972
5	A	26	50	20120618	9	1836	36.4	0.0173366672844365	0.161590198312432
5	A	26	50	20120618	9	1838	36.44	0.0170062362855880	0.16179476430423
5	A	26	50	20120618	9	1840	36.48	0.0168935234646668	0.161921619260774
5	A	26	50	20120618	9	1842	36.52	0.0170052463360943	0.161109860675972
5	A	26	50	20120618	9	1844	36.56	0.0168390055318374	0.16132418474135
5	A	26	50	20120618	9	1846	36.6	0.0172788966604135	0.160775399168471
5	A	26	50	20120618	9	1848	36.64	0.0175465365770926	0.160009956077837
5	A	26	50	20120618	9	1850	36.68	0.0175340207870656	0.160615027350498
5	A	26	50	20120618	9	1852	36.72	0.0174645829011531	0.160524659103862
5	A	26	50	20120618	9	1854	36.76	0.0177048577854003	0.160034068419075
5	A	26	50	20120618	9	1856	36.8	0.0173522236336226	0.160062847665069
5	A	26	50	20120618	9	1858	36.84	0.0171887405458122	0.160090566250892
5	A	26	50	20120618	9	1860	36.88	0.0172202067975750	0.159982732466761
5	A	26	50	20120618	9	1862	36.92	0.0170913719420428	0.159642048419585
5	A	26	50	20120618	9	1864	36.96	0.0172274192867431	0.159984005258967
5	A	26	50	20120618	9	1866	37	0.0174229343117412	0.159601814043736
5	A	26	50	20120618	9	1868	37.04	0.0175635778505192	0.159198126782356
5	A	26	50	20120618	9	1870	37.08	0.0176206413677610	0.159460675530211
5	A	26	50	20120618	9	1872	37.12	0.0176783412811058	0.15947085786786
5	A	26	50	20120618	9	1874	37.16	0.0179367888096295	0.158800874192686
5	A	26	50	20120618	9	1876	37.2	0.0176955946865667	0.158306677263315
5	A	26	50	20120618	9	1878	37.24	0.0180833720453695	0.158153659355866
5	A	26	50	20120618	9	1880	37.28	0.0190498455938952	0.155801256516214
5	A	26	50	20120618	9	1882	37.32	0.0187175761174157	0.156301817406616
5	A	26	50	20120618	9	1884	37.36	0.0189129497210575	0.155969265087424
5	A	26	50	20120618	9	1886	37.4	0.0191672253195722	0.156038844394693
5	A	26	50	20120618	9	1888	37.44	0.0195758623284199	0.155229984947694
5	A	26	50	20120618	9	1890	37.48	0.0200741604771221	0.155444450434428
5	A	26	50	20120618	9	1892	37.52	0.0199686601453690	0.154359182946662
5	A	26	50	20120618	9	1894	37.56	0.0205660946647935	0.153938525122535
5	A	26	50	20120618	9	1896	37.6	0.0210071171642196	0.154043389058185
5	A	26	50	20120618	9	1898	37.64	0.0214611504284195	0.153049126213158
5	A	26	50	20120618	9	1900	37.68	0.0221750454347054	0.152322503284811
5	A	26	50	20120618	9	1902	37.72	0.0225068906471162	0.151441943210199
5	A	26	50	20120618	9	1904	37.76	0.0226256138756775	0.151426457571691
5	A	26	50	20120618	9	1906	37.8	0.0234157349929753	0.150493500884594
5	A	26	50	20120618	9	1908	37.84	0.0233097396864755	0.150595253550406
5	A	26	50	20120618	9	1910	37.88	0.0238648185097069	0.150059973717048
5	A	26	50	20120618	9	1912	37.92	0.0239494591914149	0.14961188014981
5	A	26	50	20120618	9	1914	37.96	0.0245222863948542	0.149408162686151
5	A	26	50	20120618	9	1916	38	0.0246261603810105	0.149099227733450
5	A	26	50	20120618	9	1918	38.04	0.0252605058744129	0.14826972076844
5	A	26	50	20120618	9	1920	38.08	0.0256777695859911	0.147501732093393
5	A	26	50	20120618	9	1922	38.12	0.0265454603171851	0.147919561490397
5	A	26	50	20120618	9	1924	38.16	0.0262829115693305	0.147441062331568
5	A	26	50	20120618	9	1926	38.2	0.0270945287327764	0.147217758010069
5	A	26	50	20120618	9	1928	38.24	0.0274672447171399	0.146911510063137
5	A	26	50	20120618	9	1930	38.28	0.0279699976385635	0.147412848770998
5	A	26	50	20120618	9	1932	38.32	0.0286824077206090	0.14684751689944
5	A	26	50	20120618	9	1934	38.36	0.0287178337703464	0.146800777141203
5	A	26	50	20120618	9	1936	38.4	0.0290273344084718	0.146928268493851
5	A	26	50	20120618	9	1938	38.44	0.0289140559021257	0.147249436393866
5	A	26	50	20120618	9	1940	38.48	0.0287589873850115	0.146835991058906
5	A	26	50	20120618	9	1942	38.52	0.0288007773957796	0.147125127021734
5	A	26	50	20120618	9	1944	38.56	0.0285237329589107	0.147369644546668
5	A	26	50	20120618	9	1946	38.6	0.0284357688753311	0.146316338285412
5	A	26	50	20120618	9	1948	38.64	0.0286213136947144	0.146891640362586
5	A	26	50	20120618	9	1950	38.68	0.0287426532183661	0.147043244056472
5	A	26	50	20120618	9	1952	38.72	0.0284994791963160	0.145800079624468
5	A	26	50	20120618	9	1954	38.76	0.0286517192863055	0.145261759231951
5	A	26	50	20120618	9	1956	38.8	0.0287151467645779	0.145300155130169
5	A	26	50	20120618	9	1958	38.84	0.0291410371788865	0.143631170994535
5	A	26	50	20120618	9	1960	38.88	0.0291147328066264	0.143377461081445
5	A	26	50	20120618	9	1962	38.92	0.0301074400167342	0.141878465416007
5	A	26	50	20120618	9	1964	38.96	0.0304254259362338	0.140952367664687
5	A	26	50	20120618	9	1966	39	0.0301808377006214	0.141158772134116
5	A	26	50	20120618	9	1968	39.04	0.0306065866935738	0.139948134614046
5	A	26	50	20120618	9	1970	39.08	0.0306536092945227	0.140076474494832
5	A	26	50	20120618	9	1972	39.12	0.0312760753940012	0.138331122826829
5	A	26	50	20120618	9	1974	39.16	0.0312463061985133	0.138715859626473
5	A	26	50	20120618	9	1976	39.2	0.0316279317283196	0.138766983446752
5	A	26	50	20120618	9	1978	39.24	0.0320141534522037	0.136726131854892
5	A	26	50	20120618	9	1980	39.28	0.0319698178570233	0.136169426686064
5	A	26	50	20120618	9	1982	39.32	0.0323010973840092	0.13595269845763
5	A	26	50	20120618	9	1984	39.36	0.0322421953891364	0.135021650958842
5	A	26	50	20120618	9	1986	39.4	0.0325611005474515	0.134187972063823
5	A	26	50	20120618	9	1988	39.44	0.0323731515650121	0.132927766358392
5	A	26	50	20120618	9	1990	39.48	0.0323861623297860	0.132518775796154
5	A	26	50	20120618	9	1992	39.52	0.0316864801698019	0.131317047821527
5	A	26	50	20120618	9	1994	39.56	0.0317987687266543	0.131005637995093
5	A	26	50	20120618	9	1996	39.6	0.0311545237383152	0.129651033534373
5	A	26	50	20120618	9	1998	39.64	0.0309973339008575	0.12835936157718
5	A	26	50	20120618	9	2000	39.68	0.0307678777503624	0.128303712273501
5	A	26	50	20120618	9	2002	39.72	0.0303721807956105	0.12676009817017
5	A	26	50	20120618	9	2004	39.76	0.0308115769494398	0.124912286729574
5	A	26	50	20120618	9	2006	39.8	0.0312344268045893	0.123602866392172
5	A	26	50	20120618	9	2008	39.84	0.0319102794660474	0.122624937713791
5	A	26	50	20120618	9	2010	39.88	0.0318957837770331	0.122460393965809
5	A	26	50	20120618	9	2012	39.92	0.0323699695844968	0.121825836340373
5	A	26	50	20120618	9	2014	39.96	0.0325042491622441	0.121848251625336
5	A	26	50	20120618	9	2016	40	0.0327573226792308	0.121637180251152
5	A	26	50	20120618	9	2018	40.04	0.0336361856975675	0.121349599923243
5	A	26	50	20120618	9	2020	40.08	0.0342658642862142	0.120104597013608
5	A	26	50	20120618	9	2022	40.12	0.0345710515729743	0.119603399727103
5	A	26	50	20120618	9	2024	40.16	0.0349735367528257	0.118775519107690
5	A	26	50	20120618	9	2026	40.2	0.0354996241980285	0.118714283660439
5	A	26	50	20120618	9	2028	40.24	0.0356290954496637	0.118277645223057
5	A	26	50	20120618	9	2030	40.28	0.0364957962313641	0.117584751288172
5	A	26	50	20120618	9	2032	40.32	0.0370708154658250	0.11654558716254
5	A	26	50	20120618	9	2034	40.36	0.0373849122980280	0.117215924391105
5	A	26	50	20120618	9	2036	40.4	0.0378239548984668	0.116839248608767
5	A	26	50	20120618	9	2038	40.44	0.0383429005651796	0.116379982754386
5	A	26	50	20120618	9	2040	40.48	0.0386891000452485	0.116506554868219
5	A	26	50	20120618	9	2042	40.52	0.0398558262342063	0.116231207487625
5	A	26	50	20120618	9	2044	40.56	0.0403235066592831	0.116010307329182
5	A	26	50	20120618	9	2046	40.6	0.0403677008331073	0.115667006986916
5	A	26	50	20120618	9	2048	40.64	0.0400472400398735	0.116311888371358
5	A	26	50	20120618	9	2050	40.68	0.040415854804906	0.116440511094856
5	A	26	50	20120618	9	2052	40.72	0.0402817166485150	0.116261542368537
5	A	26	50	20120618	9	2054	40.76	0.0407329921962682	0.114777608077539
5	A	26	50	20120618	9	2056	40.8	0.0408142387654266	0.113389203912680
5	A	26	50	20120618	9	2058	40.84	0.0406914850282126	0.113873854900505
5	A	26	50	20120618	9	2060	40.88	0.0410996270623134	0.111936948005479
5	A	26	50	20120618	9	2062	40.92	0.0411693477909385	0.110262094883560
5	A	26	50	20120618	9	2064	40.96	0.0411723883500975	0.111455620419525
5	A	26	50	20120618	9	2066	41	0.0408723629428401	0.111509006981505
5	A	26	50	20120618	9	2068	41.04	0.0407288909769373	0.111551928363123
5	A	26	50	20120618	9	2070	41.08	0.0408804239601456	0.111101430632829
5	A	26	50	20120618	9	2072	41.12	0.0409877627695297	0.111180485170965
5	A	26	50	20120618	9	2074	41.16	0.0406438260311606	0.109272286811255
5	A	26	50	20120618	9	2076	41.2	0.0398861611151192	0.108237860301058
5	A	26	50	20120618	9	2078	41.24	0.039645886230872	0.107681084421551
5	A	26	50	20120618	9	2080	41.28	0.0395176877714429	0.106715105847772
5	A	26	50	20120618	9	2082	41.32	0.0387619320437107	0.105143490315907
5	A	26	50	20120618	9	2084	41.36	0.0381941252984179	0.103999108701235
5	A	26	50	20120618	9	2086	41.4	0.0379933069725609	0.102905780196164
5	A	26	50	20120618	9	2088	41.44	0.0375884883403316	0.102818028244619
5	A	26	50	20120618	9	2090	41.48	0.0370505215012049	0.101152226089500
5	A	26	50	20120618	9	2092	41.52	0.0367085646618231	0.0999406693306146
5	A	26	50	20120618	9	2094	41.56	0.0361488896445139	0.0995598923289457
5	A	26	50	20120618	9	2096	41.6	0.0352768148512766	0.0968094590821643
5	A	26	50	20120618	9	2098	41.64	0.0345936082792941	0.0961634463268723
5	A	26	50	20120618	9	2100	41.68	0.0339738291855841	0.0953042408770525
5	A	26	50	20120618	9	2102	41.72	0.0333807080175249	0.0938024874951686
5	A	26	50	20120618	9	2104	41.76	0.0330552974768228	0.0936672886786057
5	A	26	50	20120618	9	2106	41.8	0.0323537061285295	0.0917190680750805
5	A	26	50	20120618	9	2108	41.84	0.032157342575394	0.0910926421776273
5	A	26	50	20120618	9	2110	41.88	0.0318234467533177	0.0916877432446739
5	A	26	50	20120618	9	2112	41.92	0.0315698782615842	0.090858165568986
5	A	26	50	20120618	9	2114	41.96	0.0313100872301763	0.0902234665221928
5	A	26	50	20120618	9	2116	42	0.0312917024538654	0.0878122323983467
5	A	26	50	20120618	9	2118	42.04	0.0305963336452466	0.0884395775346154
5	A	26	50	20120618	9	2120	42.08	0.0304422550776260	0.0866502438248229
5	A	26	50	20120618	9	2122	42.12	0.0299843327261296	0.0860072009180118
5	A	26	50	20120618	9	2124	42.16	0.0298386687292052	0.0854334544757571
5	A	26	50	20120618	9	2126	42.2	0.0294839132570839	0.084741550490366
5	A	26	50	20120618	9	2128	42.24	0.0294477801005653	0.0839574397807082
5	A	26	50	20120618	9	2130	42.28	0.0296386989314856	0.0831166898178775
5	A	26	50	20120618	9	2132	42.32	0.0292036868396997	0.0811749745967392
5	A	26	50	20120618	9	2134	42.36	0.0288774277708602	0.079494323199215
5	A	26	50	20120618	9	2136	42.4	0.0286354558303382	0.0789211424423852
5	A	26	50	20120618	9	2138	42.44	0.0283627954555126	0.0775625074730134
5	A	26	50	20120618	9	2140	42.48	0.0282069491209391	0.0761917102670051
5	A	26	50	20120618	9	2142	42.52	0.0275048627978990	0.075871603027162
5	A	26	50	20120618	9	2144	42.56	0.0273326115860020	0.0743664555327283
5	A	26	50	20120618	9	2146	42.6	0.0263315605158762	0.073443751893958
5	A	26	50	20120618	9	2148	42.64	0.0257747139256918	0.072215578125715
5	A	26	50	20120618	9	2150	42.68	0.0252425453621708	0.0720454482341616
5	A	26	50	20120618	9	2152	42.72	0.0246533132814080	0.0701875251665939
5	A	26	50	20120618	9	2154	42.76	0.0242360495698298	0.0696670238649625
5	A	26	50	20120618	9	2156	42.8	0.0233033050147666	0.0686146368425225
5	A	26	50	20120618	9	2158	42.84	0.0225816318338877	0.068311005190681
5	A	26	50	20120618	9	2160	42.88	0.0214896468317013	0.0659856845407491
5	A	26	50	20120618	9	2162	42.92	0.0202985961694707	0.0647916640300375
5	A	26	50	20120618	9	2164	42.96	0.0187622652659866	0.0634454034293364
5	A	26	50	20120618	9	2166	43	0.0180169040079379	0.0627539237080141
5	A	26	50	20120618	9	2168	43.04	0.0160999375241412	0.0601205166335191
5	A	26	50	20120618	9	2170	43.08	0.0155098569152410	0.0606059454388037
5	A	26	50	20120618	9	2172	43.12	0.0147111090952127	0.0595376485137871
5	A	26	50	20120618	9	2174	43.16	0.0133036130472609	0.0577203133754595
5	A	26	50	20120618	9	2176	43.2	0.012725623964319	0.057425025583636
5	A	26	50	20120618	9	2178	43.24	0.0116544279014995	0.0563749013028959
5	A	26	50	20120618	9	2180	43.28	0.0105429267521524	0.0551058567627004
5	A	26	50	20120618	9	2182	43.32	0.0097508257358672	0.0548740671598274
5	A	26	50	20120618	9	2184	43.36	0.00852887450729873	0.0537235337161588
5	A	26	50	20120618	9	2186	43.4	0.00677341121232501	0.0514824294838662
5	A	26	50	20120618	9	2188	43.44	0.00520370486876899	0.0511799999135527
5	A	26	50	20120618	9	2190	43.48	0.0039111843834381	0.0497355928916229
5	A	26	50	20120618	9	2192	43.52	0.00307863685926906	0.0489337338017574
5	A	26	50	20120618	9	2194	43.56	0.00138561109307411	0.0473515823788525
5	A	26	50	20120618	9	2196	43.6	-0.00036164976323785	0.0459218124672933
5	A	26	50	20120618	9	2198	43.64	-0.00212079001347375	0.0452096145172822
5	A	26	50	20120618	9	2200	43.68	-0.00364297878133406	0.0450483234604935
5	A	26	50	20120618	9	2202	43.72	-0.00535467216655226	0.0440001790787407
5	A	26	50	20120618	9	2204	43.76	-0.00653299490672156	0.0444989722021897
5	A	26	50	20120618	9	2206	43.8	-0.00867322328561016	0.0426855685775655
5	A	26	50	20120618	9	2208	43.84	-0.00984905700990966	0.0426153670163293
5	A	26	50	20120618	9	2210	43.88	-0.0119608455540589	0.0418398688672664
5	A	26	50	20120618	9	2212	43.92	-0.0137247729172034	0.0408284445406606
5	A	26	50	20120618	9	2214	43.96	-0.0161863579936175	0.0390172562815819
5	A	26	50	20120618	9	2216	44	-0.0175903673687420	0.0395589219255704
5	A	26	50	20120618	9	2218	44.04	-0.0189276292578350	0.0391046949848231
5	A	26	50	20120618	9	2220	44.08	-0.0208791591210961	0.0390872435894634
5	A	26	50	20120618	9	2222	44.12	-0.0224748799231320	0.0387023724395314
5	A	26	50	20120618	9	2224	44.16	-0.0232718529051395	0.0387713224217649
5	A	26	50	20120618	9	2226	44.2	-0.0247886252350559	0.0380288320172478
5	A	26	50	20120618	9	2228	44.24	-0.0251126427753990	0.0377977283079526
5	A	26	50	20120618	9	2230	44.28	-0.0263572992027114	0.0380818367415655
5	A	26	50	20120618	9	2232	44.32	-0.0276035324781458	0.03772528521822
5	A	26	50	20120618	9	2234	44.36	-0.0284004913180178	0.0376835164206553
5	A	26	50	20120618	9	2236	44.4	-0.0293703165526864	0.0376364655354352
5	A	26	50	20120618	9	2238	44.44	-0.0307772115598742	0.0366002359029454
5	A	26	50	20120618	9	2240	44.48	-0.0319826872004410	0.0369766995532491
5	A	26	50	20120618	9	2242	44.52	-0.0334530450412403	0.0362694513507063
5	A	26	50	20120618	9	2244	44.56	-0.0349386763885132	0.0356001040716351
5	A	26	50	20120618	9	2246	44.6	-0.0355105843531369	0.0354270043316007
5	A	26	50	20120618	9	2248	44.64	-0.0362191053478858	0.0354991292232817
5	A	26	50	20120618	9	2250	44.68	-0.0359273530899683	0.0347759004074841
5	A	26	50	20120618	9	2252	44.72	-0.0360797346013140	0.0348865626187398
5	A	26	50	20120618	9	2254	44.76	-0.0364663098785887	0.0334553077829401
5	A	26	50	20120618	9	2256	44.8	-0.0361131807520641	0.0333597069461237
5	A	26	50	20120618	9	2258	44.84	-0.0364388034248005	0.0317047235247565
5	A	26	50	20120618	9	2260	44.88	-0.0366040542795638	0.0323761214134932
5	A	26	50	20120618	9	2262	44.92	-0.0369616381788098	0.0307406541392868
5	A	26	50	20120618	9	2264	44.96	-0.0370112770748491	0.0281003174183362
5	A	26	50	20120618	9	2266	45	-0.0378434003349495	0.0262433135895841
5	A	26	50	20120618	9	2268	45.04	-0.0378501178493707	0.0252917599941414
5	A	26	50	20120618	9	2270	45.08	-0.0388766954742974	0.0233081840515569
5	A	26	50	20120618	9	2272	45.12	-0.0386193086059455	0.0233268516705802
5	A	26	50	20120618	9	2274	45.16	-0.0384182781480541	0.0213652667488906
5	A	26	50	20120618	9	2276	45.2	-0.0388080354058441	0.0192473405178807
5	A	26	50	20120618	9	2278	45.24	-0.0385271018816787	0.0183732858256560
5	A	26	50	20120618	9	2280	45.28	-0.0383280513227747	0.0163636176428457
5	A	26	50	20120618	9	2282	45.32	-0.0386839381657459	0.0166519050775354
5	A	26	50	20120618	9	2284	45.36	-0.0383580326502970	0.0145679906827006
5	A	26	50	20120618	9	2286	45.4	-0.0383788215896639	0.0141488177828132
5	A	26	50	20120618	9	2288	45.44	-0.0386284302834228	0.0148953811223899
5	A	26	50	20120618	9	2290	45.48	-0.0383725283393113	0.0133446252405697
5	A	26	50	20120618	9	2292	45.52	-0.0379072520772906	0.0129432714315682
5	A	26	50	20120618	9	2294	45.56	-0.0376588454650598	0.0126548425755223
5	A	26	50	20120618	9	2296	45.6	-0.0372629363782734	0.0120144159638016
5	A	26	50	20120618	9	2298	45.64	-0.0368294799214061	0.0099710187875287
5	A	26	50	20120618	9	2300	45.68	-0.0365522940631809	0.0102766303383575
5	A	26	50	20120618	9	2302	45.72	-0.0360855328769197	0.00949860074701797
5	A	26	50	20120618	9	2304	45.76	-0.0360081046843798	0.00903579935873138
5	A	26	50	20120618	9	2306	45.8	-0.0353773654355614	0.00874418852217004
5	A	26	50	20120618	9	2308	45.84	-0.0353930632061037	0.00857363436654785
5	A	26	50	20120618	9	2310	45.88	-0.0348140841736682	0.00675495572533605
5	A	26	50	20120618	9	2312	45.92	-0.0345943153860754	0.00758580619323024
5	A	26	50	20120618	9	2314	45.96	-0.0341468582149405	0.00688322489544329
5	A	26	50	20120618	9	2316	46	-0.0337540603979914	0.00658588649395435
5	A	26	50	20120618	9	2318	46.04	-0.0337051286087333	0.00625906173968992
5	A	26	50	20120618	9	2320	46.08	-0.0329150074914355	0.00658956344921651
5	A	26	50	20120618	9	2322	46.12	-0.0328220936603875	0.00695938029577708
5	A	26	50	20120618	9	2324	46.16	-0.0326284878236987	0.0070371620417076
5	A	26	50	20120618	9	2326	46.2	-0.0323107140362334	0.00581909990043565
5	A	26	50	20120618	9	2328	46.24	-0.0315844446612767	0.00563334294901795
5	A	26	50	20120618	9	2330	46.28	-0.0314873589002198	0.00558052207246331
5	A	26	50	20120618	9	2332	46.32	-0.0316383261980031	0.00558299694619746
5	A	26	50	20120618	9	2334	46.36	-0.0314428111730051	0.00548407270750947
5	A	26	50	20120618	9	2336	46.4	-0.0314575189940537	0.00586661747613139
5	A	26	50	20120618	9	2338	46.44	-0.0311001472268421	0.00642452472648758
5	A	26	50	20120618	9	2340	46.48	-0.0304266987284400	0.00541661472058427
5	A	26	50	20120618	9	2342	46.52	-0.0296645790396771	0.0058715672235997
5	A	26	50	20120618	9	2344	46.56	-0.0296203141551749	0.0049217813951099
5	A	26	50	20120618	9	2346	46.6	-0.0282099896800983	0.0051513789669612
5	A	26	50	20120618	9	2348	46.64	-0.0275776947963613	0.00537256196811635
5	A	26	50	20120618	9	2350	46.68	-0.0265071351296448	0.0036210584711173
5	A	26	50	20120618	9	2352	46.72	-0.0263904625107491	0.0036722530020752
5	A	26	50	20120618	9	2354	46.76	-0.0264735475575385	0.0036813746795525
5	A	26	50	20120618	9	2356	46.8	-0.0255551572701334	0.00267869726383
5	A	26	50	20120618	9	2358	46.84	-0.0244643743494750	0.0029399025088003
5	A	26	50	20120618	9	2360	46.88	-0.0238230284989388	0.0025089916363452
5	A	26	50	20120618	9	2362	46.92	-0.0231311245135478	0.0024264722749807
5	A	26	50	20120618	9	2364	46.96	-0.0227531759390036	0.00245185740842530
5	A	26	50	20120618	9	2366	47	-0.0223067794280405	0.0032202703475407
5	A	26	50	20120618	9	2368	47.04	-0.0219943089414342	0.0021547311389707
5	A	26	50	20120618	9	2370	47.08	-0.0205584013430143	0.000914692118939502
5	A	26	50	20120618	9	2372	47.12	-0.0199868045053743	0.000742327769957501
5	A	26	50	20120618	9	2374	47.16	-0.0187170457873298	0.0013431493308639
5	A	26	50	20120618	9	2376	47.2	-0.0184260218493969	0.000558847702375201
5	A	26	50	20120618	9	2378	47.24	-0.0177089519336634	0.000352591725370902
5	A	26	50	20120618	9	2380	47.28	-0.0162250954244113	0.000928537269715101
5	A	26	50	20120618	9	2382	47.32	-0.0162310634056445	0.0005788305400115
5	A	26	50	20120618	9	2384	47.36	-0.0162542706502030	0.0015806735697322
5	A	26	50	20120618	9	2386	47.4	-0.0149724345483359	0.0016222585195338
5	A	26	50	20120618	9	2388	47.44	-0.0136583826615178	0.0015124094810765
5	A	26	50	20120618	9	2390	47.48	-0.0137224606780290	0.0019030294091396
5	A	26	50	20120618	9	2392	47.52	-0.0125629186939680	0.0025088502149889
5	A	26	50	20120618	9	2394	47.56	-0.0113434989076762	0.0025899412206554
5	A	26	50	20120618	9	2396	47.6	-0.0107936880299646	0.001662393900434
5	A	26	50	20120618	9	2398	47.64	-0.0100887308533928	0.0017509519537098
5	A	26	50	20120618	9	2400	47.68	-0.00935297210543256	0.0021590091349969
5	A	26	50	20120618	9	2402	47.72	-0.00898195317734396	0.0022245579336129
5	A	26	50	20120618	9	2404	47.76	-0.00841310698508286	0.0019047547496857
5	A	26	50	20120618	9	2406	47.8	-0.00701285171057036	-0.000416436396644199
5	A	26	50	20120618	9	2408	47.84	-0.00635116239793946	2.15667568261996e-05
5	A	26	50	20120618	9	2410	47.88	-0.00550004624969646	0.000116842324523300
5	A	26	50	20120618	9	2412	47.92	-0.00405136830280836	-0.00116382705115490
5	A	26	50	20120618	9	2414	47.96	-0.00357060640227956	-0.00104581092937490
5	A	26	50	20120618	9	2416	48	-0.00351032554918346	-0.00105249308845710
5	A	26	50	20120618	9	2418	48.04	-0.00298160766675463	-0.0011149447593715
5	A	26	50	20120618	9	2420	48.08	-0.00292131974259066	-0.0034993512519394
5	A	26	50	20120618	9	2422	48.12	-0.00304624429762289	-0.0032717547922789
5	A	26	50	20120618	9	2424	48.16	-0.00274266214325607	-0.0042958787566748
5	A	26	50	20120618	9	2426	48.2	-0.002353357433806	-0.0063095491638666
5	A	26	50	20120618	9	2428	48.24	-0.00173402381736814	-0.0059930976660822
5	A	26	50	20120618	9	2430	48.28	-0.00144647884479863	-0.0059450497603006
5	A	26	50	20120618	9	2432	48.32	-0.00133638231896789	-0.0061494743307416
5	A	26	50	20120618	9	2434	48.36	-0.00150371913873568	-0.0064704654540612
5	A	26	50	20120618	9	2436	48.4	-0.00107121020495512	-0.0066857511846613
5	A	26	50	20120618	9	2438	48.44	-0.000263220499296691	-0.0086105453405257
5	A	26	50	20120618	9	2440	48.48	-0.00032077899128527	-0.0088020298568711
5	A	26	50	20120618	9	2442	48.52	-5.87959288556603e-05	-0.0091525426883052
5	A	26	50	20120618	9	2444	48.56	-0.000109778327779211	-0.0095625939107153
5	A	26	50	20120618	9	2446	48.6	-0.00012816310409006	-0.0101630689892989
5	A	26	50	20120618	9	2448	48.64	0.00025487663927869	-0.0105097634441147
5	A	26	50	20120618	9	2450	48.68	0.000116990816947320	-0.0099228648157299
5	A	26	50	20120618	9	2452	48.72	0.00063869420010675	-0.0097414212156774
5	A	26	50	20120618	9	2454	48.76	0.00058615616626459	-0.0092435473310439
5	A	26	50	20120618	9	2456	48.8	0.0011198803647042	-0.0089735739619869
5	A	26	50	20120618	9	2458	48.84	0.00141248115075919	-0.0078386675781825
5	A	26	50	20120618	9	2460	48.88	0.00202130008936081	-0.0077313287687984
5	A	26	50	20120618	9	2462	48.92	0.0031853392725501	-0.0082831549008364
5	A	26	50	20120618	9	2464	48.96	0.00358655166019535	-0.0077777149736442
5	A	26	50	20120618	9	2466	49	0.00401753324332855	-0.0064366869631239
5	A	26	50	20120618	9	2468	49.04	0.00479280511822148	-0.0061314996763638
5	A	26	50	20120618	9	2470	49.08	0.0055498336381598	-0.0059229031759138
5	A	26	50	20120618	9	2472	49.12	0.00632948957509608	-0.0058063719783743
5	A	26	50	20120618	9	2474	49.16	0.00667222423193721	-0.0051462877981366
5	A	26	50	20120618	9	2476	49.2	0.00764315255318445	-0.0044396759916969
5	A	26	50	20120618	9	2478	49.24	0.00852378333847418	-0.0033579440378377
5	A	26	50	20120618	9	2480	49.28	0.00903021321515999	-0.00243234126126450
5	A	26	50	20120618	9	2482	49.32	0.0103839691477416	-0.0028896272166579
5	A	26	50	20120618	9	2484	49.36	0.0107865745357458	-0.0016584341024593
5	A	26	50	20120618	9	2486	49.4	0.0114483699143939	2.97974797591992e-05
5	A	26	50	20120618	9	2488	49.44	0.0119721663336257	-0.000386716698630898
5	A	26	50	20120618	9	2490	49.48	0.0125849733544732	0.0017401473620932
5	A	26	50	20120618	9	2492	49.52	0.0128621945680374	0.0028139950753422
5	A	26	50	20120618	9	2494	49.56	0.0133187804877173	0.0037171896380196
5	A	26	50	20120618	9	2496	49.6	0.0130623057871132	0.0029612147071852
5	A	26	50	20120618	9	2498	49.64	0.0133350651568881	0.0034203674244809
5	A	26	50	20120618	9	2500	49.68	0.0132827746104193	0.0039087307229074
5	A	26	50	20120618	9	2502	49.72	0.0135224343117669	0.0048973579268877
5	A	26	50	20120618	9	2504	49.76	0.0135496225675035	0.0052923831301976
5	A	26	50	20120618	9	2506	49.8	0.0135068355361739	0.00658037106106109
5	A	26	50	20120618	9	2508	49.84	0.0134613756412114	0.0069996217426944
5	A	26	50	20120618	9	2510	49.88	0.0138888146193709	0.00704536448036936
5	A	26	50	20120618	9	2512	49.92	0.0134370214694538	0.0082883082950577
5	A	26	50	20120618	9	2514	49.96	0.0133377330707735	0.00895180426551457
5	A	26	50	20120618	9	2516	50	0.0135368324200454	0.00950738442745387
5	A	26	50	20120618	9	2518	50.04	0.0134337016031161	0.00905297710376674
5	A	26	50	20120618	9	2520	50.08	0.0130051404464949	0.0101033297799972
5	A	26	50	20120618	9	2522	50.12	0.0129340691439179	0.0100406447638450
5	A	26	50	20120618	9	2524	50.16	0.0129140495367289	0.00947052436516418
5	A	26	50	20120618	9	2526	50.2	0.0126578555575169	0.00892830569296217
5	A	26	50	20120618	9	2528	50.24	0.0125508251881107	0.00947707443669966
5	A	26	50	20120618	9	2530	50.28	0.0128721103971406	0.00890521307041286
5	A	26	50	20120618	9	2532	50.32	0.0126310618673641	0.00946844193569358
5	A	26	50	20120618	9	2534	50.36	0.0127017315332895	0.00882581056502919
5	A	26	50	20120618	9	2536	50.4	0.0123235602201092	0.00922098779629701
5	A	26	50	20120618	9	2538	50.44	0.012034829570889	0.00983261621156163
5	A	26	50	20120618	9	2540	50.48	0.0117171793856891	0.0103925562524924
5	A	26	50	20120618	9	2542	50.52	0.0117748573787237	0.0104867916661143
5	A	26	50	20120618	9	2544	50.56	0.0110352494950001	0.0107990192615413
5	A	26	50	20120618	9	2546	50.6	0.0110037963247128	0.0105644850236972
5	A	26	50	20120618	9	2548	50.64	0.0108477838200457	0.0117236628477658
5	A	26	50	20120618	9	2550	50.68	0.0106494332968550	0.0104597731160052
5	A	26	50	20120618	9	2552	50.72	0.0100630579274883	0.0107537032628088
5	A	26	50	20120618	9	2554	50.76	0.00942259383910821	0.0108158628986226
5	A	26	50	20120618	9	2556	50.8	0.00868198433862905	0.0113536600321218
5	A	26	50	20120618	9	2558	50.84	0.00846929368991595	0.0106473947080049
5	A	26	50	20120618	9	2560	50.88	0.00709493266573052	0.0124000012915826
5	A	26	50	20120618	9	2562	50.92	0.00636193587685761	0.0132450745052736
5	A	26	50	20120618	9	2564	50.96	0.00564349700239577	0.0123996194539208
5	A	26	50	20120618	9	2566	51	0.00460145000241712	0.0134269586328507
5	A	26	50	20120618	9	2568	51.04	0.00412308590098339	0.0135585575687906
5	A	26	50	20120618	9	2570	51.08	0.00481371780127508	0.0144231646073118
5	A	26	50	20120618	9	2572	51.12	0.00483433703501448	0.0144833676786621
5	A	26	50	20120618	9	2574	51.16	0.00513840355752641	0.0150121032387604
5	A	26	50	20120618	9	2576	51.2	0.00588356505790946	0.0161231783562719
5	A	26	50	20120618	9	2578	51.24	0.00658211775623196	0.0149411534171283
5	A	26	50	20120618	9	2580	51.28	0.00689587998550617	0.0157229343513635
5	A	26	50	20120618	9	2582	51.32	0.00795099884428454	0.0163200595822819
5	A	26	50	20120618	9	2584	51.36	0.0085943370388874	0.0157287644467743
5	A	26	50	20120618	9	2586	51.4	0.0098334299500454	0.0152910780771419
5	A	26	50	20120618	9	2588	51.44	0.0106050107275406	0.0156122884035637
5	A	26	50	20120618	9	2590	51.48	0.0112387763933824	0.0169178620800753
5	A	26	50	20120618	9	2592	51.52	0.0129284363312989	0.0167799196892015
5	A	26	50	20120618	9	2594	51.56	0.0135813080223685	0.0168267160159804
5	A	26	50	20120618	9	2596	51.6	0.0140362817385873	0.0168644967312992
5	A	26	50	20120618	9	2598	51.64	0.0146339991007243	0.0162796487125798
5	A	26	50	20120618	9	2600	51.68	0.0152866303754883	0.0163061369326030
5	A	26	50	20120618	9	2602	51.72	0.0153592855972552	0.0162867268514595
5	A	26	50	20120618	9	2604	51.76	0.0157361169430851	0.0157303045253438
5	A	26	50	20120618	9	2606	51.8	0.0159856832104371	0.015013057832915
5	A	26	50	20120618	9	2608	51.84	0.0161450792210522	0.0131955529889600
5	A	26	50	20120618	9	2610	51.88	0.0162542494369995	0.0140145028497268
5	A	26	50	20120618	9	2612	51.92	0.0168860139906506	0.0133291113177905
5	A	26	50	20120618	9	2614	51.96	0.0178820233894266	0.0113943893827182
5	A	26	50	20120618	9	2616	52	0.0187955912085840	0.0110822583073668
5	A	26	50	20120618	9	2618	52.04	0.0202193153571640	0.00954207367192532
5	A	26	50	20120618	9	2620	52.08	0.0208041775180190	0.00856027004838342
5	A	26	50	20120618	9	2622	52.12	0.0208804955529125	0.00788182230503836
5	A	26	50	20120618	9	2624	52.16	0.0209501597129950	0.00810280731629478
5	A	26	50	20120618	9	2626	52.2	0.0210551509278656	0.00756673552334164
5	A	26	50	20120618	9	2628	52.24	0.0206838491570645	0.00650657032630864
5	A	26	50	20120618	9	2630	52.28	0.0203382507177596	0.00600286281073041
5	A	26	50	20120618	9	2632	52.32	0.0197468053927717	0.0049102201992375
5	A	26	50	20120618	9	2634	52.36	0.0192199613433131	0.0046722999805717
5	A	26	50	20120618	9	2636	52.4	0.0188864169533070	0.0035011168975721
5	A	26	50	20120618	9	2638	52.44	0.0185770556152176	0.0030107362234988
5	A	26	50	20120618	9	2640	52.48	0.0179877499953496	0.0023982375012079
5	A	26	50	20120618	9	2642	52.52	0.0175005746363155	0.000464038825153702
5	A	26	50	20120618	9	2644	52.56	0.0174498185115619	0.000615939503888201
5	A	26	50	20120618	9	2646	52.6	0.0172240463873969	-0.00138848901767350
5	A	26	50	20120618	9	2648	52.64	0.0172588855385059	-0.0015968945992926
5	A	26	50	20120618	9	2650	52.68	0.0178439244760562	-0.00152365954996510
5	A	26	50	20120618	9	2652	52.72	0.0184265238952115	-0.0035618807045997
5	A	26	50	20120618	9	2654	52.76	0.0186127758213760	-0.0041900743690059
5	A	26	50	20120618	9	2656	52.8	0.0192272869695662	-0.0045631085514208
5	A	26	50	20120618	9	2658	52.84	0.0195340793887196	-0.0041652407788506
5	A	26	50	20120618	9	2660	52.88	0.0200425245197318	-0.0038721803733878
5	A	26	50	20120618	9	2662	52.92	0.0196241294373037	-0.0042552201167566
5	A	26	50	20120618	9	2664	52.96	0.0191411967189567	-0.0040283590481485
5	A	26	50	20120618	9	2666	53	0.0189905264060215	-0.0048974498507693
5	A	26	50	20120618	9	2668	53.04	0.0186163537816888	-0.0053990431170717
5	A	26	50	20120618	9	2670	53.08	0.0185752991619731	-0.0054905851609642
5	A	26	50	20120618	9	2672	53.12	0.0178532582855679	-0.0066995397668944
5	A	26	50	20120618	9	2674	53.16	0.0175066345414302	-0.0061356928195763
5	A	26	50	20120618	9	2676	53.2	0.0170093616975608	-0.0080212991176274
5	A	26	50	20120618	9	2678	53.24	0.0166283584217219	-0.0099146623770681
5	A	26	50	20120618	9	2680	53.28	0.0156829566552755	-0.0116083245393661
5	A	26	50	20120618	9	2682	53.32	0.0158794616297672	-0.0132767429895758
5	A	26	50	20120618	9	2684	53.36	0.0154035787660287	-0.0125669492026207
5	A	26	50	20120618	9	2686	53.4	0.0149877292680129	-0.0162967253413454
5	A	26	50	20120618	9	2688	53.44	0.0150248523740252	-0.0166821692477702
5	A	26	50	20120618	9	2690	53.48	0.0143311099110031	-0.0175429303325086
5	A	26	50	20120618	9	2692	53.52	0.0143171799074137	-0.0182488350321671
5	A	26	50	20120618	9	2694	53.56	0.0141869308383191	-0.0187887817702812
5	A	26	50	20120618	9	2696	53.6	0.0138128713510714	-0.0178283893400736
5	A	26	50	20120618	9	2698	53.64	0.0133445545298916	-0.0168216814156983
5	A	26	50	20120618	9	2700	53.68	0.0127344627990838	-0.0164105695331164
5	A	26	50	20120618	9	2702	53.72	0.0126272654110559	-0.0164481876138756
5	A	26	50	20120618	9	2704	53.76	0.0117739996581981	-0.0160606223871072
5	A	26	50	20120618	9	2706	53.8	0.0107292493889950	-0.0162084784150533
5	A	26	50	20120618	9	2708	53.84	0.0104787214564206	-0.0143208568626758
5	A	26	50	20120618	9	2710	53.88	0.00930739907338511	-0.0131112092921
5	A	26	50	20120618	9	2712	53.92	0.00898566548794524	-0.0109736254925731
5	A	26	50	20120618	9	2714	53.96	0.00893270319003436	-0.0109885454456561
5	A	26	50	20120618	9	2716	54	0.00856712898416092	-0.0090930750080074
5	A	26	50	20120618	9	2718	54.04	0.00900709082341519	-0.0094858021142785
5	A	26	50	20120618	9	2720	54.08	0.00924680002223742	-0.008406898587544
5	A	26	50	20120618	9	2722	54.12	0.0095908781819628	-0.0073339347577716
5	A	26	50	20120618	9	2724	54.16	0.00966703358229659	-0.0066355253899936
5	A	26	50	20120618	9	2726	54.2	0.0107623419863545	-0.0045200033220397
5	A	26	50	20120618	9	2728	54.24	0.0108608419609738	-0.005153641708661
5	A	26	50	20120618	9	2730	54.28	0.0118012515535451	-0.0029733910859572
5	A	26	50	20120618	9	2732	54.32	0.0125171971694964	-0.00209452806762050
5	A	26	50	20120618	9	2734	54.36	0.0132933458567981	-0.0013067828291074
5	A	26	50	20120618	9	2736	54.4	0.0131965570805892	-0.000405136830280799
5	A	26	50	20120618	9	2738	54.44	0.0134581088078823	0.000619665956625
5	A	26	50	20120618	9	2740	54.48	0.0136132904620815	0.00177908066146540
5	A	26	50	20120618	9	2742	54.52	0.0134251434897434	0.0025649025695336
5	A	26	50	20120618	9	2744	54.56	0.0134215443162272	0.0025757283743536
5	A	26	50	20120618	9	2746	54.6	0.0137043658154984	0.0031551104576544
5	A	26	50	20120618	9	2748	54.64	0.0138638396078594	0.0031799511188775
5	A	26	50	20120618	9	2750	54.68	0.0139192131398941	0.0032941559351069
5	A	26	50	20120618	9	2752	54.72	0.0134383381022804	0.0030507273546156
5	A	26	50	20120618	9	2754	54.76	0.0136725813656840	0.0034289375586689
5	A	26	50	20120618	9	2756	54.8	0.0135010443316360	0.0037704772050498
5	A	26	50	20120618	9	2758	54.84	0.0139273943653524	0.0022085843914259
5	A	26	50	20120618	9	2760	54.88	0.0139337088289084	0.0027086008096063
5	A	26	50	20120618	9	2762	54.92	0.0138213990588525	0.002312316956226
5	A	26	50	20120618	9	2764	54.96	0.0136728854215999	0.0029239431087489
5	A	26	50	20120618	9	2766	55	0.0142567010644188	0.002131870376735
5	A	26	50	20120618	9	2768	55.04	0.0142930039265649	0.0021591222720819
5	A	26	50	20120618	9	2770	55.08	0.0143324604849551	0.0022408638159871
5	A	26	50	20120618	9	2772	55.12	0.0144497200024793	0.0027013529650992
5	A	26	50	20120618	9	2774	55.16	0.0150684384360175	0.0030953528635763
5	A	26	50	20120618	9	2776	55.2	0.0149231209214159	0.0040511420286384
5	A	26	50	20120618	9	2778	55.24	0.0149029047385418	0.0047931869558833
5	A	26	50	20120618	9	2780	55.28	0.0149418380379139	0.0046337060924545
5	A	26	50	20120618	9	2782	55.32	0.0149268473741527	0.00572335764226299
5	A	26	50	20120618	9	2784	55.36	0.0147390115287983	0.00570508600303713
5	A	26	50	20120618	9	2786	55.4	0.0142516954555148	0.0072886028491365
5	A	26	50	20120618	9	2788	55.44	0.0142079326168271	0.00793101643091229
5	A	26	50	20120618	9	2790	55.48	0.0141415828076494	0.00780343117448382
5	A	26	50	20120618	9	2792	55.52	0.0142755716230883	0.00902449767104767
5	A	26	50	20120618	9	2794	55.56	0.0142424316495744	0.00900953034181029
5	A	26	50	20120618	9	2796	55.6	0.0138267447861183	0.00989797465703213
5	A	26	50	20120618	9	2798	55.64	0.0136218535252017	0.00993986366274962
5	A	26	50	20120618	9	2800	55.68	0.0135189765596069	0.00984852667982375
5	A	26	50	20120618	9	2802	55.72	0.0131768429435298	0.0110546457875615
5	A	26	50	20120618	9	2804	55.76	0.0129732032616158	0.0108765750868553
5	A	26	50	20120618	9	2806	55.8	0.0130131689368885	0.0117343521809770
5	A	26	50	20120618	9	2808	55.84	0.0130674181691411	0.0115895932807325
5	A	26	50	20120618	9	2810	55.88	0.0128559437440917	0.0113650090959599
5	A	26	50	20120618	9	2812	55.92	0.0127346042204401	0.0115158773987938
5	A	26	50	20120618	9	2814	55.96	0.0118822859906691	0.0126986124852777
5	A	26	50	20120618	9	2816	56	0.0119229587727229	0.0129604965527579
5	A	26	50	20120618	9	2818	56.04	0.0115079153764376	0.0130670151182759
5	A	26	50	20120618	9	2820	56.08	0.0111661635980224	0.0130905829872928
5	A	26	50	20120618	9	2822	56.12	0.0107049885553325	0.0130013885379140
5	A	26	50	20120618	9	2824	56.16	0.0100986303483294	0.0130395015934199
5	A	26	50	20120618	9	2826	56.2	0.00969148038504256	0.013233265114921
5	A	26	50	20120618	9	2828	56.24	0.00910521956697435	0.0123640343051576
5	A	26	50	20120618	9	2830	56.28	0.00733152352364773	0.0125198205356547
5	A	26	50	20120618	9	2832	56.32	0.00712784848639476	0.0130465019505537
5	A	26	50	20120618	9	2834	56.36	0.00603359508565433	0.0136624400402283
5	A	26	50	20120618	9	2836	56.4	0.00550618040102325	0.0133708553666178
5	A	26	50	20120618	9	2838	56.44	0.00496206809686123	0.0139448500033528
5	A	26	50	20120618	9	2840	56.48	0.00463905181972028	0.0155173239628504
5	A	26	50	20120618	9	2842	56.52	0.0048743642285771	0.0163968955021819
5	A	26	50	20120618	9	2844	56.56	0.00521175245104567	0.0162177987895362
5	A	26	50	20120618	9	2846	56.6	0.0053786897554821	0.01763251086219
5	A	26	50	20120618	9	2848	56.64	0.00539485563071358	0.0170047994446086
5	A	26	50	20120618	9	2850	56.68	0.00571865184663418	0.0160263878122961
5	A	26	50	20120618	9	2852	56.72	0.00596749191532188	0.0164487660272226
5	A	26	50	20120618	9	2854	56.76	0.0058442234043712	0.0176804838146528
5	A	26	50	20120618	9	2856	56.8	0.00683962469131531	0.016907651458155
5	A	26	50	20120618	9	2858	56.84	0.00665888819804403	0.0182455964831093
5	A	26	50	20120618	9	2860	56.88	0.00705781663078604	0.018207872336333
5	A	26	50	20120618	9	2862	56.92	0.00854648358747061	0.0179758472669019
5	A	26	50	20120618	9	2864	56.96	0.00876357173325592	0.0178938165163233
5	A	26	50	20120618	9	2866	57	0.00982724707906139	0.0180290831444264
5	A	26	50	20120618	9	2868	57.04	0.0116305022364513	0.0185183388823215
5	A	26	50	20120618	9	2870	57.08	0.0129467079705248	0.0182979082427815
5	A	26	50	20120618	9	2872	57.12	0.0152025058817305	0.0182035236296287
5	A	26	50	20120618	9	2874	57.16	0.0153865374926021	0.0181288390113998
5	A	26	50	20120618	9	2876	57.2	0.0155863587978976	0.0185095099470516
5	A	26	50	20120618	9	2878	57.24	0.015969186409232	0.0183495341088759
5	A	26	50	20120618	9	2880	57.28	0.0161744170814036	0.0184385164262204
5	A	26	50	20120618	9	2882	57.32	0.0171604350613613	0.0181990052172969
5	A	26	50	20120618	9	2884	57.36	0.0175781513212795	0.0182657419553053
5	A	26	50	20120618	9	2886	57.4	0.0179918229304092	0.0181645266906463
5	A	26	50	20120618	9	2888	57.44	0.0190152751433630	0.0167958649471172
5	A	26	50	20120618	9	2890	57.48	0.0195820495127553	0.0167360861398357
5	A	26	50	20120618	9	2892	57.52	0.0202790446669708	0.0156278376816820
5	A	26	50	20120618	9	2894	57.56	0.0210918992672838	0.0153522428137146
5	A	26	50	20120618	9	2896	57.6	0.0221593476641631	0.0144748647196183
5	A	26	50	20120618	9	2898	57.64	0.0230647130446587	0.0127661977514235
5	A	26	50	20120618	9	2900	57.68	0.0231751065553375	0.0134728236999988
5	A	26	50	20120618	9	2902	57.72	0.0242170283974159	0.0127564538199788
5	A	26	50	20120618	9	2904	57.76	0.0241714907207075	0.0133733337758859
5	A	26	50	20120618	9	2906	57.8	0.0251034574583114	0.0126993195920589
5	A	26	50	20120618	9	2908	57.84	0.0248122001751406	0.0128713586719216
5	A	26	50	20120618	9	2910	57.88	0.0251926236234190	0.0125941728136964
5	A	26	50	20120618	9	2912	57.92	0.0251239635549658	0.0120090419522646
5	A	26	50	20120618	9	2914	57.96	0.0255612949569940	0.00973702301149845
5	A	26	50	20120618	9	2916	58	0.0256645820445219	0.0099606596731843
5	A	26	50	20120618	9	2918	58.04	0.0258875257415623	0.0097733400157802
5	A	26	50	20120618	9	2920	58.08	0.0260919149566642	0.00758403135520946
5	A	26	50	20120618	9	2922	58.12	0.0263405337009294	0.00742238674503021
5	A	26	50	20120618	9	2924	58.16	0.0268424168810122	0.00683815390921045
5	A	26	50	20120618	9	2926	58.2	0.0266248047691020	0.00582957215186502
5	A	26	50	20120618	9	2928	58.24	0.0265024894380924	0.00608060920132187
5	A	26	50	20120618	9	2930	58.28	0.0263103260992371	0.00544805975914363
5	A	26	50	20120618	9	2932	58.32	0.0263093432208113	0.003692744956594
5	A	26	50	20120618	9	2934	58.36	0.0256824082064757	0.0040512339525199
5	A	26	50	20120618	9	2936	58.4	0.0255891973905796	0.0023065045384846
5	A	26	50	20120618	9	2938	58.44	0.0251673162717203	0.0024292370624952
5	A	26	50	20120618	9	2940	58.48	0.0246904293163525	0.001708398267618
5	A	26	50	20120618	9	2942	58.52	0.0241907169540880	0.0001153574002828
5	A	26	50	20120618	9	2944	58.56	0.0233202402221761	4.84368145113011e-05
5	A	26	50	20120618	9	2946	58.6	0.0232527539509796	-0.00268611481396460
5	A	26	50	20120618	9	2948	58.64	0.0225954062739852	-0.0021215819730687
5	A	26	50	20120618	9	2950	58.68	0.0218491328481887	-0.0046774830732777
5	A	26	50	20120618	9	2952	58.72	0.0217904147010790	-0.0052668141489899
5	A	26	50	20120618	9	2954	58.76	0.0217045719378429	-0.0071272120902917
5	A	26	50	20120618	9	2956	58.8	0.0215733329192547	-0.006917625640348
5	A	26	50	20120618	9	2958	58.84	0.0218439144001435	-0.0090393278215695
5	A	26	50	20120618	9	2960	58.88	0.0219064792081429	-0.0100210183080264
5	A	26	50	20120618	9	2962	58.92	0.0222679026972108	-0.0102070368889531
5	A	26	50	20120618	9	2964	58.96	0.0221281076865702	-0.0110611511699483
5	A	26	50	20120618	9	2966	59	0.0225955264821380	-0.0138394939213831
5	A	26	50	20120618	9	2968	59.04	0.0228961812144307	-0.0132302577897806
5	A	26	50	20120618	9	2970	59.08	0.0230176621594385	-0.0137738814831568
5	A	26	50	20120618	9	2972	59.12	0.0235888630172810	-0.0155318903625428
5	A	26	50	20120618	9	2974	59.16	0.0241693128318214	-0.016128207653253
5	A	26	50	20120618	9	2976	59.2	0.0240106734254622	-0.0159721845419842
5	A	26	50	20120618	9	2978	59.24	0.0237034567422401	-0.0159262720986818
5	A	26	50	20120618	9	2980	59.28	0.0237996939751596	-0.0169820532336714
5	A	26	50	20120618	9	2982	59.32	0.0235087195347013	-0.0182098027378456
5	A	26	50	20120618	9	2984	59.36	0.0233847637159593	-0.0191268495223664
5	A	26	50	20120618	9	2986	59.4	0.0229397107078805	-0.0187690534910861
5	A	26	50	20120618	9	2988	59.44	0.0220023699587396	-0.0187284655618459
5	A	26	50	20120618	9	2990	59.48	0.0215580240574420	-0.0190726851429275
5	A	26	50	20120618	9	2992	59.52	0.0210133397038940	-0.020869089920532
5	A	26	50	20120618	9	2994	59.56	0.0205707615695493	-0.020948356590703
5	A	26	50	20120618	9	2996	59.6	0.0203468208519476	-0.0225207499400275
5	A	26	50	20120618	9	2998	59.64	0.0205614277600377	-0.0228313819490028
5	A	26	50	20120618	9	3000	59.68	0.0200289056431261	-0.0239116289786215
5	A	26	50	20120618	9	3002	59.72	0.0199875398964267	-0.0244891230868165
5	A	26	50	20120618	9	3004	59.76	0.0198741199687244	-0.0258189080995159
5	A	26	50	20120618	9	3006	59.8	0.0197683367942589	-0.0267948568789096
5	A	26	50	20120618	9	3008	59.84	0.0199325269888504	-0.0281742807876483
5	A	26	50	20120618	9	3010	59.88	0.0200277742722762	-0.0285047117864968
5	A	26	50	20120618	9	3012	59.92	0.0204091169593701	-0.0310432958416346
5	A	26	50	20120618	9	3014	59.96	0.0202499472229250	-0.0314895509312414
5	A	26	50	20120618	9	3016	60	0.0203833075618568	-0.0316878236726862
5	A	26	50	20120618	9	3018	60.04	0.0203425782112605	-0.0339672530925191
5	A	26	50	20120618	9	3020	60.08	0.0208057331529376	-0.0347466261867429
5	A	26	50	20120618	9	3022	60.12	0.0209733881707570	-0.0362724919098654
5	A	26	50	20120618	9	3024	60.16	0.0206579478356697	-0.0366341770284423
5	A	26	50	20120618	9	3026	60.2	0.0207839542640771	-0.0370776744016025
5	A	26	50	20120618	9	3028	60.24	0.0209196480553868	-0.0371225756822078
5	A	26	50	20120618	9	3030	60.28	0.0208341588455413	-0.0398335523705989
5	A	26	50	20120618	9	3032	60.32	0.0207280221176852	-0.0397278399068116
5	A	26	50	20120618	9	3034	60.36	0.0208149255410931	-0.0418646458888792
5	A	26	50	20120618	9	3036	60.4	0.0211240019151497	-0.0419748838360662
5	A	26	50	20120618	9	3038	60.44	0.0206461391524238	-0.0420881623424123
5	A	26	50	20120618	9	3040	60.48	0.0207662058838693	-0.0430587371102689
5	A	26	50	20120618	9	3042	60.52	0.0204668875833930	-0.0435683489674701
5	A	26	50	20120618	9	3044	60.56	0.0203709331931860	-0.045431787467931
5	A	26	50	20120618	9	3046	60.6	0.0206793024604615	-0.0465082161209312
5	A	26	50	20120618	9	3048	60.64	0.0203507099392441	-0.0467252271920774
5	A	26	50	20120618	9	3050	60.68	0.0203582052711247	-0.0464934375892044
5	A	26	50	20120618	9	3052	60.72	0.0203099805886477	-0.0474927208923773
5	A	26	50	20120618	9	3054	60.76	0.0204914948993783	-0.0464623956015104
5	A	26	50	20120618	9	3056	60.8	0.0200053589873126	-0.0476719017507299
5	A	26	50	20120618	9	3058	60.84	0.0197674882661214	-0.0480258794053919
5	A	26	50	20120618	9	3060	60.88	0.0194948278912959	-0.0487401986757466
5	A	26	50	20120618	9	3062	60.92	0.0189407390175581	-0.0489871203637369
5	A	26	50	20120618	9	3064	60.96	0.0188770286965732	-0.04972555197533
5	A	26	50	20120618	9	3066	61	0.0182003982176558	-0.0497956262573456
5	A	26	50	20120618	9	3068	61.04	0.0177615677492514	-0.05058249468345
5	A	26	50	20120618	9	3070	61.08	0.0167868917620639	-0.0519315130005977
5	A	26	50	20120618	9	3072	61.12	0.0160461266980929	-0.0521616055471958
5	A	26	50	20120618	9	3074	61.16	0.0150714507109054	-0.0541440501189304
5	A	26	50	20120618	9	3076	61.2	0.0140011031762233	-0.0537413528070447
5	A	26	50	20120618	9	3078	61.24	0.0124751667424227	-0.0551064931588034
5	A	26	50	20120618	9	3080	61.28	0.0114273759140605	-0.0562709566060614
5	A	26	50	20120618	9	3082	61.32	0.0104172031664574	-0.0557604255100447
5	A	26	50	20120618	9	3084	61.36	0.00930202506184809	-0.0566771894518531
5	A	26	50	20120618	9	3086	61.4	0.00827827586404621	-0.0558419549219155
5	A	26	50	20120618	9	3088	61.44	0.0075671385742069	-0.0567192623053337
5	A	26	50	20120618	9	3090	61.48	0.00611608474853399	-0.0566426826409312
5	A	26	50	20120618	9	3092	61.52	0.00571296317257953	-0.0552551270042088
5	A	26	50	20120618	9	3094	61.56	0.00493224657547147	-0.0552617030972739
5	A	26	50	20120618	9	3096	61.6	0.00368498092413652	-0.0548966238661473
5	A	26	50	20120618	9	3098	61.64	0.0033555398747817	-0.0555424244894049
5	A	26	50	20120618	9	3100	61.68	0.00271355762814243	-0.0549782239886962
5	A	26	50	20120618	9	3102	61.72	0.00203445227549087	-0.0560062158271852
5	A	26	50	20120618	9	3104	61.76	0.00149160639957396	-0.0546165388701193
5	A	26	50	20120618	9	3106	61.8	0.00125995821805725	-0.0529132600555971
5	A	26	50	20120618	9	3108	61.84	0.00082593607576494	-0.0536131543476155
5	A	26	50	20120618	9	3110	61.88	0.00055949824061386	-0.0531228465055408
5	A	26	50	20120618	9	3112	61.92	0.00037607474157407	-0.0531888902789036
5	A	26	50	20120618	9	3114	61.96	0.000199934442380490	-0.0518448924199024
5	A	26	50	20120618	9	3116	62	0.00028620146968525	-0.0509171683229856
5	A	26	50	20120618	9	3118	62.04	0.00052435503358888	-0.0500754284106611
5	A	26	50	20120618	9	3120	62.08	0.0006328252138229	-0.0504212036266614
5	A	26	50	20120618	9	3122	62.12	0.00087790842418216	-0.0503632208706041
5	A	26	50	20120618	9	3124	62.16	0.00109760650109682	-0.0487841807175364
5	A	26	50	20120618	9	3126	62.2	0.00121413769863636	-0.0494157684944922
5	A	26	50	20120618	9	3128	62.24	0.00156790322126399	-0.0475571383201434
5	A	26	50	20120618	9	3130	62.28	0.00199881409371907	-0.0465708657817444
5	A	26	50	20120618	9	3132	62.32	0.00242590658955575	-0.0460613246352213
5	A	26	50	20120618	9	3134	62.36	0.0025652066254495	-0.0443340041901388
5	A	26	50	20120618	9	3136	62.4	0.00274962007398294	-0.0439634802367971
5	A	26	50	20120618	9	3138	62.44	0.00309426391913327	-0.0428797683839506
5	A	26	50	20120618	9	3140	62.48	0.00365174690542074	-0.0415306086454466
5	A	26	50	20120618	9	3142	62.52	0.00420201740254012	-0.0407713173838085
5	A	26	50	20120618	9	3144	62.56	0.00401173496772282	-0.0390037625628765
5	A	26	50	20120618	9	3146	62.6	0.00480072471417077	-0.0379498906161961
5	A	26	50	20120618	9	3148	62.64	0.00556553140870214	-0.0380402588628317
5	A	26	50	20120618	9	3150	62.68	0.00618262349664364	-0.0366043371222762
5	A	26	50	20120618	9	3152	62.72	0.00635239983480653	-0.0349791936070752
5	A	26	50	20120618	9	3154	62.76	0.00619301796632708	-0.0337215334860568
5	A	26	50	20120618	9	3156	62.8	0.0060293227464824	-0.0328521456985879
5	A	26	50	20120618	9	3158	62.84	0.006182835628678	-0.0317963645635983
5	A	26	50	20120618	9	3160	62.88	0.00645839514130639	-0.0319580798844556
5	A	26	50	20120618	9	3162	62.92	0.00629144723026825	-0.0322172345197605
5	A	26	50	20120618	9	3164	62.96	0.00620376598940112	-0.0300478309150802
5	A	26	50	20120618	9	3166	63	0.00653384343485899	-0.0297113895085916
5	A	26	50	20120618	9	3168	63.04	0.00658150243191097	-0.0286565276124175
5	A	26	50	20120618	9	3170	63.08	0.00723960671316129	-0.02708950827463
5	A	26	50	20120618	9	3172	63.12	0.00738986690416343	-0.0268280908976254
5	A	26	50	20120618	9	3174	63.16	0.00799359467394051	-0.0262510917641771
5	A	26	50	20120618	9	3176	63.2	0.0086800539371164	-0.0250946893342247
5	A	26	50	20120618	9	3178	63.24	0.00906903337744712	-0.0254126752537243
5	A	26	50	20120618	9	3180	63.28	0.00946487175355536	-0.0243135484730479
5	A	26	50	20120618	9	3182	63.32	0.00977868574304594	-0.0232255939795143
5	A	26	50	20120618	9	3184	63.36	0.0104032024521899	-0.0229112143045987
5	A	26	50	20120618	9	3186	63.4	0.0106967224770604	-0.0232663940407887
5	A	26	50	20120618	9	3188	63.44	0.0111848382881135	-0.0221638024368846
5	A	26	50	20120618	9	3190	63.48	0.0112284667765127	-0.0225202549652807
5	A	26	50	20120618	9	3192	63.52	0.0122495996792242	-0.022986450466117
5	A	26	50	20120618	9	3194	63.56	0.0123477461004529	-0.0216603424086797
5	A	26	50	20120618	9	3196	63.6	0.0124543070923777	-0.0217428617700442
5	A	26	50	20120618	9	3198	63.64	0.0123650702165920	-0.0215867325927582
5	A	26	50	20120618	9	3200	63.68	0.0131348973692698	-0.0211967632029338
5	A	26	50	20120618	9	3202	63.72	0.0136751976607744	-0.0214755754067557
5	A	26	50	20120618	9	3204	63.76	0.0144137706937238	-0.0216221586424957
5	A	26	50	20120618	9	3206	63.8	0.0153567682971141	-0.0206805752526676
5	A	26	50	20120618	9	3208	63.84	0.0164518645691377	-0.0210183601620404
5	A	26	50	20120618	9	3210	63.88	0.0174014382655931	-0.0209580439536052
5	A	26	50	20120618	9	3212	63.92	0.0184774426545247	-0.0213535287763229
5	A	26	50	20120618	9	3214	63.96	0.0197487499364200	-0.0194021261922824
5	A	26	50	20120618	9	3216	64	0.0208565741305050	-0.0198933532731727
5	A	26	50	20120618	9	3218	64.04	0.0219164564848255	-0.0190659676285063
5	A	26	50	20120618	9	3220	64.08	0.0239336199995163	-0.0196139046732477
5	A	26	50	20120618	9	3222	64.12	0.0246901535447078	-0.0194130156367126
5	A	26	50	20120618	9	3224	64.16	0.0256996191855297	-0.0190478656949079
5	A	26	50	20120618	9	3226	64.2	0.0273105710676324	-0.018855087173153
5	A	26	50	20120618	9	3228	64.24	0.0282862157911101	-0.0185463855656904
5	A	26	50	20120618	9	3230	64.28	0.0288134911757053	-0.0187074079219022
5	A	26	50	20120618	9	3232	64.32	0.0293912469134094	-0.0188288393694354
5	A	26	50	20120618	9	3234	64.36	0.0305141041976624	-0.0189289939739226
5	A	26	50	20120618	9	3236	64.4	0.0313988008469439	-0.0184592275838414
5	A	26	50	20120618	9	3238	64.44	0.0317400576506124	-0.0184718070134787
5	A	26	50	20120618	9	3240	64.48	0.0322763840020068	-0.0184105149976854
5	A	26	50	20120618	9	3242	64.52	0.0322598164901236	-0.0185235318745225
5	A	26	50	20120618	9	3244	64.56	0.0323788084192616	-0.019102737181128
5	A	26	50	20120618	9	3246	64.6	0.0332659163026670	-0.0192621473338787
5	A	26	50	20120618	9	3248	64.64	0.0339266085947365	-0.0190063443847166
5	A	26	50	20120618	9	3250	64.68	0.0343565436598335	-0.0182010770401658
5	A	26	50	20120618	9	3252	64.72	0.0356641820881462	-0.0191365227431331
5	A	26	50	20120618	9	3254	64.76	0.0364187781607572	-0.0193665021526462
5	A	26	50	20120618	9	3256	64.8	0.0375499156654179	-0.0189950801736923
5	A	26	50	20120618	9	3258	64.84	0.0388151771843341	-0.019361396841686
5	A	26	50	20120618	9	3260	64.88	0.0394993270367626	-0.0184410733243412
5	A	26	50	20120618	9	3262	64.92	0.0397911747540956	-0.0169963587109616
5	A	26	50	20120618	9	3264	64.96	0.0405624507685681	-0.017376959643042
5	A	26	50	20120618	9	3266	65	0.0412204009005401	-0.0173549813500692
5	A	26	50	20120618	9	3268	65.04	0.0416191030591121	-0.0166553345454242
5	A	26	50	20120618	9	3270	65.08	0.0417679348944163	-0.0163458480494344
5	A	26	50	20120618	9	3272	65.12	0.0414029617293068	-0.0148071483382334
5	A	26	50	20120618	9	3274	65.16	0.0416441134259627	-0.0145239944987751
5	A	26	50	20120618	9	3276	65.2	0.0412062658359842	-0.0127488807063522
5	A	26	50	20120618	9	3278	65.24	0.0411439767996295	-0.0129059220513859
5	A	26	50	20120618	9	3280	65.28	0.0414047577805311	-0.0119770665836193
5	A	26	50	20120618	9	3282	65.32	0.0409677940740290	-0.0112258080550154
5	A	26	50	20120618	9	3284	65.36	0.0406056210517731	-0.0093392400917419
5	A	26	50	20120618	9	3286	65.4	0.0404433188322873	-0.009052388083818
5	A	26	50	20120618	9	3288	65.44	0.0401512413052504	-0.0089747901856506
5	A	26	50	20120618	9	3290	65.48	0.0398802921288354	-0.007430171990691
5	A	26	50	20120618	9	3292	65.52	0.0398671328716375	-0.0066461390627792
5	A	26	50	20120618	9	3294	65.56	0.0393085892251782	-0.0060260771263567
5	A	26	50	20120618	9	3296	65.6	0.0388206289776170	-0.0049875352546924
5	A	26	50	20120618	9	3298	65.64	0.0384474109474389	-0.003747842716984
5	A	26	50	20120618	9	3300	65.68	0.0376592697291284	-0.00159569251776460
5	A	26	50	20120618	9	3302	65.72	0.0372608150579298	-0.000462978164981899
5	A	26	50	20120618	9	3304	65.76	0.0369018169451214	-0.0001963281977964
5	A	26	50	20120618	9	3306	65.8	0.0362483795686269	0.0011026976699214
5	A	26	50	20120618	9	3308	65.84	0.0354707035306779	0.0020650699991163
5	A	26	50	20120618	9	3310	65.88	0.0351645970051023	0.0032293213143399
5	A	26	50	20120618	9	3312	65.92	0.0342584396650117	0.003229957710443
5	A	26	50	20120618	9	3314	65.96	0.0337760514188862	0.0041582474927847
5	A	26	50	20120618	9	3316	66	0.0330180329494543	0.0052768904206218
5	A	26	50	20120618	9	3318	66.04	0.0328484687433257	0.00707944702722255
5	A	26	50	20120618	9	3320	66.08	0.0325056633758065	0.00761161559074355
5	A	26	50	20120618	9	3322	66.12	0.0320882582428721	0.0094566693148936
5	A	26	50	20120618	9	3324	66.16	0.0315480286620456	0.0113002381148032
5	A	26	50	20120618	9	3326	66.2	0.0312968643333681	0.0128618127303755
5	A	26	50	20120618	9	3328	66.24	0.0306280120290437	0.0129328769618848
5	A	26	50	20120618	9	3330	66.28	0.0296456285779413	0.0150643089324154
5	A	26	50	20120618	9	3332	66.32	0.0296201020231404	0.0145927394200421
5	A	26	50	20120618	9	3334	66.36	0.0278184646553552	0.0170579257912928
5	A	26	50	20120618	9	3336	66.4	0.0276162321159359	0.017612297507743
5	A	26	50	20120618	9	3338	66.44	0.0261170243184642	0.0188703818928301
5	A	26	50	20120618	9	3340	66.48	0.0254143086703888	0.0197344593083723
5	A	26	50	20120618	9	3342	66.52	0.0246031086999438	0.0198541088468168
5	A	26	50	20120618	9	3344	66.56	0.0239241094133094	0.0181111259865311
5	A	26	50	20120618	9	3346	66.6	0.0237921562168722	0.0191816927243153
5	A	26	50	20120618	9	3348	66.64	0.0235227838885791	0.0199553736089506
5	A	26	50	20120618	9	3350	66.68	0.0229616239470295	0.0198908854705063
5	A	26	50	20120618	9	3352	66.72	0.0227511606846771	0.0200290824198215
5	A	26	50	20120618	9	3354	66.76	0.0217883145939388	0.0206192832368744
5	A	26	50	20120618	9	3356	66.8	0.0209765277248654	0.0201711472432296
5	A	26	50	20120618	9	3358	66.84	0.0199858852665587	0.0212025190521327
5	A	26	50	20120618	9	3360	66.88	0.0194835071117291	0.0218038921563284
5	A	26	50	20120618	9	3362	66.92	0.0191129831583874	0.0223909322060695
5	A	26	50	20120618	9	3364	66.96	0.0185027287930199	0.0220457438886977
5	A	26	50	20120618	9	3366	67	0.0179687076097322	0.0234960340390469
5	A	26	50	20120618	9	3368	67.04	0.0172254521156779	0.0241436886962848
5	A	26	50	20120618	9	3370	67.08	0.0170209914827910	0.0246154356924602
5	A	26	50	20120618	9	3372	67.12	0.0168509648288276	0.0244050388981453
5	A	26	50	20120618	9	3374	67.16	0.0158564318690108	0.0246258556179878
5	A	26	50	20120618	9	3376	67.2	0.0157852382369606	0.0244506932474726
5	A	26	50	20120618	9	3378	67.24	0.0146315242269902	0.0248598238168536
5	A	26	50	20120618	9	3380	67.28	0.0135941632236504	0.0240229275859802
5	A	26	50	20120618	9	3382	67.32	0.0120562625431122	0.0226871321656407
5	A	26	50	20120618	9	3384	67.36	0.0115693063871803	0.0235352501811315
5	A	26	50	20120618	9	3386	67.4	0.0111037189981758	0.0228075524504768
5	A	26	50	20120618	9	3388	67.44	0.0104514978453450	0.0230393420533498
5	A	26	50	20120618	9	3390	67.48	0.00897932274011799	0.0227833057589499
5	A	26	50	20120618	9	3392	67.52	0.00741103768119216	0.022352840363767
5	A	26	50	20120618	9	3394	67.56	0.00680433299186629	0.0225809176560387
5	A	26	50	20120618	9	3396	67.6	0.00583875746895262	0.0236040233866697
5	A	26	50	20120618	9	3398	67.64	0.00396137482276672	0.0219358877791725
5	A	26	50	20120618	9	3400	67.68	0.00346528991828967	0.0228478080395298
5	A	26	50	20120618	9	3402	67.72	0.00223043399096454	0.0220634922689055
5	A	26	50	20120618	9	3404	67.76	0.00088705060775612	0.0218968618488121
5	A	26	50	20120618	9	3406	67.8	-0.000273585270495320	0.0215338141354678
5	A	26	50	20120618	9	3408	67.84	-0.00091787409945482	0.0207711414892021
5	A	26	50	20120618	9	3410	67.88	-0.00188860443080333	0.0208581014811524
5	A	26	50	20120618	9	3412	67.92	-0.00217121379804016	0.0216019283174859
5	A	26	50	20120618	9	3414	67.96	-0.00262628650920839	0.0198503046123341
5	A	26	50	20120618	9	3416	68	-0.00381827055239016	0.0215455789780932
5	A	26	50	20120618	9	3418	68.04	-0.00475572443861606	0.0220837155228474
5	A	26	50	20120618	9	3420	68.08	-0.00499877825251326	0.0207179175617821
5	A	26	50	20120618	9	3422	68.12	-0.00610783281239756	0.0219435881720196
5	A	26	50	20120618	9	3424	68.16	-0.00637197255050976	0.0224701352366302
5	A	26	50	20120618	9	3426	68.2	-0.00736043004886266	0.0221201951616888
5	A	26	50	20120618	9	3428	68.24	-0.00836307210924606	0.0219725866211161
5	A	26	50	20120618	9	3430	68.28	-0.00904764339731626	0.0233775158714522
5	A	26	50	20120618	9	3432	68.32	-0.0104152515517414	0.0226673756021744
5	A	26	50	20120618	9	3434	68.36	-0.0126960739719332	0.0223272784536271
5	A	26	50	20120618	9	3436	68.4	-0.0138494924112691	0.0232506326306361
5	A	26	50	20120618	9	3438	68.44	-0.0149881818163529	0.0230695072286352
5	A	26	50	20120618	9	3440	68.48	-0.0155560946276629	0.0237132925975665
5	A	26	50	20120618	9	3442	68.52	-0.0174020746616963	0.0237731067601870
5	A	26	50	20120618	9	3444	68.56	-0.0182835539751234	0.0240125331162968
5	A	26	50	20120618	9	3446	68.6	-0.0191800946629898	0.0241176798946592
5	A	26	50	20120618	9	3448	68.64	-0.0199699329375752	0.0242261500748933
5	A	26	50	20120618	9	3450	68.68	-0.0197887721802352	0.0246637077510915
5	A	26	50	20120618	9	3452	68.72	-0.0206088746250554	0.0254954067471231
5	A	26	50	20120618	9	3454	68.76	-0.0205578922261318	0.0257346209711985
5	A	26	50	20120618	9	3456	68.8	-0.0210104405660912	0.0264509201405405
5	A	26	50	20120618	9	3458	68.84	-0.0210655948950238	0.0279629972814298
5	A	26	50	20120618	9	3460	68.88	-0.0216063194505971	0.0280347686197202
5	A	26	50	20120618	9	3462	68.92	-0.0218894450057842	0.0291439363166895
5	A	26	50	20120618	9	3464	68.96	-0.0221961879274629	0.0289626341379932
5	A	26	50	20120618	9	3466	69	-0.0231220028360705	0.030518481188638
5	A	26	50	20120618	9	3468	69.04	-0.0237376807104496	0.0304747112788825
5	A	26	50	20120618	9	3470	69.08	-0.0249377823394794	0.0319965464933522
5	A	26	50	20120618	9	3472	69.12	-0.0253921550149343	0.0335321137215126
5	A	26	50	20120618	9	3474	69.16	-0.0262858107071335	0.0327981227405053
5	A	26	50	20120618	9	3476	69.2	-0.0264632945092113	0.0342065380272727
5	A	26	50	20120618	9	3478	69.24	-0.0264436440117621	0.0361113352033652
5	A	26	50	20120618	9	3480	69.28	-0.0273016473800539	0.0370280284344954
5	A	26	50	20120618	9	3482	69.32	-0.0277273963730063	0.0381625812649092
5	A	26	50	20120618	9	3484	69.36	-0.0276786908579181	0.0390443999895914
5	A	26	50	20120618	9	3486	69.4	-0.0277139684152316	0.0400430539677289
5	A	26	50	20120618	9	3488	69.44	-0.0276868367280374	0.0405628976600538
5	A	26	50	20120618	9	3490	69.48	-0.0270833140192269	0.042287184617045
5	A	26	50	20120618	9	3492	69.52	-0.0271522640014604	0.0426676717049337
5	A	26	50	20120618	9	3494	69.56	-0.0267313021214166	0.0428005582823221
5	A	26	50	20120618	9	3496	69.6	-0.0268526982136107	0.0448106648713367
5	A	26	50	20120618	9	3498	69.64	-0.0264721050597049	0.0456703935801746
5	A	26	50	20120618	9	3500	69.68	-0.0263769164661419	0.0469607340552991
5	A	26	50	20120618	9	3502	69.72	-0.0257809138379493	0.0481952541069031
5	A	26	50	20120618	9	3504	69.76	-0.0260166278834578	0.0489296905651825
5	A	26	50	20120618	9	3506	69.8	-0.0257936997427667	0.050341123783692
5	A	26	50	20120618	9	3508	69.84	-0.0252828009512238	0.0515548867157343
5	A	26	50	20120618	9	3510	69.88	-0.0254620666623902	0.0533121036355254
5	A	26	50	20120618	9	3512	69.92	-0.0249704011752955	0.0554989869198367
5	A	26	50	20120618	9	3514	69.96	-0.0247646189598346	0.056752701385016
5	A	26	50	20120618	9	3516	70	-0.0242800598958909	0.0587377410386376
5	A	26	50	20120618	9	3518	70.04	-0.0246302616003414	0.0607269314090647
5	A	26	50	20120618	9	3520	70.08	-0.0238397869296529	0.0615741160436043
5	A	26	50	20120618	9	3522	70.12	-0.0232407967753098	0.0626570500789915
5	A	26	50	20120618	9	3524	70.16	-0.0222890310478327	0.064142398583552
5	A	26	50	20120618	9	3526	70.2	-0.0213835101038452	0.0659472179318525
5	A	26	50	20120618	9	3528	70.24	-0.0203469622733039	0.0670549007045813
5	A	26	50	20120618	9	3530	70.28	-0.0195656092800927	0.0682199298372642
5	A	26	50	20120618	9	3532	70.32	-0.0196366028009239	0.0681355012875905
5	A	26	50	20120618	9	3534	70.36	-0.0191690637972033	0.068704863667802
5	A	26	50	20120618	9	3536	70.4	-0.0189831654244294	0.0696468006110206
5	A	26	50	20120618	9	3538	70.44	-0.0194836556041532	0.0699993640521202
5	A	26	50	20120618	9	3540	70.48	-0.0193995098971920	0.0708620343251678
5	A	26	50	20120618	9	3542	70.52	-0.0193188290134586	0.0723005016501355
5	A	26	50	20120618	9	3544	70.56	-0.0196163795469819	0.0720753588510058
5	A	26	50	20120618	9	3546	70.6	-0.0198486641246017	0.0719166133786294
5	A	26	50	20120618	9	3548	70.64	-0.0201351130816604	0.0718390437647332
5	A	26	50	20120618	9	3550	70.68	-0.0202350979805202	0.0715860409584247
5	A	26	50	20120618	9	3552	70.72	-0.0205890756351821	0.0714283561462201
5	A	26	50	20120618	9	3554	70.76	-0.0209793985783971	0.0707567461254491
5	A	26	50	20120618	9	3556	70.8	-0.0214955865286633	0.0714716310812287
5	A	26	50	20120618	9	3558	70.84	-0.0225502362928030	0.0712848841803173
5	A	26	50	20120618	9	3560	70.88	-0.0239119825320121	0.0713002991081472
5	A	26	50	20120618	9	3562	70.92	-0.0253377219349185	0.0714171838590773
5	A	26	50	20120618	9	3564	70.96	-0.0273256112288683	0.0711963544113128
5	A	26	50	20120618	9	3566	71	-0.0287635128684111	0.0711148249994419
5	A	26	50	20120618	9	3568	71.04	-0.0300256984728291	0.0714546605184802
5	A	26	50	20120618	9	3570	71.08	-0.0312863284423285	0.0715834953740124
5	A	26	50	20120618	9	3572	71.12	-0.0322226085312976	0.0717594942518497
5	A	26	50	20120618	9	3574	71.16	-0.0341659500980326	0.0707031474314351
5	A	26	50	20120618	9	3576	71.2	-0.0353318348299208	0.0707771037296794
5	A	26	50	20120618	9	3578	71.24	-0.0366023006547464	0.0717180436523366
5	A	26	50	20120618	9	3580	71.28	-0.0379005699182084	0.0711439931541659
5	A	26	50	20120618	9	3582	71.32	-0.0393108024694034	0.0710450194180032
5	A	26	50	20120618	9	3584	71.36	-0.0410460354393674	0.0707886295702128
5	A	26	50	20120618	9	3586	71.4	-0.0416257852181944	0.071024881016875
5	A	26	50	20120618	9	3588	71.44	-0.0429173440383029	0.0720698858445194
5	A	26	50	20120618	9	3590	71.48	-0.0445637290412108	0.0715360626511304
5	A	26	50	20120618	9	3592	71.52	-0.0459435418586792	0.0709593817157337
5	A	26	50	20120618	9	3594	71.56	-0.0466858130600941	0.0711050952101328
5	A	26	50	20120618	9	3596	71.6	-0.0476248862208489	0.0712808466005967
5	A	26	50	20120618	9	3598	71.64	-0.0489118388059634	0.0707355076075907
5	A	26	50	20120618	9	3600	71.68	-0.0493370844803089	0.0707582847898049
5	A	26	50	20120618	9	3602	71.72	-0.0503517021011386	0.070775053120014
5	A	26	50	20120618	9	3604	71.76	-0.0519511917823182	0.0691208333739706
5	A	26	50	20120618	9	3606	71.8	-0.0527033059101272	0.0690653608469865
5	A	26	50	20120618	9	3608	71.84	-0.0537470379455655	0.0679555850381854
5	A	26	50	20120618	9	3610	71.88	-0.054758921891579	0.0667450040866584
5	A	26	50	20120618	9	3612	71.92	-0.055258125136961	0.0669717166628425
5	A	26	50	20120618	9	3614	71.96	-0.0552067821135792	0.067011463135013
5	A	26	50	20120618	9	3616	72	-0.0564229138533385	0.0653460357464877
5	A	26	50	20120618	9	3618	72.04	-0.0571177381897358	0.0654294531334643
5	A	26	50	20120618	9	3620	72.08	-0.0579097472821394	0.0647761783915295
5	A	26	50	20120618	9	3622	72.12	-0.0587738317687494	0.0636336352544883
5	A	26	50	20120618	9	3624	72.16	-0.0601470331378137	0.0624424431709014
5	A	26	50	20120618	9	3626	72.2	-0.0611193756726233	0.0612520289047739
5	A	26	50	20120618	9	3628	72.24	-0.0622563326660931	0.0595367999856496
5	A	26	50	20120618	9	3630	72.28	-0.0631284781700086	0.0583673867909233
5	A	26	50	20120618	9	3632	72.32	-0.0636699098323632	0.0570252274095532
5	A	26	50	20120618	9	3634	72.36	-0.0645627028542893	0.0559222822522584
5	A	26	50	20120618	9	3636	72.4	-0.065520266857372	0.0550779967555216
5	A	26	50	20120618	9	3638	72.44	-0.066466517151956	0.0545288576292522
5	A	26	50	20120618	9	3640	72.48	-0.0671474609822386	0.0532269326237315
5	A	26	50	20120618	9	3642	72.52	-0.0684534872070901	0.0506170014943719
5	A	26	50	20120618	9	3644	72.56	-0.0691926259254645	0.0484124546826667
5	A	26	50	20120618	9	3646	72.6	-0.0695654833311841	0.0478243539727538
5	A	26	50	20120618	9	3648	72.64	-0.0706499730014899	0.0471041657161153
5	A	26	50	20120618	9	3650	72.68	-0.071098207990084	0.0456235548269888
5	A	26	50	20120618	9	3652	72.72	-0.0721948598970263	0.0452437677748135
5	A	26	50	20120618	9	3654	72.76	-0.0726090830494454	0.0426293111620544
5	A	26	50	20120618	9	3656	72.8	-0.0726257707694814	0.0434440395953375
5	A	26	50	20120618	9	3658	72.84	-0.0730537825041336	0.0412454324805942
5	A	26	50	20120618	9	3660	72.88	-0.0727786472555739	0.0399174152348477
5	A	26	50	20120618	9	3662	72.92	-0.0723665454234984	0.0384392792194554
5	A	26	50	20120618	9	3664	72.96	-0.0722725709322787	0.0383492645262103
5	A	26	50	20120618	9	3666	73	-0.0727555955745072	0.038939627977823
5	A	26	50	20120618	9	3668	73.04	-0.0726480446330887	0.0383356880760115
5	A	26	50	20120618	9	3670	73.08	-0.0726569541785317	0.037302039383273
5	A	26	50	20120618	9	3672	73.12	-0.0727517771978888	0.03739799377348
5	A	26	50	20120618	9	3674	73.16	-0.0732451255991227	0.0357479600995812
5	A	26	50	20120618	9	3676	73.2	-0.0734547120490664	0.0363859118375677
5	A	26	50	20120618	9	3678	73.24	-0.0741683949233179	0.0355316561352163
5	A	26	50	20120618	9	3680	73.28	-0.0746830979493436	0.0338285894527285
5	A	26	50	20120618	9	3682	73.32	-0.0751509197957766	0.0327655251178926
5	A	26	50	20120618	9	3684	73.36	-0.075257763630414	0.0318985414934798
5	A	26	50	20120618	9	3686	73.4	-0.0757651127459153	0.0310434372629909
5	A	26	50	20120618	9	3688	73.44	-0.0761292020275482	0.0311830908522752
5	A	26	50	20120618	9	3690	73.48	-0.0767979129105164	0.0302838631586403
5	A	26	50	20120618	9	3692	73.52	-0.0771754372209919	0.029037587456799
5	A	26	50	20120618	9	3694	73.56	-0.0779306979739772	0.0271492587976403
5	A	26	50	20120618	9	3696	73.6	-0.0784587653181673	0.0249647231078426
5	A	26	50	20120618	9	3698	73.64	-0.0786696245603172	0.0248436664269035
5	A	26	50	20120618	9	3700	73.68	-0.0792659277088918	0.0236153512373043
5	A	26	50	20120618	9	3702	73.72	-0.0798759487290214	0.021792783508796
5	A	26	50	20120618	9	3704	73.76	-0.0803545185985285	0.0193155056115870
5	A	26	50	20120618	9	3706	73.8	-0.0807142238181181	0.0194386129021916
5	A	26	50	20120618	9	3708	73.84	-0.0811710147987646	0.0183218084519856
5	A	26	50	20120618	9	3710	73.88	-0.0815464177888965	0.0162212063371147
5	A	26	50	20120618	9	3712	73.92	-0.0825285183972865	0.014283380203273
5	A	26	50	20120618	9	3714	73.96	-0.082618815933244	0.0128019207860091
5	A	26	50	20120618	9	3716	74	-0.0826049566403328	0.0144012549036968
5	A	26	50	20120618	9	3718	74.04	-0.0825065980870697	0.0129196540650766
5	A	26	50	20120618	9	3720	74.08	-0.082910285348449	0.0122895512123613
5	A	26	50	20120618	9	3722	74.12	-0.0838104322808996	0.0116187897197277
5	A	26	50	20120618	9	3724	74.16	-0.0841463080019632	0.0116278406865269
5	A	26	50	20120618	9	3726	74.2	-0.0850447578781388	0.0107660189416167
5	A	26	50	20120618	9	3728	74.24	-0.086009746502424	0.0106117989526400
5	A	26	50	20120618	9	3730	74.28	-0.0857718757812329	0.00986707409069429
5	A	26	50	20120618	9	3732	74.32	-0.0866556178363599	0.00936828096724531
5	A	26	50	20120618	9	3734	74.36	-0.0875665835025625	0.00898368558895794
5	A	26	50	20120618	9	3736	74.4	-0.0880373044867984	0.00891700541949204
5	A	26	50	20120618	9	3738	74.44	-0.0881478252766979	0.00960183833707122
5	A	26	50	20120618	9	3740	74.48	-0.0887912924475776	0.00821831320900161
5	A	26	50	20120618	9	3742	74.52	-0.0888656800809585	0.00922777884982352
5	A	26	50	20120618	9	3744	74.56	-0.089272478612175	0.00953798659473008
5	A	26	50	20120618	9	3746	74.6	-0.0900861463852864	0.00886333601479998
5	A	26	50	20120618	9	3748	74.64	-0.090816587690252	0.00878484716208827
5	A	26	50	20120618	9	3750	74.68	-0.0911719795584765	0.00849507480315803
5	A	26	50	20120618	9	3752	74.72	-0.0916781973031279	0.00928003404095322
5	A	26	50	20120618	9	3754	74.76	-0.0925116640661125	0.00852350049576173
5	A	26	50	20120618	9	3756	74.8	-0.0935858299774133	0.00796396689980882
5	A	26	50	20120618	9	3758	74.84	-0.0940276302942983	0.00744396057292423
5	A	26	50	20120618	9	3760	74.88	-0.0952256813136623	0.00669902357894421
5	A	26	50	20120618	9	3762	74.92	-0.0963943874016083	0.00640543284339555
5	A	26	50	20120618	9	3764	74.96	-0.0972390264517353	0.0048928607277594
5	A	26	50	20120618	9	3766	75	-0.0974613408237403	0.00517315785582175
5	A	26	50	20120618	9	3768	75.04	-0.0977477897807993	0.00553654003067351
5	A	26	50	20120618	9	3770	75.08	-0.0976422894490463	0.00560329091081752
5	A	26	50	20120618	9	3772	75.12	-0.0972884532157403	0.00509643677006301
5	A	26	50	20120618	9	3774	75.16	-0.0971631538941143	0.005269253667385
5	A	26	50	20120618	9	3776	75.2	-0.0966015696884953	0.00563751487902695
5	A	26	50	20120618	9	3778	75.24	-0.0963448192162463	0.00574916703977631
5	A	26	50	20120618	9	3780	75.28	-0.0959321516987463	0.0056126954310073
5	A	26	50	20120618	9	3782	75.32	-0.0956751890944633	0.00565413188838483
5	A	26	50	20120618	9	3784	75.36	-0.0953181708806423	0.0047481159696505
5	A	26	50	20120618	9	3786	75.4	-0.0948355705024823	0.0042970525539316
5	A	26	50	20120618	9	3788	75.44	-0.0943644959648553	0.0040931229582374
5	A	26	50	20120618	9	3790	75.48	-0.0938182559763893	0.0025013548831084
5	A	26	50	20120618	9	3792	75.52	-0.0934668239061393	0.00130111183272230
5	A	26	50	20120618	9	3794	75.56	-0.0928801374097888	0.0004542100408952
5	A	26	50	20120618	9	3796	75.6	-0.0924748945134908	2.98752615052016e-05
5	A	26	50	20120618	9	3798	75.64	-0.091534018230444	-0.0017899347505565
5	A	26	50	20120618	9	3800	75.68	-0.0914587113582476	-0.0009575993584219
5	A	26	50	20120618	9	3802	75.72	-0.0910654892772298	-0.0027589538834946
5	A	26	50	20120618	9	3804	75.76	-0.0904587916589718	-0.0015161430048811
5	A	26	50	20120618	9	3806	75.8	-0.0902383157645978	-0.0031909961267996
5	A	26	50	20120618	9	3808	75.84	-0.0890510834789856	-0.0026072087682519
5	A	26	50	20120618	9	3810	75.88	-0.0882022724988492	-0.0050115132456425
5	A	26	50	20120618	9	3812	75.92	-0.087901752116845	-0.0034720003616431
5	A	26	50	20120618	9	3814	75.96	-0.0871564615694743	-0.0042694753894653
5	A	26	50	20120618	9	3816	76	-0.0862176358960929	-0.0044139373048617
5	A	26	50	20120618	9	3818	76.04	-0.0853305704390944	-0.0049787034909954
5	A	26	50	20120618	9	3820	76.08	-0.0848162209664593	-0.0038517167031403
5	A	26	50	20120618	9	3822	76.12	-0.0838334839619663	-0.0047995226326427
5	A	26	50	20120618	9	3824	76.16	-0.082926336672382	-0.0056945076855905
5	A	26	50	20120618	9	3826	76.2	-0.0812906572661413	-0.0067244794230669
5	A	26	50	20120618	9	3828	76.24	-0.0802174813043345	-0.0069117920094032
5	A	26	50	20120618	9	3830	76.28	-0.0795707614422613	-0.0070595773266712
5	A	26	50	20120618	9	3832	76.32	-0.0782803622772739	-0.0084035751856724
5	A	26	50	20120618	9	3834	76.36	-0.0775053025344154	-0.0079324299373679
5	A	26	50	20120618	9	3836	76.4	-0.0763427482754666	-0.0088861048531541
5	A	26	50	20120618	9	3838	76.44	-0.07509930100075	-0.0083057823178343
5	A	26	50	20120618	9	3840	76.48	-0.0745732842662254	-0.0082344352436126
5	A	26	50	20120618	9	3842	76.52	-0.07380373995626	-0.00895278502262
5	A	26	50	20120618	9	3844	76.56	-0.0729991231499479	-0.0095806251336356
5	A	26	50	20120618	9	3846	76.6	-0.0723495748607499	-0.0098322137263817
5	A	26	50	20120618	9	3848	76.64	-0.0713868489781644	-0.0101070661322289
5	A	26	50	20120618	9	3850	76.68	-0.0706526600072584	-0.0121361090408437
5	A	26	50	20120618	9	3852	76.72	-0.069753785867014	-0.0119576352892723
5	A	26	50	20120618	9	3854	76.76	-0.0693199758567561	-0.0131401299594505
5	A	26	50	20120618	9	3856	76.8	-0.0689342491076189	-0.0131909709370178
5	A	26	50	20120618	9	3858	76.84	-0.0685288647899646	-0.0137752532703123
5	A	26	50	20120618	9	3860	76.88	-0.0678188588709752	-0.0134195078486973
5	A	26	50	20120618	9	3862	76.92	-0.0666452030355618	-0.0144719655818154
5	A	26	50	20120618	9	3864	76.96	-0.065831888815841	-0.016114716055868
5	A	26	50	20120618	9	3866	77	-0.0650190695708671	-0.0158885125965664
5	A	26	50	20120618	9	3868	77.04	-0.0641724506217524	-0.0159356766188715
5	A	26	50	20120618	9	3870	77.08	-0.0633073761856488	-0.0164464905576007
5	A	26	50	20120618	9	3872	77.12	-0.0614194010798807	-0.0178133279656343
5	A	26	50	20120618	9	3874	77.16	-0.0609747723358707	-0.017884038643753
5	A	26	50	20120618	9	3876	77.2	-0.0596343100107753	-0.0200989092144636
5	A	26	50	20120618	9	3878	77.24	-0.0588949591603666	-0.0210279061035865
5	A	26	50	20120618	9	3880	77.28	-0.0580676442263783	-0.0224018145794319
5	A	26	50	20120618	9	3882	77.32	-0.0566255706568265	-0.0233029514613761
5	A	26	50	20120618	9	3884	77.36	-0.0559696584065979	-0.0227481554808571
5	A	26	50	20120618	9	3886	77.4	-0.0548155187183452	-0.0257452982835944
5	A	26	50	20120618	9	3888	77.44	-0.0534411152677529	-0.0260051600256805
5	A	26	50	20120618	9	3890	77.48	-0.0526077192154464	-0.0275408545330614
5	A	26	50	20120618	9	3892	77.52	-0.0520886321273774	-0.0277172776749674
5	A	26	50	20120618	9	3894	77.56	-0.0515566756958908	-0.0281151666607411
5	A	26	50	20120618	9	3896	77.6	-0.050553708366388	-0.0302687381445907
5	A	26	50	20120618	9	3898	77.64	-0.0500122979172368	-0.0303481250229145
5	A	26	50	20120618	9	3900	77.68	-0.0492732157674051	-0.0302065763874566
5	A	26	50	20120618	9	3902	77.72	-0.0485322173581962	-0.0325856583659621
5	A	26	50	20120618	9	3904	77.76	-0.0471892589461633	-0.0331701740444944
5	A	26	50	20120618	9	3906	77.8	-0.046141057995868	-0.0350803381610561
5	A	26	50	20120618	9	3908	77.84	-0.0449514491243642	-0.0357934984833964
5	A	26	50	20120618	9	3910	77.88	-0.0444207166947158	-0.0382673603477454
5	A	26	50	20120618	9	3912	77.92	-0.0430640050557888	-0.0391613413090639
5	A	26	50	20120618	9	3914	77.96	-0.0422484705207751	-0.0399190345093766
5	A	26	50	20120618	9	3916	78	-0.0408642524280599	-0.0424938790002536
5	A	26	50	20120618	9	3918	78.04	-0.0400860602021607	-0.043343064746984
5	A	26	50	20120618	9	3920	78.08	-0.0396659751345256	-0.0442896615238906
5	A	26	50	20120618	9	3922	78.12	-0.0394160765269865	-0.0453804515156168
5	A	26	50	20120618	9	3924	78.16	-0.0389096466503007	-0.0461117413487199
5	A	26	50	20120618	9	3926	78.2	-0.0385518506190203	-0.0480879633807801
5	A	26	50	20120618	9	3928	78.24	-0.0382043076360671	-0.0492235061606876
5	A	26	50	20120618	9	3930	78.28	-0.0374387231240764	-0.0511353107649816
5	A	26	50	20120618	9	3932	78.32	-0.0369759217357898	-0.0520343970372603
5	A	26	50	20120618	9	3934	78.36	-0.0361803558962768	-0.054137827579256
5	A	26	50	20120618	9	3936	78.4	-0.035765072083686	-0.0542796024888839
5	A	26	50	20120618	9	3938	78.44	-0.0355351209584441	-0.0563666988642341
5	A	26	50	20120618	9	3940	78.48	-0.0350742287584667	-0.0579769224263521
5	A	26	50	20120618	9	3942	78.52	-0.0352131045302917	-0.0598796053531688
5	A	26	50	20120618	9	3944	78.56	-0.0351046343500577	-0.0603578923799634
5	A	26	50	20120618	9	3946	78.6	-0.0348384086469410	-0.0621863998054337
5	A	26	50	20120618	9	3948	78.64	-0.0349309689245983	-0.0645156802533403
5	A	26	50	20120618	9	3950	78.68	-0.0347965479254947	-0.0653210041664337
5	A	26	50	20120618	9	3952	78.72	-0.0351322822252021	-0.0658692947645657
5	A	26	50	20120618	9	3954	78.76	-0.0349470202485312	-0.0678719625902423
5	A	26	50	20120618	9	3956	78.8	-0.0355127763841586	-0.0689810595765334
5	A	26	50	20120618	9	3958	78.84	-0.0355125642521242	-0.0683355417959882
5	A	26	50	20120618	9	3960	78.88	-0.0355863862000801	-0.0702655190445587
5	A	26	50	20120618	9	3962	78.92	-0.0359844873178881	-0.0704483768581736
5	A	26	50	20120618	9	3964	78.96	-0.0363932657480921	-0.0714144968533088
5	A	26	50	20120618	9	3966	79	-0.0362727040418998	-0.0725627675552776
5	A	26	50	20120618	9	3968	79.04	-0.0365316465451703	-0.0720636915891161
5	A	26	50	20120618	9	3970	79.08	-0.0364729566823318	-0.0747750218308978
5	A	26	50	20120618	9	3972	79.12	-0.0362882603910859	-0.0770912208033525
5	A	26	50	20120618	9	3974	79.16	-0.0362642894712037	-0.0761560720852333
5	A	26	50	20120618	9	3976	79.2	-0.0365322122305952	-0.0759677695494033
5	A	26	50	20120618	9	3978	79.24	-0.0365160194853061	-0.0759961245313289
5	A	26	50	20120618	9	3980	79.28	-0.0368356317504024	-0.0763468494947974
5	A	26	50	20120618	9	3982	79.32	-0.0370972612594414	-0.0769647194001982
5	A	26	50	20120618	9	3984	79.36	-0.0369624867069473	-0.0762209844877462
5	A	26	50	20120618	9	3986	79.4	-0.0363534556363113	-0.0776393699801283
5	A	26	50	20120618	9	3988	79.44	-0.0364637642941764	-0.0782022269779528
5	A	26	50	20120618	9	3990	79.48	-0.0360017407233491	-0.0788434314071327
5	A	26	50	20120618	9	3992	79.52	-0.0355675771597006	-0.0796024398260584
5	A	26	50	20120618	9	3994	79.56	-0.0350045080298417	-0.0805913286595478
5	A	26	50	20120618	9	3996	79.6	-0.0343394033914576	-0.0811226486949313
5	A	26	50	20120618	9	3998	79.64	-0.0338266802644193	-0.0821031936684027
5	A	26	50	20120618	9	4000	79.68	-0.0332230232053203	-0.0814660197478755
5	A	26	50	20120618	9	4002	79.72	-0.0328109213732448	-0.0813576909889978
5	A	26	50	20120618	9	4004	79.76	-0.0323303716047504	-0.0826590503090935
5	A	26	50	20120618	9	4006	79.8	-0.0307966569963568	-0.0842740821973236
5	A	26	50	20120618	9	4008	79.84	-0.0295249961610709	-0.0849968867490529
5	A	26	50	20120618	9	4010	79.88	-0.0290736499026395	-0.0854859925095989
5	A	26	50	20120618	9	4012	79.92	-0.0272044838372510	-0.087909530291438
[truncated: 1,094 more rows]
