# Supplementary material for: How Do Ants Make Sense of Gravity? A Boltzmann Walker Analysis of Lasius niger Trajectories on Various Inclines
Source: PLoS One. 2013 Oct 29;8(10):e76531. doi: 10.1371/journal.pone.0076531 (PMC3812222; doi:10.1371/journal.pone.0076531)
Supplement: Dataset S5 — Trajectories for . (ZIP) [file pone.0076531.s009.zip › Incline5/5-A-26-50-20120618-10.txt]

Pente	Colonie	Temperature	Humidite	Date	Indiv	Frame	Time	X	Y
5	A	26	50	20120618	10	156	0	0	0
5	A	26	50	20120618	10	158	0.04	-0.000105479118549600	0.00011163094754592
5	A	26	50	20120618	10	160	0.08	0.000214430131394820	0.000284066007206070
5	A	26	50	20120618	10	162	0.12	-4.36779858738901e-05	0.000268778358596821
5	A	26	50	20120618	10	164	0.160000000000000	2.25213509807902e-05	0.000106879189976351
5	A	26	50	20120618	10	166	0.200000000000000	-2.382949852599e-05	0.000428110729601592
5	A	26	50	20120618	10	168	0.24	2.57033314961302e-05	0.00155790473137802
5	A	26	50	20120618	10	170	0.28	0.000268120749290315	0.00192366985608238
5	A	26	50	20120618	10	172	0.32	0.000447839008796689	0.00142917594186301
5	A	26	50	20120618	10	174	0.36	0.000169606632535405	0.00108642714288626
5	A	26	50	20120618	10	176	0.4	0.00011464322243378	0.00083887612986066
5	A	26	50	20120618	10	178	0.44	9.21501557242304e-05	0.00237917390238713
5	A	26	50	20120618	10	180	0.48	3.978182750956e-05	0.00140391808763902
5	A	26	50	20120618	10	182	0.52	0.000117287801795410	0.00116157138052296
5	A	26	50	20120618	10	184	0.56	0.000358298077095035	0.00187931304769855
5	A	26	50	20120618	10	186	0.6	0.00012015865532703	0.00276964533802616
5	A	26	50	20120618	10	188	0.64	0.000532967594183736	0.00226981983867663
5	A	26	50	20120618	10	190	0.68	0.000608083547549183	0.00330845363422249
5	A	26	50	20120618	10	192	0.72	0.000425098454713729	0.00359613295708043
5	A	26	50	20120618	10	194	0.76	0.000170957206487472	0.00403362699366836
5	A	26	50	20120618	10	196	0.8	0.00038291246414814	0.00442061946394394
5	A	26	50	20120618	10	198	0.84	0.000417320280120677	0.00335847436792363
5	A	26	50	20120618	10	200	0.88	0.000468585521756702	0.00401915251785747
5	A	26	50	20120618	10	202	0.92	0.000696047631128791	0.00365640673910877
5	A	26	50	20120618	10	204	0.96	0.000693558615259014	0.00366933265106886
5	A	26	50	20120618	10	206	1	0.000625110678840156	0.00410479729119478
5	A	26	50	20120618	10	208	1.04	0.000634472772623066	0.00344329889739477
5	A	26	50	20120618	10	210	1.08	0.000782116668534817	0.00401978891396054
5	A	26	50	20120618	10	212	1.12	0.00101146675301267	0.00386015955810767
5	A	26	50	20120618	10	214	1.16	0.00104596649286677	0.00312150874341239
5	A	26	50	20120618	10	216	1.2	0.00175927460052432	0.00241568182549979
5	A	26	50	20120618	10	218	1.24	0.0022616951817608	0.00062812295372801
5	A	26	50	20120618	10	220	1.28	0.00201828074340514	0.0015309003234045
5	A	26	50	20120618	10	222	1.32	0.00226533678168391	0.00250565409233797
5	A	26	50	20120618	10	224	1.36	0.00238777232084636	0.00075424251922045
5	A	26	50	20120618	10	226	1.4	0.00242607629518323	0.0010120748648445
5	A	26	50	20120618	10	228	1.44	0.00239919209536252	0.000387869282684260
5	A	26	50	20120618	10	230	1.48	0.00185485422413730	0.00112625139680269
5	A	26	50	20120618	10	232	1.52	0.00204910352799706	0.00030993197326188
5	A	26	50	20120618	10	234	1.56	0.0018165926762073	0.00110597864538607
5	A	26	50	20120618	10	236	1.6	0.00208595086236469	0.00069947002794974
5	A	26	50	20120618	10	238	1.64	0.00206892373107372	0.00032584894690639
5	A	26	50	20120618	10	240	1.68	0.00196111116014621	0.00131832281177639
5	A	26	50	20120618	10	242	1.72	0.00191569369159059	0.000798295271688371
5	A	26	50	20120618	10	244	1.76	0.00231069768169702	-0.000499061824025839
5	A	26	50	20120618	10	246	1.8	0.0022093127114105	0.00102448458885432
5	A	26	50	20120618	10	248	1.84	0.00235511105862335	0.000220468823306161
5	A	26	50	20120618	10	250	1.88	0.00235062800163063	0.000388986511398541
5	A	26	50	20120618	10	252	1.92	0.00222805104111194	0.000382558910757551
5	A	26	50	20120618	10	254	1.96	0.002001748586861	0.00065932050491397
5	A	26	50	20120618	10	256	2	0.00228304980655263	0.00120117643133722
5	A	26	50	20120618	10	258	2.04	0.00197250972145894	0.000386073231460051
5	A	26	50	20120618	10	260	2.08	0.00185991003762279	0.000573456528474481
5	A	26	50	20120618	10	262	2.12	0.00171959176796413	0.000570246263687900
5	A	26	50	20120618	10	264	2.16	0.00225130071207735	-2.75913066018988e-05
5	A	26	50	20120618	10	266	2.2	0.00214089305926289	0.000363863007462981
5	A	26	50	20120618	10	268	2.24	0.0023494188490348	-7.52220193826186e-05
5	A	26	50	20120618	10	270	2.28	0.00265056855607434	0.00076694922807837
5	A	26	50	20120618	10	272	2.32	0.00233987290748878	0.00136860517498657
5	A	26	50	20120618	10	274	2.36	0.00250779662588496	0.00088249754719206
5	A	26	50	20120618	10	276	2.4	0.0025146697037981	0.000147926738624231
5	A	26	50	20120618	10	278	2.44	0.00249183015476577	-2.39002092040988e-05
5	A	26	50	20120618	10	280	2.48	0.00253400907426355	0.000249898607539141
5	A	26	50	20120618	10	282	2.52	0.00261173425165157	6.13697975391809e-05
5	A	26	50	20120618	10	284	2.56	0.00272364804190997	-0.00044126291573165
5	A	26	50	20120618	10	286	2.6	0.00255676377048213	0.000174492740393412
5	A	26	50	20120618	10	288	2.64	0.0022570494902084	-0.000308461191156999
5	A	26	50	20120618	10	290	2.68	0.00212714690343662	0.00023958191960163
5	A	26	50	20120618	10	292	2.72	0.00241003911338592	-0.00035746369109323
5	A	26	50	20120618	10	294	2.76	0.00219729896719814	0.000200811254789171
5	A	26	50	20120618	10	296	2.8	0.00195490276260739	-0.000384050906065849
5	A	26	50	20120618	10	298	2.84	0.00187668261047253	0.00109733780051997
5	A	26	50	20120618	10	300	2.88	0.00193187936581195	0.00078966149789008
5	A	26	50	20120618	10	302	2.92	0.00192470930305072	0.00062158221600204
5	A	26	50	20120618	10	304	2.96	0.00215293508774649	0.00073865081469528
5	A	26	50	20120618	10	306	3	0.00225697877953028	0.00109743679546934
5	A	26	50	20120618	10	308	3.04	0.00200100612474075	0.00100223193845038
5	A	26	50	20120618	10	310	3.08	0.00213730802788227	0.00103881764330897
5	A	26	50	20120618	10	312	3.12	0.00221995466846735	0.000878827662997711
5	A	26	50	20120618	10	314	3.16	0.00190461332832940	0.00067843360120944
5	A	26	50	20120618	10	316	3.2	0.00216761462452393	0.00130641513358121
5	A	26	50	20120618	10	318	3.24	0.00187507747807924	0.00161562585792628
5	A	26	50	20120618	10	320	3.28	0.00213527863142027	0.001863848622394
5	A	26	50	20120618	10	322	3.32	0.0017715994717204	0.00082720179690327
5	A	26	50	20120618	10	324	3.36	0.00183114493376412	0.00125749748645872
5	A	26	50	20120618	10	326	3.4	0.00153123973465947	0.00159459650225379
5	A	26	50	20120618	10	328	3.44	0.00129667827320427	0.00183644116355521
5	A	26	50	20120618	10	330	3.48	0.00123246590640472	0.00115991675065498
5	A	26	50	20120618	10	332	3.52	0.0015254768143928	0.00171721588917935
5	A	26	50	20120618	10	334	3.56	0.00128525142762029	0.0012155872675378
5	A	26	50	20120618	10	336	3.6	0.00116983038772721	0.00183139949220535
5	A	26	50	20120618	10	338	3.64	0.00106947072227341	0.0013462181742942
5	A	26	50	20120618	10	340	3.68	0.00108230471035194	0.00202285572427942
5	A	26	50	20120618	10	342	3.72	0.00121248306876839	0.00194241525685164
5	A	26	50	20120618	10	344	3.76	0.00135736217716570	0.00181418144208346
5	A	26	50	20120618	10	346	3.8	0.00112078546138411	0.00172681839926786
5	A	26	50	20120618	10	348	3.84	0.00135548834419555	0.0020846427148195
5	A	26	50	20120618	10	350	3.88	0.00100881510258322	0.00314620091221143
5	A	26	50	20120618	10	352	3.92	0.00101401940849276	0.00304584831782543
5	A	26	50	20120618	10	354	3.96	0.00128938093122242	0.00244934717935209
5	A	26	50	20120618	10	356	4	0.00136510499641969	0.00247233522080846
5	A	26	50	20120618	10	358	4.04	0.00125223661200669	0.00213812827174845
5	A	26	50	20120618	10	360	4.08	0.00102300673568164	0.00198362544005919
5	A	26	50	20120618	10	362	4.12	0.00110418259416185	0.00317698127039648
5	A	26	50	20120618	10	364	4.16	0.00114301689858462	0.00313852880363555
5	A	26	50	20120618	10	366	4.2	0.00130747579375299	0.00281835085311429
5	A	26	50	20120618	10	368	4.24	0.00122599587935686	0.00358070388711494
5	A	26	50	20120618	10	370	4.28	0.00127084766248752	0.00261774465929166
5	A	26	50	20120618	10	372	4.32	0.000908384726451298	0.00367643907421979
5	A	26	50	20120618	10	374	4.36	0.00123059914450239	0.00226643986826256
5	A	26	50	20120618	10	376	4.4	0.00115561047035755	0.00315235274120775
5	A	26	50	20120618	10	378	4.44	0.00143462066407814	0.0023048428375488
5	A	26	50	20120618	10	380	4.48	0.00140470297616614	0.00262006396953395
5	A	26	50	20120618	10	382	4.52	0.00099822264300105	0.00474337128314873
5	A	26	50	20120618	10	384	4.56	0.00089523254032123	0.00394895802768908
5	A	26	50	20120618	10	386	4.6	0.000457045539087737	0.00458134483530765
5	A	26	50	20120618	10	388	4.64	0.000545419744600432	0.00424733587614637
5	A	26	50	20120618	10	390	4.68	0.000529410847074369	0.00443008055267622
5	A	26	50	20120618	10	392	4.72	0.000601804439332247	0.00461235853873049
5	A	26	50	20120618	10	394	4.76	0.000709362451818533	0.00415517864935433
5	A	26	50	20120618	10	396	4.8	0.000370990643817334	0.00436980677064788
5	A	26	50	20120618	10	398	4.84	0.00044094471768012	0.00443520707683982
5	A	26	50	20120618	10	400	4.88	0.000476710178672535	0.00447009572542357
5	A	26	50	20120618	10	402	4.92	0.000271026958160992	0.0046413287035557
5	A	26	50	20120618	10	404	4.96	0.000443016540548996	0.0048367942310791
5	A	26	50	20120618	10	406	5	0.000137730258839516	0.00424982489201614
5	A	26	50	20120618	10	408	5.04	-1.40007142674986e-06	0.00480315009043024
5	A	26	50	20120618	10	410	5.08	0.000149984419357479	0.00429689699043973
5	A	26	50	20120618	10	412	5.12	0.000167223682682807	0.00387377843471333
5	A	26	50	20120618	10	414	5.16	0.000182765889733288	0.0047661189082995
5	A	26	50	20120618	10	416	5.2	0.000292537146444687	0.00513012333711871
5	A	26	50	20120618	10	418	5.24	-2.45366053071988e-06	0.00527042746464175
5	A	26	50	20120618	10	420	5.28	-2.11396643303497e-05	0.0059993598037364
5	A	26	50	20120618	10	422	5.32	-5.76624366854196e-05	0.00577493188956238
5	A	26	50	20120618	10	424	5.36	-0.00018065871152535	0.00587086011681849
5	A	26	50	20120618	10	426	5.4	-5.44783348497401e-05	0.0059606584353885
5	A	26	50	20120618	10	428	5.44	-0.000383923626845239	0.00670542996638173
5	A	26	50	20120618	10	430	5.48	-0.00038810474924239	0.00637806286121614
5	A	26	50	20120618	10	432	5.52	-0.000427143407524920	0.00553416556610227
5	A	26	50	20120618	10	434	5.56	-0.00065078289763791	0.00542617197583877
5	A	26	50	20120618	10	436	5.6	-0.00061249660097057	0.00626679112391506
5	A	26	50	20120618	10	438	5.64	-0.00074016614452736	0.00511295690579185
5	A	26	50	20120618	10	440	5.68	-0.000599871916499259	0.00581383690466327
5	A	26	50	20120618	10	442	5.72	-0.00072602259469007	0.0052618297532893
5	A	26	50	20120618	10	444	5.76	-0.00102822942636748	0.00498177657706646
5	A	26	50	20120618	10	446	5.8	-0.00117723379572623	0.00464014783523112
5	A	26	50	20120618	10	448	5.84	-0.00140007071964258	0.00534552856876479
5	A	26	50	20120618	10	450	5.88	-0.00127381680386172	0.00507208330541214
5	A	26	50	20120618	10	452	5.92	-0.00147957992743954	0.00485683505147149
5	A	26	50	20120618	10	454	5.96	-0.00207152376270814	0.00579671784949074
5	A	26	50	20120618	10	456	6	-0.00217694277718134	0.00573254437356415
5	A	26	50	20120618	10	458	6.04	-0.00245943335047893	0.00462559840610142
5	A	26	50	20120618	10	460	6.08	-0.00286028935630645	0.00628776320393827
5	A	26	50	20120618	10	462	6.12	-0.00308464726690913	0.00631510702316675
5	A	26	50	20120618	10	464	6.16	-0.00330817079151001	0.00723110021858362
5	A	26	50	20120618	10	466	6.2	-0.00368709517341226	0.00590169704354604
5	A	26	50	20120618	10	468	6.24	-0.00359864318615364	0.00653421113038522
5	A	26	50	20120618	10	470	6.28	-0.00395503914600728	0.00668792200247955
5	A	26	50	20120618	10	472	6.32	-0.00396775292593301	0.00726998402048107
5	A	26	50	20120618	10	474	6.36	-0.00387261877959218	0.00677684775128157
5	A	26	50	20120618	10	476	6.4	-0.00389275010965256	0.00690916864324501
5	A	26	50	20120618	10	478	6.44	-0.00363343283978801	0.00678609670797949
5	A	26	50	20120618	10	480	6.48	-0.00394040910670453	0.00704332094177172
5	A	26	50	20120618	10	482	6.52	-0.00366702748296219	0.00676658763188655
5	A	26	50	20120618	10	484	6.56	-0.00335937239353573	0.00543699353801805
5	A	26	50	20120618	10	486	6.6	-0.00348390803983831	0.00643568287149468
5	A	26	50	20120618	10	488	6.64	-0.0040385413857976	0.00558364041336833
5	A	26	50	20120618	10	490	6.68	-0.00409758480202668	0.004816952814799
5	A	26	50	20120618	10	492	6.72	-0.00432251546912212	0.0047509231835718
5	A	26	50	20120618	10	494	6.76	-0.00416879045489216	0.00472316217134242
5	A	26	50	20120618	10	496	6.8	-0.00381666047024942	0.00464623814593748
5	A	26	50	20120618	10	498	6.84	-0.00410863688101662	0.00538028357416689
5	A	26	50	20120618	10	500	6.88	-0.00425613935557214	0.00477767303310409
5	A	26	50	20120618	10	502	6.92	-0.00454757553675852	0.00374943582856202
5	A	26	50	20120618	10	504	6.96	-0.00468658353755164	0.00411350177567119
5	A	26	50	20120618	10	506	7	-0.00478330160308233	0.00507402148509937
5	A	26	50	20120618	10	508	7.04	-0.00446948054252393	0.00495561645458969
5	A	26	50	20120618	10	510	7.08	-0.0046696412590744	0.00472831697977727
5	A	26	50	20120618	10	512	7.12	-0.00483144850381332	0.0040987868835547
5	A	26	50	20120618	10	514	7.16	-0.004644249054562	0.00480941505651155
5	A	26	50	20120618	10	516	7.2	-0.0047283381929807	0.00479852561208128
5	A	26	50	20120618	10	518	7.24	-0.00481768113478362	0.00430492972347401
5	A	26	50	20120618	10	520	7.28	-0.00408285576777456	0.00475299500644068
5	A	26	50	20120618	10	522	7.32	-0.00412859991966308	0.00443162345967277
5	A	26	50	20120618	10	524	7.36	-0.00390719700829898	0.00402075835735754
5	A	26	50	20120618	10	526	7.4	-0.00384007065445416	0.00523926526879486
5	A	26	50	20120618	10	528	7.44	-0.00392417959186274	0.00463214904332234
5	A	26	50	20120618	10	530	7.48	-0.00401749788798949	0.00512000463907993
5	A	26	50	20120618	10	532	7.52	-0.00367863110524146	0.00508363813732351
5	A	26	50	20120618	10	534	7.56	-0.00373595625199225	0.00514748280859684
5	A	26	50	20120618	10	536	7.6	-0.00401824742117755	0.00490596341641477
5	A	26	50	20120618	10	538	7.64	-0.00406312041751164	0.0047116504729447
5	A	26	50	20120618	10	540	7.68	-0.0038584858363566	0.00440836035367851
5	A	26	50	20120618	10	542	7.72	-0.00407379772990756	0.00500732010243005
5	A	26	50	20120618	10	544	7.76	-0.00388990612617862	0.00370296123536853
5	A	26	50	20120618	10	546	7.8	-0.00390974754245872	0.00425086999583874
5	A	26	50	20120618	10	548	7.84	-0.00401989992972518	0.00348976783373401
5	A	26	50	20120618	10	550	7.88	-0.00426445280999855	0.00430102437272152
5	A	26	50	20120618	10	552	7.92	-0.00415287348124765	0.00324094614982261
5	A	26	50	20120618	10	554	7.96	-0.00453329197977855	0.00289814997469153
5	A	26	50	20120618	10	556	8	-0.00443855239902161	0.00220942655560227
5	A	26	50	20120618	10	558	8.04	-0.004487173061296	0.00328841493515045
5	A	26	50	20120618	10	560	8.08	-0.00461287826221466	0.00341785365987377
5	A	26	50	20120618	10	562	8.12	-0.00472250739046304	0.00300945636022489
5	A	26	50	20120618	10	564	8.16	-0.00499006905587731	0.00224851707026771
5	A	26	50	20120618	10	566	8.2	-0.00515098935112474	0.00243906513964685
5	A	26	50	20120618	10	568	8.24	-0.00484610187763985	0.00266387135594881
5	A	26	50	20120618	10	570	8.28	-0.00462932203041115	0.00322391901853164
5	A	26	50	20120618	10	572	8.32	-0.00464384105394925	0.00295324773508159
5	A	26	50	20120618	10	574	8.36	-0.00469746378959375	0.00229564832807303
5	A	26	50	20120618	10	576	8.4	-0.00486082525503772	0.00275279851896439
5	A	26	50	20120618	10	578	8.44	-0.00441806185871639	0.0030528366541439
5	A	26	50	20120618	10	580	8.48	-0.00416973529097318	0.00301609057746734
5	A	26	50	20120618	10	582	8.52	-0.00356788050563812	0.0039693474517246
5	A	26	50	20120618	10	584	8.56	-0.0036493146702255	0.00348843373536994
5	A	26	50	20120618	10	586	8.6	-0.00329437931013907	0.00403165126661104
5	A	26	50	20120618	10	588	8.64	-0.00303448440474498	0.00321693209642674
5	A	26	50	20120618	10	590	8.68	-0.00288926871351982	0.00336977605560734
5	A	26	50	20120618	10	592	8.72	-0.00287647785895494	0.00335014040740057
5	A	26	50	20120618	10	594	8.76	-0.00280178970519211	0.00334208999669676
5	A	26	50	20120618	10	596	8.8	-0.00259546301750969	0.00391611221059618
5	A	26	50	20120618	10	598	8.84	-0.0025661011155277	0.00410101780544934
5	A	26	50	20120618	10	600	8.88	-0.00250034372041126	0.00316351088621488
5	A	26	50	20120618	10	602	8.92	-0.0025500222144303	0.00360279107453208
5	A	26	50	20120618	10	604	8.96	-0.00259798102475749	0.00312548268352266
5	A	26	50	20120618	10	606	9	-0.00276653689661606	0.00376628689026447
5	A	26	50	20120618	10	608	9.04	-0.0028878976334711	0.00340862520927251
5	A	26	50	20120618	10	610	9.08	-0.00256623334449578	0.00398200254178749
5	A	26	50	20120618	10	612	9.12	-0.00257449800855429	0.00358221002455887
5	A	26	50	20120618	10	614	9.16	-0.00261858540925449	0.00384066391704358
5	A	26	50	20120618	10	616	9.2	-0.00242834822927118	0.00358903572631766
5	A	26	50	20120618	10	618	9.24	-0.00219417355522529	0.00250709659017159
5	A	26	50	20120618	10	620	9.28	-0.00186043329664087	0.00199492500642255
5	A	26	50	20120618	10	622	9.32	-0.00194255667820787	0.0018888165628377
5	A	26	50	20120618	10	624	9.36	-0.00185806448892389	0.00126251087353734
5	A	26	50	20120618	10	626	9.4	-0.00174125751973968	0.00157063265343938
5	A	26	50	20120618	10	628	9.44	-0.00151805926425815	0.000550256354983751
5	A	26	50	20120618	10	630	9.48	-0.00188665988715508	0.00128911223064558
5	A	26	50	20120618	10	632	9.52	-0.00184553455676127	0.00082681995924143
5	A	26	50	20120618	10	634	9.56	-0.00215278659532244	0.000537372869430531
5	A	26	50	20120618	10	636	9.6	-0.00233724954133058	0.000821198460331001
5	A	26	50	20120618	10	638	9.64	-0.00230831473184443	0.000233267456045641
5	A	26	50	20120618	10	640	9.68	-0.00229690909946389	-0.00033241089783579
5	A	26	50	20120618	10	642	9.72	-0.0022257600151409	-0.000169352074094169
5	A	26	50	20120618	10	644	9.76	-0.00211477960583367	-0.000181408244713400
5	A	26	50	20120618	10	646	9.8	-0.00222935918865713	-0.00032077899128527
5	A	26	50	20120618	10	648	9.84	-0.00234195887249328	-0.000724084415002829
5	A	26	50	20120618	10	650	9.88	-0.00202803881698551	-5.79544717860484e-05
5	A	26	50	20120618	10	652	9.92	-0.00209626047923439	-0.00049429592432064
5	A	26	50	20120618	10	654	9.96	-0.0021627709430728	0.000149100535881000
5	A	26	50	20120618	10	656	10	-0.00217390787487649	-0.000238033355750820
5	A	26	50	20120618	10	658	10.04	-0.00213464930638501	-0.000588857314168719
5	A	26	50	20120618	10	660	10.08	-0.00205266027510643	-0.00111212340331457
5	A	26	50	20120618	10	662	10.12	-0.00213290275263548	0.000292911913038721
5	A	26	50	20120618	10	664	10.16	-0.00184375264767268	-0.000392359410744789
5	A	26	50	20120618	10	666	10.2	-0.00156526571297017	-0.00178236163693005
5	A	26	50	20120618	10	668	10.24	-0.00176518601321504	-0.00180710330320375
5	A	26	50	20120618	10	670	10.28	-0.00171544105115856	-0.00222769748772135
5	A	26	50	20120618	10	672	10.32	-0.00169039532896894	-0.00237883449113215
5	A	26	50	20120618	10	674	10.36	-0.00169236108582064	-0.00308281586034585
5	A	26	50	20120618	10	676	10.4	-0.00175521580760031	-0.00321300128983015
5	A	26	50	20120618	10	678	10.44	-0.00199091571097322	-0.00278680681960555
5	A	26	50	20120618	10	680	10.48	-0.00190943579657709	-0.00291241019714775
5	A	26	50	20120618	10	682	10.52	-0.00186523455168512	-0.00250914012876925
5	A	26	50	20120618	10	684	10.56	-0.00182599012532927	-0.00296431890595465
5	A	26	50	20120618	10	686	10.6	-0.00195164300034612	-0.00317171332487665
5	A	26	50	20120618	10	688	10.64	-0.00216791868043984	-0.00199419668643795
5	A	26	50	20120618	10	690	10.68	-0.00236314379165763	-0.00197287741698515
5	A	26	50	20120618	10	692	10.72	-0.00215552309856564	-0.00330738590298285
5	A	26	50	20120618	10	694	10.76	-0.00199341179791081	-0.00255710318173705
5	A	26	50	20120618	10	696	10.8	-0.00251857293323025	-0.00309395986321735
5	A	26	50	20120618	10	698	10.84	-0.00233778694248428	-0.00396855902766355
5	A	26	50	20120618	10	700	10.88	-0.00192631443544402	-0.00444918657790385
5	A	26	50	20120618	10	702	10.92	-0.00171308638557721	-0.00527830463418415
5	A	26	50	20120618	10	704	10.96	-0.00176977513622494	-0.00539202861780235
5	A	26	50	20120618	10	706	11	-0.00173485820336995	-0.00480836853847535
5	A	26	50	20120618	10	708	11.04	-0.00168747497796264	-0.00603068039150225
5	A	26	50	20120618	10	710	11.08	-0.00181590678262955	-0.00566706487141275
5	A	26	50	20120618	10	712	11.12	-0.00165786841703435	-0.00565398339596075
5	A	26	50	20120618	10	714	11.16	-0.00201911512940694	-0.00481784376934325
5	A	26	50	20120618	10	716	11.2	-0.00212223251130737	-0.00488273495865275
5	A	26	50	20120618	10	718	11.24	-0.0022342240833117	-0.00510930611348055
5	A	26	50	20120618	10	720	11.28	-0.00241542726705856	-0.00531008201293065
5	A	26	50	20120618	10	722	11.32	-0.00222628327415897	-0.00553627840116445
5	A	26	50	20120618	10	724	11.36	-0.00229698688120982	-0.00739640057082155
5	A	26	50	20120618	10	726	11.4	-0.00221783334812379	-0.00693999142783695
5	A	26	50	20120618	10	728	11.44	-0.00320317250557162	-0.00830903500902785
5	A	26	50	20120618	10	730	11.48	-0.00327796318981773	-0.00801051573921425
5	A	26	50	20120618	10	732	11.52	-0.00353117812816063	-0.00677569516722825
5	A	26	50	20120618	10	734	11.56	-0.00357697743437808	-0.00875985800844115
5	A	26	50	20120618	10	736	11.6	-0.0036138176976779	-0.00844908457810965
5	A	26	50	20120618	10	738	11.64	-0.00430153561092431	-0.00888297944118135
5	A	26	50	20120618	10	740	11.68	-0.00416526906312185	-0.00771010849429505
5	A	26	50	20120618	10	742	11.72	-0.00410085870642357	-0.00867876700277465
5	A	26	50	20120618	10	744	11.76	-0.00457469803156449	-0.00930320593017265
5	A	26	50	20120618	10	746	11.8	-0.00429097143561339	-0.00879454866712615
5	A	26	50	20120618	10	748	11.84	-0.00476918068066204	-0.00929398525774595
5	A	26	50	20120618	10	750	11.88	-0.00472701590329988	-0.00987369261016615
5	A	26	50	20120618	10	752	11.92	-0.00490337540559562	-0.0100631901564563
5	A	26	50	20120618	10	754	11.96	-0.00471223737157308	-0.0104503381902237
5	A	26	50	20120618	10	756	12	-0.00530740207822999	-0.0100047972784659
5	A	26	50	20120618	10	758	12.04	-0.00519771567433233	-0.0101338584081681
5	A	26	50	20120618	10	760	12.08	-0.00528366450358556	-0.0109704010856509
5	A	26	50	20120618	10	762	12.12	-0.00545718850768874	-0.0112707800462990
5	A	26	50	20120618	10	764	12.16	-0.00642576216335463	-0.0132505588254684
5	A	26	50	20120618	10	766	12.2	-0.0063893885905304	-0.0122788809710332
5	A	26	50	20120618	10	768	12.24	-0.00688203695605088	-0.0127808490039297
5	A	26	50	20120618	10	770	12.28	-0.00723915416482133	-0.0145427893970190
5	A	26	50	20120618	10	772	12.32	-0.00783008330185893	-0.0157054850773240
5	A	26	50	20120618	10	774	12.36	-0.00783687152695832	-0.0152136216003307
5	A	26	50	20120618	10	776	12.4	-0.00757616832780265	-0.0142066237621751
5	A	26	50	20120618	10	778	12.44	-0.00789563210047492	-0.0158276024184350
5	A	26	50	20120618	10	780	12.48	-0.00807912631019283	-0.0154355117082670
5	A	26	50	20120618	10	782	12.52	-0.00782605279320616	-0.0151742357526187
5	A	26	50	20120618	10	784	12.56	-0.00795934242145983	-0.0149191823366446
5	A	26	50	20120618	10	786	12.6	-0.00795113998279806	-0.0160480076021308
5	A	26	50	20120618	10	788	12.64	-0.00801442603971426	-0.0167496696611023
5	A	26	50	20120618	10	790	12.68	-0.00847468184358858	-0.0179410738767235
5	A	26	50	20120618	10	792	12.72	-0.0085990619263993	-0.0174754440613121
5	A	26	50	20120618	10	794	12.76	-0.00853061398998044	-0.0175248001146390
5	A	26	50	20120618	10	796	12.8	-0.00844314488114766	-0.0188250987745629
5	A	26	50	20120618	10	798	12.84	-0.00890283499959702	-0.0190152397880239
5	A	26	50	20120618	10	800	12.88	-0.00848804616175301	-0.0193577623128307
5	A	26	50	20120618	10	802	12.92	-0.00860493091268315	-0.0202984264638431
5	A	26	50	20120618	10	804	12.96	-0.00880822411227428	-0.0215321156649793
5	A	26	50	20120618	10	806	13	-0.00852297723674363	-0.0222163121864555
5	A	26	50	20120618	10	808	13.04	-0.00883297284961581	-0.0216144228943094
5	A	26	50	20120618	10	810	13.08	-0.00873348292550286	-0.0225314696788304
5	A	26	50	20120618	10	812	13.12	-0.00888487448735492	-0.0236251517372916
5	A	26	50	20120618	10	814	13.16	-0.00891089601690252	-0.0240228285910309
5	A	26	50	20120618	10	816	13.2	-0.00935898958414052	-0.0240984183059398
5	A	26	50	20120618	10	818	13.24	-0.00942722538852502	-0.0245626339077887
5	A	26	50	20120618	10	820	13.28	-0.00955103978591072	-0.0256315672289084
5	A	26	50	20120618	10	822	13.32	-0.00958278888038602	-0.0268110920506057
5	A	26	50	20120618	10	824	13.36	-0.0101836882230383	-0.0273322297483402
5	A	26	50	20120618	10	826	13.4	-0.0100612173285368	-0.0268898637460299
5	A	26	50	20120618	10	828	13.44	-0.0103305543014908	-0.0278909148161557
5	A	26	50	20120618	10	830	13.48	-0.0106459946365781	-0.0286143557639876
5	A	26	50	20120618	10	832	13.52	-0.0107848704084031	-0.0296458831363826
5	A	26	50	20120618	10	834	13.56	-0.0109609399969186	-0.0296827941103605
5	A	26	50	20120618	10	836	13.6	-0.0109975681281840	-0.0291964460662604
5	A	26	50	20120618	10	838	13.64	-0.0115708195956920	-0.0302782487307977
5	A	26	50	20120618	10	840	13.68	-0.0114074072185598	-0.0316239436460738
5	A	26	50	20120618	10	842	13.72	-0.0114583896174833	-0.0311645363703369
5	A	26	50	20120618	10	844	13.76	-0.0115381512624012	-0.0308169226767056
5	A	26	50	20120618	10	846	13.8	-0.0115376562876543	-0.0305245340226850
5	A	26	50	20120618	10	848	13.84	-0.0113365551190849	-0.0321637489628316
5	A	26	50	20120618	10	850	13.88	-0.0114122155446718	-0.0322556728443859
5	A	26	50	20120618	10	852	13.92	-0.0110928861222880	-0.0336790787949144
5	A	26	50	20120618	10	854	13.96	-0.0109808096974699	-0.0336700985387933
5	A	26	50	20120618	10	856	14	-0.0109419188245047	-0.0338884531128237
5	A	26	50	20120618	10	858	14.04	-0.0109168165337725	-0.0332020645603260
5	A	26	50	20120618	10	860	14.08	-0.0111084424714741	-0.0337308390112973
5	A	26	50	20120618	10	862	14.12	-0.0107454138500129	-0.0336959079363066
5	A	26	50	20120618	10	864	14.16	-0.0108926334818560	-0.0345423147533869
5	A	26	50	20120618	10	866	14.2	-0.0115054122184322	-0.0353901357840296
5	A	26	50	20120618	10	868	14.24	-0.0116413181417763	-0.0364831814463878
5	A	26	50	20120618	10	870	14.28	-0.0114455202740657	-0.0362400074243377
5	A	26	50	20120618	10	872	14.32	-0.0117005736900397	-0.0358827063678042
5	A	26	50	20120618	10	874	14.36	-0.0118328026581216	-0.0351398199834896
5	A	26	50	20120618	10	876	14.4	-0.0118002050355089	-0.0350321276207149
5	A	26	50	20120618	10	878	14.44	-0.0118605919546222	-0.0353179401816705
5	A	26	50	20120618	10	880	14.48	-0.0119755675172432	-0.0355519925262432
5	A	26	50	20120618	10	882	14.52	-0.0117854972144602	-0.0357672358304364
5	A	26	50	20120618	10	884	14.56	-0.0122532483502151	-0.0358207638137722
5	A	26	50	20120618	10	886	14.6	-0.0120428840828121	-0.0358065509674704
5	A	26	50	20120618	10	888	14.64	-0.0122682390139763	-0.0360278046793036
5	A	26	50	20120618	10	890	14.68	-0.0120177110814019	-0.0370373410308037
5	A	26	50	20120618	10	892	14.72	-0.0122205093062462	-0.0374299267157184
5	A	26	50	20120618	10	894	14.76	-0.0123323735990299	-0.0380958798822399
5	A	26	50	20120618	10	896	14.8	-0.0122578445442928	-0.0379567212677024
5	A	26	50	20120618	10	898	14.84	-0.0124376617987486	-0.0382355334715243
5	A	26	50	20120618	10	900	14.88	-0.0129526476674867	-0.0394789807462408
5	A	26	50	20120618	10	902	14.92	-0.0130631684573862	-0.0405303778191871
5	A	26	50	20120618	10	904	14.96	-0.0131417280207760	-0.0401637429531419
5	A	26	50	20120618	10	906	15	-0.0130599864768709	-0.0415721582399092
5	A	26	50	20120618	10	908	15.04	-0.0132767147053045	-0.0423762093607965
5	A	26	50	20120618	10	910	15.08	-0.0131186056290312	-0.0425074483793847
5	A	26	50	20120618	10	912	15.12	-0.0132917760797438	-0.0433723106834539
5	A	26	50	20120618	10	914	15.16	-0.0132662495249430	-0.0438266267903663
5	A	26	50	20120618	10	916	15.2	-0.0135760330057808	-0.0442949436115462
5	A	26	50	20120618	10	918	15.24	-0.0133114336482608	-0.046071902952668
5	A	26	50	20120618	10	920	15.28	-0.0134187724576449	-0.0477114007355271
5	A	26	50	20120618	10	922	15.32	-0.0132907154195720	-0.0463791408490935
5	A	26	50	20120618	10	924	15.36	-0.0130944932877928	-0.0475433921643172
5	A	26	50	20120618	10	926	15.4	-0.0137675175221261	-0.047402677914861
5	A	26	50	20120618	10	928	15.44	-0.0138542088134996	-0.046929482056891
5	A	26	50	20120618	10	930	15.48	-0.0138831294808501	-0.0475414829760079
5	A	26	50	20120618	10	932	15.52	-0.0141159090332167	-0.0482222853849344
5	A	26	50	20120618	10	934	15.56	-0.0141731846824928	-0.0479849803491682
5	A	26	50	20120618	10	936	15.6	-0.0144669875500758	-0.0490749854523672
5	A	26	50	20120618	10	938	15.64	-0.0145188184771368	-0.0505953357425964
5	A	26	50	20120618	10	940	15.68	-0.0147143335021349	-0.0498962192680373
5	A	26	50	20120618	10	942	15.72	-0.0154307033821550	-0.0503768397472098
5	A	26	50	20120618	10	944	15.76	-0.0155740339267015	-0.050847136467377
5	A	26	50	20120618	10	946	15.8	-0.0159232739659295	-0.0516516118523329
5	A	26	50	20120618	10	948	15.84	-0.0157577402684538	-0.0511595362433052
5	A	26	50	20120618	10	950	15.88	-0.0161612861084769	-0.0507776278707863
5	A	26	50	20120618	10	952	15.92	-0.0162621902461523	-0.0527897002166526
5	A	26	50	20120618	10	954	15.96	-0.0165357698597933	-0.0529839424494446
5	A	26	50	20120618	10	956	16	-0.0167287393003791	-0.0528068122007573
5	A	26	50	20120618	10	958	16.04	-0.0170361186181609	-0.0539122322317862
5	A	26	50	20120618	10	960	16.08	-0.0169733275359916	-0.0545530123968974
5	A	26	50	20120618	10	962	16.12	-0.0175516701723240	-0.0544207127181374
5	A	26	50	20120618	10	964	16.16	-0.0175408514385719	-0.054820298760186
5	A	26	50	20120618	10	966	16.2	-0.0184964355426674	-0.0540436126717306
5	A	26	50	20120618	10	968	16.24	-0.0188926274721662	-0.0561476088991512
5	A	26	50	20120618	10	970	16.28	-0.0191772379515938	-0.0570000261238716
5	A	26	50	20120618	10	972	16.32	-0.0198248770524826	-0.0565608421020767
5	A	26	50	20120618	10	974	16.36	-0.0195829758226386	-0.0564176529788864
5	A	26	50	20120618	10	976	16.4	-0.0201240539316026	-0.0568515336998224
5	A	26	50	20120618	10	978	16.44	-0.0207907142049053	-0.0593032143315524
5	A	26	50	20120618	10	980	16.48	-0.0206432117303497	-0.0590012797359858
5	A	26	50	20120618	10	982	16.52	-0.0206530405146082	-0.0590720611247825
5	A	26	50	20120618	10	984	16.56	-0.0213281860692852	-0.0599556617585532
5	A	26	50	20120618	10	986	16.6	-0.0217516016098597	-0.06178918964217
5	A	26	50	20120618	10	988	16.64	-0.022202947868291	-0.0621496019685407
5	A	26	50	20120618	10	990	16.68	-0.0221856944628301	-0.0614277873663056
5	A	26	50	20120618	10	992	16.72	-0.02274346029183	-0.0639111463818327
5	A	26	50	20120618	10	994	16.76	-0.0230200097539521	-0.0641350870994345
5	A	26	50	20120618	10	996	16.8	-0.023093266016483	-0.0640703161182778
5	A	26	50	20120618	10	998	16.84	-0.0228193328494513	-0.0661229056827062
5	A	26	50	20120618	10	1000	16.88	-0.0226197873158005	-0.0645500173586347
5	A	26	50	20120618	10	1002	16.92	-0.0222885784994927	-0.0674354372899445
5	A	26	50	20120618	10	1004	16.96	-0.0225426419659731	-0.0676022437796265
5	A	26	50	20120618	10	1006	17	-0.0222040085284628	-0.068110865687334
5	A	26	50	20120618	10	1008	17.04	-0.0221949575616636	-0.0685354125987584
5	A	26	50	20120618	10	1010	17.08	-0.0219832497913764	-0.0691134016817002
5	A	26	50	20120618	10	1012	17.12	-0.0220804062631114	-0.0701290898621967
5	A	26	50	20120618	10	1014	17.16	-0.0221396618113748	-0.070560142156008
5	A	26	50	20120618	10	1016	17.2	-0.0217055689584044	-0.0714313684211079
5	A	26	50	20120618	10	1018	17.24	-0.0214554652898987	-0.0715896896294155
5	A	26	50	20120618	10	1020	17.28	-0.0211717033386086	-0.0712363483708566
5	A	26	50	20120618	10	1022	17.32	-0.0204392821346555	-0.072184154300359
5	A	26	50	20120618	10	1024	17.36	-0.0209988157306085	-0.0723865989718128
5	A	26	50	20120618	10	1026	17.4	-0.0209715214088547	-0.0722069938493914
5	A	26	50	20120618	10	1028	17.44	-0.0209786631873446	-0.071825368319585
5	A	26	50	20120618	10	1030	17.48	-0.0212435453875771	-0.0724452181239731
5	A	26	50	20120618	10	1032	17.52	-0.0211909366430568	-0.074226985791207
5	A	26	50	20120618	10	1034	17.56	-0.021076031791114	-0.0736557142226864
5	A	26	50	20120618	10	1036	17.6	-0.020757197343477	-0.073351587596098
5	A	26	50	20120618	10	1038	17.64	-0.0204296654824314	-0.074383114968493
5	A	26	50	20120618	10	1040	17.68	-0.0204357466007496	-0.0735539615568736
5	A	26	50	20120618	10	1042	17.72	-0.0200582930009522	-0.076261473422037
5	A	26	50	20120618	10	1044	17.76	-0.0201215083471903	-0.0763317598360869
5	A	26	50	20120618	10	1046	17.8	-0.0203487017559856	-0.0765470738509582
5	A	26	50	20120618	10	1048	17.84	-0.0198448881743901	-0.0762891920078594
5	A	26	50	20120618	10	1050	17.88	-0.0201176899705719	-0.076824613262574
5	A	26	50	20120618	10	1052	17.92	-0.0201176899705719	-0.076824613262574
5	A	26	50	20120618	10	1054	17.96	-0.0201371354070545	-0.0780144618432766
5	A	26	50	20120618	10	1056	18	-0.0203730262292584	-0.078357974317577
5	A	26	50	20120618	10	1058	18.04	-0.0202481511717008	-0.080012321342841
5	A	26	50	20120618	10	1060	18.08	-0.0200623235096050	-0.0801308324393678
5	A	26	50	20120618	10	1062	18.12	-0.0202593941695217	-0.0799826935687093
5	A	26	50	20120618	10	1064	18.16	-0.0197899459774919	-0.0810507783616915
5	A	26	50	20120618	10	1066	18.2	-0.0197912187696981	-0.0819152871123702
5	A	26	50	20120618	10	1068	18.24	-0.0195585099280096	-0.0815558647354931
5	A	26	50	20120618	10	1070	18.28	-0.0197183160605577	-0.0812486975497456
5	A	26	50	20120618	10	1072	18.32	-0.019394885418843	-0.0825944631757
5	A	26	50	20120618	10	1074	18.36	-0.0188611612204034	-0.0815977254569393
5	A	26	50	20120618	10	1076	18.4	-0.0185033651891230	-0.0823383490995541
5	A	26	50	20120618	10	1078	18.44	-0.0186257653729464	-0.0807680770705732
5	A	26	50	20120618	10	1080	18.48	-0.0176986069614546	-0.0825816645429605
5	A	26	50	20120618	10	1082	18.52	-0.0173347298118560	-0.0835280562589005
5	A	26	50	20120618	10	1084	18.56	-0.0172841009663231	-0.0836731545704
5	A	26	50	20120618	10	1086	18.6	-0.0170419168937667	-0.0838456179143314
5	A	26	50	20120618	10	1088	18.64	-0.0172715144656179	-0.0832428093833699
5	A	26	50	20120618	10	1090	18.68	-0.0169909344948431	-0.082974108806519
5	A	26	50	20120618	10	1092	18.72	-0.0172591400969472	-0.083033717908173
5	A	26	50	20120618	10	1094	18.76	-0.0173531852988450	-0.0831629770277739
5	A	26	50	20120618	10	1096	18.8	-0.0176575947681458	-0.0833135200614886
5	A	26	50	20120618	10	1098	18.84	-0.0178480186243193	-0.083874043606935
5	A	26	50	20120618	10	1100	18.88	-0.0179732472352675	-0.0830716895423227
5	A	26	50	20120618	10	1102	18.92	-0.0183091936670092	-0.083658234617317
5	A	26	50	20120618	10	1104	18.96	-0.0185186386955966	-0.0827408342794056
5	A	26	50	20120618	10	1106	19	-0.0183496401748931	-0.083110651125966
5	A	26	50	20120618	10	1108	19.04	-0.0183592568271172	-0.084381180590402
5	A	26	50	20120618	10	1110	19.08	-0.0182881925956079	-0.084885842700135
5	A	26	50	20120618	10	1112	19.12	-0.0185008196047107	-0.0833667652021119
5	A	26	50	20120618	10	1114	19.16	-0.0184292603984547	-0.0840791045734791
5	A	26	50	20120618	10	1116	19.2	-0.0183231943812767	-0.0835366122509529
5	A	26	50	20120618	10	1118	19.24	-0.0189063453437212	-0.0841626138843374
5	A	26	50	20120618	10	1120	19.28	-0.0185257804740866	-0.083597494144813
5	A	26	50	20120618	10	1122	19.32	-0.0185422560620883	-0.082938399914069
5	A	26	50	20120618	10	1124	19.36	-0.0184576153803802	-0.084099822802168
5	A	26	50	20120618	10	1126	19.4	-0.0184400791322068	-0.083690973661286
5	A	26	50	20120618	10	1128	19.44	-0.0186866472668066	-0.0844042322714687
5	A	26	50	20120618	10	1130	19.48	-0.018664231981843	-0.0850948634646536
5	A	26	50	20120618	10	1132	19.52	-0.0186762527971231	-0.0842979541222564
5	A	26	50	20120618	10	1134	19.56	-0.0185275482410396	-0.0858014752710933
5	A	26	50	20120618	10	1136	19.6	-0.0183602467766109	-0.0874783082919992
5	A	26	50	20120618	10	1138	19.64	-0.0186206742041219	-0.0873431801861144
5	A	26	50	20120618	10	1140	19.68	-0.0188241795357474	-0.0873201285050478
5	A	26	50	20120618	10	1142	19.72	-0.0192731216311227	-0.0876662572744386
5	A	26	50	20120618	10	1144	19.76	-0.0190875768117393	-0.086947836784753
5	A	26	50	20120618	10	1146	19.8	-0.0189200632152763	-0.087234427163168
5	A	26	50	20120618	10	1148	19.84	-0.0196308469517250	-0.0897662937038844
5	A	26	50	20120618	10	1150	19.88	-0.0197328824602502	-0.0900118718889905
5	A	26	50	20120618	10	1152	19.92	-0.0198344229940286	-0.0900185186927338
5	A	26	50	20120618	10	1154	19.96	-0.020449110918914	-0.0912085086947926
5	A	26	50	20120618	10	1156	20	-0.0202996992560493	-0.0901514547675967
5	A	26	50	20120618	10	1158	20.04	-0.0207198621054304	-0.0908473892616405
5	A	26	50	20120618	10	1160	20.08	-0.0209499546520285	-0.092065027138844
5	A	26	50	20120618	10	1162	20.12	-0.0215052456072943	-0.094161952298453
5	A	26	50	20120618	10	1164	20.16	-0.0215604706469049	-0.095489686701487
5	A	26	50	20120618	10	1166	20.2	-0.0220168373634827	-0.094248714300504
5	A	26	50	20120618	10	1168	20.24	-0.0224893968253497	-0.095510546351532
5	A	26	50	20120618	10	1170	20.28	-0.0230100395483373	-0.095842957249367
5	A	26	50	20120618	10	1172	20.32	-0.0234825282995262	-0.094919051529069
5	A	26	50	20120618	10	1174	20.36	-0.0244176770176454	-0.097389187647788
5	A	26	50	20120618	10	1176	20.4	-0.0244401630132871	-0.096920375851861
5	A	26	50	20120618	10	1178	20.44	-0.0250235968184442	-0.098982794200548
5	A	26	50	20120618	10	1180	20.48	-0.0255762007679415	-0.100133186222861
5	A	26	50	20120618	10	1182	20.52	-0.025577120006757	-0.101541813641662
5	A	26	50	20120618	10	1184	20.56	-0.0259708370625217	-0.101932985113015
5	A	26	50	20120618	10	1186	20.6	-0.0263192992842904	-0.103456941647828
5	A	26	50	20120618	10	1188	20.64	-0.0264142637250038	-0.102596604827158
5	A	26	50	20120618	10	1190	20.68	-0.0266965407520534	-0.10427131652772
5	A	26	50	20120618	10	1192	20.72	-0.0274476295750298	-0.10500387915303
5	A	26	50	20120618	10	1194	20.76	-0.0276601858734545	-0.104582019247374
5	A	26	50	20120618	10	1196	20.8	-0.0282884502485387	-0.104962089142262
5	A	26	50	20120618	10	1198	20.84	-0.0283967082967384	-0.105480327702193
5	A	26	50	20120618	10	1200	20.88	-0.0290559439488386	-0.10647006506382
5	A	26	50	20120618	10	1202	20.92	-0.0295681721011301	-0.10758559672182
5	A	26	50	20120618	10	1204	20.96	-0.0302922494450652	-0.107637922623628
5	A	26	50	20120618	10	1206	21	-0.0302530757293874	-0.108788668199331
5	A	26	50	20120618	10	1208	21.04	-0.030523402651835	-0.108533897626069
5	A	26	50	20120618	10	1210	21.08	-0.0304142960754979	-0.109026256077809
5	A	26	50	20120618	10	1212	21.12	-0.0307794460173027	-0.110138959308685
5	A	26	50	20120618	10	1214	21.16	-0.0305996994735251	-0.11053225210038
5	A	26	50	20120618	10	1216	21.2	-0.0306132052130457	-0.111613347658137
5	A	26	50	20120618	10	1218	21.24	-0.03086486451647	-0.11311248474493
5	A	26	50	20120618	10	1220	21.28	-0.0307967701334417	-0.113372912172441
5	A	26	50	20120618	10	1222	21.32	-0.0309189581852308	-0.114037026861332
5	A	26	50	20120618	10	1224	21.36	-0.0316088115609564	-0.115361013598425
5	A	26	50	20120618	10	1226	21.4	-0.0318835932561255	-0.117160883199258
5	A	26	50	20120618	10	1228	21.44	-0.032009033999108	-0.118718356595499
5	A	26	50	20120618	10	1230	21.48	-0.0320826438150295	-0.118530195481025
5	A	26	50	20120618	10	1232	21.52	-0.0321490411417829	-0.119155348586272
5	A	26	50	20120618	10	1234	21.56	-0.0319014830576895	-0.118640645560247
5	A	26	50	20120618	10	1236	21.6	-0.031916685853485	-0.120363511232608
5	A	26	50	20120618	10	1238	21.64	-0.0311380905767205	-0.121768603117503
5	A	26	50	20120618	10	1240	21.68	-0.0310230443034214	-0.121719600617567
5	A	26	50	20120618	10	1242	21.72	-0.0311093113307262	-0.122312156100202
5	A	26	50	20120618	10	1244	21.76	-0.0307913961219047	-0.121532641584621
5	A	26	50	20120618	10	1246	21.8	-0.0312203978060506	-0.122215211760501
5	A	26	50	20120618	10	1248	21.84	-0.0314504196419706	-0.121235656736523
5	A	26	50	20120618	10	1250	21.88	-0.0313502933217546	-0.122284720357091
5	A	26	50	20120618	10	1252	21.92	-0.0316486216727372	-0.123242213649496
5	A	26	50	20120618	10	1254	21.96	-0.0318314087756739	-0.124040890758846
5	A	26	50	20120618	10	1256	22	-0.0320957252904814	-0.12379495902035
5	A	26	50	20120618	10	1258	22.04	-0.03197926480362	-0.126172746993446
5	A	26	50	20120618	10	1260	22.08	-0.0318745422893263	-0.125966342524017
5	A	26	50	20120618	10	1262	22.12	-0.031813023999363	-0.125835527769498
5	A	26	50	20120618	10	1264	22.16	-0.0322285199439883	-0.128053297478011
5	A	26	50	20120618	10	1266	22.2	-0.0318627336060805	-0.12704871087398
5	A	26	50	20120618	10	1268	22.24	-0.0319084127041451	-0.127503663376995
5	A	26	50	20120618	10	1270	22.28	-0.0312368733940522	-0.128851196769902
5	A	26	50	20120618	10	1272	22.32	-0.0307519395635145	-0.129510078868612
5	A	26	50	20120618	10	1274	22.36	-0.0309440604759629	-0.128712674551468
5	A	26	50	20120618	10	1276	22.4	-0.0305812439865361	-0.128847802657353
5	A	26	50	20120618	10	1278	22.44	-0.0305994873414907	-0.129625761538014
5	A	26	50	20120618	10	1280	22.48	-0.0299160686374739	-0.129497421657229
5	A	26	50	20120618	10	1282	22.52	-0.0289648685954218	-0.130526403445211
5	A	26	50	20120618	10	1284	22.56	-0.0285893948946117	-0.131471805211658
5	A	26	50	20120618	10	1286	22.6	-0.0284344677988537	-0.13052081730164
5	A	26	50	20120618	10	1288	22.64	-0.028301743856025	-0.129923807046284
5	A	26	50	20120618	10	1290	22.68	-0.0275332602062315	-0.131238177131154
5	A	26	50	20120618	10	1292	22.72	-0.0274128399213954	-0.131970951888497
5	A	26	50	20120618	10	1294	22.76	-0.0275611909240883	-0.131727848577125
5	A	26	50	20120618	10	1296	22.8	-0.0274926722769914	-0.132931980714808
5	A	26	50	20120618	10	1298	22.84	-0.0273275628435843	-0.132810004795053
5	A	26	50	20120618	10	1300	22.88	-0.0274670043008343	-0.132755416151546
5	A	26	50	20120618	10	1302	22.92	-0.0277514733589056	-0.132637824293834
5	A	26	50	20120618	10	1304	22.96	-0.0275628879803632	-0.13259589286171
5	A	26	50	20120618	10	1306	23	-0.0277936169230644	-0.132507999488808
5	A	26	50	20120618	10	1308	23.04	-0.0273920509820285	-0.133717081373959
5	A	26	50	20120618	10	1310	23.08	-0.0272712064331237	-0.133446188766087
5	A	26	50	20120618	10	1312	23.12	-0.027126532385693	-0.13397977154317
5	A	26	50	20120618	10	1314	23.16	-0.0267275827397475	-0.134245785114253
5	A	26	50	20120618	10	1316	23.2	-0.0266185468740886	-0.138333003730867
5	A	26	50	20120618	10	1318	23.24	-0.0261944242267329	-0.136987945211694
5	A	26	50	20120618	10	1320	23.28	-0.0259730998042215	-0.136546003473452
5	A	26	50	20120618	10	1322	23.32	-0.0260011012327565	-0.137507951538579
5	A	26	50	20120618	10	1324	23.36	-0.0266654280536812	-0.1364660296965
5	A	26	50	20120618	10	1326	23.4	-0.0267402399511308	-0.136975288000311
5	A	26	50	20120618	10	1328	23.44	-0.026670094958437	-0.13762667476714
5	A	26	50	20120618	10	1330	23.48	-0.0270824089225469	-0.137956822923276
5	A	26	50	20120618	10	1332	23.52	-0.0268827219675398	-0.138664212547175
5	A	26	50	20120618	10	1334	23.56	-0.0265656552868558	-0.138018199791883
5	A	26	50	20120618	10	1336	23.6	-0.0269285424869607	-0.138704659055059
5	A	26	50	20120618	10	1338	23.64	-0.027135512641814	-0.137431371874176
5	A	26	50	20120618	10	1340	23.68	-0.0268694990707317	-0.137959014954297
5	A	26	50	20120618	10	1342	23.72	-0.0274802979083206	-0.139509134440015
5	A	26	50	20120618	10	1344	23.76	-0.0277224112701989	-0.139028018986095
5	A	26	50	20120618	10	1346	23.8	-0.0277205020818897	-0.140315448302602
5	A	26	50	20120618	10	1348	23.84	-0.027686136692324	-0.139266526103389
5	A	26	50	20120618	10	1350	23.88	-0.0281739696606646	-0.141970573145325
5	A	26	50	20120618	10	1352	23.92	-0.0283339879252471	-0.141495185256333
5	A	26	50	20120618	10	1354	23.96	-0.0292105882018841	-0.14177682588728
5	A	26	50	20120618	10	1356	24	-0.0293488982882842	-0.143349714211351
5	A	26	50	20120618	10	1358	24.04	-0.0298239326238853	-0.144485469123293
5	A	26	50	20120618	10	1360	24.08	-0.0301665258593702	-0.145192222351089
5	A	26	50	20120618	10	1362	24.12	-0.0306691373594376	-0.146098167559145
5	A	26	50	20120618	10	1364	24.16	-0.0311287567672088	-0.145813910633108
5	A	26	50	20120618	10	1366	24.2	-0.0314315398909129	-0.146211163222779
5	A	26	50	20120618	10	1368	24.24	-0.0322638752830476	-0.148422215416871
5	A	26	50	20120618	10	1370	24.28	-0.0327246260616687	-0.150318958646726
5	A	26	50	20120618	10	1372	24.32	-0.0333519711979375	-0.150984204706466
5	A	26	50	20120618	10	1374	24.36	-0.0338361272110159	-0.1509243127621
5	A	26	50	20120618	10	1376	24.4	-0.0342559365070063	-0.153160396536246
5	A	26	50	20120618	10	1378	24.44	-0.0345916708067137	-0.152872745497659
5	A	26	50	20120618	10	1380	24.48	-0.035476827075403	-0.153363619025159
5	A	26	50	20120618	10	1382	24.52	-0.0354187736086676	-0.154273029056443
5	A	26	50	20120618	10	1384	24.56	-0.0360241984347195	-0.155762054516265
5	A	26	50	20120618	10	1386	24.6	-0.0364070260460539	-0.156379075893529
5	A	26	50	20120618	10	1388	24.64	-0.0374171280829789	-0.157576561227468
5	A	26	50	20120618	10	1390	24.68	-0.0375255982632129	-0.156961802591905
5	A	26	50	20120618	10	1392	24.72	-0.0379026275989416	-0.159029948505519
5	A	26	50	20120618	10	1394	24.76	-0.0383714393948683	-0.160410928049176
5	A	26	50	20120618	10	1396	24.8	-0.0396160887511128	-0.160283507407207
5	A	26	50	20120618	10	1398	24.84	-0.0396962039494213	-0.160530075541806
5	A	26	50	20120618	10	1400	24.88	-0.0410817089764782	-0.163607828517599
5	A	26	50	20120618	10	1402	24.92	-0.0418840630410906	-0.164049982387875
5	A	26	50	20120618	10	1404	24.96	-0.0425683302732448	-0.164782757145218
5	A	26	50	20120618	10	1406	25	-0.0433209747311398	-0.164667923003954
5	A	26	50	20120618	10	1408	25.04	-0.0438149595284767	-0.165914835101898
5	A	26	50	20120618	10	1410	25.08	-0.0441794730741783	-0.166755231511338
5	A	26	50	20120618	10	1412	25.12	-0.0449634423624799	-0.167631548945263
5	A	26	50	20120618	10	1414	25.16	-0.0461626247526942	-0.167676874489937
5	A	26	50	20120618	10	1416	25.2	-0.0467336134785023	-0.167412770107164
5	A	26	50	20120618	10	1418	25.24	-0.0473491499315252	-0.167508583076015
5	A	26	50	20120618	10	1420	25.28	-0.0471697569411381	-0.168085370077428
5	A	26	50	20120618	10	1422	25.32	-0.0475406344478705	-0.168707270491482
5	A	26	50	20120618	10	1424	25.36	-0.0467666353651837	-0.16818302152391
5	A	26	50	20120618	10	1426	25.4	-0.0472035566452789	-0.170534929388815
5	A	26	50	20120618	10	1428	25.44	-0.046822850354288	-0.170538040658652
5	A	26	50	20120618	10	1430	25.48	-0.046491500116624	-0.170718070045142
5	A	26	50	20120618	10	1432	25.52	-0.0463971720720137	-0.17176416381723
5	A	26	50	20120618	10	1434	25.56	-0.0464524678223025	-0.171653713738008
5	A	26	50	20120618	10	1436	25.6	-0.0453191170734167	-0.17274888072071
5	A	26	50	20120618	10	1438	25.64	-0.0455366231193097	-0.172101453751856
5	A	26	50	20120618	10	1440	25.68	-0.0453978887688409	-0.171387417324213
5	A	26	50	20120618	10	1442	25.72	-0.0454528309657391	-0.171613903626227
5	A	26	50	20120618	10	1444	25.76	-0.0449616745955269	-0.171979194989388
5	A	26	50	20120618	10	1446	25.8	-0.0448257686721828	-0.171618711952339
5	A	26	50	20120618	10	1448	25.84	-0.0450622251798116	-0.172169972398953
5	A	26	50	20120618	10	1450	25.88	-0.0448668515761698	-0.172339890158472
5	A	26	50	20120618	10	1452	25.92	-0.0446944589429165	-0.172707444263332
5	A	26	50	20120618	10	1454	25.96	-0.0445709273882432	-0.173187357635724
5	A	26	50	20120618	10	1456	26	-0.0440975901089169	-0.173121879547786
5	A	26	50	20120618	10	1458	26.04	-0.0436503450698165	-0.173881665784171
5	A	26	50	20120618	10	1460	26.08	-0.043738238442718	-0.174943528037479
5	A	26	50	20120618	10	1462	26.12	-0.0429831898217669	-0.174718526659705
5	A	26	50	20120618	10	1464	26.16	-0.0429656535735935	-0.174627168463576
5	A	26	50	20120618	10	1466	26.2	-0.0419509553425908	-0.176387157241949
5	A	26	50	20120618	10	1468	26.24	-0.0417654812338856	-0.174018561657009
5	A	26	50	20120618	10	1470	26.28	-0.0419484804688567	-0.174787328149515
5	A	26	50	20120618	10	1472	26.32	-0.0418632033910456	-0.175318082499473
5	A	26	50	20120618	10	1474	26.36	-0.0414192110431385	-0.175811572322063
5	A	26	50	20120618	10	1476	26.4	-0.0411752592036292	-0.176604239023773
5	A	26	50	20120618	10	1478	26.44	-0.0408443332300339	-0.17580945100172
5	A	26	50	20120618	10	1480	26.48	-0.0400757081588841	-0.177768843892388
5	A	26	50	20120618	10	1482	26.52	-0.0394576968321271	-0.176815663951348
5	A	26	50	20120618	10	1484	26.56	-0.0397419537581641	-0.176579490286432
5	A	26	50	20120618	10	1486	26.6	-0.0395892186934277	-0.176064716549728
5	A	26	50	20120618	10	1488	26.64	-0.039343852640356	-0.177059615790857
5	A	26	50	20120618	10	1490	26.68	-0.0393523379217302	-0.176464231881098
5	A	26	50	20120618	10	1492	26.72	-0.0395319430441517	-0.175847634767904
5	A	26	50	20120618	10	1494	26.76	-0.0394400191625974	-0.176062595229384
5	A	26	50	20120618	10	1496	26.8	-0.0394675963270637	-0.176595046635618
5	A	26	50	20120618	10	1498	26.84	-0.0399095380653053	-0.176976177190677
5	A	26	50	20120618	10	1500	26.88	-0.0400226751502951	-0.176802228922506
5	A	26	50	20120618	10	1502	26.92	-0.0398126644362827	-0.17729366813543
5	A	26	50	20120618	10	1504	26.96	-0.0409214078691832	-0.179655404784593
5	A	26	50	20120618	10	1506	27	-0.0408245342401607	-0.179507619467325
5	A	26	50	20120618	10	1508	27.04	-0.0406357367295839	-0.180157450599236
5	A	26	50	20120618	10	1510	27.08	-0.0411802089510975	-0.179101033068143
5	A	26	50	20120618	10	1512	27.12	-0.0411087911661977	-0.178574238516159
5	A	26	50	20120618	10	1514	27.16	-0.0414078973346395	-0.178734751755488
5	A	26	50	20120618	10	1516	27.2	-0.0414199181499197	-0.181025070619752
5	A	26	50	20120618	10	1518	27.24	-0.0418922654797523	-0.180892134544889
5	A	26	50	20120618	10	1520	27.28	-0.0417579151913269	-0.179417109799333
5	A	26	50	20120618	10	1522	27.32	-0.0422790528890614	-0.180723136024185
5	A	26	50	20120618	10	1524	27.36	-0.0424501727301085	-0.180768390858181
5	A	26	50	20120618	10	1526	27.4	-0.0426085646490943	-0.182065224694877
5	A	26	50	20120618	10	1528	27.44	-0.0429805028159984	-0.181547622531048
5	A	26	50	20120618	10	1530	27.48	-0.043854486797545	-0.183530349945496
5	A	26	50	20120618	10	1532	27.52	-0.044116116306584	-0.185295288471337
5	A	26	50	20120618	10	1534	27.56	-0.0445658362194187	-0.186842438108573
5	A	26	50	20120618	10	1536	27.6	-0.0448479718251121	-0.186293016139591
5	A	26	50	20120618	10	1538	27.64	-0.0452941562040408	-0.187917240415977
5	A	26	50	20120618	10	1540	27.68	-0.0457000354964419	-0.190164425766588
5	A	26	50	20120618	10	1542	27.72	-0.046105914788843	-0.190517979157181
5	A	26	50	20120618	10	1544	27.76	-0.0464516900048432	-0.1905172720504
5	A	26	50	20120618	10	1546	27.8	-0.0465641199830519	-0.190987498059889
5	A	26	50	20120618	10	1548	27.84	-0.0460776305175955	-0.191568739834024
5	A	26	50	20120618	10	1550	27.88	-0.0464495686844996	-0.195553993652792
5	A	26	50	20120618	10	1552	27.92	-0.046064195488753	-0.195281757542035
5	A	26	50	20120618	10	1554	27.96	-0.04634845241479	-0.194850422405511
5	A	26	50	20120618	10	1556	28	-0.0456901360015053	-0.19688194018786
5	A	26	50	20120618	10	1558	28.04	-0.045715591845628	-0.19591037547051
5	A	26	50	20120618	10	1560	28.08	-0.0455670994215788	-0.197395299711001
5	A	26	50	20120618	10	1562	28.12	-0.0456774080794439	-0.197420755555124
5	A	26	50	20120618	10	1564	28.16	-0.0456731654387568	-0.196536872078641
5	A	26	50	20120618	10	1566	28.2	-0.0452071820699549	-0.198885173698961
5	A	26	50	20120618	10	1568	28.24	-0.0449554520558525	-0.198262919731517
5	A	26	50	20120618	10	1570	28.28	-0.0445007823955495	-0.198905679795616
5	A	26	50	20120618	10	1572	28.32	-0.0442172325762937	-0.198616473122111
5	A	26	50	20120618	10	1574	28.36	-0.0433071861489066	-0.198868910242994
5	A	26	50	20120618	10	1576	28.4	-0.0433255709252175	-0.200843152376067
5	A	26	50	20120618	10	1578	28.44	-0.0432626384216919	-0.20110690320545
5	A	26	50	20120618	10	1580	28.48	-0.0431247525993605	-0.201603999272624
5	A	26	50	20120618	10	1582	28.52	-0.0426969529967426	-0.201787139928951
5	A	26	50	20120618	10	1584	28.56	-0.0433800181473689	-0.202702136103806
5	A	26	50	20120618	10	1586	28.6	-0.0433177927506244	-0.201927147071626
5	A	26	50	20120618	10	1588	28.64	-0.043433758262739	-0.202905782856788
5	A	26	50	20120618	10	1590	28.68	-0.0432244546555078	-0.202550815252633
5	A	26	50	20120618	10	1592	28.72	-0.0439541888536923	-0.202359896421712
5	A	26	50	20120618	10	1594	28.76	-0.0442455168475412	-0.20319286820995
5	A	26	50	20120618	10	1596	28.8	-0.04470372204175	-0.202835072178669
5	A	26	50	20120618	10	1598	28.84	-0.0448762560963596	-0.202659709696935
5	A	26	50	20120618	10	1600	28.88	-0.0446231118686948	-0.203250850966007
5	A	26	50	20120618	10	1602	28.92	-0.0449519165219465	-0.205585010450704
5	A	26	50	20120618	10	1604	28.96	-0.0456922573218489	-0.205020032132536
5	A	26	50	20120618	10	1606	29	-0.0461943031364913	-0.206681733068324
5	A	26	50	20120618	10	1608	29.04	-0.0468632261514938	-0.207810275491098
5	A	26	50	20120618	10	1610	29.08	-0.047231628784492	-0.208214033463156
5	A	26	50	20120618	10	1612	29.12	-0.0482922889562718	-0.209902604456629
5	A	26	50	20120618	10	1614	29.16	-0.0486522063078958	-0.210652844751468
5	A	26	50	20120618	10	1616	29.2	-0.0495304329301294	-0.210814065097579
5	A	26	50	20120618	10	1618	29.24	-0.0497255944017369	-0.212443239121432
5	A	26	50	20120618	10	1620	29.28	-0.0502898656131238	-0.212885887966455
5	A	26	50	20120618	10	1622	29.32	-0.0515520512175418	-0.214200399472681
5	A	26	50	20120618	10	1624	29.36	-0.0515315451208874	-0.213677847561384
5	A	26	50	20120618	10	1626	29.4	-0.0517967101638323	-0.213221763687519
5	A	26	50	20120618	10	1628	29.44	-0.0528495921610191	-0.214301515742391
5	A	26	50	20120618	10	1630	29.48	-0.0531529409701481	-0.214064634970693
5	A	26	50	20120618	10	1632	29.52	-0.0530603099818127	-0.213765528802251
5	A	26	50	20120618	10	1634	29.56	-0.0532788059771993	-0.213728052142848
5	A	26	50	20120618	10	1636	29.6	-0.0536422588627292	-0.213537133311928
5	A	26	50	20120618	10	1638	29.64	-0.0548400977500592	-0.214684060511012
5	A	26	50	20120618	10	1640	29.68	-0.0564028037364815	-0.215122466715348
5	A	26	50	20120618	10	1642	29.72	-0.0565095768604407	-0.214290202033892
5	A	26	50	20120618	10	1644	29.76	-0.0553647709816996	-0.213965640021327
5	A	26	50	20120618	10	1646	29.8	-0.0551547602676872	-0.21425343248127
5	A	26	50	20120618	10	1648	29.84	-0.0550762714149755	-0.214336163974669
5	A	26	50	20120618	10	1650	29.88	-0.0549327287383946	-0.214408995973131
5	A	26	50	20120618	10	1652	29.92	-0.0552240567322435	-0.21433687108145
5	A	26	50	20120618	10	1654	29.96	-0.0549921257080143	-0.214322728945826
5	A	26	50	20120618	10	1656	30	-0.0551243546760962	-0.214247068520239
5	A	26	50	20120618	10	1658	30.04	-0.054892423651867	-0.214234340598178
5	A	26	50	20120618	10	1660	30.08	-0.0550239455131677	-0.21415797306581
5	A	26	50	20120618	10	1662	30.12	-0.0542659270437357	-0.214142416716624
5	A	26	50	20120618	10	1664	30.16	-0.0545989743376746	-0.214004530894292
5	A	26	50	20120618	10	1666	30.2	-0.0546201875411102	-0.213957861846734
5	A	26	50	20120618	10	1668	30.24	-0.0550189957656994	-0.213880080100803
5	A	26	50	20120618	10	1670	30.28	-0.0547297890921941	-0.213950083672141
5	A	26	50	20120618	10	1672	30.32	-0.0551201120354091	-0.213739365851347
5	A	26	50	20120618	10	1674	30.36	-0.0548818170501492	-0.213745729812378
5	A	26	50	20120618	10	1676	30.4	-0.055115869394722	-0.213503192186431
5	A	26	50	20120618	10	1678	30.44	-0.0553287085358591	-0.21341904647947
5	A	26	50	20120618	10	1680	30.48	-0.0552452699356791	-0.213996045612918
5	A	26	50	20120618	10	1682	30.52	-0.0553654780884808	-0.214435866030816
5	A	26	50	20120618	10	1684	30.56	-0.055798227438567	-0.213238027143486
5	A	26	50	20120618	10	1686	30.6	-0.0564827068027556	-0.214928012350522
5	A	26	50	20120618	10	1688	30.64	-0.0565039200061912	-0.215933518193369
5	A	26	50	20120618	10	1690	30.68	-0.0566191784115246	-0.215676838431798
5	A	26	50	20120618	10	1692	30.72	-0.0563752265720152	-0.21523065405287
5	A	26	50	20120618	10	1694	30.76	-0.0567549429135124	-0.214556781290399
5	A	26	50	20120618	10	1696	30.8	-0.0571297095075413	-0.216060090307201
5	A	26	50	20120618	10	1698	30.84	-0.0568362601933489	-0.217098830168765
5	A	26	50	20120618	10	1700	30.88	-0.0569508114919011	-0.216504860472568
5	A	26	50	20120618	10	1702	30.92	-0.0568412099408171	-0.214522840164902
5	A	26	50	20120618	10	1704	30.96	-0.0567400936711074	-0.213974832409482
5	A	26	50	20120618	10	1706	31	-0.0565597814419049	-0.217590269381689
5	A	26	50	20120618	10	1708	31.04	-0.0566962530506739	-0.216581228004936
5	A	26	50	20120618	10	1710	31.08	-0.056491899190911	-0.217504002354384
5	A	26	50	20120618	10	1712	31.12	-0.0565548316944366	-0.216687294022114
5	A	26	50	20120618	10	1714	31.16	-0.0573680044928011	-0.218928822518475
5	A	26	50	20120618	10	1716	31.2	-0.0576084207984045	-0.218925994091351
5	A	26	50	20120618	10	1718	31.24	-0.0577604487563597	-0.219845940013674
5	A	26	50	20120618	10	1720	31.28	-0.0579534889076236	-0.219917357798574
5	A	26	50	20120618	10	1722	31.32	-0.0582561306099714	-0.220471729515024
5	A	26	50	20120618	10	1724	31.36	-0.0587171642313051	-0.219945642069822
5	A	26	50	20120618	10	1726	31.4	-0.0584017946068959	-0.219737752676153
5	A	26	50	20120618	10	1728	31.44	-0.0582617874642209	-0.218713862056995
5	A	26	50	20120618	10	1730	31.48	-0.0580284422264294	-0.219312074393878
5	A	26	50	20120618	10	1732	31.52	-0.0582306747658487	-0.220203028938173
5	A	26	50	20120618	10	1734	31.56	-0.0584548276154849	-0.219845940013674
5	A	26	50	20120618	10	1736	31.6	-0.0583063351914356	-0.221230455091237
5	A	26	50	20120618	10	1738	31.64	-0.0584428068002047	-0.222518096539778
5	A	26	50	20120618	10	1740	31.68	-0.0579810660720899	-0.222749320457226
5	A	26	50	20120618	10	1742	31.72	-0.0578587365989446	-0.223539158731812
5	A	26	50	20120618	10	1744	31.76	-0.0581698635826667	-0.224459811760916
5	A	26	50	20120618	10	1746	31.8	-0.0580051077026502	-0.224723562590299
5	A	26	50	20120618	10	1748	31.84	-0.0582504737557219	-0.227565424743888
5	A	26	50	20120618	10	1750	31.88	-0.0581281442825767	-0.227461480047053
5	A	26	50	20120618	10	1752	31.92	-0.0578467157836644	-0.229106210420093
5	A	26	50	20120618	10	1754	31.96	-0.0582405742607853	-0.227151060170113
5	A	26	50	20120618	10	1756	32	-0.0582087544556319	-0.227338443467127
5	A	26	50	20120618	10	1758	32.04	-0.0578014609496685	-0.229779376075783
5	A	26	50	20120618	10	1760	32.08	-0.0576501400984946	-0.229770890794409
5	A	26	50	20120618	10	1762	32.12	-0.057977530538184	-0.229478855693779
5	A	26	50	20120618	10	1764	32.16	-0.0580432914688343	-0.229192477447398
5	A	26	50	20120618	10	1766	32.2	-0.0577455995139547	-0.229792811104625
5	A	26	50	20120618	10	1768	32.24	-0.0577455995139547	-0.229792811104625
5	A	26	50	20120618	10	1770	32.28	-0.0576501400984946	-0.229770890794409
5	A	26	50	20120618	10	1772	32.32	-0.0573199212316804	-0.231515323223596
5	A	26	50	20120618	10	1774	32.36	-0.0571947633314104	-0.2311242931736
5	A	26	50	20120618	10	1776	32.4	-0.0570766764989523	-0.230982164710581
5	A	26	50	20120618	10	1778	32.44	-0.0568023190678519	-0.231355517091048
5	A	26	50	20120618	10	1780	32.48	-0.056639684508179	-0.230399508722884
5	A	26	50	20120618	10	1782	32.52	-0.056469271773913	-0.230357789422793
5	A	26	50	20120618	10	1784	32.56	-0.0563066372142401	-0.231141263736348
5	A	26	50	20120618	10	1786	32.6	-0.0563066372142401	-0.231141263736348
5	A	26	50	20120618	10	1788	32.64	-0.0565986723148702	-0.231228237870434
5	A	26	50	20120618	10	1790	32.68	-0.0566029149555573	-0.231525222718532
5	A	26	50	20120618	10	1792	32.72	-0.056173701139377	-0.232614874268341
5	A	26	50	20120618	10	1794	32.76	-0.0559750041338636	-0.233127526684701
5	A	26	50	20120618	10	1796	32.8	-0.0555373050363092	-0.233682605507933
5	A	26	50	20120618	10	1798	32.84	-0.055574781695712	-0.233619673004407
5	A	26	50	20120618	10	1800	32.88	-0.0549892972808896	-0.234958933247974
5	A	26	50	20120618	10	1802	32.92	-0.0547156469565704	-0.235283495260539
5	A	26	50	20120618	10	1804	32.96	-0.0547842363143455	-0.236455171196965
5	A	26	50	20120618	10	1806	33	-0.0548139347991553	-0.235762206551402
5	A	26	50	20120618	10	1808	33.04	-0.0547460525481614	-0.236793168238372
5	A	26	50	20120618	10	1810	33.08	-0.0549009089332413	-0.238725691071355
5	A	26	50	20120618	10	1812	33.12	-0.0549009089332413	-0.238725691071355
5	A	26	50	20120618	10	1814	33.16	-0.0549009089332413	-0.238725691071355
5	A	26	50	20120618	10	1816	33.2	-0.0552756755272701	-0.238520630104811
5	A	26	50	20120618	10	1818	33.24	-0.0554170968835074	-0.238635181403363
5	A	26	50	20120618	10	1820	33.28	-0.0560966265002277	-0.237911811166209
5	A	26	50	20120618	10	1822	33.32	-0.0559255066591806	-0.239528257268002
5	A	26	50	20120618	10	1824	33.36	-0.0559255066591806	-0.239528257268002
5	A	26	50	20120618	10	1826	33.4	-0.0557685289537571	-0.240267890961123
5	A	26	50	20120618	10	1828	33.44	-0.0558745949709352	-0.240446081869982
5	A	26	50	20120618	10	1830	33.48	-0.0560336939967021	-0.241722409610024
5	A	26	50	20120618	10	1832	33.52	-0.0558993437082767	-0.240871053045475
5	A	26	50	20120618	10	1834	33.56	-0.0560471290255446	-0.241413403946645
5	A	26	50	20120618	10	1836	33.6	-0.0569805099767109	-0.245046518588382
5	A	26	50	20120618	10	1838	33.64	-0.0560549072001377	-0.245007627715416
5	A	26	50	20120618	10	1840	33.68	-0.0569805099767109	-0.245046518588382
5	A	26	50	20120618	10	1842	33.72	-0.0574988192473206	-0.244953887600046
5	A	26	50	20120618	10	1844	33.76	-0.0583657321610554	-0.245554928364055
5	A	26	50	20120618	10	1846	33.8	-0.0589399028673788	-0.245953736588644
5	A	26	50	20120618	10	1848	33.84	-0.0592312308612277	-0.246307289979237
5	A	26	50	20120618	10	1850	33.88	-0.0602636067617601	-0.246093743731319
5	A	26	50	20120618	10	1852	33.92	-0.0607310043441243	-0.246602153506992
5	A	26	50	20120618	10	1854	33.96	-0.0615010436288365	-0.247550383700563
5	A	26	50	20120618	10	1856	34	-0.0619755122790127	-0.247835347733381
5	A	26	50	20120618	10	1858	34.04	-0.062211685943929	-0.247446439003729
5	A	26	50	20120618	10	1860	34.08	-0.0625652393345223	-0.248652763172433
5	A	26	50	20120618	10	1862	34.12	-0.0630559714406657	-0.250283351409849
5	A	26	50	20120618	10	1864	34.16	-0.0632631537275533	-0.250308100147191
5	A	26	50	20120618	10	1866	34.2	-0.0638408599677828	-0.249760092391771
5	A	26	50	20120618	10	1868	34.24	-0.0656807518124302	-0.25018859910117
5	A	26	50	20120618	10	1870	34.28	-0.0664055362631464	-0.250643268761473
