# Supplementary material for: How Do Ants Make Sense of Gravity? A Boltzmann Walker Analysis of Lasius niger Trajectories on Various Inclines
Source: PLoS One. 2013 Oct 29;8(10):e76531. doi: 10.1371/journal.pone.0076531 (PMC3812222; doi:10.1371/journal.pone.0076531)
Supplement: Dataset S5 — Trajectories for . (ZIP) [file pone.0076531.s009.zip › Incline5/5-A-26-50-20120618-11.txt]

Pente	Colonie	Temperature	Humidite	Date	Indiv	Frame	Time	X	Y
5	A	26	50	20120618	11	102	0	0	0
5	A	26	50	20120618	11	104	0.04	0.00057658901151513	-0.00034505396708342
5	A	26	50	20120618	11	106	0.08	0.00093565783500166	-0.000820088302684539
5	A	26	50	20120618	11	108	0.12	0.00106927273237467	-0.00075364854952425
5	A	26	50	20120618	11	110	0.16	0.00140273721931444	-0.00111979551189042
5	A	26	50	20120618	11	112	0.2	0.00159912198565338	-0.00120908188515092
5	A	26	50	20120618	11	114	0.24	0.00181588556942611	-0.00181044084721102
5	A	26	50	20120618	11	116	0.28	0.00191792107795133	-0.00176949936458032
5	A	26	50	20120618	11	118	0.32	0.00224171941519228	-0.00201789183467552
5	A	26	50	20120618	11	120	0.36	0.00235606565277795	-0.00151237412573742
5	A	26	50	20120618	11	122	0.4	0.0031825391296966	-0.00215031879265612
5	A	26	50	20120618	11	124	0.44	0.00308553822145343	-0.00224859249310542
5	A	26	50	20120618	11	126	0.48	0.00301919746324251	-0.00205599074804582
5	A	26	50	20120618	11	128	0.52	0.00277671640583802	-0.00313101932961932
5	A	26	50	20120618	11	130	0.56	0.00227539184011238	-0.00240282662421782
5	A	26	50	20120618	11	132	0.6	0.00222935211758932	-0.00336527673515862
5	A	26	50	20120618	11	134	0.64	0.00195751905769778	-0.00388176874134072
5	A	26	50	20120618	11	136	0.68	0.00160414951486761	-0.00473845689101952
5	A	26	50	20120618	11	138	0.72	0.00093862061241483	-0.00546112002139212
5	A	26	50	20120618	11	140	0.76	0.00109693474965469	-0.00570642243485352
5	A	26	50	20120618	11	142	0.8	0.00116065921277522	-0.00431135732411502
5	A	26	50	20120618	11	144	0.84	0.00103812467866341	-0.00379000042327832
5	A	26	50	20120618	11	146	0.88	0.00127891575086086	-0.00521317302856912
5	A	26	50	20120618	11	148	0.92	0.00130818997160198	-0.00330851020276502
5	A	26	50	20120618	11	150	0.96	0.0008734607225285	-0.00286656846452342
5	A	26	50	20120618	11	152	1	0.00087969033327075	-0.00297107177571492
5	A	26	50	20120618	11	154	1.04	0.00077211817864884	-0.00278180050359472
5	A	26	50	20120618	11	156	1.08	0.00111939953209299	-0.00188990550728072
5	A	26	50	20120618	11	158	1.12	0.00112214310640399	-0.00199831911897222
5	A	26	50	20120618	11	160	1.16	0.00123163859147073	-0.00177823213332792
5	A	26	50	20120618	11	162	1.2	0.00105702564292452	-0.00231884355181632
5	A	26	50	20120618	11	164	1.24	0.00103135766676745	-0.00171037816660532
5	A	26	50	20120618	11	166	1.28	0.00070594005499759	-0.00194684174530182
5	A	26	50	20120618	11	168	1.32	0.000854573900403	-0.00141934008653672
5	A	26	50	20120618	11	170	1.36	0.00045623236628937	-0.00190649423236732
5	A	26	50	20120618	11	172	1.4	0.00049151699467058	-0.000854107209927419
5	A	26	50	20120618	11	174	1.44	0.00042951787209614	-0.00114973441300592
5	A	26	50	20120618	11	176	1.48	0.00039637577726193	-0.00130280181792932
5	A	26	50	20120618	11	178	1.52	0.00029699191916616	9.6173593309181e-05
5	A	26	50	20120618	11	180	1.56	0.00071212723933297	-0.0008778730688431
5	A	26	50	20120618	11	182	1.6	0.00062707643569185	-0.000759418540858729
5	A	26	50	20120618	11	184	1.64	0.00080146311006808	-0.00096333399441732
5	A	26	50	20120618	11	186	1.68	0.00084153485135792	-7.64311719784593e-05
5	A	26	50	20120618	11	188	1.72	0.0008700100414363	-0.00055070890332371
5	A	26	50	20120618	11	190	1.76	0.00066456016616255	-0.00043569798536372
5	A	26	50	20120618	11	192	1.8	0.00077551936226635	0.000293979644278311
5	A	26	50	20120618	11	194	1.84	0.0009520061437827	-0.000464187317577719
5	A	26	50	20120618	11	196	1.88	0.00079335966635568	-7.21390338166497e-05
5	A	26	50	20120618	11	198	1.92	0.00109069099677681	-0.000130906678401070
5	A	26	50	20120618	11	200	1.96	0.00123056378916332	-0.00104886563066962
5	A	26	50	20120618	11	202	2	0.00136292710753363	7.59927657741095e-05
5	A	26	50	20120618	11	204	2.04	0.001257900537324	-0.000524998500759769
5	A	26	50	20120618	11	206	2.08	0.00160904269379342	-0.0001392081120122
5	A	26	50	20120618	11	208	2.12	0.00166918212553334	4.65134840664499e-05
5	A	26	50	20120618	11	210	2.16	0.00194751349674399	-0.00050063160108008
5	A	26	50	20120618	11	212	2.2	0.00182395577911979	0.000241026538755591
5	A	26	50	20120618	11	214	2.24	0.00211020462495939	0.000244998357545510
5	A	26	50	20120618	11	216	2.28	0.0021094225648594	-0.000164491422080301
5	A	26	50	20120618	11	218	2.32	0.00188286979480791	-0.00018343764117542
5	A	26	50	20120618	11	220	2.36	0.00210115931501445	-0.00030611501085703
5	A	26	50	20120618	11	222	2.4	0.00226512111411565	0.00050583944252351
5	A	26	50	20120618	11	224	2.44	0.00208592823494769	0.000673270307493201
5	A	26	50	20120618	11	226	2.48	0.00205921161943412	0.00041646114538153
5	A	26	50	20120618	11	228	2.52	0.00155816211824637	0.00031011864945211
5	A	26	50	20120618	11	230	2.56	0.00166199862774327	0.00062665287872992
5	A	26	50	20120618	11	232	2.6	0.00131906456678985	0.00062298865138981
5	A	26	50	20120618	11	234	2.64	0.00156519995203951	0.00134613827122792
5	A	26	50	20120618	11	236	2.68	0.00132481857751108	0.00173663756687412
5	A	26	50	20120618	11	238	2.72	0.0017006575696843	0.00080093490130253
5	A	26	50	20120618	11	240	2.76	0.00138900930684312	0.0018600838444696
5	A	26	50	20120618	11	242	2.8	0.00141619204714685	0.00225907747245684
5	A	26	50	20120618	11	244	2.84	0.00150230259172094	0.00177086174721558
5	A	26	50	20120618	11	246	2.88	0.00135857769372256	0.00230522396810386
5	A	26	50	20120618	11	248	2.92	0.00129893394383625	0.0025016235836852
5	A	26	50	20120618	11	250	2.96	0.0010735843725415	0.00209836594624391
5	A	26	50	20120618	11	252	3	0.00099140471941685	0.00323758597839841
5	A	26	50	20120618	11	254	3.04	0.00116337167438785	0.00294096741161271
5	A	26	50	20120618	11	256	3.08	0.00092590471116876	0.00314571088721206
5	A	26	50	20120618	11	258	3.12	0.00158797798278188	0.00221716159668167
5	A	26	50	20120618	11	260	3.16	0.00132839554787439	0.00286110606463872
5	A	26	50	20120618	11	262	3.2	0.00155826182030251	0.0022124770142563
5	A	26	50	20120618	11	264	3.24	0.00165797872569222	0.00194817534869118
5	A	26	50	20120618	11	266	3.28	0.0016262763002645	0.00229180520271728
5	A	26	50	20120618	11	268	3.32	0.00142352120893385	0.00220459135943251
5	A	26	50	20120618	11	270	3.36	0.0013255197445953	0.00314757835622117
5	A	26	50	20120618	11	272	3.4	0.00129916021800623	0.00340672026360398
5	A	26	50	20120618	11	274	3.44	0.00115995210599404	0.00378959737241306
5	A	26	50	20120618	11	276	3.48	0.0014460255893519	0.00301088118038897
5	A	26	50	20120618	11	278	3.52	0.00150451816939843	0.00354872144740186
5	A	26	50	20120618	11	280	3.56	0.00145073138498069	0.00312907761439821
5	A	26	50	20120618	11	282	3.6	0.00161368131427801	0.00391165107391367
5	A	26	50	20120618	11	284	3.64	0.00159528239583153	0.00331894002778748
5	A	26	50	20120618	11	286	3.68	0.00205063794971224	0.00359804214538962
5	A	26	50	20120618	11	288	3.72	0.00184285462206057	0.0028376124418338
5	A	26	50	20120618	11	290	3.76	0.00194337692207405	0.00296036617904779
5	A	26	50	20120618	11	292	3.8	0.00215170472194723	0.00320139059648303
5	A	26	50	20120618	11	294	3.84	0.00233772330287397	0.00283877916802276
5	A	26	50	20120618	11	296	3.88	0.00178126562141922	0.00340089370372701
5	A	26	50	20120618	11	298	3.92	0.0021074115531737	0.00279330513092465
5	A	26	50	20120618	11	300	3.96	0.00203591598652793	0.00344752739594626
5	A	26	50	20120618	11	302	4	0.0019391767077938	0.00283829126434374
5	A	26	50	20120618	11	304	4.04	0.00153398472318403	0.0028362632820953
5	A	26	50	20120618	11	306	4.08	0.00158326935872596	0.00264491947999944
5	A	26	50	20120618	11	308	4.12	0.00153740570579141	0.00304604630772416
5	A	26	50	20120618	11	310	4.16	0.00137459436942321	0.00255143218535198
5	A	26	50	20120618	11	312	4.2	0.00137819354293945	0.00282489159084026
5	A	26	50	20120618	11	314	4.24	0.00132259302962797	0.002638674312908
5	A	26	50	20120618	11	316	4.28	0.00135558451071779	0.00209677383875753
5	A	26	50	20120618	11	318	4.32	0.00147641421038017	0.00252600108996661
5	A	26	50	20120618	11	320	4.36	0.00138310510664157	0.00291640959310211
5	A	26	50	20120618	11	322	4.4	0.00126065825377062	0.00354140289221658
5	A	26	50	20120618	11	324	4.44	0.00103957636888518	0.00330912043591715
5	A	26	50	20120618	11	326	4.48	0.00069799641741774	0.00289627826304172
5	A	26	50	20120618	11	328	4.52	0.00050814192362441	0.00253932029471839
5	A	26	50	20120618	11	330	4.56	7.071562786612e-05	0.00340553020289124
5	A	26	50	20120618	11	332	4.6	0.00017280237334871	0.00298522060056883
5	A	26	50	20120618	11	334	4.64	0.00025043699864233	0.00297685689913455
5	A	26	50	20120618	11	336	4.68	0.00027622914275018	0.00325966821606808
5	A	26	50	20120618	11	338	4.72	0.00039775887812593	0.00356104349017082
5	A	26	50	20120618	11	340	4.76	0.00032698668171731	0.00360059409376293
5	A	26	50	20120618	11	342	4.8	0.00016794705291996	0.00343875432211208
5	A	26	50	20120618	11	344	4.84	0.00024428920015466	0.00306143090067311
5	A	26	50	20120618	11	346	4.88	7.15839549934203e-05	0.00295022980333948
5	A	26	50	20120618	11	348	4.92	0.00011781035370671	0.00287168013944459
5	A	26	50	20120618	11	350	4.96	0.000116576805926930	0.00309312865919607
5	A	26	50	20120618	11	352	5	-3.72242222819999e-05	0.00378222719843275
5	A	26	50	20120618	11	354	5.04	-0.00021852590600349	0.00342604386558821
5	A	26	50	20120618	11	356	5.08	-0.000116599079790540	0.0030057723338949
5	A	26	50	20120618	11	358	5.12	-0.000429350287789	0.00310421786129203
5	A	26	50	20120618	11	360	5.16	-0.000325369174955350	0.00341778542406938
5	A	26	50	20120618	11	362	5.2	-0.000278496834197450	0.00379069055949678
5	A	26	50	20120618	11	364	5.24	-0.00060351775906306	0.00398652448965317
5	A	26	50	20120618	11	366	5.28	-0.00055832727178421	0.00321495007611907
5	A	26	50	20120618	11	368	5.32	-0.0003363197841222	0.00406045603916013
5	A	26	50	20120618	11	370	5.36	-0.000433590100049	0.00397140230403072
5	A	26	50	20120618	11	372	5.4	-0.00062947211346651	0.00433952280142321
5	A	26	50	20120618	11	374	5.44	-0.00084908816599456	0.00478110815784709
5	A	26	50	20120618	11	376	5.48	-0.00087868758514435	0.00418247162760523
5	A	26	50	20120618	11	378	5.52	-0.00118004525228823	0.00484767236180086
5	A	26	50	20120618	11	380	5.56	-0.00059024182924628	0.00439387102862521
5	A	26	50	20120618	11	382	5.6	-0.00064870612502157	0.00506277919438528
5	A	26	50	20120618	11	384	5.64	-0.00089491080673579	0.00481538657327867
5	A	26	50	20120618	11	386	5.68	-0.00077980867200102	0.00504621380382242
5	A	26	50	20120618	11	388	5.72	-0.00067790327112354	0.00560533444941513
5	A	26	50	20120618	11	390	5.76	-0.00105086957128751	0.00525181358573379
5	A	26	50	20120618	11	392	5.8	-0.00094030352655406	0.0056562107823215
5	A	26	50	20120618	11	394	5.84	-0.00101581404550341	0.0053474823048012
5	A	26	50	20120618	11	396	5.88	-0.00113140691234432	0.00563348366326738
5	A	26	50	20120618	11	398	5.92	-0.00093012825997279	0.00552134430594579
5	A	26	50	20120618	11	400	5.96	-0.00098210343681712	0.00538007568477321
5	A	26	50	20120618	11	402	6	-0.00088920021237093	0.00500849460679359
5	A	26	50	20120618	11	404	6.04	-0.00074610372016899	0.00575687450369122
5	A	26	50	20120618	11	406	6.08	-0.00069483847853296	0.00540343425018293
5	A	26	50	20120618	11	408	6.12	-0.00089314303978282	0.00527448272203185
5	A	26	50	20120618	11	410	6.16	-0.00095561168125997	0.00502658239825634
5	A	26	50	20120618	11	412	6.2	-0.00105533707193105	0.00508819049078078
5	A	26	50	20120618	11	414	6.24	-0.00096832899671961	0.00479978143372466
5	A	26	50	20120618	11	416	6.28	-0.00110939114271207	0.00509141206927587
5	A	26	50	20120618	11	418	6.32	-0.00105540424707526	0.0047938678997136
5	A	26	50	20120618	11	420	6.36	-0.0012509252117703	0.00452289864146595
5	A	26	50	20120618	11	422	6.4	-0.0013152802727183	0.00457582431124556
5	A	26	50	20120618	11	424	6.44	-0.00145656006617801	0.00367883121646053
5	A	26	50	20120618	11	426	6.48	-0.0014313446383609	0.00377874540464219
5	A	26	50	20120618	11	428	6.52	-0.00176554168792598	0.00406707102309813
5	A	26	50	20120618	11	430	6.56	-0.00176405039972445	0.00476980010620235
5	A	26	50	20120618	11	432	6.6	-0.00172213593816284	0.00403685281480412
5	A	26	50	20120618	11	434	6.64	-0.00163115957969538	0.00413621545969646
5	A	26	50	20120618	11	436	6.68	-0.00167859159547059	0.00439348989807015
5	A	26	50	20120618	11	438	6.72	-0.0017955414002246	0.0038814653925316
5	A	26	50	20120618	11	440	6.76	-0.00189009076925739	0.00441686331272227
5	A	26	50	20120618	11	442	6.8	-0.002131928359491	0.00446339800999216
5	A	26	50	20120618	11	444	6.84	-0.00234422302840664	0.00447695324698751
5	A	26	50	20120618	11	446	6.88	-0.00314879599409838	0.00427497668022294
5	A	26	50	20120618	11	448	6.92	-0.0033453504660648	0.00472716439572393
5	A	26	50	20120618	11	450	6.96	-0.00355138016889913	0.00472876952811722
5	A	26	50	20120618	11	452	7	-0.00340118361750729	0.00465890030706818
5	A	26	50	20120618	11	454	7.04	-0.00358164433913391	0.00412120923958612
5	A	26	50	20120618	11	456	7.08	-0.00354280296364334	0.00482825238116236
5	A	26	50	20120618	11	458	7.12	-0.00382582952388106	0.00464328738933958
5	A	26	50	20120618	11	460	7.16	-0.00379820993300792	0.00397504319684705
5	A	26	50	20120618	11	462	7.2	-0.00432066992042322	0.00451211201036166
5	A	26	50	20120618	11	464	7.24	-0.0041996839501622	0.00414198403681738
5	A	26	50	20120618	11	466	7.28	-0.00560121201688081	0.00561420863951902
5	A	26	50	20120618	11	468	7.32	-0.00561173376578487	0.00585261676186387
5	A	26	50	20120618	11	470	7.36	-0.00534663943351803	0.00557257419224275
5	A	26	50	20120618	11	472	7.4	-0.00555903309738303	0.00541824813724879
5	A	26	50	20120618	11	474	7.44	-0.00536590102223755	0.00522035016239811
5	A	26	50	20120618	11	476	7.48	-0.00565022865895266	0.00519500745536038
5	A	26	50	20120618	11	478	7.52	-0.00569662193486631	0.00611703934268858
5	A	26	50	20120618	11	480	7.56	-0.00582672251153682	0.00546991642975009
5	A	26	50	20120618	11	482	7.6	-0.00556908108474369	0.00536561817952507
5	A	26	50	20120618	11	484	7.64	-0.00612719339606642	0.00564204743349433
5	A	26	50	20120618	11	486	7.68	-0.00633565554622803	0.00522981125113039
5	A	26	50	20120618	11	488	7.72	-0.00632140027351931	0.00519010013429895
5	A	26	50	20120618	11	490	7.76	-0.0064733575207963	0.0055742712485176
5	A	26	50	20120618	11	492	7.8	-0.00654581475266448	0.00488790390922326
5	A	26	50	20120618	11	494	7.84	-0.00680095302145221	0.00489388603259209
5	A	26	50	20120618	11	496	7.88	-0.00699310928923966	0.00493013939726353
5	A	26	50	20120618	11	498	7.92	-0.00652956543883282	0.00483984893237382
5	A	26	50	20120618	11	500	7.96	-0.00671216869400643	0.00495977424246306
5	A	26	50	20120618	11	502	8	-0.0064695462152457	0.00468985744194853
5	A	26	50	20120618	11	504	8.04	-0.00615611406341695	0.00468175399823613
5	A	26	50	20120618	11	506	8.08	-0.00604758731464044	0.00508010967448538
5	A	26	50	20120618	11	508	8.12	-0.0058929147773237	0.00539102452617311
5	A	26	50	20120618	11	510	8.16	-0.00598406791248646	0.00538299886420664
5	A	26	50	20120618	11	512	8.2	-0.00595264408713053	0.00470013170347917
5	A	26	50	20120618	11	514	8.24	-0.00597068238111859	0.00393555835418559
5	A	26	50	20120618	11	516	8.28	-0.00573789575768417	0.00358204031893137
5	A	26	50	20120618	11	518	8.32	-0.0058264679530956	0.00282861804357711
5	A	26	50	20120618	11	520	8.36	-0.00567596027472004	0.00319936120002103
5	A	26	50	20120618	11	522	8.4	-0.00585217128459173	0.00336591313126171
5	A	26	50	20120618	11	524	8.44	-0.00631842335397051	0.00293590735548654
5	A	26	50	20120618	11	526	8.48	-0.00627386855568795	0.00200355170915302
5	A	26	50	20120618	11	528	8.52	-0.0064722261499464	0.00280248337694445
5	A	26	50	20120618	11	530	8.56	-0.00652870983962758	0.00249893657791669
5	A	26	50	20120618	11	532	8.6	-0.00666236716340746	0.00189792409817937
5	A	26	50	20120618	11	534	8.64	-0.00670364098622532	0.00252356510710542
5	A	26	50	20120618	11	536	8.68	-0.00653380100845212	0.002672418155613
5	A	26	50	20120618	11	538	8.72	-0.00636542474171598	0.00184295361700993
5	A	26	50	20120618	11	540	8.76	-0.00597255621408874	0.00075730429158298
5	A	26	50	20120618	11	542	8.8	-0.00605507557545321	0.00101917421692761
5	A	26	50	20120618	11	544	8.84	-0.00575943423023911	0.00118542916332019
5	A	26	50	20120618	11	546	8.88	-0.00595307542226705	-0.000185261976670880
5	A	26	50	20120618	11	548	8.92	-0.00606670041093592	-0.00131526811048162
5	A	26	50	20120618	11	550	8.96	-0.00586729629864131	-0.00175678558465452
5	A	26	50	20120618	11	552	9	-0.00620656613225462	-0.00099538714480852
5	A	26	50	20120618	11	554	9.04	-0.00621416045908456	-0.00124133302544082
5	A	26	50	20120618	11	556	9.08	-0.00603794237814506	-0.00065957506335519
5	A	26	50	20120618	11	558	9.12	-0.00629001180350244	-0.00199133997504192
5	A	26	50	20120618	11	560	9.16	-0.0064814043959662	-0.00324185124650252
5	A	26	50	20120618	11	562	9.2	-0.00678794225667838	-0.00271031200801682
5	A	26	50	20120618	11	564	9.24	-0.00710008747416537	-0.00406600541317892
5	A	26	50	20120618	11	566	9.28	-0.0073131528894725	-0.00437450195967492
5	A	26	50	20120618	11	568	9.32	-0.00735470248393502	-0.00383005802243252
5	A	26	50	20120618	11	570	9.36	-0.007381388693857	-0.00544385954486332
5	A	26	50	20120618	11	572	9.4	-0.0075494396914738	-0.00488265717690682
5	A	26	50	20120618	11	574	9.44	-0.00718803034454154	-0.00614110218645232
5	A	26	50	20120618	11	576	9.48	-0.00705763985409074	-0.00490196826310102
5	A	26	50	20120618	11	578	9.52	-0.00703842776284591	-0.00601747870789752
5	A	26	50	20120618	11	580	9.56	-0.00708930409575228	-0.00625524336307152
5	A	26	50	20120618	11	582	9.6	-0.0070456968205565	-0.00690201272261942
5	A	26	50	20120618	11	584	9.64	-0.00728418272464729	-0.00644757640755422
5	A	26	50	20120618	11	586	9.68	-0.00723074666519302	-0.00801450382146022
5	A	26	50	20120618	11	588	9.72	-0.00762375661417651	-0.00776758213346982
5	A	26	50	20120618	11	590	9.76	-0.00753748958687175	-0.00752023618141082
5	A	26	50	20120618	11	592	9.8	-0.00761824118128325	-0.00860592793324462
5	A	26	50	20120618	11	594	9.84	-0.00768782048855201	-0.00894760192991392
5	A	26	50	20120618	11	596	9.88	-0.00803352499387411	-0.00908513419885472
5	A	26	50	20120618	11	598	9.92	-0.0080012102139739	-0.0103275915240776
5	A	26	50	20120618	11	600	9.96	-0.00766837505206938	-0.0107413197017499
5	A	26	50	20120618	11	602	10	-0.0077901388397897	-0.0125157334584594
5	A	26	50	20120618	11	604	10.04	-0.00766823363071314	-0.0121460580332551
5	A	26	50	20120618	11	606	10.08	-0.00762248382197037	-0.0127584832164407
5	A	26	50	20120618	11	608	10.12	-0.00805883941664059	-0.0139353210323695
5	A	26	50	20120618	11	610	10.16	-0.00778653259520565	-0.0136112539945517
5	A	26	50	20120618	11	612	10.2	-0.00785335418602778	-0.0126954800022370
5	A	26	50	20120618	11	614	10.24	-0.00764468697489963	-0.0132777824365441
5	A	26	50	20120618	11	616	10.28	-0.00790511440241063	-0.0126896817266313
5	A	26	50	20120618	11	618	10.32	-0.00768329500515241	-0.0135522812890007
5	A	26	50	20120618	11	620	10.36	-0.00742456463391626	-0.0128897929457071
5	A	26	50	20120618	11	622	10.4	-0.00706019250957083	-0.0130515082665644
5	A	26	50	20120618	11	624	10.44	-0.0065313473479214	-0.0129585237248384
5	A	26	50	20120618	11	626	10.48	-0.00650674003193612	-0.0135120469131512
5	A	26	50	20120618	11	628	10.52	-0.00655432831830997	-0.0135880608921288
5	A	26	50	20120618	11	630	10.56	-0.00676044994502585	-0.0133604432192648
5	A	26	50	20120618	11	632	10.6	-0.00714681309026618	-0.0136509226849763
5	A	26	50	20120618	11	634	10.64	-0.00727225383324867	-0.0135602715956281
5	A	26	50	20120618	11	636	10.68	-0.00754208578094946	-0.0140037689687883
5	A	26	50	20120618	11	638	10.72	-0.00733582273287734	-0.0150553074630909
5	A	26	50	20120618	11	640	10.76	-0.00769368947483586	-0.0154831777763868
5	A	26	50	20120618	11	642	10.8	-0.00787343601861348	-0.0146899453892518
5	A	26	50	20120618	11	644	10.84	-0.00774849025037781	-0.0154726418853472
5	A	26	50	20120618	11	646	10.88	-0.00801669585248187	-0.0153239373292636
5	A	26	50	20120618	11	648	10.92	-0.0078818505893096	-0.0157573230754529
5	A	26	50	20120618	11	650	10.96	-0.00785137428704046	-0.0160823800627643
5	A	26	50	20120618	11	652	11	-0.00776100604040481	-0.0164823196582034
5	A	26	50	20120618	11	654	11.04	-0.00801966570096285	-0.0163585759714958
5	A	26	50	20120618	11	656	11.08	-0.0081286308559437	-0.0165835066385912
5	A	26	50	20120618	11	658	11.12	-0.00845114225884288	-0.0162393577681877
5	A	26	50	20120618	11	660	11.16	-0.00845998109360772	-0.0176512378781829
5	A	26	50	20120618	11	662	11.2	-0.0086945284129273	-0.0169692333877285
5	A	26	50	20120618	11	664	11.24	-0.00871065044753835	-0.0179292015538674
5	A	26	50	20120618	11	666	11.28	-0.00882704022372165	-0.0174135792890261
5	A	26	50	20120618	11	668	11.32	-0.00880236219705824	-0.0179237568316522
5	A	26	50	20120618	11	670	11.36	-0.00840249331229725	-0.0178835224558027
5	A	26	50	20120618	11	672	11.4	-0.00802588824063729	-0.0180645417917865
5	A	26	50	20120618	11	674	11.44	-0.00754385354790243	-0.0187564457771775
5	A	26	50	20120618	11	676	11.48	-0.00748219383658296	-0.0186926647455145
5	A	26	50	20120618	11	678	11.52	-0.00748275952200791	-0.0174280749780404
5	A	26	50	20120618	11	680	11.56	-0.00685598007116415	-0.0177058265216905
5	A	26	50	20120618	11	682	11.6	-0.00660227015807442	-0.0183631529854815
5	A	26	50	20120618	11	684	11.64	-0.00631963957763416	-0.0175131399238172
5	A	26	50	20120618	11	686	11.68	-0.00625769702360222	-0.0178771584947720
5	A	26	50	20120618	11	688	11.72	-0.00631843749610614	-0.0169982954764353
5	A	26	50	20120618	11	690	11.76	-0.00643871635958597	-0.0172308628967675
5	A	26	50	20120618	11	692	11.8	-0.00633236749969552	-0.0169311910429007
5	A	26	50	20120618	11	694	11.84	-0.00616230831882015	-0.0174789866662859
5	A	26	50	20120618	11	696	11.88	-0.00647888002475737	-0.0165026843335016
5	A	26	50	20120618	11	698	11.92	-0.00643631219652993	-0.0163196850985305
5	A	26	50	20120618	11	700	11.96	-0.00643185742380846	-0.0169512021648082
5	A	26	50	20120618	11	702	12	-0.00653028668774963	-0.0165680917107614
5	A	26	50	20120618	11	704	12.04	-0.0067989165539224	-0.0159744755679553
5	A	26	50	20120618	11	706	12.08	-0.00712708481107108	-0.0154248414669390
5	A	26	50	20120618	11	708	12.12	-0.00683816098027825	-0.0160852792005672
5	A	26	50	20120618	11	710	12.16	-0.00662701889541595	-0.0157054214377138
5	A	26	50	20120618	11	712	12.2	-0.006416088942588	-0.0153259172282510
5	A	26	50	20120618	11	714	12.24	-0.00663274646034356	-0.0163339686555105
5	A	26	50	20120618	11	716	12.28	-0.0065278825246936	-0.0159864256725573
5	A	26	50	20120618	11	718	12.32	-0.00662411975761308	-0.0153250687001135
5	A	26	50	20120618	11	720	12.36	-0.00630479033522924	-0.0147115828567561
5	A	26	50	20120618	11	722	12.4	-0.00590060809910301	-0.0155060880360973
5	A	26	50	20120618	11	724	12.44	-0.00616252045085451	-0.0147275634700109
5	A	26	50	20120618	11	726	12.48	-0.00572333642905954	-0.0145699493684844
5	A	26	50	20120618	11	728	12.52	-0.00561034076542593	-0.0142285582145276
5	A	26	50	20120618	11	730	12.56	-0.00594869136022369	-0.0135109155423013
5	A	26	50	20120618	11	732	12.6	-0.00556232821498336	-0.0143175829582789
5	A	26	50	20120618	11	734	12.64	-0.0056181896506971	-0.0140190424752620
5	A	26	50	20120618	11	736	12.68	-0.00532551815396399	-0.0131260373213015
5	A	26	50	20120618	11	738	12.72	-0.00519689543046616	-0.0130298000883820
5	A	26	50	20120618	11	740	12.76	-0.00563035188733351	-0.0128704182199026
5	A	26	50	20120618	11	742	12.8	-0.00569194088797486	-0.0127860603809070
5	A	26	50	20120618	11	744	12.84	-0.00537473278593457	-0.0131630897166357
5	A	26	50	20120618	11	746	12.88	-0.00541468431907161	-0.0131164913797555
5	A	26	50	20120618	11	748	12.92	-0.00561677543713473	-0.0131163499583992
5	A	26	50	20120618	11	750	12.96	-0.005804653708896	-0.0123026821852879
5	A	26	50	20120618	11	752	13	-0.00586447494258438	-0.0124333555184511
5	A	26	50	20120618	11	754	13.04	-0.0057697933445835	-0.0126172739922378
5	A	26	50	20120618	11	756	13.08	-0.00593645841290917	-0.0116227283044989
5	A	26	50	20120618	11	758	13.12	-0.00556296461108643	-0.0124822873077093
5	A	26	50	20120618	11	760	13.16	-0.00579920898668086	-0.0118237587623902
5	A	26	50	20120618	11	762	13.2	-0.00586963682208704	-0.0110206268803185
5	A	26	50	20120618	11	764	13.24	-0.00555702491412447	-0.0110051412418106
5	A	26	50	20120618	11	766	13.28	-0.00599521898642577	-0.0113091264470427
5	A	26	50	20120618	11	768	13.32	-0.0059923198486229	-0.00975398650317912
5	A	26	50	20120618	11	770	13.36	-0.00637840015115076	-0.0106330616535502
5	A	26	50	20120618	11	772	13.4	-0.0062447569695065	-0.0107658563070570
5	A	26	50	20120618	11	774	13.44	-0.00620947234112529	-0.0105082573066708
5	A	26	50	20120618	11	776	13.48	-0.00616082339457966	-0.0105137727395640
5	A	26	50	20120618	11	778	13.52	-0.00620756315281609	-0.0102864379094125
5	A	26	50	20120618	11	780	13.56	-0.00626717225447011	-0.00978658412579182
5	A	26	50	20120618	11	782	13.6	-0.00619879502872937	-0.0103295714230649
5	A	26	50	20120618	11	784	13.64	-0.00630295185759815	-0.00976310818065642
5	A	26	50	20120618	11	786	13.68	-0.00644246402552626	-0.00912635852419792
5	A	26	50	20120618	11	788	13.72	-0.00607886971864014	-0.00972089390581962
5	A	26	50	20120618	11	790	13.76	-0.00614455993861237	-0.00907919450189282
5	A	26	50	20120618	11	792	13.8	-0.00643963559840151	-0.00995537051446102
5	A	26	50	20120618	11	794	13.84	-0.00644218118281378	-0.00969048831422852
5	A	26	50	20120618	11	796	13.88	-0.00637535959199166	-0.00936825975404182
5	A	26	50	20120618	11	798	13.92	-0.00629609292182064	-0.00963646535614592
5	A	26	50	20120618	11	800	13.96	-0.00580868421754876	-0.00877867411988852
5	A	26	50	20120618	11	802	14	-0.00601713929664255	-0.00954404649984482
5	A	26	50	20120618	11	804	14.04	-0.00593652912358728	-0.00886083992786242
5	A	26	50	20120618	11	806	14.08	-0.00579906756532462	-0.00929132653624872
5	A	26	50	20120618	11	808	14.12	-0.00606331336945403	-0.00930808496696282
5	A	26	50	20120618	11	810	14.16	-0.00610750754327819	-0.00842625210014512
5	A	26	50	20120618	11	812	14.2	-0.00621039157994083	-0.00838997752227022
5	A	26	50	20120618	11	814	14.24	-0.00631709399322189	-0.00808358815398212
5	A	26	50	20120618	11	816	14.28	-0.00644317113230745	-0.00748106246573302
5	A	26	50	20120618	11	818	14.32	-0.0065131039929668	-0.00798827015987822
5	A	26	50	20120618	11	820	14.36	-0.00634403476158509	-0.00736297563327492
5	A	26	50	20120618	11	822	14.4	-0.00651062911923264	-0.00803755550252692
5	A	26	50	20120618	11	824	14.44	-0.00688051667647133	-0.00773965141561302
5	A	26	50	20120618	11	826	14.48	-0.00690823526229384	-0.00718527969916272
5	A	26	50	20120618	11	828	14.52	-0.00690823526229384	-0.00718527969916272
5	A	26	50	20120618	11	830	14.56	-0.00693340826370408	-0.00692322592605502
5	A	26	50	20120618	11	832	14.6	-0.0068398580365531	-0.00718987589324042
5	A	26	50	20120618	11	834	14.64	-0.00661308889182657	-0.00762849422961042
5	A	26	50	20120618	11	836	14.68	-0.00643864564890785	-0.00702766559763622
5	A	26	50	20120618	11	838	14.72	-0.00647873860340113	-0.00713479227498602
5	A	26	50	20120618	11	840	14.76	-0.00641743244547226	-0.00713472156430792
5	A	26	50	20120618	11	842	14.8	-0.00652512480824697	-0.00717707726050092
5	A	26	50	20120618	11	844	14.84	-0.00639240086541825	-0.00705128296412792
5	A	26	50	20120618	11	846	14.88	-0.00633109470748938	-0.00718075421576312
5	A	26	50	20120618	11	848	14.92	-0.0062595355012333	-0.00690017424498832
5	A	26	50	20120618	11	850	14.96	-0.00624503981221897	-0.00746366763891582
5	A	26	50	20120618	11	852	15	-0.00621930112538378	-0.00767084992580352
5	A	26	50	20120618	11	854	15.04	-0.00620544183247253	-0.00734558080645772
5	A	26	50	20120618	11	856	15.08	-0.00593256932561264	-0.00704923235446242
5	A	26	50	20120618	11	858	15.12	-0.00607017230523154	-0.00693397394912902
5	A	26	50	20120618	11	860	15.16	-0.00612730653315141	-0.00659032005347232
5	A	26	50	20120618	11	862	15.2	-0.00640576518358268	-0.00601473513358652
5	A	26	50	20120618	11	864	15.24	-0.00623153407269831	-0.00711032638035692
5	A	26	50	20120618	11	866	15.28	-0.00648793099155656	-0.00649655769428702
5	A	26	50	20120618	11	868	15.32	-0.00640420954866407	-0.00680188640240342
5	A	26	50	20120618	11	870	15.36	-0.00669070093212961	-0.00552883963782632
5	A	26	50	20120618	11	872	15.4	-0.00647739510051687	-0.00653820628369892
5	A	26	50	20120618	11	874	15.44	-0.00640456310205466	-0.00621802833317762
5	A	26	50	20120618	11	876	15.48	-0.0067782407516405	-0.00590205059693662
5	A	26	50	20120618	11	878	15.52	-0.00685533660399327	-0.00558524554576162
5	A	26	50	20120618	11	880	15.56	-0.00652421264049924	-0.00552194534670982
5	A	26	50	20120618	11	882	15.6	-0.00656413588936503	-0.00546773854086402
5	A	26	50	20120618	11	884	15.64	-0.00620940163044717	-0.00631263922050042
5	A	26	50	20120618	11	886	15.68	-0.00619306746380176	-0.00598645086233902
5	A	26	50	20120618	11	888	15.72	-0.00617673329715635	-0.00566040392553392
5	A	26	50	20120618	11	890	15.76	-0.00624015370436098	-0.00533563685200272
5	A	26	50	20120618	11	892	15.8	-0.00599691604270062	-0.00633166039291432
5	A	26	50	20120618	11	894	15.84	-0.00595194405141715	-0.00641000782426982
5	A	26	50	20120618	11	896	15.88	-0.0056083608664386	-0.00648743601680972
5	A	26	50	20120618	11	898	15.92	-0.00586779834445595	-0.00550462830163852
5	A	26	50	20120618	11	900	15.96	-0.00593560988477174	-0.00553651881747002
5	A	26	50	20120618	11	902	16	-0.00571166916716996	-0.00651296257161052
5	A	26	50	20120618	11	904	16.04	-0.00549161753686471	-0.00621852330792452
5	A	26	50	20120618	11	906	16.08	-0.00566606077978343	-0.00605072686874892
5	A	26	50	20120618	11	908	16.12	-0.00571574917329741	-0.00517933796908932
5	A	26	50	20120618	11	910	16.16	-0.00551518540588166	-0.00502360477160082
5	A	26	50	20120618	11	912	16.2	-0.00538935575416951	-0.00463374144779352
5	A	26	50	20120618	11	914	16.24	-0.00549147611550847	-0.00559655218319282
5	A	26	50	20120618	11	916	16.28	-0.0055447707536065	-0.00498445934019432
5	A	26	50	20120618	11	918	16.32	-0.0056348773707331	-0.00546517174324832
5	A	26	50	20120618	11	920	16.36	-0.00537140231299518	-0.00488816553873232
5	A	26	50	20120618	11	922	16.4	-0.0052419169192243	-0.00539295492768572
5	A	26	50	20120618	11	924	16.44	-0.00537018608933154	-0.00485470524584652
5	A	26	50	20120618	11	926	16.48	-0.00537843095440018	-0.00464162568840382
5	A	26	50	20120618	11	928	16.52	-0.0052173025321712	-0.00547893204121022
5	A	26	50	20120618	11	930	16.56	-0.00509415988622756	-0.00464246007440562
5	A	26	50	20120618	11	932	16.6	-0.00496099753719451	-0.00452358128235252
5	A	26	50	20120618	11	934	16.64	-0.00467505062595048	-0.00526647473773492
5	A	26	50	20120618	11	936	16.68	-0.00477152120410776	-0.00423525142125592
5	A	26	50	20120618	11	938	16.72	-0.00475179999598047	-0.00450912094867722
5	A	26	50	20120618	11	940	16.76	-0.00494602808663679	-0.00408458817938842
5	A	26	50	20120618	11	942	16.8	-0.004772376803313	-0.00450141348476232
5	A	26	50	20120618	11	944	16.84	-0.00483569821556826	-0.00352957299576732
5	A	26	50	20120618	11	946	16.88	-0.00467541125040889	-0.00371965744068592
5	A	26	50	20120618	11	948	16.92	-0.0049560477897262	-0.00354657184278702
5	A	26	50	20120618	11	950	16.96	-0.00484827764520556	-0.00409308760289832
5	A	26	50	20120618	11	952	17	-0.00459185244207607	-0.00383128838823182
5	A	26	50	20120618	11	954	17.04	-0.00481140202656669	-0.00284167123475782
5	A	26	50	20120618	11	956	17.08	-0.0048052148422313	-0.00341203063553072
5	A	26	50	20120618	11	958	17.12	-0.00489437393627111	-0.00263221206403472
5	A	26	50	20120618	11	960	17.16	-0.00487367692078579	-0.00257034729174872
5	A	26	50	20120618	11	962	17.2	-0.00489137580351888	-0.00223559587046722
5	A	26	50	20120618	11	964	17.24	-0.00460911998967265	-0.00230539438083812
5	A	26	50	20120618	11	966	17.28	-0.00481203135160194	-0.00263154031259262
5	A	26	50	20120618	11	968	17.32	-0.00492376129409723	-0.00198740139027072
5	A	26	50	20120618	11	970	17.36	-0.00511272851030152	-0.00245667987667302
5	A	26	50	20120618	11	972	17.4	-0.00497851964323231	-0.00195087225395462
5	A	26	50	20120618	11	974	17.44	-0.00499827620669867	-0.00222490441593562
5	A	26	50	20120618	11	976	17.48	-0.00524649190009858	-0.00160828608953752
5	A	26	50	20120618	11	978	17.52	-0.00504349568535555	-0.00205837369789842
5	A	26	50	20120618	11	980	17.56	-0.00530713337765314	-0.00136994867787082
5	A	26	50	20120618	11	982	17.6	-0.00513319218054906	-0.00226631258904192
5	A	26	50	20120618	11	984	17.64	-0.00549433282690447	-0.00153833908674262
5	A	26	50	20120618	11	986	17.68	-0.0056923227256367	-0.00115261233760532
5	A	26	50	20120618	11	988	17.72	-0.00556590617529617	-0.00179504713258452
5	A	26	50	20120618	11	990	17.76	-0.00560285250461316	-0.00160836387128352
5	A	26	50	20120618	11	992	17.8	-0.00573687045285145	-0.00127344274437452
5	A	26	50	20120618	11	994	17.84	-0.0056818363320717	-0.00108323809130312
5	A	26	50	20120618	11	996	17.88	-0.00562683756663101	-0.00089312536211329
5	A	26	50	20120618	11	998	17.92	-0.00574927310579346	-0.00134900417501212
5	A	26	50	20120618	11	1000	17.96	-0.00611563927126184	-0.00052564903899846
5	A	26	50	20120618	11	1002	18	-0.00624890768631207	-0.00069478190999047
5	A	26	50	20120618	11	1004	18.04	-0.00638222559883698	-0.000864020846999649
5	A	26	50	20120618	11	1006	18.08	-0.00652850477866104	0.000196773675068590
5	A	26	50	20120618	11	1008	18.12	-0.00614997637655625	-0.00072840483743589
5	A	26	50	20120618	11	1010	18.16	-0.00632103257799309	-0.000310327953059339
5	A	26	50	20120618	11	1012	18.2	-0.00622458321303925	0.000182893168953901
5	A	26	50	20120618	11	1014	18.24	-0.00612901773156189	-0.00016109306688992
5	A	26	50	20120618	11	1016	18.28	-0.0063522018449078	-0.000172328993642969
5	A	26	50	20120618	11	1018	18.32	-0.00621375740821928	0.000385769175544131
5	A	26	50	20120618	11	1020	18.36	-0.00599679583454782	0.00107400327674081
5	A	26	50	20120618	11	1022	18.4	-0.00637346454581808	0.00175966350925397
5	A	26	50	20120618	11	1024	18.44	-0.00604384671976797	0.000652185797491791
5	A	26	50	20120618	11	1026	18.48	-0.00621664240388652	0.00178042416434961
5	A	26	50	20120618	11	1028	18.52	-0.00634713188928669	0.00225636359663065
5	A	26	50	20120618	11	1030	18.56	-0.00609633525613544	0.00190603461295958
5	A	26	50	20120618	11	1032	18.6	-0.0062831952941318	0.00160281308305117
5	A	26	50	20120618	11	1034	18.64	-0.00644480454897199	0.00218758332002463
5	A	26	50	20120618	11	1036	18.68	-0.0066404609953263	0.00226540749236202
5	A	26	50	20120618	11	1038	18.72	-0.00697669734084832	0.00410763986045515
5	A	26	50	20120618	11	1040	18.76	-0.0068355658983913	0.00419696866012244
5	A	26	50	20120618	11	1042	18.8	-0.00667777502016952	0.00441747990983547
5	A	26	50	20120618	11	1044	18.84	-0.00698359163196489	0.00442209731711662
5	A	26	50	20120618	11	1046	18.88	-0.00675575475599877	0.00441818701661666
5	A	26	50	20120618	11	1048	18.92	-0.00697738323442607	0.0038584483596972
5	A	26	50	20120618	11	1050	18.96	-0.0068113757754069	0.00506309668533003
5	A	26	50	20120618	11	1052	19	-0.00679571336020362	0.00513115571301924
5	A	26	50	20120618	11	1054	19.04	-0.00686162985434583	0.00542193216357877
5	A	26	50	20120618	11	1056	19.08	-0.00701590641186511	0.00607907477960668
5	A	26	50	20120618	11	1058	19.12	-0.00672988878994297	0.0057627647031785
5	A	26	50	20120618	11	1060	19.16	-0.00674854226683067	0.00506568469614918
5	A	26	50	20120618	11	1062	19.2	-0.00684538054051416	0.00521333566312874
5	A	26	50	20120618	11	1064	19.24	-0.00694814436902401	0.00561107615647836
5	A	26	50	20120618	11	1066	19.28	-0.00689046566888262	0.0059966119867847
5	A	26	50	20120618	11	1068	19.32	-0.0068211479911229	0.00622517011166763
5	A	26	50	20120618	11	1070	19.36	-0.00657005437312356	0.00565334699985769
5	A	26	50	20120618	11	1072	19.4	-0.00671028071890066	0.00622514889846419
5	A	26	50	20120618	11	1074	19.44	-0.0065951708059913	0.00601131273676557
5	A	26	50	20120618	11	1076	19.48	-0.0064800326088107	0.00579736343798196
5	A	26	50	20120618	11	1078	19.52	-0.00652218324403723	0.00548402321003476
5	A	26	50	20120618	11	1080	19.56	-0.00646586925998353	0.00627923549615715
5	A	26	50	20120618	11	1082	19.6	-0.00628721166064894	0.00634301652782018
5	A	26	50	20120618	11	1084	19.64	-0.0065186477101313	0.00621051885916144
5	A	26	50	20120618	11	1086	19.68	-0.00623046634145872	0.00633606566816112
5	A	26	50	20120618	11	1088	19.72	-0.00630803595535488	0.00615620598729851
5	A	26	50	20120618	11	1090	19.76	-0.00629330692110277	0.00638869562588483
5	A	26	50	20120618	11	1092	19.8	-0.00620164466905756	0.00623463827146772
5	A	26	50	20120618	11	1094	19.84	-0.00605743731210237	0.00645625967882721
5	A	26	50	20120618	11	1096	19.88	-0.006133974550098	0.00620949355432872
5	A	26	50	20120618	11	1098	19.92	-0.0060345129102563	0.00581781296609387
5	A	26	50	20120618	11	1100	19.96	-0.00604106071905009	0.00635385647477577
5	A	26	50	20120618	11	1102	20	-0.00595439064088006	0.0058402353221253
5	A	26	50	20120618	11	1104	20.04	-0.00603920102821557	0.00646953207311008
5	A	26	50	20120618	11	1106	20.08	-0.00587728771745947	0.0058917834064738
5	A	26	50	20120618	11	1108	20.12	-0.00552278680377941	0.00616854500063021
5	A	26	50	20120618	11	1110	20.16	-0.00525709143074857	0.00616897633576673
5	A	26	50	20120618	11	1112	20.2	-0.00510159864956564	0.0059545391333041
5	A	26	50	20120618	11	1114	20.24	-0.00507021017954877	0.00623837886634019
5	A	26	50	20120618	11	1116	20.28	-0.00480436631409388	0.00587619877301644
5	A	26	50	20120618	11	1118	20.32	-0.00483617904817946	0.00483920546520294
5	A	26	50	20120618	11	1120	20.36	-0.00432578937351901	0.0051413804770752
5	A	26	50	20120618	11	1122	20.4	-0.00503899141515939	0.00538530403231331
5	A	26	50	20120618	11	1124	20.44	-0.0051525810484892	0.00589218645733907
5	A	26	50	20120618	11	1126	20.48	-0.0046343000621507	0.00596230316576153
5	A	26	50	20120618	11	1128	20.52	-0.00468664717716194	0.00611081680301414
5	A	26	50	20120618	11	1130	20.56	-0.00456480560769569	0.00620887130036128
5	A	26	50	20120618	11	1132	20.6	-0.00515786313614466	0.00660027611695147
5	A	26	50	20120618	11	1134	20.64	-0.00491471032729804	0.00564887101393278
5	A	26	50	20120618	11	1136	20.68	-0.00523902485248925	0.00676508856551043
5	A	26	50	20120618	11	1138	20.72	-0.00504313506089714	0.00624989763580572
5	A	26	50	20120618	11	1140	20.76	-0.00499301533224664	0.00596626296373618
5	A	26	50	20120618	11	1142	20.8	-0.00556459802775097	0.00687690336081946
5	A	26	50	20120618	11	1144	20.84	-0.00570406069820439	0.00638797437696802
5	A	26	50	20120618	11	1146	20.88	-0.00553012657216813	0.00682411783960388
5	A	26	50	20120618	11	1148	20.92	-0.00571614515309487	0.00653329189156967
5	A	26	50	20120618	11	1150	20.96	-0.0056396432704383	0.00673981656915082
5	A	26	50	20120618	11	1152	21	-0.00536942948507567	0.00649965482198862
5	A	26	50	20120618	11	1154	21.04	-0.0047456198827129	0.00574437992686765
5	A	26	50	20120618	11	1156	21.08	-0.0046167779561129	0.00631833143008896
5	A	26	50	20120618	11	1158	21.12	-0.00440375496721264	0.00605380278324707
5	A	26	50	20120618	11	1160	21.16	-0.00424395590573229	0.00592217485592919
5	A	26	50	20120618	11	1162	21.2	-0.00454133673362811	0.00609588270779548
5	A	26	50	20120618	11	1164	21.24	-0.00433070376564826	0.0057023353576583
5	A	26	50	20120618	11	1166	21.28	-0.00449425756413671	0.00507872374519426
5	A	26	50	20120618	11	1168	21.32	-0.00430940570939892	0.0052086051187626
5	A	26	50	20120618	11	1170	21.36	-0.00501649834844984	0.00619295432671677
5	A	26	50	20120618	11	1172	21.4	-0.0042888925416767	0.00600188700337235
5	A	26	50	20120618	11	1174	21.44	-0.00472956855877997	0.00554153927561648
5	A	26	50	20120618	11	1176	21.48	-0.00421301291298757	0.00492566341133862
5	A	26	50	20120618	11	1178	21.52	-0.00475643861646505	0.00610747925900694
5	A	26	50	20120618	11	1180	21.56	-0.00474951604107724	0.00560988114601816
5	A	26	50	20120618	11	1182	21.6	-0.00467572237739261	0.00590450425746734
5	A	26	50	20120618	11	1184	21.64	-0.00415052588673411	0.00571627243231548
5	A	26	50	20120618	11	1186	21.68	-0.00438849984551532	0.00615846448635762
5	A	26	50	20120618	11	1188	21.72	-0.00366529507134828	0.00484885040169832
5	A	26	50	20120618	11	1190	21.76	-0.00338192909985558	0.00546174227535957
5	A	26	50	20120618	11	1192	21.8	-0.00357696894909671	0.00586400966632235
5	A	26	50	20120618	11	1194	21.84	-0.0031094737859966	0.00541464189266474
5	A	26	50	20120618	11	1196	21.88	-0.00287717153070728	0.00506377904337388
5	A	26	50	20120618	11	1198	21.92	-0.00273198249740778	0.00578660360622468
5	A	26	50	20120618	11	1200	21.96	-0.00257033774580718	0.00575652342517436
5	A	26	50	20120618	11	1202	22	-0.00250441594836411	0.00548395320646342
5	A	26	50	20120618	11	1204	22.04	-0.00260601800043246	0.00482525000576944
5	A	26	50	20120618	11	1206	22.08	-0.0028959862279411	0.00546874758224079
5	A	26	50	20120618	11	1208	22.12	-0.00295076791159996	0.00494612991001328
5	A	26	50	20120618	11	1210	22.16	-0.00302686250075057	0.00447148165471469
5	A	26	50	20120618	11	1212	22.2	-0.00318603365140923	0.00518981587737291
5	A	26	50	20120618	11	1214	22.24	-0.00289504082617465	0.00506164994485573
5	A	26	50	20120618	11	1216	22.28	-0.0029687397375506	0.00501080472464773
5	A	26	50	20120618	11	1218	22.32	-0.00302339909173632	0.00547483647873359
5	A	26	50	20120618	11	1220	22.36	-0.0029709911655419	0.0057922538843811
5	A	26	50	20120618	11	1222	22.4	-0.00272664688176898	0.00516933170102872
5	A	26	50	20120618	11	1224	22.44	-0.00298734371696362	0.00546282273452123
5	A	26	50	20120618	11	1226	22.48	-0.00268114102486572	0.00457405739282073
5	A	26	50	20120618	11	1228	22.52	-0.00234809938778111	0.00475040416719441
5	A	26	50	20120618	11	1230	22.56	-0.0020519545825388	0.00500669643424903
5	A	26	50	20120618	11	1232	22.6	-0.00223934297072206	0.00537881335774744
5	A	26	50	20120618	11	1234	22.64	-0.00185082725101845	0.00458384445777913
5	A	26	50	20120618	11	1236	22.68	-0.00189804748831269	0.00494131557349357
5	A	26	50	20120618	11	1238	22.72	-0.0020330125353737	0.00525379355543179
5	A	26	50	20120618	11	1240	22.76	-0.00193593957294953	0.00454412839120023
5	A	26	50	20120618	11	1242	22.8	-0.00155578765367514	0.00432939137546237
5	A	26	50	20120618	11	1244	22.84	-0.001447960940612	0.00424939638530674
5	A	26	50	20120618	11	1246	22.88	-0.00114577461503125	0.00466261261766941
5	A	26	50	20120618	11	1248	22.92	-0.00103673592094516	0.00439373102148254
5	A	26	50	20120618	11	1250	22.96	-0.00022809991968872	0.00457506431287714
5	A	26	50	20120618	11	1252	23	-0.00025093805450748	0.0050286888693575
5	A	26	50	20120618	11	1254	23.04	-0.00016356157666304	0.00423003226610395
5	A	26	50	20120618	11	1256	23.08	0.00048284786553323	0.00453772341797624
5	A	26	50	20120618	11	1258	23.12	0.00050711577026356	0.00494187736983122
5	A	26	50	20120618	11	1260	23.16	0.00041377767514693	0.00433575957913374
5	A	26	50	20120618	11	1262	23.2	0.00074611786230461	0.00483550022566952
5	A	26	50	20120618	11	1264	23.24	0.00034120518487341	0.00410973077520711
5	A	26	50	20120618	11	1266	23.28	0.000547116800875280	0.00389593209016789
5	A	26	50	20120618	11	1268	23.32	0.000413699893401	0.00423190680618087
5	A	26	50	20120618	11	1270	23.36	0.00024605194664948	0.00437835569163242
5	A	26	50	20120618	11	1272	23.4	-0.00038332117186766	0.00426665544762194
5	A	26	50	20120618	11	1274	23.44	-0.00023386354706217	0.00413068234913367
5	A	26	50	20120618	11	1276	23.48	-0.0005098954070204	0.00430944742869901
5	A	26	50	20120618	11	1278	23.52	-0.00051783833749347	0.00448289152973591
5	A	26	50	20120618	11	1280	23.56	-0.00069001388896493	0.00425358175034458
5	A	26	50	20120618	11	1282	23.6	-0.00049450522792788	0.00382557779386696
5	A	26	50	20120618	11	1284	23.64	-0.00049495636205427	0.00341821499143895
5	A	26	50	20120618	11	1286	23.68	-0.00058093064715162	0.00411802018800297
5	A	26	50	20120618	11	1288	23.72	-0.00077980046956236	0.0039860002406856
5	A	26	50	20120618	11	1290	23.76	-0.00078645406153062	0.00347515122946009
5	A	26	50	20120618	11	1292	23.8	-0.00054309612100677	0.00383692127156143
5	A	26	50	20120618	11	1294	23.84	-0.00059504117510223	0.00386038208461171
5	A	26	50	20120618	11	1296	23.88	-0.00057611807839886	0.00294896478930793
5	A	26	50	20120618	11	1298	23.92	-0.00060607677850418	0.00248590318572586
5	A	26	50	20120618	11	1300	23.96	-0.00049882777168127	0.00270327700265076
5	A	26	50	20120618	11	1302	24	-0.000726837181702	0.00304023176866246
5	A	26	50	20120618	11	1304	24.04	-0.000513706712571	0.00239156877715454
5	A	26	50	20120618	11	1306	24.08	-0.00046451046537672	0.00310695860717591
5	A	26	50	20120618	11	1308	24.12	-0.000410079506681330	0.00201536746346665
5	A	26	50	20120618	11	1310	24.16	1.27420641969798e-05	0.00172265354032666
5	A	26	50	20120618	11	1312	24.2	-0.000111772368902160	0.0014220836608477
5	A	26	50	20120618	11	1314	24.24	0.00045242813180659	0.00121143655073223
5	A	26	50	20120618	11	1316	24.28	0.00049916789004302	0.000705077384724541
5	A	26	50	20120618	11	1318	24.32	0.00095787866560045	0.00108812773469501
5	A	26	50	20120618	11	1320	24.36	0.00083708361417035	0.00108103545367971
5	A	26	50	20120618	11	1322	24.4	0.00077389301666962	0.000143860874632400
5	A	26	50	20120618	11	1324	24.44	0.00087138182859181	0.000223672017024929
5	A	26	50	20120618	11	1326	24.48	0.00073445767148284	-0.000626298618232549
5	A	26	50	20120618	11	1328	24.52	0.00097169906763874	-0.000776693159523119
5	A	26	50	20120618	11	1330	24.56	0.00087283139749324	-0.00100793121910672
5	A	26	50	20120618	11	1332	24.6	0.00080835740118465	-0.000541933708169179
5	A	26	50	20120618	11	1334	24.64	0.00120925866184617	-0.000754659712221349
5	A	26	50	20120618	11	1336	24.68	0.00132526660036764	-0.00185176416750352
5	A	26	50	20120618	11	1338	24.72	0.001397115720404	-0.00270707345895892
5	A	26	50	20120618	11	1340	24.76	0.00137330743508145	-0.00257022708359592
5	A	26	50	20120618	11	1342	24.8	0.00159072862816069	-0.00338178767849932
5	A	26	50	20120618	11	1344	24.84	0.00178513349551231	-0.00354942148311522
5	A	26	50	20120618	11	1346	24.88	0.00155897953368541	-0.00334678589283062
5	A	26	50	20120618	11	1348	24.92	0.00168944780588215	-0.00404037986342872
5	A	26	50	20120618	11	1350	24.96	0.00146592428128127	-0.00524565044302892
5	A	26	50	20120618	11	1352	25	0.00113721155191107	-0.00515179615996212
5	A	26	50	20120618	11	1354	25.04	0.00128132698498471	-0.00623564236309702
5	A	26	50	20120618	11	1356	25.08	0.00126482311271181	-0.00613519077376162
5	A	26	50	20120618	11	1358	25.12	0.00158022809246007	-0.00708225424114382
5	A	26	50	20120618	11	1360	25.16	0.00150035331045724	-0.00718942334490052
5	A	26	50	20120618	11	1362	25.2	0.00149333174012006	-0.00751874418610252
5	A	26	50	20120618	11	1364	25.24	0.00164895887159141	-0.00816837025704642
5	A	26	50	20120618	11	1366	25.28	0.00224067996822393	-0.00932857692148162
5	A	26	50	20120618	11	1368	25.32	0.00205362901139665	-0.00941168318147452
5	A	26	50	20120618	11	1370	25.36	0.00224142243034417	-0.00955128020221632
5	A	26	50	20120618	11	1372	25.4	0.00206511949659093	-0.00989771302752312
5	A	26	50	20120618	11	1374	25.44	0.00180116360624181	-0.00982522751138362
5	A	26	50	20120618	11	1376	25.48	0.00172838110525428	-0.00987552401672942
5	A	26	50	20120618	11	1378	25.52	0.0015163622079833	-0.0113927206107145
5	A	26	50	20120618	11	1380	25.56	0.00162503744918386	-0.0110228401245437
5	A	26	50	20120618	11	1382	25.6	0.00180250710912606	-0.0117767715167804
5	A	26	50	20120618	11	1384	25.64	0.00172278081954728	-0.0129313001137627
5	A	26	50	20120618	11	1386	25.68	0.00196598312586858	-0.0121712027503940
5	A	26	50	20120618	11	1388	25.72	0.00238579949292685	-0.0130460988996883
5	A	26	50	20120618	11	1390	25.76	0.00251981037009732	-0.0132581460812306
5	A	26	50	20120618	11	1392	25.8	0.00274406928575063	-0.0135633687233297
5	A	26	50	20120618	11	1394	25.84	0.00297213243588673	-0.0128937880990208
5	A	26	50	20120618	11	1396	25.88	0.00338451711067472	-0.0139189515103850
5	A	26	50	20120618	11	1398	25.92	0.0032629300996497	-0.0137933339907072
5	A	26	50	20120618	11	1400	25.96	0.00350542529918981	-0.0138383484083976
5	A	26	50	20120618	11	1402	26	0.00384929839794864	-0.0140713330217307
5	A	26	50	20120618	11	1404	26.04	0.00418209113344629	-0.0134880830643368
5	A	26	50	20120618	11	1406	26.08	0.00463070795970229	-0.0138742765039497
5	A	26	50	20120618	11	1408	26.12	0.00495319814939799	-0.0133286234141114
5	A	26	50	20120618	11	1410	26.16	0.00514426547274239	-0.0139606283840682
5	A	26	50	20120618	11	1412	26.2	0.00513056174332309	-0.0135810393217916
5	A	26	50	20120618	11	1414	26.24	0.00526913345923219	-0.0138237395822983
5	A	26	50	20120618	11	1416	26.28	0.00532759704790069	-0.0136606241900141
5	A	26	50	20120618	11	1418	26.32	0.00501337293647699	-0.0133801714984599
5	A	26	50	20120618	11	1420	26.36	0.00515336593701629	-0.0141543261446386
5	A	26	50	20120618	11	1422	26.4	0.00540001892442979	-0.0137922733305355
5	A	26	50	20120618	11	1424	26.44	0.00480165809512189	-0.0131148721052266
5	A	26	50	20120618	11	1426	26.48	0.00503124152483759	-0.0140563989265121
5	A	26	50	20120618	11	1428	26.52	0.00511523166830689	-0.0140006930542902
5	A	26	50	20120618	11	1430	26.56	0.00503448714496319	-0.0130183732427980
5	A	26	50	20120618	11	1432	26.6	0.00489208998136789	-0.0137674680246514
5	A	26	50	20120618	11	1434	26.64	0.00494751301087729	-0.0139196515460984
5	A	26	50	20120618	11	1436	26.68	0.00495827517608699	-0.0135906913293548
5	A	26	50	20120618	11	1438	26.72	0.00526203410714909	-0.0138174039055388
5	A	26	50	20120618	11	1440	26.76	0.00523851573560679	-0.0135589280927439
5	A	26	50	20120618	11	1442	26.8	0.00543253876529659	-0.0144281108192462
5	A	26	50	20120618	11	1444	26.84	0.00588906104536619	-0.0144610478531139
5	A	26	50	20120618	11	1446	26.88	0.00615728786067369	-0.0159460215910803
5	A	26	50	20120618	11	1448	26.92	0.00631189675838019	-0.0157307429315481
5	A	26	50	20120618	11	1450	26.96	0.00671542845626769	-0.0167555669316574
5	A	26	50	20120618	11	1452	27	0.00655784971008029	-0.0160677288102581
5	A	26	50	20120618	11	1454	27.04	0.00676441681406829	-0.0175034879162540
5	A	26	50	20120618	11	1456	27.08	0.00699913383901539	-0.0174389007828604
5	A	26	50	20120618	11	1458	27.12	0.00748505761904679	-0.0179526845700706
5	A	26	50	20120618	11	1460	27.16	0.00778373245235219	-0.0184288573475894
5	A	26	50	20120618	11	1462	27.2	0.00780230107642609	-0.0187393762194796
5	A	26	50	20120618	11	1464	27.24	0.00796222741712709	-0.0187574993662815
5	A	26	50	20120618	11	1466	27.28	0.00811093197321059	-0.0182142292262958
5	A	26	50	20120618	11	1468	27.32	0.00864214594257699	-0.0189751821888697
5	A	26	50	20120618	11	1470	27.36	0.0086879452487945	-0.0182895926670347
5	A	26	50	20120618	11	1472	27.4	0.00888100661326179	-0.0188512970808059
5	A	26	50	20120618	11	1474	27.44	0.0094287739523758	-0.0189782510323001
5	A	26	50	20120618	11	1476	27.48	0.0101905754430871	-0.0200194304122582
5	A	26	50	20120618	11	1478	27.52	0.0105165799534854	-0.0200734250860696
5	A	26	50	20120618	11	1480	27.56	0.0105181638726752	-0.0207879989148655
5	A	26	50	20120618	11	1482	27.6	0.0109041876066606	-0.0209803885278907
5	A	26	50	20120618	11	1484	27.64	0.0115159622516076	-0.0204609620285667
5	A	26	50	20120618	11	1486	27.68	0.0114309326611699	-0.0208740891654750
5	A	26	50	20120618	11	1488	27.72	0.0113787976781930	-0.0211512255262254
5	A	26	50	20120618	11	1490	27.76	0.0116444081984101	-0.021942032537101
5	A	26	50	20120618	11	1492	27.8	0.0117628415131910	-0.0214493983137161
5	A	26	50	20120618	11	1494	27.84	0.0118040658385342	-0.0220247711015676
5	A	26	50	20120618	11	1496	27.88	0.0120642457786718	-0.0215369027778880
5	A	26	50	20120618	11	1498	27.92	0.0120294490539696	-0.0221010396389864
5	A	26	50	20120618	11	1500	27.96	0.0120368736751721	-0.0215383947731963
5	A	26	50	20120618	11	1502	28	0.0122094925825953	-0.0219004900137063
5	A	26	50	20120618	11	1504	28.04	0.0127166366371301	-0.0217058871564559
5	A	26	50	20120618	11	1506	28.08	0.013224268595344	-0.0215171603565573
5	A	26	50	20120618	11	1508	28.12	0.0133318407499659	-0.0217878903298702
5	A	26	50	20120618	11	1510	28.16	0.0133587956604647	-0.0219367221651743
5	A	26	50	20120618	11	1512	28.2	0.0130113375303252	-0.0217414051300749
5	A	26	50	20120618	11	1514	28.24	0.0130279616107509	-0.0213464789217145
5	A	26	50	20120618	11	1516	28.28	0.0129306849308631	-0.0216896873400990
5	A	26	50	20120618	11	1518	28.32	0.0129567842421567	-0.0209436119042012
5	A	26	50	20120618	11	1520	28.36	0.0127937537026863	-0.0199382191984389
5	A	26	50	20120618	11	1522	28.4	0.013135979242645	-0.0201278793792888
5	A	26	50	20120618	11	1524	28.44	0.012705025943783	-0.0200621608750453
5	A	26	50	20120618	11	1526	28.48	0.0125618792469996	-0.0200419659053746
5	A	26	50	20120618	11	1528	28.52	0.0127106757269647	-0.0194662183509291
5	A	26	50	20120618	11	1530	28.56	0.0124873714054660	-0.0193915478748358
5	A	26	50	20120618	11	1532	28.6	0.0123594982151562	-0.0191303709141368
5	A	26	50	20120618	11	1534	28.64	0.0126557830275412	-0.0192584915918199
5	A	26	50	20120618	11	1536	28.68	0.0121236498193593	-0.0193216715827190
5	A	26	50	20120618	11	1538	28.72	0.0121887177853641	-0.0193135964232778
5	A	26	50	20120618	11	1540	28.76	0.0118604858886051	-0.0191317214880888
5	A	26	50	20120618	11	1542	28.8	0.0117934663078842	-0.0186822702758310
5	A	26	50	20120618	11	1544	28.84	0.0118085983930016	-0.0193759420281750
5	A	26	50	20120618	11	1546	28.88	0.0118098146166652	-0.0190798622767566
5	A	26	50	20120618	11	1548	28.92	0.0114439999944862	-0.0191078212788847
5	A	26	50	20120618	11	1550	28.96	0.0112959671898448	-0.0193412725826934
5	A	26	50	20120618	11	1552	29	0.0115625676595556	-0.0192466404821673
5	A	26	50	20120618	11	1554	29.04	0.0113491133355188	-0.0192328306867307
5	A	26	50	20120618	11	1556	29.08	0.0113480243910757	-0.0187675119983031
5	A	26	50	20120618	11	1558	29.12	0.0111188369411576	-0.0195425858832973
5	A	26	50	20120618	11	1560	29.16	0.0112867465174181	-0.0197409576196913
5	A	26	50	20120618	11	1562	29.2	0.0110841533535404	-0.0189415804746278
5	A	26	50	20120618	11	1564	29.24	0.0114023089786674	-0.0186170608884700
5	A	26	50	20120618	11	1566	29.28	0.0113735226616053	-0.0195994514106403
5	A	26	50	20120618	11	1568	29.32	0.0113283597514910	-0.0193835504971406
5	A	26	50	20120618	11	1570	29.36	0.0114201068563499	-0.0192123245900763
5	A	26	50	20120618	11	1572	29.4	0.0113719670266867	-0.0194216847658500
5	A	26	50	20120618	11	1574	29.44	0.0111250170544251	-0.0196781099689795
5	A	26	50	20120618	11	1576	29.48	0.0112513133966129	-0.0200047862308199
5	A	26	50	20120618	11	1578	29.52	0.0110773580573732	-0.0191592350129448
5	A	26	50	20120618	11	1580	29.56	0.0107539415577941	-0.0186254966723696
5	A	26	50	20120618	11	1582	29.6	0.0108447411395662	-0.0185486978048649
5	A	26	50	20120618	11	1584	29.64	0.0108056027792276	-0.0183058419808664
5	A	26	50	20120618	11	1586	29.68	0.0107461845964044	-0.0188552851630517
5	A	26	50	20120618	11	1588	29.72	0.0107022096256825	-0.0184263471185162
5	A	26	50	20120618	11	1590	29.76	0.0111595592206861	-0.0191874839288532
5	A	26	50	20120618	11	1592	29.8	0.0111154428286079	-0.0187582630416051
5	A	26	50	20120618	11	1594	29.84	0.0110307738626286	-0.0183365021308986
5	A	26	50	20120618	11	1596	29.88	0.0109691353645126	-0.0191961813422618
5	A	26	50	20120618	11	1598	29.92	0.0108263705053910	-0.0189131264977528
5	A	26	50	20120618	11	1600	29.96	0.0106837612097613	-0.0186303403538207
5	A	26	50	20120618	11	1602	30	0.0107589690870083	-0.0186638854995202
5	A	26	50	20120618	11	1604	30.04	0.0108129213344128	-0.0183027660663682
5	A	26	50	20120618	11	1606	30.08	0.01068786950016	-0.0178143320572636
5	A	26	50	20120618	11	1608	30.12	0.0107721071310027	-0.0184164122682405
5	A	26	50	20120618	11	1610	30.16	0.0107954628679853	-0.0185573881472057
5	A	26	50	20120618	11	1612	30.2	0.0105996013606645	-0.0175547036604153
5	A	26	50	20120618	11	1614	30.24	0.0106648956008392	-0.0190714901324673
5	A	26	50	20120618	11	1616	30.28	0.0108471240894188	-0.0180543099566627
5	A	26	50	20120618	11	1618	30.32	0.0110352781328248	-0.0179425234456249
5	A	26	50	20120618	11	1620	30.36	0.0108034673167484	-0.0177833042117051
5	A	26	50	20120618	11	1622	30.4	0.0108902576030712	-0.018028288427115
5	A	26	50	20120618	11	1624	30.44	0.0109944427162112	-0.0183544485010051
5	A	26	50	20120618	11	1626	30.48	0.011240522947132	-0.0174043727587351
5	A	26	50	20120618	11	1628	30.52	0.0112231351913826	-0.0180930876925430
5	A	26	50	20120618	11	1630	30.56	0.0110103667609236	-0.0181946989369995
5	A	26	50	20120618	11	1632	30.6	0.0109944356451434	-0.0179700723258199
5	A	26	50	20120618	11	1634	30.64	0.0109625451293119	-0.0175211302304446
5	A	26	50	20120618	11	1636	30.68	0.0110404400123274	-0.0180678934779293
5	A	26	50	20120618	11	1638	30.72	0.0110409420581421	-0.0178794424496753
5	A	26	50	20120618	11	1640	30.76	0.0110414653171601	-0.0176911116295740
5	A	26	50	20120618	11	1642	30.8	0.0108689100493472	-0.0169459837167631
5	A	26	50	20120618	11	1644	30.84	0.0107771982998273	-0.0173392057977809
5	A	26	50	20120618	11	1646	30.88	0.0107632895094413	-0.0178783535052322
5	A	26	50	20120618	11	1648	30.92	0.0104567304355257	-0.0177071912377782
5	A	26	50	20120618	11	1650	30.96	0.0105261753925061	-0.0183645106305014
5	A	26	50	20120618	11	1652	31	0.0106126121254383	-0.0195242788887323
5	A	26	50	20120618	11	1654	31.04	0.0104589719640221	-0.0178910602140901
5	A	26	50	20120618	11	1656	31.08	0.0104991780556004	-0.0184615115387446
5	A	26	50	20120618	11	1658	31.12	0.0103670410114	-0.0177676064411628
5	A	26	50	20120618	11	1660	31.16	0.0102830720811341	-0.0177580958549558
5	A	26	50	20120618	11	1662	31.2	0.0104102381646627	-0.0170570419078162
5	A	26	50	20120618	11	1664	31.24	0.0104493058143233	-0.0173991048132152
5	A	26	50	20120618	11	1666	31.28	0.0101126876311394	-0.0161884319378067
5	A	26	50	20120618	11	1668	31.32	0.0101689450466506	-0.0169908849973684
5	A	26	50	20120618	11	1670	31.36	0.010145553954329	-0.0166567629011222
5	A	26	50	20120618	11	1672	31.4	0.0101221062934648	-0.0163228387947746
5	A	26	50	20120618	11	1674	31.44	0.0100041538112951	-0.0161361696756092
5	A	26	50	20120618	11	1676	31.48	0.0099455346591347	-0.0171649393315575
5	A	26	50	20120618	11	1678	31.52	0.00999935255625079	-0.0168183792270302
5	A	26	50	20120618	11	1680	31.56	0.0099771918297284	-0.0165008458558705
5	A	26	50	20120618	11	1682	31.6	0.0099549816057314	-0.0161835034035418
5	A	26	50	20120618	11	1684	31.64	0.009769549923433	-0.0159691369117573
5	A	26	50	20120618	11	1686	31.68	0.0096393786360844	-0.0162840044903519
5	A	26	50	20120618	11	1688	31.72	0.00992624478614399	-0.016423665150704
5	A	26	50	20120618	11	1690	31.76	0.00972799325790269	-0.0156797676036923
5	A	26	50	20120618	11	1692	31.8	0.0100276438985661	-0.0161176293358065
5	A	26	50	20120618	11	1694	31.84	0.0098122450308811	-0.0156071123819254
5	A	26	50	20120618	11	1696	31.88	0.00982602654204639	-0.0160888713030156
5	A	26	50	20120618	11	1698	31.92	0.0096820949567359	-0.0161734059187065
5	A	26	50	20120618	11	1700	31.96	0.00926189675201579	-0.0154384744856802
5	A	26	50	20120618	11	1702	32	0.00932583334717069	-0.0159574767209355
5	A	26	50	20120618	11	1704	32.04	0.00933327211050869	-0.0150464969125973
5	A	26	50	20120618	11	1706	32.08	0.0094131327503759	-0.0152192148149699
5	A	26	50	20120618	11	1708	32.12	0.00945448435493969	-0.0153421948263539
5	A	26	50	20120618	11	1710	32.16	0.0092842696105725	-0.0154261425434163
5	A	26	50	20120618	11	1712	32.2	0.0091917093329152	-0.0153853424821419
5	A	26	50	20120618	11	1714	32.24	0.00890112380118659	-0.0153526387935120
5	A	26	50	20120618	11	1716	32.28	0.0088951275356821	-0.0153336034789625
5	A	26	50	20120618	11	1718	32.32	0.00895856915609019	-0.0150957893263138
5	A	26	50	20120618	11	1720	32.36	0.00882403501990159	-0.0147261563275163
5	A	26	50	20120618	11	1722	32.4	0.00876709878188049	-0.0154883608690929
5	A	26	50	20120618	11	1724	32.44	0.00905081123569599	-0.0151653332782435
5	A	26	50	20120618	11	1726	32.48	0.00878674220826179	-0.0146381498175299
5	A	26	50	20120618	11	1728	32.52	0.00862891597470099	-0.0151478323854091
5	A	26	50	20120618	11	1730	32.56	0.00863052110709429	-0.0141882389858643
5	A	26	50	20120618	11	1732	32.6	0.00870830992409259	-0.0145716252115558
5	A	26	50	20120618	11	1734	32.64	0.00844051444392169	-0.0149440724953424
5	A	26	50	20120618	11	1736	32.68	0.0083000971793136	-0.0141364009877355
5	A	26	50	20120618	11	1738	32.72	0.00817326343597219	-0.0147819682657554
5	A	26	50	20120618	11	1740	32.76	0.0080786101222426	-0.0139828386080652
5	A	26	50	20120618	11	1742	32.8	0.00793783223317609	-0.0138240860646210
5	A	26	50	20120618	11	1744	32.84	0.00780710940253819	-0.0144618044573697
5	A	26	50	20120618	11	1746	32.88	0.00758975892013709	-0.0138788514848239
5	A	26	50	20120618	11	1748	32.92	0.00768108883199509	-0.0142642529648418
5	A	26	50	20120618	11	1750	32.96	0.00768376876669579	-0.0137230405055895
5	A	26	50	20120618	11	1752	33	0.00755820781556049	-0.0132704709524267
5	A	26	50	20120618	11	1754	33.04	0.00737518029631819	-0.0140398314146289
5	A	26	50	20120618	11	1756	33.08	0.00783085404825039	-0.0136229071143057
5	A	26	50	20120618	11	1758	33.12	0.0076671234730667	-0.0133500699627848
5	A	26	50	20120618	11	1760	33.16	0.00757925131336859	-0.0142052944014265
5	A	26	50	20120618	11	1762	33.2	0.00773381778466819	-0.0143226811981713
5	A	26	50	20120618	11	1764	33.24	0.00776918726586319	-0.0157651648896562
5	A	26	50	20120618	11	1766	33.28	0.00784612048365619	-0.0145483755405904
5	A	26	50	20120618	11	1768	33.32	0.00783439665322419	-0.0147074604242218
5	A	26	50	20120618	11	1770	33.36	0.00773644115082639	-0.0139998798814918
5	A	26	50	20120618	11	1772	33.4	0.00796062935580159	-0.0146557567763814
5	A	26	50	20120618	11	1774	33.44	0.00776703059018049	-0.0152657000147651
5	A	26	50	20120618	11	1776	33.48	0.00791027628191329	-0.0147202519858934
5	A	26	50	20120618	11	1778	33.52	0.0075883093512356	-0.0140872004979005
5	A	26	50	20120618	11	1780	33.56	0.00795767364945619	-0.0146894009170303
5	A	26	50	20120618	11	1782	33.6	0.00789291681043519	-0.0139176504339076
5	A	26	50	20120618	11	1784	33.64	0.00790456993018909	-0.0142755313180018
5	A	26	50	20120618	11	1786	33.68	0.00768265153798149	-0.0142715998042984
5	A	26	50	20120618	11	1788	33.72	0.007848383225356	-0.0142431882538303
5	A	26	50	20120618	11	1790	33.76	0.00765747146550349	-0.0143916736068117
5	A	26	50	20120618	11	1792	33.8	0.00782219199018089	-0.0140177908962593
5	A	26	50	20120618	11	1794	33.84	0.00755578951036889	-0.0131652676055217
5	A	26	50	20120618	11	1796	33.88	0.00772236972588079	-0.0137627869777600
5	A	26	50	20120618	11	1798	33.92	0.0079889206981169	-0.0136027262867706
5	A	26	50	20120618	11	1800	33.96	0.00779343395738999	-0.0139713127675319
5	A	26	50	20120618	11	1802	34	0.00791529674005969	-0.0143389092987995
5	A	26	50	20120618	11	1804	34.04	0.00808843890650109	-0.0142104562809292
5	A	26	50	20120618	11	1806	34.08	0.00766179188793649	-0.0133063283373006
5	A	26	50	20120618	11	1808	34.12	0.0079071650120761	-0.0139827396131159
5	A	26	50	20120618	11	1810	34.16	0.00802173752383169	-0.0131633230618735
5	A	26	50	20120618	11	1812	34.2	0.00779539264317389	-0.0134247404388781
5	A	26	50	20120618	11	1814	34.24	0.00801011975941679	-0.0140808860343446
5	A	26	50	20120618	11	1816	34.28	0.00807811514749569	-0.0131135922419526
5	A	26	50	20120618	11	1818	34.32	0.00796449015882689	-0.0132731791713986
5	A	26	50	20120618	11	1820	34.36	0.00783726750675579	-0.0135785927323287
5	A	26	50	20120618	11	1822	34.4	0.00806258708258089	-0.0143898916977231
5	A	26	50	20120618	11	1824	34.44	0.0078198161113961	-0.0134714519128433
5	A	26	50	20120618	11	1826	34.48	0.00780759023514939	-0.0138017344192677
5	A	26	50	20120618	11	1828	34.52	0.00779537142997049	-0.0141322926973368
5	A	26	50	20120618	11	1830	34.56	0.00770704672193249	-0.0133344711871918
5	A	26	50	20120618	11	1832	34.6	0.00793894946189039	-0.0141513492250898
5	A	26	50	20120618	11	1834	34.64	0.00809458366442959	-0.0138397272666209
5	A	26	50	20120618	11	1836	34.68	0.00781310566804259	-0.0131899456321851
5	A	26	50	20120618	11	1838	34.72	0.00794313553403499	-0.0130372883491948
5	A	26	50	20120618	11	1840	34.76	0.0081453327181153	-0.0141744928300380
5	A	26	50	20120618	11	1842	34.8	0.0078823667772599	-0.0128238410962258
5	A	26	50	20120618	11	1844	34.84	0.00806556400212969	-0.0126100968584087
5	A	26	50	20120618	11	1846	34.88	0.00770279701017749	-0.0120116228920159
5	A	26	50	20120618	11	1848	34.92	0.00756288179138419	-0.0121075560690194
5	A	26	50	20120618	11	1850	34.96	0.00754072106486179	-0.0122012760017979
5	A	26	50	20120618	11	1852	35	0.00758940536674649	-0.0120473742108727
5	A	26	50	20120618	11	1854	35.04	0.00752826891444509	-0.0115944440332514
5	A	26	50	20120618	11	1856	35.08	0.00750492024853029	-0.0121921048268459
5	A	26	50	20120618	11	1858	35.12	0.00760042916146519	-0.0116222686850911
5	A	26	50	20120618	11	1860	35.16	0.00777176820561449	-0.0121757140916580
5	A	26	50	20120618	11	1862	35.2	0.00739869159679259	-0.0116305418344310
5	A	26	50	20120618	11	1864	35.24	0.00744193117646219	-0.0116884185244711
5	A	26	50	20120618	11	1866	35.28	0.00733918856115579	-0.0113396027493118
5	A	26	50	20120618	11	1868	35.32	0.00723618431634039	-0.0112897305080347
5	A	26	50	20120618	11	1870	35.36	0.00732663741578969	-0.0112482091978434
5	A	26	50	20120618	11	1872	35.4	0.00733969767803829	-0.0119971272030015
5	A	26	50	20120618	11	1874	35.44	0.0072376763116487	-0.0116335894646579
5	A	26	50	20120618	11	1876	35.48	0.00689181624283469	-0.0111761762300440
5	A	26	50	20120618	11	1878	35.52	0.00695026568936759	-0.0118014990409185
5	A	26	50	20120618	11	1880	35.56	0.00701196075602609	-0.0112620826328903
5	A	26	50	20120618	11	1882	35.6	0.00714860207042259	-0.0118448517576730
5	A	26	50	20120618	11	1884	35.64	0.00706022786490989	-0.0109742477465405
5	A	26	50	20120618	11	1886	35.68	0.00691474064468079	-0.0114803594251748
5	A	26	50	20120618	11	1888	35.72	0.00686520781465859	-0.0119425597726974
5	A	26	50	20120618	11	1890	35.76	0.00719129010680279	-0.0116693690677860
5	A	26	50	20120618	11	1892	35.8	0.00692833830808299	-0.0120990566455096
5	A	26	50	20120618	11	1894	35.84	0.00700872220696829	-0.0118457144279461
5	A	26	50	20120618	11	1896	35.88	0.00693941867134419	-0.0113162399412614
5	A	26	50	20120618	11	1898	35.92	0.00666820786542009	-0.0108711515778435
5	A	26	50	20120618	11	1900	35.96	0.00659876290843969	-0.0103145241907613
5	A	26	50	20120618	11	1902	36	0.00619265027080089	-0.0111929841582328
5	A	26	50	20120618	11	1904	36.04	0.00606092334853359	-0.0108510909584613
5	A	26	50	20120618	11	1906	36.08	0.00607230776771069	-0.0100130987120771
5	A	26	50	20120618	11	1908	36.12	0.00610356188743919	-0.00999047129507912
5	A	26	50	20120618	11	1910	36.16	0.00581282079221869	-0.0100398061352025
5	A	26	50	20120618	11	1912	36.2	0.00583074594912179	-0.0105503725865582
5	A	26	50	20120618	11	1914	36.24	0.00571325308635979	-0.0106721080900073
5	A	26	50	20120618	11	1916	36.28	0.00554574656096449	-0.00988346482588212
5	A	26	50	20120618	11	1918	36.32	0.00536985374914439	-0.0102693683517147
5	A	26	50	20120618	11	1920	36.36	0.00546327669707479	-0.0102144120126809
5	A	26	50	20120618	11	1922	36.4	0.00526056332504419	-0.00981141771594712
5	A	26	50	20120618	11	1924	36.44	0.00526761317965259	-0.00966704772443222
5	A	26	50	20120618	11	1926	36.48	0.00494351785756359	-0.00917429329289452
5	A	26	50	20120618	11	1928	36.52	0.00465967105345969	-0.00872119340964582
5	A	26	50	20120618	11	1930	36.56	0.00486189652181119	-0.00942901436868142
5	A	26	50	20120618	11	1932	36.6	0.00461365254414009	-0.00904708478295912
5	A	26	50	20120618	11	1934	36.64	0.00485538406835649	-0.00975980599198822
5	A	26	50	20120618	11	1936	36.68	0.00486230664374429	-0.00907462659208632
5	A	26	50	20120618	11	1938	36.72	0.00456137613980689	-0.00944937904397952
5	A	26	50	20120618	11	1940	36.76	0.00447021593357639	-0.00890442598985472
5	A	26	50	20120618	11	1942	36.8	0.00420364374813689	-0.00918839300211142
5	A	26	50	20120618	11	1944	36.84	0.0040734088211779	-0.00878391378113712
5	A	26	50	20120618	11	1946	36.88	0.00383589165337735	-0.00867664568243112
5	A	26	50	20120618	11	1948	36.92	0.00397272388660475	-0.00953216710592092
5	A	26	50	20120618	11	1950	36.96	0.00376645376746483	-0.00910246538606162
5	A	26	50	20120618	11	1952	37	0.00353662992144358	-0.00848107408889052
5	A	26	50	20120618	11	1954	37.04	0.00353852496761716	-0.00946318883941612
5	A	26	50	20120618	11	1956	37.08	0.00319831468198487	-0.00924747177367952
5	A	26	50	20120618	11	1958	37.12	0.00304492200794207	-0.00907205979447062
5	A	26	50	20120618	11	1960	37.16	0.00319006981691624	-0.00843052302510352
5	A	26	50	20120618	11	1962	37.2	0.00287407793853959	-0.00857977912447632
5	A	26	50	20120618	11	1964	37.24	0.00296016111808124	-0.00860782297941822
5	A	26	50	20120618	11	1966	37.28	0.00272178128000763	-0.00840525102874392
5	A	26	50	20120618	11	1968	37.32	0.00238842993015286	-0.00818550345435452
5	A	26	50	20120618	11	1970	37.36	0.00263632035443343	-0.00773382485573602
5	A	26	50	20120618	11	1972	37.4	0.00251884870487491	-0.00798932374898212
5	A	26	50	20120618	11	1974	37.44	0.00228077292271721	-0.00793550585186602
5	A	26	50	20120618	11	1976	37.48	0.00223840308438851	-0.00779204802809892
5	A	26	50	20120618	11	1978	37.52	0.0021627709430728	-0.00756334141079192
5	A	26	50	20120618	11	1980	37.56	0.00233276648433786	-0.00720044713961922
5	A	26	50	20120618	11	1982	37.6	0.00215745350007827	-0.00790227183315022
5	A	26	50	20120618	11	1984	37.64	0.00158193929087054	-0.00707276486814032
5	A	26	50	20120618	11	1986	37.68	0.0014141569938306	-0.00713476399071472
5	A	26	50	20120618	11	1988	37.72	0.00161738655381142	-0.00716190982004452
5	A	26	50	20120618	11	1990	37.76	0.00127574791248114	-0.00646212159404322
5	A	26	50	20120618	11	1992	37.8	0.00165412782216188	-0.00729162148798542
5	A	26	50	20120618	11	1994	37.84	0.00148283827548725	-0.00683938427500972
5	A	26	50	20120618	11	1996	37.88	0.00109083241813305	-0.00635259782470522
5	A	26	50	20120618	11	1998	37.92	0.00100733724941054	-0.00641007146388012
5	A	26	50	20120618	11	2000	37.96	0.00073025038613478	-0.00687482446688282
5	A	26	50	20120618	11	2002	38	0.00078420263353932	-0.00657055641893822
5	A	26	50	20120618	11	2004	38.04	0.00060460458218575	-0.00617117543785622
5	A	26	50	20120618	11	2006	38.08	0.00048693494272849	-0.00591393706192842
5	A	26	50	20120618	11	2008	38.12	0.00043475753334473	-0.00676358949913432
5	A	26	50	20120618	11	2010	38.16	0.00053921134706161	-0.00612979554902122
5	A	26	50	20120618	11	2012	38.2	0.00018666911916544	-0.00535888652296822
5	A	26	50	20120618	11	2014	38.24	0.000257697995335620	-0.00579358041670262
5	A	26	50	20120618	11	2016	38.28	0.000181521381798400	-0.00609702114971322
5	A	26	50	20120618	11	2018	38.32	-0.00025795962484466	-0.00510461092445352
5	A	26	50	20120618	11	2020	38.36	-0.00050340345966233	-0.00492324510614692
5	A	26	50	20120618	11	2022	38.4	-0.0006057713083747	-0.00511682972963242
5	A	26	50	20120618	11	2024	38.44	-0.0007155425650861	-0.00529830161395612
5	A	26	50	20120618	11	2026	38.48	-0.00115684790722463	-0.00461771133706402
5	A	26	50	20120618	11	2028	38.52	-0.00143663591840452	-0.00413636960897472
5	A	26	50	20120618	11	2030	38.56	-0.00150741730720129	-0.00366904273728862
5	A	26	50	20120618	11	2032	38.6	-0.00146668795660495	-0.00348873050808602
5	A	26	50	20120618	11	2034	38.64	-0.00162754060718926	-0.00329899961655802
5	A	26	50	20120618	11	2036	38.68	-0.00205068744718692	-0.00282836348513592
5	A	26	50	20120618	11	2038	38.72	-0.00212568319239956	-0.00186659926777282
5	A	26	50	20120618	11	2040	38.76	-0.00254914115938094	-0.00199137533038102
5	A	26	50	20120618	11	2042	38.8	-0.00227872231305177	-0.00198088893681602
5	A	26	50	20120618	11	2044	38.84	-0.00238528330497658	-0.00188267180490922
5	A	26	50	20120618	11	2046	38.88	-0.0024637792287561	-0.00156882246007952
5	A	26	50	20120618	11	2048	38.92	-0.00261015740352953	-0.000768526076200409
5	A	26	50	20120618	11	2050	38.96	-0.00226699141155188	-0.00165067714106972
5	A	26	50	20120618	11	2052	39	-0.00230931882347371	-0.00048274887058387
5	A	26	50	20120618	11	2054	39.04	-0.00248102556314924	-0.000120561706192309
5	A	26	50	20120618	11	2056	39.08	-0.00260080945188224	-0.00052900072514128
5	A	26	50	20120618	11	2058	39.12	-0.00244732485395789	-0.000158604051020139
5	A	26	50	20120618	11	2060	39.16	-0.00289020704421846	-0.00045877795070165
5	A	26	50	20120618	11	2062	39.2	-0.00269894173097531	0.000433216040561750
5	A	26	50	20120618	11	2064	39.24	-0.00295236173028476	0.00024434074823901
5	A	26	50	20120618	11	2066	39.28	-0.00317883389016319	0.00048529445499614
5	A	26	50	20120618	11	2068	39.32	-0.00307747013308009	0.00072894223858959
5	A	26	50	20120618	11	2070	39.36	-0.00332347258225489	-4.1577878733769e-05
5	A	26	50	20120618	11	2072	39.4	-0.00307546902088933	0.000180785990745960
5	A	26	50	20120618	11	2074	39.44	-0.0031624572971109	0.000569624009720450
5	A	26	50	20120618	11	2076	39.48	-0.0032600097486434	0.00082968374170523
5	A	26	50	20120618	11	2078	39.52	-0.00362050692782793	0.000112536044225840
5	A	26	50	20120618	11	2080	39.56	-0.00381477744489112	0.00068134688114792
5	A	26	50	20120618	11	2082	39.6	-0.00392328298046419	0.00113288405841021
5	A	26	50	20120618	11	2084	39.64	-0.00405324920684628	0.00130291495501433
5	A	26	50	20120618	11	2086	39.68	-0.00389630685676193	0.0011432431727546
5	A	26	50	20120618	11	2088	39.72	-0.00423054209009318	0.00100893531073602
5	A	26	50	20120618	11	2090	39.76	-0.00438334079443979	0.00086163789714705
5	A	26	50	20120618	11	2092	39.8	-0.00463158477211095	0.00175432485305601
5	A	26	50	20120618	11	2094	39.84	-0.00459190901061857	0.00110905455988423
5	A	26	50	20120618	11	2096	39.88	-0.00450567026758506	0.00170674363774997
5	A	26	50	20120618	11	2098	39.92	-0.00457116249765856	0.00263537283134664
5	A	26	50	20120618	11	2100	39.96	-0.00426861271919227	0.00277513248664816
5	A	26	50	20120618	11	2102	40	-0.00436155483451143	0.00260791587503316
5	A	26	50	20120618	11	2104	40.04	-0.00434686115559837	0.00274155905667742
5	A	26	50	20120618	11	2106	40.08	-0.00430931378551737	0.00328467363317118
5	A	26	50	20120618	11	2108	40.12	-0.00449764460561859	0.00335456406742366
5	A	26	50	20120618	11	2110	40.16	-0.00447664353421735	0.00343921889126732
5	A	26	50	20120618	11	2112	40.2	-0.00432002645325234	0.00270386319417236
5	A	26	50	20120618	11	2114	40.24	-0.00428536407883858	0.00389065707358024
5	A	26	50	20120618	11	2116	40.28	-0.00471816999746724	0.00366281312654631
5	A	26	50	20120618	11	2118	40.32	-0.00448647938954365	0.00395668670480744
5	A	26	50	20120618	11	2120	40.36	-0.00479116463048913	0.00383845137992524
5	A	26	50	20120618	11	2122	40.4	-0.00530834960131678	0.00552185342282824
5	A	26	50	20120618	11	2124	40.44	-0.00552335956027217	0.00524524032109588
5	A	26	50	20120618	11	2126	40.48	-0.00540847592153279	0.00536117047787141
5	A	26	50	20120618	11	2128	40.52	-0.00534846376901349	0.00514092792873524
5	A	26	50	20120618	11	2130	40.56	-0.00535507521741759	0.00470971300036425
5	A	26	50	20120618	11	2132	40.6	-0.00540991841936641	0.00483750133786028
5	A	26	50	20120618	11	2134	40.64	-0.0057700337608891	0.00547283678075639
5	A	26	50	20120618	11	2136	40.68	-0.00575048225838929	0.00584041209882059
5	A	26	50	20120618	11	2138	40.72	-0.00580439207938695	0.00479861753596283
5	A	26	50	20120618	11	2140	40.76	-0.00593148745223742	0.00571870487964277
5	A	26	50	20120618	11	2142	40.8	-0.00615043599596403	0.00539243166866767
5	A	26	50	20120618	11	2144	40.84	-0.00616253459299013	0.00495104854478321
5	A	26	50	20120618	11	2146	40.88	-0.00659291513535932	0.00574332633776368
5	A	26	50	20120618	11	2148	40.92	-0.00656799669239031	0.00565107718709008
5	A	26	50	20120618	11	2150	40.96	-0.00654601981363103	0.00573523703618691
5	A	26	50	20120618	11	2152	41	-0.00629466456612265	0.00621088655468766
5	A	26	50	20120618	11	2154	41.04	-0.00632087701450123	0.0060548351591476
5	A	26	50	20120618	11	2156	41.08	-0.00616084460778309	0.0061161554592121
5	A	26	50	20120618	11	2158	41.12	-0.0062342705759415	0.00582491231817699
5	A	26	50	20120618	11	2160	41.16	-0.00621955568382501	0.00564324951502235
5	A	26	50	20120618	11	2162	41.2	-0.00639042096643093	0.00670676639819816
5	A	26	50	20120618	11	2164	41.24	-0.00621599186564783	0.00616226589241328
5	A	26	50	20120618	11	2166	41.28	-0.00639599296786668	0.00663278888675043
5	A	26	50	20120618	11	2168	41.32	-0.00663458493797464	0.00648428232056563
5	A	26	50	20120618	11	2170	41.36	-0.00697441267883831	0.00669012746853006
5	A	26	50	20120618	11	2172	41.4	-0.0070426902025229	0.00688557107574324
5	A	26	50	20120618	11	2174	41.44	-0.0067315151355397	0.00595249559470647
5	A	26	50	20120618	11	2176	41.48	-0.00677308594320565	0.00590427798329736
5	A	26	50	20120618	11	2178	41.52	-0.00689038081606888	0.0059774211087433
5	A	26	50	20120618	11	2180	41.56	-0.00694061368180437	0.00645925781157944
5	A	26	50	20120618	11	2182	41.6	-0.00701235673582356	0.00576890946110701
5	A	26	50	20120618	11	2184	41.64	-0.00714717512893815	0.00705421887148336
5	A	26	50	20120618	11	2186	41.68	-0.00728411908503698	0.00589533308251535
5	A	26	50	20120618	11	2188	41.72	-0.00757811004302379	0.00660112888772958
5	A	26	50	20120618	11	2190	41.76	-0.00756765617637073	0.00640607772477996
5	A	26	50	20120618	11	2192	41.8	-0.00790069074238753	0.00604092919718879
5	A	26	50	20120618	11	2194	41.84	-0.00788232930060046	0.00670431768741492
5	A	26	50	20120618	11	2196	41.88	-0.00806566936104007	0.0066450352690938
5	A	26	50	20120618	11	2198	41.92	-0.00819916758579418	0.00719159699114584
5	A	26	50	20120618	11	2200	41.96	-0.00793291289129942	0.0065757204197612
5	A	26	50	20120618	11	2202	42	-0.00823429361012437	0.00681183518268264
5	A	26	50	20120618	11	2204	42.04	-0.00842471159731162	0.00654133268562125
5	A	26	50	20120618	11	2206	42.08	-0.00817119090599654	0.00703699162897331
5	A	26	50	20120618	11	2208	42.12	-0.00842483046196154	0.00659083588786924
5	A	26	50	20120618	11	2210	42.16	-0.00844477985344712	0.00637256100477307
5	A	26	50	20120618	11	2212	42.2	-0.0087531122097486	0.00603496545859626
5	A	26	50	20120618	11	2214	42.24	-0.0087999962177684	0.00687448788405493
5	A	26	50	20120618	11	2216	42.28	-0.00873325877265322	0.00668372390951964
5	A	26	50	20120618	11	2218	42.32	-0.00884781855648682	0.00658476572970614
5	A	26	50	20120618	11	2220	42.36	-0.0090209854716655	0.0067509464298867
5	A	26	50	20120618	11	2222	42.4	-0.00894302907036003	0.00615581212882139
5	A	26	50	20120618	11	2224	42.44	-0.00896736082683269	0.0060848824597326
5	A	26	50	20120618	11	2226	42.48	-0.00947294408456938	0.00678568375761927
5	A	26	50	20120618	11	2228	42.52	-0.00952897805433773	0.00696121877340814
5	A	26	50	20120618	11	2230	42.56	-0.00958514354596737	0.00744118164327414
5	A	26	50	20120618	11	2232	42.6	-0.0094275860129834	0.00711150017761372
5	A	26	50	20120618	11	2234	42.64	-0.00972099290076893	0.00747133267642393
5	A	26	50	20120618	11	2236	42.68	-0.0097978554078839	0.00690424718004794
5	A	26	50	20120618	11	2238	42.72	-0.0101120583061041	0.00762724265060775
5	A	26	50	20120618	11	2240	42.76	-0.0105303402514472	0.0076704751592095
5	A	26	50	20120618	11	2242	42.8	-0.0106888948049927	0.00731050831011086
5	A	26	50	20120618	11	2244	42.84	-0.0107508656432959	0.00821638280748895
5	A	26	50	20120618	11	2246	42.88	-0.0110990662355556	0.00845293123899928
5	A	26	50	20120618	11	2248	42.92	-0.0109863816989057	0.00805446242566504
5	A	26	50	20120618	11	2250	42.96	-0.0113862576547345	0.00868054184079542
5	A	26	50	20120618	11	2252	43	-0.0116894296871682	0.00865734166730469
5	A	26	50	20120618	11	2254	43.04	-0.0114623282022546	0.00887397797185682
5	A	26	50	20120618	11	2256	43.08	-0.0113376369924601	0.00886069850650613
5	A	26	50	20120618	11	2258	43.12	-0.0116344733481344	0.0090940508153655
5	A	26	50	20120618	11	2260	43.16	-0.0116336318910648	0.00937995530020266
5	A	26	50	20120618	11	2262	43.2	-0.0116949875464684	0.00896182184728362
5	A	26	50	20120618	11	2264	43.24	-0.0116396140144336	0.00794592860582072
5	A	26	50	20120618	11	2266	43.28	-0.0116250051883343	0.00793257842979192
5	A	26	50	20120618	11	2268	43.32	-0.0116490680320981	0.00846572987173876
5	A	26	50	20120618	11	2270	43.36	-0.0117195807203180	0.00785228645478818
5	A	26	50	20120618	11	2272	43.4	-0.0114311872196111	0.00826562572373078
5	A	26	50	20120618	11	2274	43.44	-0.0118801222439186	0.00720058856097541
5	A	26	50	20120618	11	2276	43.48	-0.0117058982041021	0.00774365363999449
5	A	26	50	20120618	11	2278	43.52	-0.0119340674202553	0.0072365166565275
5	A	26	50	20120618	11	2280	43.56	-0.011719092816639	0.00747937955159383
5	A	26	50	20120618	11	2282	43.6	-0.0119156685018089	0.00806163955949409
5	A	26	50	20120618	11	2284	43.64	-0.0118080822050513	0.00775641691739491
5	A	26	50	20120618	11	2286	43.68	-0.0118054376256897	0.00780926607822079
5	A	26	50	20120618	11	2288	43.72	-0.0120256094641478	0.0070086868516292
5	A	26	50	20120618	11	2290	43.76	-0.0121473661808003	0.00713781162094167
5	A	26	50	20120618	11	2292	43.8	-0.0117634708382263	0.00731425597605115
5	A	26	50	20120618	11	2294	43.84	-0.0119069357330612	0.0072918760464266
5	A	26	50	20120618	11	2296	43.88	-0.0121142665123729	0.00727163157928123
5	A	26	50	20120618	11	2298	43.92	-0.0121324957251919	0.00732005425165688
5	A	26	50	20120618	11	2300	43.96	-0.0118164684914762	0.00740160487673113
5	A	26	50	20120618	11	2302	44	-0.0118588312587371	0.00717010518763846
5	A	26	50	20120618	11	2304	44.04	-0.0121095430390746	0.00774970647404145
5	A	26	50	20120618	11	2306	44.08	-0.0118014848987829	0.00687379916205005
5	A	26	50	20120618	11	2308	44.12	-0.0116491740981153	0.00710676256217977
5	A	26	50	20120618	11	2310	44.16	-0.0119386636143331	0.00688730490157071
5	A	26	50	20120618	11	2312	44.2	-0.0117736319626719	0.00665085546500974
5	A	26	50	20120618	11	2314	44.24	-0.0114840646647082	0.00787472295295523
5	A	26	50	20120618	11	2316	44.28	-0.0112682910304292	0.00714382202858176
5	A	26	50	20120618	11	2318	44.32	-0.0112754469510548	0.00784009593388053
5	A	26	50	20120618	11	2320	44.36	-0.0112006633378765	0.00730068659692018
5	A	26	50	20120618	11	2322	44.4	-0.0113728721233666	0.0079375776747349
5	A	26	50	20120618	11	2324	44.44	-0.0110161367522580	0.00779059845919747
5	A	26	50	20120618	11	2326	44.48	-0.0110627209470026	0.00768663962022742
5	A	26	50	20120618	11	2328	44.52	-0.0111470222174557	0.00809660598982376
5	A	26	50	20120618	11	2330	44.56	-0.0109822097688967	0.00825255131934664
5	A	26	50	20120618	11	2332	44.6	-0.0107725172529358	0.00790853679923157
5	A	26	50	20120618	11	2334	44.64	-0.0108746022589357	0.00788400726499221
5	A	26	50	20120618	11	2336	44.68	-0.0106396660308865	0.00743385601702104
5	A	26	50	20120618	11	2338	44.72	-0.0108779680872142	0.00808150218897762
5	A	26	50	20120618	11	2340	44.76	-0.0107566285635626	0.00755350555546562
5	A	26	50	20120618	11	2342	44.8	-0.0107272058503974	0.00815725453844613
5	A	26	50	20120618	11	2344	44.84	-0.0108920253700242	0.00783028129175766
5	A	26	50	20120618	11	2346	44.88	-0.0106204327264382	0.00755533696202889
5	A	26	50	20120618	11	2348	44.92	-0.0106796812036338	0.00842118214452401
5	A	26	50	20120618	11	2350	44.96	-0.0108106515216452	0.00857031096467625
5	A	26	50	20120618	11	2352	45	-0.0105808206045561	0.0079394797919763
5	A	26	50	20120618	11	2354	45.04	-0.0103069793614060	0.00736913453333904
5	A	26	50	20120618	11	2356	45.08	-0.0105789679847894	0.00803567459848891
5	A	26	50	20120618	11	2358	45.12	-0.0103826256448574	0.00799862927422255
5	A	26	50	20120618	11	2360	45.16	-0.0104674077479216	0.00745781986583546
5	A	26	50	20120618	11	2362	45.2	-0.0105568426136061	0.00784688415897992
5	A	26	50	20120618	11	2364	45.24	-0.0102784546738530	0.00791644932411305
5	A	26	50	20120618	11	2366	45.28	-0.0101999446079378	0.0081440033573667
5	A	26	50	20120618	11	2368	45.32	-0.0100375009670958	0.00698610893210591
5	A	26	50	20120618	11	2370	45.36	-0.0100912976510085	0.00738992347270592
5	A	26	50	20120618	11	2372	45.4	-0.0100886530716469	0.00733369434146597
5	A	26	50	20120618	11	2374	45.44	-0.010079665744458	0.00832811982105205
5	A	26	50	20120618	11	2376	45.48	-0.0101133098851068	0.00814308411855115
5	A	26	50	20120618	11	2378	45.52	-0.00999047836614694	0.00717624994556697
5	A	26	50	20120618	11	2380	45.56	-0.00975320868571979	0.00671430415648561
5	A	26	50	20120618	11	2382	45.6	-0.00968567291704867	0.00672944331267082
5	A	26	50	20120618	11	2384	45.64	-0.00906579482838929	0.00779537850103829
5	A	26	50	20120618	11	2386	45.68	-0.00883472930286027	0.00729494771828407
5	A	26	50	20120618	11	2388	45.72	-0.00858065381556467	0.00770272417817907
5	A	26	50	20120618	11	2390	45.76	-0.00862036563950289	0.00756696038329804
5	A	26	50	20120618	11	2392	45.8	-0.00841904526783126	0.00789963291064287
5	A	26	50	20120618	11	2394	45.84	-0.00861600420487653	0.0083778506409729
5	A	26	50	20120618	11	2396	45.88	-0.00841037048183967	0.0083913210251545
5	A	26	50	20120618	11	2398	45.92	-0.00825103174687387	0.00790157957561148
5	A	26	50	20120618	11	2400	45.96	-0.0081142695172178	0.00896346233501597
5	A	26	50	20120618	11	2402	46	-0.00816669441397497	0.008368375410105
5	A	26	50	20120618	11	2404	46.04	-0.00826713893224252	0.00875129494532095
5	A	26	50	20120618	11	2406	46.08	-0.00805477355264876	0.00886691397511276
5	A	26	50	20120618	11	2408	46.12	-0.0078424647415975	0.0089824905784977
5	A	26	50	20120618	11	2410	46.16	-0.00803346842533161	0.00914092492389036
5	A	26	50	20120618	11	2412	46.2	-0.00821197753224216	0.00906364522377448
5	A	26	50	20120618	11	2414	46.24	-0.00795831711662711	0.00836220236790524
5	A	26	50	20120618	11	2416	46.28	-0.00804701659125915	0.00904610190453324
5	A	26	50	20120618	11	2418	46.32	-0.00824672475946966	0.00879928628256008
5	A	26	50	20120618	11	2420	46.36	-0.0080430567932845	0.00850936543120578
5	A	26	50	20120618	11	2422	46.4	-0.008076902459366	0.00827188008321037
5	A	26	50	20120618	11	2424	46.44	-0.00789828375090437	0.00896066926323028
5	A	26	50	20120618	11	2426	46.48	-0.00787750895367311	0.00878515121800416
5	A	26	50	20120618	11	2428	46.52	-0.00775018730665266	0.00864637444112849
5	A	26	50	20120618	11	2430	46.56	-0.00751030910930972	0.00858573367068071
5	A	26	50	20120618	11	2432	46.6	-0.00767200958092467	0.00869718713442455
5	A	26	50	20120618	11	2434	46.64	-0.00756503351731931	0.00879084554891306
5	A	26	50	20120618	11	2436	46.68	-0.00738815146311227	0.00837463613354562
5	A	26	50	20120618	11	2438	46.72	-0.00651888409592825	0.00837297040210118
5	A	26	50	20120618	11	2440	46.76	-0.00679392579426078	0.00903813846796352
5	A	26	50	20120618	11	2442	46.8	-0.00606362965831726	0.00879752367748662
5	A	26	50	20120618	11	2444	46.84	-0.00621566306099458	0.0088368442592428
5	A	26	50	20120618	11	2446	46.88	-0.00580026611131873	0.0081442176107214
5	A	26	50	20120618	11	2448	46.92	-0.00568621261594046	0.00856591346760405
5	A	26	50	20120618	11	2450	46.96	-0.00542722061519527	0.0081868504927727
5	A	26	50	20120618	11	2452	47	-0.00536949524600632	0.00931090561591301
5	A	26	50	20120618	11	2454	47.04	-0.00515452064238999	0.00856671532669392
5	A	26	50	20120618	11	2456	47.08	-0.00503953518027412	0.00879140133484307
5	A	26	50	20120618	11	2458	47.12	-0.00464803278294813	0.00844687769784555
5	A	26	50	20120618	11	2460	47.16	-0.00428764803374181	0.00858972811688763
5	A	26	50	20120618	11	2462	47.2	-0.00407861312708744	0.0094271122514400
5	A	26	50	20120618	11	2464	47.24	-0.00357054276266928	0.00939932295493936
5	A	26	50	20120618	11	2466	47.28	-0.00356022607473177	0.00954247672279058
5	A	26	50	20120618	11	2468	47.32	-0.00312034201722343	0.00867470820985063
5	A	26	50	20120618	11	2470	47.36	-0.0031930891628719	0.00925911782236569
5	A	26	50	20120618	11	2472	47.4	-0.00295753775192304	0.00965323085792782
5	A	26	50	20120618	11	2474	47.44	-0.00292924640960777	0.00929759150233005
5	A	26	50	20120618	11	2476	47.48	-0.00249249483514009	0.00955173982162412
5	A	26	50	20120618	11	2478	47.52	-0.00261339595258736	0.0098876579690946
5	A	26	50	20120618	11	2480	47.56	-0.0022658105432273	0.00937049421147038
5	A	26	50	20120618	11	2482	47.6	-0.00217372402711338	0.00895122938770144
5	A	26	50	20120618	11	2484	47.64	-0.00174490619073061	0.00897322040859635
5	A	26	50	20120618	11	2486	47.68	-0.00157850275191398	0.00944707387587289
5	A	26	50	20120618	11	2488	47.72	-0.00125960466466666	0.00907452052606913
5	A	26	50	20120618	11	2490	47.76	-0.00079914379982579	0.0102153878200389
5	A	26	50	20120618	11	2492	47.8	-0.00059966897685306	0.00929450851676408
5	A	26	50	20120618	11	2494	47.84	-0.000175765532599540	0.010216851531076
5	A	26	50	20120618	11	2496	47.88	-0.000174181613409680	0.0106297028963396
5	A	26	50	20120618	11	2498	47.92	-0.00029342102992117	0.0101790849578928
5	A	26	50	20120618	11	2500	47.96	7.66291618771895e-05	0.00917862078639541
5	A	26	50	20120618	11	2502	48	-0.00020598727642745	0.00945302064390267
5	A	26	50	20120618	11	2504	48.04	-0.000125087189591900	0.0101192495820688
5	A	26	50	20120618	11	2506	48.08	-4.18465793106202e-05	0.0097013636165232
5	A	26	50	20120618	11	2508	48.12	-0.000177695934112180	0.00916087947725544
5	A	26	50	20120618	11	2510	48.16	-0.00046386911952619	0.00948297368715373
5	A	26	50	20120618	11	2512	48.2	-0.000371690679530710	0.00982063131730593
5	A	26	50	20120618	11	2514	48.24	-0.000156461517473150	0.00936552325079864
5	A	26	50	20120618	11	2516	48.28	-0.000111970358800890	0.00947385200967642
5	A	26	50	20120618	11	2518	48.32	-0.00031652220846253	0.00890741705153912
5	A	26	50	20120618	11	2520	48.36	-0.000129570246584620	0.00897230824084862
5	A	26	50	20120618	11	2522	48.4	0.000167131758801250	0.00890147028350935
5	A	26	50	20120618	11	2524	48.44	0.00023472409601487	0.00870591990317221
5	A	26	50	20120618	11	2526	48.48	0.00062329341441251	0.00833969515906007
5	A	26	50	20120618	11	2528	48.52	0.0007265663598048	0.00916614035170747
5	A	26	50	20120618	11	2530	48.56	0.00063590819938887	0.00896668674193818
5	A	26	50	20120618	11	2532	48.6	0.00076740884748614	0.00878113485148702
5	A	26	50	20120618	11	2534	48.64	0.00084050247545739	0.00855089381246487
5	A	26	50	20120618	11	2536	48.68	0.00091365267197114	0.0083205254942221
5	A	26	50	20120618	11	2538	48.72	0.001188893986548	0.00828421556100817
5	A	26	50	20120618	11	2540	48.76	0.00151714709651042	0.0082554504571495
5	A	26	50	20120618	11	2542	48.8	0.00195993029182163	0.00760810127004103
5	A	26	50	20120618	11	2544	48.84	0.00212127791715277	0.00726733237005161
5	A	26	50	20120618	11	2546	48.88	0.00259751433428191	0.00816664491650028
5	A	26	50	20120618	11	2548	48.92	0.00252990078386485	0.00698250975858967
5	A	26	50	20120618	11	2550	48.96	0.00264209034576791	0.00709219616248733
5	A	26	50	20120618	11	2552	49	0.00273246566347136	0.00685535074612889
5	A	26	50	20120618	11	2554	49.04	0.00267535264875493	0.00685552752282419
5	A	26	50	20120618	11	2556	49.08	0.00264530768162231	0.00686418958089372
5	A	26	50	20120618	11	2558	49.12	0.00213187037673495	0.0071833563687179
5	A	26	50	20120618	11	2560	49.16	0.00196233445487766	0.00623716264267655
5	A	26	50	20120618	11	2562	49.2	0.00186511434353232	0.00672125501614468
5	A	26	50	20120618	11	2564	49.24	0.00199825547936194	0.00573268438070682
5	A	26	50	20120618	11	2566	49.28	0.00167640168576925	0.00561159234442863
5	A	26	50	20120618	11	2568	49.32	0.0017477629021266	0.00588230110453809
5	A	26	50	20120618	11	2570	49.36	0.00180644569389727	0.00560225146384915
5	A	26	50	20120618	11	2572	49.4	0.00171713810743341	0.00523488120675149
5	A	26	50	20120618	11	2574	49.44	0.00148899010448357	0.00527553277560191
5	A	26	50	20120618	11	2576	49.48	0.00135562976555179	0.00506850605220611
5	A	26	50	20120618	11	2578	49.52	0.00136789099713756	0.00543461765923326
5	A	26	50	20120618	11	2580	49.56	0.00122221992914532	0.00477373444833287
5	A	26	50	20120618	11	2582	49.6	0.00103195870753146	0.00417865459448971
5	A	26	50	20120618	11	2584	49.64	0.00101520027681734	0.00435502116785326
5	A	26	50	20120618	11	2586	49.68	0.00062537937941701	0.00481954082561814
5	A	26	50	20120618	11	2588	49.72	0.0004942110715069	0.00524107546215469
5	A	26	50	20120618	11	2590	49.76	0.00016316771818592	0.00434775493856979
5	A	26	50	20120618	11	2592	49.8	0.00052453958845877	0.00385894404155081
5	A	26	50	20120618	11	2594	49.84	0.00044444136071309	0.0029973231149665
5	A	26	50	20120618	11	2596	49.88	0.00029139234056595	0.00364723627126355
5	A	26	50	20120618	11	2598	49.92	0.000139914511686600	0.00333757865543278
5	A	26	50	20120618	11	2600	49.96	0.0004040217228869	0.00305842986878308
5	A	26	50	20120618	11	2602	50	0.00044398103419853	0.00238971262185393
5	A	26	50	20120618	11	2604	50.04	0.00042429942405099	0.00200445680583294
5	A	26	50	20120618	11	2606	50.08	0.000302319261655620	0.00226899535216976
5	A	26	50	20120618	11	2608	50.12	0.000111850150648090	0.00112305527415172
5	A	26	50	20120618	11	2610	50.16	0.000147481261352080	0.00149286504964447
5	A	26	50	20120618	11	2612	50.2	-0.00019424223279194	0.00170036553458366
5	A	26	50	20120618	11	2614	50.24	-0.000133897740085490	0.00086231671965699
5	A	26	50	20120618	11	2616	50.28	-0.00031833240182237	0.00102463308127836
5	A	26	50	20120618	11	2618	50.32	-0.000142899209409990	0.0014602250006249
5	A	26	50	20120618	11	2620	50.36	-0.000408552156033960	0.00103684481538946
5	A	26	50	20120618	11	2622	50.4	-0.000330494638458780	0.00109009702708062
5	A	26	50	20120618	11	2624	50.44	-0.00019083397810663	0.000435804051380891
5	A	26	50	20120618	11	2626	50.48	-0.00041748291468035	-0.00093664071342752
5	A	26	50	20120618	11	2628	50.52	-0.00061677388988997	-0.000303667007180569
5	A	26	50	20120618	11	2630	50.56	-0.00096244303987301	-0.00123595194283592
5	A	26	50	20120618	11	2632	50.6	-0.00096200463366867	-0.00112082081672322
5	A	26	50	20120618	11	2634	50.64	-0.0011120173372974	-0.00123038701246802
5	A	26	50	20120618	11	2636	50.68	-0.00149033360736783	-0.00173258839060232
5	A	26	50	20120618	11	2638	50.72	-0.00160248781393183	-0.00122630700634062
5	A	26	50	20120618	11	2640	50.76	-0.00116151481198046	-0.00181785132627782
5	A	26	50	20120618	11	2642	50.8	-0.00113967935457742	-0.00170324345918312
5	A	26	50	20120618	11	2644	50.84	-0.00102169151706863	-0.00070151356654736
5	A	26	50	20120618	11	2646	50.88	-0.00049684857980073	-0.0006983740124389
5	A	26	50	20120618	11	2648	50.92	-0.00078035597264966	-0.00030617016518596
5	A	26	50	20120618	11	2650	50.96	-0.00044781779559325	-0.00155825828476862
5	A	26	50	20120618	11	2652	51	-0.00036046889491328	-0.00154359996119462
5	A	26	50	20120618	11	2654	51.04	-0.00041704450847601	-0.00128805864154162
5	A	26	50	20120618	11	2656	51.08	-0.00028347203750987	-0.00111205976370432
5	A	26	50	20120618	11	2658	51.12	-0.00025842631532025	-0.00107075058554732
5	A	26	50	20120618	11	2660	51.16	-0.00018255375769893	-0.00167058926802792
5	A	26	50	20120618	11	2662	51.2	-0.000103873986156300	-0.00082158736906065
5	A	26	50	20120618	11	2664	51.24	3.60270905014502e-05	-0.00165678654365912
5	A	26	50	20120618	11	2666	51.28	0.00015308861812689	-0.00131868343623482
5	A	26	50	20120618	11	2668	51.32	0.000139024264249090	-0.00115738530837832
5	A	26	50	20120618	11	2670	51.36	0.00030859554144543	-0.00066197922641123
5	A	26	50	20120618	11	2672	51.4	0.000394084751290880	-0.00080926956893238
5	A	26	50	20120618	11	2674	51.44	0.00063622639744041	-0.00061323128491622
5	A	26	50	20120618	11	2676	51.48	0.00087686897721381	-0.00161257115663152
5	A	26	50	20120618	11	2678	51.52	0.00122826569212447	-0.00224673987333872
5	A	26	50	20120618	11	2680	51.56	0.00187763720462713	-0.00286252381373502
5	A	26	50	20120618	11	2682	51.6	0.00220857732035806	-0.00261148676427812
5	A	26	50	20120618	11	2684	51.64	0.00282547848946864	-0.00299910148852122
5	A	26	50	20120618	11	2686	51.68	0.00302435227167736	-0.00294773018086802
5	A	26	50	20120618	11	2688	51.72	0.00325043552282613	-0.00281144949092992
5	A	26	50	20120618	11	2690	51.76	0.00314339369829011	-0.00335039213741462
5	A	26	50	20120618	11	2692	51.8	0.00346277261814864	-0.00331088608154982
5	A	26	50	20120618	11	2694	51.84	0.00388783571752331	-0.00464001348494272
5	A	26	50	20120618	11	2696	51.88	0.00420438621025709	-0.00412971573416382
5	A	26	50	20120618	11	2698	51.92	0.00404685696154435	-0.00385859685212122
5	A	26	50	20120618	11	2700	51.96	0.00445593944766419	-0.00416383363635602
5	A	26	50	20120618	11	2702	52	0.00484665837067669	-0.00533030526687262
5	A	26	50	20120618	11	2704	52.04	0.00484944437139449	-0.00505641452624782
5	A	26	50	20120618	11	2706	52.08	0.00532595656016829	-0.00532816273332562
5	A	26	50	20120618	11	2708	52.12	0.00578286774896759	-0.00573844730097352
5	A	26	50	20120618	11	2710	52.16	0.00603801308882319	-0.00632009212597412
5	A	26	50	20120618	11	2712	52.2	0.00603752518514419	-0.00580354355124952
5	A	26	50	20120618	11	2714	52.24	0.00639405549528619	-0.00694848378027902
5	A	26	50	20120618	11	2716	52.28	0.00612173453171569	-0.00710908187242202
5	A	26	50	20120618	11	2718	52.32	0.00656798255025469	-0.00777101160135862
5	A	26	50	20120618	11	2720	52.36	0.00640778750897689	-0.00753070136177232
5	A	26	50	20120618	11	2722	52.4	0.00600320929305319	-0.00762782954923612
5	A	26	50	20120618	11	2724	52.44	0.00630698236625089	-0.00770815687957892
5	A	26	50	20120618	11	2726	52.48	0.00642696424488269	-0.00714849600440542
5	A	26	50	20120618	11	2728	52.52	0.00690304509851989	-0.00793346938433622
5	A	26	50	20120618	11	2730	52.56	0.00688563612956709	-0.00790392646301822
5	A	26	50	20120618	11	2732	52.6	0.00758754567591189	-0.00835064117203282
5	A	26	50	20120618	11	2734	52.64	0.00742816380743249	-0.00740665361914882
5	A	26	50	20120618	11	2736	52.68	0.0079341199225749	-0.00709133349221432
5	A	26	50	20120618	11	2738	52.72	0.00791716350196209	-0.00776971759594902
5	A	26	50	20120618	11	2740	52.76	0.00826035070714309	-0.00834096088019842
5	A	26	50	20120618	11	2742	52.8	0.00837408883289699	-0.00742833351306002
5	A	26	50	20120618	11	2744	52.84	0.00830002646863549	-0.00771099237777152
5	A	26	50	20120618	11	2746	52.88	0.0081643468194614	-0.00787467345548052
5	A	26	50	20120618	11	2748	52.92	0.0082370727519065	-0.00793530786196732
5	A	26	50	20120618	11	2750	52.96	0.00848808858815989	-0.00779686342527882
5	A	26	50	20120618	11	2752	53	0.0082027780730189	-0.00803522205014892
5	A	26	50	20120618	11	2754	53.04	0.00829131491309129	-0.00731566311854572
5	A	26	50	20120618	11	2756	53.08	0.0082569848788647	-0.00832127502741012
5	A	26	50	20120618	11	2758	53.12	0.0084067076687131	-0.00846160743920442
5	A	26	50	20120618	11	2760	53.16	0.00872658156331849	-0.00755172364637702
5	A	26	50	20120618	11	2762	53.2	0.0090670817627311	-0.00786515579820582
5	A	26	50	20120618	11	2764	53.24	0.008936323576754	-0.00786665486458192
5	A	26	50	20120618	11	2766	53.28	0.009487571295445	-0.00772680187118522
5	A	26	50	20120618	11	2768	53.32	0.00997403106241649	-0.00825942439725982
5	A	26	50	20120618	11	2770	53.36	0.00965006301954809	-0.00877643259139212
5	A	26	50	20120618	11	2772	53.4	0.0102419891771472	-0.00941968055916972
5	A	26	50	20120618	11	2774	53.44	0.0103260641734303	-0.00915204064249062
5	A	26	50	20120618	11	2776	53.48	0.0107229632097103	-0.0100108218282417
5	A	26	50	20120618	11	2778	53.52	0.0107179498226317	-0.00932612326095092
5	A	26	50	20120618	11	2780	53.56	0.0110998652662183	-0.00991662106285202
5	A	26	50	20120618	11	2782	53.6	0.0109797066108913	-0.00951804618350062
5	A	26	50	20120618	11	2784	53.64	0.0118297408857591	-0.0104435570361922
5	A	26	50	20120618	11	2786	53.68	0.0116897690984232	-0.0110455523943554
5	A	26	50	20120618	11	2788	53.72	0.0119566948372533	-0.0107627874636267
5	A	26	50	20120618	11	2790	53.76	0.012026125652098	-0.0105005993402305
5	A	26	50	20120618	11	2792	53.8	0.012122080042305	-0.0113371773730523
5	A	26	50	20120618	11	2794	53.84	0.0121827498041308	-0.0106487382108891
5	A	26	50	20120618	11	2796	53.88	0.0125616317596262	-0.0113397088153290
5	A	26	50	20120618	11	2798	53.92	0.0124675229181181	-0.0110355751176728
5	A	26	50	20120618	11	2800	53.96	0.0128977337548598	-0.0112341236307622
5	A	26	50	20120618	11	2802	54	0.0128936466776646	-0.0114456758375576
5	A	26	50	20120618	11	2804	54.04	0.0134361142514535	-0.0109675549808566
5	A	26	50	20120618	11	2806	54.08	0.0136759111315166	-0.0113173437349468
5	A	26	50	20120618	11	2808	54.12	0.0139909335664963	-0.0115714008374661
5	A	26	50	20120618	11	2810	54.16	0.0142429506659519	-0.0108142266535309
5	A	26	50	20120618	11	2812	54.2	0.0145777430994267	-0.0115624389661214
5	A	26	50	20120618	11	2814	54.24	0.0147353515440989	-0.0113691923396773
5	A	26	50	20120618	11	2816	54.28	0.0147824137430276	-0.0112613189575666
5	A	26	50	20120618	11	2818	54.32	0.015174227338048	-0.0121406005124072
5	A	26	50	20120618	11	2820	54.36	0.0152830029177008	-0.0116105307125234
5	A	26	50	20120618	11	2822	54.4	0.0156762428178095	-0.0123831684732351
5	A	26	50	20120618	11	2824	54.44	0.0157782912663888	-0.0125540632421938
5	A	26	50	20120618	11	2826	54.48	0.0159630589754196	-0.0127720635557268
5	A	26	50	20120618	11	2828	54.52	0.0161830345917459	-0.0124226873984434
5	A	26	50	20120618	11	2830	54.56	0.0162263943795683	-0.0125481847099684
5	A	26	50	20120618	11	2832	54.6	0.017062403898538	-0.0125052661567775
5	A	26	50	20120618	11	2834	54.64	0.0173198720841697	-0.0132087560867783
5	A	26	50	20120618	11	2836	54.68	0.0175614982494758	-0.0133911111474717
5	A	26	50	20120618	11	2838	54.72	0.0182117112190481	-0.0142116802827674
5	A	26	50	20120618	11	2840	54.76	0.0185225659666594	-0.0141020681250818
5	A	26	50	20120618	11	2842	54.8	0.0186127899635117	-0.0136411787535315
5	A	26	50	20120618	11	2844	54.84	0.0185517532132664	-0.0141445815060871
5	A	26	50	20120618	11	2846	54.88	0.0190811350689628	-0.0143880673622276
5	A	26	50	20120618	11	2848	54.92	0.0188318573011775	-0.0147340773376792
5	A	26	50	20120618	11	2850	54.96	0.0192005194423644	-0.0154912706134975
5	A	26	50	20120618	11	2852	55	0.0190105955106851	-0.0150472026051649
5	A	26	50	20120618	11	2854	55.04	0.0192730275859208	-0.0155104035087829
5	A	26	50	20120618	11	2856	55.08	0.019180717624064	-0.0157727019408369
5	A	26	50	20120618	11	2858	55.12	0.0196734869048441	-0.0167838073622844
5	A	26	50	20120618	11	2860	55.16	0.0203304718360598	-0.0174172923067341
5	A	26	50	20120618	11	2862	55.2	0.0203212851047586	-0.0180432175725862
5	A	26	50	20120618	11	2864	55.24	0.0205230141841498	-0.0179932336084377
5	A	26	50	20120618	11	2866	55.28	0.0204477454957196	-0.0179572036895091
5	A	26	50	20120618	11	2868	55.32	0.0206430639450325	-0.0185452181323947
5	A	26	50	20120618	11	2870	55.36	0.0205942021593457	-0.0192198694194315
5	A	26	50	20120618	11	2872	55.4	0.0210177661923443	-0.0198354695120647
5	A	26	50	20120618	11	2874	55.44	0.0210982915125858	-0.0201466813486006
5	A	26	50	20120618	11	2876	55.48	0.0210467646414407	-0.0197958644612505
5	A	26	50	20120618	11	2878	55.52	0.0212803715087413	-0.0198223314680703
5	A	26	50	20120618	11	2880	55.56	0.0213677380870908	-0.019375754644878
5	A	26	50	20120618	11	2882	55.6	0.0212928660855649	-0.0203810377490892
5	A	26	50	20120618	11	2884	55.64	0.0218378262107576	-0.0207662058838693
5	A	26	50	20120618	11	2886	55.68	0.0220721755401784	-0.0208728234443366
5	A	26	50	20120618	11	2888	55.72	0.02215502724173	-0.0213729105731952
5	A	26	50	20120618	11	2890	55.76	0.0225351324919569	-0.0212158268017546
5	A	26	50	20120618	11	2892	55.8	0.0225287826730618	-0.0212784623204321
5	A	26	50	20120618	11	2894	55.84	0.0232826716388917	-0.0218021738868501
5	A	26	50	20120618	11	2896	55.88	0.0236735036989891	-0.0224403236147354
5	A	26	50	20120618	11	2898	55.92	0.0239470267440877	-0.0224814630872648
5	A	26	50	20120618	11	2900	55.96	0.0240805143622401	-0.0235309651140375
5	A	26	50	20120618	11	2902	56	0.0244235389328615	-0.0234895922962703
5	A	26	50	20120618	11	2904	56.04	0.0248826775080215	-0.024437313372959
5	A	26	50	20120618	11	2906	56.08	0.0249726497748597	-0.0254699438319326
5	A	26	50	20120618	11	2908	56.12	0.025463311170325	-0.0252375178329565
5	A	26	50	20120618	11	2910	56.16	0.0254154753965778	-0.0251577915433778
5	A	26	50	20120618	11	2912	56.2	0.0256928309604304	-0.0269191662510422
5	A	26	50	20120618	11	2914	56.24	0.0261220872030175	-0.0282620610234648
5	A	26	50	20120618	11	2916	56.28	0.0257749967684043	-0.0282762455854954
5	A	26	50	20120618	11	2918	56.32	0.0260196839989661	-0.028509138274947
5	A	26	50	20120618	11	2920	56.36	0.0258570918657	-0.0286092221687562
5	A	26	50	20120618	11	2922	56.4	0.0258698692852361	-0.0291206937167918
5	A	26	50	20120618	11	2924	56.44	0.0263030216861875	-0.0291767177870652
5	A	26	50	20120618	11	2926	56.48	0.026446804779074	-0.0287191207046882
5	A	26	50	20120618	11	2928	56.52	0.0266088170847794	-0.0292555884774388
5	A	26	50	20120618	11	2930	56.56	0.0272429504461475	-0.0299788172932364
5	A	26	50	20120618	11	2932	56.6	0.0276826930822996	-0.0302623034728819
5	A	26	50	20120618	11	2934	56.64	0.0278427749864925	-0.0309931761129841
5	A	26	50	20120618	11	2936	56.68	0.0281343999651894	-0.0315169866743515
5	A	26	50	20120618	11	2938	56.72	0.0286746012617447	-0.0313031858679919
5	A	26	50	20120618	11	2940	56.76	0.0288113769264296	-0.0308947397779751
5	A	26	50	20120618	11	2942	56.8	0.028972979110202	-0.0305665432365552
5	A	26	50	20120618	11	2944	56.84	0.0289785369695021	-0.0314421818479698
5	A	26	50	20120618	11	2946	56.88	0.028918666238339	-0.0311209220240733
5	A	26	50	20120618	11	2948	56.92	0.0291179218582096	-0.0309797905816163
5	A	26	50	20120618	11	2950	56.96	0.0295630597191022	-0.0315695742056683
5	A	26	50	20120618	11	2952	57	0.0303006569446935	-0.0321828337748558
5	A	26	50	20120618	11	2954	57.04	0.0307419905711032	-0.0328120598151625
5	A	26	50	20120618	11	2956	57.08	0.0312757642670175	-0.0325365215157375
5	A	26	50	20120618	11	2958	57.12	0.0317434234788909	-0.0331365935434558
5	A	26	50	20120618	11	2960	57.16	0.0321996063477056	-0.0330929367707854
5	A	26	50	20120618	11	2962	57.2	0.0326748245310698	-0.0338070721933769
5	A	26	50	20120618	11	2964	57.24	0.033406149719512	-0.0333055567088204
5	A	26	50	20120618	11	2966	57.28	0.0337398829070286	-0.0329397208734379
5	A	26	50	20120618	11	2968	57.32	0.0339952545210541	-0.0329080778449798
5	A	26	50	20120618	11	2970	57.36	0.0347111011420561	-0.0333992624994632
5	A	26	50	20120618	11	2972	57.4	0.0350673061830789	-0.0343356486544495
5	A	26	50	20120618	11	2974	57.44	0.0360011184693816	-0.0343516221966365
5	A	26	50	20120618	11	2976	57.48	0.0363287274050664	-0.0343096844005511
5	A	26	50	20120618	11	2978	57.52	0.036555777271185	-0.0343337988631099
5	A	26	50	20120618	11	2980	57.56	0.0370794138842842	-0.0355138653286016
5	A	26	50	20120618	11	2982	57.6	0.0378318136832329	-0.0353458185736255
5	A	26	50	20120618	11	2984	57.64	0.0390452280116321	-0.0371311026828822
5	A	26	50	20120618	11	2986	57.68	0.0392715735993967	-0.0368337635742864
5	A	26	50	20120618	11	2988	57.72	0.0393826565391872	-0.0369918054754155
5	A	26	50	20120618	11	2990	57.76	0.0393128764135926	-0.035966135775596
5	A	26	50	20120618	11	2992	57.8	0.0396965030555897	-0.036220885135654
5	A	26	50	20120618	11	2994	57.84	0.0398904473842948	-0.0367804337929814
5	A	26	50	20120618	11	2996	57.88	0.0403156231257797	-0.037756036585027
5	A	26	50	20120618	11	2998	57.92	0.04063276970953	-0.0380607197046522
5	A	26	50	20120618	11	3000	57.96	0.0408548408368023	-0.038221900452783
5	A	26	50	20120618	11	3002	58	0.0411041730518097	-0.0386701997880942
5	A	26	50	20120618	11	3004	58.04	0.0409920520792644	-0.0380501823993989
5	A	26	50	20120618	11	3006	58.08	0.0410896045307969	-0.0392242907831523
5	A	26	50	20120618	11	3008	58.12	0.0414945688270232	-0.0393420198195792
5	A	26	50	20120618	11	3010	58.16	0.0412724368885677	-0.0405159174855118
5	A	26	50	20120618	11	3012	58.2	0.0413301792283194	-0.0399448156226187
5	A	26	50	20120618	11	3014	58.24	0.0412713055177178	-0.0413944269504579
5	A	26	50	20120618	11	3016	58.28	0.041007823388912	-0.0422315141001622
5	A	26	50	20120618	11	3018	58.32	0.0409211462396742	-0.0420699967692036
5	A	26	50	20120618	11	3020	58.36	0.0411596887123075	-0.0429771087034487
5	A	26	50	20120618	11	3022	58.4	0.0411219362812599	-0.0423006832854979
5	A	26	50	20120618	11	3024	58.44	0.0412261284654678	-0.0429850565836693
5	A	26	50	20120618	11	3026	58.48	0.0412692124816455	-0.0433388008930935
5	A	26	50	20120618	11	3028	58.52	0.0413481892380362	-0.0433913459980034
5	A	26	50	20120618	11	3030	58.56	0.0415374534390886	-0.0435945260605096
5	A	26	50	20120618	11	3032	58.6	0.0420312543886624	-0.0441594053837283
5	A	26	50	20120618	11	3034	58.64	0.0419251105897385	-0.045186767897182
5	A	26	50	20120618	11	3036	58.68	0.0417271560463453	-0.0448795653560955
5	A	26	50	20120618	11	3038	58.72	0.0420822014322469	-0.0453474508421388
5	A	26	50	20120618	11	3040	58.76	0.0418839004065309	-0.045256828037062
5	A	26	50	20120618	11	3042	58.8	0.0420012094215298	-0.0472046950871966
5	A	26	50	20120618	11	3044	58.84	0.0414861881974525	-0.0468962197539039
5	A	26	50	20120618	11	3046	58.88	0.0415730562655213	-0.0472930127241668
5	A	26	50	20120618	11	3048	58.92	0.0416599879732004	-0.047690166318888
5	A	26	50	20120618	11	3050	58.96	0.0416790445009534	-0.0474896661910826
5	A	26	50	20120618	11	3052	59	0.04176569336592	-0.0490501518622119
5	A	26	50	20120618	11	3054	59.04	0.041789331945615	-0.049049282120871
5	A	26	50	20120618	11	3056	59.08	0.0412259163334334	-0.0504332244419415
5	A	26	50	20120618	11	3058	59.12	0.0413750027271788	-0.0493558482658545
5	A	26	50	20120618	11	3060	59.16	0.0411566269399449	-0.0509358288709411
5	A	26	50	20120618	11	3062	59.2	0.0412062092674417	-0.0510461940973487
5	A	26	50	20120618	11	3064	59.24	0.04095715918804	-0.0513649649053754
5	A	26	50	20120618	11	3066	59.28	0.0411939975333306	-0.0506731740570694
5	A	26	50	20120618	11	3068	59.32	0.0412987554029634	-0.0501796488791402
5	A	26	50	20120618	11	3070	59.36	0.041423142556842	-0.0506373520275345
5	A	26	50	20120618	11	3072	59.4	0.0419317644645494	-0.0514627577732135
5	A	26	50	20120618	11	3074	59.44	0.0419708886827525	-0.0513145976893515
5	A	26	50	20120618	11	3076	59.48	0.0421861319869457	-0.0528191794983602
5	A	26	50	20120618	11	3078	59.52	0.042735539813792	-0.0538749040648074
5	A	26	50	20120618	11	3080	59.56	0.0433121146831715	-0.0546238715674402
5	A	26	50	20120618	11	3082	59.6	0.0440216256274141	-0.0550537924904016
5	A	26	50	20120618	11	3084	59.64	0.044096083971473	-0.0554043053218358
5	A	26	50	20120618	11	3086	59.68	0.0434949795678541	-0.0538686744540651
5	A	26	50	20120618	11	3088	59.72	0.0436308077094523	-0.0548086385693642
5	A	26	50	20120618	11	3090	59.76	0.0436389394374359	-0.0541938092231225
5	A	26	50	20120618	11	3092	59.8	0.043834567599519	-0.0545798470992435
5	A	26	50	20120618	11	3094	59.84	0.0437354524420001	-0.053644747878599
5	A	26	50	20120618	11	3096	59.88	0.0436267277033248	-0.0541696756686806
5	A	26	50	20120618	11	3098	59.92	0.043782623535373	-0.0547896173969503
5	A	26	50	20120618	11	3100	59.96	0.0433276993166289	-0.0540288836374786
5	A	26	50	20120618	11	3102	60	0.0433607636297171	-0.0549099669711082
5	A	26	50	20120618	11	3104	60.04	0.043417897857637	-0.0552070932405628
5	A	26	50	20120618	11	3106	60.08	0.0431646899903619	-0.0537993072788307
5	A	26	50	20120618	11	3108	60.12	0.0431742995715182	-0.0548867031580072
5	A	26	50	20120618	11	3110	60.16	0.0434456871541377	-0.054894905596669
5	A	26	50	20120618	11	3112	60.2	0.0431863203867984	-0.0544727628483006
5	A	26	50	20120618	11	3114	60.24	0.0433662437072713	-0.0542521101772314
5	A	26	50	20120618	11	3116	60.28	0.0432305852713007	-0.0549823039948236
5	A	26	50	20120618	11	3118	60.32	0.0434695166526636	-0.0547486052036415
5	A	26	50	20120618	11	3120	60.36	0.0431035181827215	-0.0541052794541179
5	A	26	50	20120618	11	3122	60.4	0.0434593838124892	-0.0540554496392477
5	A	26	50	20120618	11	3124	60.44	0.0433555310395364	-0.0546804401099351
5	A	26	50	20120618	11	3126	60.48	0.0433447123057842	-0.0549848495792359
5	A	26	50	20120618	11	3128	60.52	0.043196219881735	-0.0546581662463277
5	A	26	50	20120618	11	3130	60.56	0.0435431971792633	-0.0545253008821428
5	A	26	50	20120618	11	3132	60.6	0.043818332427823	-0.0551752027247313
5	A	26	50	20120618	11	3134	60.64	0.0440329393359131	-0.0556742079802147
5	A	26	50	20120618	11	3136	60.68	0.0436509602527161	-0.0553997091277581
5	A	26	50	20120618	11	3138	60.72	0.0439689461722157	-0.0556846024498981
5	A	26	50	20120618	11	3140	60.76	0.0441437288263894	-0.0550100367227818
5	A	26	50	20120618	11	3142	60.8	0.044402968314508	-0.0553843649106063
5	A	26	50	20120618	11	3144	60.84	0.0447060979205349	-0.0549782805572387
5	A	26	50	20120618	11	3146	60.88	0.0446551013794757	-0.0549118973726209
5	A	26	50	20120618	11	3148	60.92	0.0449225150219848	-0.0547402259882844
5	A	26	50	20120618	11	3150	60.96	0.0450052253021802	-0.0548598896688646
5	A	26	50	20120618	11	3152	61	0.0455084944115541	-0.054952711576031
5	A	26	50	20120618	11	3154	61.04	0.0454174402713407	-0.0546583925204977
5	A	26	50	20120618	11	3156	61.08	0.0458495956517307	-0.0538052257625893
5	A	26	50	20120618	11	3158	61.12	0.0461637844078153	-0.0543056240184315
5	A	26	50	20120618	11	3160	61.16	0.0462270704647315	-0.0542240946065607
5	A	26	50	20120618	11	3162	61.2	0.0468630423037307	-0.0546001339927957
5	A	26	50	20120618	11	3164	61.24	0.0473026293763909	-0.0549923873375234
5	A	26	50	20120618	11	3166	61.28	0.047230235784133	-0.0546942569764395
5	A	26	50	20120618	11	3168	61.32	0.047393959288249	-0.0553685964293858
5	A	26	50	20120618	11	3170	61.36	0.047899441641848	-0.0555321785121455
5	A	26	50	20120618	11	3172	61.4	0.0473506065714944	-0.0548217978265621
5	A	26	50	20120618	11	3174	61.44	0.0475487166783795	-0.0553948583752391
5	A	26	50	20120618	11	3176	61.48	0.04763619285828	-0.0547629099738249
5	A	26	50	20120618	11	3178	61.52	0.0477013810324376	-0.0559985154343381
5	A	26	50	20120618	11	3180	61.56	0.0479465703088141	-0.055835209123223
5	A	26	50	20120618	11	3182	61.6	0.0478632943431937	-0.0555000192957372
5	A	26	50	20120618	11	3184	61.64	0.0479034438662295	-0.0559264188269283
5	A	26	50	20120618	11	3186	61.68	0.0480056066539753	-0.0565729406991028
5	A	26	50	20120618	11	3188	61.72	0.0485352367041519	-0.0574853842184781
5	A	26	50	20120618	11	3190	61.76	0.0490158642543922	-0.0585162681237021
5	A	26	50	20120618	11	3192	61.8	0.0493677488729818	-0.0593337966998388
5	A	26	50	20120618	11	3194	61.84	0.0490126327764022	-0.0581632592053304
5	A	26	50	20120618	11	3196	61.88	0.0494878721729698	-0.0593393969855458
5	A	26	50	20120618	11	3198	61.92	0.0494212415009786	-0.0590821727517536
5	A	26	50	20120618	11	3200	61.96	0.0495132785196179	-0.0596251176226198
5	A	26	50	20120618	11	3202	62	0.0496392071662794	-0.0596406103321956
5	A	26	50	20120618	11	3204	62.04	0.0499404841525395	-0.0606859475000271
5	A	26	50	20120618	11	3206	62.08	0.0496897228747273	-0.0605765085835029
5	A	26	50	20120618	11	3208	62.12	0.0499618175641279	-0.0614454013962249
5	A	26	50	20120618	11	3210	62.16	0.0498024356956485	-0.0612308651988129
5	A	26	50	20120618	11	3212	62.2	0.050094187953566	-0.0615090410065317
5	A	26	50	20120618	11	3214	62.24	0.0500112443281329	-0.0612271175328726
5	A	26	50	20120618	11	3216	62.28	0.0502407641182382	-0.061051055015425
5	A	26	50	20120618	11	3218	62.32	0.050295232553593	-0.0607373612340872
5	A	26	50	20120618	11	3220	62.36	0.0503837552515297	-0.0609625111042848
5	A	26	50	20120618	11	3222	62.4	0.0510748955615971	-0.0620232985552852
5	A	26	50	20120618	11	3224	62.44	0.050767000055865	-0.0615697814790356
5	A	26	50	20120618	11	3226	62.48	0.0505866029738487	-0.0610610322921075
5	A	26	50	20120618	11	3228	62.52	0.0511478689814155	-0.0608041050431634
5	A	26	50	20120618	11	3230	62.56	0.0510544177492139	-0.0610130975234109
5	A	26	50	20120618	11	3232	62.6	0.0512175967811084	-0.0611821172573179
5	A	26	50	20120618	11	3234	62.64	0.0520820065368377	-0.0621253552770139
5	A	26	50	20120618	11	3236	62.68	0.0520625681714228	-0.0621235804389931
5	A	26	50	20120618	11	3238	62.72	0.0523198206894863	-0.0621553931730787
5	A	26	50	20120618	11	3240	62.76	0.0527759116344194	-0.0632615839504991
5	A	26	50	20120618	11	3242	62.8	0.0525021269598118	-0.0628443838785313
5	A	26	50	20120618	11	3244	62.84	0.0525041068587992	-0.0626212209783888
5	A	26	50	20120618	11	3246	62.88	0.052550754693154	-0.0629330762820955
5	A	26	50	20120618	11	3248	62.92	0.0524027218885126	-0.0633533451974937
5	A	26	50	20120618	11	3250	62.96	0.0521359587842422	-0.0631971170252584
5	A	26	50	20120618	11	3252	63	0.0519340090875353	-0.0631067487786227
5	A	26	50	20120618	11	3254	63.04	0.0520406973586807	-0.0629656951179116
5	A	26	50	20120618	11	3256	63.08	0.0522933607537343	-0.0640998095421211
5	A	26	50	20120618	11	3258	63.12	0.0520443177454004	-0.0642977994408533
5	A	26	50	20120618	11	3260	63.16	0.0519449692426437	-0.0637229923384268
5	A	26	50	20120618	11	3262	63.2	0.0521068966955354	-0.0646963955334082
5	A	26	50	20120618	11	3264	63.24	0.0521229480194684	-0.0643924103281761
5	A	26	50	20120618	11	3266	63.28	0.0517722230559998	-0.0643024663456092
5	A	26	50	20120618	11	3268	63.32	0.0516933806498975	-0.0645385692998473
5	A	26	50	20120618	11	3270	63.36	0.0516136897156578	-0.0641528425507101
5	A	26	50	20120618	11	3272	63.4	0.0515269277136062	-0.0640202600292376
5	A	26	50	20120618	11	3274	63.44	0.0517744150870215	-0.0639291846758208
5	A	26	50	20120618	11	3276	63.48	0.051629882460947	-0.0648559188232439
5	A	26	50	20120618	11	3278	63.52	0.0513455548242319	-0.0643480040223176
5	A	26	50	20120618	11	3280	63.56	0.0511792433092968	-0.0642203005376353
5	A	26	50	20120618	11	3282	63.6	0.0511455143158342	-0.0647078506632634
5	A	26	50	20120618	11	3284	63.64	0.0505235431911025	-0.0636815558810493
5	A	26	50	20120618	11	3286	63.68	0.0507276849188311	-0.0640166537846535
5	A	26	50	20120618	11	3288	63.72	0.0505900819392121	-0.0639995418005488
5	A	26	50	20120618	11	3290	63.76	0.050611436564004	-0.063499051620825
5	A	26	50	20120618	11	3292	63.8	0.050417760016637	-0.0631858740274375
5	A	26	50	20120618	11	3294	63.84	0.0502760558176872	-0.0624246028668121
5	A	26	50	20120618	11	3296	63.88	0.0500979356195063	-0.0623268099989739
5	A	26	50	20120618	11	3298	63.92	0.0503377155290067	-0.0627423766542773
5	A	26	50	20120618	11	3300	63.96	0.0501518171562327	-0.0624265120551212
5	A	26	50	20120618	11	3302	64	0.0505226946629651	-0.0627167793887983
5	A	26	50	20120618	11	3304	64.04	0.0501972134115849	-0.0625600138154093
5	A	26	50	20120618	11	3306	64.08	0.0503329072028946	-0.0626566753123975
5	A	26	50	20120618	11	3308	64.12	0.0500742475423366	-0.062667706178184
5	A	26	50	20120618	11	3310	64.16	0.0503955568637077	-0.0621389317272127
5	A	26	50	20120618	11	3312	64.2	0.0502626207888447	-0.0614172585463337
5	A	26	50	20120618	11	3314	64.24	0.0502935213551825	-0.0613058892282968
5	A	26	50	20120618	11	3316	64.28	0.0503243087844354	-0.0611944916259887
5	A	26	50	20120618	11	3318	64.32	0.0504061493232899	-0.0610894579847112
5	A	26	50	20120618	11	3320	64.36	0.0501818833365688	-0.0607519983444577
5	A	26	50	20120618	11	3322	64.4	0.0507519316103579	-0.0615639195638196
5	A	26	50	20120618	11	3324	64.44	0.0504026986421977	-0.0617536292421441
5	A	26	50	20120618	11	3326	64.48	0.0501408004325819	-0.0602033541929351
5	A	26	50	20120618	11	3328	64.52	0.0502215378848577	-0.0601900747275844
5	A	26	50	20120618	11	3330	64.56	0.0500982538175579	-0.0605909689171781
5	A	26	50	20120618	11	3332	64.6	0.0502890241560542	-0.0603235482036012
5	A	26	50	20120618	11	3334	64.64	0.05023099897359	-0.059051222687941
5	A	26	50	20120618	11	3336	64.68	0.0503194651029843	-0.0596948949197873
5	A	26	50	20120618	11	3338	64.72	0.0501087967796654	-0.0599433227452216
5	A	26	50	20120618	11	3340	64.76	0.0501617590775762	-0.059326796342705
5	A	26	50	20120618	11	3342	64.8	0.0505055402524535	-0.0593501450086198
5	A	26	50	20120618	11	3344	64.84	0.05045433157936	-0.059098994822078
5	A	26	50	20120618	11	3346	64.88	0.0505458594811167	-0.0601112606057534
5	A	26	50	20120618	11	3348	64.92	0.0502145163145205	-0.0588398755421122
5	A	26	50	20120618	11	3350	64.96	0.0505054200443007	-0.058774821718243
5	A	26	50	20120618	11	3352	65	0.050530027360286	-0.0586554620935787
5	A	26	50	20120618	11	3354	65.04	0.0505750629911797	-0.0586077394569164
5	A	26	50	20120618	11	3356	65.08	0.0505136507672337	-0.0594420193926994
5	A	26	50	20120618	11	3358	65.12	0.0504169680570421	-0.059415948365677
5	A	26	50	20120618	11	3360	65.16	0.0505432502570942	-0.059411854217414
5	A	26	50	20120618	11	3362	65.2	0.0502571053559514	-0.0592651083471143
5	A	26	50	20120618	11	3364	65.24	0.0502039238549384	-0.0588496194735569
5	A	26	50	20120618	11	3366	65.28	0.0500976810610651	-0.0584409471093701
5	A	26	50	20120618	11	3368	65.32	0.0501739778827551	-0.0592855861594975
5	A	26	50	20120618	11	3370	65.36	0.0499031135591538	-0.0588970026989642
5	A	26	50	20120618	11	3372	65.4	0.0498787608016097	-0.058564832217434
5	A	26	50	20120618	11	3374	65.44	0.0498954838769848	-0.0581009348136366
5	A	26	50	20120618	11	3376	65.48	0.0500706837241594	-0.0584330133712852
5	A	26	50	20120618	11	3378	65.52	0.0502091918004582	-0.0586831311819265
5	A	26	50	20120618	11	3380	65.56	0.0497418083602295	-0.0580820762757824
5	A	26	50	20120618	11	3382	65.6	0.049961287234042	-0.0588081405897725
5	A	26	50	20120618	11	3384	65.64	0.0503604207277506	-0.0583132648378913
5	A	26	50	20120618	11	3386	65.68	0.0500948243496691	-0.0586866242894256
5	A	26	50	20120618	11	3388	65.72	0.0502840107689756	-0.0594076257188625
5	A	26	50	20120618	11	3390	65.76	0.0502417752809353	-0.0589340975207053
5	A	26	50	20120618	11	3392	65.8	0.0504114879794879	-0.059766355131094
5	A	26	50	20120618	11	3394	65.84	0.0506149579557743	-0.0588895780777618
5	A	26	50	20120618	11	3396	65.88	0.0503867816685532	-0.0580330525626427
5	A	26	50	20120618	11	3398	65.92	0.0503011298241481	-0.0584366196158693
5	A	26	50	20120618	11	3400	65.96	0.0506646251360849	-0.0588000300749923
5	A	26	50	20120618	11	3402	66	0.0505051159883848	-0.0584821007240352
5	A	26	50	20120618	11	3404	66.04	0.0507409855973852	-0.0588334125861321
5	A	26	50	20120618	11	3406	66.08	0.0507057858218177	-0.0592439446411534
5	A	26	50	20120618	11	3408	66.12	0.0505785419565432	-0.0583990581036527
5	A	26	50	20120618	11	3410	66.16	0.051041824177441	-0.0588704296261272
5	A	26	50	20120618	11	3412	66.2	0.0511011362942469	-0.0591147491611628
5	A	26	50	20120618	11	3414	66.24	0.0510169481608789	-0.0580979720362234
5	A	26	50	20120618	11	3416	66.28	0.0509825120606351	-0.0586262515124479
5	A	26	50	20120618	11	3418	66.32	0.0510021554870164	-0.0591585756394607
5	A	26	50	20120618	11	3420	66.36	0.0509628827763893	-0.0582012520526835
5	A	26	50	20120618	11	3422	66.4	0.0510668769706984	-0.0585046927856941
5	A	26	50	20120618	11	3424	66.44	0.0510439808531236	-0.057877474928646
5	A	26	50	20120618	11	3426	66.48	0.0509288497270108	-0.0575919593525385
5	A	26	50	20120618	11	3428	66.52	0.0512890428502795	-0.0583344285438522
5	A	26	50	20120618	11	3430	66.56	0.0511286286058995	-0.0579028529910228
5	A	26	50	20120618	11	3432	66.6	0.0512347299784165	-0.0572497338125799
5	A	26	50	20120618	11	3434	66.64	0.0511405292130268	-0.0578106250535526
5	A	26	50	20120618	11	3436	66.68	0.0513377978628423	-0.057479147536668
5	A	26	50	20120618	11	3438	66.72	0.0512153128262051	-0.0570867174152451
5	A	26	50	20120618	11	3440	66.76	0.0511421697007592	-0.0582012874080226
5	A	26	50	20120618	11	3442	66.8	0.0510716640836071	-0.0573063094261426
5	A	26	50	20120618	11	3444	66.84	0.0508831564868105	-0.0573705076508065
5	A	26	50	20120618	11	3446	66.88	0.0507869263249589	-0.0569545096603666
5	A	26	50	20120618	11	3448	66.92	0.0506907527316497	-0.056538879365453
5	A	26	50	20120618	11	3450	66.96	0.050704046339136	-0.0569072819984512
5	A	26	50	20120618	11	3452	67	0.0503575003767443	-0.0565754297149725
5	A	26	50	20120618	11	3454	67.04	0.0504052512976778	-0.0566211583105119
5	A	26	50	20120618	11	3456	67.08	0.05031443757377	-0.0565924709883992
5	A	26	50	20120618	11	3458	67.12	0.0500794164929071	-0.0570128954672892
5	A	26	50	20120618	11	3460	67.16	0.0503168205236226	-0.0562532223679893
5	A	26	50	20120618	11	3462	67.2	0.0501012448792423	-0.0565361145779386
5	A	26	50	20120618	11	3464	67.24	0.0501429712504001	-0.0569053586680064
5	A	26	50	20120618	11	3466	67.28	0.0500223388335297	-0.0566249201185878
5	A	26	50	20120618	11	3468	67.32	0.0497763575975583	-0.0563293989815265
5	A	26	50	20120618	11	3470	67.36	0.0499235984426048	-0.0560907999403507
5	A	26	50	20120618	11	3472	67.4	0.0496371777698174	-0.0558910139903943
5	A	26	50	20120618	11	3474	67.44	0.049925656123338	-0.0569065819627378
5	A	26	50	20120618	11	3476	67.48	0.0496266065234386	-0.0566130760800029
5	A	26	50	20120618	11	3478	67.52	0.0494763604745721	-0.0560587609320952
5	A	26	50	20120618	11	3480	67.56	0.0497628306448342	-0.0562586388059332
5	A	26	50	20120618	11	3482	67.6	0.0496032366443204	-0.0564040906708232
5	A	26	50	20120618	11	3484	67.64	0.0494029274353459	-0.0559262844766399
5	A	26	50	20120618	11	3486	67.68	0.0494526794684702	-0.0568601179761461
5	A	26	50	20120618	11	3488	67.72	0.0493297348124253	-0.0561557476982027
5	A	26	50	20120618	11	3490	67.76	0.0495147210174515	-0.0556066015008654
5	A	26	50	20120618	11	3492	67.8	0.0493944350829038	-0.0562558033077406
5	A	26	50	20120618	11	3494	67.84	0.0490827424137568	-0.0553891732367184
5	A	26	50	20120618	11	3496	67.88	0.0492623192519069	-0.0560114554884338
5	A	26	50	20120618	11	3498	67.92	0.0491150147672501	-0.0551582038777116
5	A	26	50	20120618	11	3500	67.96	0.0496120542658818	-0.0556115158929947
5	A	26	50	20120618	11	3502	68	0.0492177573825566	-0.0559564567229931
5	A	26	50	20120618	11	3504	68.04	0.0492554178897225	-0.0564197106596196
5	A	26	50	20120618	11	3506	68.08	0.0491904559897349	-0.0560926525601174
5	A	26	50	20120618	11	3508	68.12	0.0488465616777727	-0.0548339600631985
5	A	26	50	20120618	11	3510	68.16	0.0485867918595682	-0.0548022604661979
5	A	26	50	20120618	11	3512	68.2	0.0485386308167016	-0.0548624423243447
5	A	26	50	20120618	11	3514	68.24	0.0485665120370838	-0.0550028525178849
5	A	26	50	20120618	11	3516	68.28	0.048766418195193	-0.0557531564523341
5	A	26	50	20120618	11	3518	68.32	0.0481152152761271	-0.0547689628078718
5	A	26	50	20120618	11	3520	68.36	0.0479319968380538	-0.0548349429416244
5	A	26	50	20120618	11	3522	68.4	0.0480016539270685	-0.0540339960195065
5	A	26	50	20120618	11	3524	68.44	0.0477793536971991	-0.0540069703983296
5	A	26	50	20120618	11	3526	68.48	0.0478236610081082	-0.0547298739450079
5	A	26	50	20120618	11	3528	68.52	0.0478035791755225	-0.0542616278345061
5	A	26	50	20120618	11	3530	68.56	0.0475778070513575	-0.0541458673833581
5	A	26	50	20120618	11	3532	68.6	0.0478778253875471	-0.0548752550992198
5	A	26	50	20120618	11	3534	68.64	0.0475419425954157	-0.0547520841690049
5	A	26	50	20120618	11	3536	68.68	0.047651565359703	-0.0546929488288943
5	A	26	50	20120618	11	3538	68.72	0.0472502044796337	-0.0539698685055207
5	A	26	50	20120618	11	3540	68.76	0.0475164938223608	-0.0539782194366065
5	A	26	50	20120618	11	3542	68.8	0.0474356573751355	-0.0540873401550793
5	A	26	50	20120618	11	3544	68.84	0.0469649788173065	-0.0539206326603467
5	A	26	50	20120618	11	3546	68.88	0.0468568763325987	-0.0531564482197828
5	A	26	50	20120618	11	3548	68.92	0.0468303456861686	-0.0526929538668506
5	A	26	50	20120618	11	3550	68.96	0.0468063252688117	-0.0534144644131699
5	A	26	50	20120618	11	3552	69	0.0467993885512883	-0.0527997128486742
5	A	26	50	20120618	11	3554	69.04	0.046635226640968	-0.0522754355968312
5	A	26	50	20120618	11	3556	69.08	0.0466265504407628	-0.0526246544228558
5	A	26	50	20120618	11	3558	69.12	0.0466091838982169	-0.0533239547451781
5	A	26	50	20120618	11	3560	69.16	0.0463230319260063	-0.052307616026443
5	A	26	50	20120618	11	3562	69.2	0.0465110516191238	-0.052501858259235
5	A	26	50	20120618	11	3564	69.24	0.046537766113317	-0.0526510719322009
5	A	26	50	20120618	11	3566	69.28	0.0467411653789254	-0.0528433696213446
5	A	26	50	20120618	11	3568	69.32	0.0464827037082661	-0.0522069169497342
5	A	26	50	20120618	11	3570	69.36	0.0462872876782173	-0.0520199296325173
5	A	26	50	20120618	11	3572	69.4	0.0466061574811934	-0.0521762355864986
5	A	26	50	20120618	11	3574	69.44	0.0463050714137642	-0.0522347840279808
5	A	26	50	20120618	11	3576	69.48	0.0460676108145061	-0.0518253833438094
5	A	26	50	20120618	11	3578	69.52	0.0463696090496831	-0.0534028749330263
5	A	26	50	20120618	11	3580	69.56	0.0461894240997011	-0.0525636947472497
5	A	26	50	20120618	11	3582	69.6	0.0463182377420299	-0.052161937887383
5	A	26	50	20120618	11	3584	69.64	0.0460675896013027	-0.0522160103429403
5	A	26	50	20120618	11	3586	69.68	0.0461689675005214	-0.0519560991033796
5	A	26	50	20120618	11	3588	69.72	0.0459998629138006	-0.0511807918731476
5	A	26	50	20120618	11	3590	69.76	0.0457449014217082	-0.0504032360433514
5	A	26	50	20120618	11	3592	69.8	0.0458121260633956	-0.051021904979415
5	A	26	50	20120618	11	3594	69.84	0.0458063348588577	-0.0501498938257879
5	A	26	50	20120618	11	3596	69.88	0.0459892350988794	-0.0505898132386353
5	A	26	50	20120618	11	3598	69.92	0.0457182293539218	-0.0510330701954899
5	A	26	50	20120618	11	3600	69.96	0.0455467064620094	-0.0503146284926009
5	A	26	50	20120618	11	3602	70	0.0456553887742778	-0.0506285131927696
5	A	26	50	20120618	11	3604	70.04	0.0455818072426275	-0.049631252214991
5	A	26	50	20120618	11	3606	70.08	0.0455782646376538	-0.0500196023302865
5	A	26	50	20120618	11	3608	70.12	0.0453890428630082	-0.0494772514291164
5	A	26	50	20120618	11	3610	70.16	0.0457375192269126	-0.0503899707201364
5	A	26	50	20120618	11	3612	70.2	0.0453312722389853	-0.0495186171758158
5	A	26	50	20120618	11	3614	70.24	0.0454678781980427	-0.0498686421035709
5	A	26	50	20120618	11	3616	70.28	0.0457004173341038	-0.0490353450462138
5	A	26	50	20120618	11	3618	70.32	0.0456605082273736	-0.0493363179765581
5	A	26	50	20120618	11	3620	70.36	0.0458064267827392	-0.0496599183239003
5	A	26	50	20120618	11	3622	70.4	0.0458032942996986	-0.0496769100998522
5	A	26	50	20120618	11	3624	70.44	0.0456448811675094	-0.0492229687595339
5	A	26	50	20120618	11	3626	70.48	0.0453463265423568	-0.0487309780033199
5	A	26	50	20120618	11	3628	70.52	0.0454893176756483	-0.0482925576568486
5	A	26	50	20120618	11	3630	70.56	0.045297458392709	-0.0486842453161513
5	A	26	50	20120618	11	3632	70.6	0.0452454153336136	-0.0479808154902269
5	A	26	50	20120618	11	3634	70.64	0.0452222222311907	-0.0479535211684731
5	A	26	50	20120618	11	3636	70.68	0.0451977563365617	-0.0475984121429612
5	A	26	50	20120618	11	3638	70.72	0.0449781077571217	-0.0466869727152152
5	A	26	50	20120618	11	3640	70.76	0.044799641076618	-0.0472708944240513
5	A	26	50	20120618	11	3642	70.8	0.0443641976496955	-0.0464080898007152
5	A	26	50	20120618	11	3644	70.84	0.044693051800422	-0.0468789734195108
5	A	26	50	20120618	11	3646	70.88	0.0445814774214185	-0.0472974321415492
5	A	26	50	20120618	11	3648	70.92	0.0448070869110239	-0.0462824086414271
5	A	26	50	20120618	11	3650	70.96	0.0447120093332256	-0.0460049823668964
5	A	26	50	20120618	11	3652	71	0.0445994520757963	-0.0464269695517729
5	A	26	50	20120618	11	3654	71.04	0.0445001035730396	-0.0456444144770338
5	A	26	50	20120618	11	3656	71.08	0.0445708001090226	-0.0452398221189744
5	A	26	50	20120618	11	3658	71.12	0.0440630338005204	-0.0447832361992945
5	A	26	50	20120618	11	3660	71.16	0.0440874501976747	-0.0446335204805138
5	A	26	50	20120618	11	3662	71.2	0.0441538263112247	-0.0449737307661461
5	A	26	50	20120618	11	3664	71.24	0.0441417913538089	-0.044723004843673
5	A	26	50	20120618	11	3666	71.28	0.0438625548859184	-0.0440050793287343
5	A	26	50	20120618	11	3668	71.32	0.0441698705640898	-0.0447987289088703
5	A	26	50	20120618	11	3670	71.36	0.0439805639366306	-0.0445503364387751
5	A	26	50	20120618	11	3672	71.4	0.0437913775173241	-0.0443021066032395
5	A	26	50	20120618	11	3674	71.44	0.0441069875580389	-0.0443397671104055
5	A	26	50	20120618	11	3676	71.48	0.0437235164795336	-0.0435426527070417
5	A	26	50	20120618	11	3678	71.52	0.0435916764201814	-0.0440878673906756
5	A	26	50	20120618	11	3680	71.56	0.0434641992096691	-0.0444311535908061
5	A	26	50	20120618	11	3682	71.6	0.0433391473754163	-0.0445010510961264
5	A	26	50	20120618	11	3684	71.64	0.0429205684452251	-0.0429166793579285
5	A	26	50	20120618	11	3686	71.68	0.0427838705622861	-0.0434568523702126
5	A	26	50	20120618	11	3688	71.72	0.0430707862098203	-0.0435637951997992
5	A	26	50	20120618	11	3690	71.76	0.0428288708378408	-0.0434654507886718
5	A	26	50	20120618	11	3692	71.8	0.0425729759647972	-0.0431525489669289
5	A	26	50	20120618	11	3694	71.84	0.042755345874733	-0.0428919730469939
5	A	26	50	20120618	11	3696	71.88	0.0423399277118537	-0.0425428673580543
5	A	26	50	20120618	11	3698	71.92	0.0421576780100707	-0.0430008887045
5	A	26	50	20120618	11	3700	71.96	0.0421842864382468	-0.0420140292674727
5	A	26	50	20120618	11	3702	72	0.0419131180587295	-0.0418814396749324
5	A	26	50	20120618	11	3704	72.04	0.04180350236551	-0.0428332195445451
5	A	26	50	20120618	11	3706	72.08	0.0414773069362808	-0.041217134067211
5	A	26	50	20120618	11	3708	72.12	0.0417425568320395	-0.0411739157007449
5	A	26	50	20120618	11	3710	72.16	0.0414993686678539	-0.0405265735847043
5	A	26	50	20120618	11	3712	72.2	0.0413644809782747	-0.0415555270884157
5	A	26	50	20120618	11	3714	72.24	0.0411057788913098	-0.0406291182101119
5	A	26	50	20120618	11	3716	72.28	0.0413071770447274	-0.0412783695144618
5	A	26	50	20120618	11	3718	72.32	0.0411401372098077	-0.0415617991255648
5	A	26	50	20120618	11	3720	72.36	0.0411756622544945	-0.0414520278688534
5	A	26	50	20120618	11	3722	72.4	0.0410084173586082	-0.0412628909470216
5	A	26	50	20120618	11	3724	72.44	0.0414562422252693	-0.0412464012168843
5	A	26	50	20120618	11	3726	72.48	0.0412236606628014	-0.0406513850026515
5	A	26	50	20120618	11	3728	72.52	0.0410451656980265	-0.0409000249601201
5	A	26	50	20120618	11	3730	72.56	0.0410811362199855	-0.0403900100520537
5	A	26	50	20120618	11	3732	72.6	0.0412475396588021	-0.0410299911865022
5	A	26	50	20120618	11	3734	72.64	0.0409214007981154	-0.0401346737933672
5	A	26	50	20120618	11	3736	72.68	0.0407387268322637	-0.0402341920017514
5	A	26	50	20120618	11	3738	72.72	0.040635842795601	-0.039541439488223
5	A	26	50	20120618	11	3740	72.76	0.040635842795601	-0.039541439488223
5	A	26	50	20120618	11	3742	72.8	0.0405650472646686	-0.0391366349981293
5	A	26	50	20120618	11	3744	72.84	0.0402641804003416	-0.0394182685580081
5	A	26	50	20120618	11	3746	72.88	0.0403624201596654	-0.0383883449037929
5	A	26	50	20120618	11	3748	72.92	0.0399814013274773	-0.0388629846738101
5	A	26	50	20120618	11	3750	72.96	0.0400369940626142	-0.0392117155961557
5	A	26	50	20120618	11	3752	73	0.0400199457181197	-0.0385772357524648
5	A	26	50	20120618	11	3754	73.04	0.0402522444378751	-0.0393783028827354
5	A	26	50	20120618	11	3756	73.08	0.0399606477434494	-0.0384782832295056
5	A	26	50	20120618	11	3758	73.12	0.0400258712729461	-0.0386365054428639
5	A	26	50	20120618	11	3760	73.16	0.0402596761301454	-0.0391701942859644
5	A	26	50	20120618	11	3762	73.2	0.0401601932771003	-0.0394345744403822
5	A	26	50	20120618	11	3764	73.24	0.0398258731909553	-0.039007764787258
5	A	26	50	20120618	11	3766	73.28	0.0398730796396673	-0.0388332791179324
5	A	26	50	20120618	11	3768	73.32	0.0396548947712644	-0.038367126043503
5	A	26	50	20120618	11	3770	73.36	0.0394803171780572	-0.0386783166668354
5	A	26	50	20120618	11	3772	73.4	0.0398048014088759	-0.0386204116925241
5	A	26	50	20120618	11	3774	73.44	0.0394247456561238	-0.0386491767963827
5	A	26	50	20120618	11	3776	73.48	0.0391766077444698	-0.0379834499040312
5	A	26	50	20120618	11	3778	73.52	0.0392534794439729	-0.0372829100235215
5	A	26	50	20120618	11	3780	73.56	0.0394534188361009	-0.0377814507098497
5	A	26	50	20120618	11	3782	73.6	0.0388786188047422	-0.0381033893562561
5	A	26	50	20120618	11	3784	73.64	0.0390816503748243	-0.0374442739123087
5	A	26	50	20120618	11	3786	73.68	0.0386098404461453	-0.037772116900338
5	A	26	50	20120618	11	3788	73.72	0.0387439644604008	-0.0382452561897655
5	A	26	50	20120618	11	3790	73.76	0.038642402713419	-0.0377450700659576
5	A	26	50	20120618	11	3792	73.8	0.0386040492416074	-0.0377405728668293
5	A	26	50	20120618	11	3794	73.84	0.0381484815556924	-0.0378373545719703
5	A	26	50	20120618	11	3796	73.88	0.0376126006815701	-0.0368557842936662
5	A	26	50	20120618	11	3798	73.92	0.0377104854732898	-0.0369987400716186
5	A	26	50	20120618	11	3800	73.96	0.0375661437660462	-0.0363820934609493
5	A	26	50	20120618	11	3802	74	0.0374192352611869	-0.0364796459124818
5	A	26	50	20120618	11	3804	74.04	0.0374074548622123	-0.0360572627478078
5	A	26	50	20120618	11	3806	74.08	0.0374805555612514	-0.0364989357854726
5	A	26	50	20120618	11	3808	74.12	0.0371928125987831	-0.0360058914401546
5	A	26	50	20120618	11	3810	74.16	0.0369929403817994	-0.0351784789254305
5	A	26	50	20120618	11	3812	74.2	0.0370132074763617	-0.0356315491101944
5	A	26	50	20120618	11	3814	74.24	0.0364928051696797	-0.0348387127028568
5	A	26	50	20120618	11	3816	74.28	0.0362699321833175	-0.0351330034741189
5	A	26	50	20120618	11	3818	74.32	0.0364080089244798	-0.0347808147996133
5	A	26	50	20120618	11	3820	74.36	0.0363472189545012	-0.0350876779294448
5	A	26	50	20120618	11	3822	74.4	0.0362519292446685	-0.035121873613383
5	A	26	50	20120618	11	3824	74.44	0.0357396798791735	-0.0341616438177351
5	A	26	50	20120618	11	3826	74.48	0.0355456653347651	-0.0337656484639214
5	A	26	50	20120618	11	3828	74.52	0.0356363751139761	-0.0336968589949273
5	A	26	50	20120618	11	3830	74.56	0.0352254583928658	-0.0329134723626135
5	A	26	50	20120618	11	3832	74.6	0.0350886700002588	-0.0323120412756617
5	A	26	50	20120618	11	3834	74.64	0.0348614384076974	-0.0326896037699034
5	A	26	50	20120618	11	3836	74.68	0.0348962231115843	-0.0324985484673742
5	A	26	50	20120618	11	3838	74.72	0.0344017843516939	-0.032648767646183
5	A	26	50	20120618	11	3840	74.76	0.0342590944458911	-0.0312792389897403
5	A	26	50	20120618	11	3842	74.8	0.0340381886305942	-0.0316146961035894
5	A	26	50	20120618	11	3844	74.84	0.0342205373273266	-0.0322808755442809
5	A	26	50	20120618	11	3846	74.88	0.0340441721681766	-0.0313794685475463
5	A	26	50	20120618	11	3848	74.92	0.0341644043626089	-0.0316453166556419
5	A	26	50	20120618	11	3850	74.96	0.0339919742526962	-0.0311194081084548
5	A	26	50	20120618	11	3852	75	0.0337279936136097	-0.0301841356466488
5	A	26	50	20120618	11	3854	75.04	0.0338202887262241	-0.0295425599864088
5	A	26	50	20120618	11	3856	75.08	0.0336275710156524	-0.0298305956910844
5	A	26	50	20120618	11	3858	75.12	0.0336516655378	-0.0303448922721323
5	A	26	50	20120618	11	3860	75.16	0.0335131795232327	-0.0296014747092037
5	A	26	50	20120618	11	3862	75.2	0.0332498356338027	-0.0299411861310018
5	A	26	50	20120618	11	3864	75.24	0.0327739700941803	-0.0299260367217683
5	A	26	50	20120618	11	3866	75.28	0.0323682159596795	-0.0288040159448374
5	A	26	50	20120618	11	3868	75.32	0.0325032401208674	-0.0289027612855098
5	A	26	50	20120618	11	3870	75.36	0.0325792625002735	-0.0294197186528067
5	A	26	50	20120618	11	3872	75.4	0.0321411993275796	-0.0285043794463096
5	A	26	50	20120618	11	3874	75.44	0.0320523541889506	-0.0292550765321292
5	A	26	50	20120618	11	3876	75.48	0.0320340387091043	-0.0284657346465042
5	A	26	50	20120618	11	3878	75.52	0.0321283893811316	-0.0286215583536607
5	A	26	50	20120618	11	3880	75.56	0.0319370081023763	-0.0282686088322586
5	A	26	50	20120618	11	3882	75.6	0.0313725484470323	-0.0283369623699222
5	A	26	50	20120618	11	3884	75.64	0.0312860505493634	-0.0285443755271739
5	A	26	50	20120618	11	3886	75.68	0.0311108464595482	-0.0283968560820556
5	A	26	50	20120618	11	3888	75.72	0.0306742582267469	-0.0282630919851518
5	A	26	50	20120618	11	3890	75.76	0.0305929770093563	-0.0278192757068333
5	A	26	50	20120618	11	3892	75.8	0.0302493011933895	-0.0264934724124187
5	A	26	50	20120618	11	3894	75.84	0.0301981193903536	-0.0265295221303372
5	A	26	50	20120618	11	3896	75.88	0.0301227826075404	-0.0268933584798745
5	A	26	50	20120618	11	3898	75.92	0.0298357540350532	-0.0254677744283279
5	A	26	50	20120618	11	3900	75.96	0.0294505102398475	-0.0257193750418893
5	A	26	50	20120618	11	3902	76	0.0296025827455298	-0.026032720219584
5	A	26	50	20120618	11	3904	76.04	0.0292215036678439	-0.0261467957766938
5	A	26	50	20120618	11	3906	76.08	0.0289460065220336	-0.0260544559749309
5	A	26	50	20120618	11	3908	76.12	0.0283692506333181	-0.0253574297080169
5	A	26	50	20120618	11	3910	76.16	0.0282434966420316	-0.0247678744794552
5	A	26	50	20120618	11	3912	76.2	0.0283964516169768	-0.0255169049145915
5	A	26	50	20120618	11	3914	76.24	0.0278731006750172	-0.0249995360960007
5	A	26	50	20120618	11	3916	76.28	0.027776618429598	-0.0245316057086768
5	A	26	50	20120618	11	3918	76.32	0.0281109197774133	-0.0247895770007834
5	A	26	50	20120618	11	3920	76.36	0.0275051993807269	-0.025053340558088
5	A	26	50	20120618	11	3922	76.4	0.0275950712384021	-0.0239849743366068
5	A	26	50	20120618	11	3924	76.44	0.0276993935302577	-0.0242760661567907
5	A	26	50	20120618	11	3926	76.48	0.0270507899357194	-0.0241274775662193
5	A	26	50	20120618	11	3928	76.52	0.0266823778274903	-0.0233836107076420
5	A	26	50	20120618	11	3930	76.56	0.0264217899574507	-0.0232972919908315
5	A	26	50	20120618	11	3932	76.6	0.026223412634913	-0.0229173973877148
5	A	26	50	20120618	11	3934	76.64	0.0261201092132185	-0.0230177309609284
5	A	26	50	20120618	11	3936	76.68	0.025848560622385	-0.0228029315076617
5	A	26	50	20120618	11	3938	76.72	0.0258458531105198	-0.0222962392943601
5	A	26	50	20120618	11	3940	76.76	0.026031273196267	-0.0227781865886968
5	A	26	50	20120618	11	3942	76.8	0.0256387365845628	-0.0219849051283511
5	A	26	50	20120618	11	3944	76.84	0.0257934409416847	-0.0217020730224782
5	A	26	50	20120618	11	3946	76.88	0.0253226464183436	-0.0215681498265486
5	A	26	50	20120618	11	3948	76.92	0.0252756620011609	-0.0211621616397032
5	A	26	50	20120618	11	3950	76.96	0.025163594768731	-0.0213204736556228
5	A	26	50	20120618	11	3952	77	0.0248351585181122	-0.0214711432614512
5	A	26	50	20120618	11	3954	77.04	0.0242970742992598	-0.0204859780522715
5	A	26	50	20120618	11	3956	77.08	0.0243488719923021	-0.0207068407340548
5	A	26	50	20120618	11	3958	77.12	0.0242812130032033	-0.0211181536188103
5	A	26	50	20120618	11	3960	77.16	0.02412171436311	-0.0208985016028314
5	A	26	50	20120618	11	3962	77.2	0.0244512320628399	-0.0203200823161238
5	A	26	50	20120618	11	3964	77.24	0.0241236188845144	-0.0197657919169534
5	A	26	50	20120618	11	3966	77.28	0.0243279536523942	-0.020386509341362
5	A	26	50	20120618	11	3968	77.32	0.0242269575908374	-0.0206361392483243
5	A	26	50	20120618	11	3970	77.36	0.0241217309094087	-0.0200834737805371
5	A	26	50	20120618	11	3972	77.4	0.0235183566930222	-0.0195546286188876
5	A	26	50	20120618	11	3974	77.44	0.0239186993393266	-0.0199663274000979
5	A	26	50	20120618	11	3976	77.48	0.0233610028067912	-0.019977996076201
5	A	26	50	20120618	11	3978	77.52	0.0233385839862936	-0.019246214803885
5	A	26	50	20120618	11	3980	77.56	0.0234145237190592	-0.0196610071772629
5	A	26	50	20120618	11	3982	77.6	0.0231259146922053	-0.0200322062761593
5	A	26	50	20120618	11	3984	77.64	0.0231018743344372	-0.0192975210577143
5	A	26	50	20120618	11	3986	77.68	0.0230468175862405	-0.0196065705617133
5	A	26	50	20120618	11	3988	77.72	0.0232915514858498	-0.0200504172456234
5	A	26	50	20120618	11	3990	77.76	0.0230191152638739	-0.0190428487722954
5	A	26	50	20120618	11	3992	77.8	0.0227762297413906	-0.0187184932349109
5	A	26	50	20120618	11	3994	77.84	0.0226557104616051	-0.0199213101539804
5	A	26	50	20120618	11	3996	77.88	0.021941900308133	-0.0186132191773278
5	A	26	50	20120618	11	3998	77.92	0.0216439077621607	-0.0185795786429235
5	A	26	50	20120618	11	4000	77.96	0.0216800296756815	-0.0187169807335059
5	A	26	50	20120618	11	4002	78	0.0214869407340497	-0.0188690574818289
5	A	26	50	20120618	11	4004	78.04	0.021324299103309	-0.0190226481457704
5	A	26	50	20120618	11	4006	78.08	0.0211740509331221	-0.0191279243246738
5	A	26	50	20120618	11	4008	78.12	0.0212036907280691	-0.0193582169824910
5	A	26	50	20120618	11	4010	78.16	0.0210105749163796	-0.0194387613946156
5	A	26	50	20120618	11	4012	78.2	0.0205233147045318	-0.0192555429565424
5	A	26	50	20120618	11	4014	78.24	0.0207183701101221	-0.0192178895204442
5	A	26	50	20120618	11	4016	78.28	0.0201693943255191	-0.0182181600328924
5	A	26	50	20120618	11	4018	78.32	0.0196667821183449	-0.0184366567353859
5	A	26	50	20120618	11	4020	78.36	0.0191581884949087	-0.0175723318324703
5	A	26	50	20120618	11	4022	78.4	0.019269614381488	-0.0178973322512393
5	A	26	50	20120618	11	4024	78.44	0.0187495797703322	-0.0180854509393061
5	A	26	50	20120618	11	4026	78.48	0.0188457462925736	-0.0179832032987466
5	A	26	50	20120618	11	4028	78.52	0.0185536121969942	-0.0177240769477129
5	A	26	50	20120618	11	4030	78.56	0.0183644045644843	-0.0177377806771323
5	A	26	50	20120618	11	4032	78.6	0.0179826588265251	-0.0176183291285865
5	A	26	50	20120618	11	4034	78.64	0.0179776525105143	-0.0175550289295347
5	A	26	50	20120618	11	4036	78.68	0.0178278377967843	-0.0175518257358159
5	A	26	50	20120618	11	4038	78.72	0.0175788230727216	-0.0172717831661948
5	A	26	50	20120618	11	4040	78.76	0.0170210006751792	-0.0166651421164792
5	A	26	50	20120618	11	4042	78.8	0.0163818963531393	-0.0167811288417972
5	A	26	50	20120618	11	4044	78.84	0.0161915573497796	-0.0160413395851843
5	A	26	50	20120618	11	4046	78.88	0.0162162000211039	-0.0158232324985273
5	A	26	50	20120618	11	4048	78.92	0.0160943725937733	-0.0152472869541830
5	A	26	50	20120618	11	4050	78.96	0.0155893922859889	-0.0152121791024971
5	A	26	50	20120618	11	4052	79	0.0153611735723609	-0.0147482816986997
5	A	26	50	20120618	11	4054	79.04	0.0150585389410809	-0.0152500375995618
5	A	26	50	20120618	11	4056	79.08	0.0145886947692537	-0.0150942336913952
5	A	26	50	20120618	11	4058	79.12	0.0145504615055949	-0.0149965610317099
5	A	26	50	20120618	11	4060	79.16	0.0140735674791593	-0.0149278514657820
5	A	26	50	20120618	11	4062	79.2	0.0141186950339346	-0.0148897949788185
5	A	26	50	20120618	11	4064	79.24	0.0141435710504968	-0.0146680604343741
5	A	26	50	20120618	11	4066	79.28	0.0135478406584149	-0.0139431982019119
5	A	26	50	20120618	11	4068	79.32	0.0134492204756428	-0.0146595468687286
5	A	26	50	20120618	11	4070	79.36	0.0132266586162644	-0.0143099179207709
5	A	26	50	20120618	11	4072	79.4	0.0126053309587036	-0.0136001877734261
5	A	26	50	20120618	11	4074	79.44	0.0120480318201792	-0.0138381574895667
5	A	26	50	20120618	11	4076	79.48	0.0118165392021543	-0.0140099702952594
5	A	26	50	20120618	11	4078	79.52	0.0114448909490305	-0.0131399390406196
5	A	26	50	20120618	11	4080	79.56	0.0110677909026237	-0.0130895223271210
5	A	26	50	20120618	11	4082	79.6	0.0106841571895588	-0.0127526142301569
5	A	26	50	20120618	11	4084	79.64	0.010268456183967	-0.0121481015718527
5	A	26	50	20120618	11	4086	79.68	0.00977418147284979	-0.0118475882609162
5	A	26	50	20120618	11	4088	79.72	0.00942086142749429	-0.0119097217337791
5	A	26	50	20120618	11	4090	79.76	0.00900216228915029	-0.0118337289680050
5	A	26	50	20120618	11	4092	79.8	0.00858559861328549	-0.0117872791235488
5	A	26	50	20120618	11	4094	79.84	0.0085438510289243	-0.0118797969747993
5	A	26	50	20120618	11	4096	79.88	0.00819618076675049	-0.0113195421299295
5	A	26	50	20120618	11	4098	79.92	0.00830830668904319	-0.0110047594041487
[truncated: 1,648 more rows]
