# Supplementary material for: How Do Ants Make Sense of Gravity? A Boltzmann Walker Analysis of Lasius niger Trajectories on Various Inclines
Source: PLoS One. 2013 Oct 29;8(10):e76531. doi: 10.1371/journal.pone.0076531 (PMC3812222; doi:10.1371/journal.pone.0076531)
Supplement: Dataset S5 — Trajectories for . (ZIP) [file pone.0076531.s009.zip › Incline5/5-A-26-50-20120618-12.txt]

Pente	Colonie	Temperature	Humidite	Date	Indiv	Frame	Time	X	Y
5	A	26	50	20120618	12	28	0	0	0
5	A	26	50	20120618	12	30	0.0399999999999999	-0.00040847437428803	0.000663075241921999
5	A	26	50	20120618	12	32	0.08	-0.000901207592622251	0.0010728931190943
5	A	26	50	20120618	12	34	0.12	-0.00133509538462613	0.00107345173345150
5	A	26	50	20120618	12	36	0.16	-0.00178828012068859	0.0012436523356831
5	A	26	50	20120618	12	38	0.2	-0.00175419050276759	0.00284384205257605
5	A	26	50	20120618	12	40	0.24	-0.00204064653089407	0.00287487696920232
5	A	26	50	20120618	12	42	0.28	-0.00224956122939564	0.00356568493908252
5	A	26	50	20120618	12	44	0.32	-0.0023340463476118	0.00329296799571449
5	A	26	50	20120618	12	46	0.36	-0.00298008738717508	0.00320737979091967
5	A	26	50	20120618	12	48	0.4	-0.00418819346496792	0.00366432633505804
5	A	26	50	20120618	12	50	0.44	-0.00477316169184011	0.00393081366768382
5	A	26	50	20120618	12	52	0.48	-0.00480791599013543	0.00311433868065115
5	A	26	50	20120618	12	54	0.52	-0.00655676783670506	0.00384678109780761
5	A	26	50	20120618	12	56	0.56	-0.00732511713621018	0.00289390521268405
5	A	26	50	20120618	12	58	0.6	-0.00755446014962022	0.00314468770369967
5	A	26	50	20120618	12	60	0.64	-0.00835239479685018	0.00250880778858205
5	A	26	50	20120618	12	62	0.68	-0.00816594488078691	0.00248852796609762
5	A	26	50	20120618	12	64	0.72	-0.00806064961000043	0.00250723094046
5	A	26	50	20120618	12	66	0.76	-0.00838886029355597	0.00381339858666779
5	A	26	50	20120618	12	68	0.8	-0.00831312208622308	0.00448060333219198
5	A	26	50	20120618	12	70	0.84	-0.00816293260589906	0.00364423743140453
5	A	26	50	20120618	12	72	0.88	-0.00770930239256445	0.00485387793091255
5	A	26	50	20120618	12	74	0.92	-0.00749828758692276	0.0043922361977471
5	A	26	50	20120618	12	76	0.96	-0.00704222492626088	0.00566087768707732
5	A	26	50	20120618	12	78	1	-0.00659502231356726	0.00588252737870806
5	A	26	50	20120618	12	80	1.04	-0.00628585401562906	0.00537126796270675
5	A	26	50	20120618	12	82	1.08	-0.00530130681777616	0.00596448812571539
5	A	26	50	20120618	12	84	1.12	-0.00436306450748926	0.00653452579290283
5	A	26	50	20120618	12	86	1.16	-0.0039818179869176	0.00551615343506509
5	A	26	50	20120618	12	88	1.2	-0.00265229799783976	0.005446224251361
5	A	26	50	20120618	12	90	1.24	-0.00191898527365702	0.00560621479735769
5	A	26	50	20120618	12	92	1.28	-0.000461083118808311	0.00754899421420164
5	A	26	50	20120618	12	94	1.32	0.000208631855789090	0.00855599912342502
5	A	26	50	20120618	12	96	1.36	0.000213503821511469	0.00847918611378473
5	A	26	50	20120618	12	98	1.4	0.000320446651098118	0.0078481923065251
5	A	26	50	20120618	12	100	1.44	-0.000179308137573280	0.00760394348216764
5	A	26	50	20120618	12	102	1.48	-0.000201596143316281	0.00726484335418182
5	A	26	50	20120618	12	104	1.52	-4.19526453278012e-05	0.00770368089365401
5	A	26	50	20120618	12	106	1.56	3.27178307654996e-05	0.0075886629046262
5	A	26	50	20120618	12	108	1.6	0.000647879517194359	0.00630459234533049
5	A	26	50	20120618	12	110	1.64	0.00101401940849276	0.0058660447196386
5	A	26	50	20120618	12	112	1.68	0.00220933392461392	0.00426079211819233
5	A	26	50	20120618	12	114	1.72	0.00389258040402512	0.00328036735287375
5	A	26	50	20120618	12	116	1.76	0.00514067337029402	0.00262634307775088
5	A	26	50	20120618	12	118	1.8	0.00611450082934412	0.00197863326618399
5	A	26	50	20120618	12	120	1.84	0.00925877841111072	0.000599548768700199
5	A	26	50	20120618	12	122	1.88	0.00994091018078572	0.000625202602721699
5	A	26	50	20120618	12	124	1.92	0.0112776814084833	0.000552285751445700
5	A	26	50	20120618	12	126	1.96	0.0122113805577011	0.000847750319964499
5	A	26	50	20120618	12	128	2	0.0126704059957761	-0.000278274802668201
5	A	26	50	20120618	12	130	2.04	0.0130100859513225	-0.0012553690950474
5	A	26	50	20120618	12	132	2.08	0.0136600726467248	-0.0038395473954361
5	A	26	50	20120618	12	134	2.12	0.0137334632595442	-0.0045084774815064
5	A	26	50	20120618	12	136	2.16	0.0139155432556997	-0.0057522075989354
5	A	26	50	20120618	12	138	2.2	0.0145680826065821	-0.0075974522419164
5	A	26	50	20120618	12	140	2.24	0.0142785082375506	-0.0103443640969274
5	A	26	50	20120618	12	142	2.28	0.0137104214779724	-0.0109865556471739
5	A	26	50	20120618	12	144	2.32	0.0133302356175725	-0.0134239979767579
5	A	26	50	20120618	12	146	2.36	0.0128513334078783	-0.0137503065430721
5	A	26	50	20120618	12	148	2.4	0.0134989017980890	-0.0143618124874422
5	A	26	50	20120618	12	150	2.44	0.0121684662471508	-0.0167735557281708
5	A	26	50	20120618	12	152	2.48	0.0119414778993222	-0.0181115502505998
5	A	26	50	20120618	12	154	2.52	0.0121572868889403	-0.0170421219547332
5	A	26	50	20120618	12	156	2.56	0.0120849498652249	-0.0177757452402143
5	A	26	50	20120618	12	158	2.6	0.0108643633527441	-0.0192368894796547
5	A	26	50	20120618	12	160	2.64	0.00985053486308232	-0.0207568650032899
5	A	26	50	20120618	12	162	2.68	0.00977354507674672	-0.0222982729334628
5	A	26	50	20120618	12	164	2.72	0.00910568272191602	-0.021252532714766
5	A	26	50	20120618	12	166	2.76	0.00836428126184192	-0.0221134352208607
5	A	26	50	20120618	12	168	2.8	0.00776628105699242	-0.0224240672298359
5	A	26	50	20120618	12	170	2.84	0.00745366914902992	-0.0213523054815915
5	A	26	50	20120618	12	172	2.88	0.00627789199327292	-0.0211380521268919
5	A	26	50	20120618	12	174	2.92	0.00609383209813002	-0.0213081113077673
5	A	26	50	20120618	12	176	2.96	0.00544011187892312	-0.020599378180984
5	A	26	50	20120618	12	178	3	0.00513181332232572	-0.0204221772216187
5	A	26	50	20120618	12	180	3.04	0.00500637257934322	-0.0207311828849972
5	A	26	50	20120618	12	182	3.08	0.00491091316388302	-0.0191413239981774
5	A	26	50	20120618	12	184	3.12	0.00441989821502712	-0.0182619660050938
5	A	26	50	20120618	12	186	3.16	0.00452879265932982	-0.0172010229906015
5	A	26	50	20120618	12	188	3.2	0.00476051155152472	-0.0176409141191776
5	A	26	50	20120618	12	190	3.24	0.00470047818580192	-0.0174089123842703
5	A	26	50	20120618	12	192	3.28	0.00476581485238362	-0.0166049319740612
5	A	26	50	20120618	12	194	3.32	0.00523917334491332	-0.0158396798022577
5	A	26	50	20120618	12	196	3.36	0.00553581171068882	-0.015388043630046
5	A	26	50	20120618	12	198	3.4	0.00592208293204762	-0.0149470423438234
5	A	26	50	20120618	12	200	3.44	0.00586354156163322	-0.0145261653165934
5	A	26	50	20120618	12	202	3.48	0.00564038573255852	-0.012727278594187
5	A	26	50	20120618	12	204	3.52	0.00456778252724452	-0.0129814764109557
5	A	26	50	20120618	12	206	3.56	0.00359158626047742	-0.0123870470953513
5	A	26	50	20120618	12	208	3.6	0.00345466917443622	-0.0116607282229199
5	A	26	50	20120618	12	210	3.64	0.00322548879558592	-0.0115828828373791
5	A	26	50	20120618	12	212	3.68	0.00218715905595592	-0.0101788657547907
5	A	26	50	20120618	12	214	3.72	0.00181080854273722	-0.0094668375104071
5	A	26	50	20120618	12	216	3.76	0.00156008969133192	-0.010396096029039
5	A	26	50	20120618	12	218	3.8	0.00098539572599032	-0.0103772445622526
5	A	26	50	20120618	12	220	3.84	0.00011696253267607	-0.0089545103631662
5	A	26	50	20120618	12	222	3.88	0.000194390725215989	-0.0099887954520077
5	A	26	50	20120618	12	224	3.92	-0.00096981109253297	-0.0083624710684821
5	A	26	50	20120618	12	226	3.96	-0.00127318111486544	-0.0088853270356949
5	A	26	50	20120618	12	228	4	-0.00288015198578999	-0.0080824779963357
5	A	26	50	20120618	12	230	4.04	-0.00385506131821532	-0.0071541387165193
5	A	26	50	20120618	12	232	4.08	-0.00465822148455824	-0.0071685919791267
5	A	26	50	20120618	12	234	4.12	-0.00491320418985411	-0.0072320901680773
5	A	26	50	20120618	12	236	4.16	-0.00609704236291663	-0.0077663800519418
5	A	26	50	20120618	12	238	4.2	-0.00694549978966237	-0.00725040423371
5	A	26	50	20120618	12	240	4.24	-0.00835193517744241	-0.0070483131156469
5	A	26	50	20120618	12	242	4.28	-0.00926063810194524	-0.0062902239355368
5	A	26	50	20120618	12	244	4.32	-0.00948966998837157	-0.0061135179509183
5	A	26	50	20120618	12	246	4.36	-0.00982314154637915	-0.0056647879875773
5	A	26	50	20120618	12	248	4.4	-0.00987610384429002	-0.0054247252353645
5	A	26	50	20120618	12	250	4.44	-0.0102818417153349	-0.0054165227967027
5	A	26	50	20120618	12	252	4.48	-0.0105968577863535	-0.0049667321731899
5	A	26	50	20120618	12	254	4.52	-0.0117828031376239	-0.0034610331354669
5	A	26	50	20120618	12	256	4.56	-0.0123742696758152	-0.0018789099968333
5	A	26	50	20120618	12	258	4.6	-0.0126163618244901	-0.0019052355822969
5	A	26	50	20120618	12	260	4.64	-0.0124871309891604	-0.0020316379905018
5	A	26	50	20120618	12	262	4.68	-0.0124932545338855	-0.0001726118363555
5	A	26	50	20120618	12	264	4.72	-0.0126279583757015	0.0013024836198778
5	A	26	50	20120618	12	266	4.76	-0.0117983665578778	0.00245226753035837
5	A	26	50	20120618	12	268	4.8	-0.0109453695055969	0.00337613082424984
5	A	26	50	20120618	12	270	4.84	-0.0107436319409244	0.00411676860900026
5	A	26	50	20120618	12	272	4.88	-0.0106522878869307	0.00446477828242903
5	A	26	50	20120618	12	274	4.92	-0.0105131504855966	0.00385185105342872
5	A	26	50	20120618	12	276	4.96	-0.0102519169563550	0.00529969461431504
5	A	26	50	20120618	12	278	5	-0.0108815389764592	0.00499948535929448
5	A	26	50	20120618	12	280	5.04	-0.0107713717399503	0.00733620457053917
5	A	26	50	20120618	12	282	5.08	-0.0112208583075471	0.00774281218292487
5	A	26	50	20120618	12	284	5.12	-0.011961148902868	0.00738872775513893
5	A	26	50	20120618	12	286	5.16	-0.0125156415345778	0.00768139288791101
5	A	26	50	20120618	12	288	5.2	-0.0131489383886238	0.0079601322597344
5	A	26	50	20120618	12	290	5.24	-0.0137613303377908	0.00907864295860344
5	A	26	50	20120618	12	292	5.28	-0.0137579574384445	0.00905499023677275
5	A	26	50	20120618	12	294	5.32	-0.0142230569237699	0.00984381734866102
5	A	26	50	20120618	12	296	5.36	-0.0144869138191697	0.0101999799632769
5	A	26	50	20120618	12	298	5.4	-0.0151758620982154	0.0107383993507436
5	A	26	50	20120618	12	300	5.44	-0.0152678637615156	0.0116590453087806
5	A	26	50	20120618	12	302	5.48	-0.0160359938579185	0.0128826087408102
5	A	26	50	20120618	12	304	5.52	-0.0153306477726171	0.0130475131132507
5	A	26	50	20120618	12	306	5.56	-0.0151568692100727	0.0134890871559661
5	A	26	50	20120618	12	308	5.6	-0.0145386457512813	0.014257669800709
5	A	26	50	20120618	12	310	5.64	-0.0135744066601841	0.0129504414943294
5	A	26	50	20120618	12	312	5.68	-0.0127631430501288	0.0140176494749030
5	A	26	50	20120618	12	314	5.72	-0.0114575014913662	0.0140021751501036
5	A	26	50	20120618	12	316	5.76	-0.0105999817841127	0.0130635163539225
5	A	26	50	20120618	12	318	5.8	-0.00953239691562476	0.0136579053644405
5	A	26	50	20120618	12	320	5.84	-0.00865549329017867	0.0122106819362013
5	A	26	50	20120618	12	322	5.88	-0.0072899965566022	0.0127807514231939
5	A	26	50	20120618	12	324	5.92	-0.00571154188794935	0.0121135594055917
5	A	26	50	20120618	12	326	5.96	-0.00377840387206688	0.0112405300181998
5	A	26	50	20120618	12	328	6	-0.00191401077745137	0.0111331699956122
5	A	26	50	20120618	12	330	6.04	-0.000426399531191111	0.0116235344062294
5	A	26	50	20120618	12	332	6.08	0.00138550502705692	0.0113349358445560
5	A	26	50	20120618	12	334	6.12	0.00282395820988912	0.0123424074442549
5	A	26	50	20120618	12	336	6.16	0.00300428458122732	0.0134580805236111
5	A	26	50	20120618	12	338	6.2	0.00266451977286712	0.0127635461009940
5	A	26	50	20120618	12	340	6.24	0.00250829160063182	0.0149237007489764
5	A	26	50	20120618	12	342	6.28	0.00236791676243062	0.0146230672298872
5	A	26	50	20120618	12	344	6.32	0.00192214250543502	0.0153616402628365
5	A	26	50	20120618	12	346	6.36	0.00059600616372652	0.0166047622684337
5	A	26	50	20120618	12	348	6.4	0.000214529126344188	0.0172613038436976
5	A	26	50	20120618	12	350	6.44	0.00057342824420323	0.0169200823953682
5	A	26	50	20120618	12	352	6.48	0.00090496232963036	0.0162709159438321
5	A	26	50	20120618	12	354	6.52	0.00099321632699025	0.0162537968886596
5	A	26	50	20120618	12	356	6.56	0.00102919392001702	0.0152706639043690
5	A	26	50	20120618	12	358	6.6	0.00134731418980502	0.0156983432988341
5	A	26	50	20120618	12	360	6.64	0.00128362508202352	0.0150703971218014
5	A	26	50	20120618	12	362	6.68	0.00122620094032342	0.0151715770311214
5	A	26	50	20120618	12	364	6.72	0.00129711667940862	0.0146824359152356
5	A	26	50	20120618	12	366	6.76	0.00216807424393172	0.0135124994614912
5	A	26	50	20120618	12	368	6.8	0.00277774878173852	0.0130934750540278
5	A	26	50	20120618	12	370	6.84	0.00357483490083112	0.0124751031028124
5	A	26	50	20120618	12	372	6.88	0.00419235832390912	0.0109573761787414
5	A	26	50	20120618	12	374	6.92	0.00437349079697782	0.0114118054227388
5	A	26	50	20120618	12	376	6.96	0.00519053854050332	0.0110258665415671
5	A	26	50	20120618	12	378	7	0.00615644640360412	0.00966298893150819
5	A	26	50	20120618	12	380	7.04	0.00741909162742992	0.00780276776690168
5	A	26	50	20120618	12	382	7.08	0.00757611175926012	0.00657597992794989
5	A	26	50	20120618	12	384	7.12	0.0100665842690060	0.00547632988825544
5	A	26	50	20120618	12	386	7.16	0.0111116315230573	0.00396843881951075
5	A	26	50	20120618	12	388	7.2	0.0123206144132588	0.00335718743358185
5	A	26	50	20120618	12	390	7.24	0.0128308697376308	0.00295456790344205
5	A	26	50	20120618	12	392	7.28	0.0149102515779983	0.00266627339768447
5	A	26	50	20120618	12	394	7.32	0.0167584872826636	0.0003892481409076
5	A	26	50	20120618	12	396	7.36	0.0178791101094881	0.000218411142572900
5	A	26	50	20120618	12	398	7.4	0.0189650139933563	-0.0011499111897012
5	A	26	50	20120618	12	400	7.44	0.0189814542260189	-0.0024014548370623
5	A	26	50	20120618	12	402	7.48	0.0194449415078832	-0.0032058100138655
5	A	26	50	20120618	12	404	7.52	0.0192548641340324	-0.0032496577053668
5	A	26	50	20120618	12	406	7.56	0.0193612412781942	-0.0056126388624648
5	A	26	50	20120618	12	408	7.6	0.0188517991266205	-0.0056947056754893
5	A	26	50	20120618	12	410	7.64	0.0184454319305404	-0.0075704407628751
5	A	26	50	20120618	12	412	7.68	0.0182979294559849	-0.0086661734310017
5	A	26	50	20120618	12	414	7.72	0.0179402536328573	-0.0098484771823491
5	A	26	50	20120618	12	416	7.76	0.0177623314245751	-0.0098827152926941
5	A	26	50	20120618	12	418	7.8	0.0168709384740757	-0.0119715228664548
5	A	26	50	20120618	12	420	7.84	0.0162178751570685	-0.0129573506346884
5	A	26	50	20120618	12	422	7.88	0.0153895285542865	-0.0141788486078102
5	A	26	50	20120618	12	424	7.92	0.0150454857499002	-0.0145127090745474
5	A	26	50	20120618	12	426	7.96	0.0146196943305409	-0.0153291062798341
5	A	26	50	20120618	12	428	8	0.0136147400309829	-0.0158750068570458
5	A	26	50	20120618	12	430	8.04	0.0133363874465689	-0.0181235003552018
5	A	26	50	20120618	12	432	8.08	0.0130956600139817	-0.0195318025048842
5	A	26	50	20120618	12	434	8.12	0.0129516223626540	-0.0209999683146618
5	A	26	50	20120618	12	436	8.16	0.0132238796866143	-0.0221157616021708
5	A	26	50	20120618	12	438	8.2	0.0132572692688219	-0.0225510423945336
5	A	26	50	20120618	12	440	8.24	0.0142190405572528	-0.0239020759660076
5	A	26	50	20120618	12	442	8.28	0.0153982896073054	-0.0244628752830989
5	A	26	50	20120618	12	444	8.32	0.0168069735946496	-0.0260271510465754
5	A	26	50	20120618	12	446	8.36	0.0179122663464579	-0.0255750835392272
5	A	26	50	20120618	12	448	8.4	0.0187159568428867	-0.0265247350174286
5	A	26	50	20120618	12	450	8.44	0.0194281972193047	-0.0265949790050716
5	A	26	50	20120618	12	452	8.48	0.0209286919511182	-0.0280090370039529
5	A	26	50	20120618	12	454	8.52	0.0218758968398566	-0.0274890660324073
5	A	26	50	20120618	12	456	8.56	0.0227461260843951	-0.0276681832511497
5	A	26	50	20120618	12	458	8.6	0.0242369334533063	-0.0292176521986282
5	A	26	50	20120618	12	460	8.64	0.0247892828443624	-0.0286621915377349
5	A	26	50	20120618	12	462	8.68	0.0252139287507361	-0.0278749412739686
5	A	26	50	20120618	12	464	8.72	0.0249046968131876	-0.0288197207864476
5	A	26	50	20120618	12	466	8.76	0.0242732080311812	-0.0294431485511485
5	A	26	50	20120618	12	468	8.8	0.0243576153676514	-0.0293598725855282
5	A	26	50	20120618	12	470	8.84	0.024465915842258	-0.0290241665700921
5	A	26	50	20120618	12	472	8.88	0.0243923060263364	-0.0317812466206166
5	A	26	50	20120618	12	474	8.92	0.0247149800637953	-0.0331658111956545
5	A	26	50	20120618	12	476	8.96	0.0250109466781287	-0.0349601936478647
5	A	26	50	20120618	12	478	9	0.0250650120626183	-0.0368973409591965
5	A	26	50	20120618	12	480	9.04	0.0250071000172391	-0.0380825226351433
5	A	26	50	20120618	12	482	9.08	0.0251950489996785	-0.0390484304982441
5	A	26	50	20120618	12	484	9.12	0.0248405763702696	-0.0387544862093049
5	A	26	50	20120618	12	486	9.16	0.0249244392345184	-0.0405932466831024
5	A	26	50	20120618	12	488	9.2	0.0243196508045695	-0.0404388852727693
5	A	26	50	20120618	12	490	9.24	0.0240740019087853	-0.0415240113391782
5	A	26	50	20120618	12	492	9.28	0.0233344389263423	-0.0421816913563598
5	A	26	50	20120618	12	494	9.32	0.0227457725310045	-0.0422571396499124
5	A	26	50	20120618	12	496	9.36	0.0219692985745836	-0.0423279210387092
5	A	26	50	20120618	12	498	9.4	0.0207626915631668	-0.0416037022734179
5	A	26	50	20120618	12	500	9.44	0.0207682777067382	-0.0416712309710213
5	A	26	50	20120618	12	502	9.48	0.0205495695793172	-0.0407608309902436
5	A	26	50	20120618	12	504	9.52	0.0199853690786085	-0.0406090151643228
5	A	26	50	20120618	12	506	9.56	0.0200062287286535	-0.0400244499883159
5	A	26	50	20120618	12	508	9.6	0.0195327500279709	-0.0392961300036938
5	A	26	50	20120618	12	510	9.64	0.0198078852765306	-0.0383847400734224
5	A	26	50	20120618	12	512	9.68	0.0192556348804239	-0.0389041807148821
5	A	26	50	20120618	12	514	9.72	0.0192233201005237	-0.0377591627041067
5	A	26	50	20120618	12	516	9.76	0.0187042330124547	-0.0377827093599202
5	A	26	50	20120618	12	518	9.8	0.0186901615875091	-0.0374078720552132
5	A	26	50	20120618	12	520	9.84	0.0183919039472046	-0.0366108212914597
5	A	26	50	20120618	12	522	9.88	0.0180703117831209	-0.0354637526710189
5	A	26	50	20120618	12	524	9.92	0.0175670638869505	-0.0356620961231417
5	A	26	50	20120618	12	526	9.96	0.0163320311829300	-0.0348921982597858
5	A	26	50	20120618	12	528	10	0.0155676487524674	-0.0348677323651568
5	A	26	50	20120618	12	530	10.04	0.0148496525268506	-0.0355568786341012
5	A	26	50	20120618	12	532	10.08	0.0142302976972093	-0.0354821374473298
5	A	26	50	20120618	12	534	10.12	0.0137227364496736	-0.0356132350445617
5	A	26	50	20120618	12	536	10.16	0.0124196093626249	-0.0350558227689524
5	A	26	50	20120618	12	538	10.2	0.0117472922350727	-0.0348247402728606
5	A	26	50	20120618	12	540	10.24	0.0110838139422854	-0.0339147645561517
5	A	26	50	20120618	12	542	10.28	0.00997202995022582	-0.0348287000708353
5	A	26	50	20120618	12	544	10.32	0.00825206341566762	-0.0350529943418276
5	A	26	50	20120618	12	546	10.36	0.00758469603558372	-0.0346507920046887
5	A	26	50	20120618	12	548	10.4	0.00621474735771292	-0.0344574690107123
5	A	26	50	20120618	12	550	10.44	0.00517112845935972	-0.034687915110701
5	A	26	50	20120618	12	552	10.48	0.00355482377892352	-0.0344323667199802
5	A	26	50	20120618	12	554	10.52	0.00294529773354072	-0.036495987150195
5	A	26	50	20120618	12	556	10.56	0.00271372026270212	-0.0364232258624109
5	A	26	50	20120618	12	558	10.6	0.00179377434037842	-0.0369189077160227
5	A	26	50	20120618	12	560	10.64	0.00144559496132212	-0.0379566576280921
5	A	26	50	20120618	12	562	10.68	0.0007051127400636	-0.037920878024964
5	A	26	50	20120618	12	564	10.72	0.000371641182056019	-0.039050127554519
5	A	26	50	20120618	12	566	10.76	7.26764349703486e-05	-0.0393581432684038
5	A	26	50	20120618	12	568	10.8	-0.000705706709759802	-0.0392252071935407
5	A	26	50	20120618	12	570	10.84	-0.00096415423828349	-0.0387710325079846
5	A	26	50	20120618	12	572	10.88	-0.000655926392364271	-0.039581730432615
5	A	26	50	20120618	12	574	10.92	-0.00133524387705019	-0.0388459858267904
5	A	26	50	20120618	12	576	10.96	-0.00153662788833212	-0.0382749263903041
5	A	26	50	20120618	12	578	11	-0.00151873808676809	-0.0380645621229011
5	A	26	50	20120618	12	580	11.04	-0.00242001639006847	-0.0370805523262019
5	A	26	50	20120618	12	582	11.08	-0.00202283451107599	-0.0372463688663902
5	A	26	50	20120618	12	584	11.12	-0.00209361589987275	-0.0363847592535144
5	A	26	50	20120618	12	586	11.16	-0.001780296885129	-0.0363855370709737
5	A	26	50	20120618	12	588	11.2	-0.00163505715227328	-0.0356867741498051
5	A	26	50	20120618	12	590	11.24	-0.00171496021854737	-0.0355542623390108
5	A	26	50	20120618	12	592	11.28	-0.00140998506382160	-0.0334423465156409
5	A	26	50	20120618	12	594	11.32	-0.00107693776988274	-0.0330882274396227
5	A	26	50	20120618	12	596	11.36	-0.00099993384141152	-0.0324739637788059
5	A	26	50	20120618	12	598	11.4	-0.000899878231873631	-0.0312317892962955
5	A	26	50	20120618	12	600	11.44	-0.000629409888069771	-0.030300600376151
5	A	26	50	20120618	12	602	11.48	-0.00093169803702702	-0.0290943469181248
5	A	26	50	20120618	12	604	11.52	-0.00114969905766683	-0.0282555061436032
5	A	26	50	20120618	12	606	11.56	-0.00173228433468643	-0.026206522823759
5	A	26	50	20120618	12	608	11.6	-0.00208725193884207	-0.0252462718149077
5	A	26	50	20120618	12	610	11.64	-0.00275794272079752	-0.0235268002550963
5	A	26	50	20120618	12	612	11.68	-0.00381683512562437	-0.0230968086214568
5	A	26	50	20120618	12	614	11.72	-0.00492904338175269	-0.022076665668239
5	A	26	50	20120618	12	616	11.76	-0.00543830168556325	-0.0230862727304171
5	A	26	50	20120618	12	618	11.8	-0.00558509705333757	-0.0218116420466502
5	A	26	50	20120618	12	620	11.84	-0.00577884431138269	-0.0223354667501532
5	A	26	50	20120618	12	622	11.88	-0.00608834494950804	-0.021545133500821
5	A	26	50	20120618	12	624	11.92	-0.0063615002990804	-0.0214644526170876
5	A	26	50	20120618	12	626	11.96	-0.00617581405834081	-0.0224194710357582
5	A	26	50	20120618	12	628	12	-0.00628668840163086	-0.0221408709639707
5	A	26	50	20120618	12	630	12.04	-0.00688002170172449	-0.020924152325583
5	A	26	50	20120618	12	632	12.08	-0.00711492257443467	-0.0203068481056071
5	A	26	50	20120618	12	634	12.12	-0.00708755754200275	-0.0209568913695519
5	A	26	50	20120618	12	636	12.16	-0.00745836433805697	-0.0202065096533568
5	A	26	50	20120618	12	638	12.2	-0.0079041951635951	-0.0200432386975808
5	A	26	50	20120618	12	640	12.24	-0.00815811720871918	-0.0192386218912686
5	A	26	50	20120618	12	642	12.28	-0.00873066156944593	-0.0189066352575015
5	A	26	50	20120618	12	644	12.32	-0.00918221995991166	-0.0178905228129365
5	A	26	50	20120618	12	646	12.36	-0.00952028771199694	-0.0168234279694479
5	A	26	50	20120618	12	648	12.4	-0.00970880237986128	-0.0168891889000982
5	A	26	50	20120618	12	650	12.44	-0.00991174202606182	-0.0163493835833404
5	A	26	50	20120618	12	652	12.48	-0.0101159544644685	-0.0148329223804077
5	A	26	50	20120618	12	654	12.52	-0.00962006047882237	-0.0142492057325382
5	A	26	50	20120618	12	656	12.56	-0.00934853147484673	-0.0152592370587851
5	A	26	50	20120618	12	658	12.6	-0.00922796976865442	-0.0135360885437116
5	A	26	50	20120618	12	660	12.64	-0.0089007207503213	-0.01295470534822
5	A	26	50	20120618	12	662	12.68	-0.00866511277082994	-0.0133405028080354
5	A	26	50	20120618	12	664	12.72	-0.0083007406464845	-0.0130055463257873
5	A	26	50	20120618	12	666	12.76	-0.00815656157380057	-0.0120302339424967
5	A	26	50	20120618	12	668	12.8	-0.00794916715487855	-0.012190676471148
5	A	26	50	20120618	12	670	12.84	-0.00763874727793766	-0.0109621491495144
5	A	26	50	20120618	12	672	12.88	-0.0075073668379932	-0.0094813261283536
5	A	26	50	20120618	12	674	12.92	-0.00744987905668273	-0.0084614660178482
5	A	26	50	20120618	12	676	12.96	-0.00769948775044158	-0.0085036095820069
5	A	26	50	20120618	12	678	13	-0.00748933561507294	-0.0067079826218618
5	A	26	50	20120618	12	680	13.04	-0.00778780538741178	-0.0055865819775781
5	A	26	50	20120618	12	682	13.08	-0.0078678498750421	-0.0039835709046282
5	A	26	50	20120618	12	684	13.12	-0.00821850412783251	-0.0030904243293114
5	A	26	50	20120618	12	686	13.16	-0.00845624756980305	-0.0025007114159375
5	A	26	50	20120618	12	688	13.2	-0.00828922894808679	-0.001407976880563
5	A	26	50	20120618	12	690	13.24	-0.0091179439535018	-0.002998359026401
5	A	26	50	20120618	12	692	13.28	-0.00939890576193846	-0.0024187153135911
5	A	26	50	20120618	12	694	13.32	-0.00920380792994128	-0.0013967692380812
5	A	26	50	20120618	12	696	13.36	-0.00922164823403062	-0.001903050622343
5	A	26	50	20120618	12	698	13.4	-0.00991075207656815	-0.000138592929112601
5	A	26	50	20120618	12	700	13.44	-0.00996121828754144	-0.0003255731752617
5	A	26	50	20120618	12	702	13.48	-0.0103423205583297	0.0006516908227449
5	A	26	50	20120618	12	704	13.52	-0.0102399102832105	0.00189469262018934
5	A	26	50	20120618	12	706	13.56	-0.0111522194522974	0.00195540480842202
5	A	26	50	20120618	12	708	13.6	-0.0112692244113803	0.00188017571797158
5	A	26	50	20120618	12	710	13.64	-0.0117374139533396	0.00187258139114164
5	A	26	50	20120618	12	712	13.68	-0.0120613678540724	0.0019583110172927
5	A	26	50	20120618	12	714	13.72	-0.0120679793024765	0.00198565483652118
5	A	26	50	20120618	12	716	13.76	-0.0126375396725866	0.00305560639140579
5	A	26	50	20120618	12	718	13.8	-0.0124262420242324	0.00299903784891087
5	A	26	50	20120618	12	720	13.84	-0.0125449086842512	0.00318196637320383
5	A	26	50	20120618	12	722	13.88	-0.0122027043574959	0.00339711775351546
5	A	26	50	20120618	12	724	13.92	-0.0123811851801352	0.00404702666717183
5	A	26	50	20120618	12	726	13.96	-0.0119020496252032	0.00507322245443662
5	A	26	50	20120618	12	728	14	-0.0117627000918348	0.00532725056557788
5	A	26	50	20120618	12	730	14.04	-0.0119119491201398	0.00545322163864627
5	A	26	50	20120618	12	732	14.08	-0.0121844327182701	0.00533597626325773
5	A	26	50	20120618	12	734	14.12	-0.0121359251930807	0.00611259164103491
5	A	26	50	20120618	12	736	14.16	-0.0122879319378323	0.00607701709887342
5	A	26	50	20120618	12	738	14.2	-0.0124421448557413	0.00656904321042645
5	A	26	50	20120618	12	740	14.24	-0.0125753333677253	0.00748020474520747
5	A	26	50	20120618	12	742	14.28	-0.0118683361880898	0.00765359793455613
5	A	26	50	20120618	12	744	14.32	-0.0118265207214775	0.0083030217729606
5	A	26	50	20120618	12	746	14.36	-0.0109170201805255	0.0100414098533822
5	A	26	50	20120618	12	748	14.4	-0.0107811170856086	0.00969324744488872
5	A	26	50	20120618	12	750	14.44	-0.0105132431165849	0.0098434008627669
5	A	26	50	20120618	12	752	14.48	-0.0103023524788940	0.0103430252609479
5	A	26	50	20120618	12	754	14.52	-0.0107181485196372	0.0112720111192050
5	A	26	50	20120618	12	756	14.56	-0.0108831320880372	0.0107031592700896
5	A	26	50	20120618	12	758	14.6	-0.0111600563167533	0.0104140303783302
5	A	26	50	20120618	12	760	14.64	-0.0114285497113173	0.0107574205231575
5	A	26	50	20120618	12	762	14.68	-0.0117864376664792	0.0111971065907671
5	A	26	50	20120618	12	764	14.72	-0.0123798204640475	0.0109183297422843
5	A	26	50	20120618	12	766	14.76	-0.0125275987102477	0.0108985236813433
5	A	26	50	20120618	12	768	14.8	-0.0130686980324151	0.0109637401397721
5	A	26	50	20120618	12	770	14.84	-0.0137457810596725	0.0105163678214510
5	A	26	50	20120618	12	772	14.88	-0.0139064074360868	0.0100684863862474
5	A	26	50	20120618	12	774	14.92	-0.0141364080588033	0.0106182689796878
5	A	26	50	20120618	12	776	14.96	-0.0146752304971353	0.00987227839660378
5	A	26	50	20120618	12	778	15	-0.0154900791385712	0.0102013305372289
5	A	26	50	20120618	12	780	15.04	-0.0159199647061936	0.00873848924151365
5	A	26	50	20120618	12	782	15.08	-0.0167660179698833	0.00837185437546842
5	A	26	50	20120618	12	784	15.12	-0.0181205517199243	0.00743161448852467
5	A	26	50	20120618	12	786	15.16	-0.0189961125495929	0.0079156502934503
5	A	26	50	20120618	12	788	15.2	-0.0195652769399056	0.00787323802871473
5	A	26	50	20120618	12	790	15.24	-0.0206673170005204	0.00773727553682818
5	A	26	50	20120618	12	792	15.28	-0.0211825715698354	0.00871243235662693
5	A	26	50	20120618	12	794	15.32	-0.0218670226497528	0.00945444192853284
5	A	26	50	20120618	12	796	15.36	-0.0224383012893412	0.00994652460862837
5	A	26	50	20120618	12	798	15.4	-0.0224746182936229	0.00972983880660157
5	A	26	50	20120618	12	800	15.44	-0.0227307677251078	0.0108722758776256
5	A	26	50	20120618	12	802	15.48	-0.0227468968307866	0.0113317609351084
5	A	26	50	20120618	12	804	15.52	-0.0225501160846502	0.0128073442950207
5	A	26	50	20120618	12	806	15.56	-0.0223885987536916	0.0128595429176079
5	A	26	50	20120618	12	808	15.6	-0.0220983597042858	0.0136402312304447
5	A	26	50	20120618	12	810	15.64	-0.0223240823309761	0.0138404697287411
5	A	26	50	20120618	12	812	15.68	-0.0218410647598154	0.0135926217308674
5	A	26	50	20120618	12	814	15.72	-0.0208768539529894	0.014032159306053
5	A	26	50	20120618	12	816	15.76	-0.0202619680382052	0.0147436360071473
5	A	26	50	20120618	12	818	15.8	-0.0199190283203976	0.0150109152993680
5	A	26	50	20120618	12	820	15.84	-0.0188622501648465	0.0148162558735751
5	A	26	50	20120618	12	822	15.88	-0.0179531088341393	0.0147726980958540
5	A	26	50	20120618	12	824	15.92	-0.0172322771103299	0.0153622059482615
5	A	26	50	20120618	12	826	15.96	-0.0167180266326442	0.0165105897873153
5	A	26	50	20120618	12	828	16	-0.0166838945883163	0.0165834854253878
5	A	26	50	20120618	12	830	16.04	-0.0170097223220192	0.0168153386678711
5	A	26	50	20120618	12	832	16.08	-0.017155449958554	0.0157549401256003
5	A	26	50	20120618	12	834	16.12	-0.0175462183790411	0.0161471934703279
5	A	26	50	20120618	12	836	16.16	-0.0181712795604066	0.0154982745061652
5	A	26	50	20120618	12	838	16.2	-0.0184529696888279	0.0148973539503094
5	A	26	50	20120618	12	840	16.24	-0.0187989570368624	0.0152383066980620
5	A	26	50	20120618	12	842	16.28	-0.0193653495685929	0.0152847070450434
5	A	26	50	20120618	12	844	16.32	-0.0200017173873895	0.0145827197169526
5	A	26	50	20120618	12	846	16.36	-0.0204614852875848	0.0152964803729502
5	A	26	50	20120618	12	848	16.4	-0.0208783530193656	0.0149535760104816
5	A	26	50	20120618	12	850	16.44	-0.0207109101335806	0.0137834557089741
5	A	26	50	20120618	12	852	16.48	-0.0212300184348531	0.0136740450767211
5	A	26	50	20120618	12	854	16.52	-0.0223143949680739	0.0144695826319628
5	A	26	50	20120618	12	856	16.56	-0.022926466597869	0.0142742797389991
5	A	26	50	20120618	12	858	16.6	-0.0232257141876671	0.0140163271852222
5	A	26	50	20120618	12	860	16.64	-0.0233511195753105	0.0147202166305544
5	A	26	50	20120618	12	862	16.68	-0.0242466278872764	0.0140283550715702
5	A	26	50	20120618	12	864	16.72	-0.0248568681105082	0.0133517882322631
5	A	26	50	20120618	12	866	16.76	-0.025730357117308	0.0140842801468943
5	A	26	50	20120618	12	868	16.8	-0.0269176601135983	0.0149177469098788
5	A	26	50	20120618	12	870	16.84	-0.0277994222697379	0.0148860685260817
5	A	26	50	20120618	12	872	16.88	-0.0286279392852542	0.0157923672875285
5	A	26	50	20120618	12	874	16.92	-0.0298732250376018	0.0150677949688466
5	A	26	50	20120618	12	876	16.96	-0.0304688917900734	0.0154623605527487
5	A	26	50	20120618	12	878	17	-0.0313098538849385	0.0157534764145632
5	A	26	50	20120618	12	880	17.04	-0.032015122188494	0.0168048027768314
5	A	26	50	20120618	12	882	17.08	-0.033416183564737	0.0165979033326562
5	A	26	50	20120618	12	884	17.12	-0.0342279421495392	0.0161405466665847
5	A	26	50	20120618	12	886	17.16	-0.0347219269468761	0.0181577808919537
5	A	26	50	20120618	12	888	17.2	-0.0354756320649428	0.0183233145894295
5	A	26	50	20120618	12	890	17.24	-0.0359336958377955	0.0201934706043117
5	A	26	50	20120618	12	892	17.28	-0.036215265758064	0.0209162751560406
5	A	26	50	20120618	12	894	17.32	-0.036494148672564	0.0208356649829853
5	A	26	50	20120618	12	896	17.36	-0.0367547882321093	0.021972551265777
5	A	26	50	20120618	12	898	17.4	-0.0362979972514628	0.0216081084307535
5	A	26	50	20120618	12	900	17.44	-0.0363597983841385	0.0222976789637666
5	A	26	50	20120618	12	902	17.48	-0.0367186550755907	0.0225936031516932
5	A	26	50	20120618	12	904	17.52	-0.0368636119657339	0.0222229377769952
5	A	26	50	20120618	12	906	17.56	-0.0366695111542982	0.021585763856468
5	A	26	50	20120618	12	908	17.6	-0.0361021993837523	0.0206042289335029
5	A	26	50	20120618	12	910	17.64	-0.0359652328002364	0.0209541760795122
5	A	26	50	20120618	12	912	17.68	-0.035847570231847	0.0204010771552680
5	A	26	50	20120618	12	914	17.72	-0.0356094873786215	0.0200903037249366
5	A	26	50	20120618	12	916	17.76	-0.0356322562169757	0.0191918538487609
5	A	26	50	20120618	12	918	17.8	-0.0353890821949256	0.0187549325686658
5	A	26	50	20120618	12	920	17.84	-0.0353710509720054	0.0187530233803566
5	A	26	50	20120618	12	922	17.88	-0.0355508682264611	0.0181431437815832
5	A	26	50	20120618	12	924	17.92	-0.0354146794604046	0.0170949286891522
5	A	26	50	20120618	12	926	17.96	-0.0350741368345851	0.0169305970732045
5	A	26	50	20120618	12	928	18	-0.0353528783277289	0.0152274596800386
5	A	26	50	20120618	12	930	18.04	-0.0353417060405861	0.0140512582602129
5	A	26	50	20120618	12	932	18.08	-0.0351036231873606	0.0136161754577488
5	A	26	50	20120618	12	934	18.12	-0.0349492617770276	0.0114307205291355
5	A	26	50	20120618	12	936	18.16	-0.0353940319423939	0.0109723739135704
5	A	26	50	20120618	12	938	18.2	-0.0357902945825709	0.00965701387920716
5	A	26	50	20120618	12	940	18.24	-0.0357231901490363	0.00905434676960187
5	A	26	50	20120618	12	942	18.28	-0.0356995727825446	0.00607318458011938
5	A	26	50	20120618	12	944	18.32	-0.0360916634927126	0.00391431686647874
5	A	26	50	20120618	12	946	18.36	-0.0361444136585891	0.00312744844037435
5	A	26	50	20120618	12	948	18.4	-0.0367902142818468	0.000776671946319699
5	A	26	50	20120618	12	950	18.44	-0.0368568944513127	-0.0013376480401062
5	A	26	50	20120618	12	952	18.48	-0.0380824519244652	-0.0020740290420339
5	A	26	50	20120618	12	954	18.52	-0.038568658547209	-0.0034950308295064
5	A	26	50	20120618	12	956	18.56	-0.0390207260545572	-0.0049555457439116
5	A	26	50	20120618	12	958	18.6	-0.0391848667516741	-0.0048080927668307
5	A	26	50	20120618	12	960	18.64	-0.0400148333360918	-0.0042430083826455
5	A	26	50	20120618	12	962	18.68	-0.0410212584177546	-0.0049022440347457
5	A	26	50	20120618	12	964	18.72	-0.0421033439250044	-0.0059502469951423
5	A	26	50	20120618	12	966	18.76	-0.0427557206413271	-0.0054477769164311
5	A	26	50	20120618	12	968	18.8	-0.0431837323759793	-0.0063595911107712
5	A	26	50	20120618	12	970	18.84	-0.0444614036189053	-0.008380290159368
5	A	26	50	20120618	12	972	18.88	-0.0450835868756713	-0.0081644104590717
5	A	26	50	20120618	12	974	18.92	-0.0452652426077581	-0.0078740017040384
5	A	26	50	20120618	12	976	18.96	-0.0449271748556728	-0.0079152260293816
5	A	26	50	20120618	12	978	19	-0.0446068554837953	-0.0089900283367852
5	A	26	50	20120618	12	980	19.04	-0.0438794547379887	-0.009570350872105
5	A	26	50	20120618	12	982	19.08	-0.0439245257242216	-0.0113412715213154
5	A	26	50	20120618	12	984	19.12	-0.0430075920767857	-0.0112954085754877
5	A	26	50	20120618	12	986	19.16	-0.0424325162737823	-0.0128301697019174
5	A	26	50	20120618	12	988	19.2	-0.0411833414341382	-0.0149534699444644
5	A	26	50	20120618	12	990	19.24	-0.0403794953742175	-0.0168383408514631
5	A	26	50	20120618	12	992	19.28	-0.0395968823167223	-0.0194445822976384
5	A	26	50	20120618	12	994	19.32	-0.039077188531035	-0.0207893282756142
5	A	26	50	20120618	12	996	19.36	-0.0386377640929344	-0.0224728363845343
5	A	26	50	20120618	12	998	19.4	-0.0382304847291066	-0.0242929150971729
5	A	26	50	20120618	12	1000	19.44	-0.0372542672491361	-0.0254877699938863
5	A	26	50	20120618	12	1002	19.48	-0.0366606581773978	-0.0275914763075266
5	A	26	50	20120618	12	1004	19.52	-0.0368385379592731	-0.0282595790786629
5	A	26	50	20120618	12	1006	19.56	-0.036589275747837	-0.0292456465560953
5	A	26	50	20120618	12	1008	19.6	-0.0368545468567991	-0.0300728554240664
5	A	26	50	20120618	12	1010	19.64	-0.0370010735239966	-0.0322095765533203
5	A	26	50	20120618	12	1012	19.68	-0.0375724158031953	-0.0340747828207342
5	A	26	50	20120618	12	1014	19.72	-0.0381685068197356	-0.0356878348099769
5	A	26	50	20120618	12	1016	19.76	-0.0387340508233286	-0.0367159680698222
5	A	26	50	20120618	12	1018	19.8	-0.0395081206166935	-0.0373985382457015
5	A	26	50	20120618	12	1020	19.84	-0.0398298542021334	-0.0383068876168138
5	A	26	50	20120618	12	1022	19.88	-0.040479190359297	-0.0383816288035852
5	A	26	50	20120618	12	1024	19.92	-0.0410422594891558	-0.0399014134083894
5	A	26	50	20120618	12	1026	19.96	-0.0411989543518668	-0.0392883518291007
5	A	26	50	20120618	12	1028	20	-0.0410431080172932	-0.0391439606243824
5	A	26	50	20120618	12	1030	20.04	-0.0411550430207551	-0.0401953576973287
5	A	26	50	20120618	12	1032	20.08	-0.0403045349843439	-0.0395671640329226
5	A	26	50	20120618	12	1034	20.12	-0.0397178484879934	-0.0394719167494967
5	A	26	50	20120618	12	1036	20.16	-0.0391839828681976	-0.0396888571099648
5	A	26	50	20120618	12	1038	20.2	-0.038470865679371	-0.0389689516960387
5	A	26	50	20120618	12	1040	20.24	-0.0373991039311265	-0.0389083526448911
5	A	26	50	20120618	12	1042	20.28	-0.036236125408109	-0.0385039582767305
5	A	26	50	20120618	12	1044	20.32	-0.0354537824654042	-0.0385011298496057
5	A	26	50	20120618	12	1046	20.36	-0.0346539739852041	-0.0383330505677177
5	A	26	50	20120618	12	1048	20.4	-0.0338883187625353	-0.0364985327346073
5	A	26	50	20120618	12	1050	20.44	-0.0338412961615864	-0.0362068511873678
5	A	26	50	20120618	12	1052	20.48	-0.0323898887825229	-0.0358726725225791
5	A	26	50	20120618	12	1054	20.52	-0.0307425421143926	-0.0349851828015119
5	A	26	50	20120618	12	1056	20.56	-0.0288508193426842	-0.0352362764195112
5	A	26	50	20120618	12	1058	20.6	-0.0269694910406593	-0.0357115935978248
5	A	26	50	20120618	12	1060	20.64	-0.0251793088027293	-0.0355135329884144
5	A	26	50	20120618	12	1062	20.68	-0.0236525238407913	-0.036491178824083
5	A	26	50	20120618	12	1064	20.72	-0.0217806707696343	-0.0354703994747621
5	A	26	50	20120618	12	1066	20.76	-0.0204457945881103	-0.0350991684146391
5	A	26	50	20120618	12	1068	20.8	-0.0186782397671783	-0.0359887794560499
5	A	26	50	20120618	12	1070	20.84	-0.0172418230518759	-0.0350669950560951
5	A	26	50	20120618	12	1072	20.88	-0.0161034518448437	-0.0341437257318999
5	A	26	50	20120618	12	1074	20.92	-0.0150331043101616	-0.0341490290327588
5	A	26	50	20120618	12	1076	20.96	-0.0152556308142010	-0.0330178703148946
5	A	26	50	20120618	12	1078	21	-0.0150058806990859	-0.0320294764561521
5	A	26	50	20120618	12	1080	21.04	-0.0147577569295676	-0.0306547901628473
5	A	26	50	20120618	12	1082	21.08	-0.0143416245888393	-0.030715389213995
5	A	26	50	20120618	12	1084	21.12	-0.0133495537748346	-0.0294455668563402
5	A	26	50	20120618	12	1086	21.16	-0.0120600738486628	-0.0289866545553501
5	A	26	50	20120618	12	1088	21.2	-0.0104229095181816	-0.0278440407076308
5	A	26	50	20120618	12	1090	21.24	-0.00968631638421954	-0.0266891232019188
5	A	26	50	20120618	12	1092	21.28	-0.00887031515873027	-0.0254716267460718
5	A	26	50	20120618	12	1094	21.32	-0.007827261945802	-0.0263169729029803
5	A	26	50	20120618	12	1096	21.36	-0.00811965059982263	-0.0257025678208073
5	A	26	50	20120618	12	1098	21.4	-0.0084974577530106	-0.025590349974633
5	A	26	50	20120618	12	1100	21.44	-0.00896492604605303	-0.0235976523545712
5	A	26	50	20120618	12	1102	21.48	-0.0091035189751656	-0.024235179828489
5	A	26	50	20120618	12	1104	21.52	-0.00897829036421746	-0.0223898432616265
5	A	26	50	20120618	12	1106	21.56	-0.0095921297609655	-0.0216560785547892
5	A	26	50	20120618	12	1108	21.6	-0.00957077513617366	-0.0220008638212958
5	A	26	50	20120618	12	1110	21.64	-0.0102483955645847	-0.0223068289255152
5	A	26	50	20120618	12	1112	21.68	-0.0108965296402203	-0.0225698726481166
5	A	26	50	20120618	12	1114	21.72	-0.0113955348957037	-0.0215394059358934
5	A	26	50	20120618	12	1116	21.76	-0.0117645739248049	-0.0215509317764268
5	A	26	50	20120618	12	1118	21.8	-0.0120912572577131	-0.0211772965532478
5	A	26	50	20120618	12	1120	21.84	-0.0126944193420652	-0.0209952872677704
5	A	26	50	20120618	12	1122	21.88	-0.0132074253118161	-0.0205108484119795
5	A	26	50	20120618	12	1124	21.92	-0.0131802017007404	-0.0196113378756321
5	A	26	50	20120618	12	1126	21.96	-0.0142595294915435	-0.0188830178910099
5	A	26	50	20120618	12	1128	22	-0.0145213711326169	-0.0188791288037134
5	A	26	50	20120618	12	1130	22.04	-0.0144392760353212	-0.0186745628119161
5	A	26	50	20120618	12	1132	22.08	-0.0144572365475633	-0.0182654308283216
5	A	26	50	20120618	12	1134	22.12	-0.0143339171249244	-0.0177977504032448
5	A	26	50	20120618	12	1136	22.16	-0.0145439278389368	-0.0177985989313822
5	A	26	50	20120618	12	1138	22.2	-0.0143339878356025	-0.0177993767488415
5	A	26	50	20120618	12	1140	22.24	-0.0141359272261921	-0.0183915786780853
5	A	26	50	20120618	12	1142	22.28	-0.0136068699325084	-0.0184335808208877
5	A	26	50	20120618	12	1144	22.32	-0.0133205623968059	-0.0183999932487814
5	A	26	50	20120618	12	1146	22.36	-0.0125949294179523	-0.0182386314813146
5	A	26	50	20120618	12	1148	22.4	-0.0123039549774940	-0.0184340050849565
5	A	26	50	20120618	12	1150	22.44	-0.0114000603791033	-0.0183673249154906
5	A	26	50	20120618	12	1152	22.48	-0.010387412757766	-0.018126837899209
5	A	26	50	20120618	12	1154	22.52	-0.0088833259235041	-0.0172178521319937
5	A	26	50	20120618	12	1156	22.56	-0.00801959499028473	-0.0176165896459048
5	A	26	50	20120618	12	1158	22.6	-0.00698764335382109	-0.0168233572587697
5	A	26	50	20120618	12	1160	22.64	-0.00615912633830481	-0.0169809713602962
5	A	26	50	20120618	12	1162	22.68	-0.00610467911615344	-0.0167300898743312
5	A	26	50	20120618	12	1164	22.72	-0.0061719956817224	-0.0163609801345519
5	A	26	50	20120618	12	1166	22.76	-0.00602025056647977	-0.0163898300912243
5	A	26	50	20120618	12	1168	22.8	-0.00637974365403501	-0.016489814990084
5	A	26	50	20120618	12	1170	22.84	-0.00606041423165117	-0.0167207560648196
5	A	26	50	20120618	12	1172	22.88	-0.00612900358942626	-0.0174940480407252
5	A	26	50	20120618	12	1174	22.92	-0.00579284502565018	-0.0185462229311308
5	A	26	50	20120618	12	1176	22.96	-0.00541949264518368	-0.0189707698425552
5	A	26	50	20120618	12	1178	23	-0.00461742142328378	-0.0193290608485824
5	A	26	50	20120618	12	1180	23.04	-0.00373410363222554	-0.0208392995118406
5	A	26	50	20120618	12	1182	23.08	-0.0026672916314494	-0.0212872516577223
5	A	26	50	20120618	12	1184	23.12	-0.00211680900229567	-0.0220828174972353
5	A	26	50	20120618	12	1186	23.16	-0.00175081053235352	-0.0234350885055764
5	A	26	50	20120618	12	1188	23.2	-0.00068357426750866	-0.024101678068201
5	A	26	50	20120618	12	1190	23.24	0.000685525882224728	-0.0251858141851162
5	A	26	50	20120618	12	1192	23.28	0.00165489856855342	-0.0253562976300603
5	A	26	50	20120618	12	1194	23.32	0.00255546976507252	-0.0261018710201434
5	A	26	50	20120618	12	1196	23.36	0.00404548517438882	-0.0272086345540566
5	A	26	50	20120618	12	1198	23.4	0.00535087500313732	-0.0276548896436634
5	A	26	50	20120618	12	1200	23.44	0.00626000219170892	-0.0274136955206007
5	A	26	50	20120618	12	1202	23.48	0.00717132141130212	-0.0283206306781505
5	A	26	50	20120618	12	1204	23.52	0.00751653094187742	-0.0283767749565767
5	A	26	50	20120618	12	1206	23.56	0.00781330365794142	-0.0286991449381197
5	A	26	50	20120618	12	1208	23.6	0.00804169914826462	-0.028634939642388
5	A	26	50	20120618	12	1210	23.64	0.00820935416608392	-0.0299618255172845
5	A	26	50	20120618	12	1212	23.68	0.00890953130081492	-0.0312603564102555
5	A	26	50	20120618	12	1214	23.72	0.00903440635837242	-0.0325662412137508
5	A	26	50	20120618	12	1216	23.76	0.0102678834274742	-0.0349309477113948
5	A	26	50	20120618	12	1218	23.8	0.0109916779286968	-0.0351648586346114
5	A	26	50	20120618	12	1220	23.84	0.0118284680935529	-0.0356749654665593
5	A	26	50	20120618	12	1222	23.88	0.0124348121584204	-0.0387256362526324
5	A	26	50	20120618	12	1224	23.92	0.0130016289542195	-0.0389698709348543
5	A	26	50	20120618	12	1226	23.96	0.0138388433831444	-0.0407834584072416
5	A	26	50	20120618	12	1228	24	0.0151404148352745	-0.0418936867643825
5	A	26	50	20120618	12	1230	24.04	0.0164723918789956	-0.0435520642982993
5	A	26	50	20120618	12	1232	24.08	0.0169013935631414	-0.0436709289482168
5	A	26	50	20120618	12	1234	24.12	0.0182340070029656	-0.0459735514704727
5	A	26	50	20120618	12	1236	24.16	0.0181336685507152	-0.0465496313651054
5	A	26	50	20120618	12	1238	24.2	0.0181832367360764	-0.0481945738701796
5	A	26	50	20120618	12	1240	24.24	0.0176534723356115	-0.0482819722683343
5	A	26	50	20120618	12	1242	24.28	0.0174590179707852	-0.0486015845334306
5	A	26	50	20120618	12	1244	24.32	0.0170936558969461	-0.0496874884172988
5	A	26	50	20120618	12	1246	24.36	0.0165678512944557	-0.051306762946216
5	A	26	50	20120618	12	1248	24.4	0.0167987923691913	-0.0533863639896856
5	A	26	50	20120618	12	1250	24.44	0.016622793491354	-0.0566126801002055
5	A	26	50	20120618	12	1252	24.48	0.0167224248368231	-0.0574759867693561
5	A	26	50	20120618	12	1254	24.52	0.0166310666406938	-0.0589720832969906
5	A	26	50	20120618	12	1256	24.56	0.0161493855013496	-0.0604148639733237
5	A	26	50	20120618	12	1258	24.6	0.0158393898884774	-0.0617716604650644
5	A	26	50	20120618	12	1260	24.64	0.0153567187996394	-0.0623069402984226
5	A	26	50	20120618	12	1262	24.68	0.0145830732703432	-0.0625263555326248
5	A	26	50	20120618	12	1264	24.72	0.0135417878243679	-0.062900697862585
5	A	26	50	20120618	12	1266	24.76	0.0136414191698371	-0.0637566506212113
5	A	26	50	20120618	12	1268	24.8	0.0135492124455704	-0.0626644534869905
5	A	26	50	20120618	12	1270	24.84	0.0130374085573476	-0.063416815102173
5	A	26	50	20120618	12	1272	24.88	0.0126595306934815	-0.0640182801302503
5	A	26	50	20120618	12	1274	24.92	0.0119307864447906	-0.0655921584038153
5	A	26	50	20120618	12	1276	24.96	0.0122615002863516	-0.0641296494482872
5	A	26	50	20120618	12	1278	25	0.0130853503971120	-0.0659360951421845
5	A	26	50	20120618	12	1280	25.04	0.0132556924206998	-0.0648156844473944
5	A	26	50	20120618	12	1282	25.08	0.0143106957382302	-0.0659606317474916
5	A	26	50	20120618	12	1284	25.12	0.0147787297166975	-0.0657413579346457
5	A	26	50	20120618	12	1286	25.16	0.0160945847258076	-0.0655119017841507
5	A	26	50	20120618	12	1288	25.2	0.0167343042307471	-0.0653684298182479
5	A	26	50	20120618	12	1290	25.24	0.017870695538792	-0.065774945506752
5	A	26	50	20120618	12	1292	25.28	0.0192293305081638	-0.0664515052749913
5	A	26	50	20120618	12	1294	25.32	0.0206880210870735	-0.0658144727758204
5	A	26	50	20120618	12	1296	25.36	0.0207711061338629	-0.0655547524550906
5	A	26	50	20120618	12	1298	25.4	0.0209686010578484	-0.0640495342499787
5	A	26	50	20120618	12	1300	25.44	0.0211000522084709	-0.0640942941092279
5	A	26	50	20120618	12	1302	25.48	0.020225290409465	-0.0625849746847852
5	A	26	50	20120618	12	1304	25.52	0.0200036124335631	-0.0623628724448145
5	A	26	50	20120618	12	1306	25.56	0.0195087791080887	-0.0623630138661707
5	A	26	50	20120618	12	1308	25.6	0.0190322598482471	-0.0603384964409555
5	A	26	50	20120618	12	1310	25.64	0.0180819083343324	-0.0607032221186915
5	A	26	50	20120618	12	1312	25.68	0.0167384761607561	-0.0599393346629757
5	A	26	50	20120618	12	1314	25.72	0.0160066913529061	-0.0582818056571963
5	A	26	50	20120618	12	1316	25.76	0.0155245152388150	-0.0584802905306754
5	A	26	50	20120618	12	1318	25.8	0.0143135948760330	-0.0565960630908476
5	A	26	50	20120618	12	1320	25.84	0.0140366211498423	-0.0568878860594433
5	A	26	50	20120618	12	1322	25.88	0.0131985581927800	-0.056108230122507
5	A	26	50	20120618	12	1324	25.92	0.0123995982407173	-0.0569086042881321
5	A	26	50	20120618	12	1326	25.96	0.0119372918271775	-0.0567582733864518
5	A	26	50	20120618	12	1328	26	0.0109781721891761	-0.056449691987142
5	A	26	50	20120618	12	1330	26.04	0.00990322846041632	-0.0551504539873898
5	A	26	50	20120618	12	1332	26.08	0.00964138681934292	-0.0551807888683027
5	A	26	50	20120618	12	1334	26.12	0.00909451043477332	-0.0555947291780093
5	A	26	50	20120618	12	1336	26.16	0.00811453114672682	-0.0546512365998721
5	A	26	50	20120618	12	1338	26.2	0.00755464399738332	-0.055173788511169
5	A	26	50	20120618	12	1340	26.24	0.00757529151539402	-0.0547431604814264
5	A	26	50	20120618	12	1342	26.28	0.00737546313903062	-0.0533911723157977
5	A	26	50	20120618	12	1344	26.32	0.00686761904878252	-0.0541271290536566
5	A	26	50	20120618	12	1346	26.36	0.00699348405583372	-0.0533999404398844
5	A	26	50	20120618	12	1348	26.4	0.00666432584919132	-0.0536892178240678
5	A	26	50	20120618	12	1350	26.44	0.00617394729643842	-0.0528557510610832
5	A	26	50	20120618	12	1352	26.48	0.00583029340078182	-0.0527184309241768
5	A	26	50	20120618	12	1354	26.52	0.00562007055473502	-0.0530512660860813
5	A	26	50	20120618	12	1356	26.56	0.00468640676085632	-0.0527432503721964
5	A	26	50	20120618	12	1358	26.6	0.00441487775688072	-0.0530300528826457
5	A	26	50	20120618	12	1360	26.64	0.00406931467291482	-0.0525478767685546
5	A	26	50	20120618	12	1362	26.68	0.00356486469521632	-0.0522753578150853
5	A	26	50	20120618	12	1364	26.72	0.00368910335667082	-0.0515401788946857
5	A	26	50	20120618	12	1366	26.76	0.00356733956895052	-0.0519853733241207
5	A	26	50	20120618	12	1368	26.8	0.00316188454061812	-0.0510931459876195
5	A	26	50	20120618	12	1370	26.84	0.00274370159022442	-0.0516903683750097
5	A	26	50	20120618	12	1372	26.88	0.00204345374481542	-0.050988564894682
5	A	26	50	20120618	12	1374	26.92	0.00129681969456052	-0.0516680238007242
5	A	26	50	20120618	12	1376	26.96	0.000944185542782769	-0.0512141319578805
5	A	26	50	20120618	12	1378	27	0.00051772944304916	-0.0507808876330475
5	A	26	50	20120618	12	1380	27.04	-6.23809602362715e-05	-0.0504184246970113
5	A	26	50	20120618	12	1382	27.08	-0.00031050472975464	-0.0497190253797397
5	A	26	50	20120618	12	1384	27.12	-0.00079833769809524	-0.049505266999787
5	A	26	50	20120618	12	1386	27.16	-0.00126142192909431	-0.0497532493479491
5	A	26	50	20120618	12	1388	27.2	-0.00162833963785201	-0.0491361572600076
5	A	26	50	20120618	12	1390	27.24	-0.00194088083513646	-0.0482005135671416
5	A	26	50	20120618	12	1392	27.28	-0.00259481318637778	-0.0479369041591153
5	A	26	50	20120618	12	1394	27.32	-0.00296038739225123	-0.047137024968237
5	A	26	50	20120618	12	1396	27.36	-0.00298888379553304	-0.0470529499719539
5	A	26	50	20120618	12	1398	27.4	-0.00340841024881103	-0.0472790120098993
5	A	26	50	20120618	12	1400	27.44	-0.00398682359582163	-0.0467379339009353
5	A	26	50	20120618	12	1402	27.48	-0.00418799547506919	-0.0463597024836787
5	A	26	50	20120618	12	1404	27.52	-0.00430657728227417	-0.0456311703670222
5	A	26	50	20120618	12	1406	27.56	-0.00459790527612304	-0.0454795666731358
5	A	26	50	20120618	12	1408	27.6	-0.0049351245000709	-0.0454223617345378
5	A	26	50	20120618	12	1410	27.64	-0.00496227740046846	-0.0449132448520835
5	A	26	50	20120618	12	1412	27.68	-0.0060143108695178	-0.0444328365049453
5	A	26	50	20120618	12	1414	27.72	-0.00627728388144109	-0.0439311442436935
5	A	26	50	20120618	12	1416	27.76	-0.00658430964583228	-0.0444288059962926
5	A	26	50	20120618	12	1418	27.8	-0.00718612822730016	-0.0448258464539288
5	A	26	50	20120618	12	1420	27.84	-0.00737824913974854	-0.0432977179891065
5	A	26	50	20120618	12	1422	27.88	-0.00773074187017003	-0.043678212148063
5	A	26	50	20120618	12	1424	27.92	-0.00749725521102223	-0.0430445030507637
5	A	26	50	20120618	12	1426	27.96	-0.00802793885030274	-0.0423352042385554
5	A	26	50	20120618	12	1428	28	-0.00785505124230262	-0.0421655693217488
5	A	26	50	20120618	12	1430	28.04	-0.00763952509539697	-0.0421915908512964
5	A	26	50	20120618	12	1432	28.08	-0.00775188436292751	-0.0421581447005463
5	A	26	50	20120618	12	1434	28.12	-0.00800000813244587	-0.0417838730812643
5	A	26	50	20120618	12	1436	28.16	-0.00825159672519205	-0.0407225058027033
5	A	26	50	20120618	12	1438	28.2	-0.00856512787197016	-0.0410910498570577
5	A	26	50	20120618	12	1440	28.24	-0.00885702155124396	-0.0397673459626765
5	A	26	50	20120618	12	1442	28.28	-0.00899695798324079	-0.0393937814501756
5	A	26	50	20120618	12	1444	28.32	-0.00917090625141267	-0.0383803560113791
5	A	26	50	20120618	12	1446	28.36	-0.00908711409784207	-0.037747424731539
5	A	26	50	20120618	12	1448	28.4	-0.00915718837985766	-0.037043641352224
5	A	26	50	20120618	12	1450	28.44	-0.00910825659059954	-0.03618309239952
5	A	26	50	20120618	12	1452	28.48	-0.00921623179608673	-0.0353301094893746
5	A	26	50	20120618	12	1454	28.52	-0.00918328062008344	-0.035582970874327
5	A	26	50	20120618	12	1456	28.56	-0.0092259898696671	-0.0355778797055024
5	A	26	50	20120618	12	1458	28.6	-0.00881190813860426	-0.035526402331832
5	A	26	50	20120618	12	1460	28.64	-0.00893494471853072	-0.0346839553127264
5	A	26	50	20120618	12	1462	28.68	-0.00908548775224534	-0.0332391240267279
5	A	26	50	20120618	12	1464	28.72	-0.00878694726922838	-0.0339060671427431
5	A	26	50	20120618	12	1466	28.76	-0.00929069014014567	-0.0330351944310337
5	A	26	50	20120618	12	1468	28.8	-0.00994129908951542	-0.0329320275516586
5	A	26	50	20120618	12	1470	28.84	-0.0106743566895715	-0.0320595284943525
5	A	26	50	20120618	12	1472	28.88	-0.0105279148751878	-0.0325260068379013
5	A	26	50	20120618	12	1474	28.92	-0.011026849419993	-0.0316066266010025
5	A	26	50	20120618	12	1476	28.96	-0.0116846708585309	-0.0305849280128661
5	A	26	50	20120618	12	1478	29	-0.0126753274589732	-0.0301637752139914
5	A	26	50	20120618	12	1480	29.04	-0.0123673824557665	-0.0308402642715525
5	A	26	50	20120618	12	1482	29.08	-0.0125363809764700	-0.0305130152532194
5	A	26	50	20120618	12	1484	29.12	-0.0129919698755885	-0.028719014638671
5	A	26	50	20120618	12	1486	29.16	-0.0134582360871030	-0.0277342977351906
5	A	26	50	20120618	12	1488	29.2	-0.0134360329341737	-0.0274456567471103
5	A	26	50	20120618	12	1490	29.24	-0.0135358764116772	-0.0269994723681816
5	A	26	50	20120618	12	1492	29.28	-0.0140466903504064	-0.0260798092885704
5	A	26	50	20120618	12	1494	29.32	-0.0144998043757907	-0.0254469487194084
5	A	26	50	20120618	12	1496	29.36	-0.0142777021358200	-0.0251572470711563
5	A	26	50	20120618	12	1498	29.4	-0.0145597670308354	-0.0249688031139701
5	A	26	50	20120618	12	1500	29.44	-0.0150726315792299	-0.0229498011216481
5	A	26	50	20120618	12	1502	29.48	-0.0155399584509162	-0.0229647210747311
5	A	26	50	20120618	12	1504	29.52	-0.0155248970764769	-0.0224700998812911
5	A	26	50	20120618	12	1506	29.56	-0.0156722581296762	-0.0218779686627255
5	A	26	50	20120618	12	1508	29.6	-0.0161828599363710	-0.0218614930747239
5	A	26	50	20120618	12	1510	29.64	-0.0167212510395664	-0.0210109850383127
5	A	26	50	20120618	12	1512	29.68	-0.0168857947875485	-0.0203807407642411
5	A	26	50	20120618	12	1514	29.72	-0.0170965833190202	-0.0199749321825182
5	A	26	50	20120618	12	1516	29.76	-0.0172522882322375	-0.0199357584668404
5	A	26	50	20120618	12	1518	29.8	-0.0177907500461110	-0.0195094437884631
5	A	26	50	20120618	12	1520	29.84	-0.0177046244401625	-0.0199822153823644
5	A	26	50	20120618	12	1522	29.88	-0.0183964577148754	-0.0187791439048536
5	A	26	50	20120618	12	1524	29.92	-0.0191826897448768	-0.0187290100340675
5	A	26	50	20120618	12	1526	29.96	-0.0198137118364077	-0.0176373785852717
5	A	26	50	20120618	12	1528	30	-0.0197949735067062	-0.0176029424850279
5	A	26	50	20120618	12	1530	30.04	-0.0199218284632511	-0.0179621527298707
5	A	26	50	20120618	12	1532	30.08	-0.0200561787516765	-0.0173642232356993
5	A	26	50	20120618	12	1534	30.12	-0.0203360516156702	-0.0171470000325188
5	A	26	50	20120618	12	1536	30.16	-0.0205253441009938	-0.0162453681758279
5	A	26	50	20120618	12	1538	30.2	-0.0207453250206209	-0.0164661976235924
5	A	26	50	20120618	12	1540	30.24	-0.0207347184189031	-0.0149914557207498
5	A	26	50	20120618	12	1542	30.28	-0.0211752530146502	-0.0143146060387302
5	A	26	50	20120618	12	1544	30.32	-0.0210859383571185	-0.0140322653720702
5	A	26	50	20120618	12	1546	30.36	-0.0211957166848977	-0.0126802418511025
5	A	26	50	20120618	12	1548	30.4	-0.0214188088743621	-0.0116765037752082
5	A	26	50	20120618	12	1550	30.44	-0.0211891759471717	-0.0104332332771869
5	A	26	50	20120618	12	1552	30.48	-0.0211136003743985	-0.009793641051468
5	A	26	50	20120618	12	1554	30.52	-0.0212017836610803	-0.0086015226579978
5	A	26	50	20120618	12	1556	30.56	-0.0210081353979845	-0.0078531632671969
5	A	26	50	20120618	12	1558	30.6	-0.0207254058225949	-0.0073225786228657
5	A	26	50	20120618	12	1560	30.64	-0.020761708684741	-0.0065138323129514
5	A	26	50	20120618	12	1562	30.68	-0.0201961363968768	-0.0063864399552529
5	A	26	50	20120618	12	1564	30.72	-0.0203455763440127	-0.0055932499945247
5	A	26	50	20120618	12	1566	30.76	-0.0201621811292442	-0.0050672756864069
5	A	26	50	20120618	12	1568	30.8	-0.0195286700218435	-0.0040116501149091
5	A	26	50	20120618	12	1570	30.84	-0.0193963067034732	-0.0039388110453791
5	A	26	50	20120618	12	1572	30.88	-0.0190578076162514	-0.0041764767056037
5	A	26	50	20120618	12	1574	30.92	-0.0186644158296061	-0.002786828032809
5	A	26	50	20120618	12	1576	30.96	-0.0184957567201575	-0.0023535978501116
5	A	26	50	20120618	12	1578	31	-0.0177402484797987	-0.0005967556969146
5	A	26	50	20120618	12	1580	31.04	-0.0170972904258014	-0.0003763363710831
5	A	26	50	20120618	12	1582	31.08	-0.0168795227503994	0.0010810319181458
5	A	26	50	20120618	12	1584	31.12	-0.0163667430548185	0.0013580904971503
5	A	26	50	20120618	12	1586	31.16	-0.0162098007047342	0.00185677755458212
5	A	26	50	20120618	12	1588	31.2	-0.0157021970307916	0.0014057424231345
5	A	26	50	20120618	12	1590	31.24	-0.0154542995354432	0.000949531270048499
5	A	26	50	20120618	12	1592	31.28	-0.0152155520018434	0.00095204857018960
5	A	26	50	20120618	12	1594	31.32	-0.0151169530322747	0.0017316762228546
5	A	26	50	20120618	12	1596	31.36	-0.0146950507002120	0.00199906158109248
5	A	26	50	20120618	12	1598	31.4	-0.0147064563325925	0.00213223100119334
5	A	26	50	20120618	12	1600	31.44	-0.0141226124055024	0.00234628636599413
5	A	26	50	20120618	12	1602	31.48	-0.0138734138336766	0.00256604101145129
5	A	26	50	20120618	12	1604	31.52	-0.0135039646826423	0.00225740304359898
5	A	26	50	20120618	12	1606	31.56	-0.0134748955228677	0.00285399610595388
5	A	26	50	20120618	12	1608	31.6	-0.0132774854516960	0.00252369238632602
5	A	26	50	20120618	12	1610	31.64	-0.0136478821258172	0.00338863954320903
5	A	26	50	20120618	12	1612	31.68	-0.013418581538814	0.00324078351526293
5	A	26	50	20120618	12	1614	31.72	-0.0128052795432197	0.00376862458528306
5	A	26	50	20120618	12	1616	31.76	-0.0123603891697005	0.00420618933254911
5	A	26	50	20120618	12	1618	31.8	-0.0126493695690358	0.00401033489629606
5	A	26	50	20120618	12	1620	31.84	-0.0123511755683417	0.00490898983343823
5	A	26	50	20120618	12	1622	31.88	-0.0119857569259601	0.00470070445997192
5	A	26	50	20120618	12	1624	31.92	-0.0113280061981004	0.00690925349605873
5	A	26	50	20120618	12	1626	31.96	-0.0109916425733577	0.00724806371026427
5	A	26	50	20120618	12	1628	32	-0.0109931204265304	0.00683495071549165
5	A	26	50	20120618	12	1630	32.04	-0.0106834076563707	0.00663363741488784
5	A	26	50	20120618	12	1632	32.08	-0.0104759283846349	0.00710902530387956
5	A	26	50	20120618	12	1634	32.12	-0.0105360324610358	0.00733706724081222
5	A	26	50	20120618	12	1636	32.16	-0.0099376504185245	0.00680836350051904
5	A	26	50	20120618	12	1638	32.2	-0.00962118477860445	0.0057808878499803
5	A	26	50	20120618	12	1640	32.24	-0.00940838099280636	0.00596410628805355
5	A	26	50	20120618	12	1642	32.28	-0.00821163104991938	0.00544801733273673
5	A	26	50	20120618	12	1644	32.32	-0.00830992596357212	0.00554795273412183
5	A	26	50	20120618	12	1646	32.36	-0.00711195272595368	0.00620653077691554
5	A	26	50	20120618	12	1648	32.4	-0.00677621842624631	0.0061980454955413
5	A	26	50	20120618	12	1650	32.44	-0.00613511299201571	0.00690266326085807
5	A	26	50	20120618	12	1652	32.48	-0.00566715679529427	0.00713440336625634
5	A	26	50	20120618	12	1654	32.52	-0.00562133344744625	0.0077979410560133
5	A	26	50	20120618	12	1656	32.56	-0.0054106820946901	0.00669379805983119
5	A	26	50	20120618	12	1658	32.6	-0.005630408455876	0.00681056967367634
5	A	26	50	20120618	12	1660	32.64	-0.00533107106351664	0.00764551216851326
5	A	26	50	20120618	12	1662	32.68	-0.00533107106351664	0.00764551216851326
5	A	26	50	20120618	12	1664	32.72	-0.00527189612542627	0.00747350561556251
5	A	26	50	20120618	12	1666	32.76	-0.00542764205083685	0.00712354574163122
5	A	26	50	20120618	12	1668	32.8	-0.00497280834176067	0.00666558944900932
5	A	26	50	20120618	12	1670	32.84	-0.0048495504374117	0.00611566755553307
5	A	26	50	20120618	12	1672	32.88	-0.00465316708528632	0.00701229875306749
5	A	26	50	20120618	12	1674	32.92	-0.00372760995020726	0.00665754006585894
5	A	26	50	20120618	12	1676	32.96	-0.00313523552451285	0.00596368725657501
5	A	26	50	20120618	12	1678	33	-0.00273466123002695	0.00614790101815346
5	A	26	50	20120618	12	1680	33.04	-0.00223095866419618	0.00626135135144737
5	A	26	50	20120618	12	1682	33.08	-0.0019426196107114	0.00569056980792612
5	A	26	50	20120618	12	1684	33.12	-0.00155994826997564	0.00694359060135315
5	A	26	50	20120618	12	1686	33.16	-0.00146223318388347	0.00640956234699764
5	A	26	50	20120618	12	1688	33.2	-0.00178754472963616	0.00706058141830047
5	A	26	50	20120618	12	1690	33.24	-0.00163486623344236	0.00754878208216728
5	A	26	50	20120618	12	1692	33.28	-0.00189030148707818	0.00700513010451982
5	A	26	50	20120618	12	1694	33.32	-0.00194544167387511	0.00737271249365183
5	A	26	50	20120618	12	1696	33.36	-0.00209152286380044	0.00733348928049941
5	A	26	50	20120618	12	1698	33.4	-0.00201854944398199	0.0068873049015707
5	A	26	50	20120618	12	1700	33.44	-0.00220986425469982	0.00678961102868197
5	A	26	50	20120618	12	1702	33.48	-0.00188117980960088	0.00669708610636371
5	A	26	50	20120618	12	1704	33.52	-0.00208805804057263	0.00723470646316765
5	A	26	50	20120618	12	1706	33.56	-0.00139531966917979	0.0059573463472254
5	A	26	50	20120618	12	1708	33.6	-0.00112012785207761	0.00552166957506512
5	A	26	50	20120618	12	1710	33.64	-0.000776826802704762	0.00496544594595494
5	A	26	50	20120618	12	1712	33.68	-0.000199002475642892	0.00416582626326541
5	A	26	50	20120618	12	1714	33.72	0.000477070096024159	0.00330889133332003
5	A	26	50	20120618	12	1716	33.76	0.00103567879630728	0.00274433162236644
5	A	26	50	20120618	12	1718	33.8	0.00159497056174102	0.00206109535189919
5	A	26	50	20120618	12	1720	33.84	0.00219628851160782	0.00204270491873409
5	A	26	50	20120618	12	1722	33.88	0.00300831933252072	0.0011698417014357
5	A	26	50	20120618	12	1724	33.92	0.00378002314659582	0.0014197007109951
5	A	26	50	20120618	12	1726	33.96	0.00442263471827032	0.00268018218807042
5	A	26	50	20120618	12	1728	34	0.00463984377931522	0.00255939420770813
5	A	26	50	20120618	12	1730	34.04	0.00422385993101102	0.00378248387819431
5	A	26	50	20120618	12	1732	34.08	0.00397310572426662	0.00414507409345115
5	A	26	50	20120618	12	1734	34.12	0.00375202878912862	0.0047735152452307
5	A	26	50	20120618	12	1736	34.16	0.00291477193379692	0.00470983320851704
5	A	26	50	20120618	12	1738	34.2	0.00261372829277452	0.00600826510653865
5	A	26	50	20120618	12	1740	34.24	0.00221697774891852	0.00593324814812256
5	A	26	50	20120618	12	1742	34.28	0.00177539663513542	0.00559688452337994
5	A	26	50	20120618	12	1744	34.32	0.00128151790381562	0.00601602206792826
5	A	26	50	20120618	12	1746	34.36	0.00054908962879479	0.00628429130964263
5	A	26	50	20120618	12	1748	34.4	0.000380161818769329	0.00589007927913113
5	A	26	50	20120618	12	1750	34.44	-0.000188451028254030	0.00753728452590519
5	A	26	50	20120618	12	1752	34.48	-0.000717324474174691	0.0084200507736741
5	A	26	50	20120618	12	1754	34.52	-0.00062726028345496	0.00915445894768226
5	A	26	50	20120618	12	1756	34.56	-0.00121191031227562	0.0094072779062277
5	A	26	50	20120618	12	1758	34.6	-0.00131142852065982	0.00994062026700546
5	A	26	50	20120618	12	1760	34.64	-0.00184208387566907	0.0101073419038736
5	A	26	50	20120618	12	1762	34.68	-0.00234555804600952	0.0093858242864865
5	A	26	50	20120618	12	1764	34.72	-0.00213597866713364	0.00970288389610273
5	A	26	50	20120618	12	1766	34.76	-0.00248421461473239	0.0092683102105211
5	A	26	50	20120618	12	1768	34.8	-0.00252719256489291	0.00998275676009637
5	A	26	50	20120618	12	1770	34.84	-0.00240966434679189	0.0101601486382926
5	A	26	50	20120618	12	1772	34.88	-0.00266018520829847	0.0103538888252699
5	A	26	50	20120618	12	1774	34.92	-0.00304711403896375	0.0111871858826270
5	A	26	50	20120618	12	1776	34.96	-0.00321679845324509	0.0116636132185871
5	A	26	50	20120618	12	1778	35	-0.00403667462389527	0.0123355909348843
5	A	26	50	20120618	12	1780	35.04	-0.00452587230832356	0.0123874430751487
5	A	26	50	20120618	12	1782	35.08	-0.00547850141318048	0.0139761712982254
5	A	26	50	20120618	12	1784	35.12	-0.00673224133420397	0.0130162427300663
5	A	26	50	20120618	12	1786	35.16	-0.00708437237950689	0.0137199472669752
5	A	26	50	20120618	12	1788	35.2	-0.00702020137845404	0.0143029911027424
5	A	26	50	20120618	12	1790	35.24	-0.00811816072583467	0.0138388384333969
5	A	26	50	20120618	12	1792	35.28	-0.00843605260013236	0.0145461905806366
5	A	26	50	20120618	12	1794	35.32	-0.00850853104520398	0.0139193828455215
5	A	26	50	20120618	12	1796	35.36	-0.00846318428732649	0.0145209963660229
5	A	26	50	20120618	12	1798	35.4	-0.00852992102533488	0.0140128128645197
5	A	26	50	20120618	12	1800	35.44	-0.00824868344525355	0.0141221952125015
5	A	26	50	20120618	12	1802	35.48	-0.00805536681523818	0.0139729879034965
5	A	26	50	20120618	12	1804	35.52	-0.00791509167909317	0.0142519139515101
5	A	26	50	20120618	12	1806	35.56	-0.0072232265845751	0.0139965882994254
5	A	26	50	20120618	12	1808	35.6	-0.0072402112894592	0.0144666021768801
5	A	26	50	20120618	12	1810	35.64	-0.00681067856812065	0.0136626422727676
5	A	26	50	20120618	12	1812	35.68	-0.00652444669284381	0.0135594096324619
5	A	26	50	20120618	12	1814	35.72	-0.00642988601010251	0.0139316242781174
5	A	26	50	20120618	12	1816	35.76	-0.0066511050737035	0.0129002036788465
5	A	26	50	20120618	12	1818	35.8	-0.00663166034432765	0.0133358387317067
5	A	26	50	20120618	12	1820	35.84	-0.00638173769515796	0.0127815066132362
5	A	26	50	20120618	12	1822	35.88	-0.00618368203549507	0.0132051392355925
5	A	26	50	20120618	12	1824	35.92	-0.00612182574849044	0.0132785241915576
5	A	26	50	20120618	12	1826	35.96	-0.0059861185221519	0.0125600478404363
5	A	26	50	20120618	12	1828	36	-0.00607669182975408	0.0126591205715484
5	A	26	50	20120618	12	1830	36.04	-0.00600033843952156	0.0126445824561272
5	A	26	50	20120618	12	1832	36.08	-0.00570208787028488	0.0121310602984261
5	A	26	50	20120618	12	1834	36.12	-0.00603243401631961	0.0128296817982384
5	A	26	50	20120618	12	1836	36.16	-0.00576202224105825	0.0119748886947332
5	A	26	50	20120618	12	1838	36.2	-0.00546548994129986	0.0126485776094409
5	A	26	50	20120618	12	1840	36.24	-0.00496942625002625	0.0117734481149088
5	A	26	50	20120618	12	1842	36.28	-0.004989656575036	0.0124707048986334
5	A	26	50	20120618	12	1844	36.32	-0.00480527848184161	0.0123189668544586
5	A	26	50	20120618	12	1846	36.36	-0.00432014666140514	0.0122503633545479
5	A	26	50	20120618	12	1848	36.4	-0.00278005394984522	0.0116257335083189
5	A	26	50	20120618	12	1850	36.44	-0.0019683802178568	0.0125338283209899
5	A	26	50	20120618	12	1852	36.48	-0.000456798051714322	0.0123297290196683
5	A	26	50	20120618	12	1854	36.52	0.00038971483138316	0.0124994982867633
5	A	26	50	20120618	12	1856	36.56	0.00115372956631962	0.0116121358449167
5	A	26	50	20120618	12	1858	36.6	0.00152433130140732	0.0121023517631099
5	A	26	50	20120618	12	1860	36.64	0.00215428566169852	0.0122160191781857
5	A	26	50	20120618	12	1862	36.68	0.00279085854146172	0.0131552337602967
5	A	26	50	20120618	12	1864	36.72	0.00272566329623632	0.0134495174604909
5	A	26	50	20120618	12	1866	36.76	0.00289285869464792	0.0135454364953589
5	A	26	50	20120618	12	1868	36.8	0.00284587852010592	0.0141023962226282
5	A	26	50	20120618	12	1870	36.84	0.00307314971064702	0.0137096761874251
5	A	26	50	20120618	12	1872	36.88	0.00309970157028062	0.013323602955965
5	A	26	50	20120618	12	1874	36.92	0.00256824011354082	0.013109179895638
5	A	26	50	20120618	12	1876	36.96	0.00230830766077662	0.0135636798503135
5	A	26	50	20120618	12	1878	37	0.00216745198996422	0.0132124174856912
5	A	26	50	20120618	12	1880	37.04	0.00183692906723422	0.0124411124798408
5	A	26	50	20120618	12	1882	37.08	0.00166592236327212	0.0134070769114841
5	A	26	50	20120618	12	1884	37.12	0.00176786594791572	0.0126420651559862
5	A	26	50	20120618	12	1886	37.16	0.00168714970884332	0.0126185679976473
5	A	26	50	20120618	12	1888	37.2	0.00169755832066232	0.0119619627827731
5	A	26	50	20120618	12	1890	37.24	0.00210379823752182	0.0113978400638103
5	A	26	50	20120618	12	1892	37.28	0.00246049118222362	0.0106411226708557
5	A	26	50	20120618	12	1894	37.32	0.00301303149211052	0.00931363575519516
5	A	26	50	20120618	12	1896	37.36	0.00360623044191572	0.0089759993382464
5	A	26	50	20120618	12	1898	37.4	0.00408320932116512	0.0076987877147282
5	A	26	50	20120618	12	1900	37.44	0.00453732036711092	0.00792634174798184
5	A	26	50	20120618	12	1902	37.48	0.00552970230809942	0.00664792097186781
5	A	26	50	20120618	12	1904	37.52	0.00581692201154962	0.00640862896604647
5	A	26	50	20120618	12	1906	37.56	0.00691087277058762	0.00471742753534698
5	A	26	50	20120618	12	1908	37.6	0.00788234556405642	0.00504401894437361
5	A	26	50	20120618	12	1910	37.64	0.00865556682928392	0.00410194057979877
5	A	26	50	20120618	12	1912	37.68	0.00989248750841012	0.00441721828032642
5	A	26	50	20120618	12	1914	37.72	0.0108176448077111	0.00434719349578551
5	A	26	50	20120618	12	1916	37.76	0.0112789824849607	0.00572974988756489
5	A	26	50	20120618	12	1918	37.8	0.0113537166006643	0.00668568047398317
5	A	26	50	20120618	12	1920	37.84	0.0111935569147255	0.00633431911441157
5	A	26	50	20120618	12	1922	37.88	0.0112820301151876	0.00560976093786534
5	A	26	50	20120618	12	1924	37.92	0.0109601975347983	0.00571007110584447
5	A	26	50	20120618	12	1926	37.96	0.0104440307977356	0.0058143198585948
5	A	26	50	20120618	12	1928	38	0.0100833497707880	0.00574553251092097
5	A	26	50	20120618	12	1930	38.04	0.0101877965134370	0.00574744877029799
5	A	26	50	20120618	12	1932	38.08	0.00988923481721662	0.00534819506843663
5	A	26	50	20120618	12	1934	38.12	0.00968560927743832	0.00562031097104064
5	A	26	50	20120618	12	1936	38.16	0.00972670632356092	0.00589885447428565
5	A	26	50	20120618	12	1938	38.2	0.00958295151494572	0.00529251040941819
5	A	26	50	20120618	12	1940	38.24	0.00966875892284272	0.00495391232724701
5	A	26	50	20120618	12	1942	38.28	0.00958648704885162	0.00512266336057718
5	A	26	50	20120618	12	1944	38.32	0.00917350133329962	0.005110041504533
5	A	26	50	20120618	12	1946	38.36	0.00887324258080442	0.00448536216082937
5	A	26	50	20120618	12	1948	38.4	0.00868571786243372	0.00353953613031424
5	A	26	50	20120618	12	1950	38.44	0.00835718190975882	0.00357501874859418
5	A	26	50	20120618	12	1952	38.48	0.00806566299707902	0.00297025153184876
5	A	26	50	20120618	12	1954	38.52	0.00806335075790452	0.00239504137855694
5	A	26	50	20120618	12	1956	38.56	0.00800446290516732	0.00199108541660069
5	A	26	50	20120618	12	1958	38.6	0.00796883886553112	0.00132670202713340
5	A	26	50	20120618	12	1960	38.64	0.00781633007496482	0.0008972902210545
5	A	26	50	20120618	12	1962	38.68	0.00747080234633802	0.000448383481018199
5	A	26	50	20120618	12	1964	38.72	0.00774397890911382	-0.0006896836700981
5	A	26	50	20120618	12	1966	38.76	0.00816141232631952	-0.0009109090976601
5	A	26	50	20120618	12	1968	38.8	0.00828026283410132	-0.0013648150826394
5	A	26	50	20120618	12	1970	38.84	0.00815654743166492	-0.0025169465876335
5	A	26	50	20120618	12	1972	38.88	0.00848069225122872	-0.0031956206051486
5	A	26	50	20120618	12	1974	38.92	0.00817489685263672	-0.0040174625326504
5	A	26	50	20120618	12	1976	38.96	0.00815636711943572	-0.004330148686825
5	A	26	50	20120618	12	1978	39	0.00788186473144522	-0.0049765892417197
5	A	26	50	20120618	12	1980	39.04	0.00763477263072062	-0.0058457938885322
5	A	26	50	20120618	12	1982	39.08	0.00717440934661552	-0.0055984847060258
5	A	26	50	20120618	12	1984	39.12	0.00652605818919812	-0.0064852722700593
5	A	26	50	20120618	12	1986	39.16	0.00592101520080802	-0.0077223272994739
5	A	26	50	20120618	12	1988	39.2	0.00582173740872942	-0.007032898187817
5	A	26	50	20120618	12	1990	39.24	0.00498944444300162	-0.0080890611604685
5	A	26	50	20120618	12	1992	39.28	0.00461202619854332	-0.009701936373016
5	A	26	50	20120618	12	1994	39.32	0.00433047042041042	-0.0104366061765332
5	A	26	50	20120618	12	1996	39.36	0.00401771002002382	-0.010030804665878
5	A	26	50	20120618	12	1998	39.4	0.00405054098787432	-0.0095772451632215
5	A	26	50	20120618	12	2000	39.44	0.00400524372747152	-0.0091569833188911
5	A	26	50	20120618	12	2002	39.48	0.00381578153652042	-0.0086380659364496
5	A	26	50	20120618	12	2004	39.52	0.00363749870377982	-0.009199459223237
5	A	26	50	20120618	12	2006	39.56	0.00338822942127592	-0.0093334701004075
5	A	26	50	20120618	12	2008	39.6	0.00358913967101452	-0.0093272970582077
5	A	26	50	20120618	12	2010	39.64	0.00295158391282542	-0.0089541143833687
5	A	26	50	20120618	12	2012	39.68	0.00257848609080022	-0.0079103116372524
5	A	26	50	20120618	12	2014	39.72	0.00199942927661872	-0.0070000601488987
5	A	26	50	20120618	12	2016	39.76	0.00164938313566012	-0.0076203625016268
5	A	26	50	20120618	12	2018	39.8	0.00108729688422712	-0.0067460320377575
5	A	26	50	20120618	12	2020	39.84	0.000847234132014279	-0.0066768062838793
5	A	26	50	20120618	12	2022	39.88	0.000685448100478799	-0.0066168436288347
5	A	26	50	20120618	12	2024	39.92	0.000216827223383039	-0.0068352901267466
5	A	26	50	20120618	12	2026	39.96	-0.00062335705402281	-0.0064325221041828
5	A	26	50	20120618	12	2028	40	-0.000884929994519341	-0.0056843465611449
5	A	26	50	20120618	12	2030	40.04	-0.00145317514601647	-0.0059175645197159
5	A	26	50	20120618	12	2032	40.08	-0.00181985243846857	-0.0049807611717287
5	A	26	50	20120618	12	2034	40.12	-0.00177902409292286	-0.0048555042765093
5	A	26	50	20120618	12	2036	40.16	-0.00191026311151108	-0.0046436550848658
5	A	26	50	20120618	12	2038	40.2	-0.00233922236925009	-0.0036137116316607
5	A	26	50	20120618	12	2040	40.24	-0.00229513426144311	-0.0028248986619081
5	A	26	50	20120618	12	2042	40.28	-0.00280260358509726	-0.00207598065675
5	A	26	50	20120618	12	2044	40.32	-0.00310204209372632	-0.0013741559632189
5	A	26	50	20120618	12	2046	40.36	-0.00361270046896363	-0.001421659396779
5	A	26	50	20120618	12	2048	40.4	-0.00384323142176606	-0.0013388006241596
5	A	26	50	20120618	12	2050	40.44	-0.00345243471700769	-0.0010462917619861
5	A	26	50	20120618	12	2052	40.48	-0.00338827891875064	-0.00105327090591640
5	A	26	50	20120618	12	2054	40.52	-0.003568110315342	-0.0007884735584977
5	A	26	50	20120618	12	2056	40.56	-0.00333704196138586	-0.000568860334396801
5	A	26	50	20120618	12	2058	40.6	-0.00356374746650208	-0.000180241518524501
5	A	26	50	20120618	12	2060	40.64	-0.00369351570298544	-0.000287240916653600
5	A	26	50	20120618	12	2062	40.68	-0.00354167159279344	4.06727820537987e-05
5	A	26	50	20120618	12	2064	40.72	-0.00344824864486307	0.000838374084046
5	A	26	50	20120618	12	2066	40.76	-0.00386462140189696	0.000371513902835399
5	A	26	50	20120618	12	2068	40.8	-0.00363125495090196	0.0007666663853659
5	A	26	50	20120618	12	2070	40.84	-0.00406196783345831	0.0015746631620921
5	A	26	50	20120618	12	2072	40.88	-0.00381648864330159	0.000775604215080099
5	A	26	50	20120618	12	2074	40.92	-0.00366521728960235	0.00204608418204138
5	A	26	50	20120618	12	2076	40.96	-0.00391515125248055	0.00198112935312158
5	A	26	50	20120618	12	2078	41	-0.00379231973352063	0.00196777210602497
5	A	26	50	20120618	12	2080	41.04	-0.00407881818805399	0.00199890601760062
5	A	26	50	20120618	12	2082	41.08	-0.00431939005714927	0.00242657834099786
5	A	26	50	20120618	12	2084	41.12	-0.00436661771906472	0.00191319760465299
5	A	26	50	20120618	12	2086	41.16	-0.00407794844671313	0.002785173402941
5	A	26	50	20120618	12	2088	41.2	-0.00418033750862894	0.00327645705237379
5	A	26	50	20120618	12	2090	41.24	-0.00388673263094466	0.00282221165613955
5	A	26	50	20120618	12	2092	41.28	-0.00417642720812898	0.00354663548239735
5	A	26	50	20120618	12	2094	41.32	-0.00393140763738003	0.00445579802630796
5	A	26	50	20120618	12	2096	41.36	-0.00397060963732901	0.00450166097213572
5	A	26	50	20120618	12	2098	41.4	-0.00362360405552952	0.00407452604989217
5	A	26	50	20120618	12	2100	41.44	-0.00356934563088874	0.00526630715342776
5	A	26	50	20120618	12	2102	41.48	-0.00370796684427254	0.00561124798342618
5	A	26	50	20120618	12	2104	41.52	-0.00360139383153245	0.00446385197254567
5	A	26	50	20120618	12	2106	41.56	-0.00328971530452105	0.00471600625071679
5	A	26	50	20120618	12	2108	41.6	-0.00334001534540075	0.00537953050544491
5	A	26	50	20120618	12	2110	41.64	-0.00402471179137115	0.00617750970040209
5	A	26	50	20120618	12	2112	41.68	-0.0038734107391871	0.00515417910981466
5	A	26	50	20120618	12	2114	41.72	-0.00443966184956129	0.00593942119032232
5	A	26	50	20120618	12	2116	41.76	-0.00452913489901195	0.00620180447519009
5	A	26	50	20120618	12	2118	41.8	-0.00501305473842546	0.00601523717940115
5	A	26	50	20120618	12	2120	41.84	-0.00524065119808598	0.00568908417657885
5	A	26	50	20120618	12	2122	41.88	-0.00541058309974073	0.00582596590728094
5	A	26	50	20120618	12	2124	41.92	-0.00504865049379039	0.00561105494327492
5	A	26	50	20120618	12	2126	41.96	-0.00519417306935859	0.00550337672263583
5	A	26	50	20120618	12	2128	42	-0.00538119574191462	0.00669606080153099
5	A	26	50	20120618	12	2130	42.04	-0.00558356263162239	0.00647383835340749
5	A	26	50	20120618	12	2132	42.08	-0.0061902319656092	0.00647603038442917
5	A	26	50	20120618	12	2134	42.12	-0.0064101916720329	0.00655097663216713
5	A	26	50	20120618	12	2136	42.16	-0.00732646771016224	0.00646048817737869
5	A	26	50	20120618	12	2138	42.2	-0.00747029322945559	0.00533023455619449
5	A	26	50	20120618	12	2140	42.24	-0.00859237269624927	0.00623142800668112
5	A	26	50	20120618	12	2142	42.28	-0.00893455580980107	0.00685324356792095
5	A	26	50	20120618	12	2144	42.32	-0.00902806361054517	0.00793392900374397
5	A	26	50	20120618	12	2146	42.36	-0.00937984923418548	0.00799952022876684
5	A	26	50	20120618	12	2148	42.4	-0.00973985850969099	0.00836908958795399
5	A	26	50	20120618	12	2150	42.44	-0.0099914117470981	0.00838964518208308
5	A	26	50	20120618	12	2152	42.48	-0.0103222952942865	0.008958724719582
5	A	26	50	20120618	12	2154	42.52	-0.0100077812690826	0.00842868454747239
5	A	26	50	20120618	12	2156	42.56	-0.0102288228488815	0.00896495433032426
5	A	26	50	20120618	12	2158	42.6	-0.0102957858610599	0.00851264640667048
5	A	26	50	20120618	12	2160	42.64	-0.0103829509139767	0.00865806291622149
5	A	26	50	20120618	12	2162	42.68	-0.010168103589581	0.0087239794103637
5	A	26	50	20120618	12	2164	42.72	-0.0103525736066569	0.0083879339836726
5	A	26	50	20120618	12	2166	42.76	-0.0102875402888844	0.00925240667190544
5	A	26	50	20120618	12	2168	42.8	-0.0105400912539598	0.00857754466704778
5	A	26	50	20120618	12	2170	42.84	-0.0106166758681098	0.00950393021082774
5	A	26	50	20120618	12	2172	42.88	-0.0106553687511763	0.0102611991470717
5	A	26	50	20120618	12	2174	42.92	-0.0108053404426117	0.0103566811899488
5	A	26	50	20120618	12	2176	42.96	-0.0107176379885412	0.0112422829359103
5	A	26	50	20120618	12	2178	43	-0.0103482616695053	0.0111311844397706
5	A	26	50	20120618	12	2180	43.04	-0.0102409299311890	0.0119416886171430
5	A	26	50	20120618	12	2182	43.08	-0.0100291507431168	0.0119191792869774
5	A	26	50	20120618	12	2184	43.12	-0.00964072567450254	0.0118490427795651
5	A	26	50	20120618	12	2186	43.16	-0.00961874950285004	0.0118551090486409
5	A	26	50	20120618	12	2188	43.2	-0.00904191399391099	0.0116100551125024
5	A	26	50	20120618	12	2190	43.24	-0.00877193751358413	0.0111343360146944
5	A	26	50	20120618	12	2192	43.28	-0.00826955158057993	0.0115418664014295
5	A	26	50	20120618	12	2194	43.32	-0.00834396961955234	0.0117143205529728
5	A	26	50	20120618	12	2196	43.36	-0.0086425214162778	0.0123005035892950
5	A	26	50	20120618	12	2198	43.4	-0.00886639990848284	0.0108154266137386
5	A	26	50	20120618	12	2200	43.44	-0.00905827404066459	0.0114458215015545
5	A	26	50	20120618	12	2202	43.48	-0.00912954474735394	0.0118506853886178
5	A	26	50	20120618	12	2204	43.52	-0.00939161124838374	0.0110301784787188
5	A	26	50	20120618	12	2206	43.56	-0.00941950378247443	0.0108795095799971
5	A	26	50	20120618	12	2208	43.6	-0.00963518054312448	0.0117993317586341
5	A	26	50	20120618	12	2210	43.64	-0.00949455963176347	0.0114816555519047
5	A	26	50	20120618	12	2212	43.68	-0.0097641115651789	0.0111944188778918
5	A	26	50	20120618	12	2214	43.72	-0.0104448368994662	0.0119325047142689
5	A	26	50	20120618	12	2216	43.76	-0.0105907172710656	0.0122643598261747
5	A	26	50	20120618	12	2218	43.8	-0.0111437447775248	0.0109243861118652
5	A	26	50	20120618	12	2220	43.84	-0.0113070121977669	0.0112053302426323
5	A	26	50	20120618	12	2222	43.88	-0.0114701488032545	0.0114860728479668
5	A	26	50	20120618	12	2224	43.92	-0.0114572582466334	0.0110605430581165
5	A	26	50	20120618	12	2226	43.96	-0.0117160876128190	0.0110998157687436
5	A	26	50	20120618	12	2228	44	-0.0121056539517781	0.0113791158762445
5	A	26	50	20120618	12	2230	44.04	-0.0125967891087868	0.0116291983315468
5	A	26	50	20120618	12	2232	44.08	-0.0121135664766595	0.0110175509658204
5	A	26	50	20120618	12	2234	44.12	-0.0122784637780323	0.0108421601998149
5	A	26	50	20120618	12	2236	44.16	-0.0122935322235393	0.0106685725561014
5	A	26	50	20120618	12	2238	44.2	-0.0124617812110549	0.0103383112628804
5	A	26	50	20120618	12	2240	44.24	-0.0123179556917615	0.0111311193859468
5	A	26	50	20120618	12	2242	44.28	-0.0123566768590993	0.0104510382259372
5	A	26	50	20120618	12	2244	44.32	-0.0126237510903535	0.0111054372676541
5	A	26	50	20120618	12	2246	44.36	-0.0126730717883412	0.0108915586795486
5	A	26	50	20120618	12	2248	44.4	-0.0127150456468725	0.0107191094777528
5	A	26	50	20120618	12	2250	44.44	-0.0132497032262632	0.0103797689334614
5	A	26	50	20120618	12	2252	44.48	-0.0136978462909758	0.0101630194918243
5	A	26	50	20120618	12	2254	44.52	-0.0141804183848644	0.0105085684336545
5	A	26	50	20120618	12	2256	44.56	-0.0143563889784305	0.0101247650149621
5	A	26	50	20120618	12	2258	44.6	-0.0145121716733937	0.00997110364034242
5	A	26	50	20120618	12	2260	44.64	-0.0142187718566760	0.0100966787336133
5	A	26	50	20120618	12	2262	44.68	-0.0142478834428574	0.0102825983195907
5	A	26	50	20120618	12	2264	44.72	-0.0144073430930828	0.0106379831167473
5	A	26	50	20120618	12	2266	44.76	-0.0147010398946486	0.0101024133696088
5	A	26	50	20120618	12	2268	44.8	-0.0144032913712266	0.0107645481595118
5	A	26	50	20120618	12	2270	44.84	-0.0145810509449491	0.0104722372872371
5	A	26	50	20120618	12	2272	44.88	-0.0148743022692428	0.0099411718102948
5	A	26	50	20120618	12	2274	44.92	-0.0157446517219340	0.00988816708597705
5	A	26	50	20120618	12	2276	44.96	-0.0167542729262478	0.00927736824838811
5	A	26	50	20120618	12	2278	45	-0.0174069183431474	0.00967620475724857
5	A	26	50	20120618	12	2280	45.04	-0.0178611708104494	0.0102370182164754
5	A	26	50	20120618	12	2282	45.08	-0.0185210711429239	0.0102500572655205
5	A	26	50	20120618	12	2284	45.12	-0.0192251373649514	0.0104178112782892
5	A	26	50	20120618	12	2286	45.16	-0.0197088549718255	0.0101941816876711
5	A	26	50	20120618	12	2288	45.2	-0.0201170818587401	0.0110972701843314
5	A	26	50	20120618	12	2290	45.24	-0.020081867941037	0.0108911626997511
5	A	26	50	20120618	12	2292	45.28	-0.0200580172293076	0.0113129165393898
5	A	26	50	20120618	12	2294	45.32	-0.0199694308917606	0.0110913375584372
5	A	26	50	20120618	12	2296	45.36	-0.0199615183668791	0.0119797394472522
5	A	26	50	20120618	12	2298	45.4	-0.0197228344728896	0.0114504488083306
5	A	26	50	20120618	12	2300	45.44	-0.0196834132698384	0.0121521886490479
5	A	26	50	20120618	12	2302	45.48	-0.0197434678487646	0.0119822213920541
5	A	26	50	20120618	12	2304	45.52	-0.0193021200802192	0.0116150915512621
5	A	26	50	20120618	12	2306	45.56	-0.0191954954486841	0.0112833099784615
5	A	26	50	20120618	12	2308	45.6	-0.0195274113717730	0.0111565681590017
5	A	26	50	20120618	12	2310	45.64	-0.0193480678788607	0.0118373210704534
5	A	26	50	20120618	12	2312	45.68	-0.0192716791332891	0.0112994037288013
5	A	26	50	20120618	12	2314	45.72	-0.0191212704498629	0.0118837497017061
5	A	26	50	20120618	12	2316	45.76	-0.0187104414099935	0.0122239104898637
5	A	26	50	20120618	12	2318	45.8	-0.0187457472515782	0.0119959746189482
5	A	26	50	20120618	12	2320	45.84	-0.0187081150286834	0.0110569933820750
5	A	26	50	20120618	12	2322	45.88	-0.0187613318850355	0.0110037482414516
5	A	26	50	20120618	12	2324	45.92	-0.0185344991006987	0.0111257312322741
5	A	26	50	20120618	12	2326	45.96	-0.0184150404810850	0.0108055957081597
5	A	26	50	20120618	12	2328	46	-0.0184620065134914	0.0106134040850332
5	A	26	50	20120618	12	2330	46.04	-0.0178989090993613	0.0103969728414476
5	A	26	50	20120618	12	2332	46.08	-0.0173666415408910	0.0104581375780203
5	A	26	50	20120618	12	2334	46.12	-0.0169410976089051	0.0109612935503092
5	A	26	50	20120618	12	2336	46.16	-0.016805531096816	0.0103836721628935
5	A	26	50	20120618	12	2338	46.2	-0.0160571858481507	0.0113954005454152
5	A	26	50	20120618	12	2340	46.24	-0.0157712955054491	0.0105617287214641
5	A	26	50	20120618	12	2342	46.28	-0.0147946113350030	0.0108402297983022
5	A	26	50	20120618	12	2344	46.32	-0.0146493645310795	0.0112587592310187
5	A	26	50	20120618	12	2346	46.36	-0.0144896503224129	0.0109524476444765
5	A	26	50	20120618	12	2348	46.4	-0.0141517310627517	0.0122011487225773
5	A	26	50	20120618	12	2350	46.44	-0.0134934146494670	0.0125492715330911
5	A	26	50	20120618	12	2352	46.48	-0.0137804717183575	0.0131231876809733
5	A	26	50	20120618	12	2354	46.52	-0.0136120388830788	0.0132429715697063
5	A	26	50	20120618	12	2356	46.56	-0.0133171329289172	0.0134213463263284
5	A	26	50	20120618	12	2358	46.6	-0.0124645177142981	0.0129946356681536
5	A	26	50	20120618	12	2360	46.64	-0.0123754364020042	0.0135106963391992
5	A	26	50	20120618	12	2362	46.68	-0.0119756792401146	0.0135876168290702
5	A	26	50	20120618	12	2364	46.72	-0.0110904641401411	0.0138944327241687
5	A	26	50	20120618	12	2366	46.76	-0.0110619685853874	0.0143358220705929
5	A	26	50	20120618	12	2368	46.8	-0.0106236238993417	0.0146589083513052
5	A	26	50	20120618	12	2370	46.84	-0.00998879757332806	0.0141288893923990
5	A	26	50	20120618	12	2372	46.88	-0.0102275330861126	0.0141357037804493
5	A	26	50	20120618	12	2374	46.92	-0.0093801603611692	0.0146142071819189
5	A	26	50	20120618	12	2376	46.96	-0.0090740821198648	0.0136552996759518
5	A	26	50	20120618	12	2378	47	-0.00879580024612883	0.013371261953017
5	A	26	50	20120618	12	2380	47.04	-0.00827018656246943	0.0139611657852219
5	A	26	50	20120618	12	2382	47.08	-0.0076675809711541	0.0136771825095092
5	A	26	50	20120618	12	2384	47.12	-0.00699164416398904	0.0130538261625932
5	A	26	50	20120618	12	2386	47.16	-0.00656940595620521	0.0136402616360363
5	A	26	50	20120618	12	2388	47.2	-0.0060083499593524	0.0126707807623702
5	A	26	50	20120618	12	2390	47.24	-0.00619145526034066	0.0128701212350545
5	A	26	50	20120618	12	2392	47.28	-0.00562114535704246	0.0132267434690781
5	A	26	50	20120618	12	2394	47.32	-0.00497971465369252	0.0124814246374362
5	A	26	50	20120618	12	2396	47.36	-0.00499260521031355	0.0122057873430619
5	A	26	50	20120618	12	2398	47.4	-0.0046754183214767	0.0126756951544994
5	A	26	50	20120618	12	2400	47.44	-0.00472841597472663	0.0124688593499345
5	A	26	50	20120618	12	2402	47.48	-0.00479473551973412	0.0118476589715943
5	A	26	50	20120618	12	2404	47.52	-0.00477360009804445	0.0115857678330463
5	A	26	50	20120618	12	2406	47.56	-0.00448665616623895	0.0111325830969838
5	A	26	50	20120618	12	2408	47.6	-0.00470791694914003	0.0118362179838747
5	A	26	50	20120618	12	2410	47.64	-0.00459340807699468	0.0111668424205323
5	A	26	50	20120618	12	2412	47.68	-0.00483627804312883	0.0111763530067393
5	A	26	50	20120618	12	2414	47.72	-0.00473482236216418	0.0109019814335033
5	A	26	50	20120618	12	2416	47.76	-0.00469936095708768	0.0105042833665605
5	A	26	50	20120618	12	2418	47.8	-0.0046868027406538	0.0110937700057645
5	A	26	50	20120618	12	2420	47.84	-0.00475597192598947	0.0107473301093899
5	A	26	50	20120618	12	2422	47.88	-0.00480037116078017	0.0109574186051483
5	A	26	50	20120618	12	2424	47.92	-0.00483005550345438	0.0109852503280558
5	A	26	50	20120618	12	2426	47.96	-0.00465704061623366	0.0105867956568572
5	A	26	50	20120618	12	2428	48	-0.00486620280210864	0.0102530553982727
5	A	26	50	20120618	12	2430	48.04	-0.00507552762254329	0.00991905351017927
5	A	26	50	20120618	12	2432	48.08	-0.00492349259352038	0.00958964781616352
5	A	26	50	20120618	12	2434	48.12	-0.00521197094704105	0.0103820246040934
5	A	26	50	20120618	12	2436	48.16	-0.00541013762246858	0.0101365666271401
5	A	26	50	20120618	12	2438	48.2	-0.00519434277498607	0.0097566805800154
5	A	26	50	20120618	12	2440	48.24	-0.00495279509853275	0.0098159644125501
5	A	26	50	20120618	12	2442	48.28	-0.00486712204092418	0.00975004791840788
5	A	26	50	20120618	12	2444	48.32	-0.00523674796865383	0.0107250421036469
5	A	26	50	20120618	12	2446	48.36	-0.00515599637424232	0.0105407983607410
5	A	26	50	20120618	12	2448	48.4	-0.00498730190945465	0.0105228307774310
5	A	26	50	20120618	12	2450	48.44	-0.00472222879039125	0.0101094632242172
5	A	26	50	20120618	12	2452	48.48	-0.0048634945831367	0.0107706363488979
5	A	26	50	20120618	12	2454	48.52	-0.0052271383874975	0.0103727402920564
5	A	26	50	20120618	12	2456	48.56	-0.00524331699065105	0.0112238140138925
5	A	26	50	20120618	12	2458	48.6	-0.00490933631576102	0.0106576194720608
5	A	26	50	20120618	12	2460	48.64	-0.00504498060959604	0.0115976825823093
5	A	26	50	20120618	12	2462	48.68	-0.00494655841672268	0.0114309680165089
5	A	26	50	20120618	12	2464	48.72	-0.00483641946448506	0.0124131251934414
5	A	26	50	20120618	12	2466	48.76	-0.00499602053606668	0.0122162595944913
5	A	26	50	20120618	12	2468	48.8	-0.00485358094606446	0.012136964640049
5	A	26	50	20120618	12	2470	48.84	-0.00492121570968495	0.0119752422481238
5	A	26	50	20120618	12	2472	48.88	-0.00499727211506938	0.0128645138782796
5	A	26	50	20120618	12	2474	48.92	-0.00448760368932574	0.0126109453865462
5	A	26	50	20120618	12	2476	48.96	-0.00427570500020757	0.0121889511306018
5	A	26	50	20120618	12	2478	49	-0.00430288618487638	0.0117209454364057
5	A	26	50	20120618	12	2480	49.04	-0.00417934755913528	0.0107482705614089
5	A	26	50	20120618	12	2482	49.08	-0.00387073080448641	0.0104049065795325
5	A	26	50	20120618	12	2484	49.12	-0.00366540820843327	0.0109957437926886
5	A	26	50	20120618	12	2486	49.16	-0.00309235473082407	0.0111098001164940
5	A	26	50	20120618	12	2488	49.2	-0.00294599776925408	0.0111693526496055
5	A	26	50	20120618	12	2490	49.24	-0.00273667294881942	0.0113641110703477
5	A	26	50	20120618	12	2492	49.28	-0.00294882619637882	0.0116777907095499
5	A	26	50	20120618	12	2494	49.32	-0.00284322686967642	0.0112580238399663
5	A	26	50	20120618	12	2496	49.36	-0.00264658754489626	0.0104153293334872
5	A	26	50	20120618	12	2498	49.4	-0.00256338228995404	0.0114578663584652
5	A	26	50	20120618	12	2500	49.44	-0.00298597051559455	0.0108265260688828
5	A	26	50	20120618	12	2502	49.48	-0.00345581468742177	0.011135319600227
5	A	26	50	20120618	12	2504	49.52	-0.00337346503168478	0.0107640036872903
5	A	26	50	20120618	12	2506	49.56	-0.00365697949560153	0.0110197147125708
5	A	26	50	20120618	12	2508	49.6	-0.0037098852249699	0.0107410156458339
5	A	26	50	20120618	12	2510	49.64	-0.00403273603912406	0.0108586075035453
5	A	26	50	20120618	12	2512	49.68	-0.00394142734046944	0.0107660118705489
5	A	26	50	20120618	12	2514	49.72	-0.00440117402746131	0.0111750307170584
5	A	26	50	20120618	12	2516	49.76	-0.00470487638998093	0.0114863556906793
5	A	26	50	20120618	12	2518	49.8	-0.00498988284920598	0.0106540061564089
5	A	26	50	20120618	12	2520	49.84	-0.00481660633247622	0.0102636337157193
5	A	26	50	20120618	12	2522	49.88	-0.00450690063338432	0.0092979874821275
5	A	26	50	20120618	12	2524	49.92	-0.00450501972934636	0.00860022865258824
5	A	26	50	20120618	12	2526	49.96	-0.00416577110893649	0.0087417985012496
5	A	26	50	20120618	12	2528	50	-0.00416062054314233	0.00826668214126186
5	A	26	50	20120618	12	2530	50.04	-0.00385567650111495	0.00866564310091581
5	A	26	50	20120618	12	2532	50.08	-0.00379767253185421	0.00828255386007237
5	A	26	50	20120618	12	2534	50.12	-0.00365116142100592	0.00763055756719794
5	A	26	50	20120618	12	2536	50.16	-0.00336280044721092	0.00721299969919879
5	A	26	50	20120618	12	2538	50.2	-0.00282295199693946	0.00713702885373489
5	A	26	50	20120618	12	2540	50.24	-0.00242427628274683	0.00535553879803753
5	A	26	50	20120618	12	2542	50.28	-0.00237775301373674	0.00531029374898523
5	A	26	50	20120618	12	2544	50.32	-0.00207750022922273	0.00442576083734993
5	A	26	50	20120618	12	2546	50.36	-0.00225559779998662	0.00481238702631287
5	A	26	50	20120618	12	2548	50.4	-0.00242821882873023	0.00507161025097551
5	A	26	50	20120618	12	2550	50.44	-0.00268057180390686	0.00544960054481981
5	A	26	50	20120618	12	2552	50.48	-0.00274513489566988	0.00435998717877752
5	A	26	50	20120618	12	2554	50.52	-0.00259316633468439	0.00495160645203356
5	A	26	50	20120618	12	2556	50.56	-0.00248070029402989	0.00431111690780938
5	A	26	50	20120618	12	2558	50.6	-0.00273997513748756	0.00340025730762393
5	A	26	50	20120618	12	2560	50.64	-0.00310755752661958	0.00318286439881593
5	A	26	50	20120618	12	2562	50.68	-0.00354431617215507	0.00304604630772415
5	A	26	50	20120618	12	2564	50.72	-0.00388557297582351	0.00305302545165446
5	A	26	50	20120618	12	2566	50.76	-0.00437904865627798	0.0011773964302859
5	A	26	50	20120618	12	2568	50.8	-0.00513402656655086	0.0011114233676012
5	A	26	50	20120618	12	2570	50.84	-0.00492980705707637	0.0012983894716147
5	A	26	50	20120618	12	2572	50.88	-0.00505984399413658	0.0017591119659646
5	A	26	50	20120618	12	2574	50.92	-0.00469912761184988	0.00117664689709780
5	A	26	50	20120618	12	2576	50.96	-0.0045864430752	0.0018161259857317
5	A	26	50	20120618	12	2578	51	-0.00373710883604559	0.0013563227301973
5	A	26	50	20120618	12	2580	51.04	-0.00383290059169293	0.001945858866876
5	A	26	50	20120618	12	2582	51.08	-0.00320993244639977	0.000730915066509099
5	A	26	50	20120618	12	2584	51.12	-0.0030129961367715	0.0013314679268386
5	A	26	50	20120618	12	2586	51.16	-0.00296974948603413	0.0007726838640738
5	A	26	50	20120618	12	2588	51.2	-0.00265725071515655	5.43623693375992e-05
5	A	26	50	20120618	12	2590	51.24	-0.00207505434686661	0.0005607568906844
5	A	26	50	20120618	12	2592	51.28	-0.00199514420952471	0.0005973920930176
5	A	26	50	20120618	12	2594	51.32	-0.00092032068891773	0.0006961254128747
5	A	26	50	20120618	12	2596	51.36	-0.000254791786464951	-0.000168949023228901
5	A	26	50	20120618	12	2598	51.4	0.000465884373852568	-0.0006633651557024
5	A	26	50	20120618	12	2600	51.44	0.000570670527756599	2.01525432639953e-06
5	A	26	50	20120618	12	2602	51.48	0.00106456340121197	-0.000379207224614700
5	A	26	50	20120618	12	2604	51.52	0.00146235339203632	-0.0013570227659107
5	A	26	50	20120618	12	2606	51.56	0.00185010953763552	-0.0018603625859628
5	A	26	50	20120618	12	2608	51.6	0.00210995006651812	-0.0015439535145852
5	A	26	50	20120618	12	2610	51.64	0.00289484566470302	-0.0036514074941658
5	A	26	50	20120618	12	2612	51.68	0.00299262439040552	-0.0036594119429288
5	A	26	50	20120618	12	2614	51.72	0.00341437115897642	-0.0050409288877398
5	A	26	50	20120618	12	2616	51.76	0.00362790326475912	-0.0058709449696322
5	A	26	50	20120618	12	2618	51.8	0.00404774084502082	-0.0069556891983793
5	A	26	50	20120618	12	2620	51.84	0.00412450435718642	-0.007585891046044
5	A	26	50	20120618	12	2622	51.88	0.00420095674236832	-0.0073422786177896
5	A	26	50	20120618	12	2624	51.92	0.00422236793570262	-0.0075822140907818
5	A	26	50	20120618	12	2626	51.96	0.00392743369726972	-0.0092316820792557
5	A	26	50	20120618	12	2628	52	0.00352243121727732	-0.0101910562756983
5	A	26	50	20120618	12	2630	52.04	0.00354572331464962	-0.0105430964577799
5	A	26	50	20120618	12	2632	52.08	0.00353639657620582	-0.0104022337158997
5	A	26	50	20120618	12	2634	52.12	0.00297360321799162	-0.0118459407021161
5	A	26	50	20120618	12	2636	52.16	0.00278372383403962	-0.0115815746898339
5	A	26	50	20120618	12	2638	52.2	0.00281572748695612	-0.0114357268451463
5	A	26	50	20120618	12	2640	52.24	0.00261916594392182	-0.0113549611085992
5	A	26	50	20120618	12	2642	52.28	0.00299825296038372	-0.0117406807866686
5	A	26	50	20120618	12	2644	52.32	0.00325826319489382	-0.0126227894251311
5	A	26	50	20120618	12	2646	52.36	0.00360331009090942	-0.0136140329242018
5	A	26	50	20120618	12	2648	52.4	0.00359358030160032	-0.0128366114446941
5	A	26	50	20120618	12	2650	52.44	0.00368913164094212	-0.0130647735897795
5	A	26	50	20120618	12	2652	52.48	0.00371605119610182	-0.0131338791355049
5	A	26	50	20120618	12	2654	52.52	0.00365101858543612	-0.0116370542878858
5	A	26	50	20120618	12	2656	52.56	0.00370854879315342	-0.01191059147512
5	A	26	50	20120618	12	2658	52.6	0.00381244399251322	-0.012525258186802
5	A	26	50	20120618	12	2660	52.64	0.00398747413406032	-0.0120828002606101
5	A	26	50	20120618	12	2662	52.68	0.00424917435377742	-0.0120998415340367
5	A	26	50	20120618	12	2664	52.72	0.00471271113311652	-0.0120368100355618
5	A	26	50	20120618	12	2666	52.76	0.00523006580957162	-0.01286111976573
5	A	26	50	20120618	12	2668	52.8	0.00514313410189252	-0.0127442632990711
5	A	26	50	20120618	12	2670	52.84	0.00534123006664192	-0.0127665018073394
5	A	26	50	20120618	12	2672	52.88	0.00539618640567582	-0.0134776249550431
5	A	26	50	20120618	12	2674	52.92	0.00531592271494332	-0.0138395999874003
5	A	26	50	20120618	12	2676	52.96	0.00557255297903932	-0.015087551532313
5	A	26	50	20120618	12	2678	53	0.00543090534863202	-0.0159890561097834
5	A	26	50	20120618	12	2680	53.04	0.00534769302262202	-0.0168114778648458
5	A	26	50	20120618	12	2682	53.08	0.00540807994173532	-0.0169465352600524
5	A	26	50	20120618	12	2684	53.12	0.00538863450525272	-0.017219832030981
5	A	26	50	20120618	12	2686	53.16	0.00546768904338932	-0.019526697193924
5	A	26	50	20120618	12	2688	53.2	0.00473413646858642	-0.0191254848062788
5	A	26	50	20120618	12	2690	53.24	0.00478172475496032	-0.0203098179540881
5	A	26	50	20120618	12	2692	53.28	0.00428363873829252	-0.0212782714016012
5	A	26	50	20120618	12	2694	53.32	0.00437832033629332	-0.0213363248683366
5	A	26	50	20120618	12	2696	53.36	0.00426419330180982	-0.0218041467147697
5	A	26	50	20120618	12	2698	53.4	0.00430598331257802	-0.022456876984483
5	A	26	50	20120618	12	2700	53.44	0.00426631462215342	-0.022800177326749
5	A	26	50	20120618	12	2702	53.48	0.00390194249780802	-0.0234786462832975
5	A	26	50	20120618	12	2704	53.52	0.00339911886570622	-0.0235826616908101
5	A	26	50	20120618	12	2706	53.56	0.00291418503516852	-0.0251952894159841
5	A	26	50	20120618	12	2708	53.6	0.00254288326436742	-0.0255878043902208
5	A	26	50	20120618	12	2710	53.64	0.00250045685749622	-0.0243199619315533
5	A	26	50	20120618	12	2712	53.68	0.00181194698465492	-0.0249533174754621
5	A	26	50	20120618	12	2714	53.72	0.00144467572250662	-0.0253611766668505
5	A	26	50	20120618	12	2716	53.76	0.00083649318000806	-0.0252295840948716
5	A	26	50	20120618	12	2718	53.8	8.49800929629985e-05	-0.0264647582202483
5	A	26	50	20120618	12	2720	53.84	0.000142680006307828	-0.0254733945130248
5	A	26	50	20120618	12	2722	53.88	0.00042941180607896	-0.0262891836064797
5	A	26	50	20120618	12	2724	53.92	0.000686020856971559	-0.0256892035026429
5	A	26	50	20120618	12	2726	53.96	0.000340882037074408	-0.025661272784786
5	A	26	50	20120618	12	2728	54	0.000283606387798289	-0.025564116313051
5	A	26	50	20120618	12	2730	54.04	0.000149538942085329	-0.024246493536988
5	A	26	50	20120618	12	2732	54.08	-3.70665374698001e-05	-0.0251232352349812
5	A	26	50	20120618	12	2734	54.12	-0.000198499015614691	-0.0236144814959635
5	A	26	50	20120618	12	2736	54.16	-0.000391327034844261	-0.0237136885773639
5	A	26	50	20120618	12	2738	54.2	-0.000585357135601851	-0.0234751107493916
5	A	26	50	20120618	12	2740	54.24	-0.000572699924218611	-0.0237721663081681
5	A	26	50	20120618	12	2742	54.28	-0.000611661507861991	-0.022871665822327
5	A	26	50	20120618	12	2744	54.32	-0.00085617903279629	-0.0226272897187489
5	A	26	50	20120618	12	2746	54.36	-0.00112403108150976	-0.0215461234503147
5	A	26	50	20120618	12	2748	54.4	-0.001441804868975	-0.0211719225417108
5	A	26	50	20120618	12	2750	54.44	-0.0019053840747209	-0.020380670053563
5	A	26	50	20120618	12	2752	54.48	-0.00209785854055987	-0.0204025903637798
5	A	26	50	20120618	12	2754	54.52	-0.00189385823418755	-0.0196261164073589
5	A	26	50	20120618	12	2756	54.56	-0.00200572252697127	-0.0197874781748256
5	A	26	50	20120618	12	2758	54.6	-0.0016184401429154	-0.0201536887768021
5	A	26	50	20120618	12	2760	54.64	-0.0016794634581318	-0.0202707149490885
5	A	26	50	20120618	12	2762	54.68	-0.00137915520816187	-0.0196949178971683
5	A	26	50	20120618	12	2764	54.72	-0.000968750432361202	-0.0200688359630598
5	A	26	50	20120618	12	2766	54.76	-0.000715676915374532	-0.0194117216313031
5	A	26	50	20120618	12	2768	54.8	-0.00055155743146113	-0.0195909732003339
5	A	26	50	20120618	12	2770	54.84	-0.000332566461327661	-0.0183404548578055
5	A	26	50	20120618	12	2772	54.88	3.29370338676693e-05	-0.0181329190175272
5	A	26	50	20120618	12	2774	54.92	-0.000136061486835920	-0.0182795729639453
5	A	26	50	20120618	12	2776	54.96	0.00042361353047324	-0.0172054070526448
5	A	26	50	20120618	12	2778	55	0.00119238002297922	-0.0171379490657196
5	A	26	50	20120618	12	2780	55.04	0.00135748945638632	-0.0160653387893378
5	A	26	50	20120618	12	2782	55.08	0.00178733966866962	-0.0155820313043968
5	A	26	50	20120618	12	2784	55.12	0.00203426135665992	-0.0161399385547529
5	A	26	50	20120618	12	2786	55.16	0.00199360271674172	-0.0156246698433023
5	A	26	50	20120618	12	2788	55.2	0.00207145517335032	-0.0154619645729513
5	A	26	50	20120618	12	2790	55.24	0.00222440237012102	-0.0148966327013926
5	A	26	50	20120618	12	2792	55.28	0.00227114212835742	-0.0140897531533807
5	A	26	50	20120618	12	2794	55.32	0.00251969016194452	-0.0141178252925938
5	A	26	50	20120618	12	2796	55.36	0.00207711202759982	-0.0143902735353849
5	A	26	50	20120618	12	2798	55.4	0.00209217340203912	-0.0143340585462806
5	A	26	50	20120618	12	2800	55.44	0.00183569163036712	-0.0127560224848422
5	A	26	50	20120618	12	2802	55.48	0.00163036903431402	-0.0127970134649476
5	A	26	50	20120618	12	2804	55.52	0.00177082872532892	-0.0128770296683067
5	A	26	50	20120618	12	2806	55.56	0.00158908814042832	-0.0120993677724933
5	A	26	50	20120618	12	2808	55.6	0.00129696111591672	-0.0120665085203716
5	A	26	50	20120618	12	2810	55.64	0.00154550914950382	-0.0118816000970913
5	A	26	50	20120618	12	2812	55.68	0.00118469377226772	-0.0113219038665787
5	A	26	50	20120618	12	2814	55.72	0.00118999000205882	-0.0114055616698609
5	A	26	50	20120618	12	2816	55.76	0.00115627515073182	-0.0113244423799232
5	A	26	50	20120618	12	2818	55.8	0.000755211255510669	-0.0110209450783701
5	A	26	50	20120618	12	2820	55.84	0.000551189735934909	-0.0111048998665004
5	A	26	50	20120618	12	2822	55.88	0.00041059569463159	-0.0113798441962292
5	A	26	50	20120618	12	2824	55.92	0.00037379078667083	-0.0114371552008443
5	A	26	50	20120618	12	2826	55.96	0.000408707719525819	-0.0113105972291476
5	A	26	50	20120618	12	2828	56	0.00038028202692212	-0.0114595139172654
5	A	26	50	20120618	12	2830	56.04	0.000181372889374349	-0.0107570033301566
5	A	26	50	20120618	12	2832	56.08	-0.00045439388865829	-0.0097999413728884
5	A	26	50	20120618	12	2834	56.12	-0.00043576869604184	-0.0096611080274703
5	A	26	50	20120618	12	2836	56.16	-0.00070103980500397	-0.0091075494838184
5	A	26	50	20120618	12	2838	56.2	-0.00106021469450767	-0.0084767748796609
5	A	26	50	20120618	12	2840	56.24	-0.00106430884277075	-0.0084088855575992
5	A	26	50	20120618	12	2842	56.28	-0.00152299486959083	-0.0091542326735123
5	A	26	50	20120618	12	2844	56.32	-0.00172121811356086	-0.0092833008742823
5	A	26	50	20120618	12	2846	56.36	-0.00197545128566867	-0.0082399931029128
5	A	26	50	20120618	12	2848	56.4	-0.00227859503383116	-0.0090314647941627
5	A	26	50	20120618	12	2850	56.44	-0.00271482334928076	-0.0069720304360925
5	A	26	50	20120618	12	2852	56.48	-0.00327512769162517	-0.0071550225999958
5	A	26	50	20120618	12	2854	56.52	-0.0035314609708731	-0.0070080221712549
5	A	26	50	20120618	12	2856	56.56	-0.00373398342407274	-0.0070087363491039
5	A	26	50	20120618	12	2858	56.6	-0.00410470536731323	-0.0067697908256053
5	A	26	50	20120618	12	2860	56.64	-0.00418971374454747	-0.0065989679694063
5	A	26	50	20120618	12	2862	56.68	-0.00443174932467982	-0.0066980265583827
5	A	26	50	20120618	12	2864	56.72	-0.00483093231586306	-0.0063147251855049
5	A	26	50	20120618	12	2866	56.76	-0.00504790803167015	-0.0065674805044401
5	A	26	50	20120618	12	2868	56.8	-0.00567836443777607	-0.0064682027123615
5	A	26	50	20120618	12	2870	56.84	-0.00600879543662455	-0.0063455196858256
5	A	26	50	20120618	12	2872	56.88	-0.00605687869774524	-0.0070174125493091
5	A	26	50	20120618	12	2874	56.92	-0.00625896981580835	-0.006661030731591
5	A	26	50	20120618	12	2876	56.96	-0.00637493532792294	-0.0065876330477039
5	A	26	50	20120618	12	2878	57	-0.0066715666226307	-0.0067046592199902
5	A	26	50	20120618	12	2880	57.04	-0.00719701767173042	-0.0064800113956073
5	A	26	50	20120618	12	2882	57.08	-0.00778236066519665	-0.0060642326082696
5	A	26	50	20120618	12	2884	57.12	-0.00842059524589562	-0.0070000177224919
5	A	26	50	20120618	12	2886	57.16	-0.0090917810025979	-0.005909517644546
5	A	26	50	20120618	12	2888	57.2	-0.00969819577814348	-0.0047958244641772
5	A	26	50	20120618	12	2890	57.24	-0.0103346625918895	-0.0050757680388489
5	A	26	50	20120618	12	2892	57.28	-0.0100508299299212	-0.0052912941857546
5	A	26	50	20120618	12	2894	57.32	-0.0102220204816465	-0.005571662024495
5	A	26	50	20120618	12	2896	57.36	-0.0104504159719697	-0.0053329427751665
5	A	26	50	20120618	12	2898	57.4	-0.0104007770759304	-0.0047252552074147
5	A	26	50	20120618	12	2900	57.44	-0.0105927565670226	-0.0041529936894005
5	A	26	50	20120618	12	2902	57.48	-0.0107087220791372	-0.0044778385446776
5	A	26	50	20120618	12	2904	57.52	-0.0111172318087643	-0.0036657122643492
5	A	26	50	20120618	12	2906	57.56	-0.0115293972804501	-0.001900568677541
5	A	26	50	20120618	12	2908	57.6	-0.0112320800921646	-0.0013442665595781
5	A	26	50	20120618	12	2910	57.64	-0.0110044836325041	-0.0016253202918963
5	A	26	50	20120618	12	2912	57.68	-0.0111223866171991	-0.0008507979501915
5	A	26	50	20120618	12	2914	57.72	-0.0109050007794589	-0.000138720208333200
5	A	26	50	20120618	12	2916	57.76	-0.0102177212724169	0.000208285373466300
5	A	26	50	20120618	12	2918	57.8	-0.00998781964464968	0.000260929473325599
5	A	26	50	20120618	12	2920	57.84	-0.00965859072732922	-3.44290291760009e-05
5	A	26	50	20120618	12	2922	57.88	-0.00948266963123782	0.000601776155060999
5	A	26	50	20120618	12	2924	57.92	-0.00958727193737875	0.0006585639006581
5	A	26	50	20120618	12	2926	57.96	-0.0089565114753569	0.0014212704880493
5	A	26	50	20120618	12	2928	58	-0.00871190202654105	0.001412523577166
5	A	26	50	20120618	12	2930	58.04	-0.0089217076795869	0.0013075818597702
5	A	26	50	20120618	12	2932	58.08	-0.00857857704294832	0.001498896670488
5	A	26	50	20120618	12	2934	58.12	-0.00871802557126612	0.0017632485406346
5	A	26	50	20120618	12	2936	58.16	-0.00872446731404273	0.0011528668960465
5	A	26	50	20120618	12	2938	58.2	-0.00856236308445571	0.0018184877223809
5	A	26	50	20120618	12	2940	58.24	-0.00821234522776838	0.001440977554041
5	A	26	50	20120618	12	2942	58.28	-0.0082569919499325	0.00189296020857544
5	A	26	50	20120618	12	2944	58.32	-0.00786046768024651	0.00231905568385064
5	A	26	50	20120618	12	2946	58.36	-0.00756579507132264	0.00323858441317343
5	A	26	50	20120618	12	2948	58.4	-0.00723339831562247	0.00366908516369543
5	A	26	50	20120618	12	2950	58.44	-0.00701416692918339	0.00405737163938059
5	A	26	50	20120618	12	2952	58.48	-0.00676093077763706	0.00375244598212951
5	A	26	50	20120618	12	2954	58.52	-0.00641696575499667	0.0033174056060723
5	A	26	50	20120618	12	2956	58.56	-0.00551440051735454	0.00402848632736911
5	A	26	50	20120618	12	2958	58.6	-0.00531189220629052	0.00508014502982443
5	A	26	50	20120618	12	2960	58.64	-0.0050347699876757	0.00550557582472532
5	A	26	50	20120618	12	2962	58.68	-0.00471244243253963	0.00586134953061152
5	A	26	50	20120618	12	2964	58.72	-0.00466719325539794	0.00666171803938232
5	A	26	50	20120618	12	2966	58.76	-0.00449353277968599	0.00649999776877749
5	A	26	50	20120618	12	2968	58.8	-0.00359277702829691	0.00678230378720519
5	A	26	50	20120618	12	2970	58.84	-0.00344377619447206	0.00685103385922974
5	A	26	50	20120618	12	2972	58.88	-0.00234003342072811	0.00631803656656119
5	A	26	50	20120618	12	2974	58.92	-0.00251314659579142	0.00659682119321858
5	A	26	50	20120618	12	2976	58.96	-0.00233336045403405	0.00686998785649944
5	A	26	50	20120618	12	2978	59	-0.00192143539865383	0.00749031142243097
5	A	26	50	20120618	12	2980	59.04	-0.00179004081657374	0.00682720082516985
5	A	26	50	20120618	12	2982	59.08	-0.00131682374540027	0.00726550096348833
5	A	26	50	20120618	12	2984	59.12	-0.0014907932267756	0.00811110874990588
5	A	26	50	20120618	12	2986	59.16	-0.00176153734222412	0.00761413289088454
5	A	26	50	20120618	12	2988	59.2	-0.00192835090297383	0.008402351890941
5	A	26	50	20120618	12	2990	59.24	-0.0020889348529813	0.0089475736456427
5	A	26	50	20120618	12	2992	59.28	-0.00223537666736503	0.00877358295106394
5	A	26	50	20120618	12	2994	59.32	-0.00244376103578071	0.0090072251737036
5	A	26	50	20120618	12	2996	59.36	-0.00231770510989858	0.00891150412873437
5	A	26	50	20120618	12	2998	59.4	-0.00237099974799661	0.00960152013901964
5	A	26	50	20120618	12	3000	59.44	-0.00264571073248759	0.00924437464597794
5	A	26	50	20120618	12	3002	59.48	-0.00253053010890011	0.00878504515198697
5	A	26	50	20120618	12	3004	59.52	-0.0028988125337455	0.00880823118334208
5	A	26	50	20120618	12	3006	59.56	-0.0031481525269275	0.0101478025538931
5	A	26	50	20120618	12	3008	59.6	-0.00331696719986797	0.0096664466836682
5	A	26	50	20120618	12	3010	59.64	-0.00377309350014017	0.00996551042570323
5	A	26	50	20120618	12	3012	59.68	-0.00362899220920216	0.0101172908962849
5	A	26	50	20120618	12	3014	59.72	-0.0038256739603892	0.0106506686124017
5	A	26	50	20120618	12	3016	59.76	-0.00397997173111192	0.0105334373791488
5	A	26	50	20120618	12	3018	59.8	-0.00436967242035945	0.011677861420228
5	A	26	50	20120618	12	3020	59.84	-0.00438496714003651	0.0118833112955018
5	A	26	50	20120618	12	3022	59.88	-0.00419083097326175	0.0119419092344587
5	A	26	50	20120618	12	3024	59.92	-0.00454411566327817	0.0122912765529073
5	A	26	50	20120618	12	3026	59.96	-0.00425954761025745	0.0119303975360610
5	A	26	50	20120618	12	3028	60	-0.00463842956575283	0.0124995619263736
5	A	26	50	20120618	12	3030	60.04	-0.00503219611899218	0.0124422650638941
5	A	26	50	20120618	12	3032	60.08	-0.00493897823202836	0.0125267006846356
5	A	26	50	20120618	12	3034	60.12	-0.00567697850848495	0.0127016883997758
5	A	26	50	20120618	12	3036	60.16	-0.00595637761093519	0.0129953569170704
5	A	26	50	20120618	12	3038	60.2	-0.00602010843801675	0.0136956959792542
5	A	26	50	20120618	12	3040	60.24	-0.00617393386140963	0.0137389440442051
5	A	26	50	20120618	12	3042	60.28	-0.00615676460165564	0.0128930739211718
5	A	26	50	20120618	12	3044	60.32	-0.00656344292471946	0.0126117514882767
5	A	26	50	20120618	12	3046	60.36	-0.00656696431648977	0.0130569034913049
5	A	26	50	20120618	12	3048	60.4	-0.00651522602041713	0.0128846883418537
5	A	26	50	20120618	12	3050	60.44	-0.00643465685955518	0.0129018696224229
5	A	26	50	20120618	12	3052	60.48	-0.00642061584020115	0.0139219015598761
5	A	26	50	20120618	12	3054	60.52	-0.00635390102250299	0.0139924927369488
5	A	26	50	20120618	12	3056	60.56	-0.0063162327371624	0.0140263412314574
5	A	26	50	20120618	12	3058	60.6	-0.00650605958308058	0.0142387954943735
5	A	26	50	20120618	12	3060	60.64	-0.0065880410483166	0.0133046645150445
5	A	26	50	20120618	12	3062	60.68	-0.00678783901908833	0.0136622887193771
5	A	26	50	20120618	12	3064	60.72	-0.00708685760528432	0.0136383999228764
5	A	26	50	20120618	12	3066	60.76	-0.00724171318426244	0.0138895210190453
5	A	26	50	20120618	12	3068	60.8	-0.00718562123173804	0.0144100463623072
5	A	26	50	20120618	12	3070	60.84	-0.00778759325537743	0.0145974699644082
5	A	26	50	20120618	12	3072	60.88	-0.00839330799520963	0.0144601710407052
5	A	26	50	20120618	12	3074	60.92	-0.00844365399803012	0.0137494580149346
5	A	26	50	20120618	12	3076	60.96	-0.00878806449794265	0.0142372839122074
5	A	26	50	20120618	12	3078	61	-0.00891683571386453	0.0148223935604358
5	A	26	50	20120618	12	3080	61.04	-0.00902994451458313	0.0154348611700284
5	A	26	50	20120618	12	3082	61.08	-0.00876924131542746	0.0146760295277980
5	A	26	50	20120618	12	3084	61.12	-0.00893954091260843	0.0150493677661289
5	A	26	50	20120618	12	3086	61.16	-0.00913297704366982	0.0152447837961776
5	A	26	50	20120618	12	3088	61.2	-0.00891659529755893	0.0157249446559423
5	A	26	50	20120618	12	3090	61.24	-0.00898495838116404	0.0152647878470174
5	A	26	50	20120618	12	3092	61.28	-0.0091061423413238	0.0157918369574426
5	A	26	50	20120618	12	3094	61.32	-0.00885300518472682	0.0153519104735274
5	A	26	50	20120618	12	3096	61.36	-0.00853280602100212	0.0159133603288573
5	A	26	50	20120618	12	3098	61.4	-0.00839037350206771	0.0149665089935095
5	A	26	50	20120618	12	3100	61.44	-0.00837270997467367	0.0154471436148176
5	A	26	50	20120618	12	3102	61.48	-0.00857675270745286	0.0155269052597354
5	A	26	50	20120618	12	3104	61.52	-0.00802346286437782	0.0157658861385730
5	A	26	50	20120618	12	3106	61.56	-0.00801339366381373	0.0171422836302883
5	A	26	50	20120618	12	3108	61.6	-0.00775549060751156	0.0171500830180848
5	A	26	50	20120618	12	3110	61.64	-0.00748819717315523	0.0176153097826308
5	A	26	50	20120618	12	3112	61.68	-0.00737461461089323	0.0176448314907454
5	A	26	50	20120618	12	3114	61.72	-0.00714293814510527	0.0189323598022011
5	A	26	50	20120618	12	3116	61.76	-0.00679800438617466	0.018835167975127
5	A	26	50	20120618	12	3118	61.8	-0.00683556589839129	0.0193330984283029
5	A	26	50	20120618	12	3120	61.84	-0.00645701628308307	0.0205147233571403
5	A	26	50	20120618	12	3122	61.88	-0.00613601101762782	0.0204162304535889
5	A	26	50	20120618	12	3124	61.92	-0.005454246943479	0.0209510860228784
5	A	26	50	20120618	12	3126	61.96	-0.00574574464295534	0.0217767463269987
5	A	26	50	20120618	12	3128	62	-0.0051233280409515	0.0224840440270161
5	A	26	50	20120618	12	3130	62.04	-0.00454012050996447	0.0228931901527463
5	A	26	50	20120618	12	3132	62.08	-0.00424780963768976	0.0236990161116543
5	A	26	50	20120618	12	3134	62.12	-0.00399610790785859	0.0231984127948455
5	A	26	50	20120618	12	3136	62.16	-0.00326173508918949	0.0243760567125048
5	A	26	50	20120618	12	3138	62.2	-0.00331423776769259	0.0250769763093559
5	A	26	50	20120618	12	3140	62.24	-0.00316906167444718	0.0253402250929239
5	A	26	50	20120618	12	3142	62.28	-0.00286332284439774	0.0255136218178065
5	A	26	50	20120618	12	3144	62.32	-0.00281446883688556	0.0267393984940611
5	A	26	50	20120618	12	3146	62.36	-0.00271336670931151	0.0272796422170233
5	A	26	50	20120618	12	3148	62.4	-0.00249027451984716	0.0276106389012967
5	A	26	50	20120618	12	3150	62.44	-0.00204131828233619	0.0286894575752174
5	A	26	50	20120618	12	3152	62.48	-0.00197526743790556	0.0290271647028443
5	A	26	50	20120618	12	3154	62.52	-0.00204063238875844	0.0297212890035282
5	A	26	50	20120618	12	3156	62.56	-0.00191541084887812	0.0301699553272589
5	A	26	50	20120618	12	3158	62.6	-0.00144227863051839	0.0308669434104067
5	A	26	50	20120618	12	3160	62.64	-0.0012229199648587	0.0306764347014194
5	A	26	50	20120618	12	3162	62.68	-0.000586375369366751	0.0311052171824631
5	A	26	50	20120618	12	3164	62.72	-0.000539890169571551	0.0322157000980453
5	A	26	50	20120618	12	3166	62.76	-0.000170285455045341	0.0324403479224283
5	A	26	50	20120618	12	3168	62.8	5.98919443664993e-05	0.0329700274700795
5	A	26	50	20120618	12	3170	62.84	-5.76292026667133e-06	0.0323947607482452
5	A	26	50	20120618	12	3172	62.88	0.000210922881760139	0.0334276740499313
5	A	26	50	20120618	12	3174	62.92	0.00029364023302334	0.0327866251842432
5	A	26	50	20120618	12	3176	62.96	8.58427632360881e-06	0.0331248555708881
5	A	26	50	20120618	12	3178	63	-0.00016670749473254	0.033008536505383
5	A	26	50	20120618	12	3180	63.04	-0.00011440987719598	0.0329647241692206
5	A	26	50	20120618	12	3182	63.08	-0.000219457660609062	0.0339782627451022
5	A	26	50	20120618	12	3184	63.12	-0.000421251793824072	0.0338055731270008
5	A	26	50	20120618	12	3186	63.16	-0.000388244049278281	0.034193293917261
5	A	26	50	20120618	12	3188	63.2	-0.00048615005420137	0.0354122470130773
5	A	26	50	20120618	12	3190	63.24	-0.000492443304553931	0.0349505769956406
5	A	26	50	20120618	12	3192	63.28	-0.000618803286351961	0.0359611032966343
5	A	26	50	20120618	12	3194	63.32	-0.000447047049201761	0.0361882967054295
5	A	26	50	20120618	12	3196	63.36	-0.000735475905247751	0.0379480733517685
5	A	26	50	20120618	12	3198	63.4	-0.00051181803035844	0.0381510837086471
5	A	26	50	20120618	12	3200	63.44	-0.000345082251354661	0.0386552508436331
5	A	26	50	20120618	12	3202	63.48	-0.000101837518626481	0.0387313355332888
5	A	26	50	20120618	12	3204	63.52	0.000179449558929529	0.0391592765572629
5	A	26	50	20120618	12	3206	63.56	0.000160216254481250	0.0391029908574804
5	A	26	50	20120618	12	3208	63.6	0.000373833213077709	0.039466231610976
5	A	26	50	20120618	12	3210	63.64	0.000764297577648919	0.0402173204339523
5	A	26	50	20120618	12	3212	63.68	0.000972186971317759	0.0414847386285511
5	A	26	50	20120618	12	3214	63.72	0.00159338027859012	0.0416967999522289
5	A	26	50	20120618	12	3216	63.76	0.00184023125590232	0.0428184834392252
5	A	26	50	20120618	12	3218	63.8	0.00226781872648592	0.0438578596968913
5	A	26	50	20120618	12	3220	63.84	0.00253637788198052	0.0445779772428516
5	A	26	50	20120618	12	3222	63.88	0.00293850950844132	0.0449934024767987
5	A	26	50	20120618	12	3224	63.92	0.00350567985763102	0.045106186008398
5	A	26	50	20120618	12	3226	63.96	0.00386998127129832	0.0452921550918501
5	A	26	50	20120618	12	3228	64	0.00404951568304162	0.0457306320068638
5	A	26	50	20120618	12	3230	64.04	0.00462623197377732	0.0464801651949216
5	A	26	50	20120618	12	3232	64.08	0.00436241043371662	0.0466867110857062
5	A	26	50	20120618	12	3234	64.12	0.00471836798736602	0.0464854684957805
5	A	26	50	20120618	12	3236	64.16	0.00490186219708392	0.0461548960755758
5	A	26	50	20120618	12	3238	64.2	0.00571284296442672	0.0465469867857437
5	A	26	50	20120618	12	3240	64.24	0.00618370537001882	0.0463097524606556
5	A	26	50	20120618	12	3242	64.28	0.00630285286264882	0.0468063535530829
5	A	26	50	20120618	12	3244	64.32	0.00657501826272752	0.047239032192491
5	A	26	50	20120618	12	3246	64.36	0.00701773781842842	0.0473348451613417
5	A	26	50	20120618	12	3248	64.4	0.00712408667831882	0.0484018692941523
5	A	26	50	20120618	12	3250	64.44	0.00721240431528902	0.0483151072921007
5	A	26	50	20120618	12	3252	64.48	0.00742559700981682	0.0482440430605914
5	A	26	50	20120618	12	3254	64.52	0.00767718560256292	0.0482287695541178
5	A	26	50	20120618	12	3256	64.56	0.00768227677138752	0.0473812313661876
5	A	26	50	20120618	12	3258	64.6	0.00871147069140452	0.0476461842770982
5	A	26	50	20120618	12	3260	64.64	0.00918445441734022	0.0480724989554756
5	A	26	50	20120618	12	3262	64.68	0.00985655941285802	0.0470582956992197
5	A	26	50	20120618	12	3264	64.72	0.0108255785457960	0.0471164198766332
5	A	26	50	20120618	12	3266	64.76	0.0117567674659406	0.0468343549816179
5	A	26	50	20120618	12	3268	64.8	0.0128359326221841	0.0469083395641335
5	A	26	50	20120618	12	3270	64.84	0.0140879641732242	0.0472781281264228
5	A	26	50	20120618	12	3272	64.88	0.0145364042227849	0.0476992879963653
5	A	26	50	20120618	12	3274	64.92	0.0154223736642726	0.0471517398603535
5	A	26	50	20120618	12	3276	64.96	0.0162998436822504	0.0470675022295107
5	A	26	50	20120618	12	3278	65	0.0165735717883156	0.0471053253712364
5	A	26	50	20120618	12	3280	65.04	0.0168500717529629	0.0469761864597883
5	A	26	50	20120618	12	3282	65.08	0.0167311010370283	0.0464031824796538
5	A	26	50	20120618	12	3284	65.12	0.0175551986351622	0.0465162842093046
5	A	26	50	20120618	12	3286	65.16	0.0182800820808277	0.0456693541332062
5	A	26	50	20120618	12	3288	65.2	0.0189629350994196	0.0463324081619248
5	A	26	50	20120618	12	3290	65.24	0.0194366612874755	0.0463775569299036
5	A	26	50	20120618	12	3292	65.28	0.0201778152601762	0.046677546981822
5	A	26	50	20120618	12	3294	65.32	0.0213251596522617	0.0461790437721533
5	A	26	50	20120618	12	3296	65.36	0.0218643709993233	0.0466951185853345
5	A	26	50	20120618	12	3298	65.4	0.0228677130954201	0.0465144245184701
5	A	26	50	20120618	12	3300	65.44	0.0234892104586084	0.0460132767294397
5	A	26	50	20120618	12	3302	65.48	0.0243957496363608	0.0462885958257625
5	A	26	50	20120618	12	3304	65.52	0.024899473415395	0.0461445065556398
5	A	26	50	20120618	12	3306	65.56	0.0255801605659161	0.0467527336458655
5	A	26	50	20120618	12	3308	65.6	0.0258821489015981	0.0470540488158919
5	A	26	50	20120618	12	3310	65.64	0.0265952632619976	0.0468821539858126
5	A	26	50	20120618	12	3312	65.68	0.0269531010125781	0.046847888298303
5	A	26	50	20120618	12	3314	65.72	0.0275915823735437	0.045868298626093
5	A	26	50	20120618	12	3316	65.76	0.0278328472072846	0.0463447471752565
5	A	26	50	20120618	12	3318	65.8	0.0284612812879963	0.0450464001300487
5	A	26	50	20120618	12	3320	65.84	0.0287891384181613	0.0455243618877239
5	A	26	50	20120618	12	3322	65.88	0.0292616554536214	0.0446490768296999
5	A	26	50	20120618	12	3324	65.92	0.0292737894059865	0.0449571208278561
5	A	26	50	20120618	12	3326	65.96	0.0297798091607392	0.0439392971848805
5	A	26	50	20120618	12	3328	66	0.0300819841726115	0.0436724775120676
5	A	26	50	20120618	12	3330	66.04	0.0306073079424906	0.0425647805972032
5	A	26	50	20120618	12	3332	66.08	0.0311109942448654	0.0423703828009194
5	A	26	50	20120618	12	3334	66.12	0.031520762624563	0.0422339819028285
5	A	26	50	20120618	12	3336	66.16	0.0321199436977371	0.0407500688250339
5	A	26	50	20120618	12	3338	66.2	0.0325653078327996	0.0407547074455185
5	A	26	50	20120618	12	3340	66.24	0.0331085426174462	0.0408256656110105
5	A	26	50	20120618	12	3342	66.28	0.0338347342106569	0.0405110101644503
5	A	26	50	20120618	12	3344	66.32	0.0345967407623348	0.0398932533961345
5	A	26	50	20120618	12	3346	66.36	0.0345232016570914	0.0400355232805093
5	A	26	50	20120618	12	3348	66.4	0.0350120952856038	0.0396196030718153
5	A	26	50	20120618	12	3350	66.44	0.0350579865157028	0.0405468321939852
5	A	26	50	20120618	12	3352	66.48	0.0353521429366764	0.0405885514940753
5	A	26	50	20120618	12	3354	66.52	0.0355733966485097	0.0407130729982422
5	A	26	50	20120618	12	3356	66.56	0.0364087725998035	0.0396693833892109
5	A	26	50	20120618	12	3358	66.6	0.0365052926754354	0.0402632823747294
5	A	26	50	20120618	12	3360	66.64	0.0374571291135906	0.0405726415914986
5	A	26	50	20120618	12	3362	66.68	0.0376256326595474	0.0415243366082975
5	A	26	50	20120618	12	3364	66.72	0.0383120919227233	0.0416052296240653
5	A	26	50	20120618	12	3366	66.76	0.0383970861578219	0.0422587377112379
5	A	26	50	20120618	12	3368	66.8	0.0391172744144604	0.0417870267775083
5	A	26	50	20120618	12	3370	66.84	0.0398337150051586	0.0420953253341057
5	A	26	50	20120618	12	3372	66.88	0.0402159769310681	0.0427669353548767
5	A	26	50	20120618	12	3374	66.92	0.0414571614640848	0.0427210441247776
5	A	26	50	20120618	12	3376	66.96	0.0422640410120968	0.0422097352113017
5	A	26	50	20120618	12	3378	67	0.0429719963214207	0.042826756588565
5	A	26	50	20120618	12	3380	67.04	0.0434228476051053	0.0419803497714847
5	A	26	50	20120618	12	3382	67.08	0.0436112208516134	0.0424826784288397
5	A	26	50	20120618	12	3384	67.12	0.044699175345147	0.041890547210274
5	A	26	50	20120618	12	3386	67.16	0.0461493806426825	0.0414399080586239
5	A	26	50	20120618	12	3388	67.2	0.0467466030300727	0.0408388672946153
5	A	26	50	20120618	12	3390	67.24	0.0474769029136821	0.0409412563565311
5	A	26	50	20120618	12	3392	67.28	0.047718167747423	0.0405325486370053
5	A	26	50	20120618	12	3394	67.32	0.0480734181942911	0.0409088708659528
5	A	26	50	20120618	12	3396	67.36	0.0486458918443397	0.0402621510038795
5	A	26	50	20120618	12	3398	67.4	0.0488718831716069	0.040426906883896
5	A	26	50	20120618	12	3400	67.44	0.0497123502917253	0.039560983919655
5	A	26	50	20120618	12	3402	67.48	0.0508143054995264	0.0388978591802582
5	A	26	50	20120618	12	3404	67.52	0.0518471763748056	0.0384681503893312
5	A	26	50	20120618	12	3406	67.56	0.0531229384294224	0.0365015450094951
5	A	26	50	20120618	12	3408	67.6	0.0536514300376812	0.0376633214509846
5	A	26	50	20120618	12	3410	67.64	0.0541273836120978	0.0358290157499086
5	A	26	50	20120618	12	3412	67.68	0.0546118224678888	0.035703504296248
5	A	26	50	20120618	12	3414	67.72	0.0547888820058978	0.0355953169587265
5	A	26	50	20120618	12	3416	67.76	0.0552934734049526	0.0354141562013865
5	A	26	50	20120618	12	3418	67.8	0.0558504614164932	0.0349393339978197
5	A	26	50	20120618	12	3420	67.84	0.0568890598567	0.0333538591730432
5	A	26	50	20120618	12	3422	67.88	0.0570205110073226	0.0331440605910652
5	A	26	50	20120618	12	3424	67.92	0.0570561491890944	0.0328086091340703
5	A	26	50	20120618	12	3426	67.96	0.0572906257977359	0.0321191800224134
5	A	26	50	20120618	12	3428	68	0.0578476138092765	0.0304373265433612
5	A	26	50	20120618	12	3430	68.04	0.0579150717962017	0.0304429833976107
5	A	26	50	20120618	12	3432	68.08	0.0583734891224449	0.0292320630348287
5	A	26	50	20120618	12	3434	68.12	0.0584239765466217	0.0284541041541673
5	A	26	50	20120618	12	3436	68.16	0.0588132388296649	0.0271538054942433
5	A	26	50	20120618	12	3438	68.2	0.0595740857262216	0.0263581689440522
5	A	26	50	20120618	12	3440	68.24	0.060390723347814	0.0249471373621945
5	A	26	50	20120618	12	3442	68.28	0.060977763397555	0.0243463794408984
5	A	26	50	20120618	12	3444	68.32	0.0616800618526295	0.0239660974139763
5	A	26	50	20120618	12	3446	68.36	0.0622412925048572	0.0222580809840202
5	A	26	50	20120618	12	3448	68.4	0.0624462827607232	0.0227532678628851
5	A	26	50	20120618	12	3450	68.44	0.0628896387125272	0.0223408831880971
5	A	26	50	20120618	12	3452	68.48	0.0632121501154264	0.0220945978962098
5	A	26	50	20120618	12	3454	68.52	0.063490255212467	0.0209505698349281
5	A	26	50	20120618	12	3456	68.56	0.0639179841044068	0.0200527563548555
5	A	26	50	20120618	12	3458	68.6	0.0639942102154187	0.0195253961174466
5	A	26	50	20120618	12	3460	68.64	0.0639577942161876	0.0198459276213585
5	A	26	50	20120618	12	3462	68.68	0.0639639460451839	0.0180643720861590
5	A	26	50	20120618	12	3464	68.72	0.064092144504613	0.0180848074721353
5	A	26	50	20120618	12	3466	68.76	0.064619504742022	0.0163275056995305
5	A	26	50	20120618	12	3468	68.8	0.065083154658446	0.0155781846435071
5	A	26	50	20120618	12	3470	68.84	0.0651718965594849	0.0153883264727585
5	A	26	50	20120618	12	3472	68.88	0.0647931701674814	0.0155614262127930
5	A	26	50	20120618	12	3474	68.92	0.0655697855452585	0.0132527932828970
5	A	26	50	20120618	12	3476	68.96	0.0652420415521786	0.0132207613457092
5	A	26	50	20120618	12	3478	69	0.0651382382767004	0.0123573839658805
5	A	26	50	20120618	12	3480	69.04	0.0653028527353606	0.0114118407780778
5	A	26	50	20120618	12	3482	69.08	0.0650084134716745	0.0101927886873122
5	A	26	50	20120618	12	3484	69.12	0.0646569814014248	0.00907358007405013
5	A	26	50	20120618	12	3486	69.16	0.0649658456434471	0.00876499867474032
5	A	26	50	20120618	12	3488	69.2	0.064798897732409	0.00831294530952776
5	A	26	50	20120618	12	3490	69.24	0.0648772451637644	0.00824534590124632
5	A	26	50	20120618	12	3492	69.28	0.064835243020962	0.00788302438656634
5	A	26	50	20120618	12	3494	69.32	0.0648872153693792	0.00610161027272307
5	A	26	50	20120618	12	3496	69.36	0.0655827255993543	0.00572938926310648
5	A	26	50	20120618	12	3498	69.4	0.065759573005329	0.00441325141128395
5	A	26	50	20120618	12	3500	69.44	0.0657986760103286	0.00318422911490361
5	A	26	50	20120618	12	3502	69.48	0.0663027017239584	0.00296870296799797
5	A	26	50	20120618	12	3504	69.52	0.066343572495911	0.00298850195787118
5	A	26	50	20120618	12	3506	69.56	0.0667375723943881	0.0017121742178295
5	A	26	50	20120618	12	3508	69.6	0.0675969192655641	0.0015329226487987
5	A	26	50	20120618	12	3510	69.64	0.0680899141134074	0.0015245787887807
5	A	26	50	20120618	12	3512	69.68	0.0680863078688234	0.001101658222953
5	A	26	50	20120618	12	3514	69.72	0.0689451597652525	-0.000892948585418
5	A	26	50	20120618	12	3516	69.76	0.068679570458239	-0.0005768718542276
5	A	26	50	20120618	12	3518	69.8	0.0695850206915483	-0.0014910902116237
5	A	26	50	20120618	12	3520	69.84	0.0699976882090487	-0.0024738272161168
5	A	26	50	20120618	12	3522	69.88	0.070508502147778	-0.0042101986279985
5	A	26	50	20120618	12	3524	69.92	0.0706437009643407	-0.0053957338573358
5	A	26	50	20120618	12	3526	69.96	0.070620578572596	-0.0059423981098712
5	A	26	50	20120618	12	3528	70	0.0710772281318862	-0.0068064825964811
5	A	26	50	20120618	12	3530	70.04	0.071311916872562	-0.0089164185208637
5	A	26	50	20120618	12	3532	70.08	0.0709965472481528	-0.0092097264136998
5	A	26	50	20120618	12	3534	70.12	0.0710418020821488	-0.0108093433741
5	A	26	50	20120618	12	3536	70.16	0.0704585804090261	-0.0108871251200306
5	A	26	50	20120618	12	3538	70.2	0.0702364781690554	-0.0134715296945893
5	A	26	50	20120618	12	3540	70.24	0.069785697596049	-0.0133451697127912
5	A	26	50	20120618	12	3542	70.28	0.0701024107233424	-0.0143808690151952
5	A	26	50	20120618	12	3544	70.32	0.0694294571996872	-0.0145785053605368
5	A	26	50	20120618	12	3546	70.36	0.0692108904936224	-0.0145773032790088
5	A	26	50	20120618	12	3548	70.4	0.0688354167928124	-0.0151671717558746
5	A	26	50	20120618	12	3550	70.44	0.068987161908055	-0.0172141044660534
5	A	26	50	20120618	12	3552	70.48	0.0689714641375127	-0.0174024777125615
5	A	26	50	20120618	12	3554	70.52	0.0683385328576726	-0.0189446068916513
5	A	26	50	20120618	12	3556	70.56	0.0683318153432513	-0.0200692602271285
5	A	26	50	20120618	12	3558	70.6	0.0676667107048672	-0.0207411530906119
5	A	26	50	20120618	12	3560	70.64	0.0669149147751097	-0.0217301126347794
5	A	26	50	20120618	12	3562	70.68	0.0668877618747122	-0.0217705591426633
5	A	26	50	20120618	12	3564	70.72	0.0664327386610186	-0.0237662266112061
5	A	26	50	20120618	12	3566	70.76	0.0665860394111799	-0.0246298868337473
5	A	26	50	20120618	12	3568	70.8	0.066660639176595	-0.0254403019156652
5	A	26	50	20120618	12	3570	70.84	0.0660385973411852	-0.0257328319910421
5	A	26	50	20120618	12	3572	70.88	0.0660394458693227	-0.0264069875962254
5	A	26	50	20120618	12	3574	70.92	0.0658045449966125	-0.0269185086417357
5	A	26	50	20120618	12	3576	70.96	0.0655941807292095	-0.0262263218136322
5	A	26	50	20120618	12	3578	71	0.0652517289150808	-0.0286094837982652
5	A	26	50	20120618	12	3580	71.04	0.0647012462859271	-0.0293300963189724
5	A	26	50	20120618	12	3582	71.08	0.0640508494685917	-0.0296417889881195
5	A	26	50	20120618	12	3584	71.12	0.0640795580039079	-0.0306108081210575
5	A	26	50	20120618	12	3586	71.16	0.0635807648804589	-0.0308138891886143
5	A	26	50	20120618	12	3588	71.2	0.0634063216375402	-0.0308380015298528
5	A	26	50	20120618	12	3590	71.24	0.063717307199906	-0.030873922554337
5	A	26	50	20120618	12	3592	71.28	0.0639141657277884	-0.0312263445740804
5	A	26	50	20120618	12	3594	71.32	0.0636012709771133	-0.030310146317697
5	A	26	50	20120618	12	3596	71.36	0.0639930788445688	-0.0313844536503537
5	A	26	50	20120618	12	3598	71.4	0.0644343841867073	-0.0314600433652626
5	A	26	50	20120618	12	3600	71.44	0.0646001300162174	-0.0308919537772573
5	A	26	50	20120618	12	3602	71.48	0.0654093430166073	-0.0316082529465993
5	A	26	50	20120618	12	3604	71.52	0.0662505879541849	-0.0319507047607279
5	A	26	50	20120618	12	3606	71.56	0.0663854332173572	-0.0324204357954701
5	A	26	50	20120618	12	3608	71.6	0.0667665637724168	-0.0335871619844279
5	A	26	50	20120618	12	3610	71.64	0.0673638568704851	-0.0349382309112411
5	A	26	50	20120618	12	3612	71.68	0.0680579528868978	-0.0365992247402483
5	A	26	50	20120618	12	3614	71.72	0.0682610339544546	-0.0370512073947827
5	A	26	50	20120618	12	3616	71.76	0.0685714538313954	-0.0382578144061994
5	A	26	50	20120618	12	3618	71.8	0.0687511296644949	-0.0399538100208754
5	A	26	50	20120618	12	3620	71.84	0.0686090012014764	-0.0396849680226682
5	A	26	50	20120618	12	3622	71.88	0.0686597007576875	-0.0407944892730281
5	A	26	50	20120618	12	3624	71.92	0.068670095227371	-0.0427727619147537
5	A	26	50	20120618	12	3626	71.96	0.0687937682034005	-0.0430566652874001
5	A	26	50	20120618	12	3628	72	0.0687483719480483	-0.043436240207541
5	A	26	50	20120618	12	3630	72.04	0.0689753532248092	-0.0456711219001592
5	A	26	50	20120618	12	3632	72.08	0.0681913839365077	-0.0461730970041235
5	A	26	50	20120618	12	3634	72.12	0.0686230726264221	-0.0483376215720137
5	A	26	50	20120618	12	3636	72.16	0.0676358808492075	-0.0490774673971692
5	A	26	50	20120618	12	3638	72.2	0.0672784383713177	-0.0495112774074271
5	A	26	50	20120618	12	3640	72.24	0.0668200210450745	-0.0497011355781757
5	A	26	50	20120618	12	3642	72.28	0.0669988412789688	-0.0526870424541599
5	A	26	50	20120618	12	3644	72.32	0.0672848589008909	-0.0526451180931034
5	A	26	50	20120618	12	3646	72.36	0.0677605013483238	-0.0534183676426021
5	A	26	50	20120618	12	3648	72.4	0.0680141051953964	-0.054508266679784
5	A	26	50	20120618	12	3650	72.44	0.0687859617445362	-0.05475888653624
5	A	26	50	20120618	12	3652	72.48	0.0691976958810855	-0.0553880135815973
5	A	26	50	20120618	12	3654	72.52	0.0698856824949088	-0.0554976434169524
5	A	26	50	20120618	12	3656	72.56	0.0705681748890422	-0.0560936000832043
5	A	26	50	20120618	12	3658	72.6	0.0711168826801752	-0.0570920419293075
5	A	26	50	20120618	12	3660	72.64	0.0717133060369026	-0.0583524809799759
5	A	26	50	20120618	12	3662	72.68	0.0726038646014002	-0.0585890506246897
5	A	26	50	20120618	12	3664	72.72	0.0732124431236962	-0.0596421730381821
5	A	26	50	20120618	12	3666	72.76	0.0737477795255969	-0.0597602033020977
5	A	26	50	20120618	12	3668	72.8	0.0742138618893482	-0.0604495334188052
5	A	26	50	20120618	12	3670	72.84	0.0740432440941157	-0.0610656284861853
5	A	26	50	20120618	12	3672	72.88	0.0743748559612887	-0.0613760695763296
5	A	26	50	20120618	12	3674	72.92	0.07454589802059	-0.0620931536341987
5	A	26	50	20120618	12	3676	72.96	0.0744900012295371	-0.0620231854182003
5	A	26	50	20120618	12	3678	73	0.0745925599970804	-0.0637492047868054
5	A	26	50	20120618	12	3680	73.04	0.0747475295192453	-0.0649844071964533
5	A	26	50	20120618	12	3682	73.08	0.074904457727194	-0.0667819221317042
5	A	26	50	20120618	12	3684	73.12	0.0745004310545597	-0.0662865089786693
5	A	26	50	20120618	12	3686	73.16	0.0744024260546872	-0.0679231783344037
5	A	26	50	20120618	12	3688	73.2	0.0738505433541067	-0.0671867124796622
5	A	26	50	20120618	12	3690	73.24	0.0737530262579133	-0.0682529658660812
5	A	26	50	20120618	12	3692	73.28	0.0733694349712552	-0.0686648414239868
5	A	26	50	20120618	12	3694	73.32	0.0726104689787364	-0.0691947048194011
5	A	26	50	20120618	12	3696	73.36	0.072585267693055	-0.0703031936938604
5	A	26	50	20120618	12	3698	73.4	0.0726714781518172	-0.0712224890779454
5	A	26	50	20120618	12	3700	73.44	0.0723315153535583	-0.0718283240259304
5	A	26	50	20120618	12	3702	73.48	0.0720712293474036	-0.072163563350891
5	A	26	50	20120618	12	3704	73.52	0.072448456673031	-0.0740391782301239
5	A	26	50	20120618	12	3706	73.56	0.0724729367097957	-0.0761742023031029
5	A	26	50	20120618	12	3708	73.6	0.0716509816452088	-0.0759765093892188
5	A	26	50	20120618	12	3710	73.64	0.0715790335302231	-0.0768701155839433
5	A	26	50	20120618	12	3712	73.68	0.0711370988630493	-0.0782921002498416
5	A	26	50	20120618	12	3714	73.72	0.0708135621553174	-0.078064093668248
5	A	26	50	20120618	12	3716	73.76	0.0711080014190034	-0.0795784335508371
5	A	26	50	20120618	12	3718	73.8	0.0710591474114913	-0.0810146310630373
5	A	26	50	20120618	12	3720	73.84	0.0713397273822661	-0.0814199446700135
5	A	26	50	20120618	12	3722	73.88	0.0712178363153252	-0.0814258702248398
5	A	26	50	20120618	12	3724	73.92	0.0715445479325046	-0.0808926834275539
5	A	26	50	20120618	12	3726	73.96	0.0716953879510673	-0.0815479451395439
5	A	26	50	20120618	12	3728	74	0.0721224026651581	-0.0809823374963406
5	A	26	50	20120618	12	3730	74.04	0.07250517370795	-0.081681439828764
5	A	26	50	20120618	12	3732	74.08	0.0733035891877911	-0.0822053140297417
5	A	26	50	20120618	12	3734	74.12	0.0729795575053124	-0.0814545434048169
5	A	26	50	20120618	12	3736	74.16	0.073318926333875	-0.0817614701742587
5	A	26	50	20120618	12	3738	74.2	0.073263906355231	-0.0831826204541553
5	A	26	50	20120618	12	3740	74.24	0.0738390528689124	-0.0846425272567286
5	A	26	50	20120618	12	3742	74.28	0.0740561275796689	-0.0857138011012941
5	A	26	50	20120618	12	3744	74.32	0.0739898716742717	-0.0860940124175381
5	A	26	50	20120618	12	3746	74.36	0.0738234187379804	-0.0868572634771508
5	A	26	50	20120618	12	3748	74.4	0.0745346267384978	-0.0893817761073429
5	A	26	50	20120618	12	3750	74.44	0.0746484002195908	-0.0895211468539149
5	A	26	50	20120618	12	3752	74.48	0.0752870590643584	-0.0910292641968299
5	A	26	50	20120618	12	3754	74.52	0.0752304198111854	-0.0927080064060449
5	A	26	50	20120618	12	3756	74.56	0.0759414156796685	-0.0927182594543719
5	A	26	50	20120618	12	3758	74.6	0.0763137781106413	-0.0934419125342379
5	A	26	50	20120618	12	3760	74.64	0.0769271932433206	-0.0930477005037269
5	A	26	50	20120618	12	3762	74.68	0.0764781804372672	-0.0931445741327489
5	A	26	50	20120618	12	3764	74.72	0.0764939489184876	-0.093258913299267
5	A	26	50	20120618	12	3766	74.76	0.0764042877786332	-0.093869005030075
5	A	26	50	20120618	12	3768	74.8	0.0765862970641106	-0.0933631408388139
5	A	26	50	20120618	12	3770	74.84	0.0767631444700853	-0.0949229476874329
5	A	26	50	20120618	12	3772	74.88	0.0767659728972101	-0.0947390999243249
5	A	26	50	20120618	12	3774	74.92	0.0776695139422103	-0.098204064573495
5	A	26	50	20120618	12	3776	74.96	0.0774401992130715	-0.097388275480040
5	A	26	50	20120618	12	3778	75	0.0778316535271363	-0.099920000599401
5	A	26	50	20120618	12	3780	75.04	0.0779931567159593	-0.101068059169335
5	A	26	50	20120618	12	3782	75.08	0.0781689434617623	-0.101947275741062
5	A	26	50	20120618	12	3784	75.12	0.0781043139019619	-0.101490060496347
5	A	26	50	20120618	12	3786	75.16	0.0779360931987176	-0.102221138197416
5	A	26	50	20120618	12	3788	75.2	0.0776411589602847	-0.102615067385215
5	A	26	50	20120618	12	3790	75.24	0.0775778021926904	-0.104170419461113
5	A	26	50	20120618	12	3792	75.28	0.077513243343568	-0.105886779751087
5	A	26	50	20120618	12	3794	75.32	0.077361851781716	-0.105393289928497
5	A	26	50	20120618	12	3796	75.36	0.0777214155799494	-0.105091708886321
5	A	26	50	20120618	12	3798	75.4	0.0777853380329686	-0.105065970199486
5	A	26	50	20120618	12	3800	75.44	0.0775872067128802	-0.105436635574184
5	A	26	50	20120618	12	3802	75.48	0.0778424015502104	-0.105249322987847
5	A	26	50	20120618	12	3804	75.52	0.0779480433033197	-0.106140701796211
5	A	26	50	20120618	12	3806	75.56	0.0779855906734007	-0.106714094685075
5	A	26	50	20120618	12	3808	75.6	0.0781678828015905	-0.107434070809679
5	A	26	50	20120618	12	3810	75.64	0.0782649685626475	-0.107298801282438
5	A	26	50	20120618	12	3812	75.68	0.0781831563080642	-0.108281467576253
5	A	26	50	20120618	12	3814	75.72	0.0784430180501502	-0.109783715932884
5	A	26	50	20120618	12	3816	75.76	0.0779283857348026	-0.109247587571389
5	A	26	50	20120618	12	3818	75.8	0.0776573517055739	-0.110396848222851
5	A	26	50	20120618	12	3820	75.84	0.0775940656486577	-0.111387858376684
5	A	26	50	20120618	12	3822	75.88	0.07717227645368	-0.11062877924708
5	A	26	50	20120618	12	3824	75.92	0.0766770188641368	-0.112364302130825
5	A	26	50	20120618	12	3826	75.96	0.0759769831507621	-0.112789980413099
5	A	26	50	20120618	12	3828	76	0.0759180811558893	-0.11454028182857
5	A	26	50	20120618	12	3830	76.04	0.0754378142301074	-0.114020699765754
5	A	26	50	20120618	12	3832	76.08	0.0749849123367574	-0.114985546968683
5	A	26	50	20120618	12	3834	76.12	0.0748697953527803	-0.116280118063679
5	A	26	50	20120618	12	3836	76.16	0.0747092114027728	-0.116706574163413
5	A	26	50	20120618	12	3838	76.2	0.074338687449431	-0.117662582531577
5	A	26	50	20120618	12	3840	76.24	0.0734771485472333	-0.117009498708473
5	A	26	50	20120618	12	3842	76.28	0.0730033162931602	-0.118542576920764
5	A	26	50	20120618	12	3844	76.32	0.0730540158493713	-0.118018115821158
5	A	26	50	20120618	12	3846	76.36	0.0730279236091455	-0.119003044856673
5	A	26	50	20120618	12	3848	76.4	0.0728842395112084	-0.119841107813735
5	A	26	50	20120618	12	3850	76.44	0.0725716276032459	-0.119250037255341
5	A	26	50	20120618	12	3852	76.48	0.0721444643967311	-0.120729375352261
5	A	26	50	20120618	12	3854	76.52	0.072230165738611	-0.120650745078193
5	A	26	50	20120618	12	3856	76.56	0.0716610862011119	-0.12136124597193
5	A	26	50	20120618	12	3858	76.6	0.0714192556819461	-0.120815359536854
5	A	26	50	20120618	12	3860	76.64	0.0707496255601625	-0.122186439585574
5	A	26	50	20120618	12	3862	76.68	0.0705611816029763	-0.121959104755423
5	A	26	50	20120618	12	3864	76.72	0.0699071078303787	-0.122405289134352
5	A	26	50	20120618	12	3866	76.76	0.0693675146456552	-0.122959024454699
5	A	26	50	20120618	12	3868	76.8	0.0690088700862374	-0.122652988639801
5	A	26	50	20120618	12	3870	76.84	0.0687496447402545	-0.123397289237678
5	A	26	50	20120618	12	3872	76.88	0.0687606048953628	-0.123055403108975
5	A	26	50	20120618	12	3874	76.92	0.068614728766404	-0.122495586670309
5	A	26	50	20120618	12	3876	76.96	0.0690981069620232	-0.123860585600712
5	A	26	50	20120618	12	3878	77	0.068474650913051	-0.124619806151672
5	A	26	50	20120618	12	3880	77.04	0.0687901619588164	-0.125277274036819
5	A	26	50	20120618	12	3882	77.08	0.0684714689325357	-0.124846433875042
5	A	26	50	20120618	12	3884	77.12	0.068814910696158	-0.12499796685825
5	A	26	50	20120618	12	3886	77.16	0.0693694238339644	-0.125378248885172
5	A	26	50	20120618	12	3888	77.2	0.0696251843567196	-0.126392452141428
5	A	26	50	20120618	12	3890	77.24	0.0697450389561307	-0.127316287151048
5	A	26	50	20120618	12	3892	77.28	0.0703338467728248	-0.129391857685865
5	A	26	50	20120618	12	3894	77.32	0.0704813492473803	-0.128820091142598
5	A	26	50	20120618	12	3896	77.36	0.0705978804449198	-0.130260609077231
5	A	26	50	20120618	12	3898	77.4	0.0712250134491542	-0.131022233791247
5	A	26	50	20120618	12	3900	77.44	0.0714037700434381	-0.131810799273626
5	A	26	50	20120618	12	3902	77.48	0.0715602527741147	-0.132675378734983
5	A	26	50	20120618	12	3904	77.52	0.0720130839567866	-0.132320128288115
5	A	26	50	20120618	12	3906	77.56	0.0719077957570679	-0.132305208335032
5	A	26	50	20120618	12	3908	77.6	0.0722146801001029	-0.132582394193257
5	A	26	50	20120618	12	3910	77.64	0.0724283677693775	-0.133671197214928
5	A	26	50	20120618	12	3912	77.68	0.0728031343634063	-0.132108491228506
5	A	26	50	20120618	12	3914	77.72	0.072715240990505	-0.133818487557449
5	A	26	50	20120618	12	3916	77.76	0.0728897549441017	-0.132618668771132
5	A	26	50	20120618	12	3918	77.8	0.0733450610005077	-0.133754352972396
5	A	26	50	20120618	12	3920	77.84	0.0739005640878078	-0.135310270733719
5	A	26	50	20120618	12	3922	77.88	0.0741754872043332	-0.135680229001635
5	A	26	50	20120618	12	3924	77.92	0.0744915639355236	-0.136397942384540
5	A	26	50	20120618	12	3926	77.96	0.0749296165864686	-0.136930040237383
5	A	26	50	20120618	12	3928	78	0.0752446326574872	-0.138044794077923
5	A	26	50	20120618	12	3930	78.04	0.0756775234289296	-0.138649936061263
5	A	26	50	20120618	12	3932	78.08	0.0759940951348668	-0.138695403027293
5	A	26	50	20120618	12	3934	78.12	0.0768530884526523	-0.14020946006717
5	A	26	50	20120618	12	3936	78.16	0.077348770306264	-0.139346082687341
5	A	26	50	20120618	12	3938	78.2	0.0779865099122162	-0.140568033915909
5	A	26	50	20120618	12	3940	78.24	0.0785771562065413	-0.141540093608006
5	A	26	50	20120618	12	3942	78.28	0.0793908946903308	-0.141825199062181
5	A	26	50	20120618	12	3944	78.32	0.0800267251079737	-0.142356094833496
5	A	26	50	20120618	12	3946	78.36	0.0799021328931287	-0.142337851478541
5	A	26	50	20120618	12	3948	78.4	0.0800712728351885	-0.142761267019116
5	A	26	50	20120618	12	3950	78.44	0.0801133456886691	-0.143195784136155
5	A	26	50	20120618	12	3952	78.48	0.0801986934771583	-0.14414988331601
5	A	26	50	20120618	12	3954	78.52	0.0804536761824542	-0.145572157895688
5	A	26	50	20120618	12	3956	78.56	0.0807808544901092	-0.147101841995429
5	A	26	50	20120618	12	3958	78.6	0.0805484284911332	-0.147882982856606
5	A	26	50	20120618	12	3960	78.64	0.0809095479242851	-0.149807232540249
5	A	26	50	20120618	12	3962	78.68	0.0814842136053555	-0.149456012602034
5	A	26	50	20120618	12	3964	78.72	0.0816732939586448	-0.151294914497187
5	A	26	50	20120618	12	3966	78.76	0.0822957600581232	-0.152027264990462
5	A	26	50	20120618	12	3968	78.8	0.0821338326052315	-0.151240255143002
5	A	26	50	20120618	12	3970	78.84	0.0815851177430308	-0.152310814809718
5	A	26	50	20120618	12	3972	78.88	0.081268192483703	-0.152292571454763
5	A	26	50	20120618	12	3974	78.92	0.0814922039119828	-0.154264833688849
5	A	26	50	20120618	12	3976	78.96	0.0809565705252341	-0.154657631505798
5	A	26	50	20120618	12	3978	79	0.0804089163232051	-0.1553679202675
5	A	26	50	20120618	12	3980	79.04	0.0800245330769521	-0.156754980929476
5	A	26	50	20120618	12	3982	79.08	0.0799468220416997	-0.156841177246102
5	A	26	50	20120618	12	3984	79.12	0.0799813995632997	-0.156960749002801
5	A	26	50	20120618	12	3986	79.16	0.0791821567685245	-0.15776847707895
5	A	26	50	20120618	12	3988	79.2	0.07887187831294	-0.158191892619525
5	A	26	50	20120618	12	3990	79.24	0.0786778482121823	-0.159712455041788
5	A	26	50	20120618	12	3992	79.28	0.0779962679857966	-0.160101293060763
5	A	26	50	20120618	12	3994	79.32	0.0777789033612598	-0.161136073124351
5	A	26	50	20120618	12	3996	79.36	0.0774006719440031	-0.161024986649027
5	A	26	50	20120618	12	3998	79.4	0.0774289562152506	-0.161184792781575
5	A	26	50	20120618	12	4000	79.44	0.0775065258291468	-0.163334609528416
5	A	26	50	20120618	12	4002	79.48	0.0769708217317198	-0.164216795948625
5	A	26	50	20120618	12	4004	79.52	0.0762514112925406	-0.164202229548932
5	A	26	50	20120618	12	4006	79.56	0.075588357263822	-0.164511730187058
5	A	26	50	20120618	12	4008	79.6	0.0752434305759592	-0.164515831406388
5	A	26	50	20120618	12	4010	79.64	0.0750529360091076	-0.164284890331653
5	A	26	50	20120618	12	4012	79.68	0.0743318285136535	-0.164764167307941
5	A	26	50	20120618	12	4014	79.72	0.0741343335896681	-0.164438403213849
5	A	26	50	20120618	12	4016	79.76	0.0742763913420085	-0.164105426630588
5	A	26	50	20120618	12	4018	79.8	0.0744209239680831	-0.165575925892743
5	A	26	50	20120618	12	4020	79.84	0.0745785380696095	-0.165108599021057
5	A	26	50	20120618	12	4022	79.88	0.0747329701906207	-0.164494547492275
5	A	26	50	20120618	12	4024	79.92	0.074867815453793	-0.164909831304866
[truncated: 113 more rows]
