# Supplementary material for: How Do Ants Make Sense of Gravity? A Boltzmann Walker Analysis of Lasius niger Trajectories on Various Inclines
Source: PLoS One. 2013 Oct 29;8(10):e76531. doi: 10.1371/journal.pone.0076531 (PMC3812222; doi:10.1371/journal.pone.0076531)
Supplement: Dataset S5 — Trajectories for . (ZIP) [file pone.0076531.s009.zip › Incline5/5-A-26-50-20120618-13.txt]

Pente	Colonie	Temperature	Humidite	Date	Indiv	Frame	Time	X	Y
5	A	26	50	20120618	13	20	0	0	0
5	A	26	50	20120618	13	22	0.04	0.00102713623928376	0.00199201172648406
5	A	26	50	20120618	13	24	0.08	0.00144525767138752	0.00437984980826106
5	A	26	50	20120618	13	26	0.12	0.00241119169743925	0.00713507511769848
5	A	26	50	20120618	13	28	0.16	0.00305438309667435	0.00807718883761238
5	A	26	50	20120618	13	30	0.2	0.00359891188673048	0.00991165010218026
5	A	26	50	20120618	13	32	0.24	0.00313345884801444	0.0118440103006034
5	A	26	50	20120618	13	34	0.28	0.00218036482044889	0.0137768856263167
5	A	26	50	20120618	13	36	0.32	0.0016253704964778	0.0136291430890090
5	A	26	50	20120618	13	38	0.36	-0.000118178756339710	0.0156726470384058
5	A	26	50	20120618	13	40	0.4	-0.00160905683592905	0.0153822382833725
5	A	26	50	20120618	13	42	0.44	-0.00300984951159523	0.0164125352899682
5	A	26	50	20120618	13	44	0.48	-0.00438846731860339	0.0172320437650921
5	A	26	50	20120618	13	46	0.52	-0.00523963296432107	0.0173840505098438
5	A	26	50	20120618	13	48	0.56	-0.00554394343867252	0.0174156581829628
5	A	26	50	20120618	13	50	0.6	-0.00517404881036602	0.0186276179927132
5	A	26	50	20120618	13	52	0.64	-0.00493470023600219	0.0183675229053893
5	A	26	50	20120618	13	54	0.68	-0.00430247606294329	0.0183020306753158
5	A	26	50	20120618	13	56	0.72	-0.00378575778259122	0.0184873280073258
5	A	26	50	20120618	13	58	0.76	-0.00350852242689142	0.0178804536123724
5	A	26	50	20120618	13	60	0.8	-0.00339414790503449	0.0184059683010824
5	A	26	50	20120618	13	62	0.84	-0.00303131020240424	0.0182279824531899
5	A	26	50	20120618	13	64	0.88	-0.0014782774367486	0.0192230655420826
5	A	26	50	20120618	13	66	0.92	0.00047885271221953	0.0192164328804750
5	A	26	50	20120618	13	68	0.96	0.00286958073941124	0.0182435953709185
5	A	26	50	20120618	13	70	1	0.00436395192649965	0.0201422053626757
5	A	26	50	20120618	13	72	1.04	0.0064099512557273	0.0194398503390587
5	A	26	50	20120618	13	74	1.08	0.00704791006478161	0.0202705523145289
5	A	26	50	20120618	13	76	1.12	0.00783616229885681	0.0182526413879703
5	A	26	50	20120618	13	78	1.16	0.00826961380597671	0.0180495652701609
5	A	26	50	20120618	13	80	1.2	0.00902786562064641	0.0156218343451097
5	A	26	50	20120618	13	82	1.24	0.00891484874380941	0.0154940106522746
5	A	26	50	20120618	13	84	1.28	0.0101507229048994	0.0133034009152265
5	A	26	50	20120618	13	86	1.32	0.0111177833520536	0.0123052277697002
5	A	26	50	20120618	13	88	1.36	0.0120776242389718	0.0105448005851225
5	A	26	50	20120618	13	90	1.4	0.012702395506557	0.0101545059261788
5	A	26	50	20120618	13	92	1.44	0.0122818013220394	0.0111414926424268
5	A	26	50	20120618	13	94	1.48	0.0125500281373469	0.00989830699721927
5	A	26	50	20120618	13	96	1.52	0.0137533824575702	0.00693906511795357
5	A	26	50	20120618	13	98	1.56	0.0137419980383931	0.00607901113999637
5	A	26	50	20120618	13	100	1.6	0.0136889650298041	0.00593645841290916
5	A	26	50	20120618	13	102	1.64	0.0130148872063668	0.00475835487584207
5	A	26	50	20120618	13	104	1.68	0.0125509544472303	0.00338084015541255
5	A	26	50	20120618	13	106	1.72	0.0117081680168697	0.0024954858968245
5	A	26	50	20120618	13	108	1.76	0.0104732272367308	0.00205307039703951
5	A	26	50	20120618	13	110	1.8	0.00932763646946271	0.000892347544653992
5	A	26	50	20120618	13	112	1.84	0.0079241850722992	0.000276895944444841
5	A	26	50	20120618	13	114	1.88	0.00711006475084791	0.000106242793873281
5	A	26	50	20120618	13	116	1.92	0.00584340669603892	-0.00111445332015859
5	A	26	50	20120618	13	118	1.96	0.00528326003850671	-0.00086001296576389
5	A	26	50	20120618	13	120	2	0.00427103102438392	-0.00111464777452341
5	A	26	50	20120618	13	122	2.04	0.00261613245583055	-0.00188820845100584
5	A	26	50	20120618	13	124	2.08	0.00171095092309803	-0.00181164292873904
5	A	26	50	20120618	13	126	2.12	0.00056297013490948	-0.00151301052184048
5	A	26	50	20120618	13	128	2.16	0.000334581715654030	-0.00146729606843677
5	A	26	50	20120618	13	130	2.2	-0.00061937604284474	-8.36012347396886e-05
5	A	26	50	20120618	13	132	2.24	-0.00112683829543107	0.00053194936041883
5	A	26	50	20120618	13	134	2.28	-0.00159670368046172	9.28289782341704e-05
5	A	26	50	20120618	13	136	2.32	-0.00223662117529993	0.00157007403908223
5	A	26	50	20120618	13	138	2.36	-0.00270703103255209	0.00287516688298262
5	A	26	50	20120618	13	140	2.4	-0.00345669149983044	0.00297126269454587
5	A	26	50	20120618	13	142	2.44	-0.00429821220905274	0.00474172372434856
5	A	26	50	20120618	13	144	2.48	-0.00446472383520689	0.00602808035986785
5	A	26	50	20120618	13	146	2.52	-0.00533920915546133	0.00758930778601066
5	A	26	50	20120618	13	148	2.56	-0.00574427386085048	0.00865772350496653
5	A	26	50	20120618	13	150	2.6	-0.00617338161101353	0.00979300465536497
5	A	26	50	20120618	13	152	2.64	-0.00656587105869539	0.0116230083894949
5	A	26	50	20120618	13	154	2.68	-0.00623707690597934	0.0113871777774335
5	A	26	50	20120618	13	156	2.72	-0.00673409112554356	0.0123996385458038
5	A	26	50	20120618	13	158	2.76	-0.00724984208381897	0.0117530586908733
5	A	26	50	20120618	13	160	2.8	-0.00713797566971491	0.0123374421404375
5	A	26	50	20120618	13	162	2.84	-0.0072523176646599	0.0118928812786784
5	A	26	50	20120618	13	164	2.88	-0.00796617307296609	0.0114121872604006
5	A	26	50	20120618	13	166	2.92	-0.00815153616590668	0.0119326298721692
5	A	26	50	20120618	13	168	2.96	-0.00800331032111401	0.0114104902041258
5	A	26	50	20120618	13	170	3	-0.00826218211370641	0.0114779057646441
5	A	26	50	20120618	13	172	3.04	-0.00811344361649738	0.0118786429765324
5	A	26	50	20120618	13	174	3.08	-0.00805891012731871	0.0114421756589907
5	A	26	50	20120618	13	176	3.12	-0.00886357643110557	0.0104675633114135
5	A	26	50	20120618	13	178	3.16	-0.00907862174540002	0.0106605610362706
5	A	26	50	20120618	13	180	3.2	-0.00934409084426088	0.0103288077477413
5	A	26	50	20120618	13	182	3.24	-0.00998798935027717	0.00958698909466627
5	A	26	50	20120618	13	184	3.28	-0.0111148842142507	0.00908018445138644
5	A	26	50	20120618	13	186	3.32	-0.0115703811894877	0.00780971862656076
5	A	26	50	20120618	13	188	3.36	-0.0125481401622412	0.00694279157069042
5	A	26	50	20120618	13	190	3.4	-0.0133831413469409	0.00672211061534991
5	A	26	50	20120618	13	192	3.44	-0.013998444454726	0.00581236824387874
5	A	26	50	20120618	13	194	3.48	-0.0145811075134916	0.0054156884107009
5	A	26	50	20120618	13	196	3.52	-0.0148923617764343	0.0047016378409231
5	A	26	50	20120618	13	198	3.56	-0.015303289811253	0.00445439088381341
5	A	26	50	20120618	13	200	3.6	-0.0158841497477265	0.00444439239392743
5	A	26	50	20120618	13	202	3.64	-0.0165060713749835	0.00357686429729309
5	A	26	50	20120618	13	204	3.68	-0.0167889070163903	0.0035443303142907
5	A	26	50	20120618	13	206	3.72	-0.0176255133334834	0.00332253920130373
5	A	26	50	20120618	13	208	3.76	-0.0179181211906062	0.00339141847285911
5	A	26	50	20120618	13	210	3.8	-0.0187685585163393	0.00234454688331242
5	A	26	50	20120618	13	212	3.84	-0.0198541088468168	0.00274887054079489
5	A	26	50	20120618	13	214	3.88	-0.0211202118228026	0.00237264730679678
5	A	26	50	20120618	13	216	3.92	-0.0222254409350006	0.00207200671663969
5	A	26	50	20120618	13	218	3.96	-0.0228583934280441	0.00242522776704581
5	A	26	50	20120618	13	220	4	-0.0226360507717678	0.00264525111307982
5	A	26	50	20120618	13	222	4.04	-0.0222002396493191	0.00277187272438689
5	A	26	50	20120618	13	224	4.08	-0.0221296703925567	0.001458492589011
5	A	26	50	20120618	13	226	4.12	-0.0221624730761359	0.00071234644243514
5	A	26	50	20120618	13	228	4.16	-0.0221254701782765	-0.000454613091760449
5	A	26	50	20120618	13	230	4.2	-0.0222245216961851	-0.00055199583766547
5	A	26	50	20120618	13	232	4.24	-0.0218011627241531	-0.00115312145448777
5	A	26	50	20120618	13	234	4.28	-0.0216520975436111	-0.00271583451197784
5	A	26	50	20120618	13	236	4.32	-0.0214314307304062	-0.00356950331570094
5	A	26	50	20120618	13	238	4.36	-0.0213687739985253	-0.00472294296824024
5	A	26	50	20120618	13	240	4.4	-0.0211284001193287	-0.00576927715663324
5	A	26	50	20120618	13	242	4.44	-0.0212803432244701	-0.00688432798202194
5	A	26	50	20120618	13	244	4.48	-0.0213383896201377	-0.00768485064007104
5	A	26	50	20120618	13	246	4.52	-0.0210887257720499	-0.00881556953751724
5	A	26	50	20120618	13	248	4.56	-0.0213060013011322	-0.0101180079025610
5	A	26	50	20120618	13	250	4.6	-0.0211654525146629	-0.0108198580519362
5	A	26	50	20120618	13	252	4.64	-0.0211625067078125	-0.0103972669978686
5	A	26	50	20120618	13	254	4.68	-0.0208507583893618	-0.00931686348551924
5	A	26	50	20120618	13	256	4.72	-0.0204919071426318	-0.00932696966776804
5	A	26	50	20120618	13	258	4.76	-0.019963722418716	-0.00975700797045514
5	A	26	50	20120618	13	260	4.8	-0.0189087848621164	-0.00988506995827544
5	A	26	50	20120618	13	262	4.84	-0.0187611034895452	-0.00849323844684724
5	A	26	50	20120618	13	264	4.88	-0.0175426616319318	-0.00913213558660024
5	A	26	50	20120618	13	266	4.92	-0.0162807164438194	-0.00874623913183544
5	A	26	50	20120618	13	268	4.96	-0.014673024323978	-0.00923755106553954
5	A	26	50	20120618	13	270	5	-0.0136845809677608	-0.00884529772081184
5	A	26	50	20120618	13	272	5.04	-0.01203206534906	-0.00823648585327804
5	A	26	50	20120618	13	274	5.08	-0.00974668209012944	-0.00845315751316924
5	A	26	50	20120618	13	276	5.12	-0.00796534575803211	-0.0102565555768396
5	A	26	50	20120618	13	278	5.16	-0.00735043155897666	-0.00851835982946244
5	A	26	50	20120618	13	280	5.2	-0.00590178189635978	-0.00855604862089974
5	A	26	50	20120618	13	282	5.24	-0.00447653746820018	-0.00775277531747184
5	A	26	50	20120618	13	284	5.28	-0.00325006075623211	-0.00638982699673474
5	A	26	50	20120618	13	286	5.32	-0.00124685552940187	-0.00665318184631984
5	A	26	50	20120618	13	288	5.36	0.000545094475481079	-0.00662136204116644
5	A	26	50	20120618	13	290	5.4	0.00341901685052881	-0.00633658185611134
5	A	26	50	20120618	13	292	5.44	0.00481104847317609	-0.00506419270084084
5	A	26	50	20120618	13	294	5.48	0.00665755176622758	-0.00415927279761744
5	A	26	50	20120618	13	296	5.52	0.0078944482623018	-0.00260177408695314
5	A	26	50	20120618	13	298	5.56	0.00925084467302581	-0.00178999131909904
5	A	26	50	20120618	13	300	5.6	0.0111407218960353	-0.00161244387741093
5	A	26	50	20120618	13	302	5.64	0.0132612149246609	-0.00182936302467554
5	A	26	50	20120618	13	304	5.68	0.0144265056868529	-0.00227401298188904
5	A	26	50	20120618	13	306	5.72	0.01524551918723	-0.00273387280596594
5	A	26	50	20120618	13	308	5.76	0.0156562492321501	-0.00382984589039824
5	A	26	50	20120618	13	310	5.8	0.0162052822924024	-0.00560139586464394
5	A	26	50	20120618	13	312	5.84	0.01673652454604	-0.00539033156152754
5	A	26	50	20120618	13	314	5.88	0.0175885740752342	-0.00695616295992264
5	A	26	50	20120618	13	316	5.92	0.0181797931260521	-0.00848343582553964
5	A	26	50	20120618	13	318	5.96	0.0181881794124769	-0.00953259844105744
5	A	26	50	20120618	13	320	6	0.0184395700153244	-0.0101140382050914
5	A	26	50	20120618	13	322	6.04	0.0184560243901226	-0.0109609612101220
5	A	26	50	20120618	13	324	6.08	0.018523623798404	-0.0112316416859602
5	A	26	50	20120618	13	326	6.12	0.018992808098183	-0.0137499835366944
5	A	26	50	20120618	13	328	6.16	0.0186380654954051	-0.0144671890755085
5	A	26	50	20120618	13	330	6.2	0.0188799985450542	-0.0158028112546866
5	A	26	50	20120618	13	332	6.24	0.0183854692754958	-0.0161522422127455
5	A	26	50	20120618	13	334	6.28	0.0185606974069416	-0.0159879035257300
5	A	26	50	20120618	13	336	6.32	0.0182158414297569	-0.0159131623389586
5	A	26	50	20120618	13	338	6.36	0.0178078761723514	-0.0171463212100088
5	A	26	50	20120618	13	340	6.4	0.0174793897171511	-0.0166866664468985
5	A	26	50	20120618	13	342	6.44	0.0164019781857250	-0.0190655787197766
5	A	26	50	20120618	13	344	6.48	0.0163645793080681	-0.0185133919632802
5	A	26	50	20120618	13	346	6.52	0.0163699462485373	-0.0188226875404390
5	A	26	50	20120618	13	348	6.56	0.0162202517429601	-0.0183031761883013
5	A	26	50	20120618	13	350	6.6	0.0166794044602557	-0.0190808946526571
5	A	26	50	20120618	13	352	6.64	0.0167019045980331	-0.0178116238382916
5	A	26	50	20120618	13	354	6.68	0.0170506072361074	-0.0174278487038704
5	A	26	50	20120618	13	356	6.72	0.0176335672797211	-0.0183408437665351
5	A	26	50	20120618	13	358	6.76	0.0181853792696234	-0.0175395645042301
5	A	26	50	20120618	13	360	6.8	0.0188909587001626	-0.0170587036087520
5	A	26	50	20120618	13	362	6.84	0.0203419913126321	-0.0177171119459182
5	A	26	50	20120618	13	364	6.88	0.0215460817310146	-0.0171349926522674
5	A	26	50	20120618	13	366	6.92	0.0232463730193862	-0.0177462334315946
5	A	26	50	20120618	13	368	6.96	0.0254384987933732	-0.0187087938511933
5	A	26	50	20120618	13	370	7	0.0265228116869837	-0.0186524727960718
5	A	26	50	20120618	13	372	7.04	0.02781392502982	-0.0206221116639991
5	A	26	50	20120618	13	374	7.08	0.0270544640625544	-0.0197508429724923
5	A	26	50	20120618	13	376	7.12	0.0270774379618752	-0.0200685531203472
5	A	26	50	20120618	13	378	7.16	0.0284040763493983	-0.0205024691966223
5	A	26	50	20120618	13	380	7.2	0.0281233054597926	-0.0210390713196614
5	A	26	50	20120618	13	382	7.24	0.0289115011253253	-0.0224289059615395
5	A	26	50	20120618	13	384	7.28	0.0281055394019153	-0.0217363669942590
5	A	26	50	20120618	13	386	7.32	0.0283044945014038	-0.0218280327818381
5	A	26	50	20120618	13	388	7.36	0.0279062597404141	-0.0216759970457084
5	A	26	50	20120618	13	390	7.4	0.0275710649631808	-0.0222131415196486
5	A	26	50	20120618	13	392	7.44	0.0274633337095331	-0.0211777639508301
5	A	26	50	20120618	13	394	7.48	0.0272331343898111	-0.0210415405365413
5	A	26	50	20120618	13	396	7.52	0.0269413906171749	-0.0209742154856910
5	A	26	50	20120618	13	398	7.56	0.0265516390162391	-0.0206374855796357
5	A	26	50	20120618	13	400	7.6	0.0263216914265312	-0.0208875150019293
5	A	26	50	20120618	13	402	7.64	0.025736849064666	-0.0211306833671251
5	A	26	50	20120618	13	404	7.68	0.0250548947787931	-0.0200911154835213
5	A	26	50	20120618	13	406	7.72	0.0251876781185914	-0.0206350333333185
5	A	26	50	20120618	13	408	7.76	0.0248633098532848	-0.0211271273271226
5	A	26	50	20120618	13	410	7.8	0.0240675290533103	-0.0201278468523768
5	A	26	50	20120618	13	412	7.84	0.0233069961121645	-0.0202746111074528
5	A	26	50	20120618	13	414	7.88	0.022200769979405	-0.0204362840019033
5	A	26	50	20120618	13	416	7.92	0.0208274201179167	-0.0195782877046793
5	A	26	50	20120618	13	418	7.96	0.0197359654458162	-0.0203028953787003
5	A	26	50	20120618	13	420	8	0.0178828860596996	-0.0196600292485845
5	A	26	50	20120618	13	422	8.04	0.0165497776451286	-0.0189993793829219
5	A	26	50	20120618	13	424	8.08	0.0156354744349188	-0.0192535277022160
5	A	26	50	20120618	13	426	8.12	0.014018363652752	-0.0191014573178540
5	A	26	50	20120618	13	428	8.16	0.0126413863334762	-0.0170052675492977
5	A	26	50	20120618	13	430	8.2	0.0114994513082668	-0.0171486263781155
5	A	26	50	20120618	13	432	8.24	0.0104075158035551	-0.0161905179028112
5	A	26	50	20120618	13	434	8.28	0.00989752917975991	-0.0148546729849970
5	A	26	50	20120618	13	436	8.32	0.00924801624590111	-0.0145652895347964
5	A	26	50	20120618	13	438	8.36	0.00833455449276081	-0.0132249191335826
5	A	26	50	20120618	13	440	8.4	0.00840679959259471	-0.0129230057512194
5	A	26	50	20120618	13	442	8.44	0.00816983396808341	-0.0107218671941994
5	A	26	50	20120618	13	444	8.48	0.00852026194670391	-0.0102867278231928
5	A	26	50	20120618	13	446	8.52	0.0083695350652261	-0.00858172366812464
5	A	26	50	20120618	13	448	8.56	0.00839412823907581	-0.00770223839582044
5	A	26	50	20120618	13	450	8.6	0.00816856824694511	-0.00529990674634944
5	A	26	50	20120618	13	452	8.64	0.00789613414628951	-0.00566963874009624
5	A	26	50	20120618	13	454	8.68	0.00805120549183091	-0.00343595630057894
5	A	26	50	20120618	13	456	8.72	0.00846721302821231	-0.00318569459370764
5	A	26	50	20120618	13	458	8.76	0.00895253046417881	-0.00224273764895714
5	A	26	50	20120618	13	460	8.8	0.00911352453611941	-0.00132245231537852
5	A	26	50	20120618	13	462	8.84	0.00931095582049451	-0.00062141958144237
5	A	26	50	20120618	13	464	8.88	0.0093451515044326	-0.00113070616952416
5	A	26	50	20120618	13	466	8.92	0.0094630615601955	0.000634055579622161
5	A	26	50	20120618	13	468	8.96	0.0093750196948700	0.00090946659982651
5	A	26	50	20120618	13	470	9	0.00911505188676671	0.00224034762803677
5	A	26	50	20120618	13	472	9.04	0.00901189914952721	0.00269722346149703
5	A	26	50	20120618	13	474	9.08	0.00884654222874681	0.00383138738318119
5	A	26	50	20120618	13	476	9.12	0.00881335770750571	0.00539117301859716
5	A	26	50	20120618	13	478	9.16	0.00872210557739361	0.00675149797317602
5	A	26	50	20120618	13	480	9.2	0.00845306558928771	0.0081918037757749
5	A	26	50	20120618	13	482	9.24	0.008402012479686	0.00895533767810014
5	A	26	50	20120618	13	484	9.28	0.0088181448204143	0.0104288067887367
5	A	26	50	20120618	13	486	9.32	0.00925017292158371	0.0113241878214819
5	A	26	50	20120618	13	488	9.36	0.0097379634635174	0.0120755312028995
5	A	26	50	20120618	13	490	9.4	0.0099487732081925	0.0118435082547888
5	A	26	50	20120618	13	492	9.44	0.0106374598577292	0.0133158813499145
5	A	26	50	20120618	13	494	9.48	0.0111674858877032	0.0136882649940907
5	A	26	50	20120618	13	496	9.52	0.0117761987602876	0.0135749511324056
5	A	26	50	20120618	13	498	9.56	0.0118358997858232	0.0153216250900892
5	A	26	50	20120618	13	500	9.6	0.0125238863996465	0.0155137035761307
5	A	26	50	20120618	13	502	9.64	0.0128635097866504	0.0168807531161986
5	A	26	50	20120618	13	504	9.68	0.0132718639527856	0.0167017843898803
5	A	26	50	20120618	13	506	9.72	0.0136951239298682	0.0173671860131125
5	A	26	50	20120618	13	508	9.76	0.0137790080073204	0.0185764588170943
5	A	26	50	20120618	13	510	9.8	0.0142775960698028	0.0199261064592773
5	A	26	50	20120618	13	512	9.84	0.0145879947335403	0.0202453156735083
5	A	26	50	20120618	13	514	9.88	0.0148450704749085	0.0210771843751674
5	A	26	50	20120618	13	516	9.92	0.0148826814845998	0.0207120415044305
5	A	26	50	20120618	13	518	9.96	0.0149060089373111	0.0223617286960065
5	A	26	50	20120618	13	520	10	0.0147941163602562	0.0228841674702184
5	A	26	50	20120618	13	522	10.04	0.0144607225839945	0.0225774881881500
5	A	26	50	20120618	13	524	10.08	0.0140867267363572	0.0229011380329669
5	A	26	50	20120618	13	526	10.12	0.0139512804324209	0.0231856424463773
5	A	26	50	20120618	13	528	10.16	0.0136466991361722	0.0243739657977529
5	A	26	50	20120618	13	530	10.2	0.01304417415503	0.0249733795090579
5	A	26	50	20120618	13	532	10.24	0.0127207873539357	0.0259764373482287
5	A	26	50	20120618	13	534	10.28	0.0120746826747621	0.0275142036784785
5	A	26	50	20120618	13	536	10.32	0.0115775017547742	0.0283663522026221
5	A	26	50	20120618	13	538	10.36	0.0112695850358387	0.0299052004062471
5	A	26	50	20120618	13	540	10.4	0.0106397791679715	0.0321518766399755
5	A	26	50	20120618	13	542	10.44	0.0100801041506623	0.0323888281223511
5	A	26	50	20120618	13	544	10.48	0.00940898910463821	0.0332717923600188
5	A	26	50	20120618	13	546	10.52	0.00877878725697351	0.0334447789629682
5	A	26	50	20120618	13	548	10.56	0.0084606669871855	0.0337378676527022
5	A	26	50	20120618	13	550	10.6	0.00864008826184371	0.0342074289818170
5	A	26	50	20120618	13	552	10.64	0.00859908313960271	0.0337404485924536
5	A	26	50	20120618	13	554	10.68	0.0083730776701999	0.0340906220126328
5	A	26	50	20120618	13	556	10.72	0.0081410052246145	0.0344638329717430
5	A	26	50	20120618	13	558	10.76	0.00726277860238081	0.0344014661536424
5	A	26	50	20120618	13	560	10.8	0.00674065095515263	0.0348742377475437
5	A	26	50	20120618	13	562	10.84	0.00595243902616398	0.0352895215601346
5	A	26	50	20120618	13	564	10.88	0.00504557457929223	0.0356560150048236
5	A	26	50	20120618	13	566	10.92	0.00409833433521473	0.0373806484441375
5	A	26	50	20120618	13	568	10.96	0.0030421996468345	0.0374374998293449
5	A	26	50	20120618	13	570	11	0.00209990915022531	0.0389862051014997
5	A	26	50	20120618	13	572	11.04	0.00111335376911384	0.0394045294732497
5	A	26	50	20120618	13	574	11.08	0.000231096638227389	0.0388920891889238
5	A	26	50	20120618	13	576	11.12	-0.00062117916513676	0.0390352783121141
5	A	26	50	20120618	13	578	11.16	-0.00094602402041386	0.0397866499778029
5	A	26	50	20120618	13	580	11.2	-0.00157011646548911	0.0393127470130517
5	A	26	50	20120618	13	582	11.24	-0.00272750884493525	0.0401878623654481
5	A	26	50	20120618	13	584	11.28	-0.00284814126180567	0.0397515774814560
5	A	26	50	20120618	13	586	11.32	-0.00307611248806022	0.0389627291563643
5	A	26	50	20120618	13	588	11.36	-0.00351826635833616	0.0391202018365346
5	A	26	50	20120618	13	590	11.4	-0.00420691765253374	0.0391175855414442
5	A	26	50	20120618	13	592	11.44	-0.00457086551281046	0.0388732801485442
5	A	26	50	20120618	13	594	11.48	-0.00578984689289795	0.0393720025613151
5	A	26	50	20120618	13	596	11.52	-0.00641089877881409	0.0404918475706802
5	A	26	50	20120618	13	598	11.56	-0.00767159945899159	0.0401977618603848
5	A	26	50	20120618	13	600	11.6	-0.00829081286727665	0.0402242783646792
5	A	26	50	20120618	13	602	11.64	-0.00859437380844003	0.0404456734978688
5	A	26	50	20120618	13	604	11.68	-0.00831287459884966	0.0406097929817822
5	A	26	50	20120618	13	606	11.72	-0.00831209678139036	0.0405938830792055
5	A	26	50	20120618	13	608	11.76	-0.00830396505340672	0.0409889436378544
5	A	26	50	20120618	13	610	11.8	-0.0081473409013739	0.0410011765851689
5	A	26	50	20120618	13	612	11.84	-0.00808186281343602	0.0405521637791154
5	A	26	50	20120618	13	614	11.88	-0.00759346415967047	0.0405175862575154
5	A	26	50	20120618	13	616	11.92	-0.00777971608583501	0.0403122424482589
5	A	26	50	20120618	13	618	11.96	-0.00724394127772996	0.0407696698250084
5	A	26	50	20120618	13	620	12	-0.0073801300437865	0.0409180208277014
5	A	26	50	20120618	13	622	12.04	-0.00695324967998417	0.0416860095027481
5	A	26	50	20120618	13	624	12.08	-0.00679775689880125	0.0413537400262685
5	A	26	50	20120618	13	626	12.12	-0.00645622432348815	0.0419182940803679
5	A	26	50	20120618	13	628	12.16	-0.006230869392324	0.0426859999127021
5	A	26	50	20120618	13	630	12.2	-0.00587484112799657	0.0440357960473091
5	A	26	50	20120618	13	632	12.24	-0.00565740579278171	0.0450642828605449
5	A	26	50	20120618	13	634	12.28	-0.00563824319901155	0.0457721674591908
5	A	26	50	20120618	13	636	12.32	-0.00521857532437733	0.0470137762562762
5	A	26	50	20120618	13	638	12.36	-0.0054053222252887	0.0477167111074538
5	A	26	50	20120618	13	640	12.4	-0.00558733151076612	0.048349147412547
5	A	26	50	20120618	13	642	12.44	-0.00552121702672518	0.0493760785908643
5	A	26	50	20120618	13	644	12.48	-0.0050618804616664	0.0508202734807597
5	A	26	50	20120618	13	646	12.52	-0.00489196270214726	0.0503566235643356
5	A	26	50	20120618	13	648	12.56	-0.00457631023502559	0.0506683162334827
5	A	26	50	20120618	13	650	12.6	-0.00428993198864505	0.0517970000776126
5	A	26	50	20120618	13	652	12.64	-0.00355850073418567	0.051996828453976
5	A	26	50	20120618	13	654	12.68	-0.00310736660778866	0.05253677519209
5	A	26	50	20120618	13	656	12.72	-0.00255829819219731	0.053922350929825
5	A	26	50	20120618	13	658	12.76	-0.00186413146510647	0.0545281293092676
5	A	26	50	20120618	13	660	12.8	-0.00125799953227336	0.0559839207503744
5	A	26	50	20120618	13	662	12.84	-0.00065215044215273	0.0562714303676049
5	A	26	50	20120618	13	664	12.88	-8.57579104223101e-05	0.0582247421399546
5	A	26	50	20120618	13	666	12.92	-0.00046010024038246	0.0592346320448452
5	A	26	50	20120618	13	668	12.96	-0.00032850766840364	0.0597902058428235
5	A	26	50	20120618	13	670	13	-0.00042227002758898	0.0602802308421858
5	A	26	50	20120618	13	672	13.04	-0.0003802678847865	0.0609319004517273
5	A	26	50	20120618	13	674	13.08	-0.000260766838765980	0.0605504870539553
5	A	26	50	20120618	13	676	13.12	5.06429876685798e-05	0.0611071215121053
5	A	26	50	20120618	13	678	13.16	2.74498852456699e-05	0.0603174246588762
5	A	26	50	20120618	13	680	13.2	0.00042972293306268	0.0608444313428945
5	A	26	50	20120618	13	682	13.24	0.00044428933275513	0.0604780086088836
5	A	26	50	20120618	13	684	13.28	0.000922152095481	0.060145668421726
5	A	26	50	20120618	13	686	13.32	0.000768073527860449	0.0608183391026687
5	A	26	50	20120618	13	688	13.36	0.00112219260387867	0.0602953629273032
5	A	26	50	20120618	13	690	13.4	0.00202424872463835	0.0603047674474929
5	A	26	50	20120618	13	692	13.44	0.00214318408523393	0.0595528300963792
5	A	26	50	20120618	13	694	13.48	0.00295048789731461	0.0594783717523202
5	A	26	50	20120618	13	696	13.52	0.00363942203422467	0.0592880893175029
5	A	26	50	20120618	13	698	13.56	0.00444106899205586	0.0590174795523428
5	A	26	50	20120618	13	700	13.6	0.00539870370581679	0.057766112681677
5	A	26	50	20120618	13	702	13.64	0.00657221811987399	0.0573698500415001
5	A	26	50	20120618	13	704	13.68	0.007921448569056	0.0561310696715393
5	A	26	50	20120618	13	706	13.72	0.00924112195478451	0.0563492121135354
5	A	26	50	20120618	13	708	13.76	0.0105834934681890	0.0539866269362349
5	A	26	50	20120618	13	710	13.8	0.0116710944083321	0.0542706717302375
5	A	26	50	20120618	13	712	13.84	0.0121683318968624	0.0544021935915382
5	A	26	50	20120618	13	714	13.88	0.0130790854310307	0.0531384523522016
5	A	26	50	20120618	13	716	13.92	0.0140162140481372	0.0529814039361
5	A	26	50	20120618	13	718	13.96	0.0150756014277109	0.0526499122770798
5	A	26	50	20120618	13	720	14	0.0156913500127682	0.052363958294768
5	A	26	50	20120618	13	722	14.04	0.0167038562127492	0.0511676043316785
5	A	26	50	20120618	13	724	14.08	0.0180066297464073	0.0512937521814422
5	A	26	50	20120618	13	726	14.12	0.0191674869490812	0.0510249808939132
5	A	26	50	20120618	13	728	14.16	0.0209256372498235	0.0495775333128243
5	A	26	50	20120618	13	730	14.2	0.0220503612959788	0.0491480366539316
5	A	26	50	20120618	13	732	14.24	0.0228654786379916	0.0483569609424791
5	A	26	50	20120618	13	734	14.28	0.0239783940009011	0.0477586778949172
5	A	26	50	20120618	13	736	14.32	0.0242564849558061	0.0463352153758462
5	A	26	50	20120618	13	738	14.36	0.0246872119804981	0.0460857905298505
5	A	26	50	20120618	13	740	14.4	0.0253319236593128	0.0436533714868400
5	A	26	50	20120618	13	742	14.44	0.0256548310420094	0.0434725925671618
5	A	26	50	20120618	13	744	14.48	0.0255795170987452	0.0421284603578721
5	A	26	50	20120618	13	746	14.52	0.0254768876205238	0.0419618235738177
5	A	26	50	20120618	13	748	14.56	0.0254013686162931	0.040064514658538
5	A	26	50	20120618	13	750	14.6	0.0249750115115088	0.0400800427234528
5	A	26	50	20120618	13	752	14.64	0.0249220774978692	0.0396701046381277
5	A	26	50	20120618	13	754	14.68	0.0251761197511461	0.0389762419669528
5	A	26	50	20120618	13	756	14.72	0.0254961774935146	0.039233466200745
5	A	26	50	20120618	13	758	14.76	0.0257186191447402	0.0390148429261378
5	A	26	50	20120618	13	760	14.8	0.0255743057217679	0.0388737680522233
5	A	26	50	20120618	13	762	14.84	0.026393930162404	0.0384371126442778
5	A	26	50	20120618	13	764	14.88	0.0268798977830558	0.0378360280396488
5	A	26	50	20120618	13	766	14.92	0.0270141731181624	0.0375754634334223
5	A	26	50	20120618	13	768	14.96	0.027863274012079	0.0373976897175641
5	A	26	50	20120618	13	770	15	0.0287010187710898	0.0360604447283232
5	A	26	50	20120618	13	772	15.04	0.0298506329759429	0.0347631866275584
5	A	26	50	20120618	13	774	15.08	0.03067656198064	0.0343715626078660
5	A	26	50	20120618	13	776	15.12	0.0319178808639452	0.0330185208531334
5	A	26	50	20120618	13	778	15.16	0.0335050668871321	0.0329359166389551
5	A	26	50	20120618	13	780	15.2	0.0343697170591671	0.0315171775931825
5	A	26	50	20120618	13	782	15.24	0.0354855315598794	0.0305847865915099
5	A	26	50	20120618	13	784	15.28	0.0363771932109557	0.0304781548889069
5	A	26	50	20120618	13	786	15.32	0.0367601622436463	0.0297891500413188
5	A	26	50	20120618	13	788	15.36	0.0379979526641134	0.0277708551557780
5	A	26	50	20120618	13	790	15.4	0.0382919676637307	0.0265723091616668
5	A	26	50	20120618	13	792	15.44	0.0378721583677403	0.0273868254629156
5	A	26	50	20120618	13	794	15.48	0.0377038669538179	0.0268270797349283
5	A	26	50	20120618	13	796	15.52	0.0379698098142221	0.0258941937585089
5	A	26	50	20120618	13	798	15.56	0.0379580011309763	0.0252817685753232
5	A	26	50	20120618	13	800	15.6	0.0379497279816364	0.0248787884207250
5	A	26	50	20120618	13	802	15.64	0.0379145140639333	0.0231831463594397
5	A	26	50	20120618	13	804	15.68	0.037566263974199	0.0213414867478393
5	A	26	50	20120618	13	806	15.72	0.0377945887538441	0.0210527750490809
5	A	26	50	20120618	13	808	15.76	0.0386061352066119	0.0212560682486720
5	A	26	50	20120618	13	810	15.8	0.0386480666387363	0.0214886356690042
5	A	26	50	20120618	13	812	15.84	0.0396020951079132	0.0205556789819067
5	A	26	50	20120618	13	814	15.88	0.0398389758796106	0.0202978678494861
5	A	26	50	20120618	13	816	15.92	0.0402078027766776	0.0198487136220764
5	A	26	50	20120618	13	818	15.96	0.0408478051243295	0.0196184089434439
5	A	26	50	20120618	13	820	16	0.0417272338280912	0.0180307420876457
5	A	26	50	20120618	13	822	16.04	0.0420185618219401	0.0175121499743235
5	A	26	50	20120618	13	824	16.08	0.0423776306454266	0.0171974874566955
5	A	26	50	20120618	13	826	16.12	0.0428084708072036	0.0158707430031552
5	A	26	50	20120618	13	828	16.16	0.0430068849700045	0.0148624087331832
5	A	26	50	20120618	13	830	16.2	0.043381439431999	0.0132876112208026
5	A	26	50	20120618	13	832	16.24	0.0436211486308213	0.0127517657020195
5	A	26	50	20120618	13	834	16.28	0.0434578776750453	0.0116548309523648
5	A	26	50	20120618	13	836	16.32	0.0438269167041465	0.0105649672705219
5	A	26	50	20120618	13	838	16.36	0.0437007688543829	0.00933658137024467
5	A	26	50	20120618	13	840	16.4	0.0436754544316164	0.00858195701336239
5	A	26	50	20120618	13	842	16.44	0.0433305277437536	0.00720394731818605
5	A	26	50	20120618	13	844	16.48	0.0432820202185642	0.00723336296028341
5	A	26	50	20120618	13	846	16.52	0.0424586650825506	0.00723039311180242
5	A	26	50	20120618	13	848	16.56	0.0421179103246968	0.00606189915589165
5	A	26	50	20120618	13	850	16.6	0.0414450982223978	0.00598885502539508
5	A	26	50	20120618	13	852	16.64	0.0411625383526356	0.00590654779606497
5	A	26	50	20120618	13	854	16.68	0.0404030349589632	0.00493392241854287
5	A	26	50	20120618	13	856	16.72	0.0395207778280767	0.00467165651340079
5	A	26	50	20120618	13	858	16.76	0.0387674262634005	0.00506777773222149
5	A	26	50	20120618	13	860	16.8	0.0385034633019836	0.00391385017600316
5	A	26	50	20120618	13	862	16.84	0.0376277115534841	0.00387262585065998
5	A	26	50	20120618	13	864	16.88	0.0364549749568862	0.00278870186577913
5	A	26	50	20120618	13	866	16.92	0.0358651771906985	0.00304347243904064
5	A	26	50	20120618	13	868	16.96	0.0343530293391311	0.00259057054569066
5	A	26	50	20120618	13	870	17	0.0337447760859544	0.00185715939224397
5	A	26	50	20120618	13	872	17.04	0.0329334417652209	0.000747143167137322
5	A	26	50	20120618	13	874	17.08	0.0325887272093925	0.00111802067386967
5	A	26	50	20120618	13	876	17.12	0.0323072987104803	-0.000563903515860649
5	A	26	50	20120618	13	878	17.16	0.0319237639923647	-0.000184894281144659
5	A	26	50	20120618	13	880	17.2	0.0319183192701495	-0.00084582698951973
5	A	26	50	20120618	13	882	17.24	0.031903682159779	-0.000764156156292679
5	A	26	50	20120618	13	884	17.28	0.0316868125099891	-0.00020603677390214
5	A	26	50	20120618	13	886	17.32	0.0318748322031066	-0.00167307121282984
5	A	26	50	20120618	13	888	17.36	0.0319870500492809	-0.00228563781737174
5	A	26	50	20120618	13	890	17.4	0.0321816458354634	-0.00244261552279514
5	A	26	50	20120618	13	892	17.44	0.0322842470294136	-0.00291192229346874
5	A	26	50	20120618	13	894	17.48	0.0327691808599513	-0.00330691214143954
5	A	26	50	20120618	13	896	17.52	0.0325716152252878	-0.00446798147614784
5	A	26	50	20120618	13	898	17.56	0.032860751188115	-0.00462092867291844
5	A	26	50	20120618	13	900	17.6	0.0329489274037289	-0.00586508305441624
5	A	26	50	20120618	13	902	17.64	0.0331834747230485	-0.00735573485983554
5	A	26	50	20120618	13	904	17.68	0.0332542561118453	-0.00664275909236514
5	A	26	50	20120618	13	906	17.72	0.033344695069159	-0.00709240829452164
5	A	26	50	20120618	13	908	17.76	0.0336493873811723	-0.00841745569178714
5	A	26	50	20120618	13	910	17.8	0.034423315753181	-0.00883797209455884
5	A	26	50	20120618	13	912	17.84	0.0345107141513357	-0.0101292904983616
5	A	26	50	20120618	13	914	17.88	0.0351656364520706	-0.0100161534133718
5	A	26	50	20120618	13	916	17.92	0.0365121091848061	-0.0113778996525808
5	A	26	50	20120618	13	918	17.96	0.0370499346025765	-0.0118789555177296
5	A	26	50	20120618	13	920	18	0.037394649158405	-0.0126633490700999
5	A	26	50	20120618	13	922	18.04	0.0381364041718697	-0.0148630168450150
5	A	26	50	20120618	13	924	18.08	0.0378336917588437	-0.0148043976928546
5	A	26	50	20120618	13	926	18.12	0.0376733906515487	-0.0161455671247311
5	A	26	50	20120618	13	928	18.16	0.0374659255219486	-0.0177279306796704
5	A	26	50	20120618	13	930	18.2	0.0374958361387928	-0.0180723623927864
5	A	26	50	20120618	13	932	18.24	0.0377545665100289	-0.0179557604845687
5	A	26	50	20120618	13	934	18.28	0.0376200535870438	-0.0187293565163902
5	A	26	50	20120618	13	936	18.32	0.0371094588514168	-0.0192447595781293
5	A	26	50	20120618	13	938	18.36	0.036719093481795	-0.0184623176404751
5	A	26	50	20120618	13	940	18.4	0.0364481584475155	-0.0195520823273686
5	A	26	50	20120618	13	942	18.44	0.0359533180509734	-0.0189264413184425
5	A	26	50	20120618	13	944	18.48	0.0356633830574835	-0.0187887181306708
5	A	26	50	20120618	13	946	18.52	0.0355985201524452	-0.0176888347457386
5	A	26	50	20120618	13	948	18.56	0.0355759563750576	-0.0174080497139972
5	A	26	50	20120618	13	950	18.6	0.0354488115047324	-0.0171865909411974
5	A	26	50	20120618	13	952	18.64	0.0351750763275995	-0.0161798971589577
5	A	26	50	20120618	13	954	18.68	0.0352146460230747	-0.0159641164536109
5	A	26	50	20120618	13	956	18.72	0.0348117295080868	-0.0150800986268392
5	A	26	50	20120618	13	958	18.76	0.0334815980130646	-0.0151740660469911
5	A	26	50	20120618	13	960	18.8	0.0324387357189672	-0.0142074722903126
5	A	26	50	20120618	13	962	18.84	0.030926467659247	-0.0144081986922880
5	A	26	50	20120618	13	964	18.88	0.0294272669328431	-0.0132100698911777
5	A	26	50	20120618	13	966	18.92	0.0287160023637831	-0.0131544064453627
5	A	26	50	20120618	13	968	18.96	0.0271122346865774	-0.0131326770539768
5	A	26	50	20120618	13	970	19	0.025895014002375	-0.0131461191538872
5	A	26	50	20120618	13	972	19.04	0.0246699939303762	-0.0134048070987165
5	A	26	50	20120618	13	974	19.08	0.0240666267850575	-0.0139537270218838
5	A	26	50	20120618	13	976	19.12	0.0221587041969922	-0.0135554915537873
5	A	26	50	20120618	13	978	19.16	0.0213598149556076	-0.0145850390271949
5	A	26	50	20120618	13	980	19.2	0.0203284169837536	-0.0151177852969561
5	A	26	50	20120618	13	982	19.24	0.0185448864993143	-0.0153345085756423
5	A	26	50	20120618	13	984	19.28	0.0176275356588775	-0.0159024072448167
5	A	26	50	20120618	13	986	19.32	0.016313992888942	-0.0168755488102891
5	A	26	50	20120618	13	988	19.36	0.0151635372270193	-0.0167192711405790
5	A	26	50	20120618	13	990	19.4	0.0148132223854838	-0.0162559889196812
5	A	26	50	20120618	13	992	19.44	0.0140065337563028	-0.0157556613745171
5	A	26	50	20120618	13	994	19.48	0.0133311124299812	-0.0146773164621398
5	A	26	50	20120618	13	996	19.52	0.0123405406823526	-0.0143730342720596
5	A	26	50	20120618	13	998	19.56	0.0114984330745019	-0.0143432792187072
5	A	26	50	20120618	13	1000	19.6	0.0107618045852008	-0.0140984434957214
5	A	26	50	20120618	13	1002	19.64	0.0100257488523925	-0.0129748083940091
5	A	26	50	20120618	13	1004	19.68	0.009559072518945	-0.0124255137042478
5	A	26	50	20120618	13	1006	19.72	0.00899137183966941	-0.0118322864701713
5	A	26	50	20120618	13	1008	19.76	0.00814797729747691	-0.0110432542973165
5	A	26	50	20120618	13	1010	19.8	0.00749037506204131	-0.0110375903719992
5	A	26	50	20120618	13	1012	19.84	0.00632138613138368	-0.0106137505673560
5	A	26	50	20120618	13	1014	19.88	0.00512885761598038	-0.00991646549936014
5	A	26	50	20120618	13	1016	19.92	0.00448989471529678	-0.00906852426056464
5	A	26	50	20120618	13	1018	19.96	0.00386044240082014	-0.00931246195793844
5	A	26	50	20120618	13	1020	20	0.00302175011872259	-0.00828948350652804
5	A	26	50	20120618	13	1022	20.04	0.00242519241170674	-0.00748526268001334
5	A	26	50	20120618	13	1024	20.08	0.00219016425977596	-0.00684814532802864
5	A	26	50	20120618	13	1026	20.12	0.0012057019147368	-0.00640609045270204
5	A	26	50	20120618	13	1028	20.16	0.00033386046673722	-0.00526041483262014
5	A	26	50	20120618	13	1030	20.2	-2.28254068967097e-05	-0.00544796076419424
5	A	26	50	20120618	13	1032	20.24	-0.00086894938126453	-0.00374736895544064
5	A	26	50	20120618	13	1034	20.28	-0.00148744154063278	-0.00359051852923784
5	A	26	50	20120618	13	1036	20.32	-0.00184455167833542	-0.00255653749631214
5	A	26	50	20120618	13	1038	20.36	-0.00187524718370673	-0.00163637237088628
5	A	26	50	20120618	13	1040	20.4	-0.00227851018101742	-0.00101827619131550
5	A	26	50	20120618	13	1042	20.44	-0.00198039396206917	1.02247640559605e-05
5	A	26	50	20120618	13	1044	20.48	-0.00268383793012917	-0.000568994684685189
5	A	26	50	20120618	13	1046	20.52	-0.00306393610928819	-5.65685424949187e-05
5	A	26	50	20120618	13	1048	20.56	-0.00325254977210189	0.000764028877072061
5	A	26	50	20120618	13	1050	20.6	-0.00364389802014958	0.00358375151734185
5	A	26	50	20120618	13	1052	20.64	-0.00341318321958403	0.00201619477840064
5	A	26	50	20120618	13	1054	20.68	-0.00374030495869655	0.00497242438277848
5	A	26	50	20120618	13	1056	20.72	-0.00380661036156842	0.00455260801572022
5	A	26	50	20120618	13	1058	20.76	-0.00375369756113223	0.00477985092199014
5	A	26	50	20120618	13	1060	20.8	-0.00346273726280959	0.00542167760513755
5	A	26	50	20120618	13	1062	20.84	-0.00358027255197842	0.00464509051163161
5	A	26	50	20120618	13	1064	20.88	-0.00364382730947146	0.00504896162077412
5	A	26	50	20120618	13	1066	20.92	-0.00326472615087392	0.00521021732222371
5	A	26	50	20120618	13	1068	20.96	-0.00310557762763226	0.00577596638678325
5	A	26	50	20120618	13	1070	21	-0.00272558551449042	0.0062057812437275
5	A	26	50	20120618	13	1072	21.04	-0.00210622856352878	0.00662613006219199
5	A	26	50	20120618	13	1074	21.08	-0.00147190640465011	0.00771130350475521
5	A	26	50	20120618	13	1076	21.12	-0.00091392137254799	0.00838924213121781
5	A	26	50	20120618	13	1078	21.16	-0.00050159326630249	0.00826160935721364
5	A	26	50	20120618	13	1080	21.2	0.00019388867940135	0.00875111109755784
5	A	26	50	20120618	13	1082	21.24	-6.37810316630304e-05	0.00859534961579807
5	A	26	50	20120618	13	1084	21.28	-0.00033200784697052	0.00882658060431388
5	A	26	50	20120618	13	1086	21.32	-0.00044843297849289	0.00811215526794205
5	A	26	50	20120618	13	1088	21.36	-0.00019878185832717	0.00811427658828561
5	A	26	50	20120618	13	1090	21.4	-0.000273685679658260	0.00836614095267645
5	A	26	50	20120618	13	1092	21.44	-0.000276019132036171	0.00780305768068198
5	A	26	50	20120618	13	1094	21.48	-0.00060526219149225	0.00872687854816658
5	A	26	50	20120618	13	1096	21.52	-0.00059268983292276	0.0088648492233117
5	A	26	50	20120618	13	1098	21.56	-0.00043996183925427	0.00800371337197928
5	A	26	50	20120618	13	1100	21.6	-0.000780285261971551	0.00763963116141414
5	A	26	50	20120618	13	1102	21.64	-0.00118633426000011	0.00725199522396768
5	A	26	50	20120618	13	1104	21.68	-0.00129881373568345	0.00850858761374648
5	A	26	50	20120618	13	1106	21.72	-0.00146489897644855	0.00830277711401432
5	A	26	50	20120618	13	1108	21.76	-0.00186310403895341	0.0080178222735843
5	A	26	50	20120618	13	1110	21.8	-0.00220844367717642	0.00769127753360523
5	A	26	50	20120618	13	1112	21.84	-0.0024667936249643	0.0068944092034013
5	A	26	50	20120618	13	1114	21.88	-0.00278705522621779	0.00785818987717228
5	A	26	50	20120618	13	1116	21.92	-0.00301692835758169	0.00694244438126086
5	A	26	50	20120618	13	1118	21.96	-0.00395177584821211	0.00704214360898104
5	A	26	50	20120618	13	1120	22	-0.00482754315306083	0.0055630332004442
5	A	26	50	20120618	13	1122	22.04	-0.00494595454753155	0.00591831122447679
5	A	26	50	20120618	13	1124	22.08	-0.00501390043813577	0.00625335963060641
5	A	26	50	20120618	13	1126	22.12	-0.0049930342119977	0.00649944035650189
5	A	26	50	20120618	13	1128	22.16	-0.00501070785101871	0.00570266840495224
5	A	26	50	20120618	13	1130	22.2	-0.00520574416472593	0.00595686127197352
5	A	26	50	20120618	13	1132	22.24	-0.00501063714034059	0.00591427718029012
5	A	26	50	20120618	13	1134	22.28	-0.00513123773740586	0.00580153253956383
5	A	26	50	20120618	13	1136	22.32	-0.00513978736549719	0.00642745709830914
5	A	26	50	20120618	13	1138	22.36	-0.00542355780206873	0.00559753435451186
5	A	26	50	20120618	13	1140	22.4	-0.00523679180927427	0.00557753242499244
5	A	26	50	20120618	13	1142	22.44	-0.00581179902291989	0.0060424996813498
5	A	26	50	20120618	13	1144	22.48	-0.00578118695614876	0.005993007863521
5	A	26	50	20120618	13	1146	22.52	-0.00614421345628959	0.00725506406739803
5	A	26	50	20120618	13	1148	22.56	-0.00604598218224715	0.00700718071418527
5	A	26	50	20120618	13	1150	22.6	-0.00632447618801747	0.0069050532817785
5	A	26	50	20120618	13	1152	22.64	-0.00597105714771263	0.00726715559335632
5	A	26	50	20120618	13	1154	22.68	-0.00605840746260616	0.00652693641582036
5	A	26	50	20120618	13	1156	22.72	-0.00614745200534742	0.00684482899722484
5	A	26	50	20120618	13	1158	22.76	-0.00610659820395759	0.00680718546062159
5	A	26	50	20120618	13	1160	22.8	-0.00586902871025522	0.00675878117302225
5	A	26	50	20120618	13	1162	22.84	-0.00574573050081972	0.00692886156710105
5	A	26	50	20120618	13	1164	22.88	-0.00570609433730709	0.00716419094652062
5	A	26	50	20120618	13	1166	22.92	-0.00557425781348876	0.00656659732807034
5	A	26	50	20120618	13	1168	22.96	-0.00545894283961286	0.00725223634738006
5	A	26	50	20120618	13	1170	23	-0.00565242563972181	0.00694604921163135
5	A	26	50	20120618	13	1172	23.04	-0.00546588026424308	0.00680041703451207
5	A	26	50	20120618	13	1174	23.08	-0.00527459303068972	0.00747604271469342
5	A	26	50	20120618	13	1176	23.12	-0.00523685403467101	0.00655473136917525
5	A	26	50	20120618	13	1178	23.16	-0.00527400471784777	0.00681019419997554
5	A	26	50	20120618	13	1180	23.2	-0.00537608760252733	0.00716938111029453
5	A	26	50	20120618	13	1182	23.24	-0.00506205653125491	0.00727298144612651
5	A	26	50	20120618	13	1184	23.28	-0.00521834692888702	0.00698734424765264
5	A	26	50	20120618	13	1186	23.32	-0.00521232308621809	0.00683128648815155
5	A	26	50	20120618	13	1188	23.36	-0.00520630348618985	0.00667516226061303
5	A	26	50	20120618	13	1190	23.4	-0.00478818346829965	0.00632421738693556
5	A	26	50	20120618	13	1192	23.44	-0.00477239723869898	0.00667711663304555
5	A	26	50	20120618	13	1194	23.48	-0.00490328913856832	0.00731576777034933
5	A	26	50	20120618	13	1196	23.52	-0.00472360199176032	0.00773570717398752
5	A	26	50	20120618	13	1198	23.56	-0.00453876498626494	0.00617319988457076
5	A	26	50	20120618	13	1200	23.6	-0.00480116948433614	0.00691037001766624
5	A	26	50	20120618	13	1202	23.64	-0.00464263614399411	0.00649220120940814
5	A	26	50	20120618	13	1204	23.68	-0.00477301037098895	0.00715225498405419
5	A	26	50	20120618	13	1206	23.72	-0.00452007261850427	0.00693430487510262
5	A	26	50	20120618	13	1208	23.76	-0.00444414278523368	0.00686127417963489
5	A	26	50	20120618	13	1210	23.8	-0.00470171625906513	0.00678369318131955
5	A	26	50	20120618	13	1212	23.84	-0.00440149653886421	0.00706990539902788
5	A	26	50	20120618	13	1214	23.88	-0.00447698153125876	0.00753746695945475
5	A	26	50	20120618	13	1216	23.92	-0.00442700377550778	0.00712842038021724
5	A	26	50	20120618	13	1218	23.96	-0.00477612659057364	0.00724291102314977
5	A	26	50	20120618	13	1220	24	-0.00451644869625069	0.00736761637507983
5	A	26	50	20120618	13	1222	24.04	-0.00423982286659626	0.00698476896475556
5	A	26	50	20120618	13	1224	24.08	-0.00444074937979076	0.00665255110707103
5	A	26	50	20120618	13	1226	24.12	-0.0046321617712444	0.00788454183771879
5	A	26	50	20120618	13	1228	24.16	-0.00458051539905331	0.0075847999802806
5	A	26	50	20120618	13	1230	24.2	-0.00459893199516932	0.00744919457731854
5	A	26	50	20120618	13	1232	24.24	-0.00453502509849924	0.00774550201712052
5	A	26	50	20120618	13	1234	24.28	-0.00489242232155504	0.0080836376514568
5	A	26	50	20120618	13	1236	24.32	-0.00468252050198694	0.00892484440526825
5	A	26	50	20120618	13	1238	24.36	-0.00508702942144608	0.00908090145766256
5	A	26	50	20120618	13	1240	24.4	-0.00534740310884172	0.0090412440809465
5	A	26	50	20120618	13	1242	24.44	-0.00569032373476629	0.0100534511747591
5	A	26	50	20120618	13	1244	24.48	-0.00547798197253902	0.0107612343742925
5	A	26	50	20120618	13	1246	24.52	-0.00582522344516071	0.0117776483291891
5	A	26	50	20120618	13	1248	24.56	-0.0062919676608592	0.0124648458118445
5	A	26	50	20120618	13	1250	24.6	-0.00689045859781481	0.0138420819322023
5	A	26	50	20120618	13	1252	24.64	-0.00748255446104137	0.0147010398946486
5	A	26	50	20120618	13	1254	24.68	-0.00805174006455748	0.0154437919286748
5	A	26	50	20120618	13	1256	24.72	-0.00890154806525528	0.0165391781144787
5	A	26	50	20120618	13	1258	24.76	-0.00958732143485343	0.0174267739015631
5	A	26	50	20120618	13	1260	24.8	-0.0101385465261274	0.0173593512699769
5	A	26	50	20120618	13	1262	24.84	-0.0109855876179904	0.017319260436804
5	A	26	50	20120618	13	1264	24.88	-0.0120938869878324	0.0181734652274672
5	A	26	50	20120618	13	1266	24.92	-0.0135032809103849	0.0172856332667179
5	A	26	50	20120618	13	1268	24.96	-0.0144990484786417	0.0183380712008461
5	A	26	50	20120618	13	1270	25	-0.0153510548743222	0.0182715190177076
5	A	26	50	20120618	13	1272	25.04	-0.0164740889352705	0.0170386005629629
5	A	26	50	20120618	13	1274	25.08	-0.0168706273470921	0.0172302335717323
5	A	26	50	20120618	13	1276	25.12	-0.0177065901970142	0.0169803208220575
5	A	26	50	20120618	13	1278	25.16	-0.0179193939828123	0.0168038623248124
5	A	26	50	20120618	13	1280	25.2	-0.0182535160790586	0.0175634929977055
5	A	26	50	20120618	13	1282	25.24	-0.0183726494295529	0.0172360459894736
5	A	26	50	20120618	13	1284	25.28	-0.0184688159517943	0.0167810934864582
5	A	26	50	20120618	13	1286	25.32	-0.0184619145896099	0.0159287186881447
5	A	26	50	20120618	13	1288	25.36	-0.0189747720669367	0.0159442113977205
5	A	26	50	20120618	13	1290	25.4	-0.019235149996973	0.0159194414471755
5	A	26	50	20120618	13	1292	25.44	-0.019451263042507	0.0158900045918747
5	A	26	50	20120618	13	1294	25.48	-0.0201347100307951	0.0148549841119807
5	A	26	50	20120618	13	1296	25.52	-0.0203740798183624	0.0142883653060803
5	A	26	50	20120618	13	1298	25.56	-0.0205402852672803	0.0143306149362562
5	A	26	50	20120618	13	1300	25.6	-0.0208307364487204	0.0135918580555438
5	A	26	50	20120618	13	1302	25.64	-0.0210787965786285	0.0136844819728114
5	A	26	50	20120618	13	1304	25.68	-0.0209301910174943	0.0131460625853447
5	A	26	50	20120618	13	1306	25.72	-0.0208952740846393	0.0128152638909700
5	A	26	50	20120618	13	1308	25.76	-0.0207595095826515	0.0124834893892373
5	A	26	50	20120618	13	1310	25.8	-0.0204542162298742	0.0118337643233440
5	A	26	50	20120618	13	1312	25.84	-0.0205067542637164	0.0116081265494674
5	A	26	50	20120618	13	1314	25.88	-0.020591147458051	0.0113080657868709
5	A	26	50	20120618	13	1316	25.92	-0.020465423872356	0.0110810845101100
5	A	26	50	20120618	13	1318	25.96	-0.0205429934862522	0.00909262953073532
5	A	26	50	20120618	13	1320	26	-0.0211690658303148	0.00805346540510357
5	A	26	50	20120618	13	1322	26.04	-0.0215161845491993	0.0077977048823484
5	A	26	50	20120618	13	1324	26.08	-0.0219253872434719	0.00687655687849668
5	A	26	50	20120618	13	1326	26.12	-0.0220272813306409	0.00531604292309609
5	A	26	50	20120618	13	1328	26.16	-0.0223628034983139	0.00453914470260643
5	A	26	50	20120618	13	1330	26.2	-0.0229990581800256	0.00429901123971548
5	A	26	50	20120618	13	1332	26.24	-0.0231674910153042	0.00309000006524272
5	A	26	50	20120618	13	1334	26.28	-0.0241674107145801	0.0024391082731605
5	A	26	50	20120618	13	1336	26.32	-0.0246554558149551	0.0015297689525546
5	A	26	50	20120618	13	1338	26.36	-0.0244268481925974	0.00241923857260916
5	A	26	50	20120618	13	1340	26.4	-0.0248129284951253	0.00207869594678972
5	A	26	50	20120618	13	1342	26.44	-0.024575665885766	0.00109585994734729
5	A	26	50	20120618	13	1344	26.48	-0.0246690322651538	0.00107057380885206
5	A	26	50	20120618	13	1346	26.52	-0.0248095768089825	-0.000505878333396478
5	A	26	50	20120618	13	1348	26.56	-0.0246639269541937	-0.000229385439816909
5	A	26	50	20120618	13	1350	26.6	-0.0248674110726157	-0.000419901219871999
5	A	26	50	20120618	13	1352	26.64	-0.0250021007722961	-0.00311915407783104
5	A	26	50	20120618	13	1354	26.68	-0.0252214735800914	-0.00334045021607114
5	A	26	50	20120618	13	1356	26.72	-0.025818717180685	-0.00545453685725924
5	A	26	50	20120618	13	1358	26.76	-0.0261757707498452	-0.00546715871330344
5	A	26	50	20120618	13	1360	26.8	-0.0263188467359505	-0.00610642566990294
5	A	26	50	20120618	13	1362	26.84	-0.0264702665820738	-0.00658362375225454
5	A	26	50	20120618	13	1364	26.88	-0.0264324010139412	-0.00823892537167314
5	A	26	50	20120618	13	1366	26.92	-0.0263198154722407	-0.00782627199630834
5	A	26	50	20120618	13	1368	26.96	-0.026252901957537	-0.00865120398044404
5	A	26	50	20120618	13	1370	27	-0.0260417174462678	-0.00955903009253814
5	A	26	50	20120618	13	1372	27.04	-0.0256970453168463	-0.00983214301570364
5	A	26	50	20120618	13	1374	27.08	-0.0256425768814915	-0.00988774282190834
5	A	26	50	20120618	13	1376	27.12	-0.0252004866508258	-0.0103383183339482
5	A	26	50	20120618	13	1378	27.16	-0.0243426176328225	-0.0106826864074538
5	A	26	50	20120618	13	1380	27.2	-0.0241552131226046	-0.0104264521231553
5	A	26	50	20120618	13	1382	27.24	-0.0237723897539109	-0.0108299230098596
5	A	26	50	20120618	13	1384	27.28	-0.0235465596469898	-0.0120452783463732
5	A	26	50	20120618	13	1386	27.32	-0.0230724558639127	-0.0140274994723649
5	A	26	50	20120618	13	1388	27.36	-0.0223408266195546	-0.0141101461129500
5	A	26	50	20120618	13	1390	27.4	-0.0221974677907369	-0.0148010884331187
5	A	26	50	20120618	13	1392	27.44	-0.0223869582659592	-0.0165083411877511
5	A	26	50	20120618	13	1394	27.48	-0.0226281311758185	-0.0170230654269802
5	A	26	50	20120618	13	1396	27.52	-0.0228643826224808	-0.0167459432083654
5	A	26	50	20120618	13	1398	27.56	-0.0232405563590042	-0.0171669616569517
5	A	26	50	20120618	13	1400	27.6	-0.0236683488905543	-0.0189946983360305
5	A	26	50	20120618	13	1402	27.64	-0.0239379616351529	-0.0196562038008983
5	A	26	50	20120618	13	1404	27.68	-0.0247007389332222	-0.0205334899711130
5	A	26	50	20120618	13	1406	27.72	-0.0254062476530833	-0.0212737317760660
5	A	26	50	20120618	13	1408	27.76	-0.0260812942128109	-0.0234422444262020
5	A	26	50	20120618	13	1410	27.8	-0.0264901928511676	-0.0223813933355912
5	A	26	50	20120618	13	1412	27.84	-0.0270359237227518	-0.0228131668783194
5	A	26	50	20120618	13	1414	27.88	-0.0272585209374693	-0.0229224855866908
5	A	26	50	20120618	13	1416	27.92	-0.027065869694935	-0.0230797814901658
5	A	26	50	20120618	13	1418	27.96	-0.0267321365074184	-0.0246455775332218
5	A	26	50	20120618	13	1420	28	-0.0266570417672564	-0.0233884830976284
5	A	26	50	20120618	13	1422	28.04	-0.0259683339045163	-0.0245839036797667
5	A	26	50	20120618	13	1424	28.08	-0.0254216130834385	-0.0252782683967563
5	A	26	50	20120618	13	1426	28.12	-0.0257786666525986	-0.0259916330729563
5	A	26	50	20120618	13	1428	28.16	-0.0251956358983069	-0.0267124082282232
5	A	26	50	20120618	13	1430	28.2	-0.0249609966551058	-0.0284142940423864
5	A	26	50	20120618	13	1432	28.24	-0.02494204619337	-0.0296718127420486
5	A	26	50	20120618	13	1434	28.28	-0.0252692952117031	-0.0315043506761717
5	A	26	50	20120618	13	1436	28.32	-0.0254602140426235	-0.0321920827315537
5	A	26	50	20120618	13	1438	28.36	-0.0251511376685668	-0.0340398234614723
5	A	26	50	20120618	13	1440	28.4	-0.0254238687540705	-0.0363474664418746
5	A	26	50	20120618	13	1442	28.44	-0.0254196261133834	-0.0352426828069487
5	A	26	50	20120618	13	1444	28.48	-0.0255167118744403	-0.0362956355148136
5	A	26	50	20120618	13	1446	28.52	-0.0253703407707347	-0.0363557395912144
5	A	26	50	20120618	13	1448	28.56	-0.0257106712645197	-0.0364299150925609
5	A	26	50	20120618	13	1450	28.6	-0.0261618053909168	-0.0361291118678441
5	A	26	50	20120618	13	1452	28.64	-0.0263708968661136	-0.0361670835019939
5	A	26	50	20120618	13	1454	28.68	-0.0272092426658884	-0.0365115859257879
5	A	26	50	20120618	13	1456	28.72	-0.0272015352019735	-0.0367500930430822
5	A	26	50	20120618	13	1458	28.76	-0.0272928933981028	-0.0365536587792686
5	A	26	50	20120618	13	1460	28.8	-0.0278018688592008	-0.0363377083682942
5	A	26	50	20120618	13	1462	28.84	-0.028372291899584	-0.0375204858811849
5	A	26	50	20120618	13	1464	28.88	-0.0294189513570963	-0.0389949449413151
5	A	26	50	20120618	13	1466	28.92	-0.0300541453786362	-0.0385484070089958
5	A	26	50	20120618	13	1468	28.96	-0.030903239201485	-0.0399003951746245
5	A	26	50	20120618	13	1470	29	-0.0319092400190791	-0.040823240234751
5	A	26	50	20120618	13	1472	29.04	-0.0327799005987541	-0.0404345436371328
5	A	26	50	20120618	13	1474	29.08	-0.0334276811209991	-0.0407266494484410
5	A	26	50	20120618	13	1476	29.12	-0.0345959629448755	-0.0414941431487408
5	A	26	50	20120618	13	1478	29.16	-0.0352807251517766	-0.0414890519799163
5	A	26	50	20120618	13	1480	29.2	-0.0361688512689469	-0.0419563081409244
5	A	26	50	20120618	13	1482	29.24	-0.036779720817214	-0.0428529902501470
5	A	26	50	20120618	13	1484	29.28	-0.0379276379657922	-0.0426507577107277
5	A	26	50	20120618	13	1486	29.32	-0.0389747216873732	-0.0431226807764916
5	A	26	50	20120618	13	1488	29.36	-0.0395950664665082	-0.0435854821647782
5	A	26	50	20120618	13	1490	29.4	-0.0404112939661674	-0.0429183127745930
5	A	26	50	20120618	13	1492	29.44	-0.0412910620811841	-0.0441254996135704
5	A	26	50	20120618	13	1494	29.48	-0.042370439369462	-0.0441970093223517
5	A	26	50	20120618	13	1496	29.52	-0.0433479508548421	-0.0438619750583577
5	A	26	50	20120618	13	1498	29.56	-0.044419429760374	-0.0445196550755393
5	A	26	50	20120618	13	1500	29.6	-0.0454939845804042	-0.0453808757796855
5	A	26	50	20120618	13	1502	29.64	-0.0464172892599385	-0.0450837848655700
5	A	26	50	20120618	13	1504	29.68	-0.0464507919792311	-0.0443351143477853
5	A	26	50	20120618	13	1506	29.72	-0.046658377316984	-0.0439899260304134
5	A	26	50	20120618	13	1508	29.76	-0.0467974510787078	-0.0439003497433727
5	A	26	50	20120618	13	1510	29.8	-0.0470155440232292	-0.0428719124276116
5	A	26	50	20120618	13	1512	29.84	-0.0466806228963202	-0.042692201239173
5	A	26	50	20120618	13	1514	29.88	-0.0466802693429296	-0.0424985246918060
5	A	26	50	20120618	13	1516	29.92	-0.0467792996476348	-0.041094458111743
5	A	26	50	20120618	13	1518	29.96	-0.0470342964950663	-0.0411201826564425
5	A	26	50	20120618	13	1520	30	-0.0469097537776959	-0.0414594029925811
5	A	26	50	20120618	13	1522	30.04	-0.0469819564511228	-0.0401633399022765
5	A	26	50	20120618	13	1524	30.08	-0.0473209010156168	-0.0397198849555232
5	A	26	50	20120618	13	1526	30.12	-0.0475202273461655	-0.0398400294687146
5	A	26	50	20120618	13	1528	30.16	-0.0477078015620108	-0.0386832946985750
5	A	26	50	20120618	13	1530	30.2	-0.0484449193692045	-0.0378279486375669
5	A	26	50	20120618	13	1532	30.24	-0.0484546682503967	-0.0357575491746408
5	A	26	50	20120618	13	1534	30.28	-0.0485986500402887	-0.0352512458700689
5	A	26	50	20120618	13	1536	30.32	-0.0489026847429955	-0.033853034134154
5	A	26	50	20120618	13	1538	30.36	-0.0488396956709274	-0.0336095631272559
5	A	26	50	20120618	13	1540	30.4	-0.0493123753409471	-0.0312562622619924
5	A	26	50	20120618	13	1542	30.44	-0.0494899652090421	-0.0293499377352525
5	A	26	50	20120618	13	1544	30.48	-0.0497645984117872	-0.0291485607950384
5	A	26	50	20120618	13	1546	30.52	-0.0501294230844726	-0.0276819223359081
5	A	26	50	20120618	13	1548	30.56	-0.0503188145647456	-0.0272919953724906
5	A	26	50	20120618	13	1550	30.6	-0.0506376419413148	-0.0257483176295500
5	A	26	50	20120618	13	1552	30.64	-0.0510870365850301	-0.0257540169102064
5	A	26	50	20120618	13	1554	30.68	-0.0515968605742656	-0.0236884165810043
5	A	26	50	20120618	13	1556	30.72	-0.0519917797115583	-0.0230202713834611
5	A	26	50	20120618	13	1558	30.76	-0.0523772943286612	-0.0222345343282066
5	A	26	50	20120618	13	1560	30.8	-0.0532197413477668	-0.0214420090478527
5	A	26	50	20120618	13	1562	30.84	-0.0537058772598326	-0.0199332553088350
5	A	26	50	20120618	13	1564	30.88	-0.0542345810001258	-0.0201153353049905
5	A	26	50	20120618	13	1566	30.92	-0.0539880835762041	-0.0192513922397368
5	A	26	50	20120618	13	1568	30.96	-0.0547092617823363	-0.0182152686732642
5	A	26	50	20120618	13	1570	31	-0.0549076052344591	-0.0180143796367291
5	A	26	50	20120618	13	1572	31.04	-0.0554626133470124	-0.0166870694977638
5	A	26	50	20120618	13	1574	31.08	-0.0558581688804082	-0.0155870941889500
5	A	26	50	20120618	13	1576	31.12	-0.0563534264699512	-0.0152253383596950
5	A	26	50	20120618	13	1578	31.16	-0.0566561388829772	-0.0154269345030112
5	A	26	50	20120618	13	1580	31.2	-0.057062442439447	-0.0143180496487545
5	A	26	50	20120618	13	1582	31.24	-0.0572874438172206	-0.0134454798807703
5	A	26	50	20120618	13	1584	31.28	-0.0575560029727152	-0.0137523642238053
5	A	26	50	20120618	13	1586	31.32	-0.0580702817346722	-0.0121983556507916
5	A	26	50	20120618	13	1588	31.36	-0.0577783880553984	-0.0117155431405974
5	A	26	50	20120618	13	1590	31.4	-0.0580536647253143	-0.0116663992193049
5	A	26	50	20120618	13	1592	31.44	-0.0581786812042281	-0.0115809807201376
5	A	26	50	20120618	13	1594	31.48	-0.058661352293066	-0.0107016227270540
5	A	26	50	20120618	13	1596	31.52	-0.0590125015206033	-0.00951608749771674
5	A	26	50	20120618	13	1598	31.56	-0.0591839042043629	-0.00897302948976544
5	A	26	50	20120618	13	1600	31.6	-0.0595419123676776	-0.00818326192585814
5	A	26	50	20120618	13	1602	31.64	-0.0601141031750138	-0.00720533324747714
5	A	26	50	20120618	13	1604	31.68	-0.0604030270058066	-0.00792842064191854
5	A	26	50	20120618	13	1606	31.72	-0.0610284629537661	-0.00712733936951234
5	A	26	50	20120618	13	1608	31.76	-0.0610896276903387	-0.00700465634297644
5	A	26	50	20120618	13	1610	31.8	-0.0616683945907399	-0.00725490143283834
5	A	26	50	20120618	13	1612	31.84	-0.0614839811422065	-0.00601039349795004
5	A	26	50	20120618	13	1614	31.88	-0.0614953655613836	-0.00682589974869244
5	A	26	50	20120618	13	1616	31.92	-0.061695264648425	-0.00600459522234434
5	A	26	50	20120618	13	1618	31.96	-0.0614673641328486	-0.00632413677676254
5	A	26	50	20120618	13	1620	32	-0.0618016842189936	-0.00531933804069644
5	A	26	50	20120618	13	1622	32.04	-0.0621282261305455	-0.00493113641782504
5	A	26	50	20120618	13	1624	32.08	-0.0620882038867304	-0.00407596147665804
5	A	26	50	20120618	13	1626	32.12	-0.061950318064399	-0.00331751874315734
5	A	26	50	20120618	13	1628	32.16	-0.062232807223483	-0.00311875102696574
5	A	26	50	20120618	13	1630	32.2	-0.062435393316293	-0.00187332385326184
5	A	26	50	20120618	13	1632	32.24	-0.0625964015303692	-0.00105484775403847
5	A	26	50	20120618	13	1634	32.28	-0.0630076548343072	-0.00159691581249607
5	A	26	50	20120618	13	1636	32.32	-0.0632211303715475	-0.000957337728912839
5	A	26	50	20120618	13	1638	32.36	-0.0635294996388229	-6.63266160752865e-06
5	A	26	50	20120618	13	1640	32.4	-0.0639059632891266	8.58569053716705e-05
5	A	26	50	20120618	13	1642	32.44	-0.0642013217916283	0.00115026474309179
5	A	26	50	20120618	13	1644	32.48	-0.0644042614378288	0.00249433331277117
5	A	26	50	20120618	13	1646	32.52	-0.064219070171836	0.00166963467387331
5	A	26	50	20120618	13	1648	32.56	-0.0645429250776195	0.00131919255311725
5	A	26	50	20120618	13	1650	32.6	-0.0643920992011924	0.00218716612702374
5	A	26	50	20120618	13	1652	32.64	-0.0646626382556744	0.00233070880360461
5	A	26	50	20120618	13	1654	32.68	-0.0644284444897454	0.00254439647287918
5	A	26	50	20120618	13	1656	32.72	-0.0645520467550968	0.0020293398934629
5	A	26	50	20120618	13	1658	32.76	-0.0643083070476218	0.00250741478822312
5	A	26	50	20120618	13	1660	32.8	-0.0641649057923972	0.00184669421188242
5	A	26	50	20120618	13	1662	32.84	-0.064053395053004	0.00151159630827811
5	A	26	50	20120618	13	1664	32.88	-0.0640560113480944	0.00154334540275338
5	A	26	50	20120618	13	1666	32.92	-0.0640051703705271	0.00159164079590842
5	A	26	50	20120618	13	1668	32.96	-0.0639155092306727	0.00194363855158309
5	A	26	50	20120618	13	1670	33	-0.063850738249516	0.0012219653707041
5	A	26	50	20120618	13	1672	33.04	-0.0641109535449926	0.00158654962708388
5	A	26	50	20120618	13	1674	33.08	-0.0641185902982294	0.00190177783013685
5	A	26	50	20120618	13	1676	33.12	-0.0635624508148262	0.00125357304382314
5	A	26	50	20120618	13	1678	33.16	-0.0638001801146611	0.000691705995492311
5	A	26	50	20120618	13	1680	33.2	-0.0635317623805227	0.00111144458080464
5	A	26	50	20120618	13	1682	33.24	-0.0634877096280548	0.00085780537839303
5	A	26	50	20120618	13	1684	33.28	-0.0635559454324393	0.000192771450687071
5	A	26	50	20120618	13	1686	33.32	-0.0636223427591927	0.0011211319437069
5	A	26	50	20120618	13	1688	33.36	-0.0636305451978545	0.00117331642415846
5	A	26	50	20120618	13	1690	33.4	-0.0632992656708686	0.000205075108679731
5	A	26	50	20120618	13	1692	33.44	-0.0634688298769971	-3.19470843740000e-05
5	A	26	50	20120618	13	1694	33.48	-0.063382916403083	5.97646651458901e-05
5	A	26	50	20120618	13	1696	33.52	-0.0633411971029929	0.000243471006898151
5	A	26	50	20120618	13	1698	33.56	-0.0634180596101079	0.000758739718348790
5	A	26	50	20120618	13	1700	33.6	-0.0630859315549846	0.00128461503151723
5	A	26	50	20120618	13	1702	33.64	-0.0632960129796751	0.000456239437357191
5	A	26	50	20120618	13	1704	33.68	-0.0630576472837371	0.000576518300837021
5	A	26	50	20120618	13	1706	33.72	-0.0636191607786774	0.00126460390960965
5	A	26	50	20120618	13	1708	33.76	-0.0634517178928924	0.000816581053049851
5	A	26	50	20120618	13	1710	33.8	-0.0636328079395543	0.00063831943351272
5	A	26	50	20120618	13	1712	33.84	-0.0637551374126996	0.00109426188602181
5	A	26	50	20120618	13	1714	33.88	-0.0635047509014814	0.000430500750522001
5	A	26	50	20120618	13	1716	33.92	-0.0634688298769971	0.000633440396722541
5	A	26	50	20120618	13	1718	33.96	-0.0634254135206323	0.000727485598620351
5	A	26	50	20120618	13	1720	34	-0.0628272011837484	0.00021709592395989
5	A	26	50	20120618	13	1722	34.04	-0.0628174431101681	0.00015600189806538
5	A	26	50	20120618	13	1724	34.08	-0.0626939822661729	0.00160062105202949
5	A	26	50	20120618	13	1726	34.12	-0.0624725871329834	0.00124897684974543
5	A	26	50	20120618	13	1728	34.16	-0.0621483079631312	0.00107403863207987
5	A	26	50	20120618	13	1730	34.2	-0.0619003256149691	0.00148112000600897
5	A	26	50	20120618	13	1732	34.24	-0.0615960575670245	0.00112622311253144
5	A	26	50	20120618	13	1734	34.28	-0.0613979969576142	0.000859573145345991
5	A	26	50	20120618	13	1736	34.32	-0.0615118411493852	0.00045524948786352
5	A	26	50	20120618	13	1738	34.36	-0.0611426606989277	-0.000640553890941259
5	A	26	50	20120618	13	1740	34.4	-0.0606508679326125	-0.00058872296388029
5	A	26	50	20120618	13	1742	34.44	-0.0609328621169497	-0.00140019870596997
5	A	26	50	20120618	13	1744	34.48	-0.0605959257357143	-0.00287034441473494
5	A	26	50	20120618	13	1746	34.52	-0.0604023198990254	-0.00385336426194044
5	A	26	50	20120618	13	1748	34.56	-0.0600173709673475	-0.00398304764561004
5	A	26	50	20120618	13	1750	34.6	-0.0602539688963325	-0.00433603535077844
5	A	26	50	20120618	13	1752	34.64	-0.0599228307907028	-0.00471808514465354
5	A	26	50	20120618	13	1754	34.68	-0.0596932332188515	-0.00568915488725694
5	A	26	50	20120618	13	1756	34.72	-0.0597599840989956	-0.00578687704441694
5	A	26	50	20120618	13	1758	34.76	-0.0597442863284532	-0.00725695204250384
5	A	26	50	20120618	13	1760	34.8	-0.0595780455241963	-0.00782610229068084
5	A	26	50	20120618	13	1762	34.84	-0.0598841520497719	-0.00803660797944004
5	A	26	50	20120618	13	1764	34.88	-0.0602442815334302	-0.00893060308289424
5	A	26	50	20120618	13	1766	34.92	-0.06043484681096	-0.00972390618070744
5	A	26	50	20120618	13	1768	34.96	-0.0603378317605812	-0.0101493016202692
5	A	26	50	20120618	13	1770	35	-0.0601943597946785	-0.0107525344152995
5	A	26	50	20120618	13	1772	35.04	-0.0600175123887037	-0.0111392511139304
5	A	26	50	20120618	13	1774	35.08	-0.0599808842574382	-0.0118682782053337
5	A	26	50	20120618	13	1776	35.12	-0.0597170627173775	-0.0121791930570214
5	A	26	50	20120618	13	1778	35.16	-0.0593344472380775	-0.0117863952400723
5	A	26	50	20120618	13	1780	35.2	-0.0590974250450238	-0.0129470403107119
5	A	26	50	20120618	13	1782	35.24	-0.0588106225345745	-0.0120122451459833
5	A	26	50	20120618	13	1784	35.28	-0.0582591499559271	-0.0148599762858559
5	A	26	50	20120618	13	1786	35.32	-0.0582602106160989	-0.0149258079271843
5	A	26	50	20120618	13	1788	35.36	-0.0579878330839858	-0.0165530020520508
5	A	26	50	20120618	13	1790	35.4	-0.0581164558074837	-0.0176339561884507
5	A	26	50	20120618	13	1792	35.44	-0.0576501895959693	-0.0196156936534041
5	A	26	50	20120618	13	1794	35.48	-0.0573564574390644	-0.0202170172601252
5	A	26	50	20120618	13	1796	35.52	-0.0572326430416786	-0.0205900160872011
5	A	26	50	20120618	13	1798	35.56	-0.0569172734172694	-0.0215249526732859
5	A	26	50	20120618	13	1800	35.6	-0.0565538205317395	-0.0222937191657919
5	A	26	50	20120618	13	1802	35.64	-0.0564087929309182	-0.0215359128283943
5	A	26	50	20120618	13	1804	35.68	-0.0560330363873956	-0.0206906373821639
5	A	26	50	20120618	13	1806	35.72	-0.0551654870775578	-0.0208649392037264
5	A	26	50	20120618	13	1808	35.76	-0.0549088073159871	-0.0205955315200943
5	A	26	50	20120618	13	1810	35.8	-0.0548467940512771	-0.0211868849212006
5	A	26	50	20120618	13	1812	35.84	-0.0540816338033551	-0.0212370187919867
5	A	26	50	20120618	13	1814	35.88	-0.0534142664232712	-0.0209903799467089
5	A	26	50	20120618	13	1816	35.92	-0.0524055078892305	-0.0223846530978525
5	A	26	50	20120618	13	1818	35.96	-0.0513027748639701	-0.0238299086479197
5	A	26	50	20120618	13	1820	36	-0.0510492063722366	-0.0230106547312370
5	A	26	50	20120618	13	1822	36.04	-0.051134059185979	-0.0227098515065202
5	A	26	50	20120618	13	1824	36.08	-0.0509012089229343	-0.0223794205076717
5	A	26	50	20120618	13	1826	36.12	-0.0501817984837551	-0.0222761829176185
5	A	26	50	20120618	13	1828	36.16	-0.0498558222576281	-0.0221141140433705
5	A	26	50	20120618	13	1830	36.2	-0.0491411494338828	-0.0221427518680086
5	A	26	50	20120618	13	1832	36.24	-0.048739583492847	-0.0222412518426279
5	A	26	50	20120618	13	1834	36.28	-0.0482798226637195	-0.0223164880041461
5	A	26	50	20120618	13	1836	36.32	-0.0477534523758042	-0.0216396453931944
5	A	26	50	20120618	13	1838	36.36	-0.0468181198099219	-0.0215792301898098
5	A	26	50	20120618	13	1840	36.4	-0.0452262315266401	-0.0210456969102011
5	A	26	50	20120618	13	1842	36.44	-0.0443612419433502	-0.0213807806716698
5	A	26	50	20120618	13	1844	36.48	-0.0431974714607377	-0.0223768254257848
5	A	26	50	20120618	13	1846	36.52	-0.0424702050652196	-0.0218153190019124
5	A	26	50	20120618	13	1848	36.56	-0.041069879080029	-0.0217984615762489
5	A	26	50	20120618	13	1850	36.6	-0.0402068552535908	-0.0222949212473199
5	A	26	50	20120618	13	1852	36.64	-0.0392636172338948	-0.0229971772759876
5	A	26	50	20120618	13	1854	36.68	-0.0383321171867665	-0.0233853364724521
5	A	26	50	20120618	13	1856	36.72	-0.0371774542394958	-0.0237998000411768
5	A	26	50	20120618	13	1858	36.76	-0.0364013338364654	-0.0232185582670414
5	A	26	50	20120618	13	1860	36.8	-0.0347819977892582	-0.0238304085724140
5	A	26	50	20120618	13	1862	36.84	-0.033574306783146	-0.0241438923430378
5	A	26	50	20120618	13	1864	36.88	-0.0323534162147493	-0.0232055616444032
5	A	26	50	20120618	13	1866	36.92	-0.0306710111924077	-0.0243152101739836
5	A	26	50	20120618	13	1868	36.96	-0.0291589199093828	-0.0241310937102983
5	A	26	50	20120618	13	1870	37	-0.0280957565795976	-0.0241983678494604
5	A	26	50	20120618	13	1872	37.04	-0.0265668290841126	-0.0255892681012578
5	A	26	50	20120618	13	1874	37.08	-0.0255671285879389	-0.0256405969825041
5	A	26	50	20120618	13	1876	37.12	-0.0241162515389613	-0.0253508599789129
5	A	26	50	20120618	13	1878	37.16	-0.022408765439091	-0.0270583460787831
5	A	26	50	20120618	13	1880	37.2	-0.0219925623876846	-0.0265538961010846
5	A	26	50	20120618	13	1882	37.24	-0.0212205432039852	-0.0262403649543065
5	A	26	50	20120618	13	1884	37.28	-0.0206450289947774	-0.0266265159675125
5	A	26	50	20120618	13	1886	37.32	-0.0203168607376288	-0.0256502136347282
5	A	26	50	20120618	13	1888	37.36	-0.0197887933934386	-0.0254598604892328
5	A	26	50	20120618	13	1890	37.4	-0.0192221887296739	-0.0263258541641520
5	A	26	50	20120618	13	1892	37.44	-0.0181711452101182	-0.0262520322161961
5	A	26	50	20120618	13	1894	37.48	-0.0180920906719815	-0.0261562899580234
5	A	26	50	20120618	13	1896	37.52	-0.0170827664525158	-0.0260606891212070
5	A	26	50	20120618	13	1898	37.56	-0.016694281986932	-0.0269556034634767
5	A	26	50	20120618	13	1900	37.6	-0.0159411425542902	-0.0271342893470825
5	A	26	50	20120618	13	1902	37.64	-0.016044733697734	-0.0262574062277331
5	A	26	50	20120618	13	1904	37.68	-0.0155007564509672	-0.0268969843113163
5	A	26	50	20120618	13	1906	37.72	-0.015188356675039	-0.0271921306817836
5	A	26	50	20120618	13	1908	37.76	-0.0147495969173127	-0.0289786359644514
5	A	26	50	20120618	13	1910	37.8	-0.0145190801066459	-0.0284262441469885
5	A	26	50	20120618	13	1912	37.84	-0.0140463792234227	-0.0298273762339096
5	A	26	50	20120618	13	1914	37.88	-0.0134409543973708	-0.0287278251891646
5	A	26	50	20120618	13	1916	37.92	-0.0133134630447228	-0.0284360022205689
5	A	26	50	20120618	13	1918	37.96	-0.0128196903794203	-0.0277671499162445
5	A	26	50	20120618	13	1920	38	-0.0126214883486537	-0.0275512702159483
5	A	26	50	20120618	13	1922	38.04	-0.0120164877866705	-0.0277044295447533
5	A	26	50	20120618	13	1924	38.08	-0.0115095629352378	-0.0269385621900501
5	A	26	50	20120618	13	1926	38.12	-0.0106202347365395	-0.0274989443141405
5	A	26	50	20120618	13	1928	38.16	-0.00942706275396532	-0.0257799677290760
5	A	26	50	20120618	13	1930	38.2	-0.00855781638785269	-0.0260939938506009
5	A	26	50	20120618	13	1932	38.24	-0.00719939355051522	-0.0260828922741363
5	A	26	50	20120618	13	1934	38.28	-0.00696951313595147	-0.0256103328122693
5	A	26	50	20120618	13	1936	38.32	-0.00640686827016133	-0.0258873065384601
5	A	26	50	20120618	13	1938	38.36	-0.00466377934385838	-0.0259940089517411
5	A	26	50	20120618	13	1940	38.4	-0.00409434625296885	-0.0248499808904594
5	A	26	50	20120618	13	1942	38.44	-0.00331624595095117	-0.0246782953639873
5	A	26	50	20120618	13	1944	38.48	-0.00295364159355871	-0.0235258527320095
5	A	26	50	20120618	13	1946	38.52	-0.00228528426398119	-0.0222943555618950
5	A	26	50	20120618	13	1948	38.56	-0.00145238318642155	-0.0216277659992704
5	A	26	50	20120618	13	1950	38.6	-0.00075079183812826	-0.0207891373567832
5	A	26	50	20120618	13	1952	38.64	-4.03616550701397e-05	-0.0207995318264666
5	A	26	50	20120618	13	1954	38.68	0.00093537499228918	-0.0202900613906217
5	A	26	50	20120618	13	1956	38.72	0.00127556406471803	-0.0192744439208035
5	A	26	50	20120618	13	1958	38.76	0.0015339408825636	-0.0179060508778513
5	A	26	50	20120618	13	1960	38.8	0.00205620995114798	-0.0174341278120874
5	A	26	50	20120618	13	1962	38.84	0.0020206424800543	-0.0158043173921305
5	A	26	50	20120618	13	1964	38.88	0.00267082716535532	-0.0140110238843633
5	A	26	50	20120618	13	1966	38.92	0.00314628576502516	-0.0134309134810779
5	A	26	50	20120618	13	1968	38.96	0.00330389986655164	-0.0128207510395920
5	A	26	50	20120618	13	1970	39	0.00323375487385794	-0.0116295589560051
5	A	26	50	20120618	13	1972	39.04	0.00311578117848477	-0.0102279601786084
5	A	26	50	20120618	13	1974	39.08	0.00262313988403211	-0.00957848260008864
5	A	26	50	20120618	13	1976	39.12	0.00268804521547722	-0.00909072741349394
5	A	26	50	20120618	13	1978	39.16	0.00236347613184478	-0.00767411675913264
5	A	26	50	20120618	13	1980	39.2	0.00180711744533939	-0.00767299245935054
5	A	26	50	20120618	13	1982	39.24	0.0008104787215282	-0.00620578831479534
5	A	26	50	20120618	13	1984	39.28	0.00039955775777727	-0.00559352576616934
5	A	26	50	20120618	13	1986	39.32	-0.000165335707577040	-0.00513410434829684
5	A	26	50	20120618	13	1988	39.36	-0.00039906985409826	-0.00456145392155284
5	A	26	50	20120618	13	1990	39.4	-0.00077416878831428	-0.00326843139040734
5	A	26	50	20120618	13	1992	39.44	-0.00133768339544528	-0.00303102028862394
5	A	26	50	20120618	13	1994	39.48	-0.00190319911476703	-0.00260637438225014
5	A	26	50	20120618	13	1996	39.52	-0.00271456879083954	-0.00195086518288684
5	A	26	50	20120618	13	1998	39.56	-0.00359601274892763	-0.000615529381955079
5	A	26	50	20120618	13	2000	39.6	-0.00431652627468547	-0.000894610286353788
5	A	26	50	20120618	13	2002	39.64	-0.00460491977539241	0.000256198928959511
5	A	26	50	20120618	13	2004	39.68	-0.00566274444897967	-0.00026480441848655
5	A	26	50	20120618	13	2006	39.72	-0.00575953322518848	0.00025442409093873
5	A	26	50	20120618	13	2008	39.76	-0.00632303369018385	0.0012840069196854
5	A	26	50	20120618	13	2010	39.8	-0.00517442357696005	0.0033808048000735
5	A	26	50	20120618	13	2012	39.84	-0.0051482889103274	0.00360992153931356
5	A	26	50	20120618	13	2014	39.88	-0.0047182619213488	0.00435967393047347
5	A	26	50	20120618	13	2016	39.92	-0.00410442959566857	0.00404725294134182
5	A	26	50	20120618	13	2018	39.96	-0.00327965317502477	0.00487490021551724
5	A	26	50	20120618	13	2020	40	-0.0028638885298227	0.00534433426541136
5	A	26	50	20120618	13	2022	40.04	-0.00150236856478363	0.00484548457341988
5	A	26	50	20120618	13	2024	40.08	-0.00073848605881527	0.00526442624938981
5	A	26	50	20120618	13	2026	40.12	-0.00067128828718555	0.00542882291916144
5	A	26	50	20120618	13	2028	40.16	-7.30759503017302e-05	0.00614370787494103
5	A	26	50	20120618	13	2030	40.2	0.00055752187716044	0.00595346786653061
5	A	26	50	20120618	13	2032	40.24	0.00048783508966094	0.00574947321701254
5	A	26	50	20120618	13	2034	40.28	0.00111391238347098	0.00615609285021352
5	A	26	50	20120618	13	2036	40.32	0.00146658896165558	0.00642359134553639
5	A	26	50	20120618	13	2038	40.36	0.00157505914188959	0.00655368485113909
5	A	26	50	20120618	13	2040	40.4	0.00175935238227025	0.00695828428026622
5	A	26	50	20120618	13	2042	40.44	0.00207257240206464	0.00785550379064258
5	A	26	50	20120618	13	2044	40.48	0.00250626220416978	0.0083560434678411
5	A	26	50	20120618	13	2046	40.52	0.0027969679440512	0.00853697795101112
5	A	26	50	20120618	13	2048	40.56	0.00399810902004935	0.00748339591811097
5	A	26	50	20120618	13	2050	40.6	0.00403744537028676	0.00749702186578444
5	A	26	50	20120618	13	2052	40.64	0.00502328657354923	0.00784148893423947
5	A	26	50	20120618	13	2054	40.68	0.00537939261962259	0.00756259894867168
5	A	26	50	20120618	13	2056	40.72	0.00595729684975073	0.00722979207103842
5	A	26	50	20120618	13	2058	40.76	0.00602833986805654	0.00654584303693573
5	A	26	50	20120618	13	2060	40.8	0.00681673564480831	0.00499999447617695
5	A	26	50	20120618	13	2062	40.84	0.00731156189921481	0.00466125497264953
5	A	26	50	20120618	13	2064	40.88	0.00736226145542591	0.00378423043194386
5	A	26	50	20120618	13	2066	40.92	0.00792667408816901	0.00312421696238433
5	A	26	50	20120618	13	2068	40.96	0.00800881868293941	0.00341283673726125
5	A	26	50	20120618	13	2070	41	0.0080572272131795	0.00297475580204493
5	A	26	50	20120618	13	2072	41.04	0.0079119450539169	0.00174279194145486
5	A	26	50	20120618	13	2074	41.08	0.00795626650696171	0.000370637090426741
5	A	26	50	20120618	13	2076	41.12	0.007858834263582	0.000762239896915661
5	A	26	50	20120618	13	2078	41.16	0.00743523487524431	-0.000577628458483479
5	A	26	50	20120618	13	2080	41.2	0.00744218693698491	-0.00230436080285604
5	A	26	50	20120618	13	2082	41.24	0.00728627363939921	-0.00344414247578474
5	A	26	50	20120618	13	2084	41.28	0.00704163802763251	-0.00339518735200284
5	A	26	50	20120618	13	2086	41.32	0.00745950914393571	-0.00279997385497804
5	A	26	50	20120618	13	2088	41.36	0.00769596706577801	-0.00234770694351754
5	A	26	50	20120618	13	2090	41.4	0.00810444497560001	-0.00182298067886854
5	A	26	50	20120618	13	2092	41.44	0.00808916369095181	-0.00222801922130674
5	A	26	50	20120618	13	2094	41.48	0.0081793954659786	-0.00198349674662504
5	A	26	50	20120618	13	2096	41.52	0.00843451110734941	-0.00100246528368817
5	A	26	50	20120618	13	2098	41.56	0.00860408945561351	-0.000626977440742488
5	A	26	50	20120618	13	2100	41.6	0.00875778618557221	-0.00089796904356442
5	A	26	50	20120618	13	2102	41.64	0.0094853495659385	-0.000342939717807670
5	A	26	50	20120618	13	2104	41.68	0.0101888854578801	-0.00028386094623953
5	A	26	50	20120618	13	2106	41.72	0.0103245863202576	0.00120128249735439
5	A	26	50	20120618	13	2108	41.76	0.0106739112122993	0.00117810353706709
5	A	26	50	20120618	13	2110	41.8	0.0104910746118879	0.00286924132815628
5	A	26	50	20120618	13	2112	41.84	0.0104863582096574	0.003438554210893
5	A	26	50	20120618	13	2114	41.88	0.0100475843097955	0.00432122146371254
5	A	26	50	20120618	13	2116	41.92	0.00974953880152541	0.00425595550780903
5	A	26	50	20120618	13	2118	41.96	0.0093355065679373	0.00511400837357547
5	A	26	50	20120618	13	2120	42	0.00868126308971221	0.00553951695022228
5	A	26	50	20120618	13	2122	42.04	0.0081110238970921	0.0057602615451731
5	A	26	50	20120618	13	2124	42.08	0.00745610866742501	0.00565246311638121
5	A	26	50	20120618	13	2126	42.12	0.00676117119394266	0.0071616057641286
5	A	26	50	20120618	13	2128	42.16	0.00636267409633717	0.00676801598758454
5	A	26	50	20120618	13	2130	42.2	0.00550099377278324	0.00690769786114013
5	A	26	50	20120618	13	2132	42.24	0.00538831630720116	0.0070745397061611
5	A	26	50	20120618	13	2134	42.28	0.00543073564300454	0.00708629889193223
5	A	26	50	20120618	13	2136	42.32	0.00560737798801275	0.00655905886267611
5	A	26	50	20120618	13	2138	42.36	0.00578141110899839	0.00699964295589782
5	A	26	50	20120618	13	2140	42.4	0.00542190387930752	0.00734519189772806
5	A	26	50	20120618	13	2142	42.44	0.00536240084367067	0.0064617397563814
5	A	26	50	20120618	13	2144	42.48	0.00520243207656284	0.00691281024316811
5	A	26	50	20120618	13	2146	42.52	0.00560550415504261	0.00699601549811033
5	A	26	50	20120618	13	2148	42.56	0.00531362461790443	0.00757336818494915
5	A	26	50	20120618	13	2150	42.6	0.00531550552194238	0.00750558492890461
5	A	26	50	20120618	13	2152	42.64	0.00516842731145558	0.0074139297479272
5	A	26	50	20120618	13	2154	42.68	0.00538133716327085	0.00770737906211962
5	A	26	50	20120618	13	2156	42.72	0.00510799089486757	0.00724998704070911
5	A	26	50	20120618	13	2158	42.76	0.00519082845428357	0.00753483086537448
5	A	26	50	20120618	13	2160	42.8	0.00535870974627288	0.00791211475954438
5	A	26	50	20120618	13	2162	42.84	0.00533826728922878	0.00789684832413856
5	A	26	50	20120618	13	2164	42.88	0.00534396656988514	0.00807290377051839
5	A	26	50	20120618	13	2166	42.92	0.00500678270127634	0.00830537926696909
5	A	26	50	20120618	13	2168	42.96	0.00483575478411075	0.00794575182912542
5	A	26	50	20120618	13	2170	43	0.00470799473088596	0.00844665213078235
5	A	26	50	20120618	13	2172	43.04	0.00510507761492908	0.00755190749414014
5	A	26	50	20120618	13	2174	43.08	0.00503032228602204	0.00776740535677455
5	A	26	50	20120618	13	2176	43.12	0.00489220311845287	0.00769458042938015
5	A	26	50	20120618	13	2178	43.16	0.00517786718698442	0.00775208942389405
5	A	26	50	20120618	13	2180	43.2	0.00510673224479706	0.00786098386819678
5	A	26	50	20120618	13	2182	43.24	0.00501418610927536	0.00729201746778283
5	A	26	50	20120618	13	2184	43.28	0.00480854531517069	0.0075068930764498
5	A	26	50	20120618	13	2186	43.32	0.00503933789748216	0.00783547852659938
5	A	26	50	20120618	13	2188	43.36	0.00489122731109483	0.00681666493413018
5	A	26	50	20120618	13	2190	43.4	0.00503072533688731	0.00694431185026997
5	A	26	50	20120618	13	2192	43.44	0.00517020214947636	0.00707189512679946
5	A	26	50	20120618	13	2194	43.48	0.00490404715703774	0.00724257656164227
5	A	26	50	20120618	13	2196	43.52	0.00516957989550891	0.00746418382686614
5	A	26	50	20120618	13	2198	43.56	0.0048528879814189	0.00783641190755055
5	A	26	50	20120618	13	2200	43.6	0.0049357255408349	0.00692597657143381
5	A	26	50	20120618	13	2202	43.64	0.00499462046463993	0.00684347842327277
5	A	26	50	20120618	13	2204	43.68	0.00534654043856866	0.00687369309603287
5	A	26	50	20120618	13	2206	43.72	0.00522051986802559	0.00731207101609728
5	A	26	50	20120618	13	2208	43.76	0.00526669394083707	0.00766846697595093
5	A	26	50	20120618	13	2210	43.8	0.00531966330981576	0.00768919227570751
5	A	26	50	20120618	13	2212	43.84	0.00535272762290404	0.00788230313764955
5	A	26	50	20120618	13	2214	43.88	0.00545474191822582	0.00700054805257774
5	A	26	50	20120618	13	2216	43.92	0.00544349892040496	0.00717882381425049
5	A	26	50	20120618	13	2218	43.96	0.00536708189056213	0.00666917660171029
5	A	26	50	20120618	13	2220	44	0.00551978867102717	0.00719793691054596
5	A	26	50	20120618	13	2222	44.04	0.00544187257480823	0.00655026245431815
5	A	26	50	20120618	13	2224	44.08	0.00570230000231923	0.00692963938456035
5	A	26	50	20120618	13	2226	44.12	0.00527911780698252	0.00660037511190084
5	A	26	50	20120618	13	2228	44.16	0.00556669813489109	0.00752433740074167
5	A	26	50	20120618	13	2230	44.2	0.00559114988738452	0.00652965029164656
5	A	26	50	20120618	13	2232	44.24	0.00560631732784097	0.00720050370816167
5	A	26	50	20120618	13	2234	44.28	0.00589918681447282	0.00661552841022166
5	A	26	50	20120618	13	2236	44.32	0.00569201159865297	0.00621457765208546
5	A	26	50	20120618	13	2238	44.36	0.00577628458483478	0.00685780440665961
5	A	26	50	20120618	13	2240	44.4	0.00589114701037073	0.00609797574386779
5	A	26	50	20120618	13	2242	44.44	0.00586277788630952	0.00672442992559221
5	A	26	50	20120618	13	2244	44.48	0.00610467204508563	0.00581799681385698
5	A	26	50	20120618	13	2246	44.52	0.00586895092850928	0.00621362305793085
5	A	26	50	20120618	13	2248	44.56	0.0059495328172933	0.00653248578983912
5	A	26	50	20120618	13	2250	44.6	0.00554093823485246	0.00698492099271352
5	A	26	50	20120618	13	2252	44.64	0.00581990600216618	0.00724297254143974
5	A	26	50	20120618	13	2254	44.68	0.00571326015742763	0.00609987786110919
5	A	26	50	20120618	13	2256	44.72	0.00572631334860833	0.00717568426014202
5	A	26	50	20120618	13	2258	44.76	0.00574764676019673	0.00646466717845551
5	A	26	50	20120618	13	2260	44.8	0.00563513900024214	0.00742144629301122
5	A	26	50	20120618	13	2262	44.84	0.0055256435151754	0.00708031676856339
5	A	26	50	20120618	13	2264	44.88	0.00558178779360161	0.00652116501027232
5	A	26	50	20120618	13	2266	44.92	0.00576209295173637	0.00655569303439766
5	A	26	50	20120618	13	2268	44.96	0.00554602940367701	0.00656474400119685
5	A	26	50	20120618	13	2270	45	0.00573884328077096	0.00630058304988118
5	A	26	50	20120618	13	2272	45.04	0.00593178443708552	0.0060362382508024
5	A	26	50	20120618	13	2274	45.08	0.00604205066854375	0.0069096424047884
5	A	26	50	20120618	13	2276	45.12	0.00570541127215646	0.00612151532861349
5	A	26	50	20120618	13	2278	45.16	0.00573008929881987	0.00621746971882051
5	A	26	50	20120618	13	2280	45.2	0.0059119288786698	0.00604524679119471
5	A	26	50	20120618	13	2282	45.24	0.0057730743200482	0.00639022297653219
5	A	26	50	20120618	13	2284	45.28	0.00600035965272499	0.00605844140373165
5	A	26	50	20120618	13	2286	45.32	0.00575821800657547	0.00570947006508047
5	A	26	50	20120618	13	2288	45.36	0.00582279099783342	0.00599321787423501
5	A	26	50	20120618	13	2290	45.4	0.00557348635999048	0.00660038925403646
5	A	26	50	20120618	13	2292	45.44	0.00572554967328465	0.00590787008574579
5	A	26	50	20120618	13	2294	45.48	0.00582916910099973	0.00628523883272943
5	A	26	50	20120618	13	2296	45.52	0.00577775536693965	0.00613060165075174
5	A	26	50	20120618	13	2298	45.56	0.00556237064139023	0.00679012014556443
5	A	26	50	20120618	13	2300	45.6	0.00585088435024996	0.00631473225657272
5	A	26	50	20120618	13	2302	45.64	0.00575427235073645	0.00633919108013396
5	A	26	50	20120618	13	2304	45.68	0.00548102507728253	0.00628947440234873
5	A	26	50	20120618	13	2306	45.72	0.005482736275693	0.00659152213500038
5	A	26	50	20120618	13	2308	45.76	0.00558075541770108	0.0060488742489822
5	A	26	50	20120618	13	2310	45.8	0.00550612029694684	0.00605682920027055
5	A	26	50	20120618	13	2312	45.84	0.00603306334135487	0.00589874133720067
5	A	26	50	20120618	13	2314	45.88	0.00589829585992852	0.00530093205118213
5	A	26	50	20120618	13	2316	45.92	0.00574987414655747	0.00612401848661889
5	A	26	50	20120618	13	2318	45.96	0.00605219057978596	0.00632108914653559
5	A	26	50	20120618	13	2320	46	0.00583051260388398	0.00686445828147058
5	A	26	50	20120618	13	2322	46.04	0.00592083842411275	0.00597095815276325
5	A	26	50	20120618	13	2324	46.08	0.00579348142175324	0.00640575104144705
5	A	26	50	20120618	13	2326	46.12	0.00583795136722206	0.00638737333620401
5	A	26	50	20120618	13	2328	46.16	0.00565329043131519	0.00584378499816685
5	A	26	50	20120618	13	2330	46.2	0.00578397790661409	0.0059530471379958
5	A	26	50	20120618	13	2332	46.24	0.00588935803021432	0.00613547361647412
5	A	26	50	20120618	13	2334	46.28	0.00582804480121764	0.0065202599135924
5	A	26	50	20120618	13	2336	46.32	0.00551321964902995	0.00668106306670203
5	A	26	50	20120618	13	2338	46.36	0.00569538449799923	0.00662077514253807
5	A	26	50	20120618	13	2340	46.4	0.00598388406472334	0.00701737719396998
5	A	26	50	20120618	13	2342	46.44	0.00589716448907862	0.00647371107418689
5	A	26	50	20120618	13	2344	46.48	0.00562735375458127	0.00695071823770752
5	A	26	50	20120618	13	2346	46.52	0.00564470615499159	0.00688072880850568
5	A	26	50	20120618	13	2348	46.56	0.00561751082818716	0.00681069695289696
5	A	26	50	20120618	13	2350	46.6	0.00591791807310645	0.00748688902561004
5	A	26	50	20120618	13	2352	46.64	0.0059242678920015	0.00650170543165407
5	A	26	50	20120618	13	2354	46.68	0.00593886964703301	0.00644131144147292
5	A	26	50	20120618	13	2356	46.72	0.0059107975078199	0.00633755059240161
5	A	26	50	20120618	13	2358	46.76	0.0057050223634268	0.00725904507857611
5	A	26	50	20120618	13	2360	46.8	0.00574252023603313	0.00711136582732529
5	A	26	50	20120618	13	2362	46.84	0.0057824293427633	0.00660690170749119
5	A	26	50	20120618	13	2364	46.88	0.00569581583313575	0.00734543938510148
5	A	26	50	20120618	13	2366	46.92	0.00577520978252738	0.00736091088147384
5	A	26	50	20120618	13	2368	46.96	0.00576419305887649	0.00723819957066673
5	A	26	50	20120618	13	2370	47	0.0058006656266501	0.00722388772941551
5	A	26	50	20120618	13	2372	47.04	0.00556746181021477	0.00727259324450364
5	A	26	50	20120618	13	2374	47.08	0.00553765018831995	0.00730697277620493
5	A	26	50	20120618	13	2376	47.12	0.00578327787090072	0.00725130225932211
5	A	26	50	20120618	13	2378	47.16	0.00552693044951716	0.00719004559886792
5	A	26	50	20120618	13	2380	47.2	0.00552408788025679	0.00696900401906901
5	A	26	50	20120618	13	2382	47.24	0.00525876020275216	0.00672315006231826
5	A	26	50	20120618	13	2384	47.28	0.00526851827633254	0.006847190733874
5	A	26	50	20120618	13	2386	47.32	0.00519011427643457	0.00694055711326187
5	A	26	50	20120618	13	2388	47.36	0.00506260878165101	0.00640110534989466
5	A	26	50	20120618	13	2390	47.4	0.0053759419385304	0.00709494680786614
5	A	26	50	20120618	13	2392	47.44	0.00524249674678487	0.00628328721801335
5	A	26	50	20120618	13	2394	47.48	0.00504179862908069	0.00654239235584354
5	A	26	50	20120618	13	2396	47.52	0.00528208058439569	0.00709740753946467
5	A	26	50	20120618	13	2398	47.56	0.00500570082790112	0.0067090503531014
5	A	26	50	20120618	13	2400	47.6	0.00499534171355674	0.00672079539673691
5	A	26	50	20120618	13	2402	47.64	0.00510230575634683	0.00648779664126813
5	A	26	50	20120618	13	2404	47.68	0.00537418831371305	0.00594181121124275
5	A	26	50	20120618	13	2406	47.72	0.00543692282733992	0.00637907190259288
5	A	26	50	20120618	13	2408	47.76	0.00519367102354394	0.00638132757322487
5	A	26	50	20120618	13	2410	47.8	0.00551703802564836	0.00594663367949044
5	A	26	50	20120618	13	2412	47.84	0.00565611885843994	0.00625219573284458
5	A	26	50	20120618	13	2414	47.88	0.0054445383673733	0.0060085267360477
5	A	26	50	20120618	13	2416	47.92	0.00551609050256157	0.00729406807744827
5	A	26	50	20120618	13	2418	47.96	0.00566780026246514	0.00714077439835484
5	A	26	50	20120618	13	2420	48	0.00572745886159385	0.00689336480668548
5	A	26	50	20120618	13	2422	48.04	0.00559806539170453	0.0064447550514973
5	A	26	50	20120618	13	2424	48.08	0.00544021087387244	0.00713466499576539
5	A	26	50	20120618	13	2426	48.12	0.00535433275529734	0.00668997261214498
5	A	26	50	20120618	13	2428	48.16	0.0056752814522101	0.00621701009941274
5	A	26	50	20120618	13	2430	48.2	0.00558825074958166	0.00713781869200948
5	A	26	50	20120618	13	2432	48.24	0.00571579867077209	0.00682063887424044
5	A	26	50	20120618	13	2434	48.28	0.00568564056655448	0.00674935543962903
5	A	26	50	20120618	13	2436	48.32	0.00542811227684634	0.0074624302020488
5	A	26	50	20120618	13	2438	48.36	0.00514188959395765	0.00688769381030037
5	A	26	50	20120618	13	2440	48.4	0.00480997367086868	0.00666989077955929
5	A	26	50	20120618	13	2442	48.44	0.00470000442425855	0.00677008781045342
5	A	26	50	20120618	13	2444	48.48	0.00484990399080229	0.00613434931669203
5	A	26	50	20120618	13	2446	48.52	0.00482845037106109	0.00678058834615404
5	A	26	50	20120618	13	2448	48.56	0.00450914216188068	0.00703629937143453
5	A	26	50	20120618	13	2450	48.6	0.00416062337156945	0.00645582127262287
5	A	26	50	20120618	13	2452	48.64	0.00414865205376397	0.0069634603019045
5	A	26	50	20120618	13	2454	48.68	0.00417801112731883	0.00632094065411154
5	A	26	50	20120618	13	2456	48.72	0.00413516752744674	0.00647740217158468
5	A	26	50	20120618	13	2458	48.76	0.00383957567970733	0.00664186813782086
5	A	26	50	20120618	13	2460	48.8	0.00335109217312803	0.00646697234656218
5	A	26	50	20120618	13	2462	48.84	0.00266135193448743	0.00662914021575951
5	A	26	50	20120618	13	2464	48.88	0.00183506230533189	0.00533698035488702
5	A	26	50	20120618	13	2466	48.92	0.00143583688774178	0.00540708999224167
5	A	26	50	20120618	13	2468	48.96	0.00075010919724169	0.00446205210294485
5	A	26	50	20120618	13	2470	49	0.000255370199811950	0.00364077119396317
5	A	26	50	20120618	13	2472	49.04	-0.00044701381518305	0.00434789141017856
5	A	26	50	20120618	13	2474	49.08	-0.00038788342481988	0.00377202576890058
5	A	26	50	20120618	13	2476	49.12	-0.0010688696815094	0.00353353279374198
5	A	26	50	20120618	13	2478	49.16	-0.00146206347825599	0.00259025234763912
5	A	26	50	20120618	13	2480	49.2	-0.00197370473191914	0.00208742164446956
5	A	26	50	20120618	13	2482	49.24	-0.00209731406833836	0.00196060204326375
5	A	26	50	20120618	13	2484	49.28	-0.002465624777455	0.00189460776737561
5	A	26	50	20120618	13	2486	49.32	-0.00273374552674531	0.00172822554176242
5	A	26	50	20120618	13	2488	49.36	-0.00260969778412176	0.00109111526084553
5	A	26	50	20120618	13	2490	49.4	-0.00282261470700484	0.000606513770494951
5	A	26	50	20120618	13	2492	49.44	-0.00243468885577809	-0.000188281322626539
5	A	26	50	20120618	13	2494	49.48	-0.00236416909649035	-0.000359846640945839
5	A	26	50	20120618	13	2496	49.52	-0.00267104636845751	-0.000182285057122079
5	A	26	50	20120618	13	2498	49.56	-0.00270691082439929	0.000283613458866110
5	A	26	50	20120618	13	2500	49.6	-0.0022277257719926	0.000242254783234511
5	A	26	50	20120618	13	2502	49.64	-0.00230522467521064	0.000263552839483851
5	A	26	50	20120618	13	2504	49.68	-0.00232809250851422	0.00028264472257589
5	A	26	50	20120618	13	2506	49.72	-0.0021453690451878	0.00099001313327147
5	A	26	50	20120618	13	2508	49.76	-0.00152135438185849	0.000589613918424591
5	A	26	50	20120618	13	2510	49.8	-0.00127306797778045	0.000598926514732821
5	A	26	50	20120618	13	2512	49.84	-0.0008329364328987	0.0003704320294602
5	A	26	50	20120618	13	2514	49.88	0.0005917705941072	-0.0008265017611899
5	A	26	50	20120618	13	2516	49.92	0.0018201140679776	-0.000191717861583110
5	A	26	50	20120618	13	2518	49.96	0.00205810499732156	-4.7362012203879e-05
5	A	26	50	20120618	13	2520	50	0.00229294223042142	-0.0001842649561094
5	A	26	50	20120618	13	2522	50.04	0.00341647126611654	-0.00027724242676762
5	A	26	50	20120618	13	2524	50.08	0.00418669581280536	-0.000397689581661378
5	A	26	50	20120618	13	2526	50.12	0.00455745240427812	-0.000237792232338439
5	A	26	50	20120618	13	2528	50.16	0.00603745235314569	-0.000131983602028809
5	A	26	50	20120618	13	2530	50.2	0.00718832025832181	-0.000460948768519889
5	A	26	50	20120618	13	2532	50.24	0.00775108533226481	-0.00071970035295948
5	A	26	50	20120618	13	2534	50.28	0.00839022500964361	-0.00117205070302014
5	A	26	50	20120618	13	2536	50.32	0.00917991479180501	-0.000867011908684078
5	A	26	50	20120618	13	2538	50.36	0.00897831864848871	-0.0010915183117108
5	A	26	50	20120618	13	2540	50.4	0.00914678683910641	-0.000168284342854590
5	A	26	50	20120618	13	2542	50.44	0.00873892057665021	-0.000496954645817909
5	A	26	50	20120618	13	2544	50.48	0.00885075658516261	1.79322279708904e-05
5	A	26	50	20120618	13	2546	50.52	0.0089519435655504	0.000167909576260551
5	A	26	50	20120618	13	2548	50.56	0.00889239810350671	0.000578024438280941
5	A	26	50	20120618	13	2550	50.6	0.00899139305287281	0.000971034387264421
5	A	26	50	20120618	13	2552	50.64	0.00930916684033811	0.00129927335509122
5	A	26	50	20120618	13	2554	50.68	0.00951116603451961	0.00193161773630291
5	A	26	50	20120618	13	2556	50.72	0.0092379258321335	0.00246957043329402
5	A	26	50	20120618	13	2558	50.76	0.0089107758087497	0.00271149994740918
5	A	26	50	20120618	13	2560	50.8	0.00888754735098781	0.00303376386293495
5	A	26	50	20120618	13	2562	50.84	0.00874092168884091	0.00294427242870798
5	A	26	50	20120618	13	2564	50.88	0.00903191027143481	0.00302213902745224
5	A	26	50	20120618	13	2566	50.92	0.00885690841415901	0.00391246424671204
5	A	26	50	20120618	13	2568	50.96	0.00831962039754221	0.0046633833640609
5	A	26	50	20120618	13	2570	51	0.00821020976528921	0.00482521889307107
5	A	26	50	20120618	13	2572	51.04	0.0079428880466616	0.00577478551845867
5	A	26	50	20120618	13	2574	51.08	0.00776737707250331	0.00659966093405184
5	A	26	50	20120618	13	2576	51.12	0.00731400141760991	0.00771269650511415
5	A	26	50	20120618	13	2578	51.16	0.00662450866634273	0.00940879818580726
5	A	26	50	20120618	13	2580	51.2	0.00638757839717055	0.00977493100603784
5	A	26	50	20120618	13	2582	51.24	0.00586728922757349	0.0112588511549003
5	A	26	50	20120618	13	2584	51.28	0.00543013460224054	0.0118301722208956
5	A	26	50	20120618	13	2586	51.32	0.00523584994304172	0.0130599299083284
5	A	26	50	20120618	13	2588	51.36	0.004963910817133	0.0136421616319574
5	A	26	50	20120618	13	2590	51.4	0.00457153726425258	0.0144892896979545
5	A	26	50	20120618	13	2592	51.44	0.00449340125782469	0.0147132594069343
5	A	26	50	20120618	13	2594	51.48	0.0040283031867128	0.0145519457227286
5	A	26	50	20120618	13	2596	51.52	0.00437671520390006	0.0138026890134224
5	A	26	50	20120618	13	2598	51.56	0.00359596607988006	0.0146025158783988
5	A	26	50	20120618	13	2600	51.6	0.00350872112389692	0.0137677501602571
5	A	26	50	20120618	13	2602	51.64	0.00318467600638934	0.0142481931556276
5	A	26	50	20120618	13	2604	51.68	0.00310001220936064	0.0146425414385447
5	A	26	50	20120618	13	2606	51.72	0.00307449088007891	0.0145148610126146
5	A	26	50	20120618	13	2608	51.76	0.00294132520764399	0.0141851121596779
5	A	26	50	20120618	13	2610	51.8	0.00280805608548698	0.0138550707766659
5	A	26	50	20120618	13	2612	51.84	0.00253688841307653	0.0145849951865745
5	A	26	50	20120618	13	2614	51.88	0.00234809373092685	0.0146304451820421
5	A	26	50	20120618	13	2616	51.92	0.00180729705046182	0.0145573741814878
5	A	26	50	20120618	13	2618	51.96	0.00140261701116163	0.0145089401954037
5	A	26	50	20120618	13	2620	52	0.00114356844187394	0.0144844106611643
5	A	26	50	20120618	13	2622	52.04	0.0011533795484629	0.0137439319754397
5	A	26	50	20120618	13	2624	52.08	0.00094813331994213	0.0132858413325293
5	A	26	50	20120618	13	2626	52.12	0.00083596355702895	0.0134650731025702
5	A	26	50	20120618	13	2628	52.16	0.00045755465597019	0.0143628377922749
5	A	26	50	20120618	13	2630	52.2	0.00047582629519605	0.0134627191440957
5	A	26	50	20120618	13	2632	52.24	0.0004300906285889	0.0131299546928693
5	A	26	50	20120618	13	2634	52.28	-0.000155400857301371	0.01309068905331
5	A	26	50	20120618	13	2636	52.32	-0.000117316793173440	0.0124162795967923
5	A	26	50	20120618	13	2638	52.36	-0.00055306356890506	0.0126237440192856
5	A	26	50	20120618	13	2640	52.4	-0.000192426382577861	0.0122595712990525
5	A	26	50	20120618	13	2642	52.44	-0.000549641879190901	0.0122132268135068
5	A	26	50	20120618	13	2644	52.48	-0.00068131506134277	0.0118421753585062
5	A	26	50	20120618	13	2646	52.52	-0.0008294560533217	0.0111780203645293
5	A	26	50	20120618	13	2648	52.56	-0.0006848777481491	0.0109427485436017
5	A	26	50	20120618	13	2650	52.6	-0.0010727898815043	0.0108857915166412
5	A	26	50	20120618	13	2652	52.64	-0.00116170997345207	0.0107788430302003
5	A	26	50	20120618	13	2654	52.68	-0.00133767278884356	0.0105362976260787
5	A	26	50	20120618	13	2656	52.72	-0.00160874075919786	0.0104287947679214
5	A	26	50	20120618	13	2658	52.76	-0.00177963220475468	0.0100945856975410
5	A	26	50	20120618	13	2660	52.8	-0.00170665666361589	0.00910107026438234
5	A	26	50	20120618	13	2662	52.84	-0.00175554390514678	0.00876004468463135
5	A	26	50	20120618	13	2664	52.88	-0.00196836254018728	0.00870201313820615
5	A	26	50	20120618	13	2666	52.92	-0.00199390677265764	0.00815723473945626
5	A	26	50	20120618	13	2668	52.96	-0.00202180920624326	0.00669628000463317
5	A	26	50	20120618	13	2670	53	-0.00248922093074320	0.00658696129626173
5	A	26	50	20120618	13	2672	53.04	-0.00307484888824224	0.00700381276458648
5	A	26	50	20120618	13	2674	53.08	-0.00303807014323238	0.00666472182898881
5	A	26	50	20120618	13	2676	53.12	-0.00294343097163837	0.00604061524177794
5	A	26	50	20120618	13	2678	53.16	-0.00325052744670769	0.00678282280358259
5	A	26	50	20120618	13	2680	53.2	-0.0030843856374001	0.0063704381287946
5	A	26	50	20120618	13	2682	53.24	-0.00318808991792892	0.00681266270974866
5	A	26	50	20120618	13	2684	53.28	-0.00308741205442358	0.00584261120091008
5	A	26	50	20120618	13	2686	53.32	-0.00268584611338774	0.005088580813724
5	A	26	50	20120618	13	2688	53.36	-0.00295255972018349	0.00534249578778028
5	A	26	50	20120618	13	2690	53.4	-0.0024268894679816	0.00423873745768713
5	A	26	50	20120618	13	2692	53.44	-0.00168519102305941	0.00315683579820047
5	A	26	50	20120618	13	2694	53.48	-0.00146535859585632	0.00381011054013528
5	A	26	50	20120618	13	2696	53.52	-0.00119503874447652	0.00373595625199225
5	A	26	50	20120618	13	2698	53.56	-0.0006682229792891	0.00266315505677946
5	A	26	50	20120618	13	2700	53.6	-0.000546006643228821	0.00276305510282549
5	A	26	50	20120618	13	2702	53.64	-0.00050355195208638	0.00189662302170199
5	A	26	50	20120618	13	2704	53.68	-0.000283514463916751	0.00200561646095409
5	A	26	50	20120618	13	2706	53.72	0.00027968901623052	0.00085770638344366
5	A	26	50	20120618	13	2708	53.76	0.000533342360777759	0.00058763401943727
5	A	26	50	20120618	13	2710	53.8	0.00062634811570723	0.000184590225228751
5	A	26	50	20120618	13	2712	53.84	0.000757410357600149	0.00109846210030205
5	A	26	50	20120618	13	2714	53.88	0.000847559401133629	0.00035163713121626
5	A	26	50	20120618	13	2716	53.92	0.00106912423995062	0.000108067129368741
5	A	26	50	20120618	13	2718	53.96	0.00105959951160804	-0.00045541919349101
5	A	26	50	20120618	13	2720	54	0.00076820080708106	-0.000132837079913710
5	A	26	50	20120618	13	2722	54.04	0.00080395212593785	-0.00117311843425973
5	A	26	50	20120618	13	2724	54.08	0.00051618795026617	-0.00208532860839724
5	A	26	50	20120618	13	2726	54.12	0.00055710821969344	-0.00144423024523446
5	A	26	50	20120618	13	2728	54.16	0.00071192217836642	-0.00218502359347674
5	A	26	50	20120618	13	2730	54.2	8.56589154729298e-05	-0.00284183386931744
5	A	26	50	20120618	13	2732	54.24	-0.000124019458352310	-0.00265123323644864
5	A	26	50	20120618	13	2734	54.28	-0.000104043691783790	-0.00343769861168774
5	A	26	50	20120618	13	2736	54.32	-9.70928321247302e-05	-0.00476986657423974
5	A	26	50	20120618	13	2738	54.36	0.000158109076273310	-0.00396227284837884
5	A	26	50	20120618	13	2740	54.4	0.00037801221415451	-0.00526194218326754
5	A	26	50	20120618	13	2742	54.44	0.00083427286471513	-0.00520576254950224
5	A	26	50	20120618	13	2744	54.48	0.00093528306840763	-0.00559803003636544
5	A	26	50	20120618	13	2746	54.52	0.0010058240408988	-0.00488685032011924
5	A	26	50	20120618	13	2748	54.56	0.00109874494301452	-0.00544446765669524
5	A	26	50	20120618	13	2750	54.6	0.00108586852852912	-0.00511453870366134
5	A	26	50	20120618	13	2752	54.64	0.00112266636542207	-0.00555673500034414
5	A	26	50	20120618	13	2754	54.68	0.0010491484733821	-0.00565726437142544
5	A	26	50	20120618	13	2756	54.72	0.00122349979241927	-0.00522411197047404
5	A	26	50	20120618	13	2758	54.76	0.00105730141456918	-0.00596122836345414
5	A	26	50	20120618	13	2760	54.8	0.00105669330273736	-0.00553827951335524
5	A	26	50	20120618	13	2762	54.84	0.00052507628250569	-0.00506113799954614
5	A	26	50	20120618	13	2764	54.88	0.000243414438355649	-0.00590834384728914
5	A	26	50	20120618	13	2766	54.92	-7.34401102940405e-05	-0.00591378856950434
5	A	26	50	20120618	13	2768	54.96	-0.00057306761974483	-0.00543237613073694
5	A	26	50	20120618	13	2770	55	-0.00049705364076728	-0.00590861254786604
5	A	26	50	20120618	13	2772	55.04	-0.00108775650363489	-0.00552209383913384
5	A	26	50	20120618	13	2774	55.08	-0.00134755460611064	-0.00657682138501954
5	A	26	50	20120618	13	2776	55.12	-0.00234941884903480	-0.00722767782176264
5	A	26	50	20120618	13	2778	55.16	-0.00252082153279442	-0.00638664501621944
5	A	26	50	20120618	13	2780	55.2	-0.00341828145947639	-0.00704892122747874
5	A	26	50	20120618	13	2782	55.24	-0.00369978066906675	-0.00796356384894354
5	A	26	50	20120618	13	2784	55.28	-0.00406945609427108	-0.00814316897136494
5	A	26	50	20120618	13	2786	55.32	-0.00480817054857667	-0.00878288847630434
5	A	26	50	20120618	13	2788	55.36	-0.00498777567099805	-0.00915482664320844
5	A	26	50	20120618	13	2790	55.4	-0.00533447012581381	-0.00966245860142234
5	A	26	50	20120618	13	2792	55.44	-0.00524586964613114	-0.00976039289061664
5	A	26	50	20120618	13	2794	55.48	-0.00527959863959374	-0.0100027183845292
5	A	26	50	20120618	13	2796	55.52	-0.00544209177791041	-0.00907923692829964
5	A	26	50	20120618	13	2798	55.56	-0.00495864287161317	-0.0101166332869784
5	A	26	50	20120618	13	2800	55.6	-0.00517339120105952	-0.0101543220784156
5	A	26	50	20120618	13	2802	55.64	-0.00492781301595343	-0.00982855798432304
5	A	26	50	20120618	13	2804	55.68	-0.0049201055520385	-0.0103733837592272
5	A	26	50	20120618	13	2806	55.72	-0.00458323988148123	-0.0101421598417792
5	A	26	50	20120618	13	2808	55.76	-0.00442194882469257	-0.0108838441445658
5	A	26	50	20120618	13	2810	55.8	-0.00419249267419754	-0.0102162646324476
5	A	26	50	20120618	13	2812	55.84	-0.0033409946882927	-0.0121627881796979
5	A	26	50	20120618	13	2814	55.88	-0.00268380964585792	-0.0118847537933354
5	A	26	50	20120618	13	2816	55.92	-0.00251403330769503	-0.0120812587678271
5	A	26	50	20120618	13	2818	55.96	-0.00230260838012025	-0.0122222558599957
5	A	26	50	20120618	13	2820	56	-0.00200625992812497	-0.0119561715782352
5	A	26	50	20120618	13	2822	56.04	-0.00176534864777472	-0.0122208416464333
5	A	26	50	20120618	13	2824	56.08	-0.00125672674006723	-0.0130292768293639
5	A	26	50	20120618	13	2826	56.12	-0.00110095111617183	-0.0126097503760859
5	A	26	50	20120618	13	2828	56.16	-0.000257796990285	-0.0133274637589903
5	A	26	50	20120618	13	2830	56.2	0.000256693903706339	-0.0141240902586750
5	A	26	50	20120618	13	2832	56.24	0.00103557202318332	-0.0148301363796898
5	A	26	50	20120618	13	2834	56.28	0.0015661849517857	-0.0149333739697430
5	A	26	50	20120618	13	2836	56.32	0.0019478811922702	-0.0145166052329117
5	A	26	50	20120618	13	2838	56.36	0.00249999016702066	-0.0156358138461738
5	A	26	50	20120618	13	2840	56.4	0.00270512184424287	-0.0160038629257813
5	A	26	50	20120618	13	2842	56.44	0.00290417240314689	-0.0163714877413202
5	A	26	50	20120618	13	2844	56.48	0.00334498277053858	-0.0160435316162059
5	A	26	50	20120618	13	2846	56.52	0.00383005802243255	-0.0167410217451683
5	A	26	50	20120618	13	2848	56.56	0.00382489614292989	-0.0163707099238609
5	A	26	50	20120618	13	2850	56.6	0.00407210067363271	-0.0163673158113112
5	A	26	50	20120618	13	2852	56.64	0.00442218924099817	-0.0157667700220495
5	A	26	50	20120618	13	2854	56.68	0.00472412383656482	-0.0150525921730511
5	A	26	50	20120618	13	2856	56.72	0.00581292685823587	-0.0151234442725260
5	A	26	50	20120618	13	2858	56.76	0.00690129854477041	-0.0150571247275185
5	A	26	50	20120618	13	2860	56.8	0.00720990822835141	-0.0147698696687293
5	A	26	50	20120618	13	2862	56.84	0.00874110553660401	-0.0145148586791622
5	A	26	50	20120618	13	2864	56.88	0.0089340891193255	-0.0143008033143614
5	A	26	50	20120618	13	2866	56.92	0.0103579476181939	-0.0145793751018776
5	A	26	50	20120618	13	2868	56.96	0.0112790956220457	-0.0136886326896169
5	A	26	50	20120618	13	2870	57	0.012454936417413	-0.0138200909113073
5	A	26	50	20120618	13	2872	57.04	0.0136278780749774	-0.0139004253127179
5	A	26	50	20120618	13	2874	57.08	0.0141539655201802	-0.0129326789719860
5	A	26	50	20120618	13	2876	57.12	0.015417473414279	-0.0131345791712182
5	A	26	50	20120618	13	2878	57.16	0.0165144336197778	-0.0126553474497640
5	A	26	50	20120618	13	2880	57.2	0.0168736601280765	-0.0128705744905012
5	A	26	50	20120618	13	2882	57.24	0.0178113134184147	-0.0120493109763463
5	A	26	50	20120618	13	2884	57.28	0.0188539416601675	-0.0120186939598277
5	A	26	50	20120618	13	2886	57.32	0.0195699438446614	-0.0124913382745084
5	A	26	50	20120618	13	2888	57.36	0.0204048177501405	-0.0119701369371636
5	A	26	50	20120618	13	2890	57.4	0.0210176530552593	-0.0129669595087379
5	A	26	50	20120618	13	2892	57.44	0.0209327083176353	-0.0121364838074378
5	A	26	50	20120618	13	2894	57.48	0.0215357926202415	-0.0131884536368768
5	A	26	50	20120618	13	2896	57.52	0.0215950905949118	-0.0126078765431158
5	A	26	50	20120618	13	2898	57.56	0.0212419543973195	-0.0129403652226975
5	A	26	50	20120618	13	2900	57.6	0.0213217867529154	-0.0130732305868825
5	A	26	50	20120618	13	2902	57.64	0.0212740146187785	-0.0138204727489692
5	A	26	50	20120618	13	2904	57.68	0.020920015750913	-0.0141077207366906
5	A	26	50	20120618	13	2906	57.72	0.0211916366787702	-0.0144589194617025
5	A	26	50	20120618	13	2908	57.76	0.0209794622180074	-0.0141932311597395
5	A	26	50	20120618	13	2910	57.8	0.0210139902421327	-0.0140363736624688
5	A	26	50	20120618	13	2912	57.84	0.0208287197801805	-0.0150877085100184
5	A	26	50	20120618	13	2914	57.88	0.0208196852889693	-0.0157881520118738
5	A	26	50	20120618	13	2916	57.92	0.0204105820846207	-0.0163374037802535
5	A	26	50	20120618	13	2918	57.96	0.020881754202983	-0.0174996483264321
5	A	26	50	20120618	13	2920	58	0.020499400353192	-0.0176660517652488
5	A	26	50	20120618	13	2922	58.04	0.0204261794460002	-0.0182223680253473
5	A	26	50	20120618	13	2924	58.08	0.0204006387490637	-0.0193681072850395
5	A	26	50	20120618	13	2926	58.12	0.0201578960621502	-0.0199704844808645
5	A	26	50	20120618	13	2928	58.16	0.019732436982978	-0.0213909842225223
5	A	26	50	20120618	13	2930	58.2	0.0193943904440962	-0.0204179133677281
5	A	26	50	20120618	13	2932	58.24	0.0189891263345947	-0.0212748772890515
5	A	26	50	20120618	13	2934	58.28	0.0186092190742666	-0.0210862706973056
5	A	26	50	20120618	13	2936	58.32	0.0182540039827376	-0.0215263386025770
5	A	26	50	20120618	13	2938	58.36	0.0182324089416401	-0.0222203921925829
5	A	26	50	20120618	13	2940	58.4	0.0183880643573827	-0.0222531100233484
5	A	26	50	20120618	13	2942	58.44	0.0181523927382811	-0.0226075755816894
5	A	26	50	20120618	13	2944	58.48	0.0178626981610968	-0.0232410654758866
5	A	26	50	20120618	13	2946	58.52	0.0178642537960154	-0.0222547929374876
5	A	26	50	20120618	13	2948	58.56	0.0179039154153721	-0.0232671647871802
5	A	26	50	20120618	13	2950	58.6	0.0174188118792069	-0.0234484952501477
5	A	26	50	20120618	13	2952	58.64	0.0170890314185971	-0.0235858012449185
5	A	26	50	20120618	13	2954	58.68	0.0174231464437756	-0.0243172961389882
5	A	26	50	20120618	13	2956	58.72	0.0174890417247143	-0.0241488703747773
5	A	26	50	20120618	13	2958	58.76	0.0167191509324262	-0.0245059522282087
5	A	26	50	20120618	13	2960	58.8	0.0171306517237378	-0.0239497773894664
5	A	26	50	20120618	13	2962	58.84	0.0162134988731997	-0.0251660364084464
5	A	26	50	20120618	13	2964	58.88	0.0155162703737464	-0.0246401115978032
5	A	26	50	20120618	13	2966	58.92	0.0152137700927548	-0.0243760779257082
5	A	26	50	20120618	13	2968	58.96	0.0140944200581365	-0.0240065439218601
5	A	26	50	20120618	13	2970	59	0.0132661858853327	-0.0243810983838546
5	A	26	50	20120618	13	2972	59.04	0.0123717665178098	-0.0247565013739865
5	A	26	50	20120618	13	2974	59.08	0.01071876299543	-0.0238496369271148
5	A	26	50	20120618	13	2976	59.12	0.0102573051100277	-0.0239080439472408
5	A	26	50	20120618	13	2978	59.16	0.00899370529204731	-0.0242606073883404
5	A	26	50	20120618	13	2980	59.2	0.00792074146227481	-0.0233120943520568
5	A	26	50	20120618	13	2982	59.24	0.00731390242266051	-0.0227198217121349
5	A	26	50	20120618	13	2984	59.28	0.00649514348072465	-0.0230450201208026
5	A	26	50	20120618	13	2986	59.32	0.00545230239983073	-0.0232510710368404
5	A	26	50	20120618	13	2988	59.36	0.00428006077797967	-0.0231167207484149
5	A	26	50	20120618	13	2990	59.4	0.00337418628060158	-0.0228257463079567
5	A	26	50	20120618	13	2992	59.44	0.00195290165041663	-0.0226505252475787
5	A	26	50	20120618	13	2994	59.48	0.00070054483025713	-0.0230279081366979
5	A	26	50	20120618	13	2996	59.52	-0.00092580076647193	-0.0233332368448143
5	A	26	50	20120618	13	2998	59.56	-0.00240973505747002	-0.0231431665420313
5	A	26	50	20120618	13	3000	59.6	-0.00381624115592818	-0.0229145589196737
5	A	26	50	20120618	13	3002	59.64	-0.004971653636387	-0.0226163012793692
5	A	26	50	20120618	13	3004	59.68	-0.00639223115979077	-0.0228407369717178
5	A	26	50	20120618	13	3006	59.72	-0.00780764680369189	-0.0223968860451670
5	A	26	50	20120618	13	3008	59.76	-0.00845974067730212	-0.0229820876172770
5	A	26	50	20120618	13	3010	59.8	-0.0100677014977203	-0.0240575970314618
5	A	26	50	20120618	13	3012	59.84	-0.0104959253644069	-0.0235334894852463
5	A	26	50	20120618	13	3014	59.88	-0.0113955066114324	-0.0239875934601243
5	A	26	50	20120618	13	3016	59.92	-0.0123142504522281	-0.0249593703095090
5	A	26	50	20120618	13	3018	59.96	-0.0131113012159816	-0.0250969732891279
5	A	26	50	20120618	13	3020	60	-0.0137246456379828	-0.0263164496439622
5	A	26	50	20120618	13	3022	60.04	-0.014037045413911	-0.0273117731491604
5	A	26	50	20120618	13	3024	60.08	-0.0143852955036454	-0.0270882566956273
5	A	26	50	20120618	13	3026	60.12	-0.0147644461597176	-0.0267751498129179
5	A	26	50	20120618	13	3028	60.16	-0.0148459048609103	-0.0262603760762141
5	A	26	50	20120618	13	3030	60.2	-0.0145130696990058	-0.0262941050696767
5	A	26	50	20120618	13	3032	60.24	-0.0144007104314753	-0.0262210609391801
5	A	26	50	20120618	13	3034	60.28	-0.0144037509906344	-0.0260163535260266
5	A	26	50	20120618	13	3036	60.32	-0.0145245955395391	-0.0255726440208321
5	A	26	50	20120618	13	3038	60.36	-0.0148084282015074	-0.0250008774775646
5	A	26	50	20120618	13	3040	60.4	-0.0148990085801774	-0.0245843208727676
5	A	26	50	20120618	13	3042	60.44	-0.0151706790055093	-0.0241979577275273
5	A	26	50	20120618	13	3044	60.48	-0.0154791189834629	-0.0235897044743506
5	A	26	50	20120618	13	3046	60.52	-0.0158837254836578	-0.0230234533639764
5	A	26	50	20120618	13	3048	60.56	-0.016231268466611	-0.0218658488524959
5	A	26	50	20120618	13	3050	60.6	-0.0167152830583332	-0.0216754249963224
5	A	26	50	20120618	13	3052	60.64	-0.017259147168015	-0.0197015081323689
5	A	26	50	20120618	13	3054	60.68	-0.0177423910133457	-0.0195032283198564
5	A	26	50	20120618	13	3056	60.72	-0.0183782567863277	-0.0176658467042822
5	A	26	50	20120618	13	3058	60.76	-0.0189793258346075	-0.0177585908297026
5	A	26	50	20120618	13	3060	60.8	-0.0190744104834737	-0.0159012546607634
5	A	26	50	20120618	13	3062	60.84	-0.0194299649862577	-0.0146527657146970
5	A	26	50	20120618	13	3064	60.88	-0.019851584475608	-0.0135240394441601
5	A	26	50	20120618	13	3066	60.92	-0.0205030278109795	-0.0112899497111369
5	A	26	50	20120618	13	3068	60.96	-0.0207535048318657	-0.0105024958006176
5	A	26	50	20120618	13	3070	61	-0.0209752620037272	-0.00899253149479054
5	A	26	50	20120618	13	3072	61.04	-0.0212523135116639	-0.00801586853754784
5	A	26	50	20120618	13	3074	61.08	-0.0215858133539427	-0.00620833389920754
5	A	26	50	20120618	13	3076	61.12	-0.0217645982324979	-0.00537674804026094
5	A	26	50	20120618	13	3078	61.16	-0.0220197859987603	-0.00299642155382044
5	A	26	50	20120618	13	3080	61.2	-0.022140672974072	-0.00167218025828554
5	A	26	50	20120618	13	3082	61.24	-0.0222605629288221	-0.00249882344083174
5	A	26	50	20120618	13	3084	61.28	-0.0224288967691514	-0.000620281139524649
5	A	26	50	20120618	13	3086	61.32	-0.0226756841068533	0.00275276669915923
5	A	26	50	20120618	13	3088	61.36	-0.0224178871165683	0.00500887573734865
5	A	26	50	20120618	13	3090	61.4	-0.0226067553378233	0.00475580222036199
5	A	26	50	20120618	13	3092	61.44	-0.0220092501077206	0.00675182324229537
5	A	26	50	20120618	13	3094	61.48	-0.0220484945340765	0.00718605751662203
5	A	26	50	20120618	13	3096	61.52	-0.0213889053285857	0.00797122888645158
5	A	26	50	20120618	13	3098	61.56	-0.0207640350660511	0.00990721654266222
5	A	26	50	20120618	13	3100	61.6	-0.020318204240513	0.0104069289049268
5	A	26	50	20120618	13	3102	61.64	-0.0200493551712381	0.0123816023731361
5	A	26	50	20120618	13	3104	61.68	-0.0196280326667359	0.0131880152306725
5	A	26	50	20120618	13	3106	61.72	-0.0190611168759874	0.0155188795977690
5	A	26	50	20120618	13	3108	61.76	-0.0182318927536899	0.0156284104381748
5	A	26	50	20120618	13	3110	61.8	-0.017601096936329	0.0166341142709208
5	A	26	50	20120618	13	3112	61.84	-0.0166692999043526	0.0172703406683612
5	A	26	50	20120618	13	3114	61.88	-0.0158840648949128	0.0182832640613431
5	A	26	50	20120618	13	3116	61.92	-0.0151210118251987	0.0187986883362856
5	A	26	50	20120618	13	3118	61.96	-0.014184168172125	0.0196132025162141
5	A	26	50	20120618	13	3120	62	-0.0135303503721823	0.0197663887150768
5	A	26	50	20120618	13	3122	62.04	-0.0132423563868067	0.0216279781313049
5	A	26	50	20120618	13	3124	62.08	-0.0127169124087748	0.0228012733422599
5	A	26	50	20120618	13	3126	62.12	-0.0118754553391628	0.0227555942441952
5	A	26	50	20120618	13	3128	62.16	-0.0112394976422992	0.0226735557154420
5	A	26	50	20120618	13	3130	62.2	-0.010291345230474	0.0235620283149351
5	A	26	50	20120618	13	3132	62.24	-0.0095796776105488	0.0239694985975938
5	A	26	50	20120618	13	3134	62.28	-0.00813298663371581	0.0236154714454571
5	A	26	50	20120618	13	3136	62.32	-0.00750924067096335	0.0244729869100699
5	A	26	50	20120618	13	3138	62.36	-0.00652158220327322	0.0248805349744746
5	A	26	50	20120618	13	3140	62.4	-0.00562905081085613	0.0265044976213510
5	A	26	50	20120618	13	3142	62.44	-0.00537109825707928	0.0264086139418221
5	A	26	50	20120618	13	3144	62.48	-0.00481425166689487	0.0274346965920019
5	A	26	50	20120618	13	3146	62.52	-0.00390052828424561	0.0281741888637668
5	A	26	50	20120618	13	3148	62.56	-0.00357038012810961	0.0293582391688637
5	A	26	50	20120618	13	3150	62.6	-0.00340682632962116	0.0304386276198386
5	A	26	50	20120618	13	3152	62.64	-0.00337076388378065	0.0307291070855501
5	A	26	50	20120618	13	3154	62.68	-0.00377148129667907	0.0313576543033468
5	A	26	50	20120618	13	3156	62.72	-0.00385866756279937	0.0323348051642685
5	A	26	50	20120618	13	3158	62.76	-0.00360934171175299	0.0322181325453727
5	A	26	50	20120618	13	3160	62.8	-0.00331377107721701	0.0321468561818291
5	A	26	50	20120618	13	3162	62.84	-0.00296559169816076	0.0325219056185704
5	A	26	50	20120618	13	3164	62.88	-0.00253241808400588	0.0320799638803288
5	A	26	50	20120618	13	3166	62.92	-0.00225077745305928	0.0331281082620817
5	A	26	50	20120618	13	3168	62.96	-0.00235217656548142	0.0330750752534927
5	A	26	50	20120618	13	3170	63	-0.00179292581224099	0.0336391343328452
5	A	26	50	20120618	13	3172	63.04	-0.00098321783710427	0.0332272446328040
5	A	26	50	20120618	13	3174	63.08	-0.00083564465187064	0.0336268306748525
5	A	26	50	20120618	13	3176	63.12	-0.00044178617474973	0.034438164995586
5	A	26	50	20120618	13	3178	63.16	-0.00052953812629498	0.0340500340833927
5	A	26	50	20120618	13	3180	63.2	-0.000440018407796771	0.0340251439246949
5	A	26	50	20120618	13	3182	63.24	-0.000151306709038301	0.0337317653211806
5	A	26	50	20120618	13	3184	63.28	2.51871435458604e-05	0.0343459582713192
5	A	26	50	20120618	13	3186	63.32	-0.00010605187504236	0.0342847228240685
5	A	26	50	20120618	13	3188	63.36	0.00055056748196747	0.0339349878100936
5	A	26	50	20120618	13	3190	63.4	0.00107608924174531	0.0347221390789105
5	A	26	50	20120618	13	3192	63.44	0.0013906810486952	0.0346909556698602
5	A	26	50	20120618	13	3194	63.48	0.0017985402400836	0.0340009608727783
5	A	26	50	20120618	13	3196	63.52	0.00287192833392478	0.0337103399857107
5	A	26	50	20120618	13	3198	63.56	0.00349998057697468	0.0337950513780968
5	A	26	50	20120618	13	3200	63.6	0.00377179242366279	0.0330581046907442
5	A	26	50	20120618	13	3202	63.64	0.00358815679258864	0.0331592916711320
5	A	26	50	20120618	13	3204	63.68	0.00320844045109146	0.0341345333437445
5	A	26	50	20120618	13	3206	63.72	0.00333373977271772	0.0347853544251486
5	A	26	50	20120618	13	3208	63.76	0.00345281655466953	0.0349314426861417
5	A	26	50	20120618	13	3210	63.8	0.00300988486693428	0.0351732732053075
5	A	26	50	20120618	13	3212	63.84	0.00300359161658172	0.0357909309786740
5	A	26	50	20120618	13	3214	63.88	0.0029951770458856	0.0355590706651229
5	A	26	50	20120618	13	3216	63.92	0.0027912474501914	0.0355005222236406
5	A	26	50	20120618	13	3218	63.96	0.00297636800550604	0.0353484942656855
5	A	26	50	20120618	13	3220	64	0.00306447351044188	0.0355375746189748
5	A	26	50	20120618	13	3222	64.04	0.00338111592705722	0.0361557273670881
5	A	26	50	20120618	13	3224	64.08	0.0034007734955742	0.0359779607222978
5	A	26	50	20120618	13	3226	64.12	0.00331917337302528	0.0361202306066725
5	A	26	50	20120618	13	3228	64.16	0.00359664207396288	0.0363378780739217
5	A	26	50	20120618	13	3230	64.2	0.00343959365786135	0.0365611116847423
5	A	26	50	20120618	13	3232	64.24	0.00332737581168704	0.0368834816662853
5	A	26	50	20120618	13	3234	64.28	0.00330807179656065	0.036032902919196
5	A	26	50	20120618	13	3236	64.32	0.00358660115767003	0.0363172305559111
5	A	26	50	20120618	13	3238	64.36	0.0034958793576438	0.0365234936039832
5	A	26	50	20120618	13	3240	64.4	0.00341244075746378	0.0360092855527044
5	A	26	50	20120618	13	3242	64.44	0.00394043739097578	0.0364867947620396
5	A	26	50	20120618	13	3244	64.48	0.0038328864495573	0.0363813651409647
5	A	26	50	20120618	13	3246	64.52	0.00361410761145818	0.0371149177157676
5	A	26	50	20120618	13	3248	64.56	0.00360463238059029	0.0374267518062709
5	A	26	50	20120618	13	3250	64.6	0.00327476706716676	0.0378486824226049
5	A	26	50	20120618	13	3252	64.64	0.00327370640699498	0.0387729416962939
5	A	26	50	20120618	13	3254	64.68	0.00320448065311682	0.0387184237634644
5	A	26	50	20120618	13	3256	64.72	0.00319882379886732	0.0390623605018335
5	A	26	50	20120618	13	3258	64.76	0.0031141831171593	0.0389355762559668
5	A	26	50	20120618	13	3260	64.8	0.00255988211138716	0.0390504811079096
5	A	26	50	20120618	13	3262	64.84	0.00252297113740922	0.0390588249679276
5	A	26	50	20120618	13	3264	64.88	0.00254786129610699	0.0385079887853833
5	A	26	50	20120618	13	3266	64.92	0.00223192598627284	0.0390866849751063
5	A	26	50	20120618	13	3268	64.96	0.00233035525021401	0.0383249895504122
5	A	26	50	20120618	13	3270	65	0.00199808577373445	0.0382656632914706
5	A	26	50	20120618	13	3272	65.04	0.0020426335009492	0.0379624559036978
5	A	26	50	20120618	13	3274	65.08	0.00155232565887445	0.0384080745972016
5	A	26	50	20120618	13	3276	65.12	0.00075322428545553	0.0386403591748214
5	A	26	50	20120618	13	3278	65.16	-7.85454212542001e-05	0.0385667493588999
5	A	26	50	20120618	13	3280	65.2	-0.00097169199657093	0.0383411115850232
5	A	26	50	20120618	13	3282	65.24	-0.00200512855727507	0.0393800635786206
5	A	26	50	20120618	13	3284	65.28	-0.00307512253856655	0.0395291216880948
5	A	26	50	20120618	13	3286	65.32	-0.00411039757690178	0.0394194494263327
5	A	26	50	20120618	13	3288	65.36	-0.00488248747127937	0.0394620879652383
5	A	26	50	20120618	13	3290	65.4	-0.0063802103445106	0.0398219346061841
5	A	26	50	20120618	13	3292	65.44	-0.00719953497187145	0.0398497239026847
5	A	26	50	20120618	13	3294	65.48	-0.00820553578946555	0.0412702307154104
5	A	26	50	20120618	13	3296	65.52	-0.00928168159975335	0.0414694226956706
5	A	26	50	20120618	13	3298	65.56	-0.00986469114084166	0.0412870598568026
5	A	26	50	20120618	13	3300	65.6	-0.0108461553531286	0.0417096268692397
5	A	26	50	20120618	13	3302	65.64	-0.0117257961889247	0.0428552812761182
5	A	26	50	20120618	13	3304	65.68	-0.0123775365091443	0.0430120468495072
5	A	26	50	20120618	13	3306	65.72	-0.013400578600165	0.044009491675049
5	A	26	50	20120618	13	3308	65.76	-0.0141972758105279	0.0447892183226634
5	A	26	50	20120618	13	3310	65.8	-0.0149751639805112	0.0451377512551102
5	A	26	50	20120618	13	3312	65.84	-0.0163420013885448	0.0466223926528895
5	A	26	50	20120618	13	3314	65.88	-0.0172154903953445	0.0478029074240804
5	A	26	50	20120618	13	3316	65.92	-0.0178329360366766	0.0484178074810002
5	A	26	50	20120618	13	3318	65.96	-0.0190379874131748	0.0493634920901591
5	A	26	50	20120618	13	3320	66	-0.0194980310850147	0.049962411533824
5	A	26	50	20120618	13	3322	66.04	-0.0207666513611415	0.0515833124083381
5	A	26	50	20120618	13	3324	66.08	-0.0216600807791707	0.0520369214084692
5	A	26	50	20120618	13	3326	66.12	-0.0229936134578104	0.0533605545921723
5	A	26	50	20120618	13	3328	66.16	-0.0237937754914011	0.054783536278632
5	A	26	50	20120618	13	3330	66.2	-0.0245861593503988	0.0558955324027261
5	A	26	50	20120618	13	3332	66.24	-0.025607716517179	0.056100522658592
5	A	26	50	20120618	13	3334	66.28	-0.026324652082624	0.0570037101502017
5	A	26	50	20120618	13	3336	66.32	-0.0271388148304822	0.0583902051267522
5	A	26	50	20120618	13	3338	66.36	-0.0279684632168484	0.0588418342278961
5	A	26	50	20120618	13	3340	66.4	-0.0286363962823572	0.0603409006040116
5	A	26	50	20120618	13	3342	66.44	-0.0295272801159741	0.0612261275833790
5	A	26	50	20120618	13	3344	66.48	-0.0304510444149162	0.06213490121856
5	A	26	50	20120618	13	3346	66.52	-0.0307884757708984	0.0630490488652779
5	A	26	50	20120618	13	3348	66.56	-0.0316706621911068	0.0630865255246808
5	A	26	50	20120618	13	3350	66.6	-0.0326352972620015	0.0642966680700035
5	A	26	50	20120618	13	3352	66.64	-0.0331329590146006	0.0647007088847735
5	A	26	50	20120618	13	3354	66.68	-0.0335761028343702	0.065848272479961
5	A	26	50	20120618	13	3356	66.72	-0.0343469906472197	0.0653445296090438
5	A	26	50	20120618	13	3358	66.76	-0.0352037919339835	0.0657060733062645
5	A	26	50	20120618	13	3360	66.8	-0.0356228941231928	0.0657055783315177
5	A	26	50	20120618	13	3362	66.84	-0.0358751898227201	0.0660845875662337
5	A	26	50	20120618	13	3364	66.88	-0.0363299301937012	0.0658356152685779
5	A	26	50	20120618	13	3366	66.92	-0.0368362893597089	0.0659537728117142
5	A	26	50	20120618	13	3368	66.96	-0.0369748115781433	0.0656568586742939
5	A	26	50	20120618	13	3370	67	-0.0379682966057104	0.065837453746209
5	A	26	50	20120618	13	3372	67.04	-0.0390361692666583	0.0654294531334643
5	A	26	50	20120618	13	3374	67.08	-0.0399339120360528	0.0657653288545279
5	A	26	50	20120618	13	3376	67.12	-0.0410213715548396	0.0647094062981821
5	A	26	50	20120618	13	3378	67.16	-0.0424092100342744	0.064998400839653
5	A	26	50	20120618	13	3380	67.2	-0.0433146602675838	0.0647443373731727
5	A	26	50	20120618	13	3382	67.24	-0.0452185452759285	0.0654659398433736
5	A	26	50	20120618	13	3384	67.28	-0.045897579917902	0.0654510198902905
5	A	26	50	20120618	13	3386	67.32	-0.0476577737572419	0.0654757049880217
5	A	26	50	20120618	13	3388	67.36	-0.0486869818193945	0.0658988942544263
5	A	26	50	20120618	13	3390	67.4	-0.0496728937333351	0.0665850070352794
5	A	26	50	20120618	13	3392	67.44	-0.0502833814439403	0.0664801006732226
5	A	26	50	20120618	13	3394	67.48	-0.0513785201423708	0.067280008148372
5	A	26	50	20120618	13	3396	67.52	-0.0516434094136711	0.068519417843368
5	A	26	50	20120618	13	3398	67.56	-0.0523764528715916	0.0683758185982446
5	A	26	50	20120618	13	3400	67.6	-0.0531202726368573	0.0692060185279
5	A	26	50	20120618	13	3402	67.64	-0.0537879157885858	0.0697249005550026
5	A	26	50	20120618	13	3404	67.68	-0.0544701465532102	0.0706335186266917
5	A	26	50	20120618	13	3406	67.72	-0.0553631375650351	0.0711711460545635
5	A	26	50	20120618	13	3408	67.76	-0.0559645601667055	0.0723649261489695
5	A	26	50	20120618	13	3410	67.8	-0.0564357336992813	0.0727059354652645
5	A	26	50	20120618	13	3412	67.84	-0.0569023888195254	0.0737373567716423
5	A	26	50	20120618	13	3414	67.88	-0.057084617308105	0.0742827411609036
5	A	26	50	20120618	13	3416	67.92	-0.0572079438018117	0.0762223279906305
5	A	26	50	20120618	13	3418	67.96	-0.0573485590563185	0.0761264018846948
5	A	26	50	20120618	13	3420	68	-0.0573882772442177	0.0774711987743588
5	A	26	50	20120618	13	3422	68.04	-0.0577003234667554	0.0789018879247335
5	A	26	50	20120618	13	3424	68.08	-0.0578346030445027	0.079470755330198
5	A	26	50	20120618	13	3426	68.12	-0.0576743726478858	0.0809071720455004
5	A	26	50	20120618	13	3428	68.16	-0.0575195869734841	0.0817679331302388
5	A	26	50	20120618	13	3430	68.2	-0.0573343957074913	0.083352630137556
5	A	26	50	20120618	13	3432	68.24	-0.0566564217256897	0.0843174066298069
5	A	26	50	20120618	13	3434	68.28	-0.0569373552498551	0.085680354950544
5	A	26	50	20120618	13	3436	68.32	-0.0566122275518655	0.0873974930579774
5	A	26	50	20120618	13	3438	68.36	-0.0565043230570564	0.0883658050841343
5	A	26	50	20120618	13	3440	68.4	-0.0566441887783751	0.0883969177825065
5	A	26	50	20120618	13	3442	68.44	-0.0565635078946418	0.0886757299863283
5	A	26	50	20120618	13	3444	68.48	-0.0563634673862441	0.0903134600022345
5	A	26	50	20120618	13	3446	68.52	-0.0559256975780115	0.0901834230651743
5	A	26	50	20120618	13	3448	68.56	-0.0560256117661932	0.0907739279381432
5	A	26	50	20120618	13	3450	68.6	-0.0560258238982275	0.0913484521978572
5	A	26	50	20120618	13	3452	68.64	-0.0561537395149442	0.0916798731461994
5	A	26	50	20120618	13	3454	68.68	-0.0564584318269574	0.091450841259773
5	A	26	50	20120618	13	3456	68.72	-0.0566325215164856	0.0918958942678518
5	A	26	50	20120618	13	3458	68.76	-0.0570961007222315	0.0929834244973168
5	A	26	50	20120618	13	3460	68.8	-0.0573638820602668	0.092351341745614
5	A	26	50	20120618	13	3462	68.84	-0.0576421992893418	0.0930786717807426
5	A	26	50	20120618	13	3464	68.88	-0.0581418409409282	0.094182041202106
5	A	26	50	20120618	13	3466	68.92	-0.058933093429076	0.0942866930057217
5	A	26	50	20120618	13	3468	68.96	-0.0593677519674714	0.0955462623150493
5	A	26	50	20120618	13	3470	69	-0.0597535494272868	0.0958675716364205
5	A	26	50	20120618	13	3472	69.04	-0.0603753084199841	0.0966769967688447
5	A	26	50	20120618	13	3474	69.08	-0.060750711410116	0.097284472204562
5	A	26	50	20120618	13	3476	69.12	-0.0610636768714692	0.0976941698735815
5	A	26	50	20120618	13	3478	69.16	-0.0611647224305007	0.099165729795909
5	A	26	50	20120618	13	3480	69.2	-0.0614079671632289	0.0996790893190503
5	A	26	50	20120618	13	3482	69.24	-0.0615995931009305	0.100840865760540
5	A	26	50	20120618	13	3484	69.28	-0.0617861278698075	0.100964043761822
5	A	26	50	20120618	13	3486	69.32	-0.0619964921372105	0.102221633172163
5	A	26	50	20120618	13	3488	69.36	-0.0619455097382869	0.102367367879765
5	A	26	50	20120618	13	3490	69.4	-0.0621793499508253	0.103611380839907
5	A	26	50	20120618	13	3492	69.44	-0.0619491866935491	0.103773661846189
5	A	26	50	20120618	13	3494	69.48	-0.0618735262679621	0.103774368952970
5	A	26	50	20120618	13	3496	69.52	-0.0620846683528245	0.103768287834652
5	A	26	50	20120618	13	3498	69.56	-0.0622799712457882	0.103790773830294
5	A	26	50	20120618	13	3500	69.6	-0.0625727841638775	0.10413294280171
5	A	26	50	20120618	13	3502	69.64	-0.0625191854698636	0.104446756791201
5	A	26	50	20120618	13	3504	69.68	-0.0627299740013353	0.103814532618142
5	A	26	50	20120618	13	3506	69.72	-0.0626301305238317	0.103737599400349
5	A	26	50	20120618	13	3508	69.76	-0.0626823150042833	0.103362974227676
5	A	26	50	20120618	13	3510	69.8	-0.0628117862559186	0.103705850305873
5	A	26	50	20120618	13	3512	69.84	-0.0630203120456905	0.103000935555708
5	A	26	50	20120618	13	3514	69.88	-0.062968198275917	0.102920113250619
5	A	26	50	20120618	13	3516	69.92	-0.0630243425543432	0.102789015653387
5	A	26	50	20120618	13	3518	69.96	-0.0632813051586264	0.103571500017448
5	A	26	50	20120618	13	3520	70	-0.0632431921031205	0.102807753983088
5	A	26	50	20120618	13	3522	70.04	-0.0634243528604605	0.102654877496996
5	A	26	50	20120618	13	3524	70.08	-0.063489053130939	0.102314405581854
5	A	26	50	20120618	13	3526	70.12	-0.0633862398049545	0.102445503179086
5	A	26	50	20120618	13	3528	70.16	-0.063264334595878	0.102520739340605
5	A	26	50	20120618	13	3530	70.2	-0.0635557333004049	0.101557589193950
5	A	26	50	20120618	13	3532	70.24	-0.0635494400500524	0.101490343339060
5	A	26	50	20120618	13	3534	70.28	-0.0636116654467968	0.101129718880654
5	A	26	50	20120618	13	3536	70.32	-0.0637229640541556	0.10049657546878
5	A	26	50	20120618	13	3538	70.36	-0.0644360812429822	0.0987609818743577
5	A	26	50	20120618	13	3540	70.4	-0.0649819676780582	0.0987751240099814
5	A	26	50	20120618	13	3542	70.44	-0.0657122675616677	0.0977195550070262
5	A	26	50	20120618	13	3544	70.48	-0.0664929134480976	0.097207609697447
5	A	26	50	20120618	13	3546	70.52	-0.0673135815783427	0.096258248133026
5	A	26	50	20120618	13	3548	70.56	-0.0676306482590268	0.0957842037469186
5	A	26	50	20120618	13	3550	70.6	-0.0682359316637225	0.0948748644263127
5	A	26	50	20120618	13	3552	70.64	-0.0686693174099117	0.0944075375546265
5	A	26	50	20120618	13	3554	70.68	-0.0693553524090189	0.0924034555153875
5	A	26	50	20120618	13	3556	70.72	-0.069474641323005	0.0924284163847634
5	A	26	50	20120618	13	3558	70.76	-0.0693702723621019	0.091401414495768
5	A	26	50	20120618	13	3560	70.8	-0.0692139310527816	0.0905890195148629
5	A	26	50	20120618	13	3562	70.84	-0.0694043549089551	0.0898951356304845
5	A	26	50	20120618	13	3564	70.88	-0.0697847783572335	0.088869830797764
5	A	26	50	20120618	13	3566	70.92	-0.0699036571492866	0.0872702704059063
5	A	26	50	20120618	13	3568	70.96	-0.0705919407479579	0.0871236306016239
5	A	26	50	20120618	13	3570	71	-0.0714311562890735	0.0856890311507492
5	A	26	50	20120618	13	3572	71.04	-0.0720181044149331	0.0853481561847426
5	A	26	50	20120618	13	3574	71.08	-0.0728295730859549	0.0842397026656223
5	A	26	50	20120618	13	3576	71.12	-0.0733583970344009	0.0835524867981906
5	A	26	50	20120618	13	3578	71.16	-0.0732044033195941	0.0830149300809969
5	A	26	50	20120618	13	3580	71.2	-0.0736790558175334	0.0820438886226647
5	A	26	50	20120618	13	3582	71.24	-0.0734050307266202	0.080544489906362
5	A	26	50	20120618	13	3584	71.28	-0.0734499249361577	0.0806735439649964
5	A	26	50	20120618	13	3586	71.32	-0.0727133530153991	0.0796219842574905
5	A	26	50	20120618	13	3588	71.36	-0.0726794331031056	0.0786407816747126
5	A	26	50	20120618	13	3590	71.4	-0.0727924789713207	0.0767834447986665
5	A	26	50	20120618	13	3592	71.44	-0.0729161024498755	0.077583161354985
5	A	26	50	20120618	13	3594	71.48	-0.0734809669238518	0.0753544746248768
5	A	26	50	20120618	13	3596	71.52	-0.0737315655671043	0.0742454483492638
5	A	26	50	20120618	13	3598	71.56	-0.0737163627713088	0.0727010564284743
5	A	26	50	20120618	13	3600	71.6	-0.0743810572877598	0.0717666713856788
5	A	26	50	20120618	13	3602	71.64	-0.0742165630372523	0.0708378371311156
5	A	26	50	20120618	13	3604	71.68	-0.0741586722050766	0.0699173750208416
5	A	26	50	20120618	13	3606	71.72	-0.0748843546814049	0.068918607905619
5	A	26	50	20120618	13	3608	71.76	-0.0744789845058863	0.0676264975422213
5	A	26	50	20120618	13	3610	71.8	-0.0745016331360877	0.0679308150876405
5	A	26	50	20120618	13	3612	71.84	-0.073405299427197	0.0666777158053608
5	A	26	50	20120618	13	3614	71.88	-0.0731062074008907	0.0667829191522657
5	A	26	50	20120618	13	3616	71.92	-0.0726336620811594	0.0654804850298626
5	A	26	50	20120618	13	3618	71.96	-0.0717580517540161	0.0653059003655876
5	A	26	50	20120618	13	3620	72	-0.0708463082703541	0.0640628066442617
5	A	26	50	20120618	13	3622	72.04	-0.0701041077796173	0.0629373967045286
5	A	26	50	20120618	13	3624	72.08	-0.0693828164364002	0.0616736978915989
5	A	26	50	20120618	13	3626	72.12	-0.0687211907633795	0.0604790268426486
5	A	26	50	20120618	13	3628	72.16	-0.0676929655796527	0.0589413029388056
5	A	26	50	20120618	13	3630	72.2	-0.0669273598544586	0.0581829521291865
5	A	26	50	20120618	13	3632	72.24	-0.0663575732101785	0.0562418025934732
5	A	26	50	20120618	13	3634	72.28	-0.0654618103397714	0.0550920469672638
5	A	26	50	20120618	13	3636	72.32	-0.0649743309248214	0.0545054311815915
5	A	26	50	20120618	13	3638	72.36	-0.0648407584538553	0.0527102991961932
5	A	26	50	20120618	13	3640	72.4	-0.0645182470509561	0.0522863886808719
5	A	26	50	20120618	13	3642	72.44	-0.0645516224910281	0.0509939389062191
5	A	26	50	20120618	13	3644	72.48	-0.0643334093383539	0.0502302635825376
5	A	26	50	20120618	13	3646	72.52	-0.0640388993639897	0.0487062363370462
5	A	26	50	20120618	13	3648	72.56	-0.0638201912365687	0.0469234080096406
5	A	26	50	20120618	13	3650	72.6	-0.0636079177808565	0.0454616768715718
5	A	26	50	20120618	13	3652	72.64	-0.0633385808079026	0.0454353017886335
5	A	26	50	20120618	13	3654	72.68	-0.0626659101269598	0.0437384576458202
5	A	26	50	20120618	13	3656	72.72	-0.0619703291863066	0.0430571602621469
5	A	26	50	20120618	13	3658	72.76	-0.0612639295119012	0.0429645292738115
5	A	26	50	20120618	13	3660	72.8	-0.0603415794265215	0.0427791258757844
5	A	26	50	20120618	13	3662	72.84	-0.059549902674305	0.0415310824069901
5	A	26	50	20120618	13	3664	72.88	-0.0581766305945626	0.0405829229240971
5	A	26	50	20120618	13	3666	72.92	-0.0573331936259633	0.0406010248576954
5	A	26	50	20120618	13	3668	72.96	-0.0564661392908724	0.0395017566556628
5	A	26	50	20120618	13	3670	73	-0.0554076004394361	0.0388906749753614
5	A	26	50	20120618	13	3672	73.04	-0.0538725423281582	0.0373397776721850
5	A	26	50	20120618	13	3674	73.08	-0.0529837091042067	0.0370471768861300
5	A	26	50	20120618	13	3676	73.12	-0.0520800973485285	0.0356782888684309
5	A	26	50	20120618	13	3678	73.16	-0.0518169829152489	0.0354267709863629
5	A	26	50	20120618	13	3680	73.2	-0.0511413423858252	0.0348226896631952
5	A	26	50	20120618	13	3682	73.24	-0.0503355942086631	0.0346473978921391
5	A	26	50	20120618	13	3684	73.28	-0.0496907835348991	0.0325967175160200
5	A	26	50	20120618	13	3686	73.32	-0.0493041375469463	0.0325267139446825
5	A	26	50	20120618	13	3688	73.36	-0.0485200268372885	0.0316578918426386
5	A	26	50	20120618	13	3690	73.4	-0.0480835298212621	0.0306827208807042
5	A	26	50	20120618	13	3692	73.44	-0.0476063741653174	0.0292420615247147
5	A	26	50	20120618	13	3694	73.48	-0.0471791402481245	0.0275410454518924
5	A	26	50	20120618	13	3696	73.52	-0.0470237181776197	0.0266421713116480
5	A	26	50	20120618	13	3698	73.56	-0.0465129749495687	0.0250703436477485
5	A	26	50	20120618	13	3700	73.6	-0.0461653612559373	0.0236110166727357
5	A	26	50	20120618	13	3702	73.64	-0.0458807507765098	0.0217355573569946
5	A	26	50	20120618	13	3704	73.68	-0.0455682095792253	0.0199160301876454
5	A	26	50	20120618	13	3706	73.72	-0.0451745632341388	0.0191128275948956
5	A	26	50	20120618	13	3708	73.76	-0.0446071807529147	0.0170569853392738
5	A	26	50	20120618	13	3710	73.8	-0.0436238073523185	0.0159162099691855
5	A	26	50	20120618	13	3712	73.84	-0.0433712288100787	0.0142649742137587
5	A	26	50	20120618	13	3714	73.88	-0.0431047202642495	0.0131871313471960
5	A	26	50	20120618	13	3716	73.92	-0.0425659756076635	0.0114909943111639
5	A	26	50	20120618	13	3718	73.96	-0.0424736274620405	0.0104819529344107
5	A	26	50	20120618	13	3720	74	-0.0424135233856397	0.00993394517899107
5	A	26	50	20120618	13	3722	74.04	-0.0420647076104803	0.00796444066135219
5	A	26	50	20120618	13	3724	74.08	-0.0415271650354223	0.00721957437805028
5	A	26	50	20120618	13	3726	74.12	-0.0407371146288026	0.00703947428088206
5	A	26	50	20120618	13	3728	74.16	-0.0400561000878418	0.00622156386708358
5	A	26	50	20120618	13	3730	74.2	-0.0395645194535609	0.00528521306743636
5	A	26	50	20120618	13	3732	74.24	-0.0386475433797182	0.00470283992245112
5	A	26	50	20120618	13	3734	74.28	-0.0374724026200643	0.0045261339378326
5	A	26	50	20120618	13	3736	74.32	-0.0365778418311852	0.00312641606447383
5	A	26	50	20120618	13	3738	74.36	-0.0364584114958428	0.00234881073720298
5	A	26	50	20120618	13	3740	74.4	-0.0358443599670604	0.00222959253389493
5	A	26	50	20120618	13	3742	74.44	-0.0353785887302928	0.000791973737064562
5	A	26	50	20120618	13	3744	74.48	-0.0347525163862302	0.00104808781321033
5	A	26	50	20120618	13	3746	74.52	-0.0344394802141989	0.000205711504782791
5	A	26	50	20120618	13	3748	74.56	-0.0337064226141429	0.000610530137012091
5	A	26	50	20120618	13	3750	74.6	-0.0331217867274578	6.66094587878016e-06
5	A	26	50	20120618	13	3752	74.64	-0.0326145083226346	-0.00071062817295685
5	A	26	50	20120618	13	3754	74.68	-0.0319449489115291	-3.69675425204285e-05
5	A	26	50	20120618	13	3756	74.72	-0.0310654494970892	-0.00074308437421332
5	A	26	50	20120618	13	3758	74.76	-0.0303637167274397	-0.00144029166046325
5	A	26	50	20120618	13	3760	74.8	-0.0293263203687609	-0.00149707233499253
5	A	26	50	20120618	13	3762	74.84	-0.0286517404995089	-0.00117901570481482
5	A	26	50	20120618	13	3764	74.88	-0.0281259358970186	-0.00069493040241452
5	A	26	50	20120618	13	3766	74.92	-0.0274401837406239	-0.000715860763137639
5	A	26	50	20120618	13	3768	74.96	-0.0259615951768916	-0.00195558865618514
5	A	26	50	20120618	13	3770	75	-0.0250605148634899	-0.00164270804764571
5	A	26	50	20120618	13	3772	75.04	-0.0239834003169119	-0.000964359299250019
5	A	26	50	20120618	13	3774	75.08	-0.0236624869753382	-0.000741507526091268
5	A	26	50	20120618	13	3776	75.12	-0.0235502549870283	-0.000212676506577480
5	A	26	50	20120618	13	3778	75.16	-0.0234567471862842	-0.00011993238115705
5	A	26	50	20120618	13	3780	75.2	-0.0235116257435721	4.8224682476920e-05
5	A	26	50	20120618	13	3782	75.24	-0.0232531640729128	-0.0002322987197554
5	A	26	50	20120618	13	3784	75.28	-0.0234221625936163	-0.000365517637330949
5	A	26	50	20120618	13	3786	75.32	-0.0227403560930606	-0.000410362349393800
5	A	26	50	20120618	13	3788	75.36	-0.0223048278133244	8.28234172803814e-05
5	A	26	50	20120618	13	3790	75.4	-0.0221316644336796	-0.00023529685250763
5	A	26	50	20120618	13	3792	75.44	-0.0217719450719544	-0.00092311376070341
5	A	26	50	20120618	13	3794	75.48	-0.0211836605142785	-0.00213973340414174
5	A	26	50	20120618	13	3796	75.52	-0.0210282667280449	-0.00373168532703384
5	A	26	50	20120618	13	3798	75.56	-0.0209668545040989	-0.00490763925948614
5	A	26	50	20120618	13	3800	75.6	-0.020889200037389	-0.00510932025561624
5	A	26	50	20120618	13	3802	75.64	-0.0209314496675649	-0.00538102603628714
5	A	26	50	20120618	13	3804	75.68	-0.0204405407847261	-0.00555458539572934
5	A	26	50	20120618	13	3806	75.72	-0.0202756434833534	-0.00686937974466764
5	A	26	50	20120618	13	3808	75.76	-0.0204714031672978	-0.00814539211508494
5	A	26	50	20120618	13	3810	75.8	-0.0201644523562254	-0.00945021201576784
5	A	26	50	20120618	13	3812	75.84	-0.0201432235964406	-0.0108467634649604
5	A	26	50	20120618	13	3814	75.88	-0.0196319641804393	-0.0116678770724776
5	A	26	50	20120618	13	3816	75.92	-0.0199154079336779	-0.0110310213500020
5	A	26	50	20120618	13	3818	75.96	-0.0191372227788465	-0.0114886042902434
5	A	26	50	20120618	13	3820	76	-0.0181816245326154	-0.0118430203511097
5	A	26	50	20120618	13	3822	76.04	-0.0170745498717185	-0.0117054456557621
5	A	26	50	20120618	13	3824	76.08	-0.0163382678647401	-0.0122517987813137
5	A	26	50	20120618	13	3826	76.12	-0.0153842747509023	-0.0116396917961795
5	A	26	50	20120618	13	3828	76.16	-0.0146164628525509	-0.0115677436811938
5	A	26	50	20120618	13	3830	76.2	-0.0134513842223933	-0.0110920517362862
5	A	26	50	20120618	13	3832	76.24	-0.0120744069031174	-0.0121547908020027
5	A	26	50	20120618	13	3834	76.28	-0.0108390065035708	-0.0125528353512682
5	A	26	50	20120618	13	3836	76.32	-0.0101042589183077	-0.0120905925773388
5	A	26	50	20120618	13	3838	76.36	-0.00949150139493485	-0.0113382097489528
5	A	26	50	20120618	13	3840	76.4	-0.00897826207994621	-0.0118777534362016
5	A	26	50	20120618	13	3842	76.44	-0.008257649559239	-0.0122291147957732
5	A	26	50	20120618	13	3844	76.48	-0.00759565619069216	-0.0115958299625425
5	A	26	50	20120618	13	3846	76.52	-0.00655769414658842	-0.0108163861576406
5	A	26	50	20120618	13	3848	76.56	-0.00566893163331505	-0.0108651058148644
5	A	26	50	20120618	13	3850	76.6	-0.00472989382789932	-0.0111079262835238
5	A	26	50	20120618	13	3852	76.64	-0.00405001065778845	-0.0110416703781266
5	A	26	50	20120618	13	3854	76.68	-0.00250434594479278	-0.0111753842704490
5	A	26	50	20120618	13	3856	76.72	-0.00213332701670419	-0.0110990874487590
5	A	26	50	20120618	13	3858	76.76	-0.00121345180505862	-0.0119104924801705
5	A	26	50	20120618	13	3860	76.8	-0.000485626795183301	-0.0115652122389172
5	A	26	50	20120618	13	3862	76.84	-0.000452675619180011	-0.0119319178156405
5	A	26	50	20120618	13	3864	76.88	-0.000105910453686130	-0.0137552633616081
5	A	26	50	20120618	13	3866	76.92	3.70665374697897e-05	-0.0147907505319777
5	A	26	50	20120618	13	3868	76.96	0.00044103664156167	-0.0146366719643572
5	A	26	50	20120618	13	3870	77	0.00015246636415944	-0.0151216765055730
5	A	26	50	20120618	13	3872	77.04	0.000608691659380999	-0.0145796084471154
5	A	26	50	20120618	13	3874	77.08	0.00063047054824154	-0.0143789315426147
5	A	26	50	20120618	13	3876	77.12	0.00108019046107619	-0.0145479300633182
5	A	26	50	20120618	13	3878	77.16	0.00127266492691516	-0.0134912296895131
5	A	26	50	20120618	13	3880	77.2	0.00151520255286215	-0.0126981387237342
5	A	26	50	20120618	13	3882	77.24	0.00179953018957726	-0.0128626824717163
5	A	26	50	20120618	13	3884	77.28	0.00190927316201741	-0.0122407113469847
5	A	26	50	20120618	13	3886	77.32	0.00286294807780371	-0.0121774252900685
5	A	26	50	20120618	13	3888	77.36	0.00375034587498939	-0.0110896334310945
5	A	26	50	20120618	13	3890	77.4	0.00440019114903546	-0.0109398540727036
5	A	26	50	20120618	13	3892	77.44	0.00520323110722558	-0.00977534112797094
5	A	26	50	20120618	13	3894	77.48	0.00648467830036309	-0.00830552068832534
5	A	26	50	20120618	13	3896	77.52	0.00741214076777081	-0.00735316806221984
5	A	26	50	20120618	13	3898	77.56	0.00842898153232051	-0.00736120786632194
5	A	26	50	20120618	13	3900	77.6	0.00886827162013261	-0.00609078446790314
5	A	26	50	20120618	13	3902	77.64	0.0093970390000361	-0.00567883112825164
5	A	26	50	20120618	13	3904	77.68	0.00966685963402841	-0.00477091733491664
5	A	26	50	20120618	13	3906	77.72	0.0101803153236921	-0.00354017252641734
5	A	26	50	20120618	13	3908	77.76	0.0105687927182082	-0.00271739014689644
5	A	26	50	20120618	13	3910	77.8	0.0108952568480142	-0.00136661113386362
5	A	26	50	20120618	13	3912	77.84	0.0119817334883751	-0.00078302883628255
5	A	26	50	20120618	13	3914	77.88	0.0121322694510219	0.000783983430437151
5	A	26	50	20120618	13	3916	77.92	0.0119687510078725	0.00098236223789903
5	A	26	50	20120618	13	3918	77.96	0.0126619348565375	0.00234800463547242
5	A	26	50	20120618	13	3920	78	0.0122230053931838	0.00280950494728164
5	A	26	50	20120618	13	3922	78.04	0.0125119928635869	0.00270180551343911
5	A	26	50	20120618	13	3924	78.08	0.0123951293258602	0.00445820926043182
5	A	26	50	20120618	13	3926	78.12	0.0123108280554071	0.00463780024071757
5	A	26	50	20120618	13	3928	78.16	0.0124444570949158	0.00443484645238141
5	A	26	50	20120618	13	3930	78.2	0.0135702135169716	0.00519573577534501
5	A	26	50	20120618	13	3932	78.24	0.0134691255315332	0.00570290104308325
5	A	26	50	20120618	13	3934	78.28	0.0143699088600867	0.0054529387959338
5	A	26	50	20120618	13	3936	78.32	0.0146216388741892	0.00559365304538993
5	A	26	50	20120618	13	3938	78.36	0.0152982693531066	0.0056398271182014
5	A	26	50	20120618	13	3940	78.4	0.0157218970257154	0.00551855830522791
5	A	26	50	20120618	13	3942	78.44	0.0160031841032714	0.0051921578150322
5	A	26	50	20120618	13	3944	78.48	0.0169821734418242	0.00479653157095833
5	A	26	50	20120618	13	3946	78.52	0.0176672892021159	0.00361106705229908
5	A	26	50	20120618	13	3948	78.56	0.0179757998907475	0.00358681328970438
5	A	26	50	20120618	13	3950	78.6	0.0188813915454132	0.00213066829520692
5	A	26	50	20120618	13	3952	78.64	0.0194671588029481	0.00155522479667731
5	A	26	50	20120618	13	3954	78.68	0.0201964687370639	0.000449592633614031
5	A	26	50	20120618	13	3956	78.72	0.0203168890219	0.00100191374039884
5	A	26	50	20120618	13	3958	78.76	0.0211343751716297	-0.00063822043856336
5	A	26	50	20120618	13	3960	78.8	0.0210050453413507	-0.000202430529318089
5	A	26	50	20120618	13	3962	78.84	0.0207420016187493	-0.00080078428755814
5	A	26	50	20120618	13	3964	78.88	0.0206661997718061	-0.00194120610425584
5	A	26	50	20120618	13	3966	78.92	0.02042498443554	-0.00276394605736984
5	A	26	50	20120618	13	3968	78.96	0.0205512100670496	-0.00349360247380834
5	A	26	50	20120618	13	3970	79	0.0206405671509881	-0.00394546492019004
5	A	26	50	20120618	13	3972	79.04	0.0207754760537707	-0.00578366677963034
5	A	26	50	20120618	13	3974	79.08	0.0208503020933559	-0.00535344887182084
5	A	26	50	20120618	13	3976	79.12	0.0211013815692196	-0.00715128200512324
5	A	26	50	20120618	13	3978	79.16	0.0212139671109201	-0.00821192803476744
5	A	26	50	20120618	13	3980	79.2	0.0213147015429679	-0.00845909013906344
5	A	26	50	20120618	13	3982	79.24	0.0216461790598526	-0.0101546049211281
5	A	26	50	20120618	13	3984	79.28	0.0217685085329978	-0.0103732423378710
5	A	26	50	20120618	13	3986	79.32	0.0212665475711691	-0.0126896393002244
5	A	26	50	20120618	13	3988	79.36	0.021808643913898	-0.0128986317804719
5	A	26	50	20120618	13	3990	79.4	0.0218279762132956	-0.0148389752144546
5	A	26	50	20120618	13	3992	79.44	0.0222426596922293	-0.0158755576932283
5	A	26	50	20120618	13	3994	79.48	0.0227539678985985	-0.0159353089233453
5	A	26	50	20120618	13	3996	79.52	0.022993967011201	-0.0163013003222197
5	A	26	50	20120618	13	3998	79.56	0.023434756872496	-0.0172033062383979
5	A	26	50	20120618	13	4000	79.6	0.0238726744660459	-0.0168038552537446
5	A	26	50	20120618	13	4002	79.64	0.0241050014700725	-0.0174078941505054
5	A	26	50	20120618	13	4004	79.68	0.0245274129190178	-0.0174110195624782
5	A	26	50	20120618	13	4006	79.72	0.0250157762174442	-0.0172996855997804
5	A	26	50	20120618	13	4008	79.76	0.0251741398521588	-0.0167201691661911
5	A	26	50	20120618	13	4010	79.8	0.0262602275837901	-0.0171813724931522
5	A	26	50	20120618	13	4012	79.84	0.0268850342067143	-0.0165207862671000
5	A	26	50	20120618	13	4014	79.88	0.0277426981637511	-0.0165419146177218
5	A	26	50	20120618	13	4016	79.92	0.0286546608505152	-0.0165080371318352
[truncated: 4,027 more rows]
