# Supplementary material for: How Do Ants Make Sense of Gravity? A Boltzmann Walker Analysis of Lasius niger Trajectories on Various Inclines
Source: PLoS One. 2013 Oct 29;8(10):e76531. doi: 10.1371/journal.pone.0076531 (PMC3812222; doi:10.1371/journal.pone.0076531)
Supplement: Dataset S5 — Trajectories for . (ZIP) [file pone.0076531.s009.zip › Incline5/5-A-26-50-20120618-14.txt]

Pente	Colonie	Temperature	Humidite	Date	Indiv	Frame	Time	X	Y
5	A	26	50	20120618	14	16	0	0	0
5	A	26	50	20120618	14	18	0.04	-0.0007483318136365	-0.00330672758656961
5	A	26	50	20120618	14	20	0.08	-0.001145032152911	-0.00492853426487023
5	A	26	50	20120618	14	22	0.12	-0.00109424774388618	-0.00576123735253111
5	A	26	50	20120618	14	24	0.16	-0.00094919892986138	-0.00671606485237081
5	A	26	50	20120618	14	26	0.2	-0.00048204883487049	-0.0081699117498294
5	A	26	50	20120618	14	28	0.24	-0.00034470041369282	-0.00850143169312091
5	A	26	50	20120618	14	30	0.28	-0.0003191243614173	-0.0116815525176258
5	A	26	50	20120618	14	32	0.32	-0.000715125372085201	-0.0120463984035146
5	A	26	50	20120618	14	34	0.36	-0.00087908222143893	-0.014026106472006
5	A	26	50	20120618	14	36	0.4	-0.00065304846776484	-0.0144624337824050
5	A	26	50	20120618	14	38	0.44	-0.000571073578621881	-0.0153534802505816
5	A	26	50	20120618	14	40	0.48	0.00026097189973252	-0.0154774289982558
5	A	26	50	20120618	14	42	0.52	0.00037935571703877	-0.0148809278597825
5	A	26	50	20120618	14	44	0.56	0.00152290294570928	-0.0157180150094867
5	A	26	50	20120618	14	46	0.6	0.00212026675445567	-0.0155200251107545
5	A	26	50	20120618	14	48	0.64	0.00182929231399741	-0.0159487439521879
5	A	26	50	20120618	14	50	0.68	0.00277483550180006	-0.0164789326167216
5	A	26	50	20120618	14	52	0.72	0.00279555373048882	-0.0173674122872825
5	A	26	50	20120618	14	54	0.76	0.00336371402917221	-0.0197722117394198
5	A	26	50	20120618	14	56	0.8	0.0038241819650809	-0.0196838233917715
5	A	26	50	20120618	14	58	0.84	0.00333344985893744	-0.0221629397666115
5	A	26	50	20120618	14	60	0.88	0.00340698896418084	-0.0223545657043131
5	A	26	50	20120618	14	62	0.92	0.00344785973613342	-0.0238007404931958
5	A	26	50	20120618	14	64	0.96	0.00401333302904829	-0.0238818456409979
5	A	26	50	20120618	14	66	1	0.0045117725991067	-0.0243394144391037
5	A	26	50	20120618	14	68	1.04	0.00472956148771215	-0.0249738306431843
5	A	26	50	20120618	14	70	1.08	0.00499140312878553	-0.0248587843698852
5	A	26	50	20120618	14	72	1.12	0.00501091927594628	-0.0253161410359567
5	A	26	50	20120618	14	74	1.16	0.00567248838042441	-0.0274722510331507
5	A	26	50	20120618	14	76	1.2	0.00561761689420434	-0.0288436139245839
5	A	26	50	20120618	14	78	1.24	0.00607193300111669	-0.0313421757359065
5	A	26	50	20120618	14	80	1.28	0.00602568821762709	-0.0304971831323886
5	A	26	50	20120618	14	82	1.32	0.00582868826838852	-0.0321488431518842
5	A	26	50	20120618	14	84	1.36	0.00723625502701846	-0.0331304487855273
5	A	26	50	20120618	14	86	1.4	0.00771942109060323	-0.0326434643453241
5	A	26	50	20120618	14	88	1.44	0.00874225104958957	-0.0328128164194183
5	A	26	50	20120618	14	90	1.48	0.00862571985205003	-0.0328937094351861
5	A	26	50	20120618	14	92	1.52	0.00856540364361482	-0.0314509994695312
5	A	26	50	20120618	14	94	1.56	0.00891231023046494	-0.0313350339574166
5	A	26	50	20120618	14	96	1.6	0.00856702998921155	-0.0308433826124576
5	A	26	50	20120618	14	98	1.64	0.00905712569925194	-0.0299720149260014
5	A	26	50	20120618	14	100	1.68	0.00940785066272047	-0.0304504433741522
5	A	26	50	20120618	14	102	1.72	0.0104996942435506	-0.0303868744745235
5	A	26	50	20120618	14	104	1.76	0.0116663497218303	-0.0307117900404787
5	A	26	50	20120618	14	106	1.8	0.0130080141284537	-0.0312317963673633
5	A	26	50	20120618	14	108	1.84	0.0139681237159488	-0.0325789762068799
5	A	26	50	20120618	14	110	1.88	0.0145622348335017	-0.0329062252252131
5	A	26	50	20120618	14	112	1.92	0.015355608641993	-0.032115962686559
5	A	26	50	20120618	14	114	1.96	0.0154840899441346	-0.0330427675446602
5	A	26	50	20120618	14	116	2	0.0159884692111549	-0.0327912496625921
5	A	26	50	20120618	14	118	2.04	0.0168724941089943	-0.0333419444237802
5	A	26	50	20120618	14	120	2.08	0.0180071176500863	-0.0342944172580385
5	A	26	50	20120618	14	122	2.12	0.0184567668522428	-0.0333766633667365
5	A	26	50	20120618	14	124	2.16	0.0186604136052245	-0.0336839719738402
5	A	26	50	20120618	14	126	2.2	0.0185485493124408	-0.0333200948242416
5	A	26	50	20120618	14	128	2.24	0.0189711870355560	-0.0329668949870389
5	A	26	50	20120618	14	130	2.28	0.0183587618523703	-0.0330958005532492
5	A	26	50	20120618	14	132	2.32	0.0180435336493174	-0.0320618690177982
5	A	26	50	20120618	14	134	2.36	0.0178888186855938	-0.0317718138161555
5	A	26	50	20120618	14	136	2.4	0.0175280528058324	-0.0308846776484788
5	A	26	50	20120618	14	138	2.44	0.0171124154398509	-0.0304394832190438
5	A	26	50	20120618	14	140	2.48	0.0169446897113535	-0.0304027136664221
5	A	26	50	20120618	14	142	2.52	0.0165394468150555	-0.0297419223794033
5	A	26	50	20120618	14	144	2.56	0.0157691246876309	-0.0294310782383937
5	A	26	50	20120618	14	146	2.6	0.0151110911170587	-0.0291333862835141
5	A	26	50	20120618	14	148	2.64	0.0146192983507434	-0.0279296784099003
5	A	26	50	20120618	14	150	2.68	0.0136045294090626	-0.0275883579666215
5	A	26	50	20120618	14	152	2.72	0.0122782092195910	-0.026938456124033
5	A	26	50	20120618	14	154	2.76	0.0118421364676333	-0.025167365769195
5	A	26	50	20120618	14	156	2.8	0.0114267819443643	-0.0241457378917367
5	A	26	50	20120618	14	158	2.84	0.0114349136723479	-0.0231513336253541
5	A	26	50	20120618	14	160	2.88	0.0116867851078066	-0.0217477266646988
5	A	26	50	20120618	14	162	2.92	0.0115764764499415	-0.0205399882824321
5	A	26	50	20120618	14	164	2.96	0.012236489919501	-0.0200146079440105
5	A	26	50	20120618	14	166	3	0.0124853915064787	-0.0175087629328416
5	A	26	50	20120618	14	168	3.04	0.0127794772167742	-0.0167225309028403
5	A	26	50	20120618	14	170	3.08	0.0133491436529015	-0.0166488291630372
5	A	26	50	20120618	14	172	3.12	0.0142511432051187	-0.0145250905142859
5	A	26	50	20120618	14	174	3.16	0.0148412591693579	-0.0122927897614191
5	A	26	50	20120618	14	176	3.2	0.0147597438996227	-0.0109476463894323
5	A	26	50	20120618	14	178	3.24	0.0145451016361935	-0.0109239936676016
5	A	26	50	20120618	14	180	3.28	0.0140252720860043	-0.00988564271476821
5	A	26	50	20120618	14	182	3.32	0.0138398686879771	-0.00894674633070871
5	A	26	50	20120618	14	184	3.36	0.0140394283637636	-0.00723638230623911
5	A	26	50	20120618	14	186	3.4	0.0135983351536594	-0.00643452321637351
5	A	26	50	20120618	14	188	3.44	0.0135820059367615	-0.00434508843889793
5	A	26	50	20120618	14	190	3.48	0.0131360365182943	-0.00225637703165949
5	A	26	50	20120618	14	192	3.52	0.0128818521365544	-0.00080161160249213
5	A	26	50	20120618	14	194	3.56	0.0140559110228331	1.79322279708904e-05
5	A	26	50	20120618	14	196	3.6	0.0152799411453382	-0.000523018601772441
5	A	26	50	20120618	14	198	3.64	0.0152725235952036	0.00093311932165721
5	A	26	50	20120618	14	200	3.68	0.015956069578441	0.00148368680362468
5	A	26	50	20120618	14	202	3.72	0.0158765766341	0.00184760637963014
5	A	26	50	20120618	14	204	3.76	0.0152702608535038	0.00364848007209167
5	A	26	50	20120618	14	206	3.8	0.0144796094061200	0.00342514039525390
5	A	26	50	20120618	14	208	3.84	0.0140272378428559	0.00385216925148026
5	A	26	50	20120618	14	210	3.88	0.0132286597284551	0.00395625536967092
5	A	26	50	20120618	14	212	3.92	0.0124713625079399	0.00357724613495494
5	A	26	50	20120618	14	214	3.96	0.0112911376505293	0.00509617514055394
5	A	26	50	20120618	14	216	4	0.00972673460783217	0.005290601221109
5	A	26	50	20120618	14	218	4.04	0.0086044492315438	0.00699093224888174
5	A	26	50	20120618	14	220	4.08	0.00731948856623193	0.00810768635308496
5	A	26	50	20120618	14	222	4.12	0.00620658734545805	0.0091891637485029
5	A	26	50	20120618	14	224	4.16	0.00616277500929573	0.00946336561611143
5	A	26	50	20120618	14	226	4.2	0.00372974078338562	0.00896251481192919
5	A	26	50	20120618	14	228	4.24	0.00382727202171468	0.00910180777675512
5	A	26	50	20120618	14	230	4.28	0.00353507428652497	0.00850445103907654
5	A	26	50	20120618	14	232	4.32	0.00313604615172681	0.00818966760618894
5	A	26	50	20120618	14	234	4.36	0.00292081911098959	0.0077638217396075
5	A	26	50	20120618	14	236	4.4	0.00311838333143955	0.00802348407758126
5	A	26	50	20120618	14	238	4.44	0.0031292020651917	0.00909712672986367
5	A	26	50	20120618	14	240	4.48	0.00281589719258357	0.0106053006413208
5	A	26	50	20120618	14	242	4.52	0.00320341999294504	0.0105647409963520
5	A	26	50	20120618	14	244	4.56	0.00334154623158202	0.0111136538484515
5	A	26	50	20120618	14	246	4.6	0.00388662656492748	0.011350082071809
5	A	26	50	20120618	14	248	4.64	0.00428107194067677	0.0106640258594984
5	A	26	50	20120618	14	250	4.68	0.00465672948924994	0.00984983482736894
5	A	26	50	20120618	14	252	4.72	0.00482504211637577	0.0108259886677291
5	A	26	50	20120618	14	254	4.76	0.00569189139050017	0.0115801534052037
5	A	26	50	20120618	14	256	4.8	0.00594545281116586	0.0116070305339566
5	A	26	50	20120618	14	258	4.84	0.0061687147062577	0.0114054202485047
5	A	26	50	20120618	14	260	4.88	0.00691878529546914	0.0118978211266517
5	A	26	50	20120618	14	262	4.92	0.00767792806468321	0.0119093681803885
5	A	26	50	20120618	14	264	4.96	0.00781059543896943	0.0117925682822721
5	A	26	50	20120618	14	266	5	0.00906905459065056	0.0118434446151785
5	A	26	50	20120618	14	268	5.04	0.00888144501946615	0.0121028113825177
5	A	26	50	20120618	14	270	5.08	0.00976916808577117	0.0107804156356817
5	A	26	50	20120618	14	272	5.12	0.00976243642921428	0.0113509659552855
5	A	26	50	20120618	14	274	5.16	0.0103589729230267	0.0108584590111212
5	A	26	50	20120618	14	276	5.2	0.0114419875685869	0.00955904140624666
5	A	26	50	20120618	14	278	5.24	0.0114653701756272	0.00957174952931814
5	A	26	50	20120618	14	280	5.28	0.0120139422022582	0.00896837672714522
5	A	26	50	20120618	14	282	5.32	0.0120186798176921	0.00868417636965073
5	A	26	50	20120618	14	284	5.36	0.0127248602889953	0.00789123389629594
5	A	26	50	20120618	14	286	5.4	0.0125296705331166	0.00794469116895365
5	A	26	50	20120618	14	288	5.44	0.0133083577337627	0.00661687898417374
5	A	26	50	20120618	14	290	5.48	0.0144618044573698	0.0058455386229842
5	A	26	50	20120618	14	292	5.52	0.0150214936168145	0.00541915323392871
5	A	26	50	20120618	14	294	5.56	0.0149878706893691	0.00452376513011562
5	A	26	50	20120618	14	296	5.6	0.0155552036731185	0.003770844900576
5	A	26	50	20120618	14	298	5.64	0.0152104891172901	0.00310149762150481
5	A	26	50	20120618	14	300	5.68	0.0155633990407125	0.00181684723464853
5	A	26	50	20120618	14	302	5.72	0.0152881294418644	0.00341625913408219
5	A	26	50	20120618	14	304	5.76	0.0154633292890390	0.00215038950333422
5	A	26	50	20120618	14	306	5.8	0.0155575795519033	0.00190358802349668
5	A	26	50	20120618	14	308	5.84	0.0156931814193315	0.00177693812791836
5	A	26	50	20120618	14	310	5.88	0.0157312166930915	0.0015999705137908
5	A	26	50	20120618	14	312	5.92	0.0162823498604839	0.00204935101537048
5	A	26	50	20120618	14	314	5.96	0.0169215461064052	0.00107457603323357
5	A	26	50	20120618	14	316	6	0.0170872565805763	0.00147490453740234
5	A	26	50	20120618	14	318	6.04	0.0175569451889117	0.00158485964187685
5	A	26	50	20120618	14	320	6.08	0.0175658547343546	0.0017988301538639
5	A	26	50	20120618	14	322	6.12	0.0178294146449063	0.00208684181690899
5	A	26	50	20120618	14	324	6.16	0.0177527642698257	0.00174461627695032
5	A	26	50	20120618	14	326	6.2	0.0170258938541049	0.000817634642153821
5	A	26	50	20120618	14	328	6.24	0.0168301171995978	0.00127431955678315
5	A	26	50	20120618	14	330	6.28	0.0167343607992895	0.00153054677001391
5	A	26	50	20120618	14	332	6.32	0.0171561287810639	-0.00055614655447103
5	A	26	50	20120618	14	334	6.36	0.0170733831455294	-0.00011860302040842
5	A	26	50	20120618	14	336	6.4	0.0169943356784606	-0.00107517000292977
5	A	26	50	20120618	14	338	6.44	0.0173623140473901	-0.00105155263643814
5	A	26	50	20120618	14	340	6.48	0.0175826414493400	-0.00129225885582185
5	A	26	50	20120618	14	342	6.52	0.0179510228691347	-0.00276659770779924
5	A	26	50	20120618	14	344	6.56	0.0180176323279225	-0.00267156255640776
5	A	26	50	20120618	14	346	6.6	0.0183079279458708	-0.00435918602679445
5	A	26	50	20120618	14	348	6.64	0.0186961083555388	-0.00494271175583302
5	A	26	50	20120618	14	350	6.68	0.0198982888785053	-0.00652893611379751
5	A	26	50	20120618	14	352	6.72	0.0206124596564359	-0.00672212475748551
5	A	26	50	20120618	14	354	6.76	0.0212791977114845	-0.00736310998356331
5	A	26	50	20120618	14	356	6.8	0.0217811940286523	-0.00644759762075771
5	A	26	50	20120618	14	358	6.84	0.0224846874941870	-0.00705578723432401
5	A	26	50	20120618	14	360	6.88	0.0235570997806701	-0.0078065790724523
5	A	26	50	20120618	14	362	6.92	0.0239290520897099	-0.00754960232603351
5	A	26	50	20120618	14	364	6.96	0.0240988142857371	-0.00784087375133981
5	A	26	50	20120618	14	366	7	0.0239493672675334	-0.00801393813603521
5	A	26	50	20120618	14	368	7.04	0.0238013486050276	-0.00739163467111641
5	A	26	50	20120618	14	370	7.08	0.0230562419054201	-0.00775858066414531
5	A	26	50	20120618	14	372	7.12	0.0229524527720775	-0.00854076804335831
5	A	26	50	20120618	14	374	7.16	0.0223517938457308	-0.00829516157398091
5	A	26	50	20120618	14	376	7.2	0.0225820136715495	-0.00849146855857391
5	A	26	50	20120618	14	378	7.24	0.0225300271809967	-0.0097506277459684
5	A	26	50	20120618	14	380	7.28	0.0221602032633683	-0.0101089965337416
5	A	26	50	20120618	14	382	7.32	0.0220669655774146	-0.0117843149319221
5	A	26	50	20120618	14	384	7.36	0.0215937371925326	-0.012408864167978
5	A	26	50	20120618	14	386	7.4	0.0210668252608230	-0.0132177702840248
5	A	26	50	20120618	14	388	7.44	0.0210620240057787	-0.0137472447707095
5	A	26	50	20120618	14	390	7.48	0.0206400014655631	-0.0145462966466537
5	A	26	50	20120618	14	392	7.52	0.0201708290451780	-0.0147757598682166
5	A	26	50	20120618	14	394	7.56	0.0202864056485630	-0.0144463541742008
5	A	26	50	20120618	14	396	7.6	0.0194784300850402	-0.0152481071980492
5	A	26	50	20120618	14	398	7.64	0.0193427292226627	-0.0153384118050745
5	A	26	50	20120618	14	400	7.68	0.0189480929280825	-0.0168471655440923
5	A	26	50	20120618	14	402	7.72	0.0184106988454485	-0.0181014244814931
5	A	26	50	20120618	14	404	7.76	0.0180872116351913	-0.0191311699447995
5	A	26	50	20120618	14	406	7.8	0.0177417546172426	-0.0189492667253393
5	A	26	50	20120618	14	408	7.84	0.0172362298372367	-0.0221863450010688
5	A	26	50	20120618	14	410	7.88	0.0167764690081092	-0.0240914320909416
5	A	26	50	20120618	14	412	7.92	0.0169415077308381	-0.0240692289380123
5	A	26	50	20120618	14	414	7.96	0.0167591448919701	-0.0258045396897222
5	A	26	50	20120618	14	416	8	0.0160068539874658	-0.0274142682770934
5	A	26	50	20120618	14	418	8.04	0.0158062477936432	-0.0288798885024588
5	A	26	50	20120618	14	420	8.08	0.0154794937500569	-0.0289571752736424
5	A	26	50	20120618	14	422	8.12	0.0149326880761653	-0.0305400338033285
5	A	26	50	20120618	14	424	8.16	0.0140136613926572	-0.0318937897359102
5	A	26	50	20120618	14	426	8.2	0.0138245103286898	-0.0323301453305804
5	A	26	50	20120618	14	428	8.24	0.0131500011701159	-0.0341446520417832
5	A	26	50	20120618	14	430	8.28	0.0121102006483811	-0.0347542487978441
5	A	26	50	20120618	14	432	8.32	0.0118882398297666	-0.0350582340030762
5	A	26	50	20120618	14	434	8.36	0.0105090280530623	-0.0349133478236111
5	A	26	50	20120618	14	436	8.4	0.00970992667964336	-0.035111125590309
5	A	26	50	20120618	14	438	8.44	0.00902763934647646	-0.0352540318707868
5	A	26	50	20120618	14	440	8.48	0.00883162934673155	-0.0352093427222158
5	A	26	50	20120618	14	442	8.52	0.008429639141627	-0.0346396267886138
5	A	26	50	20120618	14	444	8.56	0.008025598326857	-0.0344409297831004
5	A	26	50	20120618	14	446	8.6	0.00770379403073901	-0.0325096090316455
5	A	26	50	20120618	14	448	8.64	0.00764185147670707	-0.0323571568096217
5	A	26	50	20120618	14	450	8.68	0.00701549628993202	-0.0307163862345565
5	A	26	50	20120618	14	452	8.72	0.00683200208021411	-0.0293319418676713
5	A	26	50	20120618	14	454	8.76	0.0069168548939565	-0.0290389168175476
5	A	26	50	20120618	14	456	8.8	0.00598220115058412	-0.0279134856646111
5	A	26	50	20120618	14	458	8.84	0.00555942200611268	-0.0272550985406483
5	A	26	50	20120618	14	460	8.88	0.00493964291240268	-0.0255657497297155
5	A	26	50	20120618	14	462	8.92	0.00471011605122952	-0.0244871290456936
5	A	26	50	20120618	14	464	8.96	0.00400124150309001	-0.0227057149318503
5	A	26	50	20120618	14	466	9	0.0032181207429259	-0.0221142201093877
5	A	26	50	20120618	14	468	9.04	0.00228092141514126	-0.0215475447349448
5	A	26	50	20120618	14	470	9.08	0.00102220063395108	-0.0204054965726505
5	A	26	50	20120618	14	472	9.12	-0.000158879822664810	-0.0197565846795556
5	A	26	50	20120618	14	474	9.16	-0.00147070432312209	-0.0186141829638706
5	A	26	50	20120618	14	476	9.2	-0.00307584378748337	-0.0178643598620325
5	A	26	50	20120618	14	478	9.24	-0.00436106693083236	-0.0177853194660315
5	A	26	50	20120618	14	480	9.28	-0.00527624695345096	-0.0166339657784967
5	A	26	50	20120618	14	482	9.32	-0.00444777943540936	-0.0172420988235206
5	A	26	50	20120618	14	484	9.36	-0.00493483458629056	-0.0171757722074453
5	A	26	50	20120618	14	486	9.4	-0.00689762866057606	-0.0164697897260408
5	A	26	50	20120618	14	488	9.44	-0.00741863907908996	-0.0168335113121475
5	A	26	50	20120618	14	490	9.48	-0.00706752520689176	-0.0165270158778422
5	A	26	50	20120618	14	492	9.52	-0.00672790181988786	-0.0162012517837496
5	A	26	50	20120618	14	494	9.56	-0.00606044958699026	-0.0157567078925532
5	A	26	50	20120618	14	496	9.6	-0.00586031008364316	-0.0149618067334146
5	A	26	50	20120618	14	498	9.64	-0.00564515870333156	-0.0140461529492527
5	A	26	50	20120618	14	500	9.68	-0.00594848629925716	-0.0140521138594181
5	A	26	50	20120618	14	502	9.72	-0.00553498439575486	-0.0129676807576548
5	A	26	50	20120618	14	504	9.76	-0.00566918619175626	-0.0121146342078991
5	A	26	50	20120618	14	506	9.8	-0.00572624263793026	-0.00973741899129591
5	A	26	50	20120618	14	508	9.84	-0.00569531166600076	-0.0082800316101839
5	A	26	50	20120618	14	510	9.88	-0.00555628881596526	-0.00715149484426441
5	A	26	50	20120618	14	512	9.92	-0.00541388670262246	-0.00606353115834261
5	A	26	50	20120618	14	514	9.96	-0.00454027607345636	-0.00442394286581551
5	A	26	50	20120618	14	516	10	-0.00440106796144416	-0.0040968847663133
5	A	26	50	20120618	14	518	10.04	-0.00350554550734262	-0.00206399519680884
5	A	26	50	20120618	14	520	10.08	-0.00301081824788545	-0.00085120100105674
5	A	26	50	20120618	14	522	10.12	-0.00254472881306634	-0.00082578051227308
5	A	26	50	20120618	14	524	10.16	-0.00226952285382853	-0.00060315501328431
5	A	26	50	20120618	14	526	10.2	-0.00196311934340478	9.35502271509972e-06
5	A	26	50	20120618	14	528	10.24	-0.00182524766320902	-0.00049283221328358
5	A	26	50	20120618	14	530	10.28	-0.00156664457119348	0.000208518718704101
5	A	26	50	20120618	14	532	10.32	-0.00137944512194215	0.00065408084366537
5	A	26	50	20120618	14	534	10.36	-0.00085909231273478	0.0015348318371079
5	A	26	50	20120618	14	536	10.4	-0.00046915120718165	0.00168943366374653
5	A	26	50	20120618	14	538	10.44	-1.00692005641006e-05	0.00117741764348935
5	A	26	50	20120618	14	540	10.48	-3.56947503143005e-05	0.00228043351146224
5	A	26	50	20120618	14	542	10.52	0.00014372652434398	0.00226122849128522
5	A	26	50	20120618	14	544	10.56	0.000347415703732579	0.00282820085057621
5	A	26	50	20120618	14	546	10.6	0.00081614971791333	0.00204999448254136
5	A	26	50	20120618	14	548	10.64	0.00129614087205057	0.00271198078002039
5	A	26	50	20120618	14	550	10.68	0.00183218438073246	0.00262619458532684
5	A	26	50	20120618	14	552	10.72	0.00205033389379633	0.00258950281445107
5	A	26	50	20120618	14	554	10.76	0.00236128905057058	0.00175234707538904
5	A	26	50	20120618	14	556	10.8	0.0024338049723016	0.00288786652077273
5	A	26	50	20120618	14	558	10.84	0.00281465268464868	0.00310080465685925
5	A	26	50	20120618	14	560	10.88	0.00317384171628801	0.00302161576843417
5	A	26	50	20120618	14	562	10.92	0.00388478101622859	0.00265096453587181
5	A	26	50	20120618	14	564	10.96	0.00373425353886316	0.0028695863962655
5	A	26	50	20120618	14	566	11	0.00430754248303049	0.00344452572766013
5	A	26	50	20120618	14	568	11.04	0.00404220702735127	0.00311474597415713
5	A	26	50	20120618	14	570	11.08	0.0045844841065734	0.00293388531293507
5	A	26	50	20120618	14	572	11.12	0.00489362496876848	0.0030616940151064
5	A	26	50	20120618	14	574	11.16	0.00482567957313901	0.00324600090264793
5	A	26	50	20120618	14	576	11.2	0.0045986244037195	0.00336891338533429
5	A	26	50	20120618	14	578	11.24	0.00508152169601674	0.00332887707009418
5	A	26	50	20120618	14	580	11.28	0.00508970228507896	0.00292690871458917
5	A	26	50	20120618	14	582	11.32	0.00491099872380359	0.00315334198359463
5	A	26	50	20120618	14	584	11.36	0.00459469430422966	0.00334619970130901
5	A	26	50	20120618	14	586	11.4	0.00486604441018966	0.00350475637617481
5	A	26	50	20120618	14	588	11.44	0.00496900481438467	0.00293479436941296
5	A	26	50	20120618	14	590	11.48	0.00529655930284727	0.00244645794104416
5	A	26	50	20120618	14	592	11.52	0.0054983081812283	0.00252576986604917
5	A	26	50	20120618	14	594	11.56	0.0052397595364349	0.00214696074255225
5	A	26	50	20120618	14	596	11.6	0.00575172676632418	0.00250360348267253
5	A	26	50	20120618	14	598	11.64	0.00599594730641039	0.00195893327126016
5	A	26	50	20120618	14	600	11.68	0.00601679988538758	0.0017613464233932
5	A	26	50	20120618	14	602	11.72	0.00589557349882096	0.00246170740588723
5	A	26	50	20120618	14	604	11.76	0.00618371951215448	0.00206671755791642
5	A	26	50	20120618	14	606	11.8	0.00610134864321406	0.00160236760577903
5	A	26	50	20120618	14	608	11.84	0.00617075117378752	0.00225411499706648
5	A	26	50	20120618	14	610	11.88	0.00648570360519582	0.00192073536294046
5	A	26	50	20120618	14	612	11.92	0.00682130355461476	0.00183004891825328
5	A	26	50	20120618	14	614	11.96	0.00693608112733696	0.00146051491440519
5	A	26	50	20120618	14	616	12	0.00698672411500554	0.00087432339280155
5	A	26	50	20120618	14	618	12.04	0.00752711633039174	0.00123337100308464
5	A	26	50	20120618	14	620	12.08	0.00744154933880035	0.00131620856250064
5	A	26	50	20120618	14	622	12.12	0.00859088070094097	4.37699097554506e-05
5	A	26	50	20120618	14	624	12.16	0.00934400457723357	-1.16262496962713e-05
5	A	26	50	20120618	14	626	12.2	0.0098415456974158	0.000656582163193139
5	A	26	50	20120618	14	628	12.24	0.0101528838232227	-0.00041874439317798
5	A	26	50	20120618	14	630	12.28	0.0104750959078215	0.00014949842486677
5	A	26	50	20120618	14	632	12.32	0.0103131248264413	0.000715182647734479
5	A	26	50	20120618	14	634	12.36	0.0107295230393193	0.00064733999472032
5	A	26	50	20120618	14	636	12.4	0.0106799598037056	0.00107681331908925
5	A	26	50	20120618	14	638	12.44	0.0106340671593931	0.00112806300437609
5	A	26	50	20120618	14	640	12.48	0.0105858834891094	0.00205701605287854
5	A	26	50	20120618	14	642	12.52	0.0106162112989545	0.00227161588990085
5	A	26	50	20120618	14	644	12.56	0.0108042451342077	0.00179235305574823
5	A	26	50	20120618	14	646	12.6	0.0106842066870334	0.00212479223785527
5	A	26	50	20120618	14	648	12.64	0.0102106855599441	0.00262333080286303
5	A	26	50	20120618	14	650	12.68	0.0103237448631880	0.00224529030443727
5	A	26	50	20120618	14	652	12.72	0.0104680653572281	0.00253738197360981
5	A	26	50	20120618	14	654	12.76	0.0103166667243083	0.00314128652008218
5	A	26	50	20120618	14	656	12.8	0.0105626903866865	0.00284757557638072
5	A	26	50	20120618	14	658	12.84	0.0104036196451908	0.0025968496539076
5	A	26	50	20120618	14	660	12.88	0.0100305642495724	0.00348665868521713
5	A	26	50	20120618	14	662	12.92	0.0102872157268719	0.00215674639329709
5	A	26	50	20120618	14	664	12.96	0.0104211771065677	0.00296678670862096
5	A	26	50	20120618	14	666	13	0.0101285197519702	0.00257561523726857
5	A	26	50	20120618	14	668	13.04	0.0101464378378054	0.00240344887818527
5	A	26	50	20120618	14	670	13.08	0.0104004659489467	0.00176246365210747
5	A	26	50	20120618	14	672	13.12	0.0102395638008877	0.00175597948292399
5	A	26	50	20120618	14	674	13.16	0.0104072541740461	0.00169419956345172
5	A	26	50	20120618	14	676	13.2	0.0106897291909945	0.00219676863711225
5	A	26	50	20120618	14	678	13.24	0.0106182265532809	0.0014629615038681
5	A	26	50	20120618	14	680	13.28	0.0104385577912492	0.00164702847007877
5	A	26	50	20120618	14	682	13.32	0.0108287888105826	0.00202239610487165
5	A	26	50	20120618	14	684	13.36	0.0111740266254292	0.00095326479385321
5	A	26	50	20120618	14	686	13.4	0.0109283353032381	0.00111748327271598
5	A	26	50	20120618	14	688	13.44	0.0113014614095346	0.00133795916708994
5	A	26	50	20120618	14	690	13.48	0.0114508094327890	0.00166486170310029
5	A	26	50	20120618	14	692	13.52	0.0121992607474715	0.00080717653286007
5	A	26	50	20120618	14	694	13.56	0.0124960617478068	0.00054304386581565
5	A	26	50	20120618	14	696	13.6	0.0132254070372617	0.000179371777183589
5	A	26	50	20120618	14	698	13.64	0.0137145622952831	0.00103681653111821
5	A	26	50	20120618	14	700	13.68	0.0144864259154907	-0.000152551216973180
5	A	26	50	20120618	14	702	13.72	0.0145153607249768	0.000256085791874520
5	A	26	50	20120618	14	704	13.76	0.0149423825101354	-4.21294220230902e-05
5	A	26	50	20120618	14	706	13.8	0.0149045947237488	-0.000412002837126151
5	A	26	50	20120618	14	708	13.84	0.0151482212941388	-0.00019453921764004
5	A	26	50	20120618	14	710	13.88	0.0154057142285079	0.000161651681247061
5	A	26	50	20120618	14	712	13.92	0.0154652738326872	-0.000338180889170279
5	A	26	50	20120618	14	714	13.96	0.01586620337762	-2.04636702475398e-05
5	A	26	50	20120618	14	716	14	0.0161932473349865	-0.00083907411975939
5	A	26	50	20120618	14	718	14.04	0.016103515484454	-0.00147200539959947
5	A	26	50	20120618	14	720	14.08	0.0160308036941446	-0.00140598283944008
5	A	26	50	20120618	14	722	14.12	0.0164098482841996	-0.00105239409350775
5	A	26	50	20120618	14	724	14.16	0.0161835387588808	-0.00176038475817078
5	A	26	50	20120618	14	726	14.2	0.0164954435600622	-0.00215912227208187
5	A	26	50	20120618	14	728	14.24	0.0169627280053416	-0.00244221954299772
5	A	26	50	20120618	14	730	14.28	0.0173079375359168	-0.00272435514869115
5	A	26	50	20120618	14	732	14.32	0.0175377967372771	-0.00325689847880617
5	A	26	50	20120618	14	734	14.36	0.0180999961257951	-0.00351395300697092
5	A	26	50	20120618	14	736	14.4	0.0183524403177465	-0.00334961431995536
5	A	26	50	20120618	14	738	14.44	0.0188584105750246	-0.00365582691154819
5	A	26	50	20120618	14	740	14.48	0.0190914305436968	-0.00330429584634911
5	A	26	50	20120618	14	742	14.52	0.0197723390186404	-0.0030493484963923
5	A	26	50	20120618	14	744	14.56	0.0206703009911370	-0.00283643157350922
5	A	26	50	20120618	14	746	14.6	0.0207357083683967	-0.0034883133150851
5	A	26	50	20120618	14	748	14.64	0.0210500456169054	-0.00186908121257477
5	A	26	50	20120618	14	750	14.68	0.0211258403927808	-0.00263375355681772
5	A	26	50	20120618	14	752	14.72	0.0212152257609906	-0.00125644389735475
5	A	26	50	20120618	14	754	14.76	0.0210649019303781	-0.000703620744755301
5	A	26	50	20120618	14	756	14.8	0.0210178581162258	-0.00131479434893826
5	A	26	50	20120618	14	758	14.84	0.0208158306377730	-0.00084464612119514
5	A	26	50	20120618	14	760	14.88	0.0205659532434373	0.0008251299740344
5	A	26	50	20120618	14	762	14.92	0.0204579638958145	0.00115540540939101
5	A	26	50	20120618	14	764	14.96	0.0199901491204493	0.0020665902786958
5	A	26	50	20120618	14	766	15	0.0194535399263424	0.00249532326226483
5	A	26	50	20120618	14	768	15.04	0.0188093868618849	0.00306009651946634
5	A	26	50	20120618	14	770	15.08	0.0186310333184662	0.00398881763694456
5	A	26	50	20120618	14	772	15.12	0.0181348989165145	0.00533448426794944
5	A	26	50	20120618	14	774	15.16	0.0181427690149891	0.0056153258682333
5	A	26	50	20120618	14	776	15.2	0.0177774705807603	0.00626580046731461
5	A	26	50	20120618	14	778	15.24	0.0174744753250219	0.00666254394010276
5	A	26	50	20120618	14	780	15.28	0.0175001150169077	0.00596660944605896
5	A	26	50	20120618	14	782	15.32	0.0174067769217911	0.0067644097430005
5	A	26	50	20120618	14	784	15.36	0.0171436837017150	0.00652927552505253
5	A	26	50	20120618	14	786	15.4	0.0171399855332494	0.006512269606965
5	A	26	50	20120618	14	788	15.44	0.0167749204442584	0.00617168455473868
5	A	26	50	20120618	14	790	15.48	0.0161528503245774	0.00726324529285636
5	A	26	50	20120618	14	792	15.52	0.0156133844190746	0.00771194697192609
5	A	26	50	20120618	14	794	15.56	0.0152909295847179	0.00754625771095846
5	A	26	50	20120618	14	796	15.6	0.0146403772038906	0.00788070507632407
5	A	26	50	20120618	14	798	15.64	0.0140591283586875	0.00804675496175011
5	A	26	50	20120618	14	800	15.68	0.0130354569426315	0.00932673844385056
5	A	26	50	20120618	14	802	15.72	0.0124938838589207	0.00895249510883977
5	A	26	50	20120618	14	804	15.76	0.0122151706500482	0.0100235073238962
5	A	26	50	20120618	14	806	15.8	0.0113060476334067	0.00970072304849012
5	A	26	50	20120618	14	808	15.84	0.0107983902900594	0.0109092787754851
5	A	26	50	20120618	14	810	15.88	0.0102789920750067	0.0111837634858061
5	A	26	50	20120618	14	812	15.92	0.0101743402713911	0.0115174754601193
5	A	26	50	20120618	14	814	15.96	0.0101531482811589	0.0112661626390178
5	A	26	50	20120618	14	816	16	0.00991624629625798	0.0111692960810630
5	A	26	50	20120618	14	818	16.04	0.00955141455250478	0.0112488243807431
5	A	26	50	20120618	14	820	16.08	0.00913402356170598	0.0117605292740165
5	A	26	50	20120618	14	822	16.12	0.00877815793193823	0.0116593352225609
5	A	26	50	20120618	14	824	16.16	0.00819622319315732	0.0115525479564661
5	A	26	50	20120618	14	826	16.2	0.00707717014338712	0.0112861808319932
5	A	26	50	20120618	14	828	16.24	0.00616170727805614	0.0114539772711687
5	A	26	50	20120618	14	830	16.28	0.00573375918301423	0.011412774159029
5	A	26	50	20120618	14	832	16.32	0.00472194594767878	0.0115874861025246
5	A	26	50	20120618	14	834	16.36	0.00388599723989223	0.0120587515589820
5	A	26	50	20120618	14	836	16.4	0.00317727825524457	0.0125202660129268
5	A	26	50	20120618	14	838	16.44	0.00180105754022463	0.0128940638706655
5	A	26	50	20120618	14	840	16.48	0.00119928845623144	0.0128038441164539
5	A	26	50	20120618	14	842	16.52	0.000532069568571629	0.0131613219496827
5	A	26	50	20120618	14	844	16.56	-0.00033465242633216	0.013377463279488
5	A	26	50	20120618	14	846	16.6	-0.0007138737930825	0.0140573464495989
5	A	26	50	20120618	14	848	16.64	-0.001266845438106	0.0145551354814186
5	A	26	50	20120618	14	850	16.68	-0.00144287260021458	0.0151434907497727
5	A	26	50	20120618	14	852	16.72	-0.00171512285310703	0.0158160765779017
5	A	26	50	20120618	14	854	16.76	-0.00181972515924795	0.0151797299723085
5	A	26	50	20120618	14	856	16.8	-0.00200546089746223	0.0154451283604912
5	A	26	50	20120618	14	858	16.84	-0.00265691130390158	0.0152414179678992
5	A	26	50	20120618	14	860	16.88	-0.00260794415930441	0.0152249070245585
5	A	26	50	20120618	14	862	16.92	-0.00285953275205059	0.0152710103866919
5	A	26	50	20120618	14	864	16.96	-0.00353894569615196	0.0145107044268227
5	A	26	50	20120618	14	866	17	-0.00403104251838316	0.0134577305057544
5	A	26	50	20120618	14	868	17.04	-0.00463148577716156	0.0136311449083065
5	A	26	50	20120618	14	870	17.08	-0.00518017235509106	0.0127188640234909
5	A	26	50	20120618	14	872	17.12	-0.00603628067720926	0.0133732772073434
5	A	26	50	20120618	14	874	17.16	-0.00667306568900686	0.0124631247139391
5	A	26	50	20120618	14	876	17.2	-0.00815383214162516	0.0117977938013851
5	A	26	50	20120618	14	878	17.24	-0.00923575501431526	0.0122220083726223
5	A	26	50	20120618	14	880	17.28	-0.0102562656630594	0.0116594200753747
5	A	26	50	20120618	14	882	17.32	-0.0115296235546201	0.0115795170091006
5	A	26	50	20120618	14	884	17.36	-0.0126113201531402	0.0109435805254405
5	A	26	50	20120618	14	886	17.4	-0.0134093750085230	0.0109391823212615
5	A	26	50	20120618	14	888	17.44	-0.0141670187113609	0.0101262428681348
5	A	26	50	20120618	14	890	17.48	-0.0145538768313481	0.0108187125389507
5	A	26	50	20120618	14	892	17.52	-0.0152975410331220	0.0103757101405374
5	A	26	50	20120618	14	894	17.56	-0.0155438970356874	0.0109019390070964
5	A	26	50	20120618	14	896	17.6	-0.0161936574569197	0.00984035959650104
5	A	26	50	20120618	14	898	17.64	-0.0169332204393627	0.00970692854689114
5	A	26	50	20120618	14	900	17.68	-0.0177193110480078	0.00843152004566496
5	A	26	50	20120618	14	902	17.72	-0.0185392720714717	0.00871917108425165
5	A	26	50	20120618	14	904	17.76	-0.0192116599097020	0.00812329219974575
5	A	26	50	20120618	14	906	17.8	-0.0204076603194009	0.00720900313167154
5	A	26	50	20120618	14	908	17.84	-0.0212598654120870	0.00687326883196417
5	A	26	50	20120618	14	910	17.88	-0.0220707047580736	0.00631811929805461
5	A	26	50	20120618	14	912	17.92	-0.0230504719140857	0.00617217245841771
5	A	26	50	20120618	14	914	17.96	-0.0243191629008906	0.00666785431202948
5	A	26	50	20120618	14	916	18	-0.0251452050426727	0.00621162901680792
5	A	26	50	20120618	14	918	18.04	-0.0262218458277073	0.00644497425459948
5	A	26	50	20120618	14	920	18.08	-0.0273663688637359	0.00747098619410116
5	A	26	50	20120618	14	922	18.12	-0.0286442522386962	0.00729053254354235
5	A	26	50	20120618	14	924	18.16	-0.0289251857628616	0.00735905119063932
5	A	26	50	20120618	14	926	18.2	-0.0297160846976188	0.00791476640997383
5	A	26	50	20120618	14	928	18.24	-0.0299827346648042	0.00753568646457972
5	A	26	50	20120618	14	930	18.28	-0.0301581678572166	0.00758582033536585
5	A	26	50	20120618	14	932	18.32	-0.0306654462620398	0.00727681467198733
5	A	26	50	20120618	14	934	18.36	-0.0311616938010765	0.00743619654046678
5	A	26	50	20120618	14	936	18.4	-0.0322134444274134	0.00614289823767658
5	A	26	50	20120618	14	938	18.44	-0.0328009794519013	0.00636118210102887
5	A	26	50	20120618	14	940	18.48	-0.0334393554539565	0.00458959677144410
5	A	26	50	20120618	14	942	18.52	-0.0347262190850379	0.00483192226535672
5	A	26	50	20120618	14	944	18.56	-0.0351295527930267	0.00493063437201036
5	A	26	50	20120618	14	946	18.6	-0.0362831267958545	0.00431375441610323
5	A	26	50	20120618	14	948	18.64	-0.0374019111450478	0.00373633101858629
5	A	26	50	20120618	14	950	18.68	-0.0381631823056733	0.0031154912647045
5	A	26	50	20120618	14	952	18.72	-0.0391600614457901	0.00254598746313685
5	A	26	50	20120618	14	954	18.76	-0.0403844168374146	0.00257052406844403
5	A	26	50	20120618	14	956	18.8	-0.0408648958952308	0.00111749034378379
5	A	26	50	20120618	14	958	18.84	-0.0415620324708026	0.00097232132160619
5	A	26	50	20120618	14	960	18.88	-0.0422902110340686	0.00066571982128371
5	A	26	50	20120618	14	962	18.92	-0.0426006309110094	-0.00105099402208099
5	A	26	50	20120618	14	964	18.96	-0.0434649982403319	-0.00173900892017551
5	A	26	50	20120618	14	966	19	-0.0438548969194781	-0.00179868873250765
5	A	26	50	20120618	14	968	19.04	-0.0447628927371998	-0.00191896759598748
5	A	26	50	20120618	14	970	19.08	-0.0454349270220395	-0.00249370398773591
5	A	26	50	20120618	14	972	19.12	-0.0462912333340564	-0.00209051170110334
5	A	26	50	20120618	14	974	19.16	-0.0465605703070103	-0.00215195928038844
5	A	26	50	20120618	14	976	19.2	-0.0464317354514782	-0.00225703534807277
5	A	26	50	20120618	14	978	19.24	-0.0461978245282617	-0.00219184010284737
5	A	26	50	20120618	14	980	19.28	-0.0461590043659745	-0.00322669087711388
5	A	26	50	20120618	14	982	19.32	-0.0463528930453759	-0.00375645527757884
5	A	26	50	20120618	14	984	19.36	-0.0462172699647443	-0.00318171888583041
5	A	26	50	20120618	14	986	19.4	-0.0465604288856541	-0.00322379173931102
5	A	26	50	20120618	14	988	19.44	-0.0468089769192412	-0.00549622080201022
5	A	26	50	20120618	14	990	19.48	-0.0473092549669307	-0.00596425478047761
5	A	26	50	20120618	14	992	19.52	-0.0475851680329497	-0.00634694097045581
5	A	26	50	20120618	14	994	19.56	-0.0481830268164429	-0.00897249915967951
5	A	26	50	20120618	14	996	19.6	-0.0490404644993097	-0.0101013244251657
5	A	26	50	20120618	14	998	19.64	-0.0495901693110041	-0.0108509990345797
5	A	26	50	20120618	14	1000	19.68	-0.04932910548739	-0.010948296927671
5	A	26	50	20120618	14	1002	19.72	-0.0495135189359235	-0.011000764250835
5	A	26	50	20120618	14	1004	19.76	-0.0492298984059896	-0.0103423771268722
5	A	26	50	20120618	14	1006	19.8	-0.0491364896001948	-0.00954850834363411
5	A	26	50	20120618	14	1008	19.84	-0.0489291658919509	-0.011187299019712
5	A	26	50	20120618	14	1010	19.88	-0.0488556974973856	-0.0099504985487386
5	A	26	50	20120618	14	1012	19.92	-0.0482185235768584	-0.0114569895460566
5	A	26	50	20120618	14	1014	19.96	-0.048088910903867	-0.0124163213160924
5	A	26	50	20120618	14	1016	20	-0.048088910903867	-0.0124163213160924
5	A	26	50	20120618	14	1018	20.04	-0.0479900573758571	-0.01369618459004
5	A	26	50	20120618	14	1020	20.08	-0.0479001133932901	-0.0142467379298719
5	A	26	50	20120618	14	1022	20.12	-0.0473960876796604	-0.0148019581744595
5	A	26	50	20120618	14	1024	20.16	-0.0477503481770348	-0.0159682600993486
5	A	26	50	20120618	14	1026	20.2	-0.0479155990317981	-0.0171012572948438
5	A	26	50	20120618	14	1028	20.24	-0.0478603032815093	-0.0175306125323803
5	A	26	50	20120618	14	1030	20.28	-0.047482849681712	-0.0172402744880251
5	A	26	50	20120618	14	1032	20.32	-0.0484210389589903	-0.018383241889135
5	A	26	50	20120618	14	1034	20.36	-0.0481143667479897	-0.0179519774632894
5	A	26	50	20120618	14	1036	20.4	-0.0481621671663979	-0.0181329967992731
5	A	26	50	20120618	14	1038	20.44	-0.0480402619573213	-0.0194533065811046
5	A	26	50	20120618	14	1040	20.48	-0.0479445196991487	-0.0202331039393972
5	A	26	50	20120618	14	1042	20.52	-0.0485686121442239	-0.020410587741475
5	A	26	50	20120618	14	1044	20.56	-0.0487066393879115	-0.0222583991820717
5	A	26	50	20120618	14	1046	20.6	-0.0485221552287	-0.0225031288390403
5	A	26	50	20120618	14	1048	20.64	-0.0492073416996697	-0.0234595614712733
5	A	26	50	20120618	14	1050	20.68	-0.0493605010284747	-0.0248331871044063
5	A	26	50	20120618	14	1052	20.72	-0.0498457884124031	-0.0256670781314596
5	A	26	50	20120618	14	1054	20.76	-0.0502474957747951	-0.0263516282063262
5	A	26	50	20120618	14	1056	20.8	-0.0503860887039077	-0.0271243544968069
5	A	26	50	20120618	14	1058	20.84	-0.0510153430284856	-0.028492676829081
5	A	26	50	20120618	14	1060	20.88	-0.0513458447380122	-0.0292269365106651
5	A	26	50	20120618	14	1062	20.92	-0.0517875743442194	-0.0298154614846467
5	A	26	50	20120618	14	1064	20.96	-0.051970290736478	-0.0304033500625252
5	A	26	50	20120618	14	1066	21	-0.0527691092671845	-0.0320532423150677
5	A	26	50	20120618	14	1068	21.04	-0.0525605834774126	-0.0325546517336071
5	A	26	50	20120618	14	1070	21.08	-0.0530419817740444	-0.0335211252821329
5	A	26	50	20120618	14	1072	21.12	-0.0537513512969307	-0.0337103470567784
5	A	26	50	20120618	14	1074	21.16	-0.0540140414661415	-0.0343895231201081
5	A	26	50	20120618	14	1076	21.2	-0.0543330880458129	-0.0345353285383887
5	A	26	50	20120618	14	1078	21.24	-0.0542246178655789	-0.0348522537977166
5	A	26	50	20120618	14	1080	21.28	-0.0538229812138649	-0.0341110644696768
5	A	26	50	20120618	14	1082	21.32	-0.0533097631120797	-0.0352591230396113
5	A	26	50	20120618	14	1084	21.36	-0.0529709882532132	-0.0356748311162709
5	A	26	50	20120618	14	1086	21.4	-0.0521046410249035	-0.0359887865271177
5	A	26	50	20120618	14	1088	21.44	-0.0519968779514506	-0.0364806500041111
5	A	26	50	20120618	14	1090	21.48	-0.0516518805529097	-0.036993090288437
5	A	26	50	20120618	14	1092	21.52	-0.0511773411920554	-0.0367417138277251
5	A	26	50	20120618	14	1094	21.56	-0.0510975088364595	-0.0372627808147815
5	A	26	50	20120618	14	1096	21.6	-0.0506117264777843	-0.0376293449701486
5	A	26	50	20120618	14	1098	21.64	-0.0503106757656941	-0.0381165061870471
5	A	26	50	20120618	14	1100	21.68	-0.0498629428229146	-0.0376868610357303
5	A	26	50	20120618	14	1102	21.72	-0.0496576202268615	-0.0372555046860031
5	A	26	50	20120618	14	1104	21.76	-0.0492939693514329	-0.0380520463328741
5	A	26	50	20120618	14	1106	21.8	-0.0480118009093786	-0.0379887319916867
5	A	26	50	20120618	14	1108	21.84	-0.0471837364422023	-0.0398476167244767
5	A	26	50	20120618	14	1110	21.88	-0.0462382003254674	-0.0393131783481881
5	A	26	50	20120618	14	1112	21.92	-0.045306367938152	-0.0393744208665067
5	A	26	50	20120618	14	1114	21.96	-0.0448019391736569	-0.0410088062673379
5	A	26	50	20120618	14	1116	22	-0.0444193873339672	-0.0420991719949953
5	A	26	50	20120618	14	1118	22.04	-0.0433366017910040	-0.0409162459896805
5	A	26	50	20120618	14	1120	22.08	-0.0428201309980254	-0.0425178428490681
5	A	26	50	20120618	14	1122	22.12	-0.0418811575393267	-0.0438819289046161
5	A	26	50	20120618	14	1124	22.16	-0.0413516858810692	-0.0439459828794966
5	A	26	50	20120618	14	1126	22.2	-0.040956749066107	-0.0443359699469905
5	A	26	50	20120618	14	1128	22.24	-0.0407090007702894	-0.0437299575152035
5	A	26	50	20120618	14	1130	22.28	-0.0407399784112664	-0.0444536042311087
5	A	26	50	20120618	14	1132	22.32	-0.0398247276779698	-0.0450666375261262
5	A	26	50	20120618	14	1134	22.36	-0.0392200382429703	-0.0460179507052634
5	A	26	50	20120618	14	1136	22.4	-0.0397101551662141	-0.0472480831592902
5	A	26	50	20120618	14	1138	22.44	-0.0392599473497005	-0.0486800380308032
5	A	26	50	20120618	14	1140	22.48	-0.0387247099427491	-0.047492056212003
5	A	26	50	20120618	14	1142	22.52	-0.0390653727767214	-0.0489398078490077
5	A	26	50	20120618	14	1144	22.56	-0.0391831979796705	-0.0498365394557051
5	A	26	50	20120618	14	1146	22.6	-0.0391161713278818	-0.0506330174629658
5	A	26	50	20120618	14	1148	22.64	-0.0393880963116549	-0.0511506479110656
5	A	26	50	20120618	14	1150	22.68	-0.0391886002754788	-0.0533984908709829
5	A	26	50	20120618	14	1152	22.72	-0.0395780181220138	-0.0542206297833329
5	A	26	50	20120618	14	1154	22.76	-0.0400685380961229	-0.0551536571811086
5	A	26	50	20120618	14	1156	22.8	-0.0399565465241186	-0.0564592449997558
5	A	26	50	20120618	14	1158	22.84	-0.040404357248644	-0.0569825747285119
5	A	26	50	20120618	14	1160	22.88	-0.0410277425869381	-0.0583030259316997
5	A	26	50	20120618	14	1162	22.92	-0.0408694213786304	-0.0581004398388898
5	A	26	50	20120618	14	1164	22.96	-0.0411669012014756	-0.0584259210902699
5	A	26	50	20120618	14	1166	23	-0.0415051103749171	-0.0597072692884581
5	A	26	50	20120618	14	1168	23.04	-0.0415154341339225	-0.060863954561123
5	A	26	50	20120618	14	1170	23.08	-0.0419893370986737	-0.0612585201450251
5	A	26	50	20120618	14	1172	23.12	-0.0416420062477548	-0.0627090789959512
5	A	26	50	20120618	14	1174	23.16	-0.0422133485269536	-0.0635803759717293
5	A	26	50	20120618	14	1176	23.2	-0.0423124141869978	-0.063907978543453
5	A	26	50	20120618	14	1178	23.24	-0.042243400565154	-0.0642571478720029
5	A	26	50	20120618	14	1180	23.28	-0.0421016256555261	-0.0633023415853667
5	A	26	50	20120618	14	1182	23.32	-0.0423134748471696	-0.0627136044793508
5	A	26	50	20120618	14	1184	23.36	-0.0419574465828422	-0.0629399493600086
5	A	26	50	20120618	14	1186	23.4	-0.0418189950750858	-0.0628685315751088
5	A	26	50	20120618	14	1188	23.44	-0.0418466429502302	-0.0642951195061526
5	A	26	50	20120618	14	1190	23.48	-0.0417576182064788	-0.0627907498291782
5	A	26	50	20120618	14	1192	23.52	-0.0415188989571503	-0.0629400907813648
5	A	26	50	20120618	14	1194	23.56	-0.0407688707943457	-0.0630911995005044
5	A	26	50	20120618	14	1196	23.6	-0.0407086252965886	-0.0625598794651208
5	A	26	50	20120618	14	1198	23.64	-0.0407051604733608	-0.0631068265603686
5	A	26	50	20120618	14	1200	23.68	-0.0399365354022110	-0.0628764511710581
5	A	26	50	20120618	14	1202	23.72	-0.0401809822164672	-0.0614815416238113
5	A	26	50	20120618	14	1204	23.76	-0.0393157663590073	-0.0614252559240289
5	A	26	50	20120618	14	1206	23.8	-0.0390366006017949	-0.0617410498125068
5	A	26	50	20120618	14	1208	23.84	-0.0388336609555944	-0.0630272770474851
5	A	26	50	20120618	14	1210	23.88	-0.0386050533332367	-0.0619317565113928
5	A	26	50	20120618	14	1212	23.92	-0.0385358982900367	-0.0619197356961127
5	A	26	50	20120618	14	1214	23.96	-0.0388598946171764	-0.0612590151197719
5	A	26	50	20120618	14	1216	24	-0.0386667130445562	-0.0615193718366048
5	A	26	50	20120618	14	1218	24.04	-0.0388917144223298	-0.0616091743978155
5	A	26	50	20120618	14	1220	24.08	-0.0385836987084449	-0.0613783747444362
5	A	26	50	20120618	14	1222	24.12	-0.0385716778931647	-0.0608814200986183
5	A	26	50	20120618	14	1224	24.16	-0.0381422519449502	-0.0607740105785561
5	A	26	50	20120618	14	1226	24.2	-0.0380965021362074	-0.0596671763339648
5	A	26	50	20120618	14	1228	24.24	-0.0376011031253081	-0.0593041477125036
5	A	26	50	20120618	14	1230	24.28	-0.0378523381646637	-0.0593821415904685
5	A	26	50	20120618	14	1232	24.32	-0.0375971433273334	-0.0591772927559588
5	A	26	50	20120618	14	1234	24.36	-0.0373360087930412	-0.0587143499463159
5	A	26	50	20120618	14	1236	24.4	-0.0376309430314741	-0.0579033691789731
5	A	26	50	20120618	14	1238	24.44	-0.0376769049722513	-0.0571790089923256
5	A	26	50	20120618	14	1240	24.48	-0.0374994211701735	-0.0565482697435072
5	A	26	50	20120618	14	1242	24.52	-0.0377287358993123	-0.0559877461980606
5	A	26	50	20120618	14	1244	24.56	-0.0379996992178630	-0.0558427893079174
5	A	26	50	20120618	14	1246	24.6	-0.0382417418690631	-0.054365855374053
5	A	26	50	20120618	14	1248	24.64	-0.0382851440832923	-0.0538441661330292
5	A	26	50	20120618	14	1250	24.68	-0.0384043481444648	-0.0528671001249213
5	A	26	50	20120618	14	1252	24.72	-0.0385194863416454	-0.0526320366176514
5	A	26	50	20120618	14	1254	24.76	-0.0388365176669903	-0.0522287382650017
5	A	26	50	20120618	14	1256	24.8	-0.0385252563329798	-0.0514909359784438
5	A	26	50	20120618	14	1258	24.84	-0.0386924305181880	-0.0507442170753752
5	A	26	50	20120618	14	1260	24.88	-0.0384968589246474	-0.0492227919828386
5	A	26	50	20120618	14	1262	24.92	-0.0382774224772418	-0.0497336978454493
5	A	26	50	20120618	14	1264	24.96	-0.0381911130235301	-0.0497689541895593
5	A	26	50	20120618	14	1266	25	-0.0384164538125587	-0.0496608517048515
5	A	26	50	20120618	14	1268	25.04	-0.0376998718005042	-0.049423970933154
5	A	26	50	20120618	14	1270	25.08	-0.0380425145334638	-0.0486236886914105
5	A	26	50	20120618	14	1272	25.12	-0.0373847213791972	-0.0487836786717217
5	A	26	50	20120618	14	1274	25.16	-0.0369189147870906	-0.047595562502633
5	A	26	50	20120618	14	1276	25.2	-0.0370852333730934	-0.0474356078776608
5	A	26	50	20120618	14	1278	25.24	-0.0367649210722837	-0.0475600516000818
5	A	26	50	20120618	14	1280	25.28	-0.0366203389487345	-0.0470577724402016
5	A	26	50	20120618	14	1282	25.32	-0.0364220308519508	-0.0462584942900874
5	A	26	50	20120618	14	1284	25.36	-0.0364224197606804	-0.046857166246379
5	A	26	50	20120618	14	1286	25.4	-0.0358985031332959	-0.046074490963487
5	A	26	50	20120618	14	1288	25.44	-0.0355349441817488	-0.0449795714681587
5	A	26	50	20120618	14	1290	25.48	-0.0347695223043178	-0.0454516854527536
5	A	26	50	20120618	14	1292	25.52	-0.0346735042745005	-0.0437898360245411
5	A	26	50	20120618	14	1294	25.56	-0.0341555344151457	-0.0438981082148764
5	A	26	50	20120618	14	1296	25.6	-0.0342166425831758	-0.0433810575943372
5	A	26	50	20120618	14	1298	25.64	-0.033494552209296	-0.0421822216864457
5	A	26	50	20120618	14	1300	25.68	-0.0332938187362527	-0.04170186990785
5	A	26	50	20120618	14	1302	25.72	-0.0323624035419382	-0.0409373601981668
5	A	26	50	20120618	14	1304	25.76	-0.0322008296424371	-0.0405786449280708
5	A	26	50	20120618	14	1306	25.8	-0.0315238173258578	-0.0403125182199035
5	A	26	50	20120618	14	1308	25.84	-0.0309897042186885	-0.0394502368555855
5	A	26	50	20120618	14	1310	25.88	-0.0301395921620748	-0.038399787305726
5	A	26	50	20120618	14	1312	25.92	-0.0299023790501902	-0.0376867903250522
5	A	26	50	20120618	14	1314	25.96	-0.0292445293273811	-0.0365788529938823
5	A	26	50	20120618	14	1316	26	-0.0289963136339812	-0.0365932991854219
5	A	26	50	20120618	14	1318	26.04	-0.0283476704414631	-0.0361839692119286
5	A	26	50	20120618	14	1320	26.08	-0.0279371949549843	-0.0370037181033582
5	A	26	50	20120618	14	1322	26.12	-0.0278115774353066	-0.0371451748149346
5	A	26	50	20120618	14	1324	26.16	-0.0274916469721587	-0.0367260372703862
5	A	26	50	20120618	14	1326	26.2	-0.0273785876689148	-0.0358601779457555
5	A	26	50	20120618	14	1328	26.24	-0.0273355390080761	-0.0359819983020183
5	A	26	50	20120618	14	1330	26.28	-0.0273241616599668	-0.0363392922874841
5	A	26	50	20120618	14	1332	26.32	-0.0276981857918755	-0.0369330144963073
5	A	26	50	20120618	14	1334	26.36	-0.0277350684815822	-0.036518536785447
5	A	26	50	20120618	14	1336	26.4	-0.0277021809451892	-0.035991254329784
5	A	26	50	20120618	14	1338	26.44	-0.0274224848578908	-0.0362247056335928
5	A	26	50	20120618	14	1340	26.48	-0.0279973202445886	-0.0365966862269038
5	A	26	50	20120618	14	1342	26.52	-0.0278325643645722	-0.0353704216469701
5	A	26	50	20120618	14	1344	26.56	-0.0275499974237422	-0.0360194113218109
5	A	26	50	20120618	14	1346	26.6	-0.0276638840419201	-0.0349874172589404
5	A	26	50	20120618	14	1348	26.64	-0.0277361432838896	-0.035248346732266
5	A	26	50	20120618	14	1350	26.68	-0.0274820161777989	-0.0348905436299178
5	A	26	50	20120618	14	1352	26.72	-0.0265906232272996	-0.0349192663073696
5	A	26	50	20120618	14	1354	26.76	-0.0259509320066313	-0.0349395319877184
5	A	26	50	20120618	14	1356	26.8	-0.0253358056755415	-0.0340810477868155
5	A	26	50	20120618	14	1358	26.84	-0.0251946600909489	-0.0338624174411404
5	A	26	50	20120618	14	1360	26.88	-0.0239410941181936	-0.0340737080184267
5	A	26	50	20120618	14	1362	26.92	-0.0229665171259554	-0.033799251592377
5	A	26	50	20120618	14	1364	26.96	-0.0227559195133146	-0.0337110258792884
5	A	26	50	20120618	14	1366	27	-0.0220075671935814	-0.0332547510865921
5	A	26	50	20120618	14	1368	27.04	-0.0212296648814625	-0.0332503104560063
5	A	26	50	20120618	14	1370	27.08	-0.0204131050416161	-0.0337968969267956
5	A	26	50	20120618	14	1372	27.12	-0.0196413121320866	-0.0334230354294467
5	A	26	50	20120618	14	1374	27.16	-0.0187678655516937	-0.0336439638721606
5	A	26	50	20120618	14	1376	27.2	-0.0185058966313997	-0.033424675917179
5	A	26	50	20120618	14	1378	27.24	-0.0178214172672111	-0.0342022105337718
5	A	26	50	20120618	14	1380	27.28	-0.0172900972318276	-0.0350636080146132
5	A	26	50	20120618	14	1382	27.32	-0.0165803741555506	-0.0358115148570742
5	A	26	50	20120618	14	1384	27.36	-0.0159207849500598	-0.035733308847075
5	A	26	50	20120618	14	1386	27.4	-0.0151621300845248	-0.0363546435757036
5	A	26	50	20120618	14	1388	27.44	-0.0143751909477423	-0.037068185028599
5	A	26	50	20120618	14	1390	27.48	-0.0138782363019244	-0.0377461590104006
5	A	26	50	20120618	14	1392	27.52	-0.0128945093479376	-0.037741633527001
5	A	26	50	20120618	14	1394	27.56	-0.0123221064085671	-0.0387166630675792
5	A	26	50	20120618	14	1396	27.6	-0.0120561635481629	-0.0388216684245854
5	A	26	50	20120618	14	1398	27.64	-0.0111810481957664	-0.0387650998820904
5	A	26	50	20120618	14	1400	27.68	-0.0110696081670514	-0.0407167145981653
5	A	26	50	20120618	14	1402	27.72	-0.0105750576842895	-0.0416027193949921
5	A	26	50	20120618	14	1404	27.76	-0.00996517808551606	-0.0412152955895799
5	A	26	50	20120618	14	1406	27.8	-0.00967278943149546	-0.0414921278944145
5	A	26	50	20120618	14	1408	27.84	-0.00909487105923166	-0.0431363632927076
5	A	26	50	20120618	14	1410	27.88	-0.00905548521151956	-0.0421525656280427
5	A	26	50	20120618	14	1412	27.92	-0.00835269178169826	-0.0423646269517206
5	A	26	50	20120618	14	1414	27.96	-0.00707091931944146	-0.0431832444723002
5	A	26	50	20120618	14	1416	28	-0.00647263627187946	-0.0440667743953928
5	A	26	50	20120618	14	1418	28.04	-0.00571327429956326	-0.0443737294491059
5	A	26	50	20120618	14	1420	28.08	-0.00483151214342366	-0.0449814170168576
5	A	26	50	20120618	14	1422	28.12	-0.00415283105484076	-0.0455025547145921
5	A	26	50	20120618	14	1424	28.16	-0.00373818363835299	-0.0453932360062207
5	A	26	50	20120618	14	1426	28.2	-0.00282163182857899	-0.0452680781059507
5	A	26	50	20120618	14	1428	28.24	-0.00201001466513307	-0.0453655174203982
5	A	26	50	20120618	14	1430	28.28	-0.00127483574473342	-0.0461708413334915
5	A	26	50	20120618	14	1432	28.32	-0.000444833804976651	-0.0452234596680578
5	A	26	50	20120618	14	1434	28.36	0.00066539455216434	-0.0463574468130466
5	A	26	50	20120618	14	1436	28.4	0.00178191615965791	-0.0461498402620903
5	A	26	50	20120618	14	1438	28.44	0.00248541669626041	-0.0458991709081596
5	A	26	50	20120618	14	1440	28.48	0.00358871540694577	-0.0471733066171797
5	A	26	50	20120618	14	1442	28.52	0.004396938457842	-0.0474247537885696
5	A	26	50	20120618	14	1444	28.56	0.00520806064654109	-0.0476263499318859
5	A	26	50	20120618	14	1446	28.6	0.00662135497009864	-0.047975024285689
5	A	26	50	20120618	14	1448	28.64	0.00728419686678291	-0.0472377947556239
5	A	26	50	20120618	14	1450	28.68	0.00807396443069016	-0.0475993384528446
5	A	26	50	20120618	14	1452	28.72	0.00830172352491035	-0.0474373402892747
5	A	26	50	20120618	14	1454	28.76	0.00849469296549616	-0.0469773673281129
5	A	26	50	20120618	14	1456	28.8	0.0096672881407378	-0.0469385471658258
5	A	26	50	20120618	14	1458	28.84	0.0103512018195014	-0.0468241372886298
5	A	26	50	20120618	14	1460	28.88	0.0107497272013782	-0.0459015043605376
5	A	26	50	20120618	14	1462	28.92	0.0110616320025596	-0.0455163432968253
5	A	26	50	20120618	14	1464	28.96	0.0110320042284278	-0.0449790128538016
5	A	26	50	20120618	14	1466	29	0.0110750670314021	-0.0440141656508726
5	A	26	50	20120618	14	1468	29.04	0.0114549247942555	-0.0442299746404907
5	A	26	50	20120618	14	1470	29.08	0.0123033822210013	-0.043902372068767
5	A	26	50	20120618	14	1472	29.12	0.0127818813798302	-0.0435795778231553
5	A	26	50	20120618	14	1474	29.16	0.0137149794882840	-0.0424875221102908
5	A	26	50	20120618	14	1476	29.2	0.0141477995490483	-0.0423994873160331
5	A	26	50	20120618	14	1478	29.24	0.0149185459405416	-0.0408195279241498
5	A	26	50	20120618	14	1480	29.28	0.0155241121879497	-0.039965060089764
5	A	26	50	20120618	14	1482	29.32	0.0157758422020522	-0.0394112540587387
5	A	26	50	20120618	14	1484	29.36	0.0164844339074792	-0.0387610693734377
5	A	26	50	20120618	14	1486	29.4	0.0172672718249308	-0.0379529170332196
5	A	26	50	20120618	14	1488	29.44	0.0182948393993511	-0.0376465983756096
5	A	26	50	20120618	14	1490	29.48	0.0184854753875590	-0.0366328900941005
5	A	26	50	20120618	14	1492	29.52	0.0190274727353385	-0.0356449912101048
5	A	26	50	20120618	14	1494	29.56	0.0198466559413431	-0.0361561587022246
5	A	26	50	20120618	14	1496	29.6	0.0209142457595785	-0.0348331619146245
5	A	26	50	20120618	14	1498	29.64	0.0214104932986152	-0.0337488843763531
5	A	26	50	20120618	14	1500	29.68	0.0218445154409075	-0.0334123015485083
5	A	26	50	20120618	14	1502	29.72	0.0223974729437954	-0.031629685353137
5	A	26	50	20120618	14	1504	29.76	0.0229715729394408	-0.0311657525940005
5	A	26	50	20120618	14	1506	29.8	0.0233821898472758	-0.0302533727142355
5	A	26	50	20120618	14	1508	29.84	0.0237736441613407	-0.0292847778453662
5	A	26	50	20120618	14	1510	29.88	0.0237720885264221	-0.0283917019807276
5	A	26	50	20120618	14	1512	29.92	0.0247268594577192	-0.0267325112740124
5	A	26	50	20120618	14	1514	29.96	0.0252028696006784	-0.0265800731941242
5	A	26	50	20120618	14	1516	30	0.0258857933299483	-0.0259009678414726
5	A	26	50	20120618	14	1518	30.04	0.0263638399404373	-0.0242486997101453
5	A	26	50	20120618	14	1520	30.08	0.0275112621142687	-0.023693125912167
5	A	26	50	20120618	14	1522	30.12	0.0283281825785735	-0.0228002621795628
5	A	26	50	20120618	14	1524	30.16	0.0294109044819264	-0.0231986461400833
5	A	26	50	20120618	14	1526	30.2	0.0297127471536115	-0.0217361583977585
5	A	26	50	20120618	14	1528	30.24	0.0298421830499077	-0.02114526461606
5	A	26	50	20120618	14	1530	30.28	0.0301695734895971	-0.0215112630860022
5	A	26	50	20120618	14	1532	30.32	0.0313548824447644	-0.0191899163761805
5	A	26	50	20120618	14	1534	30.36	0.0314849547371637	-0.0189641018256085
5	A	26	50	20120618	14	1536	30.4	0.0318582434780199	-0.0184455733518966
5	A	26	50	20120618	14	1538	30.44	0.0324657825533476	-0.0178115884829526
5	A	26	50	20120618	14	1540	30.48	0.0331623958699013	-0.0163651591356286
5	A	26	50	20120618	14	1542	30.52	0.0332446889570958	-0.0169529204342865
5	A	26	50	20120618	14	1544	30.56	0.0338446690609326	-0.0146465502460904
5	A	26	50	20120618	14	1546	30.6	0.0338722037989920	-0.0137235354803363
5	A	26	50	20120618	14	1548	30.64	0.0339004880702394	-0.0126618853590628
5	A	26	50	20120618	14	1550	30.68	0.0337227638518560	-0.0120496298815046
5	A	26	50	20120618	14	1552	30.72	0.0333456072369067	-0.0117720056170752
5	A	26	50	20120618	14	1554	30.76	0.0323711645949570	-0.0109677918616283
5	A	26	50	20120618	14	1556	30.8	0.0325822147559377	-0.0106768386343735
5	A	26	50	20120618	14	1558	30.84	0.031989673415439	-0.0102290844783905
5	A	26	50	20120618	14	1560	30.88	0.0312170107645687	-0.00934032903618501
5	A	26	50	20120618	14	1562	30.92	0.0311645080860656	-0.00699078997899741
5	A	26	50	20120618	14	1564	30.96	0.0307732234776282	-0.00654330452359131
5	A	26	50	20120618	14	1566	31	0.0304661977132370	-0.00524010672586447
5	A	26	50	20120618	14	1568	31.04	0.0301555657042618	-0.00435530401056574
5	A	26	50	20120618	14	1570	31.08	0.0298587222775196	-0.00309948236717843
5	A	26	50	20120618	14	1572	31.12	0.0293188462500837	-0.00219756766777499
5	A	26	50	20120618	14	1574	31.16	0.0290396097821931	-0.000173333085272259
5	A	26	50	20120618	14	1576	31.2	0.0286282857675769	0.00068615520725999
5	A	26	50	20120618	14	1578	31.24	0.0285234218319270	0.00233307761132158
5	A	26	50	20120618	14	1580	31.28	0.0280744797365516	0.00397434316113367
5	A	26	50	20120618	14	1582	31.32	0.0281378365041459	0.00476206011537549
5	A	26	50	20120618	14	1584	31.36	0.0278800960824034	0.00485759024151379
5	A	26	50	20120618	14	1586	31.4	0.0277639184382545	0.00654948463685884
5	A	26	50	20120618	14	1588	31.44	0.0277860508805056	0.0062710966971057
5	A	26	50	20120618	14	1590	31.48	0.0277192292896835	0.00754593951290693
5	A	26	50	20120618	14	1592	31.52	0.0275951320495853	0.00788047173108628
5	A	26	50	20120618	14	1594	31.56	0.0279667873737769	0.00844120740856721
5	A	26	50	20120618	14	1596	31.6	0.0281732625538834	0.008666350207697
5	A	26	50	20120618	14	1598	31.64	0.0287316647789864	0.00947153269943413
5	A	26	50	20120618	14	1600	31.68	0.0292555601931675	0.00991213093479147
5	A	26	50	20120618	14	1602	31.72	0.0297730209356398	0.0102334402561626
5	A	26	50	20120618	14	1604	31.76	0.0305043107687430	0.0117425475485710
5	A	26	50	20120618	14	1606	31.8	0.0310301860819114	0.0122873733234752
5	A	26	50	20120618	14	1608	31.84	0.0313625969797472	0.0123896916747129
5	A	26	50	20120618	14	1610	31.88	0.0314836536606863	0.0136078952373411
5	A	26	50	20120618	14	1612	31.92	0.032300503414313	0.0139019102369584
5	A	26	50	20120618	14	1614	31.96	0.0328524709677072	0.0143708634542414
5	A	26	50	20120618	14	1616	32	0.0331509407400461	0.0149682979736659
5	A	26	50	20120618	14	1618	32.04	0.0335542744480349	0.014733538522312
5	A	26	50	20120618	14	1620	32.08	0.03344170304847	0.0162697987151179
5	A	26	50	20120618	14	1622	32.12	0.0333864780088593	0.0161158615688535
5	A	26	50	20120618	14	1624	32.16	0.0334108731928103	0.0165826227551148
5	A	26	50	20120618	14	1626	32.2	0.0333479265471490	0.0176244880286507
5	A	26	50	20120618	14	1628	32.24	0.0326697970018555	0.018844827053758
5	A	26	50	20120618	14	1630	32.28	0.0324119010166212	0.0184500634799572
5	A	26	50	20120618	14	1632	32.32	0.0315603747464451	0.0190313335383638
5	A	26	50	20120618	14	1634	32.36	0.0312168834853481	0.0200345554263078
5	A	26	50	20120618	14	1636	32.4	0.0310810341305465	0.0197616970615836
5	A	26	50	20120618	14	1638	32.44	0.0307059634806017	0.0212623402858211
5	A	26	50	20120618	14	1640	32.48	0.0299014880956458	0.0227255563481304
5	A	26	50	20120618	14	1642	32.52	0.0300271904681373	0.0224915252167611
5	A	26	50	20120618	14	1644	32.56	0.0297709703259744	0.0221588668315519
5	A	26	50	20120618	14	1646	32.6	0.0298123290016060	0.0224972244974175
5	A	26	50	20120618	14	1648	32.64	0.0300156575565362	0.0227740214469129
5	A	26	50	20120618	14	1650	32.68	0.0304109443893551	0.0228331214316845
5	A	26	50	20120618	14	1652	32.72	0.0303791882238120	0.0230589076979852
5	A	26	50	20120618	14	1654	32.76	0.0306729486649881	0.0231640969027545
5	A	26	50	20120618	14	1656	32.8	0.0310580885154970	0.0225444804436042
5	A	26	50	20120618	14	1658	32.84	0.0311478415792330	0.0229338629348002
5	A	26	50	20120618	14	1660	32.88	0.0313981856640443	0.022896357991126
5	A	26	50	20120618	14	1662	32.92	0.0317642053471899	0.0226096756888296
5	A	26	50	20120618	14	1664	32.96	0.0320340585080941	0.0225475705002379
5	A	26	50	20120618	14	1666	33	0.0323888139802154	0.0217749149204354
5	A	26	50	20120618	14	1668	33.04	0.0326866261432478	0.021403139388091
5	A	26	50	20120618	14	1670	33.08	0.0328268454179570	0.0209318527184301
5	A	26	50	20120618	14	1672	33.12	0.0328838170113172	0.021010787048414
5	A	26	50	20120618	14	1674	33.16	0.0330372096853600	0.0212091092873334
5	A	26	50	20120618	14	1676	33.2	0.0332205695447895	0.0211960207408136
5	A	26	50	20120618	14	1678	33.24	0.0328612815182008	0.0207749457236848
5	A	26	50	20120618	14	1680	33.28	0.0329643776868978	0.0213209735801171
5	A	26	50	20120618	14	1682	33.32	0.0333375391485334	0.0208534840738712
5	A	26	50	20120618	14	1684	33.36	0.0337659185787118	0.0209810319950616
5	A	26	50	20120618	14	1686	33.4	0.0339840327364366	0.0201620184946845
5	A	26	50	20120618	14	1688	33.44	0.0350261242841425	0.019662419269505
5	A	26	50	20120618	14	1690	33.48	0.0348873616494025	0.0198247992707366
5	A	26	50	20120618	14	1692	33.52	0.0355284812257687	0.0198927663745443
5	A	26	50	20120618	14	1694	33.56	0.0357085459675978	0.0200960949294745
5	A	26	50	20120618	14	1696	33.6	0.0361981467028914	0.0201611487533437
5	A	26	50	20120618	14	1698	33.64	0.0370859192666711	0.0190521931884088
5	A	26	50	20120618	14	1700	33.68	0.0375309015640718	0.019497458328522
5	A	26	50	20120618	14	1702	33.72	0.0377384374043501	0.0196454557778243
5	A	26	50	20120618	14	1704	33.76	0.0380837883562816	0.0197618455540076
5	A	26	50	20120618	14	1706	33.8	0.0383790054374269	0.019299609851146
5	A	26	50	20120618	14	1708	33.84	0.0390579693687223	0.0194990139634406
5	A	26	50	20120618	14	1710	33.88	0.0404245239340434	0.0194980240139469
5	A	26	50	20120618	14	1712	33.92	0.0407989369746817	0.0191817351507222
5	A	26	50	20120618	14	1714	33.96	0.0417165494446274	0.0193809271309824
5	A	26	50	20120618	14	1716	34	0.0419949373843806	0.0204471734463336
5	A	26	50	20120618	14	1718	34.04	0.0431229141217294	0.0201018224944021
5	A	26	50	20120618	14	1720	34.08	0.0444152931857040	0.0197275508751201
5	A	26	50	20120618	14	1722	34.12	0.0446106667893459	0.0207165811299657
5	A	26	50	20120618	14	1724	34.16	0.0455621496741105	0.0213439262662344
5	A	26	50	20120618	14	1726	34.2	0.0465554932803214	0.0208660635035085
5	A	26	50	20120618	14	1728	34.24	0.0467818381609792	0.0227133799693584
5	A	26	50	20120618	14	1730	34.28	0.0471771815623406	0.022607101820146
5	A	26	50	20120618	14	1732	34.32	0.0476335482789184	0.0229687162280448
5	A	26	50	20120618	14	1734	34.36	0.0482880463155846	0.0233123701237015
5	A	26	50	20120618	14	1736	34.4	0.0485305132308535	0.0224834288441165
5	A	26	50	20120618	14	1738	34.44	0.0482524081338128	0.0232860657514414
5	A	26	50	20120618	14	1740	34.48	0.0484529436169573	0.0233276436301751
5	A	26	50	20120618	14	1742	34.52	0.0483650502440558	0.0234742268659151
5	A	26	50	20120618	14	1744	34.56	0.0485268362755913	0.0230344064480171
5	A	26	50	20120618	14	1746	34.6	0.0482837329642194	0.0228477302577838
5	A	26	50	20120618	14	1748	34.64	0.0483932638046252	0.0223417953558448
5	A	26	50	20120618	14	1750	34.68	0.0484129920838203	0.0226620440170442
5	A	26	50	20120618	14	1752	34.72	0.0488255888906426	0.0232014957804115
5	A	26	50	20120618	14	1754	34.76	0.048841286661185	0.0221510179462807
5	A	26	50	20120618	14	1756	34.8	0.0494267003653293	0.0215851203892971
5	A	26	50	20120618	14	1758	34.84	0.0492782786519583	0.0225607156153002
5	A	26	50	20120618	14	1760	34.88	0.0496529038246309	0.0217640891156154
5	A	26	50	20120618	14	1762	34.92	0.0500145182325297	0.0214453253786565
5	A	26	50	20120618	14	1764	34.96	0.050322816789127	0.0210183743041761
5	A	26	50	20120618	14	1766	35	0.0508468536246644	0.020544542050103
5	A	26	50	20120618	14	1768	35.04	0.0511150592267684	0.0204975194491541
5	A	26	50	20120618	14	1770	35.08	0.0520932707478619	0.0193846747969227
5	A	26	50	20120618	14	1772	35.12	0.0522394297195332	0.0193131863013447
5	A	26	50	20120618	14	1774	35.16	0.053060522113847	0.0180682541023877
5	A	26	50	20120618	14	1776	35.2	0.0537290208647808	0.0178334946510338
5	A	26	50	20120618	14	1778	35.24	0.0539605276249412	0.0184616883154399
5	A	26	50	20120618	14	1780	35.28	0.0545810845361105	0.0175119024869501
5	A	26	50	20120618	14	1782	35.32	0.0554666650688686	0.017201906874078
5	A	26	50	20120618	14	1784	35.36	0.0558992022869204	0.0172558591214825
5	A	26	50	20120618	14	1786	35.4	0.056931719608809	0.0167546618349775
5	A	26	50	20120618	14	1788	35.44	0.0578332807548218	0.0164193517993388
5	A	26	50	20120618	14	1790	35.48	0.0586666060964502	0.0161669853891333
5	A	26	50	20120618	14	1792	35.52	0.0587204169224985	0.0162875470953256
5	A	26	50	20120618	14	1794	35.56	0.058807108213872	0.0163254480187972
5	A	26	50	20120618	14	1796	35.6	0.0594172706553578	0.0153070021218542
5	A	26	50	20120618	14	1798	35.64	0.0596280591868295	0.0148477362674736
5	A	26	50	20120618	14	1800	35.68	0.0600533839157132	0.0146208257013908
5	A	26	50	20120618	14	1802	35.72	0.06020760390469	0.0146595044423217
5	A	26	50	20120618	14	1804	35.76	0.0603119728655932	0.0146356042331176
5	A	26	50	20120618	14	1806	35.8	0.0607806432401636	0.0132304416375437
5	A	26	50	20120618	14	1808	35.84	0.0607838959313571	0.0130710597690642
5	A	26	50	20120618	14	1810	35.88	0.0609658345061564	0.0132327750899216
5	A	26	50	20120618	14	1812	35.92	0.061389320757409	0.0133967531524788
5	A	26	50	20120618	14	1814	35.96	0.0618282219364915	0.0132190572183666
5	A	26	50	20120618	14	1816	36	0.0616871541336448	0.0140248053955287
5	A	26	50	20120618	14	1818	36.04	0.0627089234324593	0.0129361437952139
5	A	26	50	20120618	14	1820	36.08	0.0636580021541679	0.0128645845889578
5	A	26	50	20120618	14	1822	36.12	0.0647441888807486	0.0127188498813552
5	A	26	50	20120618	14	1824	36.16	0.0649010958754938	0.0128838178934060
5	A	26	50	20120618	14	1826	36.2	0.0650516389092085	0.0134351490506972
5	A	26	50	20120618	14	1828	36.24	0.0652518915496405	0.0136270578311112
5	A	26	50	20120618	14	1830	36.28	0.0656279309358755	0.0134946874416731
5	A	26	50	20120618	14	1832	36.32	0.0654476894173511	0.0140133502656734
5	A	26	50	20120618	14	1834	36.36	0.065398757628093	0.0146032187425393
5	A	26	50	20120618	14	1836	36.4	0.0652834992227595	0.0136018141190229
5	A	26	50	20120618	14	1838	36.44	0.0658538515524646	0.0134724135780657
5	A	26	50	20120618	14	1840	36.48	0.0655193900449634	0.0136448062113190
5	A	26	50	20120618	14	1842	36.52	0.0654596395219531	0.0145066986669073
5	A	26	50	20120618	14	1844	36.56	0.0655583516286067	0.0144388164159134
5	A	26	50	20120618	14	1846	36.6	0.0653349765964299	0.0132329872219560
5	A	26	50	20120618	14	1848	36.64	0.0646980855186152	0.0141102946053741
5	A	26	50	20120618	14	1850	36.68	0.0647952419903502	0.0135827929466090
5	A	26	50	20120618	14	1852	36.72	0.0646775794219608	0.0131708325358897
5	A	26	50	20120618	14	1854	36.76	0.0643794632030125	0.0134234110781295
5	A	26	50	20120618	14	1856	36.8	0.0642208591519924	0.0135383159300723
5	A	26	50	20120618	14	1858	36.84	0.0638542949966253	0.0136155319905779
5	A	26	50	20120618	14	1860	36.88	0.0639025196791022	0.012497030484097
5	A	26	50	20120618	14	1862	36.92	0.0636739827674227	0.0126961517536791
5	A	26	50	20120618	14	1864	36.96	0.0635255610540517	0.0125382548094402
5	A	26	50	20120618	14	1866	37	0.063741511465026	0.0123794386263857
5	A	26	50	20120618	14	1868	37.04	0.0638632752527464	0.0114525630576064
5	A	26	50	20120618	14	1870	37.08	0.0640407590548242	0.0102176717749422
5	A	26	50	20120618	14	1872	37.12	0.0642091211794247	0.00940824664251793
5	A	26	50	20120618	14	1874	37.16	0.0641237026802574	0.0090730780282355
5	A	26	50	20120618	14	1876	37.2	0.0640202529581698	0.00870771595439642
5	A	26	50	20120618	14	1878	37.24	0.064398837928817	0.00752783757930855
5	A	26	50	20120618	14	1880	37.28	0.0642809632283932	0.00766225857841211
5	A	26	50	20120618	14	1882	37.32	0.0642161215365584	0.00777405216051771
5	A	26	50	20120618	14	1884	37.36	0.0642972266843605	0.00647573339958109
5	A	26	50	20120618	14	1886	37.4	0.0639940192965877	0.00709247193413198
5	A	26	50	20120618	14	1888	37.44	0.063914894047773	0.00660704312884742
5	A	26	50	20120618	14	1890	37.48	0.0640707403823465	0.00562077059044843
5	A	26	50	20120618	14	1892	37.52	0.0641862816303924	0.00478624316729206
5	A	26	50	20120618	14	1894	37.56	0.0642050199600938	0.00473441224023109
5	A	26	50	20120618	14	1896	37.6	0.063899408409265	0.00409518771003846
5	A	26	50	20120618	14	1898	37.64	0.0638925494734875	0.00386898425073687
5	A	26	50	20120618	14	1900	37.68	0.0643930396532113	0.00231052090500173
5	A	26	50	20120618	14	1902	37.72	0.0646128791514822	0.00094700689883970
5	A	26	50	20120618	14	1904	37.76	0.0648584573365883	-0.000363332677377079
5	A	26	50	20120618	14	1906	37.8	0.0653704733568455	-0.00239011284429208
5	A	26	50	20120618	14	1908	37.84	0.0656116674799082	-0.00243162001234773
5	A	26	50	20120618	14	1910	37.88	0.0657941010294543	-0.00409388663356107
5	A	26	50	20120618	14	1912	37.92	0.0657354111666159	-0.00396278903632908
5	A	26	50	20120618	14	1914	37.96	0.0663551195496477	-0.00453766684943375
5	A	26	50	20120618	14	1916	38	0.0666250929187048	-0.00561911596058041
5	A	26	50	20120618	14	1918	38.04	0.0664164964182547	-0.00589658466151801
5	A	26	50	20120618	14	1920	38.08	0.0663126224320984	-0.00507132033719523
5	A	26	50	20120618	14	1922	38.12	0.0665442706136151	-0.00618204366908311
5	A	26	50	20120618	14	1924	38.16	0.0664749034383807	-0.00563127819721691
5	A	26	50	20120618	14	1926	38.2	0.0665222795927202	-0.00624179419209331
5	A	26	50	20120618	14	1928	38.24	0.065959564016252	-0.00586377490687101
5	A	26	50	20120618	14	1930	38.28	0.0661169659857441	-0.0051394147202235
5	A	26	50	20120618	14	1932	38.32	0.065583524630017	-0.00538181092481425
5	A	26	50	20120618	14	1934	38.36	0.0652691449551014	-0.00561770174701811
5	A	26	50	20120618	14	1936	38.4	0.0650710843456911	-0.00460406417618717
5	A	26	50	20120618	14	1938	38.44	0.0648596594181163	-0.00543335900916275
5	A	26	50	20120618	14	1940	38.48	0.0645678364495206	-0.00706345227183211
5	A	26	50	20120618	14	1942	38.52	0.0643575428927957	-0.00759081250924101
5	A	26	50	20120618	14	1944	38.56	0.0635247125259142	-0.0079254154380985
5	A	26	50	20120618	14	1946	38.6	0.0636399002205695	-0.00918894454540071
5	A	26	50	20120618	14	1948	38.64	0.0630192725987221	-0.00912608275255321
5	A	26	50	20120618	14	1950	38.68	0.0628567087497273	-0.0092486243577329
5	A	26	50	20120618	14	1952	38.72	0.0624019683787462	-0.0102711714740067
5	A	26	50	20120618	14	1954	38.76	0.061908902820225	-0.0115263567212910
5	A	26	50	20120618	14	1956	38.8	0.0617626024271974	-0.0114513326918071
5	A	26	50	20120618	14	1958	38.84	0.0612809212878531	-0.0120998910315114
5	A	26	50	20120618	14	1960	38.88	0.0609510559744296	-0.0124776981846994
5	A	26	50	20120618	14	1962	38.92	0.0606519498059876	-0.0130571014812036
5	A	26	50	20120618	14	1964	38.96	0.059924549060181	-0.0134299588869233
5	A	26	50	20120618	14	1966	39	0.0588826272181027	-0.0149732194368629
5	A	26	50	20120618	14	1968	39.04	0.0580742627458502	-0.0148025238598845
5	A	26	50	20120618	14	1970	39.08	0.0575523472306564	-0.0156927005867202
5	A	26	50	20120618	14	1972	39.12	0.0567289213839647	-0.0162091006690208
5	A	26	50	20120618	14	1974	39.16	0.0561201731560412	-0.0168611238319529
5	A	26	50	20120618	14	1976	39.2	0.0558130766809719	-0.0166518909353998
5	A	26	50	20120618	14	1978	39.24	0.0556478258262086	-0.0168966205923685
5	A	26	50	20120618	14	1980	39.28	0.0553347189434992	-0.0178396181957588
5	A	26	50	20120618	14	1982	39.32	0.0546544115093196	-0.01710967186554
5	A	26	50	20120618	14	1984	39.36	0.054355517472912	-0.0176003332610053
5	A	26	50	20120618	14	1986	39.4	0.0538902412108913	-0.016910055621211
5	A	26	50	20120618	14	1988	39.44	0.0530035293072833	-0.017370099293051
5	A	26	50	20120618	14	1990	39.48	0.0522204792577974	-0.01717168513025
5	A	26	50	20120618	14	1992	39.52	0.0513998111275523	-0.0177785241698643
5	A	26	50	20120618	14	1994	39.56	0.050757828880913	-0.017317702680565
5	A	26	50	20120618	14	1996	39.6	0.0492746724073742	-0.0166498403257343
5	A	26	50	20120618	14	1998	39.64	0.0489738691826575	-0.0167905545751905
5	A	26	50	20120618	14	2000	39.68	0.0483201489634505	-0.0172419008336218
5	A	26	50	20120618	14	2002	39.72	0.0476269721858533	-0.0160900945977471
5	A	26	50	20120618	14	2004	39.76	0.0469288456607878	-0.0158563958065649
5	A	26	50	20120618	14	2006	39.8	0.0465093192075099	-0.0159022870366639
5	A	26	50	20120618	14	2008	39.84	0.0454323248690846	-0.0143190042429091
5	A	26	50	20120618	14	2010	39.88	0.045166735562071	-0.0136427273173823
5	A	26	50	20120618	14	2012	39.92	0.0450461738558787	-0.0135336207410452
5	A	26	50	20120618	14	2014	39.96	0.0444572953285065	-0.0134194937065617
5	A	26	50	20120618	14	2016	40	0.0441363395605259	-0.0132541014304422
5	A	26	50	20120618	14	2018	40.04	0.0435118935620601	-0.0127529748546153
5	A	26	50	20120618	14	2020	40.08	0.0437018224434868	-0.0128324536568207
5	A	26	50	20120618	14	2022	40.12	0.0432789018776591	-0.0121454994188979
5	A	26	50	20120618	14	2024	40.16	0.0431593301209605	-0.012132417943446
5	A	26	50	20120618	14	2026	40.2	0.0431444808785556	-0.0108092797344897
5	A	26	50	20120618	14	2028	40.24	0.0428901345693628	-0.010721244940232
5	A	26	50	20120618	14	2030	40.28	0.0429098628485579	-0.010792167750385
5	A	26	50	20120618	14	2032	40.32	0.0427400157997169	-0.0110784045754093
5	A	26	50	20120618	14	2034	40.36	0.0428870232995255	-0.0118898096068209
5	A	26	50	20120618	14	2036	40.4	0.0429940085555191	-0.0111324275334920
5	A	26	50	20120618	14	2038	40.44	0.0427905032238936	-0.0114422817250079
5	A	26	50	20120618	14	2040	40.48	0.0424930941117265	-0.0112516457368000
5	A	26	50	20120618	14	2042	40.52	0.0420461319153385	-0.0104309068958768
5	A	26	50	20120618	14	2044	40.56	0.0419617740763429	-0.0105762173394106
5	A	26	50	20120618	14	2046	40.6	0.0417135795961465	-0.0111915416603992
5	A	26	50	20120618	14	2048	40.64	0.0413936844883377	-0.0111843291712311
5	A	26	50	20120618	14	2050	40.68	0.0407349438109843	-0.0114106033412107
5	A	26	50	20120618	14	2052	40.72	0.0400701927259908	-0.0109251745359262
5	A	26	50	20120618	14	2054	40.76	0.039582854732397	-0.0104821014268347
5	A	26	50	20120618	14	2056	40.8	0.0392138157032958	-0.0100062892737743
5	A	26	50	20120618	14	2058	40.84	0.0388850817607222	-0.0099704389599681
5	A	26	50	20120618	14	2060	40.88	0.0383645097484126	-0.0099712874881055
5	A	26	50	20120618	14	2062	40.92	0.0370342297609664	-0.00897235773832331
5	A	26	50	20120618	14	2064	40.96	0.0362061370095188	-0.00909263660180311
5	A	26	50	20120618	14	2066	41	0.0351135156112293	-0.00778095352270211
5	A	26	50	20120618	14	2068	41.04	0.0344673614345811	-0.00862099637875171
5	A	26	50	20120618	14	2070	41.08	0.033668755035909	-0.00830916228824841
5	A	26	50	20120618	14	2072	41.12	0.0336156513166419	-0.00677113432848961
5	A	26	50	20120618	14	2074	41.16	0.0327121102716417	-0.00564641028233421
5	A	26	50	20120618	14	2076	41.2	0.0328647746256999	-0.00575099137527171
5	A	26	50	20120618	14	2078	41.24	0.0320320856801746	-0.004608731080943
5	A	26	50	20120618	14	2080	41.28	0.0317163625023748	-0.00417591102017871
5	A	26	50	20120618	14	2082	41.32	0.0316371665428819	-0.0045882956949667
5	A	26	50	20120618	14	2084	41.36	0.0308720062949600	-0.00356843558446135
5	A	26	50	20120618	14	2086	41.4	0.0305628592102252	-0.00225109565111081
5	A	26	50	20120618	14	2088	41.44	0.0301400800657538	-0.00182138686018374
5	A	26	50	20120618	14	2090	41.48	0.0301909210433211	-0.00112608876224301
5	A	26	50	20120618	14	2092	41.52	0.0301906382006086	-0.00068414702400142
5	A	26	50	20120618	14	2094	41.56	0.0301551414401930	0.00052443988640263
5	A	26	50	20120618	14	2096	41.6	0.0293167249297401	0.00120163605074499
5	A	26	50	20120618	14	2098	41.64	0.0292607220726702	0.00220728331494849
5	A	26	50	20120618	14	2100	41.68	0.0286548729825495	0.00311860253454172
5	A	26	50	20120618	14	2102	41.72	0.0282341444477435	0.00316315026175647
5	A	26	50	20120618	14	2104	41.76	0.0275419576196400	0.00442102251480922
5	A	26	50	20120618	14	2106	41.8	0.0271485941172660	0.0048739244081592
5	A	26	50	20120618	14	2108	41.84	0.0268793985656682	0.00534803950494478
5	A	26	50	20120618	14	2110	41.88	0.0265044905502831	0.00544095333599269
5	A	26	50	20120618	14	2112	41.92	0.0256418202772355	0.00605967176953092
5	A	26	50	20120618	14	2114	41.96	0.0249239654729750	0.00597637459070715
5	A	26	50	20120618	14	2116	42	0.0242220912819692	0.00806191533113875
5	A	26	50	20120618	14	2118	42.04	0.0236899227184482	0.0077281609304187
5	A	26	50	20120618	14	2120	42.08	0.0225235076564741	0.00772784980343498
5	A	26	50	20120618	14	2122	42.12	0.0222267702957492	0.00727618534695207
5	A	26	50	20120618	14	2124	42.16	0.0211430301586314	0.0083875026485361
5	A	26	50	20120618	14	2126	42.2	0.0203416448303093	0.00852661176559893
5	A	26	50	20120618	14	2128	42.24	0.0194074153510056	0.00904322397993382
5	A	26	50	20120618	14	2130	42.28	0.0189274100547328	0.00856934222838603
5	A	26	50	20120618	14	2132	42.32	0.0176469528110889	0.00938537173814655
5	A	26	50	20120618	14	2134	42.36	0.0168101626462327	0.0103453399042854
5	A	26	50	20120618	14	2136	42.4	0.0159641800932212	0.0119168140147944
5	A	26	50	20120618	14	2138	42.44	0.0154693354540383	0.0125451604142653
5	A	26	50	20120618	14	2140	42.48	0.0150597176173745	0.0132213575074365
5	A	26	50	20120618	14	2142	42.52	0.0147010966753231	0.0129182679236534
5	A	26	50	20120618	14	2144	42.56	0.0143481384565076	0.0135123495548536
5	A	26	50	20120618	14	2146	42.6	0.0140783263077967	0.0138262851667105
5	A	26	50	20120618	14	2148	42.64	0.0139493380100930	0.0133485758461562
5	A	26	50	20120618	14	2150	42.68	0.0134183835489153	0.0139294520460857
5	A	26	50	20120618	14	2152	42.72	0.0132056009763206	0.0139322239046679
5	A	26	50	20120618	14	2154	42.76	0.0122879460799680	0.0143838954322186
5	A	26	50	20120618	14	2156	42.8	0.0115148308807576	0.0141820518015289
5	A	26	50	20120618	14	2158	42.84	0.0113156459715652	0.0145704584853669
5	A	26	50	20120618	14	2160	42.88	0.0101970313279993	0.0135898145169461
5	A	26	50	20120618	14	2162	42.92	0.00959678959465352	0.0136318520150877
5	A	26	50	20120618	14	2164	42.96	0.0087793953688053	0.0141579748156295
5	A	26	50	20120618	14	2166	43	0.00772974484960856	0.0149314718525017
5	A	26	50	20120618	14	2168	43.04	0.00631811222698679	0.0151031927343128
5	A	26	50	20120618	14	2170	43.08	0.00566405259652486	0.015129723380743
5	A	26	50	20120618	14	2172	43.12	0.00472337430337677	0.0154559541653112
5	A	26	50	20120618	14	2174	43.16	0.00412275780343692	0.0162963222904802
5	A	26	50	20120618	14	2176	43.2	0.00406973186591574	0.0163954233058635
5	A	26	50	20120618	14	2178	43.24	0.00309134356812697	0.0166286624776378
5	A	26	50	20120618	14	2180	43.28	0.00296069851923495	0.01646478341003
5	A	26	50	20120618	14	2182	43.32	0.0018892337558386	0.0166470189696774
5	A	26	50	20120618	14	2184	43.36	0.00141812386287306	0.0167983044655123
5	A	26	50	20120618	14	2186	43.4	0.00098006414086018	0.0168741699520658
5	A	26	50	20120618	14	2188	43.44	-0.00043792537172445	0.0161744595078105
5	A	26	50	20120618	14	2190	43.48	-0.00053416260464394	0.0166253815021731
5	A	26	50	20120618	14	2192	43.52	-0.00138346148845929	0.0158148320699668
5	A	26	50	20120618	14	2194	43.56	-0.00271479506500951	0.0159780393861325
5	A	26	50	20120618	14	2196	43.6	-0.00339333473223612	0.0154617100145101
5	A	26	50	20120618	14	2198	43.64	-0.00434378382688666	0.0154831084799223
5	A	26	50	20120618	14	2200	43.68	-0.00529605230728516	0.0148549777480197
5	A	26	50	20120618	14	2202	43.72	-0.00664088525939506	0.0151835837042659
5	A	26	50	20120618	14	2204	43.76	-0.00711302045719326	0.0153168733325196
5	A	26	50	20120618	14	2206	43.8	-0.00766073829883256	0.0150457756636805
5	A	26	50	20120618	14	2208	43.84	-0.00877443855026916	0.0155837354317394
5	A	26	50	20120618	14	2210	43.88	-0.00988698621765246	0.015402588816535
5	A	26	50	20120618	14	2212	43.92	-0.0105061077020560	0.0160139745527524
5	A	26	50	20120618	14	2214	43.96	-0.0110191773114172	0.0161275429728787
5	A	26	50	20120618	14	2216	44	-0.0116649637925392	0.0183053752903908
5	A	26	50	20120618	14	2218	44.04	-0.0116566340746568	0.0183004114007869
5	A	26	50	20120618	14	2220	44.08	-0.0117089104789900	0.0199231295397285
5	A	26	50	20120618	14	2222	44.12	-0.0110766297373886	0.0192830423392628
5	A	26	50	20120618	14	2224	44.16	-0.0110606448814931	0.0202611166816407
5	A	26	50	20120618	14	2226	44.2	-0.0109874826641640	0.0201338848371814
5	A	26	50	20120618	14	2228	44.24	-0.0110223500995443	0.0202134272789971
5	A	26	50	20120618	14	2230	44.28	-0.0109886769675175	0.0203540149563394
5	A	26	50	20120618	14	2232	44.32	-0.0110095598813756	0.0216784734043668
5	A	26	50	20120618	14	2234	44.36	-0.0107426324454892	0.0213348848453768
5	A	26	50	20120618	14	2236	44.4	-0.0110196128891944	0.0218729156776672
5	A	26	50	20120618	14	2238	44.44	-0.0109785080648972	0.0219300011152191
5	A	26	50	20120618	14	2240	44.48	-0.0113628761083544	0.0220049696368207
5	A	26	50	20120618	14	2242	44.52	-0.0117483576328600	0.022139635860556
5	A	26	50	20120618	14	2244	44.56	-0.0115656704441114	0.021670653439763
5	A	26	50	20120618	14	2246	44.6	-0.0116870311809665	0.0216830773059085
5	A	26	50	20120618	14	2248	44.64	-0.0122092769150271	0.0219041422202312
5	A	26	50	20120618	14	2250	44.68	-0.0121791053757806	0.0218286720063683
5	A	26	50	20120618	14	2252	44.72	-0.0123206801741895	0.0214881173597336
5	A	26	50	20120618	14	2254	44.76	-0.0124878875934163	0.0206955447032254
5	A	26	50	20120618	14	2256	44.8	-0.0124381638445633	0.0205807954147744
5	A	26	50	20120618	14	2258	44.84	-0.0125394993173751	0.0213585350923337
5	A	26	50	20120618	14	2260	44.88	-0.0128203197044555	0.0202696330757133
5	A	26	50	20120618	14	2262	44.92	-0.0132955449588876	0.0200747049493436
5	A	26	50	20120618	14	2264	44.96	-0.0136832940334190	0.0187906273189801
5	A	26	50	20120618	14	2266	45	-0.0140644599438176	0.0191954813065484
5	A	26	50	20120618	14	2268	45.04	-0.0148450421906373	0.0189112880201218
5	A	26	50	20120618	14	2270	45.08	-0.0156466679352650	0.0190805198860631
5	A	26	50	20120618	14	2272	45.12	-0.0166496281937000	0.0178604778458039
5	A	26	50	20120618	14	2274	45.16	-0.0177596232056032	0.0162993487075036
5	A	26	50	20120618	14	2276	45.2	-0.0186681069270039	0.016206724790236
5	A	26	50	20120618	14	2278	45.24	-0.0200966747570351	0.0158907187697237
5	A	26	50	20120618	14	2280	45.28	-0.0212176511372501	0.0159928956996052
5	A	26	50	20120618	14	2282	45.32	-0.0219178282719810	0.0160510198770187
5	A	26	50	20120618	14	2284	45.36	-0.0230892920763728	0.0150641109425167
5	A	26	50	20120618	14	2286	45.4	-0.0240340574467161	0.0140400081913242
5	A	26	50	20120618	14	2288	45.44	-0.0237387696548926	0.0151819856429405
5	A	26	50	20120618	14	2290	45.48	-0.0239574070716355	0.0148554437313885
5	A	26	50	20120618	14	2292	45.52	-0.0241418205201690	0.0145279118703429
5	A	26	50	20120618	14	2294	45.56	-0.0241882067250148	0.0145689240636517
5	A	26	50	20120618	14	2296	45.6	-0.0244672310608710	0.0130970105879338
5	A	26	50	20120618	14	2298	45.64	-0.0245975508406437	0.0131939549276345
5	A	26	50	20120618	14	2300	45.68	-0.0255558926611858	0.0123194759713411
5	A	26	50	20120618	14	2302	45.72	-0.0260597769534594	0.011740779781618
5	A	26	50	20120618	14	2304	45.76	-0.0263019610260158	0.0100302177672496
5	A	26	50	20120618	14	2306	45.8	-0.0274679093975143	0.00929730158854977
5	A	26	50	20120618	14	2308	45.84	-0.0279880571457551	0.00914216236075745
5	A	26	50	20120618	14	2310	45.88	-0.0288279585804485	0.00817059764340713
5	A	26	50	20120618	14	2312	45.92	-0.0293266809932193	0.00703392349264975
5	A	26	50	20120618	14	2314	45.96	-0.0298662034672647	0.00670384604719187
5	A	26	50	20120618	14	2316	46	-0.0307094283038296	0.00507870253199083
5	A	26	50	20120618	14	2318	46.04	-0.0309851999484924	0.00567380359903743
5	A	26	50	20120618	14	2320	46.08	-0.0312192522930651	0.00432110832662756
5	A	26	50	20120618	14	2322	46.12	-0.0315064083569050	0.00374064436995152
5	A	26	50	20120618	14	2324	46.16	-0.0311327731337260	0.00259824265426654
5	A	26	50	20120618	14	2326	46.2	-0.0313500670475846	0.00307264059376459
5	A	26	50	20120618	14	2328	46.24	-0.0313840081730816	0.00332960319804779
5	A	26	50	20120618	14	2330	46.28	-0.0311848869034995	0.00336877691372552
5	A	26	50	20120618	14	2332	46.32	-0.0311904023363927	0.00297435275117966
5	A	26	50	20120618	14	2334	46.36	-0.0309247423187009	0.00264986144929316
5	A	26	50	20120618	14	2336	46.4	-0.0308880434767574	0.00190351024175075
5	A	26	50	20120618	14	2338	46.44	-0.0310065545732842	0.00176915995332531
5	A	26	50	20120618	14	2340	46.48	-0.0309250251614134	0.00133605704984855
5	A	26	50	20120618	14	2342	46.52	-0.0309009128201749	0.00146680109368994
5	A	26	50	20120618	14	2344	46.56	-0.0312577189019617	0.000523237804874619
5	A	26	50	20120618	14	2346	46.6	-0.031348511412666	-0.00107340930704461
5	A	26	50	20120618	14	2348	46.64	-0.031483144543804	-0.00159567837562899
5	A	26	50	20120618	14	2350	46.68	-0.0313492185194472	-0.00345027804132507
5	A	26	50	20120618	14	2352	46.72	-0.031272780276401	-0.00457323432052743
5	A	26	50	20120618	14	2354	46.76	-0.0312347379315731	-0.00557379041590639
5	A	26	50	20120618	14	2356	46.8	-0.0309899375639263	-0.00694359767242101
5	A	26	50	20120618	14	2358	46.84	-0.0310257878777325	-0.00734092097276971
5	A	26	50	20120618	14	2360	46.88	-0.0309484303958707	-0.00716796265409151
5	A	26	50	20120618	14	2362	46.92	-0.0305825733472848	-0.00761315708352651
5	A	26	50	20120618	14	2364	46.96	-0.0305321566337862	-0.00846783704994671
5	A	26	50	20120618	14	2366	47	-0.0299457529801482	-0.00861710729145521
5	A	26	50	20120618	14	2368	47.04	-0.0293609756721069	-0.0096203503926026
5	A	26	50	20120618	14	2370	47.08	-0.0289053160623103	-0.0104425741577664
5	A	26	50	20120618	14	2372	47.12	-0.0289366408927168	-0.0119852690222810
5	A	26	50	20120618	14	2374	47.16	-0.0283677027765741	-0.0128929112866121
5	A	26	50	20120618	14	2376	47.2	-0.0278161594872486	-0.0132310497493755
5	A	26	50	20120618	14	2378	47.24	-0.0278184222289484	-0.0148906293648203
5	A	26	50	20120618	14	2380	47.28	-0.0273707175704402	-0.015620469629022
5	A	26	50	20120618	14	2382	47.32	-0.0271307820974479	-0.0153958359467747
5	A	26	50	20120618	14	2384	47.36	-0.0273646293810542	-0.0157098549972318
5	A	26	50	20120618	14	2386	47.4	-0.0272007008159717	-0.0165193720535376
5	A	26	50	20120618	14	2388	47.44	-0.0272869819854121	-0.0174862557239965
5	A	26	50	20120618	14	2390	47.48	-0.0267059594143789	-0.0178808849475089
5	A	26	50	20120618	14	2392	47.52	-0.0268473100599381	-0.019318928008408
5	A	26	50	20120618	14	2394	47.56	-0.0269075131312883	-0.0200608668696358
5	A	26	50	20120618	14	2396	47.6	-0.0268418441245195	-0.0205073835887516
5	A	26	50	20120618	14	2398	47.64	-0.0268815905966900	-0.0203146192091324
5	A	26	50	20120618	14	2400	47.68	-0.0267705465477725	-0.0197652255244217
5	A	26	50	20120618	14	2402	47.72	-0.0271158904286362	-0.0191646160955496
5	A	26	50	20120618	14	2404	47.76	-0.0268251139780766	-0.0195672568388929
5	A	26	50	20120618	14	2406	47.8	-0.0268229926577331	-0.0197612869396504
5	A	26	50	20120618	14	2408	47.84	-0.0266895757502588	-0.0203940626559987
5	A	26	50	20120618	14	2410	47.88	-0.0262988426851107	-0.0204216256783293
5	A	26	50	20120618	14	2412	47.92	-0.0258653579439721	-0.0212196946758477
5	A	26	50	20120618	14	2414	47.96	-0.0254250708355985	-0.0219367433783777
5	A	26	50	20120618	14	2416	48	-0.0249583308625407	-0.0223241459705864
5	A	26	50	20120618	14	2418	48.04	-0.0249183156897934	-0.0229630805869988
5	A	26	50	20120618	14	2420	48.08	-0.0245800428767415	-0.0244284816092619
5	A	26	50	20120618	14	2422	48.12	-0.0242850911727711	-0.0259446067243415
5	A	26	50	20120618	14	2424	48.16	-0.0240863755703494	-0.0252103656396658
5	A	26	50	20120618	14	2426	48.2	-0.0239714721326201	-0.0268500741403457
5	A	26	50	20120618	14	2428	48.24	-0.0238841805075894	-0.0265423759174056
5	A	26	50	20120618	14	2430	48.28	-0.0233418706186126	-0.0284607156025714
5	A	26	50	20120618	14	2432	48.32	-0.0231770935253927	-0.0287380640953562
5	A	26	50	20120618	14	2434	48.36	-0.0229573176667321	-0.0308367640929857
5	A	26	50	20120618	14	2436	48.4	-0.0227312485577190	-0.0302073754181193
5	A	26	50	20120618	14	2438	48.44	-0.0223438530365781	-0.0324425823798569
5	A	26	50	20120618	14	2440	48.48	-0.0223340171812518	-0.0330523276283418
5	A	26	50	20120618	14	2442	48.52	-0.0219049235732244	-0.0333807292307283
5	A	26	50	20120618	14	2444	48.56	-0.0217340441484829	-0.0350327145193432
5	A	26	50	20120618	14	2446	48.6	-0.0219298915136681	-0.0367015077361469
5	A	26	50	20120618	14	2448	48.64	-0.0218293055740443	-0.0367161094911784
5	A	26	50	20120618	14	2450	48.68	-0.0217114238025527	-0.0369592905842962
5	A	26	50	20120618	14	2452	48.72	-0.0221012517710208	-0.0381159051462831
5	A	26	50	20120618	14	2454	48.76	-0.0224298867186451	-0.0381872097940979
5	A	26	50	20120618	14	2456	48.8	-0.0226711374102503	-0.0382893301554369
5	A	26	50	20120618	14	2458	48.84	-0.0224376578221703	-0.037992479657627
5	A	26	50	20120618	14	2460	48.88	-0.0223738555773039	-0.0378901118089146
5	A	26	50	20120618	14	2462	48.92	-0.0221577566739055	-0.0372541470409832
5	A	26	50	20120618	14	2464	48.96	-0.0221408285375639	-0.0375602818508301
5	A	26	50	20120618	14	2466	49	-0.0222048287723290	-0.0373015444085262
5	A	26	50	20120618	14	2468	49.04	-0.0221819962943645	-0.0368172399030237
5	A	26	50	20120618	14	2470	49.08	-0.0220522704842880	-0.0370072112108573
5	A	26	50	20120618	14	2472	49.12	-0.0217130713613529	-0.0371076910844639
5	A	26	50	20120618	14	2474	49.16	-0.0220842882793402	-0.0374541875493809
5	A	26	50	20120618	14	2476	49.2	-0.0217274044158075	-0.0382564072637048
5	A	26	50	20120618	14	2478	49.24	-0.0217142522296774	-0.038237456801969
5	A	26	50	20120618	14	2480	49.28	-0.0217012414649036	-0.0382185063402332
5	A	26	50	20120618	14	2482	49.32	-0.0214947662847971	-0.0382653168091478
5	A	26	50	20120618	14	2484	49.36	-0.0214871295315603	-0.0375507146960807
5	A	26	50	20120618	14	2486	49.4	-0.0213663556933337	-0.0378577404604719
5	A	26	50	20120618	14	2488	49.44	-0.0216656739938099	-0.0381150566181457
5	A	26	50	20120618	14	2490	49.48	-0.0215293438063972	-0.0383628268342734
5	A	26	50	20120618	14	2492	49.52	-0.0214160653000511	-0.0377592404858526
5	A	26	50	20120618	14	2494	49.56	-0.0209635169600917	-0.0384476796480158
5	A	26	50	20120618	14	2496	49.6	-0.0211842049865000	-0.0387175823063947
5	A	26	50	20120618	14	2498	49.64	-0.0209078676564123	-0.0394203050255379
5	A	26	50	20120618	14	2500	49.68	-0.0206039531618583	-0.0392691255957202
5	A	26	50	20120618	14	2502	49.72	-0.0204177012356938	-0.0397837579110678
5	A	26	50	20120618	14	2504	49.76	-0.0198995333864403	-0.0400885209337592
5	A	26	50	20120618	14	2506	49.8	-0.0195302115146266	-0.0403223611462976
5	A	26	50	20120618	14	2508	49.84	-0.0197454548188197	-0.0411598584179349
5	A	26	50	20120618	14	2510	49.88	-0.0201236862360764	-0.0406103657382749
5	A	26	50	20120618	14	2512	49.92	-0.0196929167849776	-0.0411399887173836
5	A	26	50	20120618	14	2514	49.96	-0.0201253832923513	-0.0416044164512669
5	A	26	50	20120618	14	2516	50	-0.0201740322388969	-0.041043115088361
5	A	26	50	20120618	14	2518	50.04	-0.0202232468708675	-0.0404511252911517
5	A	26	50	20120618	14	2520	50.08	-0.0202052863586254	-0.0414224071657895
5	A	26	50	20120618	14	2522	50.12	-0.0203878613295277	-0.0409762227868608
5	A	26	50	20120618	14	2524	50.16	-0.0204425206837134	-0.040426871528557
5	A	26	50	20120618	14	2526	50.2	-0.0201815275707775	-0.0412152248789018
5	A	26	50	20120618	14	2528	50.24	-0.0204012963583703	-0.0403580700387475
5	A	26	50	20120618	14	2530	50.28	-0.0203698301066075	-0.0411952137569943
5	A	26	50	20120618	14	2532	50.32	-0.0202620670331546	-0.0413193817077706
5	A	26	50	20120618	14	2534	50.36	-0.0203162314125935	-0.0406067594936908
5	A	26	50	20120618	14	2536	50.4	-0.0202858965316806	-0.0405323011496319
5	A	26	50	20120618	14	2538	50.44	-0.0200884723183733	-0.0404136486317488
5	A	26	50	20120618	14	2540	50.48	-0.0202644711962107	-0.0400545090975841
5	A	26	50	20120618	14	2542	50.52	-0.0201911442230016	-0.0401661612583335
5	A	26	50	20120618	14	2544	50.56	-0.0200904522173607	-0.0397943645127856
5	A	26	50	20120618	14	2546	50.6	-0.0204233580899433	-0.0396417708694055
5	A	26	50	20120618	14	2548	50.64	-0.0204349546411547	-0.039556210948882
5	A	26	50	20120618	14	2550	50.68	-0.0203073218671506	-0.0390822372734526
5	A	26	50	20120618	14	2552	50.72	-0.0202492684004152	-0.0389770904950902
5	A	26	50	20120618	14	2554	50.76	-0.0200307016943504	-0.0394558724966316
5	A	26	50	20120618	14	2556	50.8	-0.0202558444934802	-0.0391690699861823
5	A	26	50	20120618	14	2558	50.84	-0.0201632842158229	-0.0387454423135735
5	A	26	50	20120618	14	2560	50.88	-0.0203141100922500	-0.0386305374616306
5	A	26	50	20120618	14	2562	50.92	-0.0200444195659054	-0.0385656250591177
5	A	26	50	20120618	14	2564	50.96	-0.0202681481514728	-0.0394352249786209
5	A	26	50	20120618	14	2566	51	-0.0202412780937877	-0.0385537456651938
5	A	26	50	20120618	14	2568	51.04	-0.0206561376423099	-0.0387204107335195
5	A	26	50	20120618	14	2570	51.08	-0.0207078978586928	-0.0382322242117883
5	A	26	50	20120618	14	2572	51.12	-0.0205597589880342	-0.0385076423030604
5	A	26	50	20120618	14	2574	51.16	-0.0207832754415672	-0.0373998181089755
5	A	26	50	20120618	14	2576	51.2	-0.0208143881399394	-0.0372992675246907
5	A	26	50	20120618	14	2578	51.24	-0.0210540266280836	-0.0372454566986424
5	A	26	50	20120618	14	2580	51.28	-0.0214328520150364	-0.0365157649268648
5	A	26	50	20120618	14	2582	51.32	-0.0212788653712975	-0.0368780652283413
5	A	26	50	20120618	14	2584	51.36	-0.0214805534384953	-0.0361550980420528
5	A	26	50	20120618	14	2586	51.4	-0.0212537065120228	-0.0365752679625016
5	A	26	50	20120618	14	2588	51.44	-0.0212246585654517	-0.035838660686404
5	A	26	50	20120618	14	2590	51.48	-0.0209690960325952	-0.0361024256579222
5	A	26	50	20120618	14	2592	51.52	-0.0208975651106104	-0.0355174786442534
5	A	26	50	20120618	14	2594	51.56	-0.0208737214699488	-0.0341162192781117
5	A	26	50	20120618	14	2596	51.6	-0.0207461523355549	-0.0340110088601389
5	A	26	50	20120618	14	2598	51.64	-0.0206629187963415	-0.0337829739942741
5	A	26	50	20120618	14	2600	51.68	-0.0202515877106574	-0.0335248163795307
5	A	26	50	20120618	14	2602	51.72	-0.0199872924090534	-0.0337523421285131
5	A	26	50	20120618	14	2604	51.76	-0.0200855519673670	-0.0331603806155749
5	A	26	50	20120618	14	2606	51.8	-0.0196995211623139	-0.0315546330393819
5	A	26	50	20120618	14	2608	51.84	-0.0197380867661598	-0.0320178304074659
5	A	26	50	20120618	14	2610	51.88	-0.0192495184067667	-0.0300190799533571
5	A	26	50	20120618	14	2612	51.92	-0.0192942146264055	-0.0298603981205911
5	A	26	50	20120618	14	2614	51.96	-0.0195269022548906	-0.0295951835801714
5	A	26	50	20120618	14	2616	52	-0.0193754116980892	-0.0292934186902323
5	A	26	50	20120618	14	2618	52.04	-0.0190443584452733	-0.028615430566295
5	A	26	50	20120618	14	2620	52.08	-0.0186375881983279	-0.0283387113985454
5	A	26	50	20120618	14	2622	52.12	-0.0188888798062260	-0.0281881117962883
5	A	26	50	20120618	14	2624	52.16	-0.0181779263641498	-0.0282111917616263
5	A	26	50	20120618	14	2626	52.2	-0.0172177884923834	-0.027422513142162
5	A	26	50	20120618	14	2628	52.24	-0.0168483534834847	-0.0275192877762352
5	A	26	50	20120618	14	2630	52.28	-0.0167547396167234	-0.0271940115858216
5	A	26	50	20120618	14	2632	52.32	-0.0162403406466136	-0.0269508163505681
5	A	26	50	20120618	14	2634	52.36	-0.0156613757563137	-0.0266994964583988
5	A	26	50	20120618	14	2636	52.4	-0.0151160125802558	-0.0264932051260554
5	A	26	50	20120618	14	2638	52.44	-0.0146485655004168	-0.0255010423881691
5	A	26	50	20120618	14	2640	52.48	-0.0136354158332649	-0.0255543653105384
5	A	26	50	20120618	14	2642	52.52	-0.0130639038484387	-0.0264815520063015
5	A	26	50	20120618	14	2644	52.56	-0.0128876009146854	-0.0253617282101398
5	A	26	50	20120618	14	2646	52.6	-0.0122866379324228	-0.0258586050742117
5	A	26	50	20120618	14	2648	52.64	-0.0112698608074834	-0.0259716997327947
5	A	26	50	20120618	14	2650	52.68	-0.0109638320636537	-0.0261155181810203
5	A	26	50	20120618	14	2652	52.72	-0.0105267764332701	-0.0250392238783084
5	A	26	50	20120618	14	2654	52.76	-0.00933500452212266	-0.0261082420522418
5	A	26	50	20120618	14	2656	52.8	-0.00897918838982956	-0.0267211622101743
5	A	26	50	20120618	14	2658	52.84	-0.00855308584348656	-0.0273117377938213
5	A	26	50	20120618	14	2660	52.88	-0.00818220833675416	-0.027422965690502
5	A	26	50	20120618	14	2662	52.92	-0.00787610181117856	-0.0274038030967318
5	A	26	50	20120618	14	2664	52.96	-0.00742228067901306	-0.027546921509244
5	A	26	50	20120618	14	2666	53	-0.00703747316869126	-0.0281984496974293
5	A	26	50	20120618	14	2668	53.04	-0.00694498360171206	-0.028212591833053
5	A	26	50	20120618	14	2670	53.08	-0.00634648842211576	-0.0280212487380639
5	A	26	50	20120618	14	2672	53.12	-0.00580194548992406	-0.0287752366988431
5	A	26	50	20120618	14	2674	53.16	-0.00553706328969156	-0.0300996477000055
5	A	26	50	20120618	14	2676	53.2	-0.00484699778193166	-0.029480151449008
5	A	26	50	20120618	14	2678	53.24	-0.00433922440236156	-0.030574257771538
5	A	26	50	20120618	14	2680	53.28	-0.00382763264617309	-0.0311353470024095
5	A	26	50	20120618	14	2682	53.32	-0.00357526623596761	-0.0318684046024656
5	A	26	50	20120618	14	2684	53.36	-0.00327191742683859	-0.0323141647173256
5	A	26	50	20120618	14	2686	53.4	-0.00325374478256209	-0.0315580554362028
5	A	26	50	20120618	14	2688	53.44	-0.00287218996343383	-0.0322343323617296
5	A	26	50	20120618	14	2690	53.48	-0.00225700706380153	-0.0319203769508828
5	A	26	50	20120618	14	2692	53.52	-0.00145585508071717	-0.0322234429172993
5	A	26	50	20120618	14	2694	53.56	-0.00131415088176739	-0.0326540709470419
5	A	26	50	20120618	14	2696	53.6	-0.0012103476062892	-0.0331139731975257
5	A	26	50	20120618	14	2698	53.64	-0.00094603109148167	-0.0332056142363675
5	A	26	50	20120618	14	2700	53.68	-0.00109855402418361	-0.0336626173490483
5	A	26	50	20120618	14	2702	53.72	-0.00101447902790053	-0.0329340852323918
5	A	26	50	20120618	14	2704	53.76	-0.00043415649258073	-0.0333708650911307
5	A	26	50	20120618	14	2706	53.8	5.65049028846193e-05	-0.033940722446089
5	A	26	50	20120618	14	2708	53.84	0.000428372359110619	-0.0337956948452676
5	A	26	50	20120618	14	2710	53.88	0.00120972535232175	-0.0345976953564894
5	A	26	50	20120618	14	2712	53.92	0.00164254541308604	-0.0348811744650671
5	A	26	50	20120618	14	2714	53.96	0.00163179739001201	-0.034411514141003
5	A	26	50	20120618	14	2716	54	0.00182745383636632	-0.0343299847291322
5	A	26	50	20120618	14	2718	54.04	0.00245048562126979	-0.035411504550957
5	A	26	50	20120618	14	2720	54.08	0.00297911865088486	-0.0355529259071943
5	A	26	50	20120618	14	2722	54.12	0.00397861408609204	-0.0363163890988414
5	A	26	50	20120618	14	2724	54.16	0.00365850684624889	-0.0363344203217617
5	A	26	50	20120618	14	2726	54.2	0.00419173606994166	-0.0358496986232583
5	A	26	50	20120618	14	2728	54.24	0.00426456806840388	-0.036220788262025
5	A	26	50	20120618	14	2730	54.28	0.00400626196123643	-0.035034899479297
5	A	26	50	20120618	14	2732	54.32	0.00422348516441694	-0.0352244040966551
5	A	26	50	20120618	14	2734	54.36	0.00456530058244252	-0.0350070394721183
5	A	26	50	20120618	14	2736	54.4	0.00447613441733489	-0.0346084433795634
5	A	26	50	20120618	14	2738	54.44	0.00446581065832957	-0.0352131610988342
5	A	26	50	20120618	14	2740	54.48	0.00458361464807525	-0.0346809925353132
5	A	26	50	20120618	14	2742	54.52	0.00546134629556210	-0.0354260709506495
5	A	26	50	20120618	14	2744	54.56	0.00573718865090298	-0.0343288533582823
5	A	26	50	20120618	14	2746	54.6	0.00586715487728507	-0.0343028318287346
5	A	26	50	20120618	14	2748	54.64	0.00573054184715983	-0.0343284290942136
5	A	26	50	20120618	14	2750	54.68	0.0063368859120273	-0.0342403942999559
5	A	26	50	20120618	14	2752	54.72	0.0065772315069526	-0.0342103422617554
5	A	26	50	20120618	14	2754	54.76	0.00709907631146827	-0.0341861592098388
5	A	26	50	20120618	14	2756	54.8	0.00777323191665153	-0.0331783906252918
5	A	26	50	20120618	14	2758	54.84	0.008355746482993	-0.0330662434897956
5	A	26	50	20120618	14	2760	54.88	0.00856179739903076	-0.0324851431370165
5	A	26	50	20120618	14	2762	54.92	0.00892397749235451	-0.0327148114195459
5	A	26	50	20120618	14	2764	54.96	0.00920568883397923	-0.0318907491767511
5	A	26	50	20120618	14	2766	55	0.0101138967837352	-0.0311812382325085
5	A	26	50	20120618	14	2768	55.04	0.0101636063904526	-0.0307058503435168
5	A	26	50	20120618	14	2770	55.08	0.0106025075695351	-0.0300452004778542
5	A	26	50	20120618	14	2772	55.12	0.0104209225481264	-0.0302279168701128
5	A	26	50	20120618	14	2774	55.16	0.0105211902896987	-0.0297278509544577
5	A	26	50	20120618	14	2776	55.2	0.0109148366347852	-0.0298557665711743
5	A	26	50	20120618	14	2778	55.24	0.0106795114980064	-0.030332356541694
5	A	26	50	20120618	14	2780	55.28	0.0109741628937268	-0.0292516852480066
5	A	26	50	20120618	14	2782	55.32	0.0111956994482725	-0.0296198757489705
5	A	26	50	20120618	14	2784	55.36	0.0116934319115497	-0.0291662667488393
5	A	26	50	20120618	14	2786	55.4	0.0121696683286789	-0.0284201983840094
5	A	26	50	20120618	14	2788	55.44	0.0124757041435764	-0.0275648820214861
5	A	26	50	20120618	14	2790	55.48	0.0129585166537706	-0.0274572603693895
5	A	26	50	20120618	14	2792	55.52	0.0130329042871514	-0.0271939338040757
5	A	26	50	20120618	14	2794	55.56	0.0134877153688106	-0.0278183090918634
5	A	26	50	20120618	14	2796	55.6	0.0140474610967979	-0.0272417342224839
5	A	26	50	20120618	14	2798	55.64	0.0145780740254003	-0.0262608356956219
5	A	26	50	20120618	14	2800	55.68	0.0150944741077008	-0.0256943724532134
5	A	26	50	20120618	14	2802	55.72	0.0153273950814236	-0.0248099232913052
5	A	26	50	20120618	14	2804	55.76	0.0155652658026148	-0.0243794366829189
5	A	26	50	20120618	14	2806	55.8	0.0162707462382046	-0.0239309188516122
5	A	26	50	20120618	14	2808	55.84	0.0169357094552324	-0.0236588241622116
5	A	26	50	20120618	14	2810	55.88	0.0174288457244319	-0.0231695062696306
5	A	26	50	20120618	14	2812	55.92	0.0181325583930688	-0.0233904064280732
5	A	26	50	20120618	14	2814	55.96	0.0184616458890330	-0.022916503463322
5	A	26	50	20120618	14	2816	56	0.0188444452160961	-0.022228658270855
5	A	26	50	20120618	14	2818	56.04	0.0193852121980764	-0.0220848610358329
5	A	26	50	20120618	14	2820	56.08	0.0198986636450993	-0.0211843393367884
5	A	26	50	20120618	14	2822	56.12	0.0201964687370639	-0.0209490424842807
5	A	26	50	20120618	14	2824	56.16	0.0205481765789582	-0.0210535599376079
5	A	26	50	20120618	14	2826	56.2	0.0208550750641288	-0.0200527068573809
5	A	26	50	20120618	14	2828	56.24	0.0214127560403150	-0.0198508420134877
5	A	26	50	20120618	14	2830	56.28	0.0212742196797450	-0.019956710040767
5	A	26	50	20120618	14	2832	56.32	0.0215203352660048	-0.0195779412223566
5	A	26	50	20120618	14	2834	56.36	0.0220871167064648	-0.0185965123654087
5	A	26	50	20120618	14	2836	56.4	0.0226623975704348	-0.0183281158444737
5	A	26	50	20120618	14	2838	56.44	0.0226738385581544	-0.0191387572005616
5	A	26	50	20120618	14	2840	56.48	0.0230276889335957	-0.0190101910456063
5	A	26	50	20120618	14	2842	56.52	0.0230731064021514	-0.0187093666076861
5	A	26	50	20120618	14	2844	56.56	0.0236092064793758	-0.0182326635000814
5	A	26	50	20120618	14	2846	56.6	0.0236013151676977	-0.0187918152583724
5	A	26	50	20120618	14	2848	56.64	0.0235120287944373	-0.0182217952688545
5	A	26	50	20120618	14	2850	56.68	0.0239270156221800	-0.0192333256614775
5	A	26	50	20120618	14	2852	56.72	0.0239787263410882	-0.0191478152384286
5	A	26	50	20120618	14	2854	56.76	0.0240762222240782	-0.0193955288860139
5	A	26	50	20120618	14	2856	56.8	0.0245560931700627	-0.0194971825568773
5	A	26	50	20120618	14	2858	56.84	0.0253767754424434	-0.0195024010049224
5	A	26	50	20120618	14	2860	56.88	0.0256721056606738	-0.0197494216878621
5	A	26	50	20120618	14	2862	56.92	0.0256618455412788	-0.0197240436254854
5	A	26	50	20120618	14	2864	56.96	0.0255224394393678	-0.0196841274476874
5	A	26	50	20120618	14	2866	57	0.0257977019671481	-0.019591157048097
5	A	26	50	20120618	14	2868	57.04	0.0255934683155380	-0.0193523175906156
5	A	26	50	20120618	14	2870	57.08	0.0262190174005825	-0.0194457546806816
5	A	26	50	20120618	14	2872	57.12	0.0267232623173144	-0.0191095183351596
5	A	26	50	20120618	14	2874	57.16	0.0272566966019738	-0.0184807660563963
5	A	26	50	20120618	14	2876	57.2	0.0276983342842994	-0.0188547053354912
5	A	26	50	20120618	14	2878	57.24	0.0285231425247484	-0.0188195939482714
5	A	26	50	20120618	14	2880	57.28	0.0287284552213066	-0.0184608390801957
5	A	26	50	20120618	14	2882	57.32	0.0287267574579250	-0.0185817550468854
5	A	26	50	20120618	14	2884	57.36	0.0289117330563495	-0.0180073050333833
5	A	26	50	20120618	14	2886	57.4	0.0286875851564608	-0.0177316698603293
5	A	26	50	20120618	14	2888	57.44	0.0283148041182735	-0.0165315625744453
5	A	26	50	20120618	14	2890	57.48	0.0280785349939417	-0.0168194504938037
5	A	26	50	20120618	14	2892	57.52	0.0283045369278107	-0.0160759878174624
5	A	26	50	20120618	14	2894	57.56	0.0279021860982477	-0.0154749541245217
5	A	26	50	20120618	14	2896	57.6	0.0281002113523190	-0.0148303202274529
5	A	26	50	20120618	14	2898	57.64	0.0276826930822996	-0.0141167504902863
5	A	26	50	20120618	14	2900	57.68	0.0277304086478941	-0.0138728835035907
5	A	26	50	20120618	14	2902	57.72	0.0275924803991558	-0.0138049022576475
5	A	26	50	20120618	14	2904	57.76	0.0272399735265987	-0.0128441704161849
5	A	26	50	20120618	14	2906	57.8	0.0269064100447096	-0.012110992607976
5	A	26	50	20120618	14	2908	57.84	0.0269826078714502	-0.0120311178259732
5	A	26	50	20120618	14	2910	57.88	0.0267723284568610	-0.0121450892969648
5	A	26	50	20120618	14	2912	57.92	0.0265310424099167	-0.0114887739958709
5	A	26	50	20120618	14	2914	57.96	0.0259480540820318	-0.0097298246644659
5	A	26	50	20120618	14	2916	58	0.0253717125578901	-0.0100463751571997
5	A	26	50	20120618	14	2918	58.04	0.0252274981298671	-0.00878443704015521
5	A	26	50	20120618	14	2920	58.08	0.0248042522949201	-0.00924332105687401
5	A	26	50	20120618	14	2922	58.12	0.0246813288520786	-0.00759041652944351
5	A	26	50	20120618	14	2924	58.16	0.0246873675439899	-0.00606904800544941
5	A	26	50	20120618	14	2926	58.2	0.0245660987310164	-0.00563382378162911
5	A	26	50	20120618	14	2928	58.24	0.0246967720641797	-0.00424153052947282
5	A	26	50	20120618	14	2930	58.28	0.0248229623403503	-0.00411095619125891
5	A	26	50	20120618	14	2932	58.32	0.0242031973887759	-0.0020406041044872
5	A	26	50	20120618	14	2934	58.36	0.0242128281831356	-0.0025918504089646
5	A	26	50	20120618	14	2936	58.4	0.0238628881081942	-0.00130031280205956
5	A	26	50	20120618	14	2938	58.44	0.0235869609000396	-0.0008762042968395
5	A	26	50	20120618	14	2940	58.48	0.0232261030963967	-0.00056799766412372
5	A	26	50	20120618	14	2942	58.52	0.0233667819905138	0.000869515066689469
5	A	26	50	20120618	14	2944	58.56	0.0232753742969098	0.00129585095827028
5	A	26	50	20120618	14	2946	58.6	0.0230039584300191	0.00249097455556054
5	A	26	50	20120618	14	2948	58.64	0.0228212420377605	0.00318125219535484
5	A	26	50	20120618	14	2950	58.68	0.0230490011319807	0.00353926035866959
5	A	26	50	20120618	14	2952	58.72	0.0228110597001114	0.00339451560056071
5	A	26	50	20120618	14	2954	58.76	0.0226504757501040	0.00500099149673842
5	A	26	50	20120618	14	2956	58.8	0.0224127464502691	0.00514891823536265
5	A	26	50	20120618	14	2958	58.84	0.0221112361187711	0.00593507955468585
5	A	26	50	20120618	14	2960	58.88	0.0221981395421789	0.00592595787720854
5	A	26	50	20120618	14	2962	58.92	0.0217026486073981	0.00703182338550962
5	A	26	50	20120618	14	2964	58.96	0.0215992059563783	0.00747948561761102
5	A	26	50	20120618	14	2966	59	0.0217515591834528	0.00754435559371707
5	A	26	50	20120618	14	2968	59.04	0.0218525764582131	0.00846100639844044
5	A	26	50	20120618	14	2970	59.08	0.0220375768053749	0.00994407094809767
5	A	26	50	20120618	14	2972	59.12	0.0220527442458314	0.0105948566741627
5	A	26	50	20120618	14	2974	59.16	0.0219910562502406	0.0102899805143863
5	A	26	50	20120618	14	2976	59.2	0.0216631142672620	0.0109498384204540
5	A	26	50	20120618	14	2978	59.24	0.0214654284244456	0.0115990826537360
5	A	26	50	20120618	14	2980	59.28	0.0211049666006002	0.0119831618440731
5	A	26	50	20120618	14	2982	59.32	0.0206419106538723	0.0125387073577801
5	A	26	50	20120618	14	2984	59.36	0.0196311792919121	0.0129201136844844
5	A	26	50	20120618	14	2986	59.4	0.0196759037958221	0.0128394681560900
5	A	26	50	20120618	14	2988	59.44	0.0192734751845133	0.0127585185717798
5	A	26	50	20120618	14	2990	59.48	0.0184716655921224	0.0144814054573443
5	A	26	50	20120618	14	2992	59.52	0.0185763244668058	0.0141704128239106
5	A	26	50	20120618	14	2994	59.56	0.0180893145707585	0.014973923715217
5	A	26	50	20120618	14	2996	59.6	0.0177900097053111	0.0164453287811593
5	A	26	50	20120618	14	2998	59.64	0.0173310952830007	0.0173811160167019
5	A	26	50	20120618	14	3000	59.68	0.0166236703037626	0.0174942884570308
5	A	26	50	20120618	14	3002	59.72	0.0159164221012199	0.0182477814430632
5	A	26	50	20120618	14	3004	59.76	0.0152963035962549	0.0202801336114139
5	A	26	50	20120618	14	3006	59.8	0.0145659047176960	0.0207590853185828
5	A	26	50	20120618	14	3008	59.84	0.0137167472552369	0.0204355768951222
5	A	26	50	20120618	14	3010	59.88	0.0129526688806902	0.0221229953045423
5	A	26	50	20120618	14	3012	59.92	0.0124493078474347	0.023057974317034
5	A	26	50	20120618	14	3014	59.96	0.0117910055762857	0.0238190899141676
5	A	26	50	20120618	14	3016	60	0.0111581520781915	0.0246086382749727
5	A	26	50	20120618	14	3018	60.04	0.0106247814331425	0.0252609442806173
5	A	26	50	20120618	14	3020	60.08	0.00944221605228614	0.0265436359816897
5	A	26	50	20120618	14	3022	60.12	0.00917393973950396	0.0263558284206065
5	A	26	50	20120618	14	3024	60.16	0.00870208738441818	0.0279009274481773
5	A	26	50	20120618	14	3026	60.2	0.00777316120597341	0.0286567538865876
5	A	26	50	20120618	14	3028	60.24	0.0077518772918597	0.0292008725547106
5	A	26	50	20120618	14	3030	60.28	0.0070483767552572	0.0298633608980043
5	A	26	50	20120618	14	3032	60.32	0.00678144394535928	0.030374528390124
5	A	26	50	20120618	14	3034	60.36	0.00623944659757979	0.0310875041575944
5	A	26	50	20120618	14	3036	60.4	0.0055348146901274	0.0321117483301431
5	A	26	50	20120618	14	3038	60.44	0.00488229655244845	0.0331540237256121
5	A	26	50	20120618	14	3040	60.48	0.00428988249117036	0.0338544837030555
5	A	26	50	20120618	14	3042	60.52	0.00402061622889452	0.0343585094166853
5	A	26	50	20120618	14	3044	60.56	0.00342537374049169	0.0344459078148399
5	A	26	50	20120618	14	3046	60.6	0.00293442950231387	0.0346426956320442
5	A	26	50	20120618	14	3048	60.64	0.00231012492520427	0.0347249321506961
5	A	26	50	20120618	14	3050	60.68	0.00112628675214175	0.034955448961363
5	A	26	50	20120618	14	3052	60.72	0.000634140432435909	0.035167015310294
5	A	26	50	20120618	14	3054	60.76	-0.000252076496425190	0.0353162855518025
5	A	26	50	20120618	14	3056	60.8	-0.00072626230388889	0.0362988811349393
5	A	26	50	20120618	14	3058	60.84	-0.00121939857308839	0.0375401363786341
5	A	26	50	20120618	14	3060	60.88	-0.00184928929376936	0.0375238729226669
5	A	26	50	20120618	14	3062	60.92	-0.00271634362886031	0.0392288487934639
5	A	26	50	20120618	14	3064	60.96	-0.00355051749862608	0.0400139494526153
5	A	26	50	20120618	14	3066	61	-0.00425104818674756	0.0414447800243463
5	A	26	50	20120618	14	3068	61.04	-0.00520939000728976	0.0415371988806473
5	A	26	50	20120618	14	3070	61.08	-0.00615641811933286	0.0422730849078282
5	A	26	50	20120618	14	3072	61.12	-0.00600389518663096	0.0429915761081918
5	A	26	50	20120618	14	3074	61.16	-0.00696655035853826	0.0439458874200812
5	A	26	50	20120618	14	3076	61.2	-0.00759453189091006	0.0449291193993211
5	A	26	50	20120618	14	3078	61.24	-0.00804906012985676	0.0464271958259429
5	A	26	50	20120618	14	3080	61.28	-0.00802445281387146	0.0475496571303984
5	A	26	50	20120618	14	3082	61.32	-0.00801808885284076	0.0468475000966802
5	A	26	50	20120618	14	3084	61.36	-0.00826988957762136	0.047586921657767
5	A	26	50	20120618	14	3086	61.4	-0.00900810905718006	0.0496115097936603
5	A	26	50	20120618	14	3088	61.44	-0.00965843516383736	0.0511370926740703
5	A	26	50	20120618	14	3090	61.48	-0.0102821740555220	0.052144083441158
5	A	26	50	20120618	14	3092	61.52	-0.0109617743829204	0.0529747217770179
5	A	26	50	20120618	14	3094	61.56	-0.0115291568641445	0.0533626405571768
5	A	26	50	20120618	14	3096	61.6	-0.0121857762211544	0.0544172196106384
5	A	26	50	20120618	14	3098	61.64	-0.0122552141070669	0.055714901975472
5	A	26	50	20120618	14	3100	61.68	-0.0128251421727032	0.0549936530586617
5	A	26	50	20120618	14	3102	61.72	-0.0129273191025847	0.0562136243882429
5	A	26	50	20120618	14	3104	61.76	-0.0129310667685250	0.0566771328833106
5	A	26	50	20120618	14	3106	61.8	-0.0130729123888310	0.0578752546133531
5	A	26	50	20120618	14	3108	61.84	-0.0134380623306357	0.058331055644506
5	A	26	50	20120618	14	3110	61.88	-0.0135591190115749	0.0597981607941118
5	A	26	50	20120618	14	3112	61.92	-0.0132298900942544	0.0596939332545649
5	A	26	50	20120618	14	3114	61.96	-0.0132943782326986	0.0608272840034507
5	A	26	50	20120618	14	3116	62	-0.0128024440450271	0.0610969038191171
5	A	26	50	20120618	14	3118	62.04	-0.0124558203008895	0.0613511794176318
5	A	26	50	20120618	14	3120	62.08	-0.0118745078160760	0.061710601794509
5	A	26	50	20120618	14	3122	62.12	-0.0115534106267392	0.0629601301875437
5	A	26	50	20120618	14	3124	62.16	-0.0112436978565795	0.0627334317534953
5	A	26	50	20120618	14	3126	62.2	-0.0111060241662825	0.0633136128674589
5	A	26	50	20120618	14	3128	62.24	-0.0106910939070822	0.0641075523613751
5	A	26	50	20120618	14	3130	62.28	-0.0104006851520489	0.0651180786623688
5	A	26	50	20120618	14	3132	62.32	-0.0101806335217437	0.0650346400621888
5	A	26	50	20120618	14	3134	62.36	-0.0104723150689831	0.0655807386292992
5	A	26	50	20120618	14	3136	62.4	-0.0105205397514600	0.0660368225031645
5	A	26	50	20120618	14	3138	62.44	-0.0105982507867124	0.0667102002908884
5	A	26	50	20120618	14	3140	62.48	-0.0110694667456952	0.0675809315812416
5	A	26	50	20120618	14	3142	62.52	-0.0110342528279921	0.0683851948341631
5	A	26	50	20120618	14	3144	62.56	-0.0115924429210607	0.0692341472356557
5	A	26	50	20120618	14	3146	62.6	-0.0120887611707756	0.0696611690208143
5	A	26	50	20120618	14	3148	62.64	-0.0124370819711881	0.0708570280091569
5	A	26	50	20120618	14	3150	62.68	-0.0129043381321961	0.0715444772218265
5	A	26	50	20120618	14	3152	62.72	-0.0133344711871919	0.0725514679889143
5	A	26	50	20120618	14	3154	62.76	-0.0137396433728118	0.0731239416389629
5	A	26	50	20120618	14	3156	62.8	-0.0139953331848889	0.07443802888112
5	A	26	50	20120618	14	3158	62.84	-0.0140770747287940	0.0748432010667399
5	A	26	50	20120618	14	3160	62.88	-0.0141409264711352	0.0752317562430019
5	A	26	50	20120618	14	3162	62.92	-0.0145839995802266	0.0755150232195452
5	A	26	50	20120618	14	3164	62.96	-0.0143621801829684	0.076173410343508
5	A	26	50	20120618	14	3166	63	-0.0149503516035594	0.0776673855507989
5	A	26	50	20120618	14	3168	63.04	-0.0155030262637348	0.0779724314162028
5	A	26	50	20120618	14	3170	63.08	-0.0158828133159101	0.0794753868796148
5	A	26	50	20120618	14	3172	63.12	-0.0165036530697919	0.0803930700602387
5	A	26	50	20120618	14	3174	63.16	-0.0167722829359647	0.0806847516074782
5	A	26	50	20120618	14	3176	63.2	-0.0170243665034577	0.0822034048414325
5	A	26	50	20120618	14	3178	63.24	-0.0173516862324689	0.0819722516346626
5	A	26	50	20120618	14	3180	63.28	-0.0177756674584684	0.08222454733419
5	A	26	50	20120618	14	3182	63.32	-0.0181736978655983	0.0831350887363239
5	A	26	50	20120618	14	3184	63.36	-0.0189027956676797	0.0837944658097804
5	A	26	50	20120618	14	3186	63.4	-0.0195931440181521	0.084290076952714
5	A	26	50	20120618	14	3188	63.44	-0.0201946090462294	0.0855560809337504
5	A	26	50	20120618	14	3190	63.48	-0.0207139789770109	0.0861526669250375
5	A	26	50	20120618	14	3192	63.52	-0.0211055747124321	0.0861728901789794
5	A	26	50	20120618	14	3194	63.56	-0.0211455969562472	0.0864608240602786
5	A	26	50	20120618	14	3196	63.6	-0.0210830180061122	0.0861520305289344
5	A	26	50	20120618	14	3198	63.64	-0.0215012009565059	0.0872234387237883
5	A	26	50	20120618	14	3200	63.68	-0.0215657598056283	0.0871146149901637
5	A	26	50	20120618	14	3202	63.72	-0.0213909630093189	0.0869061599110699
5	A	26	50	20120618	14	3204	63.76	-0.0215386776159088	0.0875834974967685
5	A	26	50	20120618	14	3206	63.8	-0.0211742347808853	0.0870306814152368
5	A	26	50	20120618	14	3208	63.84	-0.0211419200009850	0.0877313535247146
5	A	26	50	20120618	14	3210	63.88	-0.0206823005932138	0.0869398181938544
5	A	26	50	20120618	14	3212	63.92	-0.0202808760735342	0.0871817194236983
5	A	26	50	20120618	14	3214	63.96	-0.0202466521053248	0.0873968213065352
5	A	26	50	20120618	14	3216	64	-0.0201824468095930	0.0875673754621574
5	A	26	50	20120618	14	3218	64.04	-0.0199725068062587	0.0865111700630991
5	A	26	50	20120618	14	3220	64.08	-0.0197301813123461	0.0865803958169773
5	A	26	50	20120618	14	3222	64.12	-0.0195111903422126	0.0863912447530098
5	A	26	50	20120618	14	3224	64.16	-0.0192351358548374	0.086837146289226
5	A	26	50	20120618	14	3226	64.2	-0.0189924568075342	0.0862755620836077
5	A	26	50	20120618	14	3228	64.24	-0.0188772691128789	0.0861210592519185
5	A	26	50	20120618	14	3230	64.28	-0.0188757134779603	0.0866738753334501
5	A	26	50	20120618	14	3232	64.32	-0.0182883198748286	0.0863121902148732
5	A	26	50	20120618	14	3234	64.36	-0.0181839509139255	0.086489108331526
5	A	26	50	20120618	14	3236	64.4	-0.0177906581222295	0.0857641824594536
5	A	26	50	20120618	14	3238	64.44	-0.0174511054459037	0.0856145586645545
5	A	26	50	20120618	14	3240	64.48	-0.0171923043639895	0.0854657833977929
5	A	26	50	20120618	14	3242	64.52	-0.0168074968536678	0.08539973962443
5	A	26	50	20120618	14	3244	64.56	-0.0161768990262056	0.08517799093785
5	A	26	50	20120618	14	3246	64.6	-0.0159582616094627	0.0855256046314813
5	A	26	50	20120618	14	3248	64.64	-0.0151320073356462	0.0849263316344257
5	A	26	50	20120618	14	3250	64.68	-0.0142783173187197	0.0848791676121205
5	A	26	50	20120618	14	3252	64.72	-0.0135842920129851	0.0850222153139546
5	A	26	50	20120618	14	3254	64.76	-0.0131312486982789	0.0851156241197493
5	A	26	50	20120618	14	3256	64.8	-0.0123105805680338	0.0844310033342045
5	A	26	50	20120618	14	3258	64.84	-0.0116541733430583	0.0845139469596377
5	A	26	50	20120618	14	3260	64.88	-0.0117968674915018	0.0838948042620308
5	A	26	50	20120618	14	3262	64.92	-0.0117378240752727	0.0843703335723787
5	A	26	50	20120618	14	3264	64.96	-0.0108575468433735	0.0840855816715949
5	A	26	50	20120618	14	3266	65	-0.0107932001262856	0.0839601409286124
5	A	26	50	20120618	14	3268	65.04	-0.0106601226300663	0.0842436907478682
5	A	26	50	20120618	14	3270	65.08	-0.0101317724431637	0.0836176184038056
5	A	26	50	20120618	14	3272	65.12	-0.00960158377862996	0.0833650398615658
5	A	26	50	20120618	14	3274	65.16	-0.00876175305461466	0.0840426602899769
5	A	26	50	20120618	14	3276	65.2	-0.00796003538610536	0.0837219166540306
5	A	26	50	20120618	14	3278	65.24	-0.00772895289001366	0.0835841722530555
5	A	26	50	20120618	14	3280	65.28	-0.00720901727380716	0.084158979355482
5	A	26	50	20120618	14	3282	65.32	-0.00691726501588956	0.0836002235769884
5	A	26	50	20120618	14	3284	65.36	-0.00642808854466476	0.0829774039241193
5	A	26	50	20120618	14	3286	65.4	-0.00641847189244056	0.083585091491871
5	A	26	50	20120618	14	3288	65.44	-0.00561477432494396	0.0834443772424149
5	A	26	50	20120618	14	3290	65.48	-0.00536233720406036	0.0837634238220863
5	A	26	50	20120618	14	3292	65.52	-0.00475995293716756	0.0834209720079577
5	A	26	50	20120618	14	3294	65.56	-0.00445964468719766	0.0844917438067084
5	A	26	50	20120618	14	3296	65.6	-0.00332289982576212	0.083950382855032
5	A	26	50	20120618	14	3298	65.64	-0.00232496002547354	0.0844273263789423
5	A	26	50	20120618	14	3300	65.68	-0.00202253045516006	0.0845470395569972
5	A	26	50	20120618	14	3302	65.72	-0.00182956101457425	0.0848586615154661
5	A	26	50	20120618	14	3304	65.76	-0.00200973182242059	0.0851019062481943
5	A	26	50	20120618	14	3306	65.8	-0.00180467085587649	0.0850186090693705
5	A	26	50	20120618	14	3308	65.84	-0.00188485676486304	0.0847110176195544
5	A	26	50	20120618	14	3310	65.88	-0.00196879033978989	0.0848969159923283
5	A	26	50	20120618	14	3312	65.92	-0.00194708216160746	0.0854936434049716
5	A	26	50	20120618	14	3314	65.96	-0.00126345132555631	0.0850881883766393
5	A	26	50	20120618	14	3316	66	-0.00098725541682484	0.0859614652514047
5	A	26	50	20120618	14	3318	66.04	-0.0007282422028762	0.0857908403851044
5	A	26	50	20120618	14	3320	66.08	-0.000350576471044471	0.0866187917151957
5	A	26	50	20120618	14	3322	66.12	0.000358651630485630	0.0870547937564753
5	A	26	50	20120618	14	3324	66.16	0.000248555104654899	0.0872636023889597
5	A	26	50	20120618	14	3326	66.2	0.00050813400402847	0.0875467986548249
5	A	26	50	20120618	14	3328	66.24	0.00112904446858838	0.087537394134635
5	A	26	50	20120618	14	3330	66.28	0.00151406411094446	0.088305524231038
5	A	26	50	20120618	14	3332	66.32	0.00207197136130064	0.0890324300020978
5	A	26	50	20120618	14	3334	66.36	0.00280326119440377	0.089347233941082
5	A	26	50	20120618	14	3336	66.4	0.0032722851223648	0.089993741671121
5	A	26	50	20120618	14	3338	66.44	0.00409846868550317	0.0898131465992059
5	A	26	50	20120618	14	3340	66.48	0.00480034287650894	0.0906482397077872
5	A	26	50	20120618	14	3342	66.52	0.00542054623428765	0.0919964802074756
5	A	26	50	20120618	14	3344	66.56	0.00594727007559352	0.0934947687661318
5	A	26	50	20120618	14	3346	66.6	0.00668930793177068	0.094317275374008
5	A	26	50	20120618	14	3348	66.64	0.00668619666193345	0.0949989263110718
5	A	26	50	20120618	14	3350	66.68	0.00677097876499772	0.0958759508517775
5	A	26	50	20120618	14	3352	66.72	0.00675662449733965	0.0970278985090085
5	A	26	50	20120618	14	3354	66.76	0.00699095968462486	0.0974235954637605
5	A	26	50	20120618	14	3356	66.8	0.0069990914126085	0.0981535417939794
5	A	26	50	20120618	14	3358	66.84	0.00721122344696446	0.0992997618862827
5	A	26	50	20120618	14	3360	66.88	0.00705184157848502	0.100158613782712
5	A	26	50	20120618	14	3362	66.92	0.00776990851477996	0.100573756173947
5	A	26	50	20120618	14	3364	66.96	0.0079818991277797	0.101563705667608
5	A	26	50	20120618	14	3366	67	0.00855571628071257	0.102717067538401
5	A	26	50	20120618	14	3368	67.04	0.00905783280603313	0.103435700160121
5	A	26	50	20120618	14	3370	67.08	0.00895912069937949	0.105101078051172
5	A	26	50	20120618	14	3372	67.12	0.0093935671057405	0.105593790056303
5	A	26	50	20120618	14	3374	67.16	0.0093821826865634	0.105935534763650
5	A	26	50	20120618	14	3376	67.2	0.00933947343697973	0.107553819343074
5	A	26	50	20120618	14	3378	67.24	0.00932476561593106	0.108886432782898
5	A	26	50	20120618	14	3380	67.28	0.00941343680629186	0.110482797052105
5	A	26	50	20120618	14	3382	67.32	0.00914770607792195	0.110418591756373
5	A	26	50	20120618	14	3384	67.36	0.00973566536647858	0.111875443857652
5	A	26	50	20120618	14	3386	67.4	0.00996102029764272	0.113060908376311
5	A	26	50	20120618	14	3388	67.44	0.0104919160689576	0.113430159537446
5	A	26	50	20120618	14	3390	67.48	0.0104510452970050	0.114848474319150
5	A	26	50	20120618	14	3392	67.52	0.0106872189619213	0.115838989498237
5	A	26	50	20120618	14	3394	67.56	0.0110134073200827	0.116242393916903
5	A	26	50	20120618	14	3396	67.6	0.0115653041627988	0.117097780990105
5	A	26	50	20120618	14	3398	67.64	0.0116734207896422	0.118069133575421
5	A	26	50	20120618	14	3400	67.68	0.0117685973623899	0.117763946288661
5	A	26	50	20120618	14	3402	67.72	0.0121096349629562	0.117197341624896
5	A	26	50	20120618	14	3404	67.76	0.0124416215967232	0.117300225661558
5	A	26	50	20120618	14	3406	67.8	0.0127707798033656	0.117679022764240
5	A	26	50	20120618	14	3408	67.84	0.0132529559174567	0.117375461823077
5	A	26	50	20120618	14	3410	67.88	0.0138557644484182	0.118006413203929
5	A	26	50	20120618	14	3412	67.92	0.0148957063915093	0.118082285761551
5	A	26	50	20120618	14	3414	67.96	0.0159178292437144	0.118162259538503
5	A	26	50	20120618	14	3416	68	0.0164299866853278	0.118846951034726
5	A	26	50	20120618	14	3418	68.04	0.0172466950175983	0.119054557585682
5	A	26	50	20120618	14	3420	68.08	0.0180174414090916	0.119195554677851
5	A	26	50	20120618	14	3422	68.12	0.0194669395998459	0.119670235460061
5	A	26	50	20120618	14	3424	68.16	0.0195634596754779	0.120429597432378
5	A	26	50	20120618	14	3426	68.2	0.0203991891801623	0.120573210819637
5	A	26	50	20120618	14	3428	68.24	0.0211268020580032	0.120739946598640
5	A	26	50	20120618	14	3430	68.28	0.0220287167574066	0.120741431522881
5	A	26	50	20120618	14	3432	68.32	0.0227494706994701	0.121260518610950
5	A	26	50	20120618	14	3434	68.36	0.0234044637108832	0.121595050829129
5	A	26	50	20120618	14	3436	68.4	0.0244736798747154	0.121449457542883
5	A	26	50	20120618	14	3438	68.44	0.0248157074247753	0.122242053533915
5	A	26	50	20120618	14	3440	68.48	0.0251218846610291	0.122841680084361
5	A	26	50	20120618	14	3442	68.52	0.0258164756521886	0.122461185925405
5	A	26	50	20120618	14	3444	68.56	0.0264901362826251	0.122841821505717
5	A	26	50	20120618	14	3446	68.6	0.0266716505933556	0.122033386322787
5	A	26	50	20120618	14	3448	68.64	0.0268287697201353	0.122158402801701
5	A	26	50	20120618	14	3450	68.68	0.0270556802862181	0.122543422444057
5	A	26	50	20120618	14	3452	68.72	0.0275581503649292	0.122169787220878
5	A	26	50	20120618	14	3454	68.76	0.0282140626151579	0.121794454941424
5	A	26	50	20120618	14	3456	68.8	0.0286828037004064	0.122024193934631
5	A	26	50	20120618	14	3458	68.84	0.0290916528412885	0.121706420147166
5	A	26	50	20120618	14	3460	68.88	0.0297960726167065	0.122036497592624
5	A	26	50	20120618	14	3462	68.92	0.0305111697045205	0.120906045981541
5	A	26	50	20120618	14	3464	68.96	0.0311386562621454	0.121309803953599
5	A	26	50	20120618	14	3466	69	0.0313486669761578	0.120872104856044
5	A	26	50	20120618	14	3468	69.04	0.0320524503554728	0.121221910580697
5	A	26	50	20120618	14	3470	69.08	0.0330151762380583	0.121523491622873
5	A	26	50	20120618	14	3472	69.12	0.0338314603062600	0.121183797525191
5	A	26	50	20120618	14	3474	69.16	0.0344465724952142	0.121766524223567
5	A	26	50	20120618	14	3476	69.2	0.0350288749295213	0.121932340763755
5	A	26	50	20120618	14	3478	69.24	0.0358995355091963	0.121668377802338
5	A	26	50	20120618	14	3480	69.28	0.0365490130877162	0.121914097408801
5	A	26	50	20120618	14	3482	69.32	0.0370262394543390	0.122446619525712
5	A	26	50	20120618	14	3484	69.36	0.0378924452612925	0.122694814005909
5	A	26	50	20120618	14	3486	69.4	0.0391674294984499	0.122440891960785
5	A	26	50	20120618	14	3488	69.44	0.0396190585995938	0.122263620290741
5	A	26	50	20120618	14	3490	69.48	0.0399936130615883	0.122887500603782
5	A	26	50	20120618	14	3492	69.52	0.0407809764624395	0.123066045066032
5	A	26	50	20120618	14	3494	69.56	0.0420481118143258	0.123109885686465
5	A	26	50	20120618	14	3496	69.6	0.0428779723327264	0.123265732021039
5	A	26	50	20120618	14	3498	69.64	0.0434734269531636	0.123548504022835
5	A	26	50	20120618	14	3500	69.68	0.0444548204547724	0.124094461168589
5	A	26	50	20120618	14	3502	69.72	0.0450610230982836	0.124366485147312
5	A	26	50	20120618	14	3504	69.76	0.045458770662701	0.124756454537136
5	A	26	50	20120618	14	3506	69.8	0.0462403357879465	0.124847459179875
5	A	26	50	20120618	14	3508	69.84	0.0470047182184092	0.125181920687376
5	A	26	50	20120618	14	3510	69.88	0.0476960565183753	0.125486188735321
5	A	26	50	20120618	14	3512	69.92	0.0480038601002258	0.125435772021822
5	A	26	50	20120618	14	3514	69.96	0.0479185123117365	0.126547838856594
5	A	26	50	20120618	14	3516	70	0.0480865208829465	0.126402457702382
5	A	26	50	20120618	14	3518	70.04	0.0482372053380173	0.126946152106437
5	A	26	50	20120618	14	3520	70.08	0.0481717272500795	0.126659491017344
5	A	26	50	20120618	14	3522	70.12	0.0482207297500157	0.127150718098234
5	A	26	50	20120618	14	3524	70.16	0.0483897989813974	0.126847298578427
5	A	26	50	20120618	14	3526	70.2	0.0487008552544413	0.126240671670847
5	A	26	50	20120618	14	3528	70.24	0.0487488678048839	0.126322766768143
5	A	26	50	20120618	14	3530	70.28	0.0487622321230483	0.126012417601880
5	A	26	50	20120618	14	3532	70.32	0.0487483728301371	0.125934353013237
5	A	26	50	20120618	14	3534	70.36	0.0487001481476602	0.126587861100409
5	A	26	50	20120618	14	3536	70.4	0.0486426603663497	0.125972183226030
5	A	26	50	20120618	14	3538	70.44	0.0490189118846191	0.125683612948628
5	A	26	50	20120618	14	3540	70.48	0.0491520600915165	0.125233680903759
5	A	26	50	20120618	14	3542	70.52	0.0492857032731607	0.124783253884143
5	A	26	50	20120618	14	3544	70.56	0.0493227556684949	0.125108240160777
5	A	26	50	20120618	14	3546	70.6	0.0490650859574305	0.124721028487399
5	A	26	50	20120618	14	3548	70.64	0.0490661466176023	0.125175344594311
5	A	26	50	20120618	14	3550	70.68	0.0491603332408564	0.124801143685707
5	A	26	50	20120618	14	3552	70.72	0.0492837940848515	0.124896885943880
5	A	26	50	20120618	14	3554	70.76	0.0496597627604084	0.124909825997976
5	A	26	50	20120618	14	3556	70.8	0.049905058102802	0.124534423007844
5	A	26	50	20120618	14	3558	70.84	0.0503540709088555	0.123604577590583
5	A	26	50	20120618	14	3560	70.88	0.0508718852047184	0.122825133785681
5	A	26	50	20120618	14	3562	70.92	0.0511501317231153	0.123054589936176
5	A	26	50	20120618	14	3564	70.96	0.0515842952867638	0.122365867931301
5	A	26	50	20120618	14	3566	71	0.0517687794459754	0.122154513714404
5	A	26	50	20120618	14	3568	71.04	0.052244096624289	0.121697581312401
5	A	26	50	20120618	14	3570	71.08	0.0528026402707483	0.121230961547496
5	A	26	50	20120618	14	3572	71.12	0.053462795161664	0.121142148935779
5	A	26	50	20120618	14	3574	71.16	0.0536531483071594	0.120581271836942
5	A	26	50	20120618	14	3576	71.2	0.054603994795821	0.119597898436346
5	A	26	50	20120618	14	3578	71.24	0.0553306177241683	0.119653335607991
5	A	26	50	20120618	14	3580	71.28	0.0563586802733354	0.119207929046522
5	A	26	50	20120618	14	3582	71.32	0.0571118197059772	0.118313368257643
5	A	26	50	20120618	14	3584	71.36	0.0573588828153238	0.118675831193679
5	A	26	50	20120618	14	3586	71.4	0.0580761719341594	0.118116933993829
5	A	26	50	20120618	14	3588	71.44	0.0589903195808774	0.118008888077664
5	A	26	50	20120618	14	3590	71.48	0.0596781223469375	0.117920711862050
5	A	26	50	20120618	14	3592	71.52	0.0596651822928418	0.117746975725912
5	A	26	50	20120618	14	3594	71.56	0.0609577734888508	0.117161491311090
5	A	26	50	20120618	14	3596	71.6	0.0615703400933927	0.115711710277623
5	A	26	50	20120618	14	3598	71.64	0.062152713238378	0.115914225659755
5	A	26	50	20120618	14	3600	71.68	0.0628453950412283	0.115976733899212
5	A	26	50	20120618	14	3602	71.72	0.0637440570494383	0.115052616046879
5	A	26	50	20120618	14	3604	71.76	0.0648400725602775	0.114178632065332
5	A	26	50	20120618	14	3606	71.8	0.0653884338690876	0.114079990669357
5	A	26	50	20120618	14	3608	71.84	0.0671708379324246	0.114206774915224
5	A	26	50	20120618	14	3610	71.88	0.0677531403667317	0.113420825727935
5	A	26	50	20120618	14	3612	71.92	0.0681694141288162	0.113755499367470
5	A	26	50	20120618	14	3614	71.96	0.069228235822965	0.113703597729731
5	A	26	50	20120618	14	3616	72	0.0702492980149983	0.112678292897011
5	A	26	50	20120618	14	3618	72.04	0.0711373534214905	0.112710890519623
5	A	26	50	20120618	14	3620	72.08	0.0726816039209238	0.111859604665753
5	A	26	50	20120618	14	3622	72.12	0.0731565675458468	0.111878201574098
5	A	26	50	20120618	14	3624	72.16	0.0738001054274047	0.112196328914954
5	A	26	50	20120618	14	3626	72.2	0.0748823323560107	0.111440785319256
5	A	26	50	20120618	14	3628	72.24	0.0750001363457564	0.111778358096595
5	A	26	50	20120618	14	3630	72.28	0.0754602507282745	0.111309758432702
5	A	26	50	20120618	14	3632	72.32	0.0753424467385288	0.111365337025704
5	A	26	50	20120618	14	3634	72.36	0.075688151243851	0.111937457122362
5	A	26	50	20120618	14	3636	72.4	0.0762304314343429	0.111364064233497
5	A	26	50	20120618	14	3638	72.44	0.0769953795502304	0.112171721598969
5	A	26	50	20120618	14	3640	72.48	0.0778347152994989	0.111609571707925
5	A	26	50	20120618	14	3642	72.52	0.0786186845878004	0.111702414828295
5	A	26	50	20120618	14	3644	72.56	0.0798373831251754	0.111500535842266
5	A	26	50	20120618	14	3646	72.6	0.0803315800545467	0.111767185809452
5	A	26	50	20120618	14	3648	72.64	0.0814613952695266	0.111921476509107
5	A	26	50	20120618	14	3650	72.68	0.081699973097499	0.112590823788178
5	A	26	50	20120618	14	3652	72.72	0.0819168427472888	0.112340013012891
5	A	26	50	20120618	14	3654	72.76	0.0820842149223957	0.112381944445015
5	A	26	50	20120618	14	3656	72.8	0.0822228078515082	0.112951872510652
5	A	26	50	20120618	14	3658	72.84	0.0825576229124001	0.112380883784844
5	A	26	50	20120618	14	3660	72.88	0.0827587240809695	0.111993106426041
5	A	26	50	20120618	14	3662	72.92	0.0827520772772264	0.111964397890725
5	A	26	50	20120618	14	3664	72.96	0.0829767958122874	0.111434209226191
5	A	26	50	20120618	14	3666	73	0.0833503603247883	0.111322274222729
5	A	26	50	20120618	14	3668	73.04	0.0832534866957657	0.111187216827523
5	A	26	50	20120618	14	3670	73.08	0.0836201922724891	0.111883999849704
5	A	26	50	20120618	14	3672	73.12	0.0842959742232691	0.110938103108511
5	A	26	50	20120618	14	3674	73.16	0.0849576847491034	0.109818187388467
5	A	26	50	20120618	14	3676	73.2	0.0851714431290562	0.110208298199648
5	A	26	50	20120618	14	3678	73.24	0.0859576044483793	0.110136314729323
5	A	26	50	20120618	14	3680	73.28	0.0869099358612814	0.109335304167595
5	A	26	50	20120618	14	3682	73.32	0.0874346798036	0.108903898320393
5	A	26	50	20120618	14	3684	73.36	0.0881644140017844	0.108864300340647
5	A	26	50	20120618	14	3686	73.4	0.0887544239000065	0.108305403140797
5	A	26	50	20120618	14	3688	73.44	0.0896553486499163	0.107842884595223
5	A	26	50	20120618	14	3690	73.48	0.0902703901281923	0.107564425944792
5	A	26	50	20120618	14	3692	73.52	0.0912614709927034	0.107011751284616
5	A	26	50	20120618	14	3694	73.56	0.0919037360820551	0.106291704449334
5	A	26	50	20120618	14	3696	73.6	0.0928711995800746	0.105616983158726
5	A	26	50	20120618	14	3698	73.64	0.0929702298847798	0.105261980199231
5	A	26	50	20120618	14	3700	73.68	0.0934417993971531	0.104979915304216
5	A	26	50	20120618	14	3702	73.72	0.093504873322035	0.105319892244610
5	A	26	50	20120618	14	3704	73.76	0.0934129140851416	0.105403366200129
5	A	26	50	20120618	14	3706	73.8	0.093449280586898	0.105045973219714
5	A	26	50	20120618	14	3708	73.84	0.0936155284622228	0.104545970943669
5	A	26	50	20120618	14	3710	73.88	0.093950633436895	0.104290061928490
5	A	26	50	20120618	14	3712	73.92	0.0946189766243368	0.103345947096385
5	A	26	50	20120618	14	3714	73.96	0.0953154768038056	0.103203818633366
5	A	26	50	20120618	14	3716	74	0.0953537100674643	0.103032649294845
5	A	26	50	20120618	14	3718	74.04	0.0951651883285322	0.103173087772656
5	A	26	50	20120618	14	3720	74.08	0.0955455834925393	0.102856332218956
5	A	26	50	20120618	14	3722	74.12	0.0954277512185223	0.103174982818830
5	A	26	50	20120618	14	3724	74.16	0.0959535911763517	0.102923500292101
5	A	26	50	20120618	14	3726	74.2	0.096982778025301	0.101629855506988
5	A	26	50	20120618	14	3728	74.24	0.0973669562105874	0.101329115921881
5	A	26	50	20120618	14	3730	74.28	0.0974027853111901	0.101634112289810
5	A	26	50	20120618	14	3732	74.32	0.097558617503628	0.101800720789594
5	A	26	50	20120618	14	3734	74.36	0.0972025326707581	0.102042254323911
5	A	26	50	20120618	14	3736	74.4	0.0972140302270202	0.102298043130938
5	A	26	50	20120618	14	3738	74.44	0.097473001014562	0.102256861232001
5	A	26	50	20120618	14	3740	74.48	0.0975186023308807	0.102076909627257
5	A	26	50	20120618	14	3742	74.52	0.0982575289172206	0.102097415723912
5	A	26	50	20120618	14	3744	74.56	0.098729211566679	0.102622753635926
5	A	26	50	20120618	14	3746	74.6	0.0988949715383246	0.102227891067176
5	A	26	50	20120618	14	3748	74.64	0.0994307675596331	0.102445870874613
5	A	26	50	20120618	14	3750	74.68	0.0992875430811038	0.102717788787318
5	A	26	50	20120618	14	3752	74.72	0.0996786014153712	0.102536034060282
5	A	26	50	20120618	14	3754	74.76	0.0996610085986553	0.103256491017497
5	A	26	50	20120618	14	3756	74.8	0.0998411086958235	0.103107503618701
5	A	26	50	20120618	14	3758	74.84	0.100021279503670	0.102958445509227
5	A	26	50	20120618	14	3760	74.88	0.0998509586932854	0.103029771370245
5	A	26	50	20120618	14	3762	74.92	0.100008282881032	0.103097307138916
5	A	26	50	20120618	14	3764	74.96	0.100105955540717	0.103336217307076
5	A	26	50	20120618	14	3766	75	0.100252779192763	0.103649013062801
5	A	26	50	20120618	14	3768	75.04	0.100409813466728	0.103896443867674
5	A	26	50	20120618	14	3770	75.08	0.101467836130214	0.103863726036909
5	A	26	50	20120618	14	3772	75.12	0.101671680873095	0.104577705896009
5	A	26	50	20120618	14	3774	75.16	0.102324001020875	0.104819168719648
5	A	26	50	20120618	14	3776	75.2	0.102800838478768	0.105063580178566
5	A	26	50	20120618	14	3778	75.24	0.102596781603853	0.105274708121292
5	A	26	50	20120618	14	3780	75.28	0.102589088282074	0.105491705050303
5	A	26	50	20120618	14	3782	75.32	0.101998427845613	0.105345560220767
5	A	26	50	20120618	14	3784	75.36	0.102003596796184	0.104660154546695
5	A	26	50	20120618	14	3786	75.4	0.102029689036410	0.104433243980612
5	A	26	50	20120618	14	3788	75.44	0.101804376531652	0.104239949270907
5	A	26	50	20120618	14	3790	75.48	0.101520416590463	0.104167527394378
5	A	26	50	20120618	14	3792	75.52	0.101351326145878	0.104596833134440
5	A	26	50	20120618	14	3794	75.56	0.101388081556364	0.103752561779838
5	A	26	50	20120618	14	3796	75.6	0.101464074322139	0.103338571972657
5	A	26	50	20120618	14	3798	75.64	0.101288641129726	0.102466072915351
5	A	26	50	20120618	14	3800	75.68	0.101307994642327	0.102671579359167
5	A	26	50	20120618	14	3802	75.72	0.101254459587924	0.102941489088614
5	A	26	50	20120618	14	3804	75.76	0.101391595877067	0.102713843131479
5	A	26	50	20120618	14	3806	75.8	0.101430939298372	0.102493480374190
5	A	26	50	20120618	14	3808	75.84	0.101277016294243	0.102436685557525
5	A	26	50	20120618	14	3810	75.88	0.101559038762852	0.102165976797415
5	A	26	50	20120618	14	3812	75.92	0.101436072893604	0.102081053272995
5	A	26	50	20120618	14	3814	75.96	0.101531694943623	0.101856737788799
5	A	26	50	20120618	14	3816	76	0.101732704188311	0.101835333666533
5	A	26	50	20120618	14	3818	76.04	0.1017439542572	0.101896208489325
5	A	26	50	20120618	14	3820	76.08	0.101768025586245	0.100756322659567
5	A	26	50	20120618	14	3822	76.12	0.101327338255433	0.100680822040113
5	A	26	50	20120618	14	3824	76.16	0.101004292279808	0.101473386918447
5	A	26	50	20120618	14	3826	76.2	0.101377132714965	0.101014279455985
5	A	26	50	20120618	14	3828	76.24	0.101362476512711	0.100515576135097
5	A	26	50	20120618	14	3830	76.28	0.101295145097900	0.100160057694759
5	A	26	50	20120618	14	3832	76.32	0.101575008769505	0.0991688446012799
5	A	26	50	20120618	14	3834	76.36	0.102112187184571	0.0987391464169546
5	A	26	50	20120618	14	3836	76.4	0.102317333003929	0.0977476978569173
5	A	26	50	20120618	14	3838	76.44	0.102628940820262	0.0976609499970014
5	A	26	50	20120618	14	3840	76.48	0.103324394481694	0.0969570110541945
5	A	26	50	20120618	14	3842	76.52	0.103637572075082	0.0963129074872117
5	A	26	50	20120618	14	3844	76.56	0.103395868835137	0.0963495497606128
5	A	26	50	20120618	14	3846	76.6	0.103940984523821	0.0955696746205743
5	A	26	50	20120618	14	3848	76.64	0.104158808767766	0.0953589214444417
5	A	26	50	20120618	14	3850	76.68	0.105176505131521	0.0945194159895458
5	A	26	50	20120618	14	3852	76.72	0.1051802881528	0.093983888668814
5	A	26	50	20120618	14	3854	76.76	0.105139106253864	0.0929304692704737
5	A	26	50	20120618	14	3856	76.8	0.105101276041070	0.093509943277656
5	A	26	50	20120618	14	3858	76.84	0.105180245726393	0.093392789826149
5	A	26	50	20120618	14	3860	76.88	0.105334317222946	0.093203362990537
5	A	26	50	20120618	14	3862	76.92	0.105872927529244	0.0922461454697769
5	A	26	50	20120618	14	3864	76.96	0.106183609035694	0.0906824707470644
5	A	26	50	20120618	14	3866	77	0.106144894939424	0.0909686722167497
5	A	26	50	20120618	14	3868	77.04	0.106281755456922	0.0912843600392105
5	A	26	50	20120618	14	3870	77.08	0.106273171180599	0.090568866971599
5	A	26	50	20120618	14	3872	77.12	0.106765352855643	0.0896297938108442
5	A	26	50	20120618	14	3874	77.16	0.107522310664904	0.0882463393934528
5	A	26	50	20120618	14	3876	77.2	0.107401536826677	0.0876246511114336
5	A	26	50	20120618	14	3878	77.24	0.107292288828984	0.0885286871311805
5	A	26	50	20120618	14	3880	77.28	0.107133119092539	0.0884516832027093
5	A	26	50	20120618	14	3882	77.32	0.108238751255602	0.0863051898577394
5	A	26	50	20120618	14	3884	77.36	0.108468490248809	0.0860669655831577
5	A	26	50	20120618	14	3886	77.4	0.108233023690674	0.0857735162689653
5	A	26	50	20120618	14	3888	77.44	0.108843893238941	0.0851753746427596
5	A	26	50	20120618	14	3890	77.48	0.109210103840918	0.0839040673608643
5	A	26	50	20120618	14	3892	77.52	0.109155090933342	0.0834329928232378
5	A	26	50	20120618	14	3894	77.56	0.108933978642865	0.08298376788515
5	A	26	50	20120618	14	3896	77.6	0.109019821406101	0.0828017585996726
5	A	26	50	20120618	14	3898	77.64	0.109074763602999	0.081430183576205
5	A	26	50	20120618	14	3900	77.68	0.108920472903344	0.0814430529196226
5	A	26	50	20120618	14	3902	77.72	0.108941898238814	0.0804698618566756
5	A	26	50	20120618	14	3904	77.76	0.109587910994106	0.0798775892167537
5	A	26	50	20120618	14	3906	77.8	0.109592790030896	0.0787059839910057
5	A	26	50	20120618	14	3908	77.84	0.109673683046664	0.0783917457374464
5	A	26	50	20120618	14	3910	77.88	0.109525827018718	0.077597735532852
5	A	26	50	20120618	14	3912	77.92	0.109967698046281	0.076945146684495
5	A	26	50	20120618	14	3914	77.96	0.110291270109352	0.0763571166852603
5	A	26	50	20120618	14	3916	78	0.109915372144473	0.074928478144551
5	A	26	50	20120618	14	3918	78.04	0.109666965532243	0.0743241139786708
5	A	26	50	20120618	14	3920	78.08	0.110063086751063	0.0726339873502787
5	A	26	50	20120618	14	3922	78.12	0.109954899413542	0.0726799492910559
5	A	26	50	20120618	14	3924	78.16	0.109780456170623	0.0715688724057774
5	A	26	50	20120618	14	3926	78.2	0.109719362144728	0.0709963987557288
5	A	26	50	20120618	14	3928	78.24	0.110004043334834	0.0708941511151692
5	A	26	50	20120618	14	3930	78.28	0.109688744421103	0.0693766292520648
5	A	26	50	20120618	14	3932	78.32	0.109581617743753	0.0688417029720971
5	A	26	50	20120618	14	3934	78.36	0.109763414897196	0.0679400711154062
5	A	26	50	20120618	14	3936	78.4	0.109560828804386	0.0673987808744079
5	A	26	50	20120618	14	3938	78.44	0.109397840691323	0.067025782047332
5	A	26	50	20120618	14	3940	78.48	0.109320836762852	0.0656518028608084
5	A	26	50	20120618	14	3942	78.52	0.109193840384951	0.0646248009718131
5	A	26	50	20120618	14	3944	78.56	0.108819568765669	0.0637786062867671
5	A	26	50	20120618	14	3946	78.6	0.108786971143056	0.0636047287292734
5	A	26	50	20120618	14	3948	78.64	0.108845731716572	0.0628515892966315
5	A	26	50	20120618	14	3950	78.68	0.109106512697474	0.0618299614191732
5	A	26	50	20120618	14	3952	78.72	0.109072218018587	0.0607116720447267
5	A	26	50	20120618	14	3954	78.76	0.10900970977913	0.0599185810789479
5	A	26	50	20120618	14	3956	78.8	0.109502916759007	0.058018231604509
5	A	26	50	20120618	14	3958	78.84	0.109347423977824	0.0584905082236635
5	A	26	50	20120618	14	3960	78.88	0.109527948339061	0.0570470911512274
5	A	26	50	20120618	14	3962	78.92	0.109550222202669	0.0566429796257793
5	A	26	50	20120618	14	3964	78.96	0.109696805438409	0.0558854561310942
5	A	26	50	20120618	14	3966	79	0.109544848191132	0.0550262506812744
5	A	26	50	20120618	14	3968	79.04	0.109643843140498	0.0537082036411427
5	A	26	50	20120618	14	3970	79.08	0.110320968594162	0.0521528515652447
5	A	26	50	20120618	14	3972	79.12	0.110195032876433	0.051850280573575
5	A	26	50	20120618	14	3974	79.16	0.109952565961164	0.0509444060761969
5	A	26	50	20120618	14	3976	79.2	0.110719918240107	0.0509548712565585
5	A	26	50	20120618	14	3978	79.24	0.110891462345223	0.0495204344402435
5	A	26	50	20120618	14	3980	79.28	0.111300665039496	0.0487039382400074
5	A	26	50	20120618	14	3982	79.32	0.11100247810987	0.0488352479692737
5	A	26	50	20120618	14	3984	79.36	0.111765092773379	0.0474263377077595
5	A	26	50	20120618	14	3986	79.4	0.111979699681469	0.0470250546094361
5	A	26	50	20120618	14	3988	79.44	0.112294291488419	0.0460217407976105
5	A	26	50	20120618	14	3990	79.48	0.112631722844401	0.0457380495569985
5	A	26	50	20120618	14	3992	79.52	0.113152789831458	0.0445098757887556
5	A	26	50	20120618	14	3994	79.56	0.113387690704168	0.0444050825637837
5	A	26	50	20120618	14	3996	79.6	0.114004217106685	0.0433487357433691
5	A	26	50	20120618	14	3998	79.64	0.114453088491382	0.0427952125550563
5	A	26	50	20120618	14	4000	79.68	0.114555194710585	0.0428316992649655
5	A	26	50	20120618	14	4002	79.72	0.114859321337173	0.042045325813608
5	A	26	50	20120618	14	4004	79.76	0.115321769172069	0.0415432799989655
5	A	26	50	20120618	14	4006	79.8	0.115197530510615	0.0417184303486655
5	A	26	50	20120618	14	4008	79.84	0.115932355877624	0.0406724779979343
5	A	26	50	20120618	14	4010	79.88	0.116522295065168	0.0393782604563286
5	A	26	50	20120618	14	4012	79.92	0.116760660761106	0.0385883514710651
[truncated: 1,037 more rows]
