# Supplementary material for: How Do Ants Make Sense of Gravity? A Boltzmann Walker Analysis of Lasius niger Trajectories on Various Inclines
Source: PLoS One. 2013 Oct 29;8(10):e76531. doi: 10.1371/journal.pone.0076531 (PMC3812222; doi:10.1371/journal.pone.0076531)
Supplement: Dataset S5 — Trajectories for . (ZIP) [file pone.0076531.s009.zip › Incline5/5-A-26-50-20120618-15.txt]

Pente	Colonie	Temperature	Humidite	Date	Indiv	Frame	Time	X	Y
5	A	26	50	20120618	15	146	0	0	0
5	A	26	50	20120618	15	148	0.04	0.000109417703320809	-0.00049265543658829
5	A	26	50	20120618	15	150	0.08	-8.82186420208307e-05	-0.000478315311065829
5	A	26	50	20120618	15	152	0.12	-0.00066865431442562	0.000167075190258761
5	A	26	50	20120618	15	154	0.16	-0.000899333759652111	0.00136024010176513
5	A	26	50	20120618	15	156	0.2	-0.00134143106138556	0.00058236607391743
5	A	26	50	20120618	15	158	0.24	-0.00166752749566536	0.00100519471586355
5	A	26	50	20120618	15	160	0.28	-0.00187324607151596	0.00153940681798218
5	A	26	50	20120618	15	162	0.32	-0.00236397110659162	0.00216548623311256
5	A	26	50	20120618	15	164	0.36	-0.00223140272725476	0.00175909782382903
5	A	26	50	20120618	15	166	0.4	-0.00270962470022547	0.00047053147961853
5	A	26	50	20120618	15	168	0.44	-0.00285803651410159	0.000117341541910791
5	A	26	50	20120618	15	170	0.48	-0.00321784850681515	0.00112111426603737
5	A	26	50	20120618	15	172	0.52	-0.00397214971589843	0.000738892645214451
5	A	26	50	20120618	15	174	0.56	-0.00452458325266145	-0.000210086374437989
5	A	26	50	20120618	15	176	0.6	-0.00549344187236017	-0.00095606493670671
5	A	26	50	20120618	15	178	0.64	-0.00598191830787165	0.00063152413734552
5	A	26	50	20120618	15	180	0.68	-0.00602121930276999	0.000236972695579051
5	A	26	50	20120618	15	182	0.72	-0.00619835662252504	0.0001708511404703
5	A	26	50	20120618	15	184	0.76	-0.00598160718088793	8.58074078969907e-05
5	A	26	50	20120618	15	186	0.8	-0.00616463470013025	-9.00076221772295e-05
5	A	26	50	20120618	15	188	0.84	-0.00599981518050348	0.0009316838948914
5	A	26	50	20120618	15	190	0.88	-0.00660957457112403	0.000155612989335731
5	A	26	50	20120618	15	192	0.92	-0.00681280413110493	-0.000827413928937619
5	A	26	50	20120618	15	194	0.96	-0.00743437220497133	-0.00173705730545943
5	A	26	50	20120618	15	196	1	-0.00770069690303743	-0.00126657673752915
5	A	26	50	20120618	15	198	1.04	-0.00820875312531993	-0.00150522527617961
5	A	26	50	20120618	15	200	1.08	-0.00876716949255863	-0.00115585795773096
5	A	26	50	20120618	15	202	1.12	-0.00906124106071843	-0.00184619216606777
5	A	26	50	20120618	15	204	1.16	-0.00999974853604833	-0.00137430445564292
5	A	26	50	20120618	15	206	1.2	-0.0101588475618152	-0.00185796549397452
5	A	26	50	20120618	15	208	1.24	-0.0106535960344758	-0.00126263815275794
5	A	26	50	20120618	15	210	1.28	-0.0110131174063023	-0.00140903754073481
5	A	26	50	20120618	15	212	1.32	-0.0109155154572951	-0.00161549150763784
5	A	26	50	20120618	15	214	1.36	-0.0108653745154412	-0.00025409175075157
5	A	26	50	20120618	15	216	1.4	-0.0107593367825345	-0.00102910906720327
5	A	26	50	20120618	15	218	1.44	-0.0109282009529496	-0.00191087829441071
5	A	26	50	20120618	15	220	1.48	-0.0107869705155432	-0.00113806008004850
5	A	26	50	20120618	15	222	1.52	-0.0109640795510270	-0.00120132492376126
5	A	26	50	20120618	15	224	1.56	-0.0118088670935784	-0.0013951499635523
5	A	26	50	20120618	15	226	1.6	-0.0122571515796473	-0.00179167423323828
5	A	26	50	20120618	15	228	1.64	-0.0128961710488734	-0.00169417127918047
5	A	26	50	20120618	15	230	1.68	-0.0135289184809503	-0.00291749429490444
5	A	26	50	20120618	15	232	1.72	-0.0138195181548146	-0.00093997825743471
5	A	26	50	20120618	15	234	1.76	-0.0140790829120525	-0.00128170882264654
5	A	26	50	20120618	15	236	1.8	-0.0146707403690747	-0.00180534260731862
5	A	26	50	20120618	15	238	1.84	-0.0139817072372153	-0.00210187490707701
5	A	26	50	20120618	15	240	1.88	-0.0140135482555721	-0.00105452955598693
5	A	26	50	20120618	15	242	1.92	-0.0139544199865293	-0.0013281657381705
5	A	26	50	20120618	15	244	1.96	-0.0137368220167548	-0.00267864776635525
5	A	26	50	20120618	15	246	2	-0.0130603188170580	-0.00337718441335382
5	A	26	50	20120618	15	248	2.04	-0.0129499465195826	-0.00347215592513498
5	A	26	50	20120618	15	250	2.08	-0.0128824531773183	-0.00356446871541889
5	A	26	50	20120618	15	252	2.12	-0.0128005348567179	-0.00251989522291106
5	A	26	50	20120618	15	254	2.16	-0.0131446130164432	-0.00367035795590157
5	A	26	50	20120618	15	256	2.2	-0.0124626085259888	-0.00439790012306441
5	A	26	50	20120618	15	258	2.24	-0.0127543254285673	-0.00434327612421775
5	A	26	50	20120618	15	260	2.28	-0.0126574730127482	-0.00468044585069093
5	A	26	50	20120618	15	262	2.32	-0.0124538050465630	-0.00517497512024937
5	A	26	50	20120618	15	264	2.36	-0.0118785736800678	-0.00581667452417616
5	A	26	50	20120618	15	266	2.4	-0.0116693054281756	-0.00576410113499494
5	A	26	50	20120618	15	268	2.44	-0.0115723257331359	-0.00610524480157839
5	A	26	50	20120618	15	270	2.48	-0.0104263814124772	-0.00706817574513042
5	A	26	50	20120618	15	272	2.52	-0.0101694188081940	-0.00863683557065028
5	A	26	50	20120618	15	274	2.56	-0.00998659634991823	-0.00770115652244518
5	A	26	50	20120618	15	276	2.6	-0.0100634871413044	-0.00688361380417292
5	A	26	50	20120618	15	278	2.64	-0.00978434259729543	-0.00699107282170983
5	A	26	50	20120618	15	280	2.68	-0.00884536843149003	-0.00694237437768952
5	A	26	50	20120618	15	282	2.72	-0.00840896333934513	-0.00786135156372299
5	A	26	50	20120618	15	284	2.76	-0.00796270117867043	-0.00784557601143472
5	A	26	50	20120618	15	286	2.8	-0.00745341459058863	-0.0079504540892203
5	A	26	50	20120618	15	288	2.84	-0.00687501538571373	-0.00760572539125624
5	A	26	50	20120618	15	290	2.88	-0.00667730832969393	-0.00835788901654
5	A	26	50	20120618	15	292	2.92	-0.00672459963121973	-0.00715425185360426
5	A	26	50	20120618	15	294	2.96	-0.00658288836120213	-0.00691672761473588
5	A	26	50	20120618	15	296	3	-0.00645345246490593	-0.00746502528393574
5	A	26	50	20120618	15	298	3.04	-0.00624272050197668	-0.00794369414839217
5	A	26	50	20120618	15	300	3.08	-0.00599218549833448	-0.0078760169583648
5	A	26	50	20120618	15	302	3.12	-0.00584551740978076	-0.00786053131985682
5	A	26	50	20120618	15	304	3.16	-0.0050987136538984	-0.00775966960858837
5	A	26	50	20120618	15	306	3.2	-0.00452513691727112	-0.00877148284392382
5	A	26	50	20120618	15	308	3.24	-0.00394527400135909	-0.00800679635754525
5	A	26	50	20120618	15	310	3.28	-0.00371809473469948	-0.00780463452880402
5	A	26	50	20120618	15	312	3.32	-0.00345408227580786	-0.00843033210627256
5	A	26	50	20120618	15	314	3.36	-0.00352020383091661	-0.00704681404927077
5	A	26	50	20120618	15	316	3.4	-0.00320945868485637	-0.00806841364245785
5	A	26	50	20120618	15	318	3.44	-0.00326993752785126	-0.00755697037869343
5	A	26	50	20120618	15	320	3.48	-0.00328337962776161	-0.00704472101319846
5	A	26	50	20120618	15	322	3.52	-0.00299705794992356	-0.00796233348314424
5	A	26	50	20120618	15	324	3.56	-0.00307604884844991	-0.0071614855559758
5	A	26	50	20120618	15	326	3.6	-0.00252556621929618	-0.00953333383210983
5	A	26	50	20120618	15	328	3.64	-0.0024058530412413	-0.00897282442879888
5	A	26	50	20120618	15	330	3.68	-0.0021847053954252	-0.00862466626294606
5	A	26	50	20120618	15	332	3.72	-0.00181930089517924	-0.00783074091116543
5	A	26	50	20120618	15	334	3.76	-0.00185493200588323	-0.00812856721633339
5	A	26	50	20120618	15	336	3.8	-0.00159850680275374	-0.00829350694411296
5	A	26	50	20120618	15	338	3.84	-0.00120114814706596	-0.00882923225474333
5	A	26	50	20120618	15	340	3.88	-0.000946115944295411	-0.00880956761515853
5	A	26	50	20120618	15	342	3.92	-0.0008956355911865	-0.00825869607727515
5	A	26	50	20120618	15	344	3.96	-0.00093890345512731	-0.00840576721669414
5	A	26	50	20120618	15	346	4	-0.00101512249507141	-0.00850853104520398
5	A	26	50	20120618	15	348	4.04	-0.00090701293929579	-0.00846946339554342
5	A	26	50	20120618	15	350	4.08	-0.000769692802389371	-0.00880145002931051
5	A	26	50	20120618	15	352	4.12	-0.00101520734788515	-0.00941423583695458
5	A	26	50	20120618	15	354	4.16	-0.00093196673760387	-0.00938190691491873
5	A	26	50	20120618	15	356	4.2	-0.00080823719303185	-0.00921164974414464
5	A	26	50	20120618	15	358	4.24	-0.00109148295637174	-0.00904183805064269
5	A	26	50	20120618	15	360	4.28	-0.00117526803887454	-0.00926524843815858
5	A	26	50	20120618	15	362	4.32	-0.00115835404466855	-0.00994060612486985
5	A	26	50	20120618	15	364	4.36	-0.0012676161844975	-0.00936490806789901
5	A	26	50	20120618	15	366	4.4	-0.00131367004915618	-0.00902240675629568
5	A	26	50	20120618	15	368	4.44	-0.00129442967364009	-0.00955181053230224
5	A	26	50	20120618	15	370	4.48	-0.00127294069855983	-0.0081019941434964
5	A	26	50	20120618	15	372	4.52	-0.00155675921839249	-0.00874523504020618
5	A	26	50	20120618	15	374	4.56	-0.00134215231030237	-0.0088003752270031
5	A	26	50	20120618	15	376	4.6	-0.00135636515660422	-0.00856650673019347
5	A	26	50	20120618	15	378	4.64	-0.00129488929304786	-0.00890108137477969
5	A	26	50	20120618	15	380	4.68	-0.00090192884153906	-0.00908070771040451
5	A	26	50	20120618	15	382	4.72	-0.00103786304915437	-0.0091594228372862
5	A	26	50	20120618	15	384	4.76	-0.00060698753203834	-0.00953503088838468
5	A	26	50	20120618	15	386	4.8	-0.00081197071683651	-0.00899329517011423
5	A	26	50	20120618	15	388	4.84	-0.000545745013719781	-0.00939408329369077
5	A	26	50	20120618	15	390	4.88	-0.00065078572606504	-0.00968066660103786
5	A	26	50	20120618	15	392	4.92	-0.00090646139600647	-0.0088204570595888
5	A	26	50	20120618	15	394	4.96	-0.000858823612157931	-0.00888858679795613
5	A	26	50	20120618	15	396	5	-0.000895522454101511	-0.00809949805655881
5	A	26	50	20120618	15	398	5.04	-0.00084702199997993	-0.0082431185148856
5	A	26	50	20120618	15	400	5.08	-0.00086146112045176	-0.00825826474213863
5	A	26	50	20120618	15	402	5.12	-0.000512864548394601	-0.00889755291194157
5	A	26	50	20120618	15	404	5.16	-0.000426639947496711	-0.00807465032426791
5	A	26	50	20120618	15	406	5.2	-0.00051385449788826	-0.00780856604250742
5	A	26	50	20120618	15	408	5.24	-0.000133805816203931	-0.0070616703627435
5	A	26	50	20120618	15	410	5.28	-0.000278882914499971	-0.00716467460755895
5	A	26	50	20120618	15	412	5.32	1.31380439944498e-05	-0.00724867889316391
5	A	26	50	20120618	15	414	5.36	-0.000294269558058590	-0.00749803302848153
5	A	26	50	20120618	15	416	5.4	-0.000174315963698110	-0.00772313340120446
5	A	26	50	20120618	15	418	5.44	-0.00042023356005916	-0.00787265820115417
5	A	26	50	20120618	15	420	5.48	-0.000141965828458821	-0.00815255227835124
5	A	26	50	20120618	15	422	5.52	-9.89666650948705e-05	-0.00658910382980872
5	A	26	50	20120618	15	424	5.56	0.00043113007555725	-0.00723868747434574
5	A	26	50	20120618	15	426	5.6	0.00057982756057297	-0.00789483306981218
5	A	26	50	20120618	15	428	5.64	0.00055824666161116	-0.00735897340889339
5	A	26	50	20120618	15	430	5.68	0.00070695121769469	-0.00788035152293348
5	A	26	50	20120618	15	432	5.72	0.00056091952524404	-0.00739633693121128
5	A	26	50	20120618	15	434	5.76	0.000466400561802839	-0.0079779251876694
5	A	26	50	20120618	15	436	5.8	0.000528732024564429	-0.0075424676186113
5	A	26	50	20120618	15	438	5.84	0.00040288823071666	-0.0081341109334979
5	A	26	50	20120618	15	440	5.88	0.000359415305809309	-0.00782772156520976
5	A	26	50	20120618	15	442	5.92	0.000124394224946339	-0.00765167318989775
5	A	26	50	20120618	15	444	5.96	-0.000269400612564261	-0.00652448134107608
5	A	26	50	20120618	15	446	6	-0.00032147902699865	-0.00744966692464837
5	A	26	50	20120618	15	448	6.04	-0.00069532638221198	-0.00726860516225774
5	A	26	50	20120618	15	450	6.08	-0.000544550003259571	-0.00745014068619177
5	A	26	50	20120618	15	452	6.12	-0.00071315254416569	-0.00844682183640983
5	A	26	50	20120618	15	454	6.16	-0.00114060566446077	-0.00899390328194605
5	A	26	50	20120618	15	456	6.2	-0.00112412300539131	-0.00786917216472291
5	A	26	50	20120618	15	458	6.24	-0.00116109054791174	-0.00831018052201334
5	A	26	50	20120618	15	460	6.28	-0.00133423271435308	-0.0077837678076912
5	A	26	50	20120618	15	462	6.32	-0.0015149904208278	-0.00840226703812727
5	A	26	50	20120618	15	464	6.36	-0.00128628380352082	-0.00846207412968002
5	A	26	50	20120618	15	466	6.4	-0.0014921084453886	-0.00871726896701025
5	A	26	50	20120618	15	468	6.44	-0.00154368481400835	-0.00926253314811882
5	A	26	50	20120618	15	470	6.48	-0.0021270761927585	-0.00937903606138712
5	A	26	50	20120618	15	472	6.52	-0.00248806834668986	-0.00858366821177286
5	A	26	50	20120618	15	474	6.56	-0.00226709040650125	-0.00807634030947495
5	A	26	50	20120618	15	476	6.6	-0.00256005181701465	-0.00840358225674027
5	A	26	50	20120618	15	478	6.64	-0.00213406240775662	-0.0091163458921763
5	A	26	50	20120618	15	480	6.68	-0.00277534461868252	-0.00809724238592682
5	A	26	50	20120618	15	482	6.72	-0.00290278647385577	-0.00854374496290707
5	A	26	50	20120618	15	484	6.76	-0.00314885963370868	-0.00814072238190199
5	A	26	50	20120618	15	486	6.8	-0.00357071953936458	-0.00873083127507341
5	A	26	50	20120618	15	488	6.84	-0.00403123697274794	-0.00849042204053779
5	A	26	50	20120618	15	490	6.88	-0.00401000962717672	-0.0080659458397915
5	A	26	50	20120618	15	492	6.92	-0.00410739237308173	-0.00841648695549693
5	A	26	50	20120618	15	494	6.96	-0.00433804353403697	-0.00852886743623091
5	A	26	50	20120618	15	496	7	-0.00422922687148017	-0.00873363848899472
5	A	26	50	20120618	15	498	7.04	-0.00427653231514156	-0.0078526541503144
5	A	26	50	20120618	15	500	7.08	-0.00440869057254532	-0.00743471161622628
5	A	26	50	20120618	15	502	7.12	-0.00449596169147936	-0.00808175674741884
5	A	26	50	20120618	15	504	7.16	-0.00442431056134173	-0.00862035291158082
5	A	26	50	20120618	15	506	7.2	-0.00459011295939435	-0.00792704885476303
5	A	26	50	20120618	15	508	7.24	-0.00440889563351187	-0.00823350893372928
5	A	26	50	20120618	15	510	7.28	-0.00456406314557544	-0.00867717601251697
5	A	26	50	20120618	15	512	7.32	-0.00452133268278834	-0.00839200691873225
5	A	26	50	20120618	15	514	7.36	-0.00488128538975135	-0.00806404372255012
5	A	26	50	20120618	15	516	7.4	-0.00450838555762481	-0.00882940196037081
5	A	26	50	20120618	15	518	7.44	-0.00445137153785774	-0.00854577435936908
5	A	26	50	20120618	15	520	7.48	-0.00438856631355275	-0.00834668137405819
5	A	26	50	20120618	15	522	7.52	-0.00433184927863378	-0.00748596978679449
5	A	26	50	20120618	15	524	7.56	-0.00450711983648649	-0.0079950230296385
5	A	26	50	20120618	15	526	7.6	-0.00430592674403548	-0.0070913476343499
5	A	26	50	20120618	15	528	7.64	-0.00474825031993891	-0.00798777518513133
5	A	26	50	20120618	15	530	7.68	-0.00485131113329685	-0.00751730168826887
5	A	26	50	20120618	15	532	7.72	-0.0051573540192622	-0.0077351966428915
5	A	26	50	20120618	15	534	7.76	-0.00531769755296406	-0.0079592080711714
5	A	26	50	20120618	15	536	7.8	-0.00556005840221575	-0.00763038220471622
5	A	26	50	20120618	15	538	7.84	-0.0055215917933192	-0.00805193098338839
5	A	26	50	20120618	15	540	7.88	-0.00584702354722469	-0.00778988428134847
5	A	26	50	20120618	15	542	7.92	-0.00616391345121344	-0.00869122622425915
5	A	26	50	20120618	15	544	7.96	-0.00601289665595543	-0.00769644719128248
5	A	26	50	20120618	15	546	8	-0.00611621202775459	-0.00773589667860488
5	A	26	50	20120618	15	548	8.04	-0.00661269291202913	-0.00871629315965221
5	A	26	50	20120618	15	550	8.08	-0.00662119233553893	-0.00829262306063648
5	A	26	50	20120618	15	552	8.12	-0.00687834585865313	-0.00858838461400338
5	A	26	50	20120618	15	554	8.16	-0.00779619167383663	-0.00785697457274745
5	A	26	50	20120618	15	556	8.2	-0.00810543068245293	-0.00825341398961969
5	A	26	50	20120618	15	558	8.24	-0.00849351209717163	-0.00888507954832144
5	A	26	50	20120618	15	560	8.28	-0.00854775425835643	-0.00832972495344534
5	A	26	50	20120618	15	562	8.32	-0.00944961238921733	-0.00812409830147629
5	A	26	50	20120618	15	564	8.36	-0.00945811181272723	-0.00860836745163971
5	A	26	50	20120618	15	566	8.4	-0.0105651652604207	-0.0090177752068789
5	A	26	50	20120618	15	568	8.44	-0.0104927433838915	-0.00960737498316787
5	A	26	50	20120618	15	570	8.48	-0.0104044257469213	-0.00878083786663892
5	A	26	50	20120618	15	572	8.52	-0.0101546827028740	-0.0087307676354631
5	A	26	50	20120618	15	574	8.56	-0.0108510273188509	-0.00844666627291797
5	A	26	50	20120618	15	576	8.6	-0.0107512404098899	-0.00912175525905239
5	A	26	50	20120618	15	578	8.64	-0.0109230390734470	-0.00809266033398474
5	A	26	50	20120618	15	580	8.68	-0.0110654998766526	-0.00812457206301968
5	A	26	50	20120618	15	582	8.72	-0.0110873070497844	-0.00847894569747914
5	A	26	50	20120618	15	584	8.76	-0.0113675051828974	-0.00852981495931769
5	A	26	50	20120618	15	586	8.8	-0.0115196462779375	-0.00796797619525811
5	A	26	50	20120618	15	588	8.84	-0.0117224445027818	-0.00808337602194775
5	A	26	50	20120618	15	590	8.88	-0.0120381676805816	-0.0078083821947443
5	A	26	50	20120618	15	592	8.92	-0.0123756697472419	-0.0073307315640528
5	A	26	50	20120618	15	594	8.96	-0.0125421933942114	-0.00734918705104176
5	A	26	50	20120618	15	596	9	-0.0125366779613181	-0.00670642698694319
5	A	26	50	20120618	15	598	9.04	-0.0127725687835219	-0.00635103511871883
5	A	26	50	20120618	15	600	9.08	-0.0131255564886903	-0.00583272584810909
5	A	26	50	20120618	15	602	9.12	-0.0131357388263394	-0.00448087910383665
5	A	26	50	20120618	15	604	9.16	-0.0134144803194831	-0.0043199416004386
5	A	26	50	20120618	15	606	9.2	-0.0132152671260194	-0.00374242627904011
5	A	26	50	20120618	15	608	9.24	-0.0133854182307763	-0.00447260595449677
5	A	26	50	20120618	15	610	9.28	-0.0133427089811927	-0.00468431372478402
5	A	26	50	20120618	15	612	9.32	-0.0131005885482466	-0.00368558903596833
5	A	26	50	20120618	15	614	9.36	-0.0130546336785373	-0.00365957457748848
5	A	26	50	20120618	15	616	9.4	-0.0128201217145567	-0.00370691537648892
5	A	26	50	20120618	15	618	9.44	-0.0127949982106212	-0.00449751025533016
5	A	26	50	20120618	15	620	9.48	-0.0126036621866999	-0.00425497970045099
5	A	26	50	20120618	15	622	9.52	-0.0126908555238880	-0.00383984438028418
5	A	26	50	20120618	15	624	9.56	-0.0129149164496426	-0.00459239691429758
5	A	26	50	20120618	15	626	9.6	-0.0128941204392079	-0.00446313072362887
5	A	26	50	20120618	15	628	9.64	-0.0125186962358725	-0.00260122664488314
5	A	26	50	20120618	15	630	9.68	-0.0126556840325918	-0.00197156926943995
5	A	26	50	20120618	15	632	9.72	-0.0126028419428337	-0.0015530115524522
5	A	26	50	20120618	15	634	9.76	-0.0122573919959529	-0.000775095098197629
5	A	26	50	20120618	15	636	9.8	-0.0119807152546102	-0.000485831856149839
5	A	26	50	20120618	15	638	9.84	-0.0118489812612751	-0.000591544319937229
5	A	26	50	20120618	15	640	9.88	-0.0117679185398799	-0.000256630264096029
5	A	26	50	20120618	15	642	9.92	-0.0117269699861814	-8.50083772342396e-05
5	A	26	50	20120618	15	644	9.96	-0.0115847354571457	0.000470176512014382
5	A	26	50	20120618	15	646	10	-0.0113148327987668	0.00116844445843609
5	A	26	50	20120618	15	648	10.04	-0.0115285699655161	0.00178400212466242
5	A	26	50	20120618	15	650	10.08	-0.0113353106111500	0.00133351146543628
5	A	26	50	20120618	15	652	10.12	-0.0117414373909245	0.00235008352940912
5	A	26	50	20120618	15	654	10.16	-0.0121781889653922	0.0014390047261215
5	A	26	50	20120618	15	656	10.2	-0.0119453669866187	0.00186783670463989
5	A	26	50	20120618	15	658	10.24	-0.0121854085256281	0.00240999668697905
5	A	26	50	20120618	15	660	10.28	-0.0124422721349619	0.00224958244259907
5	A	26	50	20120618	15	662	10.32	-0.0128853240308500	0.00209941417547849
5	A	26	50	20120618	15	664	10.36	-0.0128581357751133	0.00216761462452393
5	A	26	50	20120618	15	666	10.4	-0.0130607996496692	0.00284515727118907
5	A	26	50	20120618	15	668	10.44	-0.0130269504480538	0.00231275536243028
5	A	26	50	20120618	15	670	10.48	-0.0132632231079195	0.00294820394241137
5	A	26	50	20120618	15	672	10.52	-0.0135153137464803	0.00260150241652781
5	A	26	50	20120618	15	674	10.56	-0.0138628143030266	0.002281720445804
5	A	26	50	20120618	15	676	10.6	-0.0141303693668920	0.00318909400955817
5	A	26	50	20120618	15	678	10.64	-0.0141505077680202	0.00301961465624337
5	A	26	50	20120618	15	680	10.68	-0.0152214280591950	0.00318047437789557
5	A	26	50	20120618	15	682	10.72	-0.0151449615318775	0.00326090070318767
5	A	26	50	20120618	15	684	10.76	-0.0153138893419030	0.00346589095905367
5	A	26	50	20120618	15	686	10.8	-0.0160469752262303	0.00369376319035887
5	A	26	50	20120618	15	688	10.84	-0.0163084279585740	0.00358843963530107
5	A	26	50	20120618	15	690	10.88	-0.0164138929349880	0.00365367023586557
5	A	26	50	20120618	15	692	10.92	-0.0167194832726134	0.00384263038100207
5	A	26	50	20120618	15	694	10.96	-0.0172590481730656	0.00518665652427457
5	A	26	50	20120618	15	696	11	-0.0177025172619545	0.00581954537770777
5	A	26	50	20120618	15	698	11.04	-0.0175621777790925	0.00603512102208817
5	A	26	50	20120618	15	700	11.08	-0.0181322826214241	0.00573824224000697
5	A	26	50	20120618	15	702	11.12	-0.0184754486134018	0.00594449821701127
5	A	26	50	20120618	15	704	11.16	-0.0181698936311154	0.00670415717417557
5	A	26	50	20120618	15	706	11.2	-0.0186658936827787	0.00733189121917397
5	A	26	50	20120618	15	708	11.24	-0.0187387539655122	0.00755050035164557
5	A	26	50	20120618	15	710	11.28	-0.0190296223399533	0.00792388808745117
5	A	26	50	20120618	15	712	11.32	-0.0191504739599259	0.00744269485178587
5	A	26	50	20120618	15	714	11.36	-0.0194643303758233	0.00756003215105597
5	A	26	50	20120618	15	716	11.4	-0.0198048376463037	0.00874362283674507
5	A	26	50	20120618	15	718	11.44	-0.0199311693438305	0.00845281810191427
5	A	26	50	20120618	15	720	11.48	-0.0199020365444456	0.00840134072824387
5	A	26	50	20120618	15	722	11.52	-0.0200629881899793	0.00853638398131497
5	A	26	50	20120618	15	724	11.56	-0.0203752041181444	0.00827635253360137
5	A	26	50	20120618	15	726	11.6	-0.0205143415194785	0.00837833854465197
5	A	26	50	20120618	15	728	11.64	-0.0206743456419254	0.00828550956641777
5	A	26	50	20120618	15	730	11.68	-0.0206964215156340	0.00802103748811837
5	A	26	50	20120618	15	732	11.72	-0.0209607592436450	0.00767764522197077
5	A	26	50	20120618	15	734	11.76	-0.0209518355560664	0.00905114357588307
5	A	26	50	20120618	15	736	11.8	-0.0211728276383906	0.00846387018090427
5	A	26	50	20120618	15	738	11.84	-0.0216262174354196	0.00800340931606337
5	A	26	50	20120618	15	740	11.88	-0.0223378214157345	0.00853603042792437
5	A	26	50	20120618	15	742	11.92	-0.0225665138909059	0.00772072216708057
5	A	26	50	20120618	15	744	11.96	-0.0228059473180835	0.00775196921574127
5	A	26	50	20120618	15	746	12	-0.0229894203145979	0.00757825429280717
5	A	26	50	20120618	15	748	12.04	-0.0235847335136789	0.00820609440382267
5	A	26	50	20120618	15	750	12.08	-0.0240612457024527	0.00700564629247007
5	A	26	50	20120618	15	752	12.12	-0.0248374368161612	0.00664777955051157
5	A	26	50	20120618	15	754	12.16	-0.0254279416891301	0.00716799800943057
5	A	26	50	20120618	15	756	12.2	-0.0255324520713894	0.00676339150923557
5	A	26	50	20120618	15	758	12.24	-0.0262288815401801	0.00615181485418737
5	A	26	50	20120618	15	760	12.28	-0.0267350285741534	0.00746010382073867
5	A	26	50	20120618	15	762	12.32	-0.0271694749805144	0.00791392495290417
5	A	26	50	20120618	15	764	12.36	-0.0279789708236168	0.00699836309262387
5	A	26	50	20120618	15	766	12.4	-0.0289222512697196	0.00716905866960227
5	A	26	50	20120618	15	768	12.44	-0.0299041397460753	0.00720172700289317
5	A	26	50	20120618	15	770	12.48	-0.0311397381355206	0.00825941732619197
5	A	26	50	20120618	15	772	12.52	-0.031610741962469	0.00908284317288367
5	A	26	50	20120618	15	774	12.56	-0.0327660837322497	0.00941284990766347
5	A	26	50	20120618	15	776	12.6	-0.0336447346185521	0.00952725978485947
5	A	26	50	20120618	15	778	12.64	-0.034749518253478	0.00913622973486327
5	A	26	50	20120618	15	780	12.68	-0.0353963795369074	0.00910950109853447
5	A	26	50	20120618	15	782	12.72	-0.0362000063937259	0.00888428758872647
5	A	26	50	20120618	15	784	12.76	-0.0366167751305573	0.00978669726287677
5	A	26	50	20120618	15	786	12.8	-0.0374690509339214	0.00966684266346567
5	A	26	50	20120618	15	788	12.84	-0.0382863956622949	0.00992387597842697
5	A	26	50	20120618	15	790	12.88	-0.0391840677210113	0.00952938110520297
5	A	26	50	20120618	15	792	12.92	-0.0401748657428099	0.0103728180738024
5	A	26	50	20120618	15	794	12.96	-0.0409926347352521	0.00946468083472447
5	A	26	50	20120618	15	796	13	-0.0414310409395878	0.00856948364974227
5	A	26	50	20120618	15	798	13.04	-0.0419086208596012	0.00951573394432607
5	A	26	50	20120618	15	800	13.08	-0.0422490220640644	0.00913757323774757
5	A	26	50	20120618	15	802	13.12	-0.0427982319010120	0.00912689592535167
5	A	26	50	20120618	15	804	13.16	-0.0435136118315384	0.00868658053270677
5	A	26	50	20120618	15	806	13.2	-0.0445004500553623	0.00921394077011567
5	A	26	50	20120618	15	808	13.24	-0.0448558419235867	0.00876011963795017
5	A	26	50	20120618	15	810	13.28	-0.0457359777341296	0.00886003382613187
5	A	26	50	20120618	15	812	13.32	-0.0463106434151999	0.00837658491983457
5	A	26	50	20120618	15	814	13.36	-0.0474741169129642	0.00966634768871887
5	A	26	50	20120618	15	816	13.4	-0.0482852391016633	0.0100008799068982
5	A	26	50	20120618	15	818	13.44	-0.0486628341228169	0.00969738967641297
5	A	26	50	20120618	15	820	13.48	-0.0487477576472374	0.00964004331645867
5	A	26	50	20120618	15	822	13.52	-0.0489525357710691	0.0104790962230147
5	A	26	50	20120618	15	824	13.56	-0.0488688143281766	0.0101713633518423
5	A	26	50	20120618	15	826	13.6	-0.048772506384579	0.00917109009917577
5	A	26	50	20120618	15	828	13.64	-0.049024589952072	0.00852175394201217
5	A	26	50	20120618	15	830	13.68	-0.0491156653054888	0.00864182067345767
5	A	26	50	20120618	15	832	13.72	-0.0494462377256935	0.00874908877216367
5	A	26	50	20120618	15	834	13.76	-0.0492826839272051	0.00882736549284097
5	A	26	50	20120618	15	836	13.8	-0.0496464196554474	0.00895563466294827
5	A	26	50	20120618	15	838	13.84	-0.0494320955900698	0.00916444329543267
5	A	26	50	20120618	15	840	13.88	-0.0497830326855727	0.00913552262808207
5	A	26	50	20120618	15	842	13.92	-0.0501816994888056	0.00843661828555727
5	A	26	50	20120618	15	844	13.96	-0.0501675573531819	0.00840423279497897
5	A	26	50	20120618	15	846	14	-0.0502328233090854	0.00808681256090437
5	A	26	50	20120618	15	848	14.04	-0.0502269543228016	0.00759233278882057
5	A	26	50	20120618	15	850	14.08	-0.0510116307178843	0.00644844614889507
5	A	26	50	20120618	15	852	14.12	-0.0512084892457666	0.00584514264318677
5	A	26	50	20120618	15	854	14.16	-0.0508661788529942	0.00626664899545207
5	A	26	50	20120618	15	856	14.2	-0.0511152218613281	0.00556109784918407
5	A	26	50	20120618	15	858	14.24	-0.0514317935672653	0.00600876715235327
5	A	26	50	20120618	15	860	14.28	-0.0514231668645349	0.00651943966972627
5	A	26	50	20120618	15	862	14.32	-0.0516009335093252	0.00541168618631937
5	A	26	50	20120618	15	864	14.36	-0.0515888419833669	0.00612749038091457
5	A	26	50	20120618	15	866	14.4	-0.0518849783033278	0.00555515815222217
5	A	26	50	20120618	15	868	14.44	-0.0521438500959202	0.00471023625938237
5	A	26	50	20120618	15	870	14.48	-0.0524323496626443	0.00465479908773727
5	A	26	50	20120618	15	872	14.52	-0.0530232787996819	0.00388228492929097
5	A	26	50	20120618	15	874	14.56	-0.053710445169639	0.00486756751819637
5	A	26	50	20120618	15	876	14.6	-0.0539563061974575	0.00489012422451617
5	A	26	50	20120618	15	878	14.64	-0.0541101019223656	0.00490334712132437
5	A	26	50	20120618	15	880	14.68	-0.0542586650570929	0.00433179271009127
5	A	26	50	20120618	15	882	14.72	-0.0544913031881033	0.00371392280469047
5	A	26	50	20120618	15	884	14.76	-0.0553554583853914	0.00355461164688917
5	A	26	50	20120618	15	886	14.8	-0.0552148148466134	0.00400878633244527
5	A	26	50	20120618	15	888	14.84	-0.0560539384638474	0.00310970006016657
5	A	26	50	20120618	15	890	14.88	-0.0564084110932563	0.00477642145410137
5	A	26	50	20120618	15	892	14.92	-0.0563484484382116	0.00457843155536917
5	A	26	50	20120618	15	894	14.96	-0.0570047142418309	0.00319200728949667
5	A	26	50	20120618	15	896	15	-0.0574116541944037	0.00349146701132917
5	A	26	50	20120618	15	898	15.04	-0.0576700310122493	0.00381461481033147
5	A	26	50	20120618	15	900	15.08	-0.0584620613178564	0.00326568781609637
5	A	26	50	20120618	15	902	15.12	-0.0588523135503932	0.00360460409631907
5	A	26	50	20120618	15	904	15.16	-0.0590000281569831	0.00378088581686887
5	A	26	50	20120618	15	906	15.2	-0.0591420859093235	0.00392449920412787
5	A	26	50	20120618	15	908	15.24	-0.0601069331122525	0.00331999361689147
5	A	26	50	20120618	15	910	15.28	-0.0612349805602794	0.00339629043858147
5	A	26	50	20120618	15	912	15.32	-0.0621314505374677	0.00318613830321287
5	A	26	50	20120618	15	914	15.36	-0.0630031717773145	0.00198773373045789
5	A	26	50	20120618	15	916	15.4	-0.0637480380606164	0.00331483173738877
5	A	26	50	20120618	15	918	15.44	-0.0650397100178099	0.00332932742640317
5	A	26	50	20120618	15	920	15.48	-0.0664671464769911	0.00243207963175552
5	A	26	50	20120618	15	922	15.52	-0.0672323067249131	0.00195598463598261
5	A	26	50	20120618	15	924	15.56	-0.06902899434523	0.00176725783608393
5	A	26	50	20120618	15	926	15.6	-0.069869885729417	0.00159769362995539
5	A	26	50	20120618	15	928	15.64	-0.0705209189428555	0.00082730079185264
5	A	26	50	20120618	15	930	15.68	-0.0706485517168597	0.00111785096824219
5	A	26	50	20120618	15	932	15.72	-0.0706580976584057	0.00187381882800873
5	A	26	50	20120618	15	934	15.76	-0.0704888162949896	0.00195117630987054
5	A	26	50	20120618	15	936	15.8	-0.0708929278204377	0.00209691101747309
5	A	26	50	20120618	15	938	15.84	-0.0711621940827136	0.00178889530358823
5	A	26	50	20120618	15	940	15.88	-0.0713091308718441	0.00090996157457336
5	A	26	50	20120618	15	942	15.92	-0.071222015316402	0.001236927750194
5	A	26	50	20120618	15	944	15.96	-0.0714557848182622	0.00150732538331975
5	A	26	50	20120618	15	946	16	-0.0712957665536797	0.00103773576993376
5	A	26	50	20120618	15	948	16.04	-0.0714864732525657	-8.71155554420938e-06
5	A	26	50	20120618	15	950	16.08	-0.0717063127508366	3.4916932855001e-05
5	A	26	50	20120618	15	952	16.12	-0.0726482496940552	-0.00056874012624396
5	A	26	50	20120618	15	954	16.16	-0.072738122965944	-0.00091783874411576
5	A	26	50	20120618	15	956	16.2	-0.0730080963350011	-0.000524970216488509
5	A	26	50	20120618	15	958	16.24	-0.072845320353972	-0.000195599877811809
5	A	26	50	20120618	15	960	16.28	-0.0728067123237191	-0.0010025501365019
5	A	26	50	20120618	15	962	16.32	-0.0724549267000788	-0.000759376114451859
5	A	26	50	20120618	15	964	16.36	-0.0724284809064624	9.73544616337703e-05
5	A	26	50	20120618	15	966	16.4	-0.0724670889367152	0.000926932137321831
5	A	26	50	20120618	15	968	16.44	-0.0723931962780812	0.000434856528294121
5	A	26	50	20120618	15	970	16.48	-0.0725788825188208	0.00121352251573673
5	A	26	50	20120618	15	972	16.52	-0.0725979036912347	0.00093753873903963
5	A	26	50	20120618	15	974	16.56	-0.0730379362411671	0.00082390667930295
5	A	26	50	20120618	15	976	16.6	-0.0732395323844834	0.00075694366712459
5	A	26	50	20120618	15	978	16.64	-0.0734921109267232	0.00070560771481044
5	A	26	50	20120618	15	980	16.68	-0.0737418610418383	0.00062627033396131
5	A	26	50	20120618	15	982	16.72	-0.0740411793423146	0.000529184572904401
5	A	26	50	20120618	15	984	16.76	-0.0745590643488556	-0.000248774307757039
5	A	26	50	20120618	15	986	16.8	-0.0753032942360545	-0.00053621321430938
5	A	26	50	20120618	15	988	16.84	-0.0754993749464775	-0.000298130361083860
5	A	26	50	20120618	15	990	16.88	-0.075740427648184	0.00060816840036294
5	A	26	50	20120618	15	992	16.92	-0.076587258729333	-0.000697574981776139
5	A	26	50	20120618	15	994	16.96	-0.0762394329036673	0.000578399204874971
5	A	26	50	20120618	15	996	17	-0.0769486610051975	0.00067866694644724
5	A	26	50	20120618	15	998	17.04	-0.0776636873823333	-0.000205499372748419
5	A	26	50	20120618	15	1000	17.08	-0.0777785922342761	-0.000177427233535319
5	A	26	50	20120618	15	1002	17.12	-0.0775916332013304	-0.000314181685016799
5	A	26	50	20120618	15	1004	17.16	-0.077719478107369	-0.0005041105664435
5	A	26	50	20120618	15	1006	17.2	-0.077742105524367	-0.000639733647075079
5	A	26	50	20120618	15	1008	17.24	-0.0778049673172144	-0.000230813795514899
5	A	26	50	20120618	15	1010	17.28	-0.0783746125401382	-0.000185700382875209
5	A	26	50	20120618	15	1012	17.32	-0.0788258880878915	-0.00094159753196363
5	A	26	50	20120618	15	1014	17.36	-0.0794907805942412	-0.000553608041126559
5	A	26	50	20120618	15	1016	17.4	-0.0799523799009998	-0.000583872211361339
5	A	26	50	20120618	15	1018	17.44	-0.0804966399904791	-0.00070273686127881
5	A	26	50	20120618	15	1020	17.48	-0.0807813211805848	-0.000221904250071949
5	A	26	50	20120618	15	1022	17.52	-0.0812149190588084	8.04687516992031e-06
5	A	26	50	20120618	15	1024	17.56	-0.0813805941776404	-3.95414112039291e-05
5	A	26	50	20120618	15	1026	17.6	-0.0829616142296954	0.0003392556914777
5	A	26	50	20120618	15	1028	17.64	-0.083534087879744	-0.00036374987037798
5	A	26	50	20120618	15	1030	17.68	-0.0838116980020378	-0.000370820938189839
5	A	26	50	20120618	15	1032	17.72	-0.0844712872075287	-0.00133418321687839
5	A	26	50	20120618	15	1034	17.76	-0.0849965968352721	-0.000381215407873279
5	A	26	50	20120618	15	1036	17.8	-0.0853514937287497	0.00062351261751469
5	A	26	50	20120618	15	1038	17.84	-0.0863103305240386	1.01681955134800e-05
5	A	26	50	20120618	15	1040	17.88	-0.0868463881748562	-0.000214338207513260
5	A	26	50	20120618	15	1042	17.92	-0.0868750259994942	-0.00172860737942424
5	A	26	50	20120618	15	1044	17.96	-0.0866617625942884	-0.00074374905458762
5	A	26	50	20120618	15	1046	18	-0.0870013859812922	0.00046773699361928
5	A	26	50	20120618	15	1048	18.04	-0.086959525259846	-0.00109680747043407
5	A	26	50	20120618	15	1050	18.08	-0.0867666972406164	-0.000568810836922069
5	A	26	50	20120618	15	1052	18.12	-0.0871355241376833	-0.000909777726810229
5	A	26	50	20120618	15	1054	18.16	-0.0874414892419027	0.000303122534959050
5	A	26	50	20120618	15	1056	18.2	-0.0875783851147405	-0.000131889556826909
5	A	26	50	20120618	15	1058	18.24	-0.0874888653962422	0.00036591361712842
5	A	26	50	20120618	15	1060	18.28	-0.087814700201013	-0.00080943927455985
5	A	26	50	20120618	15	1062	18.32	-0.0879057048437517	-9.91363707221991e-06
5	A	26	50	20120618	15	1064	18.36	-0.0879664453162556	-0.000289998633100219
5	A	26	50	20120618	15	1066	18.4	-0.088297371289851	-0.000836026489532469
5	A	26	50	20120618	15	1068	18.44	-0.0879504647030008	-0.00047214933993388
5	A	26	50	20120618	15	1070	18.48	-0.087607305782091	-1.20349574157901e-05
5	A	26	50	20120618	15	1072	18.52	-0.0877677483107422	-9.87969594673788e-05
5	A	26	50	20120618	15	1074	18.56	-0.0874095987260712	-0.00039203414162544
5	A	26	50	20120618	15	1076	18.6	-0.0877315444435455	-0.000291695689375059
5	A	26	50	20120618	15	1078	18.64	-0.0878270745696838	-0.000937213469920269
5	A	26	50	20120618	15	1080	18.68	-0.087572162575066	-0.000712707066893539
5	A	26	50	20120618	15	1082	18.72	-0.0879329284548274	-0.00121051024084886
5	A	26	50	20120618	15	1084	18.76	-0.0877525455149467	-0.00199292389423179
5	A	26	50	20120618	15	1086	18.8	-0.0879027349952707	-0.00270696032187395
5	A	26	50	20120618	15	1088	18.84	-0.088166910088722	-0.00246018005523984
5	A	26	50	20120618	15	1090	18.88	-0.0882024068491376	-0.00212246585654516
5	A	26	50	20120618	15	1092	18.92	-0.0878733193531734	-0.00183354202575234
5	A	26	50	20120618	15	1094	18.96	-0.0881372116039122	-0.00229980823726674
5	A	26	50	20120618	15	1096	19	-0.0884687032629325	-0.0029265876881105
5	A	26	50	20120618	15	1098	19.04	-0.088256288385864	-0.00272322377784125
5	A	26	50	20120618	15	1100	19.08	-0.088459510874777	-0.00270130346762447
5	A	26	50	20120618	15	1102	19.12	-0.0889752745609745	-0.00464924122843716
5	A	26	50	20120618	15	1104	19.16	-0.0888744411339773	-0.00416162039213092
5	A	26	50	20120618	15	1106	19.2	-0.089091805758514	-0.00499289512409383
5	A	26	50	20120618	15	1108	19.24	-0.0896534606748105	-0.00543080635368266
5	A	26	50	20120618	15	1110	19.28	-0.0898363891991035	-0.00584297889643629
5	A	26	50	20120618	15	1112	19.32	-0.0899536982141023	-0.00631638688644069
5	A	26	50	20120618	15	1114	19.36	-0.0896355708732465	-0.00564753458211634
5	A	26	50	20120618	15	1116	19.4	-0.0898668655013726	-0.00595547958532307
5	A	26	50	20120618	15	1118	19.44	-0.08989628114347	-0.00643404945483012
5	A	26	50	20120618	15	1120	19.48	-0.089924282572005	-0.00640180538560802
5	A	26	50	20120618	15	1122	19.52	-0.0904244191983382	-0.00677197578555918
5	A	26	50	20120618	15	1124	19.56	-0.0904125398044143	-0.00688907266852367
5	A	26	50	20120618	15	1126	19.6	-0.090445137427027	-0.00722855463417132
5	A	26	50	20120618	15	1128	19.64	-0.0907075447535253	-0.00819849300592492
5	A	26	50	20120618	15	1130	19.68	-0.0907745784763818	-0.00891125664136098
5	A	26	50	20120618	15	1132	19.72	-0.0907885084799712	-0.0094928519688869
5	A	26	50	20120618	15	1134	19.76	-0.091120282981704	-0.00978729123257298
5	A	26	50	20120618	15	1136	19.8	-0.0916534414947185	-0.0106089493123117
5	A	26	50	20120618	15	1138	19.84	-0.0917167275516347	-0.0109672403183390
5	A	26	50	20120618	15	1140	19.88	-0.0917530728401877	-0.0103748262570609
5	A	26	50	20120618	15	1142	19.92	-0.0915041005425319	-0.0108516283596150
5	A	26	50	20120618	15	1144	19.96	-0.0914942010475953	-0.0102348898250640
5	A	26	50	20120618	15	1146	20	-0.0915514766968714	-0.0106553355171576
5	A	26	50	20120618	15	1148	20.04	-0.0917170811050253	-0.0110643260793959
5	A	26	50	20120618	15	1150	20.08	-0.0917047774470327	-0.00932597476852687
5	A	26	50	20120618	15	1152	20.12	-0.0914492290563119	-0.00966694165841502
5	A	26	50	20120618	15	1154	20.16	-0.0918418854519048	-0.0105453804126831
5	A	26	50	20120618	15	1156	20.2	-0.0921144751160522	-0.0102529917586624
5	A	26	50	20120618	15	1158	20.24	-0.0918650785543277	-0.0095432686823855
5	A	26	50	20120618	15	1160	20.28	-0.0922743519592784	-0.0096975593820404
5	A	26	50	20120618	15	1162	20.32	-0.0918353800695178	-0.00955981498106527
5	A	26	50	20120618	15	1164	20.36	-0.092028561642138	-0.00914248055880896
5	A	26	50	20120618	15	1166	20.4	-0.0920977873960162	-0.0100582545511237
5	A	26	50	20120618	15	1168	20.44	-0.092318121869034	-0.0102092925595851
5	A	26	50	20120618	15	1170	20.48	-0.092207954632525	-0.00930278166610394
5	A	26	50	20120618	15	1172	20.52	-0.0924803321646381	-0.00890920603169552
5	A	26	50	20120618	15	1174	20.56	-0.0924976562807772	-0.00958668503875035
5	A	26	50	20120618	15	1176	20.6	-0.0924361379908139	-0.00867508297644466
5	A	26	50	20120618	15	1178	20.64	-0.0924916458731371	-0.00878857361482509
5	A	26	50	20120618	15	1180	20.68	-0.0925694276190676	-0.00957770478262928
5	A	26	50	20120618	15	1182	20.72	-0.0924889588673686	-0.00923178814527282
5	A	26	50	20120618	15	1184	20.76	-0.0928444921569492	-0.00990240821655014
5	A	26	50	20120618	15	1186	20.8	-0.0928162785963798	-0.00905635495286044
5	A	26	50	20120618	15	1188	20.84	-0.0932465530727318	-0.00899250321051929
5	A	26	50	20120618	15	1190	20.88	-0.0934733222174584	-0.00881197884928237
5	A	26	50	20120618	15	1192	20.92	-0.0938794136418938	-0.00890397344151475
5	A	26	50	20120618	15	1194	20.96	-0.094219249160932	-0.00810268003707413
5	A	26	50	20120618	15	1196	21	-0.0946857982151589	-0.00763415108385994
5	A	26	50	20120618	15	1198	21.04	-0.0948165422590003	-0.00752942856956621
5	A	26	50	20120618	15	1200	21.08	-0.0951425184851273	-0.00678809782017023
5	A	26	50	20120618	15	1202	21.12	-0.0950637467897031	-0.00580592650110211
5	A	26	50	20120618	15	1204	21.16	-0.095651211103513	-0.00507223250494295
5	A	26	50	20120618	15	1206	21.2	-0.096114861019937	-0.00485508001244057
5	A	26	50	20120618	15	1208	21.24	-0.0964817787286947	-0.00453511419395366
5	A	26	50	20120618	15	1210	21.28	-0.0973110735616707	-0.00392007271567759
5	A	26	50	20120618	15	1212	21.32	-0.0979017905666737	-0.00265421015599744
5	A	26	50	20120618	15	1214	21.36	-0.0985378331163507	-0.00244285593910078
5	A	26	50	20120618	15	1216	21.4	-0.0985811080513597	-0.00232137499409294
5	A	26	50	20120618	15	1218	21.44	-0.0994838005682217	-0.000149425805000339
5	A	26	50	20120618	15	1220	21.48	-0.0997898363831197	0.0007918747421152
5	A	26	50	20120618	15	1222	21.52	-0.100257446097519	0.000144235641226441
5	A	26	50	20120618	15	1224	21.56	-0.100860466760515	0.00165164587735991
5	A	26	50	20120618	15	1226	21.6	-0.101161977092012	0.00156424747920528
5	A	26	50	20120618	15	1228	21.64	-0.101669255496836	0.00306458664752687
5	A	26	50	20120618	15	1230	21.68	-0.102168543595032	0.00389946762407387
5	A	26	50	20120618	15	1232	21.72	-0.103318440642597	0.00374164139051297
5	A	26	50	20120618	15	1234	21.76	-0.103976191370457	0.00438454287596777
5	A	26	50	20120618	15	1236	21.8	-0.104765463959617	0.00535865317773037
5	A	26	50	20120618	15	1238	21.84	-0.105233144384694	0.00661617187739257
5	A	26	50	20120618	15	1240	21.88	-0.106142483705300	0.00669918621350387
5	A	26	50	20120618	15	1242	21.92	-0.107114189844006	0.00731055073651777
5	A	26	50	20120618	15	1244	21.96	-0.108019993630706	0.00634379434527947
5	A	26	50	20120618	15	1246	22	-0.108881320400870	0.00749743905878537
5	A	26	50	20120618	15	1248	22.04	-0.109105402539828	0.00844475001354097
5	A	26	50	20120618	15	1250	22.08	-0.110108716351653	0.00959938467654047
5	A	26	50	20120618	15	1252	22.12	-0.111340142811090	0.00885020504187337
5	A	26	50	20120618	15	1254	22.16	-0.111418914506514	0.0107220581130304
5	A	26	50	20120618	15	1256	22.2	-0.112216955219761	0.0102532463171037
5	A	26	50	20120618	15	1258	22.24	-0.113110243216434	0.0112179520986765
5	A	26	50	20120618	15	1260	22.28	-0.113747275715605	0.0119621819858754
5	A	26	50	20120618	15	1262	22.32	-0.114018946140937	0.0123567475697775
5	A	26	50	20120618	15	1264	22.36	-0.114495041136710	0.0124887644058250
5	A	26	50	20120618	15	1266	22.4	-0.114808360151454	0.0127667280815094
5	A	26	50	20120618	15	1268	22.44	-0.115028058228368	0.0131787592029068
5	A	26	50	20120618	15	1270	22.48	-0.115412370763943	0.0131011895890107
5	A	26	50	20120618	15	1272	22.52	-0.115762530041987	0.0136006898192408
5	A	26	50	20120618	15	1274	22.56	-0.116369227660245	0.0136549956200360
5	A	26	50	20120618	15	1276	22.6	-0.116907548052762	0.0139369190936950
5	A	26	50	20120618	15	1278	22.64	-0.117018563817408	0.0146461471952251
5	A	26	50	20120618	15	1280	22.68	-0.117392057619231	0.0151225957443886
5	A	26	50	20120618	15	1282	22.72	-0.118057940075074	0.0159430517425994
5	A	26	50	20120618	15	1284	22.76	-0.118500306077385	0.0144131555108242
5	A	26	50	20120618	15	1286	22.8	-0.118376986654746	0.0148518445578723
5	A	26	50	20120618	15	1288	22.84	-0.118394027928172	0.0151544155495420
5	A	26	50	20120618	15	1290	22.88	-0.118022584736015	0.0146066199261568
5	A	26	50	20120618	15	1292	22.92	-0.118685638764734	0.0152418139476967
5	A	26	50	20120618	15	1294	22.96	-0.119526600859599	0.0152295810003822
5	A	26	50	20120618	15	1296	23	-0.120148713405687	0.0146923212680366
5	A	26	50	20120618	15	1298	23.04	-0.120905246950878	0.0141535766114506
5	A	26	50	20120618	15	1300	23.08	-0.121183776311988	0.0141734463120019
5	A	26	50	20120618	15	1302	23.12	-0.121666305979469	0.0143951949985820
5	A	26	50	20120618	15	1304	23.16	-0.122003666624773	0.0143618902691881
5	A	26	50	20120618	15	1306	23.2	-0.122005575813083	0.0151575975300574
5	A	26	50	20120618	15	1308	23.24	-0.122171392353271	0.0149408693016237
5	A	26	50	20120618	15	1310	23.28	-0.122905652034855	0.0137922450462643
5	A	26	50	20120618	15	1312	23.32	-0.123358483217527	0.0139234840648525
5	A	26	50	20120618	15	1314	23.36	-0.123795050944231	0.0134925731923974
5	A	26	50	20120618	15	1316	23.4	-0.124127108288677	0.0131576874208275
5	A	26	50	20120618	15	1318	23.44	-0.124917229405975	0.0120861378046174
5	A	26	50	20120618	15	1320	23.48	-0.124899622447123	0.0122946635943893
5	A	26	50	20120618	15	1322	23.52	-0.125070459445458	0.0128380044450530
5	A	26	50	20120618	15	1324	23.56	-0.124882510463018	0.0128505909457581
5	A	26	50	20120618	15	1326	23.6	-0.125187202775032	0.0126519646509228
5	A	26	50	20120618	15	1328	23.64	-0.125626740350217	0.0125801226019543
5	A	26	50	20120618	15	1330	23.68	-0.126463459804395	0.0115171289777966
5	A	26	50	20120618	15	1332	23.72	-0.126498885854133	0.0127742941240681
5	A	26	50	20120618	15	1334	23.76	-0.126768929933868	0.0124151545899035
5	A	26	50	20120618	15	1336	23.8	-0.128024115181152	0.0114102851431593
5	A	26	50	20120618	15	1338	23.84	-0.128346485162695	0.0107866876728309
5	A	26	50	20120618	15	1340	23.88	-0.129319888357676	0.0106547415474614
5	A	26	50	20120618	15	1342	23.92	-0.129664956466895	0.0110719345483615
5	A	26	50	20120618	15	1344	23.96	-0.129834308540990	0.0109223814641405
5	A	26	50	20120618	15	1346	24	-0.130202994016700	0.0107884554397838
5	A	26	50	20120618	15	1348	24.04	-0.131280341908516	0.00943392168974287
5	A	26	50	20120618	15	1350	24.08	-0.132010288238735	0.00949876338157767
5	A	26	50	20120618	15	1352	24.12	-0.132695757552417	0.0105414630411154
5	A	26	50	20120618	15	1354	24.16	-0.133992237835723	0.00992663369487367
5	A	26	50	20120618	15	1356	24.2	-0.134496404970709	0.00992168394740527
5	A	26	50	20120618	15	1358	24.24	-0.135235614399761	0.0106221439248487
5	A	26	50	20120618	15	1360	24.28	-0.136154711793947	0.0103818690406015
5	A	26	50	20120618	15	1362	24.32	-0.137418453033284	0.0104107189972740
5	A	26	50	20120618	15	1364	24.36	-0.138057818984833	0.0101913744737499
5	A	26	50	20120618	15	1366	24.4	-0.139366320083419	0.0108853997794845
5	A	26	50	20120618	15	1368	24.44	-0.140483690219050	0.0104030115333590
5	A	26	50	20120618	15	1370	24.48	-0.141003908677969	0.0109731517310297
5	A	26	50	20120618	15	1372	24.52	-0.142348684354429	0.0109464230947009
5	A	26	50	20120618	15	1374	24.56	-0.142233567370452	0.0113429685775903
5	A	26	50	20120618	15	1376	24.6	-0.143138522629014	0.0121704249329348
5	A	26	50	20120618	15	1378	24.64	-0.143729381055374	0.0132525811508627
5	A	26	50	20120618	15	1380	24.68	-0.143994899651709	0.0129290797984699
5	A	26	50	20120618	15	1382	24.72	-0.143995818890525	0.0121772131580342
5	A	26	50	20120618	15	1384	24.76	-0.143856377433275	0.0125146445140164
5	A	26	50	20120618	15	1386	24.8	-0.143695227797843	0.0125060885219641
5	A	26	50	20120618	15	1388	24.84	-0.144188434777720	0.0125799811805980
5	A	26	50	20120618	15	1390	24.88	-0.144662974138575	0.0116557219069091
5	A	26	50	20120618	15	1392	24.92	-0.144517592984363	0.0119453528444831
5	A	26	50	20120618	15	1394	24.96	-0.144606052042689	0.0126149122555887
5	A	26	50	20120618	15	1396	25	-0.145430043574806	0.0115391907093696
5	A	26	50	20120618	15	1398	25.04	-0.146150656095513	0.0118919662825035
5	A	26	50	20120618	15	1400	25.08	-0.146671086686466	0.0122780465850314
5	A	26	50	20120618	15	1402	25.12	-0.146726806700824	0.0117273518238433
5	A	26	50	20120618	15	1404	25.16	-0.147282875473549	0.0108686413487704
5	A	26	50	20120618	15	1406	25.2	-0.147353798283702	0.0113747176720656
5	A	26	50	20120618	15	1408	25.24	-0.147796164286012	0.0108361851475139
5	A	26	50	20120618	15	1410	25.28	-0.147590396212687	0.0117731016325861
5	A	26	50	20120618	15	1412	25.32	-0.147926554776463	0.0117834253915914
5	A	26	50	20120618	15	1414	25.36	-0.147989982254735	0.0113296749701040
5	A	26	50	20120618	15	1416	25.4	-0.148238954552391	0.0108954406957773
5	A	26	50	20120618	15	1418	25.44	-0.147828054801844	0.0114463475889998
5	A	26	50	20120618	15	1420	25.48	-0.147891623701472	0.0109924557461561
5	A	26	50	20120618	15	1422	25.52	-0.148152404682374	0.0106524788057616
5	A	26	50	20120618	15	1424	25.56	-0.148418064700066	0.0110500849488228
5	A	26	50	20120618	15	1426	25.6	-0.148447056078094	0.0115924358499929
5	A	26	50	20120618	15	1428	25.64	-0.148392184591874	0.0115709398038449
5	A	26	50	20120618	15	1430	25.68	-0.148445359021819	0.0121145634972211
5	A	26	50	20120618	15	1432	25.72	-0.148682946900298	0.0122602274941455
5	A	26	50	20120618	15	1434	25.76	-0.148577517279223	0.0129723547334785
5	A	26	50	20120618	15	1436	25.8	-0.148775365756599	0.0136060638307778
5	A	26	50	20120618	15	1438	25.84	-0.148599437589440	0.0140521067883503
5	A	26	50	20120618	15	1440	25.88	-0.148762072149113	0.0141143321850947
5	A	26	50	20120618	15	1442	25.92	-0.148754788949267	0.0147806389050068
5	A	26	50	20120618	15	1444	25.96	-0.148749485648408	0.0157857911944635
5	A	26	50	20120618	15	1446	26	-0.148984032967727	0.0162413800935820
5	A	26	50	20120618	15	1448	26.04	-0.149644258569321	0.0174012473467623
5	A	26	50	20120618	15	1450	26.08	-0.149744667732250	0.0181239104771349
5	A	26	50	20120618	15	1452	26.12	-0.150114131025420	0.0188674332575526
5	A	26	50	20120618	15	1454	26.16	-0.151001337903774	0.0198724441256530
5	A	26	50	20120618	15	1456	26.2	-0.151306454479856	0.0207128405350932
5	A	26	50	20120618	15	1458	26.24	-0.152204550802642	0.0215895822330864
5	A	26	50	20120618	15	1460	26.28	-0.153198177251565	0.0219917845702253
5	A	26	50	20120618	15	1462	26.32	-0.153720022056081	0.0228657685517719
5	A	26	50	20120618	15	1464	26.36	-0.154372540193759	0.0237038315088342
5	A	26	50	20120618	15	1466	26.4	-0.155130063688445	0.0232291507266237
5	A	26	50	20120618	15	1468	26.44	-0.155689950837788	0.0234103114839637
5	A	26	50	20120618	15	1470	26.48	-0.156232513870993	0.0241094279585228
5	A	26	50	20120618	15	1472	26.52	-0.157624665701793	0.0242050287953393
5	A	26	50	20120618	15	1474	26.56	-0.158343227612834	0.02577042178753
5	A	26	50	20120618	15	1476	26.6	-0.159448859775898	0.0256660528266269
5	A	26	50	20120618	15	1478	26.64	-0.160546430921655	0.0259289551278721
5	A	26	50	20120618	15	1480	26.68	-0.161150936508892	0.0265675432619616
5	A	26	50	20120618	15	1482	26.72	-0.162002363784119	0.0280127988120288
5	A	26	50	20120618	15	1484	26.76	-0.163197444955002	0.0283365830071341
5	A	26	50	20120618	15	1486	26.8	-0.163277560153310	0.0280867621813409
5	A	26	50	20120618	15	1488	26.84	-0.163287459648247	0.0293864244451618
5	A	26	50	20120618	15	1490	26.88	-0.163404627241890	0.0287049856401323
5	A	26	50	20120618	15	1492	26.92	-0.163789929726958	0.0283239257957509
5	A	26	50	20120618	15	1494	26.96	-0.164281863914630	0.0290779137565301
5	A	26	50	20120618	15	1496	27	-0.164952554696585	0.0284340930322598
5	A	26	50	20120618	15	1498	27.04	-0.165937625153456	0.0286907020831523
5	A	26	50	20120618	15	1500	27.08	-0.166364929781327	0.0294541652747995
5	A	26	50	20120618	15	1502	27.12	-0.167606962842481	0.0308043856734752
5	A	26	50	20120618	15	1504	27.16	-0.168613812188213	0.0310010320693232
5	A	26	50	20120618	15	1506	27.2	-0.169407398128738	0.0314165987246265
5	A	26	50	20120618	15	1508	27.24	-0.170233581691877	0.0313243920003598
5	A	26	50	20120618	15	1510	27.28	-0.171168659699318	0.0324017398921756
5	A	26	50	20120618	15	1512	27.32	-0.171767367010949	0.0329570308474414
5	A	26	50	20120618	15	1514	27.36	-0.171574751123753	0.0335512833863506
5	A	26	50	20120618	15	1516	27.4	-0.172070079423974	0.0333543541477901
5	A	26	50	20120618	15	1518	27.44	-0.172410197785725	0.0338924624082731
5	A	26	50	20120618	15	1520	27.48	-0.172465847089405	0.0340093471592032
5	A	26	50	20120618	15	1522	27.52	-0.172153305892120	0.0346726133199562
5	A	26	50	20120618	15	1524	27.56	-0.172329941166061	0.0340476723467435
5	A	26	50	20120618	15	1526	27.6	-0.171968963154265	0.0344143072127887
5	A	26	50	20120618	15	1528	27.64	-0.171977307014283	0.0338968464703164
5	A	26	50	20120618	15	1530	27.68	-0.171749689341419	0.0343337677504116
5	A	26	50	20120618	15	1532	27.72	-0.171670281249892	0.034785114008843
5	A	26	50	20120618	15	1534	27.76	-0.171583519247840	0.0343288180029433
5	A	26	50	20120618	15	1536	27.8	-0.171489261913908	0.0348317830564013
5	A	26	50	20120618	15	1538	27.84	-0.171230885096062	0.0348511577822058
5	A	26	50	20120618	15	1540	27.88	-0.171086918155413	0.0358082975212199
5	A	26	50	20120618	15	1542	27.92	-0.170811146510750	0.0362396326577437
5	A	26	50	20120618	15	1544	27.96	-0.170203317521642	0.0363397589779597
5	A	26	50	20120618	15	1546	28	-0.169977467615731	0.0363449915681405
5	A	26	50	20120618	15	1548	28.04	-0.169531141815446	0.0378590486080171
5	A	26	50	20120618	15	1550	28.08	-0.169235005495485	0.0384549982032011
5	A	26	50	20120618	15	1552	28.12	-0.168775739641105	0.0397571353407562
5	A	26	50	20120618	15	1554	28.16	-0.168344970190006	0.0402119464224154
5	A	26	50	20120618	15	1556	28.2	-0.168057955547522	0.0415539643824293
5	A	26	50	20120618	15	1558	28.24	-0.167572243899525	0.0419293673725612
5	A	26	50	20120618	15	1560	28.28	-0.166997083243708	0.042798684449352
5	A	26	50	20120618	15	1562	28.32	-0.166485350066163	0.0445860382601572
5	A	26	50	20120618	15	1564	28.36	-0.165948726729921	0.045085892043778
5	A	26	50	20120618	15	1566	28.4	-0.165873490568402	0.0463320970349412
5	A	26	50	20120618	15	1568	28.44	-0.164890894985266	0.0480373557484506
5	A	26	50	20120618	15	1570	28.48	-0.164734482965267	0.0481810398463877
5	A	26	50	20120618	15	1572	28.52	-0.164237599030127	0.0496367605768165
5	A	26	50	20120618	15	1574	28.56	-0.163900733359570	0.0514840063319882
5	A	26	50	20120618	15	1576	28.6	-0.163819133237021	0.052402820883462
5	A	26	50	20120618	15	1578	28.64	-0.163999869730292	0.0532587029314102
5	A	26	50	20120618	15	1580	28.68	-0.163635709737981	0.0553524461105036
5	A	26	50	20120618	15	1582	28.72	-0.163836174510448	0.0555366474270027
5	A	26	50	20120618	15	1584	28.76	-0.163790424701705	0.0569570128183721
5	A	26	50	20120618	15	1586	28.8	-0.163986151858737	0.0570554420823133
5	A	26	50	20120618	15	1588	28.84	-0.164250680505579	0.0581895706486584
5	A	26	50	20120618	15	1590	28.88	-0.164316865700298	0.0590030262897354
5	A	26	50	20120618	15	1592	28.92	-0.164370322972956	0.0610525045843265
5	A	26	50	20120618	15	1594	28.96	-0.164012880495066	0.0626742539869778
5	A	26	50	20120618	15	1596	29	-0.164017476689144	0.0629468436511252
5	A	26	50	20120618	15	1598	29.04	-0.164451215988724	0.0633121350142862
5	A	26	50	20120618	15	1600	29.08	-0.164223174051791	0.063961612592806
5	A	26	50	20120618	15	1602	29.12	-0.164263761981031	0.0655657550366059
5	A	26	50	20120618	15	1604	29.16	-0.164142776010770	0.066866195117886
5	A	26	50	20120618	15	1606	29.2	-0.164244882229974	0.068175474033931
5	A	26	50	20120618	15	1608	29.24	-0.164253013957957	0.06889000543632
5	A	26	50	20120618	15	1610	29.28	-0.164700612550448	0.0693234618931874
5	A	26	50	20120618	15	1612	29.32	-0.164869257517761	0.0700090019175478
5	A	26	50	20120618	15	1614	29.36	-0.165293238743761	0.0703854655678515
5	A	26	50	20120618	15	1616	29.4	-0.164976101352399	0.0711410091635493
5	A	26	50	20120618	15	1618	29.44	-0.165081743105508	0.072009760554915
5	A	26	50	20120618	15	1620	29.48	-0.165868328688900	0.0724931387505342
5	A	26	50	20120618	15	1622	29.52	-0.165736311852852	0.0732205394963408
5	A	26	50	20120618	15	1624	29.56	-0.165655418837084	0.074125919018972
5	A	26	50	20120618	15	1626	29.6	-0.165818477660826	0.0746445111322943
5	A	26	50	20120618	15	1628	29.64	-0.165919381798501	0.0754190051897279
5	A	26	50	20120618	15	1630	29.68	-0.165752151044751	0.0752765231733188
5	A	26	50	20120618	15	1632	29.72	-0.165872005644162	0.0752118229028403
5	A	26	50	20120618	15	1634	29.76	-0.165831559136278	0.0758335111848595
5	A	26	50	20120618	15	1636	29.8	-0.165816073497770	0.0759126364336742
5	A	26	50	20120618	15	1638	29.84	-0.165861116199732	0.0759241622742076
5	A	26	50	20120618	15	1640	29.88	-0.165633074262799	0.0766033383375373
5	A	26	50	20120618	15	1642	29.92	-0.165693885445981	0.0769201221755088
5	A	26	50	20120618	15	1644	29.96	-0.165582940392013	0.0773704784844466
5	A	26	50	20120618	15	1646	30	-0.165615325882591	0.0770043385931482
5	A	26	50	20120618	15	1648	30.04	-0.165452903454953	0.0762008531576859
5	A	26	50	20120618	15	1650	30.08	-0.165270328484050	0.076284433179222
5	A	26	50	20120618	15	1652	30.12	-0.165414154003344	0.0763781955384075
5	A	26	50	20120618	15	1654	30.16	-0.165365787899510	0.0766358652494719
5	A	26	50	20120618	15	1656	30.2	-0.165572192368939	0.0773133442565267
5	A	26	50	20120618	15	1658	30.24	-0.165927725658519	0.0777426994940631
5	A	26	50	20120618	15	1660	30.28	-0.166284461029628	0.0780718577007055
5	A	26	50	20120618	15	1662	30.32	-0.166802558168203	0.077330314819275
5	A	26	50	20120618	15	1664	30.36	-0.166717210379714	0.0776277946421203
5	A	26	50	20120618	15	1666	30.4	-0.166603366187943	0.0774078844331713
5	A	26	50	20120618	15	1668	30.44	-0.166938746934260	0.0772634225177749
5	A	26	50	20120618	15	1670	30.48	-0.166783254153077	0.078473918616488
5	A	26	50	20120618	15	1672	30.52	-0.166667500772997	0.0781088393853615
5	A	26	50	20120618	15	1674	30.56	-0.167094310426121	0.0773991870197627
5	A	26	50	20120618	15	1676	30.6	-0.167144161454195	0.077042451648654
5	A	26	50	20120618	15	1678	30.64	-0.167177112630198	0.0772046619442583
5	A	26	50	20120618	15	1680	30.68	-0.167048772749413	0.0773923987946633
5	A	26	50	20120618	15	1682	30.72	-0.166587739128079	0.0777912070192525
5	A	26	50	20120618	15	1684	30.76	-0.166458550719156	0.0773235973048539
5	A	26	50	20120618	15	1686	30.8	-0.166212265427269	0.0776519069833588
5	A	26	50	20120618	15	1688	30.84	-0.166343787288570	0.076584175743767
5	A	26	50	20120618	15	1690	30.88	-0.166454803053216	0.0760220258527238
5	A	26	50	20120618	15	1692	30.92	-0.165851570258186	0.0758644117511973
5	A	26	50	20120618	15	1694	30.96	-0.165778455417011	0.0759064138939998
5	A	26	50	20120618	15	1696	31	-0.165813952177427	0.0760703212458788
5	A	26	50	20120618	15	1698	31.04	-0.165853338025139	0.0760337638252915
5	A	26	50	20120618	15	1700	31.08	-0.165961454651982	0.0749413545590364
5	A	26	50	20120618	15	1702	31.12	-0.165325341391627	0.075529384558271
5	A	26	50	20120618	15	1704	31.16	-0.165287581889511	0.0751881348256705
5	A	26	50	20120618	15	1706	31.2	-0.165101754227415	0.075160416239848
5	A	26	50	20120618	15	1708	31.24	-0.164902208693765	0.0748338743282961
5	A	26	50	20120618	15	1710	31.28	-0.164816365930529	0.0747556683182968
5	A	26	50	20120618	15	1712	31.32	-0.164532816111273	0.0749402231881865
5	A	26	50	20120618	15	1714	31.36	-0.164589243232411	0.0746942914496898
5	A	26	50	20120618	15	1716	31.4	-0.164418618366111	0.0749865386823542
5	A	26	50	20120618	15	1718	31.44	-0.163917562500962	0.073967314967952
5	A	26	50	20120618	15	1720	31.48	-0.163665408222791	0.0739394549607732
5	A	26	50	20120618	15	1722	31.52	-0.163469256801690	0.0739545870458906
5	A	26	50	20120618	15	1724	31.56	-0.163072428476088	0.0739356365841548
5	A	26	50	20120618	15	1726	31.6	-0.162736835597737	0.0724949772281653
5	A	26	50	20120618	15	1728	31.64	-0.161615364242775	0.0728230747746358
5	A	26	50	20120618	15	1730	31.68	-0.160675760751934	0.0727656577040035
5	A	26	50	20120618	15	1732	31.72	-0.159663254551953	0.0729296357665607
5	A	26	50	20120618	15	1734	31.76	-0.158841596472215	0.0715748191738073
5	A	26	50	20120618	15	1736	31.8	-0.157385946452464	0.071473420061385
5	A	26	50	20120618	15	1738	31.84	-0.156019462597821	0.0720012752735409
5	A	26	50	20120618	15	1740	31.88	-0.155086223068011	0.0717819307500168
5	A	26	50	20120618	15	1742	31.92	-0.154286556009167	0.0719607580549789
5	A	26	50	20120618	15	1744	31.96	-0.153189409127478	0.07217119303306
5	A	26	50	20120618	15	1746	32	-0.152739194239897	0.0713104319483216
5	A	26	50	20120618	15	1748	32.04	-0.151913293519471	0.0716653995524772
5	A	26	50	20120618	15	1750	32.08	-0.150951274743666	0.0710929966131067
5	A	26	50	20120618	15	1752	32.12	-0.149622338259104	0.0699654441398267
5	A	26	50	20120618	15	1754	32.16	-0.149204579572779	0.0697128655975868
5	A	26	50	20120618	15	1756	32.2	-0.148788871496120	0.0697622923615918
5	A	26	50	20120618	15	1758	32.24	-0.148819913483814	0.0699942940964991
5	A	26	50	20120618	15	1760	32.28	-0.148779961950677	0.0696425084728588
5	A	26	50	20120618	15	1762	32.32	-0.148085865934264	0.0696747525420809
5	A	26	50	20120618	15	1764	32.36	-0.147076046740052	0.06938349525891
5	A	26	50	20120618	15	1766	32.4	-0.145753615637877	0.0691488772289124
5	A	26	50	20120618	15	1768	32.44	-0.144862378250869	0.0691279468681893
5	A	26	50	20120618	15	1770	32.48	-0.143442224991534	0.0686431544590078
5	A	26	50	20120618	15	1772	32.52	-0.142084084996909	0.0698103756227125
5	A	26	50	20120618	15	1774	32.56	-0.141263204734630	0.070407810142137
5	A	26	50	20120618	15	1776	32.6	-0.140033121778077	0.070462681628357
5	A	26	50	20120618	15	1778	32.64	-0.138400836484386	0.0712068408048778
5	A	26	50	20120618	15	1780	32.68	-0.137736580374140	0.0715981536975864
5	A	26	50	20120618	15	1782	32.72	-0.136129185239147	0.0731645366392709
5	A	26	50	20120618	15	1784	32.76	-0.135791188197739	0.0734176808669356
5	A	26	50	20120618	15	1786	32.8	-0.134469464202345	0.0738159234060999
5	A	26	50	20120618	15	1788	32.84	-0.133461059221695	0.0744014785316005
5	A	26	50	20120618	15	1790	32.88	-0.132983055037613	0.074278441951674
5	A	26	50	20120618	15	1792	32.92	-0.131944032333338	0.0752212981337082
5	A	26	50	20120618	15	1794	32.96	-0.131324748214375	0.07488033124382
5	A	26	50	20120618	15	1796	33	-0.130063906112841	0.075725394558016
5	A	26	50	20120618	15	1798	33.04	-0.128835732344598	0.0750528652984295
5	A	26	50	20120618	15	1800	33.08	-0.128698482918370	0.0756879178986132
5	A	26	50	20120618	15	1802	33.12	-0.127931484192817	0.0760688363216384
5	A	26	50	20120618	15	1804	33.16	-0.125811860905532	0.0752666943890603
5	A	26	50	20120618	15	1806	33.2	-0.125481359196005	0.0752733411928035
5	A	26	50	20120618	15	1808	33.24	-0.124918572908859	0.0753722654314915
5	A	26	50	20120618	15	1810	33.28	-0.124542109258555	0.0752509259078399
5	A	26	50	20120618	15	1812	33.32	-0.123925794988073	0.0753736796450538
5	A	26	50	20120618	15	1814	33.36	-0.122553795700537	0.0770341784993142
5	A	26	50	20120618	15	1816	33.4	-0.122174927887177	0.0765786603108738
5	A	26	50	20120618	15	1818	33.44	-0.121305045124961	0.0773339917745373
5	A	26	50	20120618	15	1820	33.48	-0.120846486377362	0.0775295067995354
5	A	26	50	20120618	15	1822	33.52	-0.120734622084578	0.0781575590425853
5	A	26	50	20120618	15	1824	33.56	-0.120392594534518	0.079029916678535
5	A	26	50	20120618	15	1826	33.6	-0.120171694376075	0.0793257701557836
5	A	26	50	20120618	15	1828	33.64	-0.120296710854989	0.0797537111797577
5	A	26	50	20120618	15	1830	33.68	-0.120090659938951	0.0790433517073777
5	A	26	50	20120618	15	1832	33.72	-0.120126934516826	0.078920810102198
5	A	26	50	20120618	15	1834	33.76	-0.119965926302750	0.078637755257689
5	A	26	50	20120618	15	1836	33.8	-0.120128278019711	0.0790057336266186
5	A	26	50	20120618	15	1838	33.84	-0.120463870898062	0.0781157690318172
5	A	26	50	20120618	15	1840	33.88	-0.120141076652450	0.0786294821083492
5	A	26	50	20120618	15	1842	33.92	-0.119786957576432	0.0786498467836474
5	A	26	50	20120618	15	1844	33.96	-0.119528015073161	0.0780687464308683
5	A	26	50	20120618	15	1846	34	-0.119083386329151	0.077886878566747
5	A	26	50	20120618	15	1848	34.04	-0.118194128841131	0.0782401491146279
5	A	26	50	20120618	15	1850	34.08	-0.117768662690891	0.0773334260891124
5	A	26	50	20120618	15	1852	34.12	-0.117057949665120	0.0780809086675047
5	A	26	50	20120618	15	1854	34.16	-0.115872273014427	0.0770420273845854
5	A	26	50	20120618	15	1856	34.2	-0.115156327398475	0.0765106366385237
5	A	26	50	20120618	15	1858	34.24	-0.113860837064664	0.0769505277670999
5	A	26	50	20120618	15	1860	34.28	-0.113096171791488	0.0754962919609116
5	A	26	50	20120618	15	1862	34.32	-0.112115414685983	0.0763455272051167
5	A	26	50	20120618	15	1864	34.36	-0.111092443305640	0.0765256273022849
5	A	26	50	20120618	15	1866	34.4	-0.110002791755832	0.076693211609426
5	A	26	50	20120618	15	1868	34.44	-0.108880542583410	0.0755470622278008
5	A	26	50	20120618	15	1870	34.48	-0.107902331062317	0.075785640055773
5	A	26	50	20120618	15	1872	34.52	-0.107205901593526	0.0751611940573073
5	A	26	50	20120618	15	1874	34.56	-0.106228397179214	0.0761966812276769
5	A	26	50	20120618	15	1876	34.6	-0.105071429063837	0.0756042671663988
5	A	26	50	20120618	15	1878	34.64	-0.104397344169332	0.0760945042977954
5	A	26	50	20120618	15	1880	34.68	-0.103522228816935	0.0756996558711809
5	A	26	50	20120618	15	1882	34.72	-0.101842143104836	0.0756416731151236
5	A	26	50	20120618	15	1884	34.76	-0.100683831486574	0.0758340768702844
5	A	26	50	20120618	15	1886	34.8	-0.0995048723503017	0.0758477240311613
5	A	26	50	20120618	15	1888	34.84	-0.0984743349274007	0.0768273497658172
5	A	26	50	20120618	15	1890	34.88	-0.0974080179013707	0.0765049090735961
5	A	26	50	20120618	15	1892	34.92	-0.0964896983246437	0.076543587814527
5	A	26	50	20120618	15	1894	34.96	-0.0950316441418373	0.07617589228831
5	A	26	50	20120618	15	1896	35	-0.0939523799906444	0.0772579848666276
5	A	26	50	20120618	15	1898	35.04	-0.093024266984998	0.0777802185798729
5	A	26	50	20120618	15	1900	35.08	-0.0922941863044907	0.0790151735021474
5	A	26	50	20120618	15	1902	35.12	-0.0912093289386587	0.0789969442893284
5	A	26	50	20120618	15	1904	35.16	-0.0908047577938028	0.0809444224307333
5	A	26	50	20120618	15	1906	35.2	-0.0902357772512532	0.0810000434501414
5	A	26	50	20120618	15	1908	35.24	-0.0892280723063165	0.0819243097948982
5	A	26	50	20120618	15	1910	35.28	-0.0890839427311072	0.0833864864102392
5	A	26	50	20120618	15	1912	35.32	-0.0888782948659347	0.0835511220821029
5	A	26	50	20120618	15	1914	35.36	-0.088962023379895	0.0838308464536725
5	A	26	50	20120618	15	1916	35.4	-0.0885281857924726	0.0848360263202936
5	A	26	50	20120618	15	1918	35.44	-0.0886169291077251	0.085300240507929
5	A	26	50	20120618	15	1920	35.48	-0.0885499279117806	0.0862440541125449
5	A	26	50	20120618	15	1922	35.52	-0.0884092143694312	0.0873902734977415
5	A	26	50	20120618	15	1924	35.56	-0.0884731651067217	0.0886259850242719
5	A	26	50	20120618	15	1926	35.6	-0.0884436858250141	0.0892126644495545
5	A	26	50	20120618	15	1928	35.64	-0.0886313236804697	0.0894096926830643
5	A	26	50	20120618	15	1930	35.68	-0.0883460626628034	0.0915588871759383
5	A	26	50	20120618	15	1932	35.72	-0.0884882759786357	0.0915821368469038
5	A	26	50	20120618	15	1934	35.76	-0.088707797278855	0.0930879560927792
5	A	26	50	20120618	15	1936	35.8	-0.0885294366643685	0.0938588721899002
5	A	26	50	20120618	15	1938	35.84	-0.088888661051347	0.0937245077593392
5	A	26	50	20120618	15	1940	35.88	-0.0888448982126593	0.0948770140309272
5	A	26	50	20120618	15	1942	35.92	-0.0895348010858596	0.0952293865531962
5	A	26	50	20120618	15	1944	35.96	-0.0895957961168047	0.0956874078996422
5	A	26	50	20120618	15	1946	36	-0.0898330304418928	0.0969647962998552
5	A	26	50	20120618	15	1948	36.04	-0.0902076202592264	0.0969027476798062
5	A	26	50	20120618	15	1950	36.08	-0.0905148369424485	0.0987762483097632
5	A	26	50	20120618	15	1952	36.12	-0.0907891590182098	0.0992924716153692
5	A	26	50	20120618	15	1954	36.16	-0.0911872672070857	0.100052604334076
5	A	26	50	20120618	15	1956	36.2	-0.0915414499227142	0.100559677677933
5	A	26	50	20120618	15	1958	36.24	-0.092060020822833	0.101811702157905
5	A	26	50	20120618	15	1960	36.28	-0.0928888065389261	0.102008221274533
5	A	26	50	20120618	15	1962	36.32	-0.0933103199622592	0.103681158137074
5	A	26	50	20120618	15	1964	36.36	-0.0937775266257926	0.104324109120004
5	A	26	50	20120618	15	1966	36.4	-0.0939023946122823	0.105415464797155
5	A	26	50	20120618	15	1968	36.44	-0.0937007984689661	0.105888589944447
5	A	26	50	20120618	15	1970	36.48	-0.093845543227075	0.107296651677823
5	A	26	50	20120618	15	1972	36.52	-0.0937386993924376	0.108616890748977
5	A	26	50	20120618	15	1974	36.56	-0.0940939498393058	0.109569787847304
5	A	26	50	20120618	15	1976	36.6	-0.0934507655111385	0.109999425927553
5	A	26	50	20120618	15	1978	36.64	-0.09320377311247	0.111434357718615
5	A	26	50	20120618	15	1980	36.68	-0.0928703722651406	0.112588002432120
5	A	26	50	20120618	15	1982	36.72	-0.09275914436846	0.112861864888474
5	A	26	50	20120618	15	1984	36.76	-0.0927575180228632	0.113788386903863
5	A	26	50	20120618	15	1986	36.8	-0.0927292337516157	0.114358314969499
5	A	26	50	20120618	15	1988	36.84	-0.0925401533983265	0.115332283849905
5	A	26	50	20120618	15	1990	36.88	-0.0917456482189852	0.115935870198326
5	A	26	50	20120618	15	1992	36.92	-0.090974901827492	0.116593479504830
5	A	26	50	20120618	15	1994	36.96	-0.090427247625463	0.117371650517526
5	A	26	50	20120618	15	1996	37	-0.0895040490119458	0.118067160747501
5	A	26	50	20120618	15	1998	37.04	-0.0887664659284901	0.117732769950678
5	A	26	50	20120618	15	2000	37.08	-0.0878410752839512	0.117587600928500
5	A	26	50	20120618	15	2002	37.12	-0.0866253465950572	0.118200874639823
5	A	26	50	20120618	15	2004	37.16	-0.0858000115600563	0.118983783267953
5	A	26	50	20120618	15	2006	37.2	-0.0844212240474207	0.118386914433953
5	A	26	50	20120618	15	2008	37.24	-0.0835543818443641	0.119116577921460
5	A	26	50	20120618	15	2010	37.28	-0.0823525124483813	0.119298799338971
5	A	26	50	20120618	15	2012	37.32	-0.080819009972022	0.118694010909023
5	A	26	50	20120618	15	2014	37.36	-0.0791735017815228	0.118947932954147
5	A	26	50	20120618	15	2016	37.4	-0.0774582021517205	0.119127396655212
5	A	26	50	20120618	15	2018	37.44	-0.0760063705085882	0.119447857448445
5	A	26	50	20120618	15	2020	37.48	-0.0744400582775819	0.119286000706232
5	A	26	50	20120618	15	2022	37.52	-0.072935900732642	0.119254322322435
5	A	26	50	20120618	15	2024	37.56	-0.0721065351889882	0.118489869181294
5	A	26	50	20120618	15	2026	37.6	-0.0713376272751259	0.118645008409086
5	A	26	50	20120618	15	2028	37.64	-0.0709282831594971	0.118371287374089
5	A	26	50	20120618	15	2030	37.68	-0.0710921905113761	0.118268191205392
5	A	26	50	20120618	15	2032	37.72	-0.0701843361150107	0.116889262271400
5	A	26	50	20120618	15	2034	37.76	-0.0702197621647481	0.117367195744804
5	A	26	50	20120618	15	2036	37.8	-0.0697291714799609	0.116699545522008
5	A	26	50	20120618	15	2038	37.84	-0.069410973428427	0.115674240689287
5	A	26	50	20120618	15	2040	37.88	-0.0689647183388201	0.115430359560456
5	A	26	50	20120618	15	2042	37.92	-0.0679194023841921	0.114334556181651
5	A	26	50	20120618	15	2044	37.96	-0.0671784251881867	0.114013458992314
5	A	26	50	20120618	15	2046	38	-0.066219164128829	0.112439863561462
5	A	26	50	20120618	15	2048	38.04	-0.0647800604077581	0.111749161657599
5	A	26	50	20120618	15	2050	38.08	-0.0635496238978154	0.111405578472620
5	A	26	50	20120618	15	2052	38.12	-0.0622518001116256	0.109958413734244
5	A	26	50	20120618	15	2054	38.16	-0.0611126510871341	0.109738503525295
5	A	26	50	20120618	15	2056	38.2	-0.0606320306079616	0.109973050844615
5	A	26	50	20120618	15	2058	38.24	-0.0601353588048562	0.109983233182264
5	A	26	50	20120618	15	2060	38.28	-0.0594597182754324	0.109675995285838
5	A	26	50	20120618	15	2062	38.32	-0.0589653799247049	0.109217153695526
5	A	26	50	20120618	15	2064	38.36	-0.0579349132124818	0.107829315216091
5	A	26	50	20120618	15	2066	38.4	-0.0571230839170015	0.107508359448111
5	A	26	50	20120618	15	2068	38.44	-0.0556622720177482	0.106743199200189
5	A	26	50	20120618	15	2070	38.48	-0.0542164507822561	0.106749351029185
5	A	26	50	20120618	15	2072	38.52	-0.0534715844989542	0.106729127775243
5	A	26	50	20120618	15	2074	38.56	-0.0520379962107766	0.105168825951877
5	A	26	50	20120618	15	2076	38.6	-0.0511715075611106	0.104909600605894
5	A	26	50	20120618	15	2078	38.64	-0.0502896039836147	0.104728015584485
5	A	26	50	20120618	15	2080	38.68	-0.0493598999877106	0.104169966912773
5	A	26	50	20120618	15	2082	38.72	-0.0485484242456209	0.104521823247091
5	A	26	50	20120618	15	2084	38.76	-0.0478715109239911	0.105379755904705
5	A	26	50	20120618	15	2086	38.8	-0.0470620150808887	0.105366179454506
5	A	26	50	20120618	15	2088	38.84	-0.0456256690762645	0.105498620554622
5	A	26	50	20120618	15	2090	38.88	-0.0455833133800714	0.106071306336705
5	A	26	50	20120618	15	2092	38.92	-0.0449065414797977	0.106890913806779
5	A	26	50	20120618	15	2094	38.96	-0.0443364719928052	0.106517702847668
5	A	26	50	20120618	15	2096	39	-0.0437917876392572	0.107135926306460
5	A	26	50	20120618	15	2098	39.04	-0.0436814789813921	0.107451295930869
5	A	26	50	20120618	15	2100	39.08	-0.0432317590685574	0.107544634025986
5	A	26	50	20120618	15	2102	39.12	-0.0434182938374344	0.107342542907922
5	A	26	50	20120618	15	2104	39.16	-0.0435472701143229	0.107236194048032
5	A	26	50	20120618	15	2106	39.2	-0.0438223346522044	0.106166341488097
5	A	26	50	20120618	15	2108	39.24	-0.043506823606439	0.105928895030974
5	A	26	50	20120618	15	2110	39.28	-0.0431521388449958	0.105927197974699
5	A	26	50	20120618	15	2112	39.32	-0.0433166118822998	0.105829192974827
5	A	26	50	20120618	15	2114	39.36	-0.0427896759089596	0.105548613004052
5	A	26	50	20120618	15	2116	39.4	-0.0417799981361033	0.103274486885078
5	A	26	50	20120618	15	2118	39.44	-0.0411966350416244	0.103075789879565
5	A	26	50	20120618	15	2120	39.48	-0.040343581420801	0.102213402449230
5	A	26	50	20120618	15	2122	39.52	-0.0388608492113309	0.100071505298337
5	A	26	50	20120618	15	2124	39.56	-0.038183935889701	0.0997485696313692
5	A	26	50	20120618	15	2126	39.6	-0.0373474992782355	0.0985570239943922
5	A	26	50	20120618	15	2128	39.64	-0.0361725706506159	0.0989725199390172
5	A	26	50	20120618	15	2130	39.68	-0.036441412648823	0.0997671665397152
5	A	26	50	20120618	15	2132	39.72	-0.0351969754246128	0.0995818338523662
5	A	26	50	20120618	15	2134	39.76	-0.0330599573105108	0.0981324063722902
5	A	26	50	20120618	15	2136	39.8	-0.0319690329684962	0.0976251279674662
5	A	26	50	20120618	15	2138	39.84	-0.0311487183916417	0.0979028088004382
5	A	26	50	20120618	15	2140	39.88	-0.0296371362254992	0.0972340979174702
5	A	26	50	20120618	15	2142	39.92	-0.0276780261775438	0.0962001663820192
5	A	26	50	20120618	15	2144	39.96	-0.0261887178750086	0.0963844384091962
5	A	26	50	20120618	15	2146	40	-0.0242593063118630	0.0955810236844122
5	A	26	50	20120618	15	2148	40.04	-0.0230507194014590	0.0954083482084462
5	A	26	50	20120618	15	2150	40.08	-0.0219401374909274	0.0950092571411452
5	A	26	50	20120618	15	2152	40.12	-0.0213136408827961	0.0946658860882012
5	A	26	50	20120618	15	2154	40.16	-0.0212833060018832	0.0943768915467302
5	A	26	50	20120618	15	2156	40.2	-0.0212238383215854	0.0940177520125652
5	A	26	50	20120618	15	2158	40.24	-0.0209948064351591	0.0933307977746422
5	A	26	50	20120618	15	2160	40.28	-0.0206321313670885	0.0926099024112228
5	A	26	50	20120618	15	2162	40.32	-0.0206585771607049	0.0908698540440789
5	A	26	50	20120618	15	2164	40.36	-0.0202980234129779	0.0898514081471359
5	A	26	50	20120618	15	2166	40.4	-0.0202382021792895	0.0890465792087894
5	A	26	50	20120618	15	2168	40.44	-0.0197657134281007	0.0882826210423955
5	A	26	50	20120618	15	2170	40.48	-0.0191428937752315	0.0867354714051593
5	A	26	50	20120618	15	2172	40.52	-0.0186692029425147	0.0862678616907606
5	A	26	50	20120618	15	2174	40.56	-0.0180569191806852	0.0846096255782
5	A	26	50	20120618	15	2176	40.6	-0.0174658486222914	0.0838263633966797
5	A	26	50	20120618	15	2178	40.64	-0.0167124970576153	0.0819035986372773
5	A	26	50	20120618	15	2180	40.68	-0.0156092690576080	0.0806548480617018
5	A	26	50	20120618	15	2182	40.72	-0.0151947630624765	0.0805144166549582
5	A	26	50	20120618	15	2184	40.76	-0.0144273400728547	0.0784457757665969
5	A	26	50	20120618	15	2186	40.8	-0.0140889894780569	0.0777098897394161
5	A	26	50	20120618	15	2188	40.84	-0.0129895798546681	0.0768021060537288
5	A	26	50	20120618	15	2190	40.88	-0.0128166922466680	0.076577599650702
5	A	26	50	20120618	15	2192	40.92	-0.0119994889396507	0.0757729828443899
5	A	26	50	20120618	15	2194	40.96	-0.0112880688070989	0.0737626075547984
5	A	26	50	20120618	15	2196	41	-0.0105970840605234	0.0731605768412962
5	A	26	50	20120618	15	2198	41.04	-0.0101239589132315	0.0717131999708854
5	A	26	50	20120618	15	2200	41.08	-0.00907242041892903	0.0712267812161072
5	A	26	50	20120618	15	2202	41.12	-0.00828109722010313	0.0705295032191792
5	A	26	50	20120618	15	2204	41.16	-0.00786298498038753	0.0709788695786232
5	A	26	50	20120618	15	2206	41.2	-0.00727403574233723	0.0697550798724237
5	A	26	50	20120618	15	2208	41.24	-0.00656749464657563	0.0695439377875614
5	A	26	50	20120618	15	2210	41.28	-0.0059050770139601	0.0699888493742839
5	A	26	50	20120618	15	2212	41.32	-0.00540204124982399	0.0696388315175966
5	A	26	50	20120618	15	2214	41.36	-0.00528176238634415	0.0694744291909707
5	A	26	50	20120618	15	2216	41.4	-0.00507896416149986	0.0697963041977668
5	A	26	50	20120618	15	2218	41.44	-0.00457621124007622	0.0703830614047954
5	A	26	50	20120618	15	2220	41.48	-0.00350133822199455	0.0704873596550205
5	A	26	50	20120618	15	2222	41.52	-0.0025747454959277	0.0699308666182266
5	A	26	50	20120618	15	2224	41.56	-0.00171935842272632	0.0700433673071134
5	A	26	50	20120618	15	2226	41.6	-0.00120939301213459	0.0712192858842266
5	A	26	50	20120618	15	2228	41.64	-0.000494649477711241	0.0712025981641906
5	A	26	50	20120618	15	2230	41.68	0.000405709586773599	0.0717690614065992
5	A	26	50	20120618	15	2232	41.72	0.00130041179700894	0.0714762484885098
5	A	26	50	20120618	15	2234	41.76	0.0024980385523046	0.0726067000995928
5	A	26	50	20120618	15	2236	41.8	0.00299258903506647	0.0725306154099371
5	A	26	50	20120618	15	2238	41.84	0.00416985111506395	0.0734033973099557
5	A	26	50	20120618	15	2240	41.88	0.00488565530965909	0.0730493489446155
5	A	26	50	20120618	15	2242	41.92	0.00545459342580179	0.0732966948966746
5	A	26	50	20120618	15	2244	41.96	0.00630262658847882	0.0735057863718715
5	A	26	50	20120618	15	2246	42	0.00739425803727461	0.0739047360178169
5	A	26	50	20120618	15	2248	42.04	0.00855596376808599	0.0728985937788666
5	A	26	50	20120618	15	2250	42.08	0.00887232334198885	0.0729606777542548
5	A	26	50	20120618	15	2252	42.12	0.0100901733512264	0.0718449339642205
5	A	26	50	20120618	15	2254	42.16	0.0106458178598828	0.0714951989502456
5	A	26	50	20120618	15	2256	42.2	0.0111431967697695	0.070990041865766
5	A	26	50	20120618	15	2258	42.24	0.0114111902398392	0.0711495651556016
5	A	26	50	20120618	15	2260	42.28	0.0121132058522012	0.0706712781288071
5	A	26	50	20120618	15	2262	42.32	0.0125642692679201	0.0706030423244226
5	A	26	50	20120618	15	2264	42.36	0.0128508596463350	0.0695223710307352
5	A	26	50	20120618	15	2266	42.4	0.0132631736104448	0.0681506545859114
5	A	26	50	20120618	15	2268	42.44	0.0135622797788868	0.068632618567968
5	A	26	50	20120618	15	2270	42.48	0.013440869544557	0.067729713919071
5	A	26	50	20120618	15	2272	42.52	0.0134099689782192	0.0668857819757249
5	A	26	50	20120618	15	2274	42.56	0.0132886294545675	0.0673338048322847
5	A	26	50	20120618	15	2276	42.6	0.0126291109597549	0.0666612755726982
5	A	26	50	20120618	15	2278	42.64	0.0123225801701105	0.0661761296101261
5	A	26	50	20120618	15	2280	42.68	0.0123459854045678	0.0657253490371197
5	A	26	50	20120618	15	2282	42.72	0.0119559453040653	0.0654244043910466
5	A	26	50	20120618	15	2284	42.76	0.0119208728077184	0.0650636385112853
5	A	26	50	20120618	15	2286	42.8	0.0114499396914482	0.064464577646264
5	A	26	50	20120618	15	2288	42.84	0.0108484039526928	0.0639498746202383
5	A	26	50	20120618	15	2290	42.88	0.0106427773007237	0.063049303423719
5	A	26	50	20120618	15	2292	42.92	0.0102848398480871	0.0638408387545794
5	A	26	50	20120618	15	2294	42.96	0.0102470803459717	0.0629001038928888
5	A	26	50	20120618	15	2296	43	0.0096480901916286	0.0622523233706438
5	A	26	50	20120618	15	2298	43.04	0.00935379234929877	0.061823958082601
5	A	26	50	20120618	15	2300	43.08	0.00893603366297376	0.0603029713962687
5	A	26	50	20120618	15	2302	43.12	0.00942471515945177	0.0601307908950498
5	A	26	50	20120618	15	2304	43.16	0.00899924900921183	0.059784662125659
5	A	26	50	20120618	15	2306	43.2	0.0084518069392172	0.0589713479059382
5	A	26	50	20120618	15	2308	43.24	0.00833987193575538	0.058577277296783
5	A	26	50	20120618	15	2310	43.28	0.00790917319533465	0.059274555293711
5	A	26	50	20120618	15	2312	43.32	0.00774512442209938	0.0585493465789261
5	A	26	50	20120618	15	2314	43.36	0.00773897259310304	0.0589043848937599
5	A	26	50	20120618	15	2316	43.4	0.00768806090485762	0.0598855662633343
5	A	26	50	20120618	15	2318	43.44	0.00752203223263502	0.0594689389478592
5	A	26	50	20120618	15	2320	43.48	0.00785790795369863	0.0601340435862433
5	A	26	50	20120618	15	2322	43.52	0.00731760766219399	0.0601131839361982
5	A	26	50	20120618	15	2324	43.56	0.00701461240645554	0.0597697421725759
5	A	26	50	20120618	15	2326	43.6	0.00737778244927296	0.0610678488014782
5	A	26	50	20120618	15	2328	43.64	0.00678628762681041	0.0609935318787755
5	A	26	50	20120618	15	2330	43.68	0.00687467597445873	0.0607726317203328
5	A	26	50	20120618	15	2332	43.72	0.00623679494715034	0.0603665402958974
5	A	26	50	20120618	15	2334	43.76	0.00589674729607773	0.0607294982066804
5	A	26	50	20120618	15	2336	43.8	0.00528269576729534	0.061031998487672
5	A	26	50	20120618	15	2338	43.84	0.00445912849924736	0.0605604289752987
5	A	26	50	20120618	15	2340	43.88	0.00372246465460722	0.0609766320267051
5	A	26	50	20120618	15	2342	43.92	0.00320111482483838	0.0604975671824513
5	A	26	50	20120618	15	2344	43.96	0.00194529318145107	0.0608163309194102
5	A	26	50	20120618	15	2346	44	0.00140471004723396	0.0615823396954695
5	A	26	50	20120618	15	2348	44.04	0.000544797490632990	0.0612145734585744
5	A	26	50	20120618	15	2350	44.08	-0.000820272150447641	0.0611077296239371
5	A	26	50	20120618	15	2352	44.12	-0.00220202951156427	0.0617048813006492
5	A	26	50	20120618	15	2354	44.16	-0.00260889875345901	0.0609608635454847
5	A	26	50	20120618	15	2356	44.2	-0.00435651316316156	0.0609575401436131
5	A	26	50	20120618	15	2358	44.24	-0.00580148587051627	0.0610095124920303
5	A	26	50	20120618	15	2360	44.28	-0.00698878886680663	0.0613876024879308
5	A	26	50	20120618	15	2362	44.32	-0.00843651929060793	0.0607520549130003
5	A	26	50	20120618	15	2364	44.36	-0.00951464499988303	0.0597607619164549
5	A	26	50	20120618	15	2366	44.4	-0.0104991497713291	0.0600988296685402
5	A	26	50	20120618	15	2368	44.44	-0.0118304904189471	0.059518860686611
5	A	26	50	20120618	15	2370	44.48	-0.0119686590839910	0.0592645850880963
5	A	26	50	20120618	15	2372	44.52	-0.0125889331524478	0.0583652866837832
5	A	26	50	20120618	15	2374	44.56	-0.0125804478710736	0.0586802320441237
5	A	26	50	20120618	15	2376	44.6	-0.0131105658249291	0.0585180924591976
5	A	26	50	20120618	15	2378	44.64	-0.0139443861413043	0.057962306529185
5	A	26	50	20120618	15	2380	44.68	-0.0143546494957487	0.0578832519910484
5	A	26	50	20120618	15	2382	44.72	-0.0144194911875835	0.0575490026155815
5	A	26	50	20120618	15	2384	44.76	-0.0147512656893163	0.0569397594129111
5	A	26	50	20120618	15	2386	44.8	-0.0149450836580395	0.057355608910927
5	A	26	50	20120618	15	2388	44.84	-0.0153088900969600	0.0567659525660955
5	A	26	50	20120618	15	2390	44.88	-0.0153608624453772	0.0566906456938991
5	A	26	50	20120618	15	2392	44.92	-0.0156782119687737	0.0563984691719129
5	A	26	50	20120618	15	2394	44.96	-0.0156722015611336	0.0560770891398636
5	A	26	50	20120618	15	2396	45	-0.0161738231117073	0.0567778319600194
5	A	26	50	20120618	15	2398	45.04	-0.0164882734973010	0.0570300569488687
5	A	26	50	20120618	15	2400	45.08	-0.0166245329740357	0.0570796251342298
5	A	26	50	20120618	15	2402	45.12	-0.0173615503720664	0.0559761850021882
5	A	26	50	20120618	15	2404	45.16	-0.0179311248843122	0.0559004538659232
5	A	26	50	20120618	15	2406	45.2	-0.0189253170186604	0.055940900373807
5	A	26	50	20120618	15	2408	45.24	-0.0199231153975928	0.0559293745332737
5	A	26	50	20120618	15	2410	45.28	-0.0203705725687276	0.0569258294093218
5	A	26	50	20120618	15	2412	45.32	-0.0222215659898397	0.0573177786981335
5	A	26	50	20120618	15	2414	45.36	-0.0225465522664730	0.0578274612660127
5	A	26	50	20120618	15	2416	45.4	-0.0236893782462267	0.0577288905807153
5	A	26	50	20120618	15	2418	45.44	-0.0252754187564281	0.0574238447153115
5	A	26	50	20120618	15	2420	45.48	-0.0266718839385934	0.0574908077274898
5	A	26	50	20120618	15	2422	45.52	-0.0278812486664568	0.0572995353431789
5	A	26	50	20120618	15	2424	45.56	-0.0287094121285825	0.057161366678135
5	A	26	50	20120618	15	2426	45.6	-0.0294964219760431	0.0575372646430138
5	A	26	50	20120618	15	2428	45.64	-0.0302475815096976	0.0568619069563025
5	A	26	50	20120618	15	2430	45.68	-0.0306174690669362	0.0570142884676482
5	A	26	50	20120618	15	2432	45.72	-0.0312160349572107	0.0566511891355089
5	A	26	50	20120618	15	2434	45.76	-0.0317490520488691	0.0572491186296803
5	A	26	50	20120618	15	2436	45.8	-0.0321559212907638	0.0565220714372643
5	A	26	50	20120618	15	2438	45.84	-0.0324717858899198	0.0563606389591194
5	A	26	50	20120618	15	2440	45.88	-0.0331919034358802	0.0554709572070305
5	A	26	50	20120618	15	2442	45.92	-0.0334969493012841	0.0553081812260013
5	A	26	50	20120618	15	2444	45.96	-0.0332849586882844	0.0564650079200225
5	A	26	50	20120618	15	2446	46	-0.0336622708667255	0.0558382284691787
5	A	26	50	20120618	15	2448	46.04	-0.0342203195384379	0.0559213842266463
5	A	26	50	20120618	15	2450	46.08	-0.0343237692605255	0.0563655179959096
5	A	26	50	20120618	15	2452	46.12	-0.035206026391412	0.0559923777474774
5	A	26	50	20120618	15	2454	46.16	-0.0358625750377437	0.0558278339994953
5	A	26	50	20120618	15	2456	46.2	-0.0358380384324365	0.0560043985627576
5	A	26	50	20120618	15	2458	46.24	-0.0356011576607390	0.0563870847527358
5	A	26	50	20120618	15	2460	46.28	-0.0361996528403353	0.0569964693767623
5	A	26	50	20120618	15	2462	46.32	-0.0363110221583722	0.0570843627496638
5	A	26	50	20120618	15	2464	46.36	-0.0366217955887037	0.0568495325876317
5	A	26	50	20120618	15	2466	46.4	-0.0369325690190352	0.0577169404761133
5	A	26	50	20120618	15	2468	46.44	-0.0372416453930918	0.0584519779751567
5	A	26	50	20120618	15	2470	46.48	-0.0377458125280778	0.0575673873918923
5	A	26	50	20120618	15	2472	46.52	-0.0380879107888159	0.0577110714898294
5	A	26	50	20120618	15	2474	46.56	-0.038105871301058	0.0581344870304039
5	A	26	50	20120618	15	2476	46.6	-0.0387769863470822	0.058626845482144
5	A	26	50	20120618	15	2478	46.64	-0.0390468890054611	0.0589424272385877
5	A	26	50	20120618	15	2480	46.68	-0.0391435505024493	0.0585353458646586
5	A	26	50	20120618	15	2482	46.72	-0.0396098874246418	0.0579612458690132
5	A	26	50	20120618	15	2484	46.76	-0.0401390154290037	0.0573892671937114
5	A	26	50	20120618	15	2486	46.8	-0.0404886797323005	0.0573566695710987
5	A	26	50	20120618	15	2488	46.84	-0.0411217524334968	0.0574690288386293
5	A	26	50	20120618	15	2490	46.88	-0.0416211819530488	0.0567796704376505
5	A	26	50	20120618	15	2492	46.92	-0.0419960192577558	0.055973073732351
5	A	26	50	20120618	15	2494	46.96	-0.0432610332892986	0.0559357384943044
5	A	26	50	20120618	15	2496	47	-0.0432775795879783	0.0563096565601958
5	A	26	50	20120618	15	2498	47.04	-0.0438582556766887	0.0546693102491993
5	A	26	50	20120618	15	2500	47.08	-0.0443521839054831	0.0544742053461343
5	A	26	50	20120618	15	2502	47.12	-0.0445636583305326	0.0544354063970506
5	A	26	50	20120618	15	2504	47.16	-0.0452627677340239	0.0534458175278478
5	A	26	50	20120618	15	2506	47.2	-0.0465449361760782	0.0509346975000913
5	A	26	50	20120618	15	2508	47.24	-0.0464374913006769	0.0517964838896624
5	A	26	50	20120618	15	2510	47.28	-0.0466692172639396	0.051581021382367
5	A	26	50	20120618	15	2512	47.32	-0.0468616493033717	0.0516804830222087
5	A	26	50	20120618	15	2514	47.36	-0.047113421743881	0.0524381762225214
5	A	26	50	20120618	15	2516	47.4	-0.0475382727112213	0.0522541658248532
5	A	26	50	20120618	15	2518	47.44	-0.047868696639002	0.0518759414786643
5	A	26	50	20120618	15	2520	47.48	-0.0482407055165842	0.0514557079186051
5	A	26	50	20120618	15	2522	47.52	-0.0484608066443641	0.0520697099499129
5	A	26	50	20120618	15	2524	47.56	-0.0487878930281376	0.0521247440706926
5	A	26	50	20120618	15	2526	47.6	-0.0490047626779275	0.0530676709634049
5	A	26	50	20120618	15	2528	47.64	-0.0492982968449337	0.0537133160231707
5	A	26	50	20120618	15	2530	47.68	-0.0496198748668817	0.0536586001004425
5	A	26	50	20120618	15	2532	47.72	-0.0504229006829362	0.0538127140234021
5	A	26	50	20120618	15	2534	47.76	-0.050742569516575	0.0539737363796139
5	A	26	50	20120618	15	2536	47.8	-0.051338144345165	0.0530521853248969
5	A	26	50	20120618	15	2538	47.84	-0.0514416577068629	0.0544167670622985
5	A	26	50	20120618	15	2540	47.88	-0.0513941118468959	0.0546037543795155
5	A	26	50	20120618	15	2542	47.92	-0.0512886185862107	0.0545173388597867
5	A	26	50	20120618	15	2544	47.96	-0.0512546562475103	0.0552947532682266
5	A	26	50	20120618	15	2546	48	-0.0514797707623688	0.0557156515086601
5	A	26	50	20120618	15	2548	48.04	-0.051998101246182	0.0558936797829594
5	A	26	50	20120618	15	2550	48.08	-0.0521035591515282	0.0565762216745675
5	A	26	50	20120618	15	2552	48.12	-0.0524238714523379	0.0567897749935537
5	A	26	50	20120618	15	2554	48.16	-0.052769724450084	0.0575557766985452
5	A	26	50	20120618	15	2556	48.2	-0.0532805596020166	0.0593304520847638
5	A	26	50	20120618	15	2558	48.24	-0.0535638760760346	0.0595774656966357
5	A	26	50	20120618	15	2560	48.28	-0.0539163193089815	0.061235751306671
5	A	26	50	20120618	15	2562	48.32	-0.0546630735673891	0.0615722846370411
5	A	26	50	20120618	15	2564	48.36	-0.0552489963884159	0.0630467295550356
5	A	26	50	20120618	15	2566	48.4	-0.055070840834896	0.0633295369121712
5	A	26	50	20120618	15	2568	48.44	-0.0553439679001971	0.0639855481573492
5	A	26	50	20120618	15	2570	48.48	-0.0558037782267993	0.0649968027783275
5	A	26	50	20120618	15	2572	48.52	-0.0560937415045604	0.0654256842543206
5	A	26	50	20120618	15	2574	48.56	-0.0563677312401346	0.0659931515883584
5	A	26	50	20120618	15	2576	48.6	-0.0566266949566085	0.0668883275601372
5	A	26	50	20120618	15	2578	48.64	-0.0574107773819951	0.0669570159128616
5	A	26	50	20120618	15	2580	48.68	-0.057765773270422	0.068475287309154
5	A	26	50	20120618	15	2582	48.72	-0.0584044886837321	0.0687552450259615
5	A	26	50	20120618	15	2584	48.76	-0.0595441326829705	0.0702029047390847
5	A	26	50	20120618	15	2586	48.8	-0.0604316365461734	0.0712769150868934
5	A	26	50	20120618	15	2588	48.84	-0.0614569555210295	0.0715385304537967
5	A	26	50	20120618	15	2590	48.88	-0.0624949317072688	0.0730744229510764
5	A	26	50	20120618	15	2592	48.92	-0.0628629525026052	0.073786861317393
5	A	26	50	20120618	15	2594	48.96	-0.0633415223721122	0.0747423040001324
5	A	26	50	20120618	15	2596	49	-0.0643029754624916	0.0751017263770095
5	A	26	50	20120618	15	2598	49.04	-0.0648606705808134	0.0764305921508934
5	A	26	50	20120618	15	2600	49.08	-0.066173838584155	0.0772712714030461
5	A	26	50	20120618	15	2602	49.12	-0.066540968424947	0.0773368909123402
5	A	26	50	20120618	15	2604	49.16	-0.0672106692574088	0.0789681155458595
5	A	26	50	20120618	15	2606	49.2	-0.0681812369541976	0.0783567580939134
5	A	26	50	20120618	15	2608	49.24	-0.0687670112828004	0.079789066518817
5	A	26	50	20120618	15	2610	49.28	-0.069433671556103	0.0802099364749792
5	A	26	50	20120618	15	2612	49.32	-0.0703589349214213	0.0807455557195924
5	A	26	50	20120618	15	2614	49.36	-0.0711724259178373	0.0814481016620403
5	A	26	50	20120618	15	2616	49.4	-0.0720883766868473	0.0826506428094652
5	A	26	50	20120618	15	2618	49.44	-0.0727102063902228	0.0823979228458692
5	A	26	50	20120618	15	2620	49.48	-0.0733512340427074	0.0823367227539575
5	A	26	50	20120618	15	2622	49.52	-0.0744356459312673	0.0826608675735212
5	A	26	50	20120618	15	2624	49.56	-0.0751622476464112	0.0837388023639654
5	A	26	50	20120618	15	2626	49.6	-0.0753551675895223	0.0833309219593736
5	A	26	50	20120618	15	2628	49.64	-0.0766347904471644	0.0838671493158186
5	A	26	50	20120618	15	2630	49.68	-0.0771530077938925	0.0840970509435857
5	A	26	50	20120618	15	2632	49.72	-0.077767547226354	0.0842617431839919
5	A	26	50	20120618	15	2634	49.76	-0.0786598311313976	0.0845771976612148
5	A	26	50	20120618	15	2636	49.8	-0.0794966283673216	0.084741663627451
5	A	26	50	20120618	15	2638	49.84	-0.079408027887639	0.0846803574695222
5	A	26	50	20120618	15	2640	49.88	-0.0801224673661464	0.084808789274189
5	A	26	50	20120618	15	2642	49.92	-0.0811561726274274	0.0851313148192239
5	A	26	50	20120618	15	2644	49.96	-0.0814738474199433	0.08520820561061
5	A	26	50	20120618	15	2646	50	-0.0816789649550298	0.0847937844682923
5	A	26	50	20120618	15	2648	50.04	-0.081785292601717	0.0856222519863339
5	A	26	50	20120618	15	2650	50.08	-0.0815171294260197	0.0858607166772212
5	A	26	50	20120618	15	2652	50.12	-0.0818813035604664	0.0856054369870773
5	A	26	50	20120618	15	2654	50.16	-0.0830083539879318	0.0850567999066224
5	A	26	50	20120618	15	2656	50.2	-0.0835285795179186	0.0861770621089885
5	A	26	50	20120618	15	2658	50.24	-0.084086776682055	0.0865621453909549
5	A	26	50	20120618	15	2660	50.28	-0.0849116167423091	0.08722081535763
5	A	26	50	20120618	15	2662	50.32	-0.0856125646234315	0.0877771033334574
5	A	26	50	20120618	15	2664	50.36	-0.0858984691082687	0.0879776883140766
5	A	26	50	20120618	15	2666	50.4	-0.086100708718756	0.0890029860757293
5	A	26	50	20120618	15	2668	50.44	-0.0864823413196301	0.0896848420737596
5	A	26	50	20120618	15	2670	50.48	-0.0869409707779077	0.0904155662214378
5	A	26	50	20120618	15	2672	50.52	-0.0873416740486704	0.0920159751414329
5	A	26	50	20120618	15	2674	50.56	-0.0876594619782713	0.0925283305729451
5	A	26	50	20120618	15	2676	50.6	-0.0880214440816963	0.0933260035906662
5	A	26	50	20120618	15	2678	50.64	-0.0877636470914113	0.0937506777813112
5	A	26	50	20120618	15	2680	50.68	-0.0879020632438286	0.0947945441670372
5	A	26	50	20120618	15	2682	50.72	-0.0878843714321633	0.0960426017779672
5	A	26	50	20120618	15	2684	50.76	-0.0881242079102062	0.0967474599595902
5	A	26	50	20120618	15	2686	50.8	-0.0881044654888754	0.0976185589454692
5	A	26	50	20120618	15	2688	50.84	-0.088549044735411	0.0980352357584192
5	A	26	50	20120618	15	2690	50.88	-0.0886031949727141	0.0997233966299592
5	A	26	50	20120618	15	2692	50.92	-0.08860899324832	0.100308739623425
5	A	26	50	20120618	15	2694	50.96	-0.0886789261089792	0.100892173428582
5	A	26	50	20120618	15	2696	51	-0.0888030233490774	0.101127286433327
5	A	26	50	20120618	15	2698	51.04	-0.0887593241500001	0.102913296741248
5	A	26	50	20120618	15	2700	51.08	-0.089257410166668	0.103123731719329
5	A	26	50	20120618	15	2702	51.12	-0.0895244843979221	0.103842364341049
5	A	26	50	20120618	15	2704	51.16	-0.089719928712242	0.104113610502312
5	A	26	50	20120618	15	2706	51.2	-0.0899872857862087	0.105770998086735
5	A	26	50	20120618	15	2708	51.24	-0.0900203783835682	0.106799979874718
5	A	26	50	20120618	15	2710	51.28	-0.0904089335598302	0.107962816976379
5	A	26	50	20120618	15	2712	51.32	-0.0909863569573472	0.108820820344671
5	A	26	50	20120618	15	2714	51.36	-0.091739567100667	0.110624508322122
5	A	26	50	20120618	15	2716	51.4	-0.0917622652283431	0.111407911924998
5	A	26	50	20120618	15	2718	51.44	-0.0921839130019647	0.112037024828220
5	A	26	50	20120618	15	2720	51.48	-0.0924895952634716	0.114194902592367
5	A	26	50	20120618	15	2722	51.52	-0.092803904227709	0.114104039370984
5	A	26	50	20120618	15	2724	51.56	-0.0926635435316435	0.115894787294339
5	A	26	50	20120618	15	2726	51.6	-0.0931617709696676	0.116228117430991
5	A	26	50	20120618	15	2728	51.64	-0.093177539450888	0.117137244619562
5	A	26	50	20120618	15	2730	51.68	-0.0935759941220866	0.118622522413445
5	A	26	50	20120618	15	2732	51.72	-0.0940331386561237	0.11931089086493
5	A	26	50	20120618	15	2734	51.76	-0.0945609231576014	0.119511426348074
5	A	26	50	20120618	15	2736	51.8	-0.0944436141426025	0.120656868622918
5	A	26	50	20120618	15	2738	51.84	-0.0948919198418748	0.120833645318215
5	A	26	50	20120618	15	2740	51.88	-0.0950300177962405	0.121409725212848
5	A	26	50	20120618	15	2742	51.92	-0.0950617668907158	0.122434393649465
5	A	26	50	20120618	15	2744	51.96	-0.0951169919303265	0.122975966733176
5	A	26	50	20120618	15	2746	52	-0.0954800205517876	0.123426110910079
5	A	26	50	20120618	15	2748	52.04	-0.0951174161943952	0.124591988570900
5	A	26	50	20120618	15	2750	52.08	-0.094883646692535	0.124943137798437
5	A	26	50	20120618	15	2752	52.12	-0.0948764342033668	0.125137026477838
5	A	26	50	20120618	15	2754	52.16	-0.0949752170206986	0.125007130962134
5	A	26	50	20120618	15	2756	52.2	-0.0950437356677955	0.125123874291708
5	A	26	50	20120618	15	2758	52.24	-0.0953845611363275	0.125606121116477
5	A	26	50	20120618	15	2760	52.28	-0.0959994611932473	0.125834092342732
5	A	26	50	20120618	15	2762	52.32	-0.0961197400567271	0.126692449264414
5	A	26	50	20120618	15	2764	52.36	-0.0963994007886867	0.126832809960480
5	A	26	50	20120618	15	2766	52.4	-0.0969562473788707	0.127125905721282
5	A	26	50	20120618	15	2768	52.44	-0.0978066139939257	0.126541411255953
5	A	26	50	20120618	15	2770	52.48	-0.0984755370089287	0.127341856132256
5	A	26	50	20120618	15	2772	52.52	-0.0990785576719237	0.127622718945743
5	A	26	50	20120618	15	2774	52.56	-0.100130096166227	0.127958523956129
5	A	26	50	20120618	15	2776	52.6	-0.100692882453373	0.128108501304418
5	A	26	50	20120618	15	2778	52.64	-0.101888458599004	0.128601496152262
5	A	26	50	20120618	15	2780	52.68	-0.102935825163297	0.128597819196999
5	A	26	50	20120618	15	2782	52.72	-0.104092156882571	0.129043791443894
5	A	26	50	20120618	15	2784	52.76	-0.105304774301628	0.129608840472740
5	A	26	50	20120618	15	2786	52.8	-0.106814800832852	0.129982546406597
5	A	26	50	20120618	15	2788	52.84	-0.107670470748766	0.131210013068059
5	A	26	50	20120618	15	2790	52.88	-0.109124565133598	0.131997447179588
5	A	26	50	20120618	15	2792	52.92	-0.110540475752246	0.132434156327649
5	A	26	50	20120618	15	2794	52.96	-0.111742840122975	0.133553930626336
5	A	26	50	20120618	15	2796	53	-0.113126860225792	0.134326586206138
5	A	26	50	20120618	15	2798	53.04	-0.114099980578061	0.134943041897977
5	A	26	50	20120618	15	2800	53.08	-0.115498637791248	0.135556810584047
5	A	26	50	20120618	15	2802	53.12	-0.116031372040194	0.136668806708141
5	A	26	50	20120618	15	2804	53.16	-0.116759197050069	0.137587126284868
5	A	26	50	20120618	15	2806	53.2	-0.117826574736270	0.139285950326668
5	A	26	50	20120618	15	2808	53.24	-0.118162591878690	0.139959681667783
5	A	26	50	20120618	15	2810	53.28	-0.118544358829853	0.141311740544090
5	A	26	50	20120618	15	2812	53.32	-0.119001220521177	0.142616988951482
5	A	26	50	20120618	15	2814	53.36	-0.118802664937020	0.143460425920081
5	A	26	50	20120618	15	2816	53.4	-0.118921812429650	0.144676296030332
5	A	26	50	20120618	15	2818	53.44	-0.119229616011501	0.145792605505791
5	A	26	50	20120618	15	2820	53.48	-0.119234424337613	0.146537330367737
5	A	26	50	20120618	15	2822	53.52	-0.119163784370172	0.147873691473501
5	A	26	50	20120618	15	2824	53.56	-0.119154945535407	0.148043750654376
5	A	26	50	20120618	15	2826	53.6	-0.119144621776402	0.149584253487869
5	A	26	50	20120618	15	2828	53.64	-0.118736267610267	0.150995285069727
5	A	26	50	20120618	15	2830	53.68	-0.118922095272362	0.151761223135108
5	A	26	50	20120618	15	2832	53.72	-0.118695467548992	0.152764254104221
5	A	26	50	20120618	15	2834	53.76	-0.118841838652698	0.153910474196525
5	A	26	50	20120618	15	2836	53.8	-0.118668243937917	0.154690766529564
5	A	26	50	20120618	15	2838	53.84	-0.118532338014572	0.155819450373694
5	A	26	50	20120618	15	2840	53.88	-0.118164996041746	0.158023855764043
5	A	26	50	20120618	15	2842	53.92	-0.118087143585137	0.158837099273086
5	A	26	50	20120618	15	2844	53.96	-0.117945297964831	0.160261636594464
5	A	26	50	20120618	15	2846	54	-0.118665698353504	0.160789986781367
5	A	26	50	20120618	15	2848	54.04	-0.118967703659749	0.162001189986861
5	A	26	50	20120618	15	2850	54.08	-0.119121428673979	0.163637859342596
5	A	26	50	20120618	15	2852	54.12	-0.119792614430681	0.164641102443743
5	A	26	50	20120618	15	2854	54.16	-0.120294589534646	0.165732946024573
5	A	26	50	20120618	15	2856	54.2	-0.120574108845249	0.166703591503108
5	A	26	50	20120618	15	2858	54.24	-0.121217505305450	0.16811221892191
5	A	26	50	20120618	15	2860	54.28	-0.121589160629642	0.169409335601318
5	A	26	50	20120618	15	2862	54.32	-0.122078690654257	0.170660702471984
5	A	26	50	20120618	15	2864	54.36	-0.122125006148425	0.171707574061531
5	A	26	50	20120618	15	2866	54.4	-0.122171887328018	0.172618115463665
5	A	26	50	20120618	15	2868	54.44	-0.122530461176757	0.173378184542762
5	A	26	50	20120618	15	2870	54.48	-0.122884014567351	0.175192620543287
5	A	26	50	20120618	15	2872	54.52	-0.122558462605292	0.176994611464463
5	A	26	50	20120618	15	2874	54.56	-0.122665377150608	0.178069979457291
5	A	26	50	20120618	15	2876	54.6	-0.122548916663746	0.179821270822256
5	A	26	50	20120618	15	2878	54.64	-0.121981817025235	0.181113862018265
5	A	26	50	20120618	15	2880	54.68	-0.122220394853207	0.181671486425909
5	A	26	50	20120618	15	2882	54.72	-0.122109520509917	0.183350723609871
5	A	26	50	20120618	15	2884	54.76	-0.122439173691306	0.185190474033162
5	A	26	50	20120618	15	2886	54.8	-0.122320804016136	0.185880185987531
5	A	26	50	20120618	15	2888	54.84	-0.122454447197780	0.187000950235712
5	A	26	50	20120618	15	2890	54.88	-0.123121461024473	0.188129987633232
5	A	26	50	20120618	15	2892	54.92	-0.123395818455574	0.189028013245339
5	A	26	50	20120618	15	2894	54.96	-0.123479257055754	0.190590719231761
5	A	26	50	20120618	15	2896	55	-0.124525633670553	0.191353121763237
5	A	26	50	20120618	15	2898	55.04	-0.125058155787465	0.192169759384829
5	A	26	50	20120618	15	2900	55.08	-0.125741291648769	0.19271133246854
5	A	26	50	20120618	15	2902	55.12	-0.126718159666979	0.193239187680696
5	A	26	50	20120618	15	2904	55.16	-0.127116967891568	0.193025641432777
5	A	26	50	20120618	15	2906	55.2	-0.128152455061937	0.192933434708511
5	A	26	50	20120618	15	2908	55.24	-0.128910402820691	0.193308272013218
5	A	26	50	20120618	15	2910	55.28	-0.130090917591882	0.193973305940924
5	A	26	50	20120618	15	2912	55.32	-0.131414197222195	0.193928475370996
5	A	26	50	20120618	15	2914	55.36	-0.132962902494349	0.194085311655064
5	A	26	50	20120618	15	2916	55.4	-0.134116335075821	0.195418066516244
5	A	26	50	20120618	15	2918	55.44	-0.134535225132996	0.196109334105532
5	A	26	50	20120618	15	2920	55.48	-0.135520931985970	0.196030138146039
5	A	26	50	20120618	15	2922	55.52	-0.136755611136600	0.196783843264106
5	A	26	50	20120618	15	2924	55.56	-0.138225544713330	0.196296788113224
5	A	26	50	20120618	15	2926	55.6	-0.138588926888182	0.196714051824803
5	A	26	50	20120618	15	2928	55.64	-0.139137924593095	0.19724409906798
5	A	26	50	20120618	15	2930	55.68	-0.140160825262760	0.197615612970815
5	A	26	50	20120618	15	2932	55.72	-0.140902863118937	0.197928578432169
5	A	26	50	20120618	15	2934	55.76	-0.141804707107662	0.197951630113235
5	A	26	50	20120618	15	2936	55.8	-0.143059609512234	0.199007552669581
5	A	26	50	20120618	15	2938	55.84	-0.144240124283425	0.198753347781745
5	A	26	50	20120618	15	2940	55.88	-0.145154696194212	0.199803118509094
5	A	26	50	20120618	15	2942	55.92	-0.146398143468928	0.200627251462567
5	A	26	50	20120618	15	2944	55.96	-0.147094502227041	0.201186714347842
5	A	26	50	20120618	15	2946	56	-0.147647389019250	0.202189462474243
5	A	26	50	20120618	15	2948	56.04	-0.149216105413313	0.2022060794836
5	A	26	50	20120618	15	2950	56.08	-0.149982538453441	0.203655719095711
5	A	26	50	20120618	15	2952	56.12	-0.151083079447680	0.204082528748835
5	A	26	50	20120618	15	2954	56.16	-0.151927718497807	0.204749683996885
5	A	26	50	20120618	15	2956	56.2	-0.152941285357960	0.205443072906516
5	A	26	50	20120618	15	2958	56.24	-0.153767468921098	0.206362028879346
5	A	26	50	20120618	15	2960	56.28	-0.154742286329642	0.206620405697192
5	A	26	50	20120618	15	2962	56.32	-0.155896708860607	0.208152988934736
5	A	26	50	20120618	15	2964	56.36	-0.156869829212876	0.208369222188422
5	A	26	50	20120618	15	2966	56.4	-0.157571703403882	0.209280965672084
5	A	26	50	20120618	15	2968	56.44	-0.157443504944453	0.209998891187023
5	A	26	50	20120618	15	2970	56.48	-0.157548510301459	0.210114503145747
5	A	26	50	20120618	15	2972	56.52	-0.157712983338763	0.210559556153826
5	A	26	50	20120618	15	2974	56.56	-0.157657616877796	0.211148081127807
5	A	26	50	20120618	15	2976	56.6	-0.157739994817804	0.211284906289967
5	A	26	50	20120618	15	2978	56.64	-0.157252515402854	0.211165688086659
5	A	26	50	20120618	15	2980	56.68	-0.157154156849591	0.211285259843358
5	A	26	50	20120618	15	2982	56.72	-0.156822170215824	0.211928373460847
5	A	26	50	20120618	15	2984	56.76	-0.156727700749857	0.21209213939137
5	A	26	50	20120618	15	2986	56.8	-0.156392956399644	0.21241274160596
5	A	26	50	20120618	15	2988	56.84	-0.156100850588336	0.212846268773505
5	A	26	50	20120618	15	2990	56.88	-0.155443099860476	0.213509676355614
5	A	26	50	20120618	15	2992	56.92	-0.155325225160052	0.213411176380995
5	A	26	50	20120618	15	2994	56.96	-0.154714426322463	0.214092685896702
5	A	26	50	20120618	15	2996	57	-0.154752397956613	0.214208863540851
5	A	26	50	20120618	15	2998	57.04	-0.154674121235936	0.214326738241275
5	A	26	50	20120618	15	3000	57.08	-0.154408602639600	0.214225975524956
5	A	26	50	20120618	15	3002	57.12	-0.154209905634087	0.214034349587255
5	A	26	50	20120618	15	3004	57.16	-0.154071100572940	0.213993549525980
5	A	26	50	20120618	15	3006	57.2	-0.153489293113379	0.214552729568542
5	A	26	50	20120618	15	3008	57.24	-0.152846179495890	0.215079877673917
5	A	26	50	20120618	15	3010	57.28	-0.152400843645099	0.215908465400111
5	A	26	50	20120618	15	3012	57.32	-0.152179165669197	0.215960437748529
5	A	26	50	20120618	15	3014	57.36	-0.151641410962105	0.216749922469723
5	A	26	50	20120618	15	3016	57.4	-0.150799246785711	0.217853716155156
5	A	26	50	20120618	15	3018	57.44	-0.150623813593299	0.218439271280656
5	A	26	50	20120618	15	3020	57.48	-0.150294301833266	0.219152034916092
5	A	26	50	20120618	15	3022	57.52	-0.149606004092459	0.220345206898666
5	A	26	50	20120618	15	3024	57.56	-0.149062168267048	0.221210069202736
5	A	26	50	20120618	15	3026	57.6	-0.148281380959262	0.222398150016485
5	A	26	50	20120618	15	3028	57.64	-0.147907533604049	0.223067568006235
5	A	26	50	20120618	15	3030	57.68	-0.147470046638529	0.224265901868312
5	A	26	50	20120618	15	3032	57.72	-0.146812932306772	0.225550927021762
5	A	26	50	20120618	15	3034	57.76	-0.146248873227420	0.227001698004722
5	A	26	50	20120618	15	3036	57.8	-0.145939584721329	0.228110017173554
5	A	26	50	20120618	15	3038	57.84	-0.145663530233953	0.229247327720414
5	A	26	50	20120618	15	3040	57.88	-0.145001536865407	0.230800275633256
5	A	26	50	20120618	15	3042	57.92	-0.144958120509042	0.23241629747098
5	A	26	50	20120618	15	3044	57.96	-0.144693591862200	0.233841895452530
5	A	26	50	20120618	15	3046	58	-0.145095440645948	0.235072049119761
5	A	26	50	20120618	15	3048	58.04	-0.144936412330859	0.236015965961966
5	A	26	50	20120618	15	3050	58.08	-0.144872772720553	0.237223704344233
5	A	26	50	20120618	15	3052	58.12	-0.145120825779393	0.237962772351929
5	A	26	50	20120618	15	3054	58.16	-0.145363858380087	0.23830663837962
5	A	26	50	20120618	15	3056	58.2	-0.145656317744785	0.238941903111838
5	A	26	50	20120618	15	3058	58.24	-0.145826235504304	0.239818503388475
5	A	26	50	20120618	15	3060	58.28	-0.146447004547508	0.240056161977632
5	A	26	50	20120618	15	3062	58.32	-0.146753393915796	0.240606786028142
5	A	26	50	20120618	15	3064	58.36	-0.146879117501491	0.241596876943159
5	A	26	50	20120618	15	3066	58.4	-0.147002436924130	0.241564067188512
5	A	26	50	20120618	15	3068	58.44	-0.146993810221400	0.242354753991235
5	A	26	50	20120618	15	3070	58.48	-0.147045711859139	0.242382048312989
5	A	26	50	20120618	15	3072	58.52	-0.147384628139361	0.243068436865487
5	A	26	50	20120618	15	3074	58.56	-0.147296734766460	0.244040213714871
5	A	26	50	20120618	15	3076	58.6	-0.147062682421887	0.244916319016762
5	A	26	50	20120618	15	3078	58.64	-0.147143363305621	0.246006606962673
5	A	26	50	20120618	15	3080	58.68	-0.147198446923875	0.246800051481843
5	A	26	50	20120618	15	3082	58.72	-0.147012548551101	0.247557292133815
5	A	26	50	20120618	15	3084	58.76	-0.146854439474828	0.248647367947692
5	A	26	50	20120618	15	3086	58.8	-0.147022518756716	0.249715311319318
5	A	26	50	20120618	15	3088	58.84	-0.146750494777993	0.250599689770548
5	A	26	50	20120618	15	3090	58.88	-0.146816397130000	0.251834863895925
5	A	26	50	20120618	15	3092	58.92	-0.146995860831065	0.252308766860676
5	A	26	50	20120618	15	3094	58.96	-0.147175678085521	0.253355072764798
5	A	26	50	20120618	15	3096	59	-0.147419205660962	0.25491891012207
