# Supplementary material for: How Do Ants Make Sense of Gravity? A Boltzmann Walker Analysis of Lasius niger Trajectories on Various Inclines
Source: PLoS One. 2013 Oct 29;8(10):e76531. doi: 10.1371/journal.pone.0076531 (PMC3812222; doi:10.1371/journal.pone.0076531)
Supplement: Dataset S5 — Trajectories for . (ZIP) [file pone.0076531.s009.zip › Incline5/5-A-26-50-20120618-16.txt]

Pente	Colonie	Temperature	Humidite	Date	Indiv	Frame	Time	X	Y
5	A	26	50	20120618	16	44	0	0	0
5	A	26	50	20120618	16	46	0.04	0.00042161241828248	-0.0005161384527915
5	A	26	50	20120618	16	48	0.08	0.0014426392549768	0.000247275241380900
5	A	26	50	20120618	16	50	0.12	0.00139006586579558	7.58230601465987e-05
5	A	26	50	20120618	16	52	0.16	0.00138805768253701	5.69715933601989e-05
5	A	26	50	20120618	16	54	0.2	0.00093361429640404	-0.000378181919782001
5	A	26	50	20120618	16	56	0.24	0.000839901434693381	-0.0006658117451653
5	A	26	50	20120618	16	58	0.28	0.000112825958006131	4.63862048459898e-06
5	A	26	50	20120618	16	60	0.32	-0.000559653804105709	-0.000399805245150701
5	A	26	50	20120618	16	62	0.36	-0.00116445637619019	-0.000453319086350901
5	A	26	50	20120618	16	64	0.4	-0.00133571056752576	-0.0012057584832793
5	A	26	50	20120618	16	66	0.44	-0.00204790144646904	-0.0019778130223178
5	A	26	50	20120618	16	68	0.48	-0.00268356922955231	-0.0016131368420565
5	A	26	50	20120618	16	70	0.52	-0.00359107007252713	-0.0029590297472313
5	A	26	50	20120618	16	72	0.56	-0.00417794748770852	-0.0023830417764802
5	A	26	50	20120618	16	74	0.6	-0.00442539243471695	-0.0018923520967436
5	A	26	50	20120618	16	76	0.64	-0.00488295416175495	-0.0007702514167465
5	A	26	50	20120618	16	78	0.68	-0.00524101182254438	-0.000621497363188301
5	A	26	50	20120618	16	80	0.72	-0.00578909028864207	-0.00105007478326550
5	A	26	50	20120618	16	82	0.76	-0.00580461835355693	-0.0001392081120122
5	A	26	50	20120618	16	84	0.8	-0.00593684732163881	-9.14076936040006e-05
5	A	26	50	20120618	16	86	0.84	-0.00597917473356064	0.000335585807283299
5	A	26	50	20120618	16	88	0.88	-0.00603776560144976	0.0014834039609122
5	A	26	50	20120618	16	90	0.92	-0.00568170198178327	0.00122967283461903
5	A	26	50	20120618	16	92	0.96	-0.00590476588697638	0.001040507628516
5	A	26	50	20120618	16	94	1	-0.00572389504341667	0.00079932057652108
5	A	26	50	20120618	16	96	1.04	-0.00573384403582797	0.00140783545920679
5	A	26	50	20120618	16	98	1.08	-0.00531126288125527	0.00104322291855576
5	A	26	50	20120618	16	100	1.12	-0.00538041792445531	0.00175134793350722
5	A	26	50	20120618	16	102	1.16	-0.00508703932094101	0.00188469413030337
5	A	26	50	20120618	16	104	1.2	-0.00481703059654493	0.00210486596876143
5	A	26	50	20120618	16	106	1.24	-0.00507608623690043	0.00209144508205451
5	A	26	50	20120618	16	108	1.28	-0.00459570617403354	0.00278067620381266
5	A	26	50	20120618	16	110	1.32	-0.00374415869065401	0.00432390139841324
5	A	26	50	20120618	16	112	1.36	-0.00346496464917032	0.00372431727437392
5	A	26	50	20120618	16	114	1.4	-0.00323948950985336	0.00430572168306894
5	A	26	50	20120618	16	116	1.44	-0.0032591187940991	0.00501014145848697
5	A	26	50	20120618	16	118	1.48	-0.00350570814190229	0.00619137040752691
5	A	26	50	20120618	16	120	1.52	-0.00315493368095908	0.00580870543075219
5	A	26	50	20120618	16	122	1.56	-0.00302835449605887	0.00728093710452164
5	A	26	50	20120618	16	124	1.6	-0.00291805998032939	0.00739305595574658
5	A	26	50	20120618	16	126	1.64	-0.0028615692195804	0.00752754059446045
5	A	26	50	20120618	16	128	1.68	-0.00304557466750111	0.00769111065640487
5	A	26	50	20120618	16	130	1.72	-0.00354955229786976	0.00762835634378812
5	A	26	50	20120618	16	132	1.76	-0.0032774604368963	0.00814166212681418
5	A	26	50	20120618	16	134	1.8	-0.00315338947995712	0.00885408434988306
5	A	26	50	20120618	16	136	1.84	-0.0029584301206809	0.00811651953099553
5	A	26	50	20120618	16	138	1.88	-0.00264521858616788	0.00808302529698429
5	A	26	50	20120618	16	140	1.92	-0.00266235602611671	0.0076630293248036
5	A	26	50	20120618	16	142	1.96	-0.00249958004508757	0.00762224340566476
5	A	26	50	20120618	16	144	2	-0.00228857231051369	0.00761032865640177
5	A	26	50	20120618	16	146	2.04	-0.00229861322680654	0.00722658180625183
5	A	26	50	20120618	16	148	2.08	-0.00201511290502542	0.00743437927603912
5	A	26	50	20120618	16	150	2.12	-0.00223901119622033	0.00678826752579773
5	A	26	50	20120618	16	152	2.16	-0.00205965356117236	0.00721869049457379
5	A	26	50	20120618	16	154	2.2	-0.00169979277809090	0.00625337660116916
5	A	26	50	20120618	16	156	2.24	-0.00188750134422468	0.00561070138988433
5	A	26	50	20120618	16	158	2.28	-0.00119093752514563	0.00379406628727016
5	A	26	50	20120618	16	160	2.32	-0.00133958551268666	0.00354095034387662
5	A	26	50	20120618	16	162	2.36	-0.00105274764689834	0.00371388744935142
5	A	26	50	20120618	16	164	2.4	-0.00126867684466928	0.00432404281976948
5	A	26	50	20120618	16	166	2.44	-0.000958193328118075	0.00487762964769262
5	A	26	50	20120618	16	168	2.48	-0.00125473977001209	0.00452392069360748
5	A	26	50	20120618	16	170	2.52	-0.00098948280318558	0.00505967428850909
5	A	26	50	20120618	16	172	2.56	-0.00059959826617494	0.00475880035311422
5	A	26	50	20120618	16	174	2.6	-0.000449048161392509	0.00402289311272994
5	A	26	50	20120618	16	176	2.64	-0.00036003755977675	0.00467022108663498
5	A	26	50	20120618	16	178	2.68	-4.86489465455989e-06	0.00429144519715678
5	A	26	50	20120618	16	180	2.72	-0.00022331846363433	0.00477992870373607
5	A	26	50	20120618	16	182	2.76	0.000225156941265420	0.00414306591019259
5	A	26	50	20120618	16	184	2.8	0.00041611819859266	0.00508780299626469
5	A	26	50	20120618	16	186	2.84	0.00038035980866806	0.00473381827053489
5	A	26	50	20120618	16	188	2.88	3.33895822076302e-05	0.00518780203726009
5	A	26	50	20120618	16	190	2.92	0.000140756675863001	0.0054443545196102
5	A	26	50	20120618	16	192	2.96	0.000320814346624340	0.00498517351804328
5	A	26	50	20120618	16	194	3	-8.35517372649993e-05	0.00562838613048181
5	A	26	50	20120618	16	196	3.04	-0.000159388939547259	0.00599024802575402
5	A	26	50	20120618	16	198	3.08	-0.000186145860147350	0.0052479980375425
5	A	26	50	20120618	16	200	3.12	9.28572625054202e-05	0.0051988894715891
5	A	26	50	20120618	16	202	3.16	-0.000200040508397670	0.00492714833557911
5	A	26	50	20120618	16	204	3.2	-0.000310674435382120	0.00467295758987817
5	A	26	50	20120618	16	206	3.24	-0.000132646161082779	0.0036748410128943
5	A	26	50	20120618	16	208	3.28	2.40769858993999e-05	0.0038971271006281
5	A	26	50	20120618	16	210	3.32	1.10379368543304e-05	0.00311300224883471
5	A	26	50	20120618	16	212	3.36	-6.885098728413e-05	0.00351233373244201
5	A	26	50	20120618	16	214	3.4	-0.000464894424358899	0.0033453504660648
5	A	26	50	20120618	16	216	3.44	-0.00047704251885969	0.00357344897153996
5	A	26	50	20120618	16	218	3.48	-0.00074203785617716	0.00369266717484801
5	A	26	50	20120618	16	220	3.52	-0.000894044600928832	0.00397090662217711
5	A	26	50	20120618	16	222	3.56	-0.000769516025694069	0.00302281077889437
5	A	26	50	20120618	16	224	3.6	-0.000933734504556832	0.00349535609862572
5	A	26	50	20120618	16	226	3.64	-0.000731629244358092	0.00284838167811127
5	A	26	50	20120618	16	228	3.68	-0.000922866273329995	0.00281572041588827
5	A	26	50	20120618	16	230	3.72	-0.000947728147756514	0.00247752538458236
5	A	26	50	20120618	16	232	3.76	-0.00092027119144304	0.00214811969056661
5	A	26	50	20120618	16	234	3.8	-0.00143422468428067	0.0020674246646976
5	A	26	50	20120618	16	236	3.84	-0.00132319477749876	0.0015021776459527
5	A	26	50	20120618	16	238	3.88	-0.000672083782314375	0.000474984838126439
5	A	26	50	20120618	16	240	3.92	-0.000792624275303245	0.000352450304014599
5	A	26	50	20120618	16	242	3.96	-0.000268933922088680	0.000519956829409899
5	A	26	50	20120618	16	244	4	-0.00030725910962899	0.0005241287594189
5	A	26	50	20120618	16	246	4.04	0.000157988868120511	4.23203408539997e-05
5	A	26	50	20120618	16	248	4.08	0.000391298750573020	0.000740524647665419
5	A	26	50	20120618	16	250	4.12	0.00050000227604482	0.000468493597875139
5	A	26	50	20120618	16	252	4.16	0.00109543568327858	-0.0001937614001807
5	A	26	50	20120618	16	254	4.2	0.00107676099318744	-4.8712586155901e-05
5	A	26	50	20120618	16	256	4.24	0.00100529371081292	7.83050049485996e-05
5	A	26	50	20120618	16	258	4.28	0.00049883554985586	-0.000593432295043
5	A	26	50	20120618	16	260	4.32	0.000472778664969141	-0.000530125024923401
5	A	26	50	20120618	16	262	4.36	0.00066719060338857	-0.0012158630391825
5	A	26	50	20120618	16	264	4.4	0.00039667276211003	-0.000865908822105401
5	A	26	50	20120618	16	266	4.44	0.000389941105553140	-0.001243503843259
5	A	26	50	20120618	16	268	4.48	0.00039949411816697	-0.00142038660457290
5	A	26	50	20120618	16	270	4.52	0.00053024523307617	-0.0023101744226789
5	A	26	50	20120618	16	272	4.56	0.00078271063823102	-0.0024495875956577
5	A	26	50	20120618	16	274	4.6	0.00066227621125932	-0.0025247671886334
5	A	26	50	20120618	16	276	4.64	9.89878782983108e-05	-0.0023458762440611
5	A	26	50	20120618	16	278	4.68	-0.000120045518242040	-0.0021420739275875
5	A	26	50	20120618	16	280	4.72	-0.000672295914348729	-0.0027072643777899
5	A	26	50	20120618	16	282	4.76	-0.000872308138475157	-0.0022181161908363
5	A	26	50	20120618	16	284	4.8	-0.00137843395924505	-0.0027774447258226
5	A	26	50	20120618	16	286	4.84	-0.00168116051440664	-0.0030602874382973
5	A	26	50	20120618	16	288	4.88	-0.00180747099872999	-0.003087659541797
5	A	26	50	20120618	16	290	4.92	-0.00260450762034784	-0.0042328189739286
5	A	26	50	20120618	16	292	4.96	-0.00221029558983634	-0.0037922207385713
5	A	26	50	20120618	16	294	5	-0.00234273668995258	-0.0041100652367146
5	A	26	50	20120618	16	296	5.04	-0.002434879774609	-0.0041730613798505
5	A	26	50	20120618	16	298	5.08	-0.00282965041947764	-0.0041826143924644
5	A	26	50	20120618	16	300	5.12	-0.002824976443654	-0.004307072257021
5	A	26	50	20120618	16	302	5.16	-0.00311056980150743	-0.0044324493603932
5	A	26	50	20120618	16	304	5.2	-0.00346712839592075	-0.0054927913341215
5	A	26	50	20120618	16	306	5.24	-0.00339711068244766	-0.0059575160528529
5	A	26	50	20120618	16	308	5.28	-0.00305883079832801	-0.0057578290978458
5	A	26	50	20120618	16	310	5.32	-0.00271439908521205	-0.0071940336811138
5	A	26	50	20120618	16	312	5.36	-0.00277952361975933	-0.0065963163189768
5	A	26	50	20120618	16	314	5.4	-0.00268979176922675	-0.0071204945758704
5	A	26	50	20120618	16	316	5.44	-0.00275675478140512	-0.0075408695572858
5	A	26	50	20120618	16	318	5.48	-0.00202320220660219	-0.0072659464407605
5	A	26	50	20120618	16	320	5.52	-0.00207064907161981	-0.0074081456144571
5	A	26	50	20120618	16	322	5.56	-0.00195404716340215	-0.0069669816936748
5	A	26	50	20120618	16	324	5.6	-0.00224063754181706	-0.0067098069573573
5	A	26	50	20120618	16	326	5.64	-0.00226460846169928	-0.0060955432965405
5	A	26	50	20120618	16	328	5.68	-0.00290517649477618	-0.0069373539195431
5	A	26	50	20120618	16	330	5.72	-0.0032623361299535	-0.0079467488496869
5	A	26	50	20120618	16	332	5.76	-0.00374981554490351	-0.0075842859136507
5	A	26	50	20120618	16	334	5.8	-0.00361829368360281	-0.0092983127512469
5	A	26	50	20120618	16	336	5.84	-0.00394186574667377	-0.010130294589991
5	A	26	50	20120618	16	338	5.88	-0.00408646908342642	-0.010275746454881
5	A	26	50	20120618	16	340	5.92	-0.00409820705599412	-0.0124322807161438
5	A	26	50	20120618	16	342	5.96	-0.00481287987973936	-0.0122424225453952
5	A	26	50	20120618	16	344	6	-0.00529753086756462	-0.0148833249517707
5	A	26	50	20120618	16	346	6.04	-0.0054005563255835	-0.0142909816011707
5	A	26	50	20120618	16	348	6.08	-0.00569082365926058	-0.0144181901111062
5	A	26	50	20120618	16	350	6.12	-0.00596284763798304	-0.0145676017739709
5	A	26	50	20120618	16	352	6.16	-0.00583754831635679	-0.01505097996959
5	A	26	50	20120618	16	354	6.2	-0.00602309313574014	-0.0144669097683299
5	A	26	50	20120618	16	356	6.24	-0.00553306813637786	-0.0150768600777814
5	A	26	50	20120618	16	358	6.28	-0.0053512709829348	-0.0148560306300169
5	A	26	50	20120618	16	360	6.32	-0.00527172147005131	-0.0158988010002327
5	A	26	50	20120618	16	362	6.36	-0.00524463928033187	-0.015807796357494
5	A	26	50	20120618	16	364	6.4	-0.00564146760593376	-0.0148527779388234
5	A	26	50	20120618	16	366	6.44	-0.00642557831559152	-0.0148422420477837
5	A	26	50	20120618	16	368	6.48	-0.00660320353902558	-0.0139968251801971
5	A	26	50	20120618	16	370	6.52	-0.0068629238597554	-0.0141285591735322
5	A	26	50	20120618	16	372	6.56	-0.00683251826816438	-0.0138362412301897
5	A	26	50	20120618	16	374	6.6	-0.0070050523227739	-0.0130728487492207
5	A	26	50	20120618	16	376	6.64	-0.00663622542570699	-0.0131425694778456
5	A	26	50	20120618	16	378	6.68	-0.00693398809126465	-0.0125787932412056
5	A	26	50	20120618	16	380	6.72	-0.00672857357132996	-0.0114387249778985
5	A	26	50	20120618	16	382	6.76	-0.00684178136699792	-0.0112422200034068
5	A	26	50	20120618	16	384	6.8	-0.00644714507241771	-0.0110611299567449
5	A	26	50	20120618	16	386	6.84	-0.00651820930392696	-0.0106813429045696
5	A	26	50	20120618	16	388	6.88	-0.00629780412023111	-0.010283453918796
5	A	26	50	20120618	16	390	6.92	-0.00613432103242078	-0.0095986917118949
5	A	26	50	20120618	16	392	6.96	-0.00627708589154235	-0.0099948836413937
5	A	26	50	20120618	16	394	7	-0.00600661754773849	-0.0097188998646966
5	A	26	50	20120618	16	396	7.04	-0.00635366555594485	-0.0093681749012281
5	A	26	50	20120618	16	398	7.08	-0.00637749505447083	-0.0096196927832962
5	A	26	50	20120618	16	400	7.12	-0.00666309548339208	-0.0092701699013556
5	A	26	50	20120618	16	402	7.16	-0.00669666184229501	-0.0085225671148105
5	A	26	50	20120618	16	404	7.2	-0.00688301276340891	-0.0086866583144527
5	A	26	50	20120618	16	406	7.24	-0.00657456571438753	-0.0087715181992629
5	A	26	50	20120618	16	408	7.28	-0.00632716319378598	-0.0084224054392555
5	A	26	50	20120618	16	410	7.32	-0.00611862326187844	-0.0079385464110251
5	A	26	50	20120618	16	412	7.36	-0.00612182645559722	-0.0072266808012012
5	A	26	50	20120618	16	414	7.4	-0.00615569687041605	-0.0075207665114967
5	A	26	50	20120618	16	416	7.44	-0.00636474591920604	-0.0072370469866134
5	A	26	50	20120618	16	418	7.48	-0.00669891044185918	-0.0070237977235432
5	A	26	50	20120618	16	420	7.52	-0.00707301235551373	-0.0070144214876246
5	A	26	50	20120618	16	422	7.56	-0.00685519518263703	-0.0063286976155012
5	A	26	50	20120618	16	424	7.6	-0.00695030811577443	-0.0061604698411891
5	A	26	50	20120618	16	426	7.64	-0.00718342707939602	-0.00534243214817
5	A	26	50	20120618	16	428	7.68	-0.0068639350224525	-0.0056397210521842
5	A	26	50	20120618	16	430	7.72	-0.00690748572910578	-0.0057503196238296
5	A	26	50	20120618	16	432	7.76	-0.00666162470128721	-0.0040841639153198
5	A	26	50	20120618	16	434	7.8	-0.00688347945388449	-0.0039190191265736
5	A	26	50	20120618	16	436	7.84	-0.00637446156637954	-0.0043018891643149
5	A	26	50	20120618	16	438	7.88	-0.00605075515302016	-0.0025689047939151
5	A	26	50	20120618	16	440	7.92	-0.00637202204798445	-0.0031917668731911
5	A	26	50	20120618	16	442	7.96	-0.00602554679627085	-0.0028359436698302
5	A	26	50	20120618	16	444	8	-0.0058633577138701	-0.0031098556236584
5	A	26	50	20120618	16	446	8.04	-0.00544933962241756	-0.0027969679440512
5	A	26	50	20120618	16	448	8.08	-0.00512545643236287	-0.0015174157970873
5	A	26	50	20120618	16	450	8.12	-0.00499506594191208	-0.0023100824987974
5	A	26	50	20120618	16	452	8.16	-0.00484228845076891	-0.00171756944256990
5	A	26	50	20120618	16	454	8.2	-0.00447206855334307	-0.0023648337768647
5	A	26	50	20120618	16	456	8.24	-0.00448123972829506	-0.0014611725237117
5	A	26	50	20120618	16	458	8.28	-0.0046341798539979	-0.0017651648000116
5	A	26	50	20120618	16	460	8.32	-0.00450557127263569	-0.0023252499392538
5	A	26	50	20120618	16	462	8.36	-0.00423611409152893	-0.0014559823599378
5	A	26	50	20120618	16	464	8.4	-0.00414924602346016	-0.0011419350252094
5	A	26	50	20120618	16	466	8.44	-0.00383619570929325	-0.000975552799596201
5	A	26	50	20120618	16	468	8.48	-0.00389226927704135	-0.0007879573705474
5	A	26	50	20120618	16	470	8.52	-0.00379953929375654	-0.0009863715333484
5	A	26	50	20120618	16	472	8.56	-0.00339667227624332	-0.000789343299838501
5	A	26	50	20120618	16	474	8.6	-0.00349232261053442	0.000376060599438399
5	A	26	50	20120618	16	476	8.64	-0.00344137556694993	0.000405511596874899
5	A	26	50	20120618	16	478	8.68	-0.00312909599917452	0.000120879904243799
5	A	26	50	20120618	16	480	8.72	-0.00304739688167623	0.000362554859917799
5	A	26	50	20120618	16	482	8.76	-0.00305013338491942	0.00123035165712897
5	A	26	50	20120618	16	484	8.8	-0.00319555696553824	0.00106165012127348
5	A	26	50	20120618	16	486	8.84	-0.00345717233244164	0.00111007279364914
5	A	26	50	20120618	16	488	8.88	-0.00353209029590836	0.00178583353122568
5	A	26	50	20120618	16	490	8.92	-0.00352355551705943	0.00243343727677538
5	A	26	50	20120618	16	492	8.96	-0.00345385600163788	0.00219437154512402
5	A	26	50	20120618	16	494	9	-0.00361428438815348	0.00171441574632584
5	A	26	50	20120618	16	496	9.04	-0.00397062377946463	0.00177569361998347
5	A	26	50	20120618	16	498	9.08	-0.00438207507330146	0.00190154448489905
5	A	26	50	20120618	16	500	9.12	-0.00444533284594641	0.00196847921280617
5	A	26	50	20120618	16	502	9.16	-0.00466467029840266	0.00199231578239997
5	A	26	50	20120618	16	504	9.2	-0.0048506252397191	0.0026823105794818
5	A	26	50	20120618	16	506	9.24	-0.00527884910640567	0.00393039647468293
5	A	26	50	20120618	16	508	9.28	-0.00580369204367358	0.00394687206268457
5	A	26	50	20120618	16	510	9.32	-0.00576841236503984	0.00567349035073335
5	A	26	50	20120618	16	512	9.36	-0.00548194290188451	0.00611347411029784
5	A	26	50	20120618	16	514	9.4	-0.00565888081752726	0.00560385376781532
5	A	26	50	20120618	16	516	9.44	-0.00516069651301687	0.0064260640979502
5	A	26	50	20120618	16	518	9.48	-0.00522953052973825	0.00654688460522442
5	A	26	50	20120618	16	520	9.52	-0.0052781526062262	0.00700480837093439
5	A	26	50	20120618	16	522	9.56	-0.00513273397535485	0.00633999152501026
5	A	26	50	20120618	16	524	9.6	-0.00535624265071332	0.00683973853550708
5	A	26	50	20120618	16	526	9.64	-0.00503453558177774	0.00704612709503285
5	A	26	50	20120618	16	528	9.68	-0.00510626668569232	0.00677270523691466
5	A	26	50	20120618	16	530	9.72	-0.00510778279334186	0.00677146362811757
5	A	26	50	20120618	16	532	9.76	-0.00471482050335543	0.00718887399364217
5	A	26	50	20120618	16	534	9.8	-0.00472939743893891	0.00772652609954059
5	A	26	50	20120618	16	536	9.84	-0.00451102455084288	0.00746196499649745
5	A	26	50	20120618	16	538	9.88	-0.00465542841277255	0.00804119710244998
5	A	26	50	20120618	16	540	9.92	-0.00454546340880311	0.00768265578062222
5	A	26	50	20120618	16	542	9.96	-0.00426881141619778	0.00828679013679847
5	A	26	50	20120618	16	544	10	-0.00405554518256479	0.00743636412477391
5	A	26	50	20120618	16	546	10.04	-0.00399846328054672	0.00820924173610575
5	A	26	50	20120618	16	548	10.08	-0.00373792363518954	0.00816968710200499
5	A	26	50	20120618	16	550	10.12	-0.00358848983988258	0.00819806237789519
5	A	26	50	20120618	16	552	10.16	-0.00351477607926422	0.00825844434726105
5	A	26	50	20120618	16	554	10.2	-0.00336508723054128	0.00895161263957685
5	A	26	50	20120618	16	556	10.24	-0.00305837757823661	0.0089418736932349
5	A	26	50	20120618	16	558	10.28	-0.00264060683574098	0.00863147004439464
5	A	26	50	20120618	16	560	10.32	-0.00249926679678350	0.00972411619142143
5	A	26	50	20120618	16	562	10.36	-0.00255128736988319	0.00937532035667334
5	A	26	50	20120618	16	564	10.4	-0.00240847357897237	0.00997214874416502
5	A	26	50	20120618	16	566	10.44	-0.00232447629372454	0.00960176472725526
5	A	26	50	20120618	16	568	10.48	-0.00240180556202578	0.00920671838145264
5	A	26	50	20120618	16	570	10.52	-0.00263998670309388	0.0101645178510936
5	A	26	50	20120618	16	572	10.56	-0.00265033379662298	0.0102362347421619
5	A	26	50	20120618	16	574	10.6	-0.00301947040646004	0.0101770739462071
5	A	26	50	20120618	16	576	10.64	-0.00289582712891533	0.00954397437495313
5	A	26	50	20120618	16	578	10.68	-0.00306783156054573	0.0098569617566165
5	A	26	50	20120618	16	580	10.72	-0.00334018858656214	0.00963639464546777
5	A	26	50	20120618	16	582	10.76	-0.00343025984834968	0.0103659167116179
5	A	26	50	20120618	16	584	10.8	-0.00318724775375252	0.0101179265852812
5	A	26	50	20120618	16	586	10.84	-0.00344004479198774	0.0109814121524475
5	A	26	50	20120618	16	588	10.88	-0.00386839735210849	0.0109821037028795
5	A	26	50	20120618	16	590	10.92	-0.00436229022556386	0.0112459605982793
5	A	26	50	20120618	16	592	10.96	-0.00456568242010436	0.0108808389407458
5	A	26	50	20120618	16	594	11	-0.00447520103638372	0.0116397483647221
5	A	26	50	20120618	16	596	11.04	-0.00465166660469664	0.0119750159739539
5	A	26	50	20120618	16	598	11.08	-0.00448438635347134	0.0113676748885249
5	A	26	50	20120618	16	600	11.12	-0.00483996206945881	0.0118714743279847
5	A	26	50	20120618	16	602	11.16	-0.00468186006425331	0.0112060232072779
5	A	26	50	20120618	16	604	11.2	-0.00471861759605973	0.0125376870026949
5	A	26	50	20120618	16	606	11.24	-0.00476242922511526	0.0122339287787396
5	A	26	50	20120618	16	608	11.28	-0.00517823063986995	0.0126845877293796
5	A	26	50	20120618	16	610	11.32	-0.00498684865400791	0.0129078602310732
5	A	26	50	20120618	16	612	11.36	-0.00527328700446486	0.0134126602266283
5	A	26	50	20120618	16	614	11.4	-0.00551945279530611	0.0137245148232283
5	A	26	50	20120618	16	616	11.44	-0.00543899040756811	0.013911014943873
5	A	26	50	20120618	16	618	11.48	-0.00563692373775785	0.015433627975802
5	A	26	50	20120618	16	620	11.52	-0.00551577937557785	0.0158771988880674
5	A	26	50	20120618	16	622	11.56	-0.00614264650766247	0.0157839993858799
5	A	26	50	20120618	16	624	11.6	-0.0064963667754561	0.0164816761910326
5	A	26	50	20120618	16	626	11.64	-0.00646704800698777	0.0158522825664188
5	A	26	50	20120618	16	628	11.68	-0.00648660304502148	0.0162719822608581
5	A	26	50	20120618	16	630	11.72	-0.0063663524658129	0.0165375715678718
5	A	26	50	20120618	16	632	11.76	-0.00602486797376091	0.0165583265661132
5	A	26	50	20120618	16	634	11.8	-0.00626150832915281	0.0165339738085691
5	A	26	50	20120618	16	636	11.84	-0.0060555493369966	0.0164850915167857
5	A	26	50	20120618	16	638	11.88	-0.00614684389351559	0.0170158246535409
5	A	26	50	20120618	16	640	11.92	-0.00613023395522552	0.0165265562584345
5	A	26	50	20120618	16	642	11.96	-0.00590081316006955	0.0175047607084601
5	A	26	50	20120618	16	644	12	-0.00573381575155672	0.0173780118179324
5	A	26	50	20120618	16	646	12.04	-0.00568182926100388	0.0179222577652761
5	A	26	50	20120618	16	648	12.08	-0.00537026387107747	0.0182014659488954
5	A	26	50	20120618	16	650	12.12	-0.00520265835073282	0.0188807622203779
5	A	26	50	20120618	16	652	12.16	-0.0045514059341922	0.0183611306600873
5	A	26	50	20120618	16	654	12.2	-0.00424534183502341	0.0189318789695899
5	A	26	50	20120618	16	656	12.24	-0.00406019299543753	0.0195967290495327
5	A	26	50	20120618	16	658	12.28	-0.00387064595167266	0.0197710591553665
5	A	26	50	20120618	16	660	12.32	-0.00373384907378431	0.019948967221513
5	A	26	50	20120618	16	662	12.36	-0.00388133033513639	0.0199673873531629
5	A	26	50	20120618	16	664	12.4	-0.00388784985965893	0.0204573416418471
5	A	26	50	20120618	16	666	12.44	-0.00359650065260664	0.020702474349681
5	A	26	50	20120618	16	668	12.48	-0.00395754937508049	0.0214430272816177
5	A	26	50	20120618	16	670	12.52	-0.00344870119320302	0.0217918006303701
5	A	26	50	20120618	16	672	12.56	-0.0035059556292757	0.0225028459963279
5	A	26	50	20120618	16	674	12.6	-0.00337810365216936	0.0227313475526683
5	A	26	50	20120618	16	676	12.64	-0.00331649343832458	0.0232003219831547
5	A	26	50	20120618	16	678	12.68	-0.00341751071308489	0.0235027798377394
5	A	26	50	20120618	16	680	12.72	-0.00319179515746233	0.0254780189913737
5	A	26	50	20120618	16	682	12.76	-0.00328487869413773	0.0250688587235079
5	A	26	50	20120618	16	684	12.8	-0.00345490959074184	0.0254732813759398
5	A	26	50	20120618	16	686	12.84	-0.00322123201276313	0.0261247176402435
5	A	26	50	20120618	16	688	12.88	-0.00348054928262767	0.0268894324108933
5	A	26	50	20120618	16	690	12.92	-0.00358979728032099	0.0280700886034405
5	A	26	50	20120618	16	692	12.96	-0.00373022868706464	0.0278824224637136
5	A	26	50	20120618	16	694	13	-0.0038343148052553	0.0282117928023903
5	A	26	50	20120618	16	696	13.04	-0.00409629786768491	0.0283016660742791
5	A	26	50	20120618	16	698	13.08	-0.00400204053375275	0.0282045803132222
5	A	26	50	20120618	16	700	13.12	-0.00448647938954365	0.0284491685488346
5	A	26	50	20120618	16	702	13.16	-0.00422909252119175	0.0285917212759218
5	A	26	50	20120618	16	704	13.2	-0.00466085192178425	0.0299147180635218
5	A	26	50	20120618	16	706	13.24	-0.00480382891294017	0.0304053087483091
5	A	26	50	20120618	16	708	13.28	-0.00454679559797886	0.0297313652751602
5	A	26	50	20120618	16	710	13.32	-0.00432921884140776	0.0298534826162711
5	A	26	50	20120618	16	712	13.36	-0.00433848194024131	0.0295181018699543
5	A	26	50	20120618	16	714	13.4	-0.004366907632845	0.0294499367762479
5	A	26	50	20120618	16	716	13.44	-0.00415364422763914	0.0284540475856248
5	A	26	50	20120618	16	718	13.48	-0.00385086110393506	0.028498878155552
5	A	26	50	20120618	16	720	13.52	-0.0038044041884111	0.0288358145367874
5	A	26	50	20120618	16	722	13.56	-0.00418850459195164	0.0286909990680004
5	A	26	50	20120618	16	724	13.6	-0.00377682702394483	0.0282537242345146
5	A	26	50	20120618	16	726	13.64	-0.00359057509778029	0.0281349302952753
5	A	26	50	20120618	16	728	13.68	-0.00380744474757021	0.0278176514825569
5	A	26	50	20120618	16	730	13.72	-0.0036986210139456	0.0275176260752994
5	A	26	50	20120618	16	732	13.76	-0.00341125281807138	0.0276574917966181
5	A	26	50	20120618	16	734	13.8	-0.00344561820763705	0.02774800146461
5	A	26	50	20120618	16	736	13.84	-0.00342695058861373	0.0274907560176144
5	A	26	50	20120618	16	738	13.88	-0.00322924353259397	0.027366588066838
5	A	26	50	20120618	16	740	13.92	-0.00327082141132774	0.02776228502159
5	A	26	50	20120618	16	742	13.96	-0.00300862621686376	0.0281673157858536
5	A	26	50	20120618	16	744	14	-0.00272917761693884	0.026765264460117
5	A	26	50	20120618	16	746	14.04	-0.00259518088190399	0.0268066302068164
5	A	26	50	20120618	16	748	14.08	-0.00246266907110963	0.0271460414617859
5	A	26	50	20120618	16	750	14.12	-0.00227571003816391	0.0275550320240242
5	A	26	50	20120618	16	752	14.16	-0.0018291721058446	0.0267870433489775
5	A	26	50	20120618	16	754	14.2	-0.00183468753873786	0.0266337425988163
5	A	26	50	20120618	16	756	14.24	-0.00136021888856168	0.0263432631331048
5	A	26	50	20120618	16	758	14.28	-0.00099506894675695	0.0268399349362103
5	A	26	50	20120618	16	760	14.32	-0.000282093179286559	0.0262099735048512
5	A	26	50	20120618	16	762	14.36	-0.00046275896187972	0.0260563192012993
5	A	26	50	20120618	16	764	14.4	0.000692441386544741	0.0254410655909889
5	A	26	50	20120618	16	766	14.44	0.00112724134629635	0.0250564702127015
5	A	26	50	20120618	16	768	14.48	0.00155379644097933	0.0254679780750809
5	A	26	50	20120618	16	770	14.52	0.0025684805298464	0.0253211968494422
5	A	26	50	20120618	16	772	14.56	0.00303230722296571	0.0248901799109699
5	A	26	50	20120618	16	774	14.6	0.00309345074633491	0.0256105308021681
5	A	26	50	20120618	16	776	14.64	0.00379441984066076	0.0250064353368648
5	A	26	50	20120618	16	778	14.68	0.00428720255646967	0.0248932275411968
5	A	26	50	20120618	16	780	14.72	0.0048205873436543	0.0236869599410351
5	A	26	50	20120618	16	782	14.76	0.00526648180880273	0.0237876590177438
5	A	26	50	20120618	16	784	14.8	0.00626164975050905	0.0229265585217505
5	A	26	50	20120618	16	786	14.84	0.00666354096066424	0.0229373348290958
5	A	26	50	20120618	16	788	14.88	0.00735060126460415	0.0222191618267837
5	A	26	50	20120618	16	790	14.92	0.00803680596933882	0.0226016783111343
5	A	26	50	20120618	16	792	14.96	0.00901836493393442	0.0216195536611138
5	A	26	50	20120618	16	794	15	0.00967912086561422	0.0209788795620197
5	A	26	50	20120618	16	796	15.04	0.0103797265070545	0.0205594195767792
5	A	26	50	20120618	16	798	15.08	0.0106501877797905	0.0205706696456678
5	A	26	50	20120618	16	800	15.12	0.0111821371402094	0.0206165679468347
5	A	26	50	20120618	16	802	15.16	0.0116769492524803	0.0205167456825345
5	A	26	50	20120618	16	804	15.2	0.0124316160357694	0.0200691046636366
5	A	26	50	20120618	16	806	15.24	0.0130543296226214	0.0194874032700935
5	A	26	50	20120618	16	808	15.28	0.0132245160827173	0.0197634011889262
5	A	26	50	20120618	16	810	15.32	0.0142420215276413	0.0199978990107711
5	A	26	50	20120618	16	812	15.36	0.0146821106461162	0.0196232879802341
5	A	26	50	20120618	16	814	15.4	0.0146910060494236	0.0197668447989506
5	A	26	50	20120618	16	816	15.44	0.0151596693529262	0.0199109602320242
5	A	26	50	20120618	16	818	15.48	0.0150453160442727	0.0191871091622592
5	A	26	50	20120618	16	820	15.52	0.0153391189118557	0.018828252470807
5	A	26	50	20120618	16	822	15.56	0.0146673533275929	0.0186089220894185
5	A	26	50	20120618	16	824	15.6	0.0144226590259633	0.0191203370689117
5	A	26	50	20120618	16	826	15.64	0.0143163455214119	0.0184513786985702
5	A	26	50	20120618	16	828	15.68	0.0144911635309246	0.0179005213028224
5	A	26	50	20120618	16	830	15.72	0.0143163879478187	0.0183591295478966
5	A	26	50	20120618	16	832	15.76	0.0143591466948771	0.0179172797335366
5	A	26	50	20120618	16	834	15.8	0.0142177394807754	0.0169523476777938
5	A	26	50	20120618	16	836	15.84	0.0144401882030689	0.0160946342232823
5	A	26	50	20120618	16	838	15.88	0.0149119910606800	0.0147574740868551
5	A	26	50	20120618	16	840	15.92	0.0146369618781375	0.0145163153191314
5	A	26	50	20120618	16	842	15.96	0.0150376651489003	0.0137469265726580
5	A	26	50	20120618	16	844	16	0.0153243898776036	0.0124432408712521
5	A	26	50	20120618	16	846	16.04	0.0156594877812079	0.0118565543749017
5	A	26	50	20120618	16	848	16.08	0.0159509571964130	0.0115117691083951
5	A	26	50	20120618	16	850	16.12	0.0155194806385330	0.0105502453073376
5	A	26	50	20120618	16	852	16.16	0.0158081923372914	0.0110112082179932
5	A	26	50	20120618	16	854	16.2	0.0163014700278472	0.0107191731173631
5	A	26	50	20120618	16	856	16.24	0.0163530181121957	0.00996886211184606
5	A	26	50	20120618	16	858	16.28	0.0167661098937648	0.0100053488217553
5	A	26	50	20120618	16	860	16.32	0.0165705241580886	0.00961629867074645
5	A	26	50	20120618	16	862	16.36	0.0166280119393991	0.00951963717375825
5	A	26	50	20120618	16	864	16.4	0.0164054854353597	0.00814381950960358
5	A	26	50	20120618	16	866	16.44	0.0164382244793286	0.00754468793390422
5	A	26	50	20120618	16	868	16.48	0.0167882423360160	0.00740411510580433
5	A	26	50	20120618	16	870	16.52	0.0172267899617079	0.00649774563367942
5	A	26	50	20120618	16	872	16.56	0.0176505590556730	0.00628639141678276
5	A	26	50	20120618	16	874	16.6	0.0181131483119252	0.00522855967212768
5	A	26	50	20120618	16	876	16.64	0.0183514432971851	0.00579862915912028
5	A	26	50	20120618	16	878	16.68	0.0183030771933519	0.00496127330883917
5	A	26	50	20120618	16	880	16.72	0.0187815763521809	0.00536269782851877
5	A	26	50	20120618	16	882	16.76	0.0188106384408876	0.00521045773852931
5	A	26	50	20120618	16	884	16.8	0.0191540802045099	0.00449507780800288
5	A	26	50	20120618	16	886	16.84	0.0192847535376732	0.00488384511629924
5	A	26	50	20120618	16	888	16.88	0.0193172804496078	0.00468684516706067
5	A	26	50	20120618	16	890	16.92	0.0191138458286604	0.00436772787671118
5	A	26	50	20120618	16	892	16.96	0.019120139079013	0.00457045539087736
5	A	26	50	20120618	16	894	17	0.0188863695771527	0.00433300893375492
5	A	26	50	20120618	16	896	17.04	0.0193217352223293	0.00383881200438365
5	A	26	50	20120618	16	898	17.08	0.0194152288809377	0.00267379701383631
5	A	26	50	20120618	16	900	17.12	0.0193419938316103	0.00191891102744499
5	A	26	50	20120618	16	902	17.16	0.01964110707112	0.00131363469381711
5	A	26	50	20120618	16	904	17.2	0.0197194686446111	0.00103816003400246
5	A	26	50	20120618	16	906	17.24	0.0197026677874901	-0.0003324674663783
5	A	26	50	20120618	16	908	17.28	0.020360559936706	-0.0012204521621924
5	A	26	50	20120618	16	910	17.32	0.0203612811856229	-0.0015020079403252
5	A	26	50	20120618	16	912	17.36	0.0205100281681133	-0.002479682060265
5	A	26	50	20120618	16	914	17.4	0.0214457496427252	-0.0031519214060712
5	A	26	50	20120618	16	916	17.44	0.0215108600351369	-0.0053706244955359
5	A	26	50	20120618	16	918	17.48	0.0221956434552414	-0.0065056510874931
5	A	26	50	20120618	16	920	17.52	0.0228295010449648	-0.006790325206531
5	A	26	50	20120618	16	922	17.56	0.0229869171565926	-0.0083401477074
5	A	26	50	20120618	16	924	17.6	0.0234451506350727	-0.0087078149493458
5	A	26	50	20120618	16	926	17.64	0.0241124402334106	-0.0104500624185791
5	A	26	50	20120618	16	928	17.68	0.0242263622069276	-0.010794911324696
5	A	26	50	20120618	16	930	17.72	0.0249129982467988	-0.0117170846333804
5	A	26	50	20120618	16	932	17.76	0.0248957094859988	-0.0123371112144639
5	A	26	50	20120618	16	934	17.8	0.0251896749881415	-0.0125485856395133
5	A	26	50	20120618	16	936	17.84	0.0259709219153354	-0.0130893455504257
5	A	26	50	20120618	16	938	17.88	0.0264333626791636	-0.0141364363430746
5	A	26	50	20120618	16	940	17.92	0.0269691657715399	-0.014857303422223
5	A	26	50	20120618	16	942	17.96	0.0276286206267423	-0.0152494577720013
5	A	26	50	20120618	16	944	18	0.0280838206171311	-0.0157902883935918
5	A	26	50	20120618	16	946	18.04	0.0282271016642029	-0.0155161925920005
5	A	26	50	20120618	16	948	18.08	0.0284079017970845	-0.0169669706460287
5	A	26	50	20120618	16	950	18.12	0.0289848514330581	-0.0176363674225746
5	A	26	50	20120618	16	952	18.16	0.0293864244451617	-0.0175856607952957
5	A	26	50	20120618	16	954	18.2	0.0299669732546515	-0.0193474739091645
5	A	26	50	20120618	16	956	18.24	0.029914319962404	-0.020177237553936
5	A	26	50	20120618	16	958	18.28	0.0301755782403829	-0.0201479103001863
5	A	26	50	20120618	16	960	18.32	0.0304144502247762	-0.0220507233346508
5	A	26	50	20120618	16	962	18.36	0.0303163264309645	-0.0230720457419796
5	A	26	50	20120618	16	964	18.4	0.0307888774075501	-0.0233596345551696
5	A	26	50	20120618	16	966	18.44	0.0313465032294074	-0.0250359004764368
5	A	26	50	20120618	16	968	18.48	0.0313004352226131	-0.0251955298322897
5	A	26	50	20120618	16	970	18.52	0.0314385473191145	-0.0264444783977639
5	A	26	50	20120618	16	972	18.56	0.0310994684043321	-0.0267408480629626
5	A	26	50	20120618	16	974	18.6	0.0308702950965495	-0.0266328728574754
5	A	26	50	20120618	16	976	18.64	0.0306926628020476	-0.0273042071066017
5	A	26	50	20120618	16	978	18.68	0.0302073683470515	-0.0271589037341357
5	A	26	50	20120618	16	980	18.72	0.0299330462712902	-0.0273850011274201
5	A	26	50	20120618	16	982	18.76	0.0296667852128344	-0.0270548883266232
5	A	26	50	20120618	16	984	18.8	0.029520293900976	-0.0277881368455102
5	A	26	50	20120618	16	986	18.84	0.0287682434127772	-0.0300516987891733
5	A	26	50	20120618	16	988	18.88	0.028662898644516	-0.0300192991564593
5	A	26	50	20120618	16	990	18.92	0.0280389334786614	-0.0301588961772012
5	A	26	50	20120618	16	992	18.96	0.0281572324431539	-0.0304594872698836
5	A	26	50	20120618	16	994	19	0.0273515974030768	-0.0324925182607443
5	A	26	50	20120618	16	996	19.04	0.0272730024843479	-0.0321898412030574
5	A	26	50	20120618	16	998	19.08	0.0267163750972657	-0.0325207601055849
5	A	26	50	20120618	16	1000	19.12	0.0263285977384630	-0.032092960502967
5	A	26	50	20120618	16	1002	19.16	0.0265566396753957	-0.0327209420353388
5	A	26	50	20120618	16	1004	19.2	0.02579048947798	-0.0334397160784149
5	A	26	50	20120618	16	1006	19.24	0.0254993736161655	-0.0335195484340109
5	A	26	50	20120618	16	1008	19.28	0.0246691595443744	-0.0333852688562635
5	A	26	50	20120618	16	1010	19.32	0.0240860085819299	-0.0343651067229537
5	A	26	50	20120618	16	1012	19.36	0.0234564714146395	-0.0352927601091924
5	A	26	50	20120618	16	1014	19.4	0.0224959375630757	-0.0352168168408929
5	A	26	50	20120618	16	1016	19.44	0.0218177514492397	-0.0346964569606178
5	A	26	50	20120618	16	1018	19.48	0.0212168521065873	-0.0356957402637906
5	A	26	50	20120618	16	1020	19.52	0.0200750867870054	-0.0366430512185462
5	A	26	50	20120618	16	1022	19.56	0.0191456656338138	-0.0371658859725555
5	A	26	50	20120618	16	1024	19.6	0.0181005618112201	-0.0367452988591058
5	A	26	50	20120618	16	1026	19.64	0.017977737363328	-0.0365838663809609
5	A	26	50	20120618	16	1028	19.68	0.0176172543262791	-0.0362157465906752
5	A	26	50	20120618	16	1030	19.72	0.0174169309751689	-0.0354648698997332
5	A	26	50	20120618	16	1032	19.76	0.0171065818089062	-0.0355579958628154
5	A	26	50	20120618	16	1034	19.8	0.0162743878381277	-0.0363839672939194
5	A	26	50	20120618	16	1036	19.84	0.0156174856384054	-0.0360664763491667
5	A	26	50	20120618	16	1038	19.88	0.0146443652861365	-0.0372340510662619
5	A	26	50	20120618	16	1040	19.92	0.0137477538875919	-0.0378966101202337
5	A	26	50	20120618	16	1042	19.96	0.0132005239496317	-0.0377630376492676
5	A	26	50	20120618	16	1044	20	0.0118670619816701	-0.0382587195028793
5	A	26	50	20120618	16	1046	20.04	0.0114968208710408	-0.0393489367381128
5	A	26	50	20120618	16	1048	20.08	0.0103148211756094	-0.0390345570631972
5	A	26	50	20120618	16	1050	20.12	0.00993432701665292	-0.0402893180464127
5	A	26	50	20120618	16	1052	20.16	0.00833110381166865	-0.0408696405817326
5	A	26	50	20120618	16	1054	20.2	0.00796616600189828	-0.0419108553170297
5	A	26	50	20120618	16	1056	20.24	0.00772688106714475	-0.0438576617069925
5	A	26	50	20120618	16	1058	20.28	0.00716968092356976	-0.0444786428822306
5	A	26	50	20120618	16	1060	20.32	0.00696539777448496	-0.0451682841259218
5	A	26	50	20120618	16	1062	20.36	0.00701404672103059	-0.0462145193193654
5	A	26	50	20120618	16	1064	20.4	0.00651228374910062	-0.048233874865078
5	A	26	50	20120618	16	1066	20.44	0.00661552133915386	-0.0481246975780628
5	A	26	50	20120618	16	1068	20.48	0.00621105626031515	-0.0491205867686859
5	A	26	50	20120618	16	1070	20.52	0.00573588050335778	-0.050121849970846
5	A	26	50	20120618	16	1072	20.56	0.00583699677306746	-0.0521274876450036
5	A	26	50	20120618	16	1074	20.6	0.00579739879332101	-0.0519242651560906
5	A	26	50	20120618	16	1076	20.64	0.00581839986472226	-0.0533589141044399
5	A	26	50	20120618	16	1078	20.68	0.00579053985754351	-0.0539308220690636
5	A	26	50	20120618	16	1080	20.72	0.00529803998444708	-0.0547330347123198
5	A	26	50	20120618	16	1082	20.76	0.00518391294996357	-0.0566013522495709
5	A	26	50	20120618	16	1084	20.8	0.00509488820621218	-0.0567127215676077
5	A	26	50	20120618	16	1086	20.84	0.00488438251745295	-0.058928582087812
5	A	26	50	20120618	16	1088	20.88	0.0048235713342709	-0.0594594778591269
5	A	26	50	20120618	16	1090	20.92	0.00409256434388026	-0.0609405837230002
5	A	26	50	20120618	16	1092	20.96	0.00366815885381209	-0.0607998694735441
5	A	26	50	20120618	16	1094	21	0.00326192600802042	-0.0627778592725572
5	A	26	50	20120618	16	1096	21.04	0.00214483871510191	-0.0635115532687164
5	A	26	50	20120618	16	1098	21.08	0.00155977856434816	-0.0650775119463321
5	A	26	50	20120618	16	1100	21.12	0.00119045669253442	-0.0645000178381371
5	A	26	50	20120618	16	1102	21.16	0.00045237863433191	-0.0651559300883657
5	A	26	50	20120618	16	1104	21.2	-0.000644909668713387	-0.0663974681747731
5	A	26	50	20120618	16	1106	21.24	-0.00143503078601123	-0.0667204745524191
5	A	26	50	20120618	16	1108	21.28	-0.00254426919365857	-0.0670680175353723
5	A	26	50	20120618	16	1110	21.32	-0.00317458417840826	-0.0679984286380575
5	A	26	50	20120618	16	1112	21.36	-0.00375271468270637	-0.0673898925421684
5	A	26	50	20120618	16	1114	21.4	-0.00425645755362367	-0.0674004991438862
5	A	26	50	20120618	16	1116	21.44	-0.0045059955367044	-0.0671796696961216
5	A	26	50	20120618	16	1118	21.48	-0.00477123129032748	-0.0677259096845882
5	A	26	50	20120618	16	1120	21.52	-0.00483480018995615	-0.066545819177466
5	A	26	50	20120618	16	1122	21.56	-0.00454750270476005	-0.06721693422349
5	A	26	50	20120618	16	1124	21.6	-0.00566515568310351	-0.0670410060563309
5	A	26	50	20120618	16	1126	21.64	-0.00564556882526464	-0.065868835145158
5	A	26	50	20120618	16	1128	21.68	-0.00621019359004211	-0.0648372370620849
5	A	26	50	20120618	16	1130	21.72	-0.00660277927495687	-0.063457106046565
5	A	26	50	20120618	16	1132	21.76	-0.00688703620099386	-0.0636314785788056
5	A	26	50	20120618	16	1134	21.8	-0.00659287978002026	-0.0638586012769228
5	A	26	50	20120618	16	1136	21.84	-0.00680140556979219	-0.062839731115911
5	A	26	50	20120618	16	1138	21.88	-0.0063985668365502	-0.0628465900516886
5	A	26	50	20120618	16	1140	21.92	-0.00654988768772412	-0.062733594388055
5	A	26	50	20120618	16	1142	21.96	-0.0065236540261421	-0.0621886271917945
5	A	26	50	20120618	16	1144	22	-0.00651806788257073	-0.0620711767554394
5	A	26	50	20120618	16	1146	22.04	-0.00716549485142513	-0.0603350881862702
5	A	26	50	20120618	16	1148	22.08	-0.0072836523945614	-0.0600356284644377
5	A	26	50	20120618	16	1150	22.12	-0.00705582258966309	-0.0596044347492701
5	A	26	50	20120618	16	1152	22.16	-0.00714258459171469	-0.0596977021337086
5	A	26	50	20120618	16	1154	22.2	-0.00694615032790106	-0.059060881766572
5	A	26	50	20120618	16	1156	22.24	-0.00686186319958362	-0.0593326936132601
5	A	26	50	20120618	16	1158	22.28	-0.00642423481270726	-0.0593876358101583
5	A	26	50	20120618	16	1160	22.32	-0.00631477468297959	-0.0594013536817134
5	A	26	50	20120618	16	1162	22.36	-0.00641285039353016	-0.0582081109884611
5	A	26	50	20120618	16	1164	22.4	-0.00554381615945189	-0.0591907065715979
5	A	26	50	20120618	16	1166	22.44	-0.00569329853299474	-0.0580416580521697
5	A	26	50	20120618	16	1168	22.48	-0.00553568443146826	-0.0582043633225208
5	A	26	50	20120618	16	1170	22.52	-0.00537792890858554	-0.058367210014228
5	A	26	50	20120618	16	1172	22.56	-0.00514946270758416	-0.0581690079834614
5	A	26	50	20120618	16	1174	22.6	-0.00487800441428666	-0.0579423802600911
5	A	26	50	20120618	16	1176	22.64	-0.00441223317751907	-0.0573778969166699
5	A	26	50	20120618	16	1178	22.68	-0.00473587595126815	-0.0573375211194642
5	A	26	50	20120618	16	1180	22.72	-0.00425702323904862	-0.0562584761713735
5	A	26	50	20120618	16	1182	22.76	-0.0040571948626853	-0.05626950703716
5	A	26	50	20120618	16	1184	22.8	-0.00382278896472196	-0.0561929273727575
5	A	26	50	20120618	16	1186	22.84	-0.00352191502932709	-0.055920903394035
5	A	26	50	20120618	16	1188	22.88	-0.00289449918238026	-0.0550789513496762
5	A	26	50	20120618	16	1190	22.92	-0.00254532985383034	-0.0544189378801167
5	A	26	50	20120618	16	1192	22.96	-0.00267543750156867	-0.0535033760198364
5	A	26	50	20120618	16	1194	23	-0.00185788064116079	-0.0535798849735607
5	A	26	50	20120618	16	1196	23.04	-0.00191459060501194	-0.0530444637188463
5	A	26	50	20120618	16	1198	23.08	-0.00177543199047444	-0.0515124461667275
5	A	26	50	20120618	16	1200	23.12	-0.00161937352386656	-0.049914455551924
5	A	26	50	20120618	16	1202	23.16	-0.00157984625479823	-0.0502899999634122
5	A	26	50	20120618	16	1204	23.2	-0.00154003614301743	-0.0502026722759357
5	A	26	50	20120618	16	1206	23.24	-0.00162983870422812	-0.0489693366281901
5	A	26	50	20120618	16	1208	23.28	-0.00166243632684082	-0.0486167024764124
5	A	26	50	20120618	16	1210	23.32	-0.00189910496650396	-0.047920414428978
5	A	26	50	20120618	16	1212	23.36	-0.00214765300009103	-0.0466113476449673
5	A	26	50	20120618	16	1214	23.4	-0.00245687079550391	-0.0464168225694629
5	A	26	50	20120618	16	1216	23.44	-0.00307728628531698	-0.0448196097721187
5	A	26	50	20120618	16	1218	23.48	-0.00346534648683216	-0.0452103569794024
5	A	26	50	20120618	16	1220	23.52	-0.00380567698061724	-0.0449828807278947
5	A	26	50	20120618	16	1222	23.56	-0.00415816971103874	-0.0449819614890791
5	A	26	50	20120618	16	1224	23.6	-0.00447608491986022	-0.0443390600036243
5	A	26	50	20120618	16	1226	23.64	-0.00472378442530986	-0.0429475445689273
5	A	26	50	20120618	16	1228	23.68	-0.00589128843172697	-0.0409794542648508
5	A	26	50	20120618	16	1230	23.72	-0.00598858632481823	-0.0417148453172848
5	A	26	50	20120618	16	1232	23.76	-0.00644665009767088	-0.0411921519846317
5	A	26	50	20120618	16	1234	23.8	-0.00700533516548638	-0.0409001875946798
5	A	26	50	20120618	16	1236	23.84	-0.00756437378669246	-0.0390086769550058
5	A	26	50	20120618	16	1238	23.88	-0.00817870815818733	-0.0386259907650276
5	A	26	50	20120618	16	1240	23.92	-0.00824517619561887	-0.0388000804545558
5	A	26	50	20120618	16	1242	23.96	-0.00841353832021939	-0.0374686690962596
5	A	26	50	20120618	16	1244	24	-0.00807780402051201	-0.0373140955538922
5	A	26	50	20120618	16	1246	24.04	-0.00818606206871167	-0.0378498703619973
5	A	26	50	20120618	16	1248	24.08	-0.00768380412203487	-0.0370120195369693
5	A	26	50	20120618	16	1250	24.12	-0.0077449688586075	-0.0366148376579769
5	A	26	50	20120618	16	1252	24.16	-0.00768224848711626	-0.037097013772068
5	A	26	50	20120618	16	1254	24.2	-0.00751657336828425	-0.0361898664824837
5	A	26	50	20120618	16	1256	24.24	-0.00753050337187362	-0.0358614153826226
5	A	26	50	20120618	16	1258	24.28	-0.00716507058735642	-0.0368691839671697
5	A	26	50	20120618	16	1260	24.32	-0.00715085774105457	-0.0350068768375586
5	A	26	50	20120618	16	1262	24.36	-0.0068723990906233	-0.0353871588644808
5	A	26	50	20120618	16	1264	24.4	-0.00683223542545191	-0.0344377973000597
5	A	26	50	20120618	16	1266	24.44	-0.00644155892884634	-0.0345420955502847
5	A	26	50	20120618	16	1268	24.48	-0.00604451847121009	-0.0339539948403719
5	A	26	50	20120618	16	1270	24.52	-0.00600202135366078	-0.0339590152985183
5	A	26	50	20120618	16	1272	24.56	-0.00572257275373586	-0.0334745057320493
5	A	26	50	20120618	16	1274	24.6	-0.00597918180462846	-0.03290280989946
5	A	26	50	20120618	16	1276	24.64	-0.00564592237865523	-0.0321953495648828
5	A	26	50	20120618	16	1278	24.68	-0.00573841194563444	-0.0320844752215928
5	A	26	50	20120618	16	1280	24.72	-0.0050696303519882	-0.0308529780514783
5	A	26	50	20120618	16	1282	24.76	-0.00509147995152686	-0.0311747823475963
5	A	26	50	20120618	16	1284	24.8	-0.00501779942492723	-0.0304813934379647
5	A	26	50	20120618	16	1286	24.84	-0.0048319717628314	-0.0296461589080272
5	A	26	50	20120618	16	1288	24.88	-0.0048888231480388	-0.0281760839099404
5	A	26	50	20120618	16	1290	24.92	-0.00460704109573596	-0.0288460675851146
5	A	26	50	20120618	16	1292	24.96	-0.00399815144645622	-0.0280534715940826
5	A	26	50	20120618	16	1294	25	-0.0043104098010282	-0.0281138585131959
5	A	26	50	20120618	16	1296	25.04	-0.00375893722238081	-0.0284390569218636
5	A	26	50	20120618	16	1298	25.08	-0.00375497742440617	-0.0285226369433999
5	A	26	50	20120618	16	1300	25.12	-0.00373595625199225	-0.0286079847318891
5	A	26	50	20120618	16	1302	25.16	-0.00353301660579171	-0.0275350209021166
5	A	26	50	20120618	16	1304	25.2	-0.00347856938364035	-0.0273876598489174
5	A	26	50	20120618	16	1306	25.24	-0.00259164534799806	-0.0267608096873955
5	A	26	50	20120618	16	1308	25.28	-0.00276432082396382	-0.0257398889167184
5	A	26	50	20120618	16	1310	25.32	-0.0020524057166652	-0.0262109634543448
5	A	26	50	20120618	16	1312	25.36	-0.00137747229402264	-0.02574208094774
5	A	26	50	20120618	16	1314	25.4	-0.00132903547951136	-0.0255935178130127
5	A	26	50	20120618	16	1316	25.44	-0.000794250620899974	-0.026472663674062
5	A	26	50	20120618	16	1318	25.48	-0.000697942677302372	-0.026183032736488
5	A	26	50	20120618	16	1320	25.52	-0.000147106494758050	-0.0262857046411162
5	A	26	50	20120618	16	1322	25.56	-0.00021067539438672	-0.0247951942570531
5	A	26	50	20120618	16	1324	25.6	6.77125453664206e-05	-0.0255095842380859
5	A	26	50	20120618	16	1326	25.64	0.000689895802132471	-0.0258698551431004
5	A	26	50	20120618	16	1328	25.68	0.00073196865561307	-0.0257859215681736
5	A	26	50	20120618	16	1330	25.72	0.00120820507274221	-0.0261999325885583
5	A	26	50	20120618	16	1332	25.76	0.00206352143526546	-0.0267558599399272
5	A	26	50	20120618	16	1334	25.8	0.00225988498840096	-0.0257907298942857
5	A	26	50	20120618	16	1336	25.84	0.00297830547808649	-0.0260616932128363
5	A	26	50	20120618	16	1338	25.88	0.00347702789085737	-0.0259955787287954
5	A	26	50	20120618	16	1340	25.92	0.00431996988470985	-0.0258620062578293
5	A	26	50	20120618	16	1342	25.96	0.00500826762551683	-0.0271748207077802
5	A	26	50	20120618	16	1344	26	0.00555238629363988	-0.0273618504514041
5	A	26	50	20120618	16	1346	26.04	0.00652409243234644	-0.0275359401409322
5	A	26	50	20120618	16	1348	26.08	0.0072142286507845	-0.0284304302191332
5	A	26	50	20120618	16	1350	26.12	0.00769279852029156	-0.0284599872825868
5	A	26	50	20120618	16	1352	26.16	0.00863820028673802	-0.0286885241942663
5	A	26	50	20120618	16	1354	26.2	0.00896643925456482	-0.0287880848290573
5	A	26	50	20120618	16	1356	26.24	0.00884389764938512	-0.0280697350500499
5	A	26	50	20120618	16	1358	26.28	0.00985095912715102	-0.0267632845611296
5	A	26	50	20120618	16	1360	26.32	0.00982027069284752	-0.0277717602524579
5	A	26	50	20120618	16	1362	26.36	0.0104274632858524	-0.0250778955481715
5	A	26	50	20120618	16	1364	26.4	0.0102879511179243	-0.025237913812754
5	A	26	50	20120618	16	1366	26.44	0.0103590860601117	-0.0251172813958836
5	A	26	50	20120618	16	1368	26.48	0.0105571466695220	-0.0248031138530024
5	A	26	50	20120618	16	1370	26.52	0.0101947544441639	-0.0235429788582499
5	A	26	50	20120618	16	1372	26.56	0.0103022346749043	-0.0229502819542593
5	A	26	50	20120618	16	1374	26.6	0.0103137605154376	-0.023128260731084
5	A	26	50	20120618	16	1376	26.64	0.00974043833725152	-0.0220298410571888
5	A	26	50	20120618	16	1378	26.68	0.00950532533250702	-0.0213263405205863
5	A	26	50	20120618	16	1380	26.72	0.00944302922508452	-0.0199107834553289
5	A	26	50	20120618	16	1382	26.76	0.00908042486769202	-0.0196794181165247
5	A	26	50	20120618	16	1384	26.8	0.00845244333532022	-0.01770524669413
5	A	26	50	20120618	16	1386	26.84	0.00831809304689483	-0.0173729065069723
5	A	26	50	20120618	16	1388	26.88	0.00801304718149095	-0.016866759472999
5	A	26	50	20120618	16	1390	26.92	0.00785840292844545	-0.0161180041024005
5	A	26	50	20120618	16	1392	26.96	0.00777489361758732	-0.0141064974419592
5	A	26	50	20120618	16	1394	27	0.00797441086696691	-0.0130034391475794
5	A	26	50	20120618	16	1396	27.04	0.0082267207086299	-0.0120154554107699
5	A	26	50	20120618	16	1398	27.08	0.00864969784300002	-0.0119328794808629
5	A	26	50	20120618	16	1400	27.12	0.00882259252206802	-0.0113777228758856
5	A	26	50	20120618	16	1402	27.16	0.00956676584072432	-0.0108446916420915
5	A	26	50	20120618	16	1404	27.2	0.0101245245986565	-0.0098674771415595
5	A	26	50	20120618	16	1406	27.24	0.0107037228341942	-0.0090885919510147
5	A	26	50	20120618	16	1408	27.28	0.0117326621957700	-0.0092357125879084
5	A	26	50	20120618	16	1410	27.32	0.0128280766658451	-0.0085907251374491
5	A	26	50	20120618	16	1412	27.36	0.0129998541161987	-0.0072383622052264
5	A	26	50	20120618	16	1414	27.4	0.0137747300112942	-0.007307347542799
5	A	26	50	20120618	16	1416	27.44	0.0144737616330396	-0.0073232008768332
5	A	26	50	20120618	16	1418	27.48	0.0151967521538520	-0.005183168366523
5	A	26	50	20120618	16	1420	27.52	0.0159239669305751	-0.0048000317495252
5	A	26	50	20120618	16	1422	27.56	0.0176651890949757	-0.0042234144537388
5	A	26	50	20120618	16	1424	27.6	0.0186088725919439	-0.0032563964329915
5	A	26	50	20120618	16	1426	27.64	0.0194617706492754	-0.0037751441098056
5	A	26	50	20120618	16	1428	27.68	0.0204033681812391	-0.002479003237755
5	A	26	50	20120618	16	1430	27.72	0.0212019462956399	-0.0013748135725254
5	A	26	50	20120618	16	1432	27.76	0.0215748461277665	-0.0015875395765775
5	A	26	50	20120618	16	1434	27.8	0.0214303983545057	-0.00132808795642460
5	A	26	50	20120618	16	1436	27.84	0.0215411878449820	-0.0008480473048127
5	A	26	50	20120618	16	1438	27.88	0.0215550895643001	-0.001021528882509
5	A	26	50	20120618	16	1440	27.92	0.0214061728761822	-0.0006816933634707
5	A	26	50	20120618	16	1442	27.96	0.0215952320162681	0.000736741626386069
5	A	26	50	20120618	16	1444	28	0.0212556015581964	0.000703005561855659
5	A	26	50	20120618	16	1446	28.04	0.0215615100938733	0.000430500750521989
5	A	26	50	20120618	16	1448	28.08	0.0218353654791590	8.30921178571996e-05
5	A	26	50	20120618	16	1450	28.12	0.0217498691982457	-0.000229951125241901
5	A	26	50	20120618	16	1452	28.16	0.0220834397512027	0.000159763706141300
5	A	26	50	20120618	16	1454	28.2	0.022207833976149	-0.0007479351267323
5	A	26	50	20120618	16	1456	28.24	0.0223085966924681	-0.000661455967393101
5	A	26	50	20120618	16	1458	28.28	0.0229223158810634	-0.0009171952769449
5	A	26	50	20120618	16	1460	28.32	0.0233569319930519	-0.0009047219133248
5	A	26	50	20120618	16	1462	28.36	0.0236976443244988	-0.000867924076431801
5	A	26	50	20120618	16	1464	28.4	0.0244092978022884	-0.000998859039104101
5	A	26	50	20120618	16	1466	28.44	0.0254599170577753	-0.0014959551062783
5	A	26	50	20120618	16	1468	28.48	0.0263819843004426	-0.0007286028273346
5	A	26	50	20120618	16	1470	28.52	0.0276918289019125	-0.0017561704017549
5	A	26	50	20120618	16	1472	28.56	0.0286665048891001	-0.001799728179476
5	A	26	50	20120618	16	1474	28.6	0.0300609901722781	-0.0020788232260103
5	A	26	50	20120618	16	1476	28.64	0.0307951084325060	-0.0021846064004758
5	A	26	50	20120618	16	1478	28.68	0.0309902699041134	-0.0015574026855634
5	A	26	50	20120618	16	1480	28.72	0.0312644152031795	-0.00143372970953380
5	A	26	50	20120618	16	1482	28.76	0.0322279896139024	-0.0021679186804398
5	A	26	50	20120618	16	1484	28.8	0.0337332078190142	-0.0037195230903975
5	A	26	50	20120618	16	1486	28.84	0.0339572192472941	-0.0028790559702791
5	A	26	50	20120618	16	1488	28.88	0.0353398251365481	-0.003492188260246
5	A	26	50	20120618	16	1490	28.92	0.0355734532170522	-0.0042410143415226
5	A	26	50	20120618	16	1492	28.96	0.0364138496264924	-0.0045369385294491
5	A	26	50	20120618	16	1494	29	0.0370336287202024	-0.0055017857323782
5	A	26	50	20120618	16	1496	29.04	0.0374986221395107	-0.0050312768801766
5	A	26	50	20120618	16	1498	29.08	0.0381541101256706	-0.0066799670511912
5	A	26	50	20120618	16	1500	29.12	0.0389867283605177	-0.0074374905458763
5	A	26	50	20120618	16	1502	29.16	0.0397922644056455	-0.0081672247440609
5	A	26	50	20120618	16	1504	29.2	0.039882561941603	-0.0084106816088234
5	A	26	50	20120618	16	1506	29.24	0.0403449390658209	-0.0086588053783418
5	A	26	50	20120618	16	1508	29.28	0.0414290751827361	-0.0107320424607807
5	A	26	50	20120618	16	1510	29.32	0.0419178981005703	-0.011744690082118
5	A	26	50	20120618	16	1512	29.36	0.042669199055581	-0.0125770254742527
5	A	26	50	20120618	16	1514	29.4	0.0433420111578801	-0.0137827132468538
5	A	26	50	20120618	16	1516	29.44	0.0434415717926711	-0.01321306802393
5	A	26	50	20120618	16	1518	29.48	0.0439825084802788	-0.0151071242480162
5	A	26	50	20120618	16	1520	29.52	0.0437821144184906	-0.0152826281511067
5	A	26	50	20120618	16	1522	29.56	0.0445941558460052	-0.0173364905077412
5	A	26	50	20120618	16	1524	29.6	0.0447096263833729	-0.0188629219162886
5	A	26	50	20120618	16	1526	29.64	0.0456217941311036	-0.0199208950822999
5	A	26	50	20120618	16	1528	29.68	0.0458895047584608	-0.0210112537388896
5	A	26	50	20120618	16	1530	29.72	0.0459693371140568	-0.0220724088854162
5	A	26	50	20120618	16	1532	29.76	0.0458682915550252	-0.0222730150792388
5	A	26	50	20120618	16	1534	29.8	0.0460413912950597	-0.0230659646236614
5	A	26	50	20120618	16	1536	29.84	0.0462719151767943	-0.0241462752928904
5	A	26	50	20120618	16	1538	29.88	0.0465907071980245	-0.0248895576570025
5	A	26	50	20120618	16	1540	29.92	0.0466430401709001	-0.0245880402544367
5	A	26	50	20120618	16	1542	29.96	0.0471680598848633	-0.0253925227104605
5	A	26	50	20120618	16	1544	30	0.0475331956845324	-0.0272690568285089
5	A	26	50	20120618	16	1546	30.04	0.0479099987460911	-0.028336024392777
5	A	26	50	20120618	16	1548	30.08	0.0481519211891384	-0.0291929458876935
5	A	26	50	20120618	16	1550	30.12	0.0486118729370968	-0.0301308028247846
5	A	26	50	20120618	16	1552	30.16	0.0487810482344957	-0.0311949631751313
5	A	26	50	20120618	16	1554	30.2	0.0483557305766798	-0.031893082629129
5	A	26	50	20120618	16	1556	30.24	0.0479967536770748	-0.0305446794948809
5	A	26	50	20120618	16	1558	30.28	0.0473535410646363	-0.0318575222291031
5	A	26	50	20120618	16	1560	30.32	0.0469947904392013	-0.0317941301061698
5	A	26	50	20120618	16	1562	30.36	0.0465778802810137	-0.0337736048294234
5	A	26	50	20120618	16	1564	30.4	0.045813462495212	-0.0338413810144001
5	A	26	50	20120618	16	1566	30.44	0.0449524187303957	-0.0361408213935061
5	A	26	50	20120618	16	1568	30.48	0.0450201021217496	-0.0354367418990844
5	A	26	50	20120618	16	1570	30.52	0.0440634368513856	-0.0373983473268706
5	A	26	50	20120618	16	1572	30.56	0.0432519116118213	-0.0387898415483642
5	A	26	50	20120618	16	1574	30.6	0.0424084322168151	-0.0400615448100569
5	A	26	50	20120618	16	1576	30.64	0.0416252195327694	-0.0413572684891066
5	A	26	50	20120618	16	1578	30.68	0.0408915113944746	-0.0429857495483148
5	A	26	50	20120618	16	1580	30.72	0.040531544545376	-0.0436787636913523
5	A	26	50	20120618	16	1582	30.76	0.0401010720791252	-0.0436875176733034
5	A	26	50	20120618	16	1584	30.8	0.0396755210760716	-0.0451557683358948
5	A	26	50	20120618	16	1586	30.84	0.0386966024481969	-0.0462193983561556
5	A	26	50	20120618	16	1588	30.88	0.0378997638164778	-0.0470366016631729
5	A	26	50	20120618	16	1590	30.92	0.0370421140015766	-0.0483105959508367
5	A	26	50	20120618	16	1592	30.96	0.0366112031291215	-0.0489171521477385
5	A	26	50	20120618	16	1594	31	0.0367915860690022	-0.0496479470060948
5	A	26	50	20120618	16	1596	31.04	0.0364079806402085	-0.0495816911006976
5	A	26	50	20120618	16	1598	31.08	0.0362832470040072	-0.0504546851327506
5	A	26	50	20120618	16	1600	31.12	0.0354212131270627	-0.0505340932242778
5	A	26	50	20120618	16	1602	31.16	0.0350372541448784	-0.0513556098826603
5	A	26	50	20120618	16	1604	31.2	0.0345856250437346	-0.0531445193283842
5	A	26	50	20120618	16	1606	31.24	0.0340177475877636	-0.0535462266907763
5	A	26	50	20120618	16	1608	31.28	0.0336926198897741	-0.0545129830820145
5	A	26	50	20120618	16	1610	31.32	0.0331935439236126	-0.0544002702610934
5	A	26	50	20120618	16	1612	31.36	0.0329710881302513	-0.0565713709220486
5	A	26	50	20120618	16	1614	31.4	0.0326936901399918	-0.0572697802898265
5	A	26	50	20120618	16	1616	31.44	0.0320945585642925	-0.0581079139575669
5	A	26	50	20120618	16	1618	31.48	0.0311896033057299	-0.0582353345995367
5	A	26	50	20120618	16	1620	31.52	0.0311943409211639	-0.0592093741906212
5	A	26	50	20120618	16	1622	31.56	0.0301265389708941	-0.061463701319722
5	A	26	50	20120618	16	1624	31.6	0.0296476155479964	-0.0617727776937787
5	A	26	50	20120618	16	1626	31.64	0.0291456404440321	-0.0627446959645196
5	A	26	50	20120618	16	1628	31.68	0.0286148153833953	-0.0627784249579822
5	A	26	50	20120618	16	1630	31.72	0.0275721157238577	-0.0657856086770123
5	A	26	50	20120618	16	1632	31.76	0.0269169105804102	-0.065544626685984
5	A	26	50	20120618	16	1634	31.8	0.0259778020643163	-0.0667220301873377
5	A	26	50	20120618	16	1636	31.84	0.0255587705857852	-0.0670221263052732
5	A	26	50	20120618	16	1638	31.88	0.0249426684473374	-0.0684299051959375
5	A	26	50	20120618	16	1640	31.92	0.0234922510177675	-0.0701568013769513
5	A	26	50	20120618	16	1642	31.96	0.0228669564911643	-0.0700370881988964
5	A	26	50	20120618	16	1644	32	0.0218731179102066	-0.0713284773133774
5	A	26	50	20120618	16	1646	32.04	0.0202889158776362	-0.0724099264245241
5	A	26	50	20120618	16	1648	32.08	0.0192250737253411	-0.0735058712246852
5	A	26	50	20120618	16	1650	32.12	0.0182731665765077	-0.0746667991380373
5	A	26	50	20120618	16	1652	32.16	0.0167914243165313	-0.0761385004817208
5	A	26	50	20120618	16	1654	32.2	0.0161682511102716	-0.0760579610193437
5	A	26	50	20120618	16	1656	32.24	0.0152835898163291	-0.0758507080217779
5	A	26	50	20120618	16	1658	32.28	0.0147954740052760	-0.0758981548867955
5	A	26	50	20120618	16	1660	32.32	0.0135749369902700	-0.0763646332303443
5	A	26	50	20120618	16	1662	32.36	0.0122165141529325	-0.0779542799851298
5	A	26	50	20120618	16	1664	32.4	0.0114391209576960	-0.0777321070344809
5	A	26	50	20120618	16	1666	32.44	0.00992435681103822	-0.0780382842707347
5	A	26	50	20120618	16	1668	32.48	0.00880698667540722	-0.0787736753231687
5	A	26	50	20120618	16	1670	32.52	0.00797132788140093	-0.0787141369321928
5	A	26	50	20120618	16	1672	32.56	0.00690013181858144	-0.0791339462281833
5	A	26	50	20120618	16	1674	32.6	0.00547410957296252	-0.080406102038216
5	A	26	50	20120618	16	1676	32.64	0.00448288728709522	-0.0804546095634054
5	A	26	50	20120618	16	1678	32.68	0.00349187713326228	-0.0823334629916961
5	A	26	50	20120618	16	1680	32.72	0.00237761826746852	-0.0829188059851624
5	A	26	50	20120618	16	1682	32.76	0.0018726733150232	-0.0830636921646275
5	A	26	50	20120618	16	1684	32.8	0.00135492972983842	-0.0837563739674778
5	A	26	50	20120618	16	1686	32.84	0.000824741065304731	-0.0859478393037312
5	A	26	50	20120618	16	1688	32.88	-0.000376491934574960	-0.0867570523041211
5	A	26	50	20120618	16	1690	32.92	-0.0012882354182369	-0.0878421783705299
5	A	26	50	20120618	16	1692	32.96	-0.00204554678088769	-0.088876675591406
5	A	26	50	20120618	16	1694	33	-0.00297807920391652	-0.0903228503802887
5	A	26	50	20120618	16	1696	33.04	-0.00341938454605504	-0.0925432363838927
5	A	26	50	20120618	16	1698	33.08	-0.00353223878833241	-0.0927294883100567
5	A	26	50	20120618	16	1700	33.12	-0.00359792900830465	-0.0948401313412207
5	A	26	50	20120618	16	1702	33.16	-0.00414402757541503	-0.0960965893807107
5	A	26	50	20120618	16	1704	33.2	-0.00390163137082427	-0.0980759226826087
5	A	26	50	20120618	16	1706	33.24	-0.0044294158723019	-0.0983395320906347
5	A	26	50	20120618	16	1708	33.28	-0.00425603328955497	-0.0995467047874767
5	A	26	50	20120618	16	1710	33.32	-0.0046754183214767	-0.100036800497517
5	A	26	50	20120618	16	1712	33.36	-0.00468538852709143	-0.101589536278325
5	A	26	50	20120618	16	1714	33.4	-0.00455924067732775	-0.101352089821202
5	A	26	50	20120618	16	1716	33.44	-0.0046102230762513	-0.103730867743792
5	A	26	50	20120618	16	1718	33.48	-0.00472823919803134	-0.103738433786351
5	A	26	50	20120618	16	1720	33.52	-0.00486301375052549	-0.105641116713167
5	A	26	50	20120618	16	1722	33.56	-0.00423729495985352	-0.107008590517304
5	A	26	50	20120618	16	1724	33.6	-0.00484194196844613	-0.109098727451813
5	A	26	50	20120618	16	1726	33.64	-0.00523891171540426	-0.110011036620900
5	A	26	50	20120618	16	1728	33.68	-0.00552479498703799	-0.110671120801138
5	A	26	50	20120618	16	1730	33.72	-0.00621280988513249	-0.109875484250947
5	A	26	50	20120618	16	1732	33.76	-0.00704627664811709	-0.109707687811771
5	A	26	50	20120618	16	1734	33.8	-0.00758502130470311	-0.110786096363759
5	A	26	50	20120618	16	1736	33.84	-0.00804195370670587	-0.112033432725772
5	A	26	50	20120618	16	1738	33.88	-0.00835329282246229	-0.111865212022528
5	A	26	50	20120618	16	1740	33.92	-0.00936509191566212	-0.111510315129050
5	A	26	50	20120618	16	1742	33.96	-0.00961187218229622	-0.112466889182639
5	A	26	50	20120618	16	1744	34	-0.0104263177728669	-0.111969510272753
5	A	26	50	20120618	16	1746	34.04	-0.0117273942502501	-0.114241727203418
5	A	26	50	20120618	16	1748	34.08	-0.0128860594219025	-0.113457545783082
5	A	26	50	20120618	16	1750	34.12	-0.0129603763446051	-0.113518427676942
5	A	26	50	20120618	16	1752	34.16	-0.0141717916821339	-0.112907487417997
5	A	26	50	20120618	16	1754	34.2	-0.0144111473275656	-0.112442281866654
5	A	26	50	20120618	16	1756	34.24	-0.0143021114619066	-0.113175268756032
5	A	26	50	20120618	16	1758	34.28	-0.0147593267066218	-0.112067515272625
5	A	26	50	20120618	16	1760	34.32	-0.0149409824387087	-0.110714466446825
5	A	26	50	20120618	16	1762	34.36	-0.0156198756593259	-0.109986217172881
5	A	26	50	20120618	16	1764	34.4	-0.0154788785671573	-0.110206693067255
5	A	26	50	20120618	16	1766	34.44	-0.0156079255547238	-0.109190509912011
5	A	26	50	20120618	16	1768	34.48	-0.0155493771132416	-0.109498101361828
5	A	26	50	20120618	16	1770	34.52	-0.0151804087948184	-0.108906818671399
5	A	26	50	20120618	16	1772	34.56	-0.0154133297685413	-0.107516788160943
5	A	26	50	20120618	16	1774	34.6	-0.0151486597003432	-0.107893888207350
5	A	26	50	20120618	16	1776	34.64	-0.0152854848625027	-0.108771195590768
5	A	26	50	20120618	16	1778	34.68	-0.0153443161466975	-0.107625541183889
5	A	26	50	20120618	16	1780	34.72	-0.0148685039936370	-0.108189175999173
5	A	26	50	20120618	16	1782	34.76	-0.0149682060497844	-0.108914667556671
5	A	26	50	20120618	16	1784	34.8	-0.0150383510424780	-0.109376832548854
5	A	26	50	20120618	16	1786	34.84	-0.0149771155952273	-0.109987914229155
5	A	26	50	20120618	16	1788	34.88	-0.0146589882543715	-0.110130113402852
5	A	26	50	20120618	16	1790	34.92	-0.0147178195385662	-0.110872292680386
5	A	26	50	20120618	16	1792	34.96	-0.0144266329660736	-0.110212562053538
5	A	26	50	20120618	16	1794	35	-0.0144797366853407	-0.110957499047518
5	A	26	50	20120618	16	1796	35.04	-0.0138247436739276	-0.110400228193265
5	A	26	50	20120618	16	1798	35.08	-0.0137512045686842	-0.110627775155451
5	A	26	50	20120618	16	1800	35.12	-0.0136556744425459	-0.111041644754480
5	A	26	50	20120618	16	1802	35.16	-0.0136125409288935	-0.110269201306712
5	A	26	50	20120618	16	1804	35.2	-0.0133566389847821	-0.111120204317870
5	A	26	50	20120618	16	1806	35.24	-0.0130105102153913	-0.111398450836266
5	A	26	50	20120618	16	1808	35.28	-0.0127082220664340	-0.112307436603482
5	A	26	50	20120618	16	1810	35.32	-0.0131225159295312	-0.112305244572460
5	A	26	50	20120618	16	1812	35.36	-0.0128915041441176	-0.113581501601824
5	A	26	50	20120618	16	1814	35.4	-0.0130599369793962	-0.115296376967557
5	A	26	50	20120618	16	1816	35.44	-0.0137270215167676	-0.116112943878471
5	A	26	50	20120618	16	1818	35.48	-0.0139317996405992	-0.116756976734776
5	A	26	50	20120618	16	1820	35.52	-0.0141413860905429	-0.119135825368044
5	A	26	50	20120618	16	1822	35.56	-0.0145420327927632	-0.121408042298709
5	A	26	50	20120618	16	1824	35.6	-0.0150910304976765	-0.122457105919277
5	A	26	50	20120618	16	1826	35.64	-0.0151818230083808	-0.124329241833147
5	A	26	50	20120618	16	1828	35.68	-0.0156655547573905	-0.124341899044530
5	A	26	50	20120618	16	1830	35.72	-0.0162564838944281	-0.124630610743288
5	A	26	50	20120618	16	1832	35.76	-0.0170878293370691	-0.126474957360657
5	A	26	50	20120618	16	1834	35.8	-0.0174405341995250	-0.128375094703062
5	A	26	50	20120618	16	1836	35.84	-0.0180801122831082	-0.127875523762153
5	A	26	50	20120618	16	1838	35.88	-0.0182918907640736	-0.129038360863815
5	A	26	50	20120618	16	1840	35.92	-0.0191202663582336	-0.129993308571807
5	A	26	50	20120618	16	1842	35.96	-0.0193919367835655	-0.130901092257494
5	A	26	50	20120618	16	1844	36	-0.0197804212491494	-0.132243605192255
5	A	26	50	20120618	16	1846	36.04	-0.0197859366820427	-0.132890042211616
5	A	26	50	20120618	16	1848	36.08	-0.0201672793691366	-0.133379855078944
5	A	26	50	20120618	16	1850	36.12	-0.0205425409379123	-0.134178390766938
5	A	26	50	20120618	16	1852	36.16	-0.0212567894975888	-0.133850222509789
5	A	26	50	20120618	16	1854	36.2	-0.021860587978044	-0.133086617896786
5	A	26	50	20120618	16	1856	36.24	-0.0219587343992727	-0.134643101343534
5	A	26	50	20120618	16	1858	36.28	-0.0221594820144515	-0.133955864262898
5	A	26	50	20120618	16	1860	36.32	-0.0227117324105582	-0.133801007877819
5	A	26	50	20120618	16	1862	36.36	-0.0223926151202087	-0.134216291690409
5	A	26	50	20120618	16	1864	36.4	-0.0227819481139301	-0.134843778248034
5	A	26	50	20120618	16	1866	36.44	-0.0223002669745858	-0.135328287814503
5	A	26	50	20120618	16	1868	36.48	-0.02177955354092	-0.134607321740406
5	A	26	50	20120618	16	1870	36.52	-0.0213638454642604	-0.135164451173303
5	A	26	50	20120618	16	1872	36.56	-0.0209832098839477	-0.134241181849107
5	A	26	50	20120618	16	1874	36.6	-0.0203191659057354	-0.135574148842322
5	A	26	50	20120618	16	1876	36.64	-0.0200359696398702	-0.134303124403139
5	A	26	50	20120618	16	1878	36.68	-0.0198357877101163	-0.134774835336869
5	A	26	50	20120618	16	1880	36.72	-0.0195445304269456	-0.135112761667598
5	A	26	50	20120618	16	1882	36.76	-0.0193306306256366	-0.135141399492236
5	A	26	50	20120618	16	1884	36.8	-0.0194490003008073	-0.134784027725024
5	A	26	50	20120618	16	1886	36.84	-0.0186658088299651	-0.134761117465314
5	A	26	50	20120618	16	1888	36.88	-0.0185369739744329	-0.134049909464796
5	A	26	50	20120618	16	1890	36.92	-0.0178703137011302	-0.132893648456200
5	A	26	50	20120618	16	1892	36.96	-0.0177576715908872	-0.133330145472227
5	A	26	50	20120618	16	1894	37	-0.0172169470353138	-0.133469233376086
5	A	26	50	20120618	16	1896	37.04	-0.0162349878482800	-0.133346691770906
5	A	26	50	20120618	16	1898	37.08	-0.0156874750676073	-0.133155985072020
5	A	26	50	20120618	16	1900	37.12	-0.0147815298595511	-0.134532863396347
5	A	26	50	20120618	16	1902	37.16	-0.0141635185327941	-0.132294163327110
5	A	26	50	20120618	16	1904	37.2	-0.0136157229094088	-0.132880142716679
5	A	26	50	20120618	16	1906	37.24	-0.0128615935272734	-0.133465980684892
5	A	26	50	20120618	16	1908	37.28	-0.0118758866742993	-0.132570783499910
5	A	26	50	20120618	16	1910	37.32	-0.0113837403545935	-0.131371530399018
5	A	26	50	20120618	16	1912	37.36	-0.0105362728773414	-0.131890900329799
5	A	26	50	20120618	16	1914	37.4	-0.0105946091867893	-0.131135356734102
5	A	26	50	20120618	16	1916	37.44	-0.00994520231894757	-0.131231806099055
5	A	26	50	20120618	16	1918	37.48	-0.0101408587653019	-0.130423795180194
5	A	26	50	20120618	16	1920	37.52	-0.0099676883145893	-0.130301394996370
5	A	26	50	20120618	16	1922	37.56	-0.00998939649277174	-0.130374439126867
5	A	26	50	20120618	16	1924	37.6	-0.0100292066045525	-0.130231391425033
5	A	26	50	20120618	16	1926	37.64	-0.00942293325036318	-0.129249502948677
5	A	26	50	20120618	16	1928	37.68	-0.00926249072171196	-0.129216198219283
5	A	26	50	20120618	16	1930	37.72	-0.00902766055967992	-0.127345264386942
5	A	26	50	20120618	16	1932	37.76	-0.0082418527937473	-0.127111424174403
5	A	26	50	20120618	16	1934	37.8	-0.00777410165799239	-0.126730647172734
5	A	26	50	20120618	16	1936	37.84	-0.00727007594436263	-0.126117444172089
5	A	26	50	20120618	16	1938	37.88	-0.006760181244449	-0.125499220713298
5	A	26	50	20120618	16	1940	37.92	-0.00655766586231718	-0.124228549827506
5	A	26	50	20120618	16	1942	37.96	-0.00635027144339516	-0.122099804862744
5	A	26	50	20120618	16	1944	38	-0.00576910037993794	-0.121791152752756
5	A	26	50	20120618	16	1946	38.04	-0.00517527210509748	-0.120357140200509
5	A	26	50	20120618	16	1948	38.08	-0.00489780340415988	-0.119562917863881
5	A	26	50	20120618	16	1950	38.12	-0.00420830358182486	-0.118599909138583
5	A	26	50	20120618	16	1952	38.16	-0.00368603451324048	-0.118535703842851
5	A	26	50	20120618	16	1954	38.2	-0.00328963045170731	-0.117064214631202
5	A	26	50	20120618	16	1956	38.24	-0.00302022276807524	-0.116762704299704
5	A	26	50	20120618	16	1958	38.28	-0.00305416389357218	-0.115984462576330
5	A	26	50	20120618	16	1960	38.32	-0.00231007542772958	-0.114763925561324
5	A	26	50	20120618	16	1962	38.36	-0.00102250468986699	-0.113196340538111
5	A	26	50	20120618	16	1964	38.4	-0.000424999459764369	-0.112996370740392
5	A	26	50	20120618	16	1966	38.44	-0.000377128330678040	-0.112110719496956
5	A	26	50	20120618	16	1968	38.48	0.000509866415642371	-0.111429351402604
5	A	26	50	20120618	16	1970	38.52	0.00149048209979187	-0.110564701230569
5	A	26	50	20120618	16	1972	38.56	0.00222601457358211	-0.109678130748318
5	A	26	50	20120618	16	1974	38.6	0.00292166622491345	-0.109076241456172
5	A	26	50	20120618	16	1976	38.64	0.00338856883253092	-0.108497191713058
5	A	26	50	20120618	16	1978	38.68	0.00386218895456967	-0.107929667810478
5	A	26	50	20120618	16	1980	38.72	0.00415846669588683	-0.107991751785866
5	A	26	50	20120618	16	1982	38.76	0.00510301993419582	-0.107810732449882
5	A	26	50	20120618	16	1984	38.8	0.00578191315481303	-0.106951951264131
5	A	26	50	20120618	16	1986	38.84	0.00720447057720413	-0.106599529244388
5	A	26	50	20120618	16	1988	38.88	0.00787586846594075	-0.105354102070684
5	A	26	50	20120618	16	1990	38.92	0.00932402315381082	-0.105257935548442
5	A	26	50	20120618	16	1992	38.96	0.00986389918124672	-0.103705058346279
5	A	26	50	20120618	16	1994	39	0.0108106444505774	-0.104657601891215
5	A	26	50	20120618	16	1996	39.04	0.0118899015307024	-0.102694602755963
5	A	26	50	20120618	16	1998	39.08	0.0123353080921718	-0.102061388633411
5	A	26	50	20120618	16	2000	39.12	0.0139766443526620	-0.102548726627004
5	A	26	50	20120618	16	2002	39.16	0.0147082170284776	-0.102616184613930
5	A	26	50	20120618	16	2004	39.2	0.0155615534920135	-0.101566555307936
5	A	26	50	20120618	16	2006	39.24	0.0166734081947513	-0.0997457553463807
5	A	26	50	20120618	16	2008	39.28	0.0179251286188077	-0.0980990450743537
5	A	26	50	20120618	16	2010	39.32	0.0183995972689839	-0.0987080054343107
5	A	26	50	20120618	16	2012	39.36	0.0197362412174608	-0.0972157979939727
5	A	26	50	20120618	16	2014	39.4	0.0202299431720853	-0.0963560975694067
5	A	26	50	20120618	16	2016	39.44	0.0207748396576676	-0.0956006246843867
5	A	26	50	20120618	16	2018	39.48	0.0210720366378003	-0.0960880333886587
5	A	26	50	20120618	16	2020	39.52	0.0210079727634248	-0.0952853257706557
5	A	26	50	20120618	16	2022	39.56	0.0209108870023679	-0.0939203975509317
5	A	26	50	20120618	16	2024	39.6	0.021303684819317	-0.0928172402616027
5	A	26	50	20120618	16	2026	39.64	0.0221687592554207	-0.0929808647707687
5	A	26	50	20120618	16	2028	39.68	0.0230051251562081	-0.0920767580403437
5	A	26	50	20120618	16	2030	39.72	0.0241567899707266	-0.0909004859098397
5	A	26	50	20120618	16	2032	39.76	0.0247313142304407	-0.0907292953581147
5	A	26	50	20120618	16	2034	39.8	0.0255016363578653	-0.0897165770260997
5	A	26	50	20120618	16	2036	39.84	0.0262747162017366	-0.0890690793465667
5	A	26	50	20120618	16	2038	39.88	0.0272956369724137	-0.0877414156542109
5	A	26	50	20120618	16	2040	39.92	0.0279425689665213	-0.0866269446563827
5	A	26	50	20120618	16	2042	39.96	0.0289725407039976	-0.0866843617270151
5	A	26	50	20120618	16	2044	40	0.0299484894833913	-0.0860366519154482
5	A	26	50	20120618	16	2046	40.04	0.0307811077182385	-0.0864527842561765
5	A	26	50	20120618	16	2048	40.08	0.0312733247486224	-0.0851379191965601
5	A	26	50	20120618	16	2050	40.12	0.0322535868793813	-0.0847459699077484
5	A	26	50	20120618	16	2052	40.16	0.0337290358890052	-0.0849202010186328
5	A	26	50	20120618	16	2054	40.2	0.0352879942094871	-0.084677734103364
5	A	26	50	20120618	16	2056	40.24	0.0361422499118386	-0.0846376411488707
5	A	26	50	20120618	16	2058	40.28	0.0374371038495474	-0.0848578342005321
5	A	26	50	20120618	16	2060	40.32	0.0380680552304002	-0.0843248878195518
5	A	26	50	20120618	16	2062	40.36	0.0396096894347431	-0.0846174886056068
5	A	26	50	20120618	16	2064	40.4	0.0410947550965911	-0.0856681078610938
5	A	26	50	20120618	16	2066	40.44	0.0423025641895358	-0.0850831184210182
5	A	26	50	20120618	16	2068	40.48	0.0436096510745592	-0.085470966490499
5	A	26	50	20120618	16	2070	40.52	0.0440283289996997	-0.0867227576252335
5	A	26	50	20120618	16	2072	40.56	0.0443774983282496	-0.0865857203310396
5	A	26	50	20120618	16	2074	40.6	0.0449012523210745	-0.08622601511145
5	A	26	50	20120618	16	2076	40.64	0.0457721250327839	-0.0864299447071442
5	A	26	50	20120618	16	2078	40.68	0.046621996673092	-0.0867750835270413
5	A	26	50	20120618	16	2080	40.72	0.0468823533899249	-0.0869658609366055
5	A	26	50	20120618	16	2082	40.76	0.0474227243921076	-0.087169366268231
5	A	26	50	20120618	16	2084	40.8	0.0471924197134752	-0.0871394556513868
5	A	26	50	20120618	16	2086	40.84	0.0480039661662429	-0.0858739466450972
5	A	26	50	20120618	16	2088	40.88	0.0478958495393995	-0.0858957962446359
5	A	26	50	20120618	16	2090	40.92	0.0482812934458243	-0.0843110992373187
5	A	26	50	20120618	16	2092	40.96	0.0484804854260846	-0.0844046494644697
5	A	26	50	20120618	16	2094	41	0.0488620402452128	-0.0844968561887364
5	A	26	50	20120618	16	2096	41.04	0.0489500043287924	-0.0837017853239702
5	A	26	50	20120618	16	2098	41.08	0.0486967186797714	-0.0845193421843781
5	A	26	50	20120618	16	2100	41.12	0.0489494386433675	-0.0825738085866215
5	A	26	50	20120618	16	2102	41.16	0.048909204267518	-0.0817301594859878
5	A	26	50	20120618	16	2104	41.2	0.0484191792681557	-0.0812641761171859
5	A	26	50	20120618	16	2106	41.24	0.0480787073530144	-0.0803254918651607
5	A	26	50	20120618	16	2108	41.28	0.0477492663036596	-0.0784262737615718
5	A	26	50	20120618	16	2110	41.32	0.0475899551458582	-0.0774724574244292
5	A	26	50	20120618	16	2112	41.36	0.0479881269743444	-0.075977138714254
5	A	26	50	20120618	16	2114	41.4	0.0476401597273225	-0.0753070136177236
5	A	26	50	20120618	16	2116	41.44	0.0478778183164793	-0.0739179023460826
5	A	26	50	20120618	16	2118	41.48	0.0477719644313357	-0.0728766876107854
5	A	26	50	20120618	16	2120	41.52	0.0482506050115208	-0.0703993390028983
5	A	26	50	20120618	16	2122	41.56	0.0483315687379667	-0.0697184658832938
5	A	26	50	20120618	16	2124	41.6	0.0485542366633623	-0.0691447901517172
5	A	26	50	20120618	16	2126	41.64	0.0488638080121658	-0.067890241300536
5	A	26	50	20120618	16	2128	41.68	0.0494055932279109	-0.0665870435028092
5	A	26	50	20120618	16	2130	41.72	0.0490731823300751	-0.0646448333069241
5	A	26	50	20120618	16	2132	41.76	0.0495813799737139	-0.0646180339599171
5	A	26	50	20120618	16	2134	41.8	0.0495697834225024	-0.0622749649297774
5	A	26	50	20120618	16	2136	41.84	0.0501011741685641	-0.0618253157276208
5	A	26	50	20120618	16	2138	41.88	0.050201229778102	-0.06078311104283
5	A	26	50	20120618	16	2140	41.92	0.0500320898360422	-0.0602021521114071
5	A	26	50	20120618	16	2142	41.96	0.0506014522162536	-0.0596470732881757
5	A	26	50	20120618	16	2144	42	0.0507161449361621	-0.0585087727918216
5	A	26	50	20120618	16	2146	42.04	0.0505619956578634	-0.0569640273176414
5	A	26	50	20120618	16	2148	42.08	0.0504986601034725	-0.0549674193970797
5	A	26	50	20120618	16	2150	42.12	0.0503931173453126	-0.054237727625302
5	A	26	50	20120618	16	2152	42.16	0.0506769570783487	-0.0533070266088365
5	A	26	50	20120618	16	2154	42.2	0.0510183340901699	-0.052416086206677
5	A	26	50	20120618	16	2156	42.24	0.0510005503546231	-0.0516269196835338
5	A	26	50	20120618	16	2158	42.28	0.0510553440590973	-0.050615834768183
5	A	26	50	20120618	16	2160	42.32	0.0509654000765303	-0.0493754280526255
5	A	26	50	20120618	16	2162	42.36	0.0509241333247803	-0.0477764899147353
5	A	26	50	20120618	16	2164	42.4	0.0513024566659185	-0.0461405064525786
5	A	26	50	20120618	16	2166	42.44	0.0509942995306774	-0.0463833269212381
5	A	26	50	20120618	16	2168	42.48	0.0513131693336535	-0.0459995447157491
5	A	26	50	20120618	16	2170	42.52	0.0512376149740837	-0.0445569408161114
5	A	26	50	20120618	16	2172	42.56	0.0517575336197274	-0.043929400518371
5	A	26	50	20120618	16	2174	42.6	0.0517475485648703	-0.043428571634499
5	A	26	50	20120618	16	2176	42.64	0.0524242221773014	-0.0437994060077177
5	A	26	50	20120618	16	2178	42.68	0.0528686062623652	-0.0416337825958896
5	A	26	50	20120618	16	2180	42.72	0.0533730208847246	-0.0413338632546493
5	A	26	50	20120618	16	2182	42.76	0.0535008516486275	-0.0410039413726833
5	A	26	50	20120618	16	2184	42.8	0.0541988721076758	-0.0403351951343761
5	A	26	50	20120618	16	2186	42.84	0.054823077689836	-0.0400050045518333
5	A	26	50	20120618	16	2188	42.88	0.0553286873226557	-0.0386609076978826
5	A	26	50	20120618	16	2190	42.92	0.0560885442697187	-0.0376271175837879
5	A	26	50	20120618	16	2192	42.96	0.0569104286236275	-0.0371511498672356
5	A	26	50	20120618	16	2194	43	0.0576512643982766	-0.0376340330881079
5	A	26	50	20120618	16	2196	43.04	0.0580397417927927	-0.0371382168842077
5	A	26	50	20120618	16	2198	43.08	0.0586636008926302	-0.0352895074179989
5	A	26	50	20120618	16	2200	43.12	0.0595129068475133	-0.0360707897005319
5	A	26	50	20120618	16	2202	43.16	0.0604039321024865	-0.036486780619904
5	A	26	50	20120618	16	2204	43.2	0.0603741629069985	-0.034947479867939
5	A	26	50	20120618	16	2206	43.24	0.0609143924878251	-0.0343866027691018
5	A	26	50	20120618	16	2208	43.28	0.0622773408085621	-0.0351019826996282
5	A	26	50	20120618	16	2210	43.32	0.0632028021637791	-0.0351644909390851
5	A	26	50	20120618	16	2212	43.36	0.0635986405398873	-0.0352576876128455
5	A	26	50	20120618	16	2214	43.4	0.0644594723353038	-0.0351610968265354
5	A	26	50	20120618	16	2216	43.44	0.0654427043145437	-0.0346065129780508
5	A	26	50	20120618	16	2218	43.48	0.0658067228854985	-0.0340443630870075
5	A	26	50	20120618	16	2220	43.52	0.0670162290347181	-0.0346194530321465
5	A	26	50	20120618	16	2222	43.56	0.0680070977671948	-0.0342628590823942
5	A	26	50	20120618	16	2224	43.6	0.0683682172003468	-0.0339997446491147
5	A	26	50	20120618	16	2226	43.64	0.0693891379710239	-0.0335699651475095
5	A	26	50	20120618	16	2228	43.68	0.0692912743925077	-0.032934983258004
5	A	26	50	20120618	16	2230	43.72	0.0700429996115871	-0.0334673639535593
5	A	26	50	20120618	16	2232	43.76	0.0703400551703636	-0.0337255286393705
5	A	26	50	20120618	16	2234	43.8	0.0706837090660203	-0.0333268618361375
5	A	26	50	20120618	16	2236	43.84	0.0713495208111855	-0.0331302861509677
5	A	26	50	20120618	16	2238	43.88	0.0720300403773995	-0.0345049017335943
5	A	26	50	20120618	16	2240	43.92	0.0724239695651985	-0.0346403126821915
5	A	26	50	20120618	16	2242	43.96	0.0732112622553716	-0.0350623140092037
5	A	26	50	20120618	16	2244	44	0.0738411529760526	-0.0344468482668589
5	A	26	50	20120618	16	2246	44.04	0.075057659482406	-0.0356687287847493
5	A	26	50	20120618	16	2248	44.08	0.0756921463971646	-0.0352902145247801
5	A	26	50	20120618	16	2250	44.12	0.0766962380264495	-0.0365125193067392
5	A	26	50	20120618	16	2252	44.16	0.0769285933147474	-0.0363049127557828
5	A	26	50	20120618	16	2254	44.2	0.0773004607709734	-0.035520802046125
5	A	26	50	20120618	16	2256	44.24	0.0779761720110753	-0.0354867194992718
5	A	26	50	20120618	16	2258	44.28	0.0779154315385713	-0.0350632332480192
5	A	26	50	20120618	16	2260	44.32	0.0780734699041665	-0.0334692024311904
5	A	26	50	20120618	16	2262	44.36	0.0784227806540727	-0.0330914659886805
5	A	26	50	20120618	16	2264	44.4	0.0784595502066944	-0.0332560804473408
5	A	26	50	20120618	16	2266	44.44	0.0781587469819776	-0.0325100827931889
5	A	26	50	20120618	16	2268	44.48	0.07760465810824	-0.0320450893738807
5	A	26	50	20120618	16	2270	44.52	0.0779963245543391	-0.0321684795071977
5	A	26	50	20120618	16	2272	44.56	0.0775120271199044	-0.0320056328154905
5	A	26	50	20120618	16	2274	44.6	0.0773250680869587	-0.0312029251974875
5	A	26	50	20120618	16	2276	44.64	0.076875348174124	-0.0310564126724256
5	A	26	50	20120618	16	2278	44.68	0.0764505184199872	-0.0287433249698082
5	A	26	50	20120618	16	2280	44.72	0.0761300576267534	-0.0279775283257832
5	A	26	50	20120618	16	2282	44.76	0.0759440178326232	-0.0269118476958569
5	A	26	50	20120618	16	2284	44.8	0.0755244206686672	-0.0260118421847627
5	A	26	50	20120618	16	2286	44.84	0.0755416740741281	-0.0245281907364771
5	A	26	50	20120618	16	2288	44.88	0.0751992929706776	-0.0237872842511498
5	A	26	50	20120618	16	2290	44.92	0.0745996664202314	-0.022846973653528
5	A	26	50	20120618	16	2292	44.96	0.0747763016941718	-0.0209724335766024
5	A	26	50	20120618	16	2294	45	0.0743231169581093	-0.0197759381921567
5	A	26	50	20120618	16	2296	45.04	0.0741923022035898	-0.0189176519811524
5	A	26	50	20120618	16	2298	45.08	0.0739497645776428	-0.0176857305469692
5	A	26	50	20120618	16	2300	45.12	0.073934986045916	-0.0175810080326755
5	A	26	50	20120618	16	2302	45.16	0.0738597498843978	-0.0162348181426525
5	A	26	50	20120618	16	2304	45.2	0.0735090956316074	-0.0145330242523709
5	A	26	50	20120618	16	2306	45.24	0.0730362533270279	-0.0134763945892438
5	A	26	50	20120618	16	2308	45.28	0.0728393947991456	-0.0134222302098049
5	A	26	50	20120618	16	2310	45.32	0.0725885840238587	-0.0115010917959992
5	A	26	50	20120618	16	2312	45.36	0.0723065898395215	-0.0102353706576753
5	A	26	50	20120618	16	2314	45.4	0.071926095680565	-0.0093468909871144
5	A	26	50	20120618	16	2316	45.44	0.0717662895480169	-0.0084862006130541
5	A	26	50	20120618	16	2318	45.48	0.0720404348470829	-0.0074582794852432
5	A	26	50	20120618	16	2320	45.52	0.0719647744214959	-0.0045452823894671
5	A	26	50	20120618	16	2322	45.56	0.0718024227045355	-0.0040609142443543
5	A	26	50	20120618	16	2324	45.6	0.0718949829821928	-0.0033362005043163
5	A	26	50	20120618	16	2326	45.64	0.0720151911349946	-0.0018686710906417
5	A	26	50	20120618	16	2328	45.68	0.0718602640392366	-0.000910046427387101
5	A	26	50	20120618	16	2330	45.72	0.0720974983643247	0.0003148746496624
5	A	26	50	20120618	16	2332	45.76	0.0723707951352533	0.00105655895244893
5	A	26	50	20120618	16	2334	45.8	0.072947511425989	0.0027011479041326
5	A	26	50	20120618	16	2336	45.84	0.0734109492103787	0.00401466946086474
5	A	26	50	20120618	16	2338	45.88	0.0741859382425591	0.00460368940959313
5	A	26	50	20120618	16	2340	45.92	0.0744563358756849	0.00612495893863787
5	A	26	50	20120618	16	2342	45.96	0.0750125460697662	0.00643778297863479
5	A	26	50	20120618	16	2344	46	0.0755960505856013	0.00879160003184857
5	A	26	50	20120618	16	2346	46.04	0.0763544226084239	0.00837999317451989
5	A	26	50	20120618	16	2348	46.08	0.0766103245525353	0.00951822296019587
5	A	26	50	20120618	16	2350	46.12	0.0768510237008512	0.0102975960544197
5	A	26	50	20120618	16	2352	46.16	0.0773233710306838	0.0113810250645537
5	A	26	50	20120618	16	2354	46.2	0.0778690453337255	0.0108213500472446
5	A	26	50	20120618	16	2356	46.24	0.0789166240300534	0.0127361245000196
5	A	26	50	20120618	16	2358	46.28	0.0793291501261976	0.0131148508920231
5	A	26	50	20120618	16	2360	46.32	0.080606467815733	0.0131677424792559
5	A	26	50	20120618	16	2362	46.36	0.081194002840221	0.0145858451289255
5	A	26	50	20120618	16	2364	46.4	0.0822538851945414	0.0152869415024720
5	A	26	50	20120618	16	2366	46.44	0.0831232729820103	0.0156110085402898
5	A	26	50	20120618	16	2368	46.48	0.0838834127717858	0.017031868906406
5	A	26	50	20120618	16	2370	46.52	0.0843759833555603	0.0171940792020102
5	A	26	50	20120618	16	2372	46.56	0.085844149165338	0.0175393594432636
5	A	26	50	20120618	16	2374	46.6	0.086313738778724	0.0192708518183551
5	A	26	50	20120618	16	2376	46.64	0.0871341947769347	0.0186768114114803
5	A	26	50	20120618	16	2378	46.68	0.0872879197911647	0.0197688671243448
5	A	26	50	20120618	16	2380	46.72	0.0879509738198833	0.0194959946174849
5	A	26	50	20120618	16	2382	46.76	0.0875477815332507	0.0209737063688085
5	A	26	50	20120618	16	2384	46.8	0.0876886372040631	0.0204124050059026
5	A	26	50	20120618	16	2386	46.84	0.0873859247910371	0.0210490132410049
5	A	26	50	20120618	16	2388	46.88	0.0872377859203785	0.0207050057919576
5	A	26	50	20120618	16	2390	46.92	0.0869545896545133	0.0215625141855026
5	A	26	50	20120618	16	2392	46.96	0.086557478486199	0.0220883187879929
5	A	26	50	20120618	16	2394	47	0.0865958036737393	0.0216316692287026
5	A	26	50	20120618	16	2396	47.04	0.0859700848830673	0.0220811770095029
5	A	26	50	20120618	16	2398	47.08	0.086103940196746	0.0213942227715802
5	A	26	50	20120618	16	2400	47.12	0.0860538770366379	0.0211768581470434
5	A	26	50	20120618	16	2402	47.16	0.085090231915237	0.0217310884421374
5	A	26	50	20120618	16	2404	47.2	0.0845320418221682	0.0216889448779787
5	A	26	50	20120618	16	2406	47.24	0.0837741647740925	0.0232441555325204
5	A	26	50	20120618	16	2408	47.28	0.0828040849809827	0.0231285435737964
5	A	26	50	20120618	16	2410	47.32	0.081513473683961	0.0251938610602861
5	A	26	50	20120618	16	2412	47.36	0.0802934316437017	0.0258718350420878
5	A	26	50	20120618	16	2414	47.4	0.0795429792168284	0.0268890081468246
5	A	26	50	20120618	16	2416	47.44	0.078518876465636	0.0275483852202811
5	A	26	50	20120618	16	2418	47.48	0.0778524283243676	0.0282859683037367
5	A	26	50	20120618	16	2420	47.52	0.0769261891516914	0.0297095863862996
5	A	26	50	20120618	16	2422	47.56	0.0759935860179844	0.0313139409621338
5	A	26	50	20120618	16	2424	47.6	0.0751449164592043	0.0322285128729205
5	A	26	50	20120618	16	2426	47.64	0.0745209654354853	0.0332314731313555
5	A	26	50	20120618	16	2428	47.68	0.0737283694444533	0.034817584352235
5	A	26	50	20120618	16	2430	47.72	0.0728179694636756	0.036399170089715
5	A	26	50	20120618	16	2432	47.76	0.0720829319646322	0.0380810235687671
5	A	26	50	20120618	16	2434	47.8	0.0716413437797812	0.0383874129370553
5	A	26	50	20120618	16	2436	47.84	0.0712040689462955	0.0399091067301687
5	A	26	50	20120618	16	2438	47.88	0.0708227969698797	0.040661326923995
5	A	26	50	20120618	16	2440	47.92	0.0706539398705323	0.0414463568724683
5	A	26	50	20120618	16	2442	47.96	0.0706482830162828	0.0417577666989028
5	A	26	50	20120618	16	2444	48	0.0703071039943603	0.0418750757139017
5	A	26	50	20120618	16	2446	48.04	0.0703055483594417	0.0419395638523459
5	A	26	50	20120618	16	2448	48.08	0.0698397771226741	0.0419553323335664
5	A	26	50	20120618	16	2450	48.12	0.0691187403378982	0.0416971676477552
5	A	26	50	20120618	16	2452	48.16	0.0690451305219767	0.0418165979830976
5	A	26	50	20120618	16	2454	48.2	0.0681874099963974	0.041786475234219
5	A	26	50	20120618	16	2456	48.24	0.0672623021945711	0.0408575490557742
5	A	26	50	20120618	16	2458	48.28	0.0661458512977556	0.0410875708916942
5	A	26	50	20120618	16	2460	48.32	0.0647747005383568	0.0407913638610552
5	A	26	50	20120618	16	2462	48.36	0.0630057315038624	0.0413904954367546
5	A	26	50	20120618	16	2464	48.4	0.0613027355320527	0.0412772169304085
5	A	26	50	20120618	16	2466	48.44	0.059998406363476	0.04158084858225
5	A	26	50	20120618	16	2468	48.48	0.0592617425188359	0.0409530791819126
5	A	26	50	20120618	16	2470	48.52	0.0576678531233633	0.040681620888615
5	A	26	50	20120618	16	2472	48.56	0.0558237893487069	0.0419052691734584
5	A	26	50	20120618	16	2474	48.6	0.0542477190441202	0.0412936925184101
5	A	26	50	20120618	16	2476	48.64	0.0524588803090744	0.0421705049270814
5	A	26	50	20120618	16	2478	48.68	0.050411594045505	0.0424585095190587
5	A	26	50	20120618	16	2480	48.72	0.0487543478824381	0.0418981273949684
5	A	26	50	20120618	16	2482	48.76	0.0469124054281253	0.0435970928581253
5	A	26	50	20120618	16	2484	48.8	0.0456623113496656	0.0434725713539583
5	A	26	50	20120618	16	2486	48.84	0.0450039666521097	0.0438254459220417
5	A	26	50	20120618	16	2488	48.88	0.0442512585546044	0.0448163075834506
5	A	26	50	20120618	16	2490	48.92	0.0428651666289191	0.0464030764136366
5	A	26	50	20120618	16	2492	48.96	0.0417102986206818	0.0467186086726055
5	A	26	50	20120618	16	2494	49	0.0407305173225341	0.0478323159951099
5	A	26	50	20120618	16	2496	49.04	0.0394496640990928	0.0482567214851781
5	A	26	50	20120618	16	2498	49.08	0.0383108078168087	0.0496460349893585
5	A	26	50	20120618	16	2500	49.12	0.0374140945948876	0.0512680983474207
5	A	26	50	20120618	16	2502	49.16	0.0363046652684094	0.0514134582884292
5	A	26	50	20120618	16	2504	49.2	0.0355883519569318	0.0534172716270913
5	A	26	50	20120618	16	2506	49.24	0.0349715144274315	0.0546427866738369
5	A	26	50	20120618	16	2508	49.28	0.0346276413286727	0.0558719574626413
5	A	26	50	20120618	16	2510	49.32	0.0346130537157768	0.0571620242874415
5	A	26	50	20120618	16	2512	49.36	0.0342930596130186	0.0585037876890142
5	A	26	50	20120618	16	2514	49.4	0.0343740233394645	0.0586739882912458
5	A	26	50	20120618	16	2516	49.44	0.033983007431604	0.0591088448195399
5	A	26	50	20120618	16	2518	49.48	0.0341630156048906	0.0588186694097444
5	A	26	50	20120618	16	2520	49.52	0.0342162536744461	0.0594571231935455
5	A	26	50	20120618	16	2522	49.56	0.034367765444451	0.0595366939196324
5	A	26	50	20120618	16	2524	49.6	0.0345359295791528	0.059638078889919
5	A	26	50	20120618	16	2526	49.64	0.0342983911981488	0.0595499238875085
5	A	26	50	20120618	16	2528	49.68	0.0336798283281024	0.0592148825524466
5	A	26	50	20120618	16	2530	49.72	0.0335848356031178	0.0583650391964098
5	A	26	50	20120618	16	2532	49.76	0.0330938842938722	0.0583330143302898
5	A	26	50	20120618	16	2534	49.8	0.0326762246024965	0.0570348087064382
5	A	26	50	20120618	16	2536	49.84	0.0323349112302856	0.0561109666257502
5	A	26	50	20120618	16	2538	49.88	0.0320719240762267	0.0570960512247568
5	A	26	50	20120618	16	2540	49.92	0.032277805286637	0.0570556330011441
5	A	26	50	20120618	16	2542	49.96	0.0318549907868265	0.0566846494283946
5	A	26	50	20120618	16	2544	50	0.0317119430849924	0.05606091053671
5	A	26	50	20120618	16	2546	50.04	0.03187853744264	0.0552242617932101
5	A	26	50	20120618	16	2548	50.08	0.0315574048979641	0.0552997454421017
5	A	26	50	20120618	16	2550	50.12	0.0315028869651346	0.0551467982453311
5	A	26	50	20120618	16	2552	50.16	0.031409322595848	0.0544860211004479
5	A	26	50	20120618	16	2554	50.2	0.0315436940974769	0.0548411089127563
5	A	26	50	20120618	16	2556	50.24	0.0315269144535593	0.0540694644956509
5	A	26	50	20120618	16	2558	50.28	0.0311210280900905	0.0536402577505384
5	A	26	50	20120618	16	2560	50.32	0.0306342557819216	0.0534507531331804
5	A	26	50	20120618	16	2562	50.36	0.0303649683064424	0.0536691289204143
5	A	26	50	20120618	16	2564	50.4	0.0302317635310024	0.0534408607093116
5	A	26	50	20120618	16	2566	50.44	0.0301130049471022	0.0527079798859508
5	A	26	50	20120618	16	2568	50.48	0.0299024992583429	0.0522516838800512
5	A	26	50	20120618	16	2570	50.52	0.0296857710299093	0.0511427283151163
5	A	26	50	20120618	16	2572	50.56	0.0292522438623638	0.051342768823514
5	A	26	50	20120618	16	2574	50.6	0.0293012675755034	0.0506477323550823
5	A	26	50	20120618	16	2576	50.64	0.0291471253682726	0.0504570892958066
5	A	26	50	20120618	16	2578	50.68	0.0288338699931391	0.0502711272834223
5	A	26	50	20120618	16	2580	50.72	0.0290299153482231	0.0493133865036442
5	A	26	50	20120618	16	2582	50.76	0.0288414855331725	0.0496549756474998
5	A	26	50	20120618	16	2584	50.8	0.0290971046345715	0.049654480672753
5	A	26	50	20120618	16	2586	50.84	0.028759758131403	0.0494248689587661
5	A	26	50	20120618	16	2588	50.88	0.0284745536822792	0.0496699097427185
5	A	26	50	20120618	16	2590	50.92	0.0278892743284233	0.0491919833403823
5	A	26	50	20120618	16	2592	50.96	0.0275605969543921	0.0494919521790973
5	A	26	50	20120618	16	2594	51	0.0270778410127405	0.049790577514928
5	A	26	50	20120618	16	2596	51.04	0.0269785915049331	0.0495383949524856
5	A	26	50	20120618	16	2598	51.08	0.0268718325231096	0.0483688261942674
5	A	26	50	20120618	16	2600	51.12	0.0273311266617615	0.0491019969314085
5	A	26	50	20120618	16	2602	51.16	0.0274923257946686	0.0476695612272842
5	A	26	50	20120618	16	2604	51.2	0.0279145675379863	0.0485048381836286
5	A	26	50	20120618	16	2606	51.24	0.0278280388811725	0.048594053846211
5	A	26	50	20120618	16	2608	51.28	0.0279044346978119	0.0482226530804605
5	A	26	50	20120618	16	2610	51.32	0.0284177517945465	0.0474826375496776
5	A	26	50	20120618	16	2612	51.36	0.0288201309083807	0.0470180330390989
5	A	26	50	20120618	16	2614	51.4	0.0291303315822194	0.0475272277032992
5	A	26	50	20120618	16	2616	51.44	0.0298358756574195	0.0463882271712317
5	A	26	50	20120618	16	2618	51.48	0.0295480195578663	0.0457704209054412
5	A	26	50	20120618	16	2620	51.52	0.0295052113133333	0.0449512659837078
5	A	26	50	20120618	16	2622	51.56	0.0299795173289498	0.0441439126741525
5	A	26	50	20120618	16	2624	51.6	0.0303037222525899	0.0434634673541506
5	A	26	50	20120618	16	2626	51.64	0.0302813656574891	0.0432544586104471
5	A	26	50	20120618	16	2628	51.68	0.0305556672271538	0.0438037950195085
5	A	26	50	20120618	16	2630	51.72	0.0311985708339289	0.0436116012750617
5	A	26	50	20120618	16	2632	51.76	0.0317976734182503	0.0428798454585898
5	A	26	50	20120618	16	2634	51.8	0.0324501554934834	0.0429596431659534
5	A	26	50	20120618	16	2636	51.84	0.0328011986550034	0.0426162367576702
5	A	26	50	20120618	16	2638	51.88	0.0332122751822462	0.0423989074884725
5	A	26	50	20120618	16	2640	51.92	0.0341955213036218	0.0424074493383892
5	A	26	50	20120618	16	2642	51.96	0.0347518375637203	0.0414294145939911
5	A	26	50	20120618	16	2644	52	0.0354869316313062	0.040813397308357
5	A	26	50	20120618	16	2646	52.04	0.0360121564062359	0.0398134210405386
5	A	26	50	20120618	16	2648	52.08	0.0368541579480694	0.0392391301260623
5	A	26	50	20120618	16	2650	52.12	0.0378089854479091	0.0377067378073495
5	A	26	50	20120618	16	2652	52.16	0.0388433978159712	0.0363391367239922
5	A	26	50	20120618	16	2654	52.2	0.039219861466275	0.0356306157292433
5	A	26	50	20120618	16	2656	52.24	0.0398488329481404	0.034785410993691
5	A	26	50	20120618	16	2658	52.28	0.0399331200764578	0.0343061340174028
5	A	26	50	20120618	16	2660	52.32	0.0399633842466926	0.0343308827547443
5	A	26	50	20120618	16	2662	52.36	0.0403125535752425	0.033526760923179
5	A	26	50	20120618	16	2664	52.4	0.0409458384084732	0.0315109409113723
5	A	26	50	20120618	16	2666	52.44	0.0409938509589158	0.0308645746026897
5	A	26	50	20120618	16	2668	52.48	0.0411450303887334	0.0299054549646883
5	A	26	50	20120618	16	2670	52.52	0.0411234636319073	0.0289756802581061
5	A	26	50	20120618	16	2672	52.56	0.041664400319515	0.0277389504978108
5	A	26	50	20120618	16	2674	52.6	0.0415956695403836	0.0263342121663056
5	A	26	50	20120618	16	2676	52.64	0.0412495407709928	0.0248973004762565
5	A	26	50	20120618	16	2678	52.68	0.0409565157208691	0.0244965123526799
5	A	26	50	20120618	16	2680	52.72	0.0408069626366482	0.0236238718740176
5	A	26	50	20120618	16	2682	52.76	0.0401936889253251	0.0219273105739167
5	A	26	50	20120618	16	2684	52.8	0.040263975339375	0.0210410229343775
5	A	26	50	20120618	16	2686	52.84	0.040032751421927	0.0195445021426743
5	A	26	50	20120618	16	2688	52.88	0.0399269682474615	0.0182708614084011
5	A	26	50	20120618	16	2690	52.92	0.0397989112093886	0.0165030237447566
5	A	26	50	20120618	16	2692	52.96	0.0393315136270243	0.0162614760683033
5	A	26	50	20120618	16	2694	53	0.0388513881225986	0.0149680363441568
5	A	26	50	20120618	16	2696	53.04	0.0387226946884227	0.0139325491737872
5	A	26	50	20120618	16	2698	53.08	0.0380177799382578	0.0132315942215970
5	A	26	50	20120618	16	2700	53.12	0.0378829346750855	0.0112654838165078
5	A	26	50	20120618	16	2702	53.16	0.0375112793508939	0.0095441030683873
5	A	26	50	20120618	16	2704	53.2	0.0371288052929501	0.00896858885917957
5	A	26	50	20120618	16	2706	53.24	0.0367851513972934	0.00893945605979468
5	A	26	50	20120618	16	2708	53.28	0.035781908296146	0.00713138402030068
5	A	26	50	20120618	16	2710	53.32	0.0350922670524547	0.00696288047434393
5	A	26	50	20120618	16	2712	53.36	0.0344188892647308	0.00512376644715584
5	A	26	50	20120618	16	2714	53.4	0.033467901354713	0.00399006214487945
5	A	26	50	20120618	16	2716	53.44	0.0326818107460679	0.00245712535394513
5	A	26	50	20120618	16	2718	53.48	0.0324893362802289	0.0016712468773344
5	A	26	50	20120618	16	2720	53.52	0.0317202869450104	0.00058315096244454
5	A	26	50	20120618	16	2722	53.56	0.0315161452172819	-1.92333044483003e-05
5	A	26	50	20120618	16	2724	53.6	0.0308448180392234	-0.0012767520041104
5	A	26	50	20120618	16	2726	53.64	0.0308185136669632	-0.0015270678046505
5	A	26	50	20120618	16	2728	53.68	0.0308003410226867	-0.0031087949634867
5	A	26	50	20120618	16	2730	53.72	0.0306825370329411	-0.0036360137795394
5	A	26	50	20120618	16	2732	53.76	0.0307591874080217	-0.0055529802633361
5	A	26	50	20120618	16	2734	53.8	0.0309812896479924	-0.0070485818162237
5	A	26	50	20120618	16	2736	53.84	0.0307457311659757	-0.0083093037096047
5	A	26	50	20120618	16	2738	53.88	0.0309529983056771	-0.0094042444181364
5	A	26	50	20120618	16	2740	53.92	0.0307163225949461	-0.0109023986265042
5	A	26	50	20120618	16	2742	53.96	0.031247557777516	-0.0119692247694159
5	A	26	50	20120618	16	2744	54	0.0315539047193972	-0.0137868851768628
5	A	26	50	20120618	16	2746	54.04	0.0314559209327282	-0.0138669084512897
5	A	26	50	20120618	16	2748	54.08	0.0316626718844794	-0.016143657936422
5	A	26	50	20120618	16	2750	54.12	0.0322113301781376	-0.0183146737445634
5	A	26	50	20120618	16	2752	54.16	0.0323458218879193	-0.0196776927759786
5	A	26	50	20120618	16	2754	54.2	0.0325361750334147	-0.0206880069449379
5	A	26	50	20120618	16	2756	54.24	0.0330968046448785	-0.0204123413662924
5	A	26	50	20120618	16	2758	54.28	0.0337514582450366	-0.0224049541335404
5	A	26	50	20120618	16	2760	54.32	0.0346879653152825	-0.0256324574763459
5	A	26	50	20120618	16	2762	54.36	0.0354364521267254	-0.0267054777332395
5	A	26	50	20120618	16	2764	54.4	0.0361907312740771	-0.0281539776306401
5	A	26	50	20120618	16	2766	54.44	0.0371265001248434	-0.0303019014526284
5	A	26	50	20120618	16	2768	54.48	0.0382319272269402	-0.0323414024705369
5	A	26	50	20120618	16	2770	54.52	0.0387637280949349	-0.0334315631372278
5	A	26	50	20120618	16	2772	54.56	0.0395003919395751	-0.0348761822911919
5	A	26	50	20120618	16	2774	54.6	0.0405305545958823	-0.0362791740689476
5	A	26	50	20120618	16	2776	54.64	0.0414690055026697	-0.0376094045589192
5	A	26	50	20120618	16	2778	54.68	0.0420285885960973	-0.0375705348991573
5	A	26	50	20120618	16	2780	54.72	0.0431866244427143	-0.0398607759816746
5	A	26	50	20120618	16	2782	54.76	0.0440912756453609	-0.0403638329590142
5	A	26	50	20120618	16	2784	54.8	0.04442506540142	-0.0409847787789131
5	A	26	50	20120618	16	2786	54.84	0.0451741460411378	-0.041830223930771
5	A	26	50	20120618	16	2788	54.88	0.0447055675904489	-0.0416327077935822
5	A	26	50	20120618	16	2790	54.92	0.0449857515814263	-0.0413026020638531
5	A	26	50	20120618	16	2792	54.96	0.0444587590395436	-0.0418698996922634
5	A	26	50	20120618	16	2794	55	0.0438936958685618	-0.0416874095741748
5	A	26	50	20120618	16	2796	55.04	0.0434687671194755	-0.0428604572977564
5	A	26	50	20120618	16	2798	55.08	0.0426362973770524	-0.0435469802005426
5	A	26	50	20120618	16	2800	55.12	0.0423679220693209	-0.0446397005937814
5	A	26	50	20120618	16	2802	55.16	0.0414158169305888	-0.0446011491320711
5	A	26	50	20120618	16	2804	55.2	0.0406864292147271	-0.0450779583056931
5	A	26	50	20120618	16	2806	55.24	0.039523210275404	-0.0470590169481365
5	A	26	50	20120618	16	2808	55.28	0.0392311751747739	-0.0489742863756584
5	A	26	50	20120618	16	2810	55.32	0.0381750404863937	-0.0501190922543994
5	A	26	50	20120618	16	2812	55.36	0.03774257397902	-0.0499739939428999
5	A	26	50	20120618	16	2814	55.4	0.0372127388678769	-0.0506294112183818
5	A	26	50	20120618	16	2816	55.44	0.0366334769927289	-0.0507607916583262
5	A	26	50	20120618	16	2818	55.48	0.0358979445189387	-0.0522435945784744
5	A	26	50	20120618	16	2820	55.52	0.0350757914644531	-0.0530250182823637
5	A	26	50	20120618	16	2822	55.56	0.0339511381289759	-0.0545527224831172
5	A	26	50	20120618	16	2824	55.6	0.0334152926101927	-0.0547722084279975
5	A	26	50	20120618	16	2826	55.64	0.0319627538602793	-0.0553890883839046
5	A	26	50	20120618	16	2828	55.68	0.0315471164942978	-0.0575823921977891
5	A	26	50	20120618	16	2830	55.72	0.0304253622966235	-0.0582216167279817
5	A	26	50	20120618	16	2832	55.76	0.0300261298079656	-0.0585736144836564
5	A	26	50	20120618	16	2834	55.8	0.0290158863496844	-0.0595124401570378
5	A	26	50	20120618	16	2836	55.84	0.0284396650336954	-0.0605974955127685
5	A	26	50	20120618	16	2838	55.88	0.0273952683178829	-0.0625853140960401
5	A	26	50	20120618	16	2840	55.92	0.0267853887191095	-0.0627589088108214
5	A	26	50	20120618	16	2842	55.96	0.0260765848816481	-0.0653616274510129
5	A	26	50	20120618	16	2844	56	0.0256982827537133	-0.0662117112233553
5	A	26	50	20120618	16	2846	56.04	0.0250400370511068	-0.0659246965808717
5	A	26	50	20120618	16	2848	56.08	0.0247045855941118	-0.0676660177402217
5	A	26	50	20120618	16	2850	56.12	0.0239353948375371	-0.0672892712472055
5	A	26	50	20120618	16	2852	56.16	0.0231565167180601	-0.0701713677766438
5	A	26	50	20120618	16	2854	56.2	0.0221801436745978	-0.070847927544883
5	A	26	50	20120618	16	2856	56.24	0.0219979929677641	-0.0729136692954414
5	A	26	50	20120618	16	2858	56.28	0.0213962450969743	-0.0744570005560592
5	A	26	50	20120618	16	2860	56.32	0.0205770618909697	-0.0760074735951669
5	A	26	50	20120618	16	2862	56.36	0.0197334127903361	-0.0781568660779397
5	A	26	50	20120618	16	2864	56.4	0.0192789552620675	-0.079642143871822
5	A	26	50	20120618	16	2866	56.44	0.0183938697040563	-0.0800137284853356
5	A	26	50	20120618	16	2868	56.48	0.0183979002127090	-0.0825267152749944
5	A	26	50	20120618	16	2870	56.52	0.0171399572489782	-0.0843405855900942
5	A	26	50	20120618	16	2872	56.56	0.0171199461270706	-0.0857090493437245
5	A	26	50	20120618	16	2874	56.6	0.0166709333210171	-0.08925462416595
5	A	26	50	20120618	16	2876	56.64	0.0162970859658038	-0.089451836247223
5	A	26	50	20120618	16	2878	56.68	0.0159194909446502	-0.0902664232591497
5	A	26	50	20120618	16	2880	56.72	0.0160972575894405	-0.0935087906936027
5	A	26	50	20120618	16	2882	56.76	0.0159660185708523	-0.0946356360601017
5	A	26	50	20120618	16	2884	56.8	0.0161699481665465	-0.0969231264972397
5	A	26	50	20120618	16	2886	56.84	0.0162225569110667	-0.0986763270505137
5	A	26	50	20120618	16	2888	56.88	0.0163004093676754	-0.100326784988482
5	A	26	50	20120618	16	2890	56.92	0.0164769032202595	-0.101865307922988
5	A	26	50	20120618	16	2892	56.96	0.0172949550554143	-0.104107897079521
5	A	26	50	20120618	16	2894	57	0.0173225322198805	-0.104654207778665
5	A	26	50	20120618	16	2896	57.04	0.0182622771320774	-0.106676957436928
5	A	26	50	20120618	16	2898	57.08	0.0185306241555377	-0.108132819588713
5	A	26	50	20120618	16	2900	57.12	0.0193945672207915	-0.109274231354904
5	A	26	50	20120618	16	2902	57.16	0.0202811377030432	-0.111434442571429
5	A	26	50	20120618	16	2904	57.2	0.0215672235166653	-0.113218614401719
5	A	26	50	20120618	16	2906	57.24	0.0219412122932348	-0.112670677356977
5	A	26	50	20120618	16	2908	57.28	0.0226017914482193	-0.113281476194566
5	A	26	50	20120618	16	2910	57.32	0.0234679265444947	-0.114866173201883
5	A	26	50	20120618	16	2912	57.36	0.0238344199891837	-0.116258961428787
5	A	26	50	20120618	16	2914	57.4	0.0247723971344276	-0.117648779807209
5	A	26	50	20120618	16	2916	57.44	0.025694535087773	-0.118845133770298
5	A	26	50	20120618	16	2918	57.48	0.0266470786327094	-0.120595152343057
5	A	26	50	20120618	16	2920	57.52	0.0275379624663263	-0.122163585894407
5	A	26	50	20120618	16	2922	57.56	0.0286430289439647	-0.122768303613677
5	A	26	50	20120618	16	2924	57.6	0.0292227857938595	-0.124092078218737
5	A	26	50	20120618	16	2926	57.64	0.0303873906624738	-0.125970860936349
5	A	26	50	20120618	16	2928	57.68	0.0306323324514768	-0.126591417847519
5	A	26	50	20120618	16	2930	57.72	0.0312150591498526	-0.129268453410413
5	A	26	50	20120618	16	2932	57.76	0.0315806333557261	-0.130140316071616
5	A	26	50	20120618	16	2934	57.8	0.032553753707995	-0.131903698962539
5	A	26	50	20120618	16	2936	57.84	0.032161592287149	-0.132946398622077
5	A	26	50	20120618	16	2938	57.88	0.0313342773531607	-0.132884173225332
5	A	26	50	20120618	16	2940	57.92	0.0311428635474935	-0.134417675701691
5	A	26	50	20120618	16	2942	57.96	0.0306069473180322	-0.135237848857190
5	A	26	50	20120618	16	2944	58	0.0300725160128114	-0.136340794014484
5	A	26	50	20120618	16	2946	58.04	0.0294478578823112	-0.137272336488020
5	A	26	50	20120618	16	2948	58.08	0.0288099061443247	-0.138965291543536
5	A	26	50	20120618	16	2950	58.12	0.0281856722778932	-0.138988484645959
5	A	26	50	20120618	16	2952	58.16	0.0276763432634045	-0.138574332204218
5	A	26	50	20120618	16	2954	58.2	0.0274468164022314	-0.139348331286905
5	A	26	50	20120618	16	2956	58.24	0.0267731557717950	-0.139087196752613
5	A	26	50	20120618	16	2958	58.28	0.0264717161509751	-0.138442527500205
5	A	26	50	20120618	16	2960	58.32	0.0252686446734644	-0.139717723869397
5	A	26	50	20120618	16	2962	58.36	0.0242807457894686	-0.139042507604042
5	A	26	50	20120618	16	2964	58.4	0.0234858870567368	-0.139608263739669
5	A	26	50	20120618	16	2966	58.44	0.0225686281401816	-0.140935644589313
5	A	26	50	20120618	16	2968	58.48	0.0220014577909919	-0.140548220783901
5	A	26	50	20120618	16	2970	58.52	0.0213570713812966	-0.140257812028867
5	A	26	50	20120618	16	2972	58.56	0.0215961441840158	-0.139672256903367
5	A	26	50	20120618	16	2974	58.6	0.020756596302713	-0.140016830037839
5	A	26	50	20120618	16	2976	58.64	0.0198220132700187	-0.140348958092962
5	A	26	50	20120618	16	2978	58.68	0.0187069058760876	-0.140437346440611
5	A	26	50	20120618	16	2980	58.72	0.0181353514648545	-0.140574737288195
5	A	26	50	20120618	16	2982	58.76	0.0169583722275694	-0.139476246903622
5	A	26	50	20120618	16	2984	58.8	0.0165358759258105	-0.139300530868497
5	A	26	50	20120618	16	2986	58.84	0.0159955049236277	-0.138597808149354
5	A	26	50	20120618	16	2988	58.88	0.0148054442108908	-0.139233497145641
5	A	26	50	20120618	16	2990	58.92	0.0138444860952583	-0.137831304398548
5	A	26	50	20120618	16	2992	58.96	0.0128415258368233	-0.138426971151019
5	A	26	50	20120618	16	2994	59	0.0113992401352371	-0.138348977273054
5	A	26	50	20120618	16	2996	59.04	0.0100435750143462	-0.137342905744782
5	A	26	50	20120618	16	2998	59.08	0.00865220100100542	-0.136519621319447
5	A	26	50	20120618	16	3000	59.12	0.00739673291100875	-0.136745541936036
5	A	26	50	20120618	16	3002	59.16	0.0059470932988982	-0.136578735446354
5	A	26	50	20120618	16	3004	59.2	0.00498267036003789	-0.137007171445075
5	A	26	50	20120618	16	3006	59.24	0.00442702585138148	-0.137632112418287
5	A	26	50	20120618	16	3008	59.28	0.00366688606160594	-0.136121025226892
5	A	26	50	20120618	16	3010	59.32	0.00264228833566664	-0.135350985942180
5	A	26	50	20120618	16	3012	59.36	0.00208579529887283	-0.136430737997051
5	A	26	50	20120618	16	3014	59.4	0.00109160316452453	-0.136013544996151
5	A	26	50	20120618	16	3016	59.44	0.00047288473098631	-0.135348157515055
5	A	26	50	20120618	16	3018	59.48	-6.59306362778399e-05	-0.134768329954482
5	A	26	50	20120618	16	3020	59.52	-0.000618888139165716	-0.135609787024094
5	A	26	50	20120618	16	3022	59.56	-0.00191713618942424	-0.134823484283414
5	A	26	50	20120618	16	3024	59.6	-0.00158691732261010	-0.135152288936666
5	A	26	50	20120618	16	3026	59.64	-0.00272889477422638	-0.133939600806931
5	A	26	50	20120618	16	3028	59.68	-0.0032061918515273	-0.134063344493639
5	A	26	50	20120618	16	3030	59.72	-0.00393946158361775	-0.133649687026645
5	A	26	50	20120618	16	3032	59.76	-0.00402219307701658	-0.132876819314808
5	A	26	50	20120618	16	3034	59.8	-0.00416333159054141	-0.133236312402363
5	A	26	50	20120618	16	3036	59.84	-0.0042808527375746	-0.131776702584638
5	A	26	50	20120618	16	3038	59.88	-0.00413865356387799	-0.131114214241344
5	A	26	50	20120618	16	3040	59.92	-0.00454736128340383	-0.131135427444780
5	A	26	50	20120618	16	3042	59.96	-0.00485983177001015	-0.130521729469388
5	A	26	50	20120618	16	3044	60	-0.0054399421732956	-0.129073291938805
5	A	26	50	20120618	16	3046	60.04	-0.0055370279343525	-0.128831956394386
5	A	26	50	20120618	16	3048	60.08	-0.00629985472989655	-0.127538799512952
5	A	26	50	20120618	16	3050	60.12	-0.00612802778206824	-0.128552083530393
5	A	26	50	20120618	16	3052	60.16	-0.0069148254974945	-0.127792155872652
5	A	26	50	20120618	16	3054	60.2	-0.00735450449403629	-0.126222520239774
5	A	26	50	20120618	16	3056	60.24	-0.0080618234072572	-0.125314383000696
5	A	26	50	20120618	16	3058	60.28	-0.00878773922882331	-0.124094906645861
5	A	26	50	20120618	16	3060	60.32	-0.00905283356109015	-0.122426912459721
5	A	26	50	20120618	16	3062	60.36	-0.0103045539851466	-0.121530725325245
5	A	26	50	20120618	16	3064	60.4	-0.0108042663474111	-0.121311875776467
5	A	26	50	20120618	16	3066	60.44	-0.0112158024940617	-0.119771797207043
5	A	26	50	20120618	16	3068	60.48	-0.0119359200400221	-0.119972615532900
5	A	26	50	20120618	16	3070	60.52	-0.0123351525286800	-0.117753997296249
5	A	26	50	20120618	16	3072	60.56	-0.0131573055831656	-0.116599362633250
5	A	26	50	20120618	16	3074	60.6	-0.0135428202002685	-0.116400948470449
5	A	26	50	20120618	16	3076	60.64	-0.0136955552650048	-0.116446910411226
5	A	26	50	20120618	16	3078	60.68	-0.0138646244963865	-0.116423080912700
5	A	26	50	20120618	16	3080	60.72	-0.0145957021974553	-0.114953359468004
5	A	26	50	20120618	16	3082	60.76	-0.0146869189722283	-0.113881102745012
5	A	26	50	20120618	16	3084	60.8	-0.0156167643894886	-0.113641817810259
5	A	26	50	20120618	16	3086	60.84	-0.0159657215860042	-0.113035190902679
5	A	26	50	20120618	16	3088	60.88	-0.0168177145466559	-0.111899789544128
5	A	26	50	20120618	16	3090	60.92	-0.0174155026194710	-0.110731649141608
5	A	26	50	20120618	16	3092	60.96	-0.0181635508832882	-0.110200541238258
5	A	26	50	20120618	16	3094	61	-0.0187022248291962	-0.108211449862781
5	A	26	50	20120618	16	3096	61.04	-0.0195742996224335	-0.107954982233244
5	A	26	50	20120618	16	3098	61.08	-0.0203483694157984	-0.105891149670995
5	A	26	50	20120618	16	3100	61.12	-0.0213373289599659	-0.104543404146053
5	A	26	50	20120618	16	3102	61.16	-0.0215386422605697	-0.104983578117342
5	A	26	50	20120618	16	3104	61.2	-0.021878477779608	-0.104034640816990
5	A	26	50	20120618	16	3106	61.24	-0.0220766090996965	-0.103059399144377
5	A	26	50	20120618	16	3108	61.28	-0.0223600174975960	-0.101745736166289
5	A	26	50	20120618	16	3110	61.32	-0.0232316680267647	-0.101161595254351
5	A	26	50	20120618	16	3112	61.36	-0.0234134651802078	-0.100026618159868
5	A	26	50	20120618	16	3114	61.4	-0.024209808837180	-0.0994170921144847
5	A	26	50	20120618	16	3116	61.44	-0.0248488919460165	-0.0978816804498167
5	A	26	50	20120618	16	3118	61.48	-0.0253547561372773	-0.0974289906885007
5	A	26	50	20120618	16	3120	61.52	-0.0261415538527036	-0.0959620976709297
5	A	26	50	20120618	16	3122	61.56	-0.0268346599196226	-0.0943849667061707
5	A	26	50	20120618	16	3124	61.6	-0.0272563784039223	-0.0937075584097947
5	A	26	50	20120618	16	3126	61.64	-0.0283916383411173	-0.0926217959472827
5	A	26	50	20120618	16	3128	61.68	-0.0293158976148062	-0.0915613479075367
5	A	26	50	20120618	16	3130	61.72	-0.0300700977076198	-0.0903318306364097
5	A	26	50	20120618	16	3132	61.76	-0.0304267623680503	-0.0901574581041687
5	A	26	50	20120618	16	3134	61.8	-0.0309383541242388	-0.0894651298547093
5	A	26	50	20120618	16	3136	61.84	-0.0318952817312185	-0.0887522955085952
5	A	26	50	20120618	16	3138	61.88	-0.0323588609369644	-0.0874206720182646
5	A	26	50	20120618	16	3140	61.92	-0.0332525731977061	-0.0873170808748208
5	A	26	50	20120618	16	3142	61.96	-0.0339229104262709	-0.087208752115943
5	A	26	50	20120618	16	3144	62	-0.0347504374922936	-0.0860719365438294
5	A	26	50	20120618	16	3146	62.04	-0.0362509180819714	-0.0855264743728221
5	A	26	50	20120618	16	3148	62.08	-0.0371929257358681	-0.0853844873311599
5	A	26	50	20120618	16	3150	62.12	-0.0383629046160194	-0.0852120946979066
5	A	26	50	20120618	16	3152	62.16	-0.0386712031726167	-0.0847241910188879
5	A	26	50	20120618	16	3154	62.2	-0.0397020941489086	-0.0841690414849783
5	A	26	50	20120618	16	3156	62.24	-0.0406622744470818	-0.0843413634075535
5	A	26	50	20120618	16	3158	62.28	-0.0413176917225636	-0.0845703952939798
5	A	26	50	20120618	16	3160	62.32	-0.0420005447411555	-0.0849825678367334
5	A	26	50	20120618	16	3162	62.36	-0.0426466989178037	-0.0832341756095716
5	A	26	50	20120618	16	3164	62.4	-0.0426736396861669	-0.0831013102453866
5	A	26	50	20120618	16	3166	62.44	-0.0428219199781818	-0.0823594845212438
5	A	26	50	20120618	16	3168	62.48	-0.0431173491913615	-0.0816618529709252
5	A	26	50	20120618	16	3170	62.52	-0.0436369312541774	-0.0808042738667021
5	A	26	50	20120618	16	3172	62.56	-0.0439749282955845	-0.0793610689263004
5	A	26	50	20120618	16	3174	62.6	-0.044418567090101	-0.0800940558156784
5	A	26	50	20120618	16	3176	62.64	-0.0449291688967958	-0.0786941965209633
5	A	26	50	20120618	16	3178	62.68	-0.0455669792134261	-0.0773644115082639
5	A	26	50	20120618	16	3180	62.72	-0.0458677117274647	-0.0771831800402458
5	A	26	50	20120618	16	3182	62.76	-0.0464241340535804	-0.0757646531265075
5	A	26	50	20120618	16	3184	62.8	-0.0467124921989483	-0.0746656677671874
5	A	26	50	20120618	16	3186	62.84	-0.0470682376205632	-0.074339479409026
5	A	26	50	20120618	16	3188	62.88	-0.047538887894121	-0.0725318316336007
5	A	26	50	20120618	16	3190	62.92	-0.0481380901804985	-0.070804369767162
5	A	26	50	20120618	16	3192	62.96	-0.0488927852480589	-0.0706618877507529
5	A	26	50	20120618	16	3194	63	-0.0492712287973499	-0.0692070862591397
5	A	26	50	20120618	16	3196	63.04	-0.0498026902540897	-0.0676999588657187
5	A	26	50	20120618	16	3198	63.08	-0.0501551829845112	-0.0671083226218999
5	A	26	50	20120618	16	3200	63.12	-0.0512719167240391	-0.0655734059319782
5	A	26	50	20120618	16	3202	63.16	-0.0515669923838283	-0.0631992949141444
5	A	26	50	20120618	16	3204	63.2	-0.0523034440964341	-0.063342059773266
5	A	26	50	20120618	16	3206	63.24	-0.0532514621579709	-0.0607965460716725
5	A	26	50	20120618	16	3208	63.28	-0.0534425224102475	-0.060047154304971
5	A	26	50	20120618	16	3210	63.32	-0.0543150214675535	-0.0590800443603422
5	A	26	50	20120618	16	3212	63.36	-0.0545197995913852	-0.0571412989876849
5	A	26	50	20120618	16	3214	63.4	-0.0554524310093634	-0.0561446036953312
5	A	26	50	20120618	16	3216	63.44	-0.0563084969050747	-0.0544619299724128
5	A	26	50	20120618	16	3218	63.48	-0.0569291386690577	-0.0531487478269357
5	A	26	50	20120618	16	3220	63.52	-0.057486176178073	-0.0502955931780514
5	A	26	50	20120618	16	3222	63.56	-0.0581729465682327	-0.0496489864530632
5	A	26	50	20120618	16	3224	63.6	-0.0584841074930802	-0.0477377843037467
5	A	26	50	20120618	16	3226	63.64	-0.0593626077656383	-0.0477956348308359
5	A	26	50	20120618	16	3228	63.68	-0.0601683736204698	-0.046794848925753
5	A	26	50	20120618	16	3230	63.72	-0.0606811321028473	-0.0442266724518225
5	A	26	50	20120618	16	3232	63.76	-0.0609014241494581	-0.0435607617117079
5	A	26	50	20120618	16	3234	63.8	-0.0613090287824053	-0.0428937903114215
5	A	26	50	20120618	16	3236	63.84	-0.0614530593626652	-0.0415802051150791
5	A	26	50	20120618	16	3238	63.88	-0.0613958827083385	-0.0390802008059228
5	A	26	50	20120618	16	3240	63.92	-0.0612833183798414	-0.03909391160641
5	A	26	50	20120618	16	3242	63.96	-0.0610065355724815	-0.0363609651103274
5	A	26	50	20120618	16	3244	64	-0.0613279014623952	-0.036086833953397
5	A	26	50	20120618	16	3246	64.04	-0.061111943980353	-0.0348180086163037
5	A	26	50	20120618	16	3248	64.08	-0.0610215050230392	-0.0325650957007653
5	A	26	50	20120618	16	3250	64.12	-0.0612832759534345	-0.0319465186885833
5	A	26	50	20120618	16	3252	64.16	-0.0611978574542671	-0.0307011622255575
5	A	26	50	20120618	16	3254	64.2	-0.0610847203692773	-0.0291658919822453
5	A	26	50	20120618	16	3256	64.24	-0.0608707498572903	-0.027921384047357
5	A	26	50	20120618	16	3258	64.28	-0.0608804372201925	-0.026821338027865
5	A	26	50	20120618	16	3260	64.32	-0.0606760833604296	-0.0242572274179264
5	A	26	50	20120618	16	3262	64.36	-0.0605351569789391	-0.0240216901491132
5	A	26	50	20120618	16	3264	64.4	-0.0605200956044999	-0.0221302502201173
5	A	26	50	20120618	16	3266	64.44	-0.06031637814084	-0.0201224205149381
5	A	26	50	20120618	16	3268	64.48	-0.0596527584266964	-0.0180037164664688
5	A	26	50	20120618	16	3270	64.52	-0.0595831084087496	-0.0159091954699161
5	A	26	50	20120618	16	3272	64.56	-0.059211523795236	-0.0151615714701676
5	A	26	50	20120618	16	3274	64.6	-0.0587370551450599	-0.0142027346748786
5	A	26	50	20120618	16	3276	64.64	-0.0586063111012185	-0.0130503627535789
5	A	26	50	20120618	16	3278	64.68	-0.0581766023102914	-0.0127937537026863
5	A	26	50	20120618	16	3280	64.72	-0.0576577980649348	-0.0107845097839447
5	A	26	50	20120618	16	3282	64.76	-0.0572764553778409	-0.0093989340462097
5	A	26	50	20120618	16	3284	64.8	-0.0569649041300501	-0.0080008425184477
5	A	26	50	20120618	16	3286	64.84	-0.0565508931096654	-0.0066319545007486
5	A	26	50	20120618	16	3288	64.88	-0.056139427673693	-0.0061265852842346
5	A	26	50	20120618	16	3290	64.92	-0.0559956728650777	-0.0042566414013868
5	A	26	50	20120618	16	3292	64.96	-0.0557462055926751	-0.0029537264463724
5	A	26	50	20120618	16	3294	65	-0.0555124360908148	-0.0018451244348282
5	A	26	50	20120618	16	3296	65.04	-0.055402268854306	1.69705627484987e-05
5	A	26	50	20120618	16	3298	65.08	-0.0553680448860965	0.00060500056198321
5	A	26	50	20120618	16	3300	65.12	-0.0550371896231794	0.00230198612615281
5	A	26	50	20120618	16	3302	65.16	-0.0551510338149504	0.00394883781953627
5	A	26	50	20120618	16	3304	65.2	-0.0551079710119761	0.00504393409155988
5	A	26	50	20120618	16	3306	65.24	-0.0550813130863254	0.00511528116578161
5	A	26	50	20120618	16	3308	65.28	-0.0550014807307294	0.00762133830898485
5	A	26	50	20120618	16	3310	65.32	-0.0548912427835425	0.00798429621976791
5	A	26	50	20120618	16	3312	65.36	-0.0546584632311758	0.00863214745269101
5	A	26	50	20120618	16	3314	65.4	-0.0544644331304183	0.0105693371904297
5	A	26	50	20120618	16	3316	65.44	-0.0545796208250735	0.0117791261823617
5	A	26	50	20120618	16	3318	65.48	-0.0543958437726432	0.0138242911255876
5	A	26	50	20120618	16	3320	65.52	-0.0542812217634128	0.0139345290727746
5	A	26	50	20120618	16	3322	65.56	-0.0538836156203516	0.0164528898739705
5	A	26	50	20120618	16	3324	65.6	-0.0536661802851368	0.0159183878580716
5	A	26	50	20120618	16	3326	65.64	-0.0532470073852494	0.0174905690753617
5	A	26	50	20120618	16	3328	65.68	-0.0527179500915656	0.0182480218593688
5	A	26	50	20120618	16	3330	65.72	-0.0522219853952414	0.019524066756698
5	A	26	50	20120618	16	3332	65.76	-0.05165149164418	0.0215072184352138
5	A	26	50	20120618	16	3334	65.8	-0.0509806594408684	0.021971575458419
5	A	26	50	20120618	16	3336	65.84	-0.0507052413495962	0.0231382309366987
5	A	26	50	20120618	16	3338	65.88	-0.0503511929842561	0.023609800449072
5	A	26	50	20120618	16	3340	65.92	-0.049827297570075	0.0253301205370207
5	A	26	50	20120618	16	3342	65.96	-0.0493602535411013	0.0251907497904489
5	A	26	50	20120618	16	3344	66	-0.048643742239725	0.0262149939629976
5	A	26	50	20120618	16	3346	66.04	-0.0480774204186726	0.0279252731346535
5	A	26	50	20120618	16	3348	66.08	-0.0478972496108263	0.0284295816909957
5	A	26	50	20120618	16	3350	66.12	-0.047373212775289	0.0300022578830327
5	A	26	50	20120618	16	3352	66.16	-0.0469164217946425	0.0307384974636042
5	A	26	50	20120618	16	3354	66.2	-0.0466847736131257	0.0318371999802118
5	A	26	50	20120618	16	3356	66.24	-0.0462491958359148	0.033381379768967
5	A	26	50	20120618	16	3358	66.28	-0.0463284625060858	0.0334289680553409
5	A	26	50	20120618	16	3360	66.32	-0.045827972326362	0.0353353279374198
5	A	26	50	20120618	16	3362	66.36	-0.0455438568216812	0.0360657692423855
5	A	26	50	20120618	16	3364	66.4	-0.045476964520181	0.0373343188078342
5	A	26	50	20120618	16	3366	66.44	-0.0452751562448304	0.0387943528896282
5	A	26	50	20120618	16	3368	66.48	-0.0452604059973748	0.0400690259998019
5	A	26	50	20120618	16	3370	66.52	-0.0452719601221794	0.0409806704885145
5	A	26	50	20120618	16	3372	66.56	-0.045165271851034	0.0423116434406063
5	A	26	50	20120618	16	3374	66.6	-0.0453057668973879	0.043300256502451
5	A	26	50	20120618	16	3376	66.64	-0.0453035607242306	0.0442723303366838
5	A	26	50	20120618	16	3378	66.68	-0.0457209234307582	0.0458854954630115
5	A	26	50	20120618	16	3380	66.72	-0.0458063277877899	0.046658377316984
5	A	26	50	20120618	16	3382	66.76	-0.0458368818718049	0.0481773770332612
5	A	26	50	20120618	16	3384	66.8	-0.0462042591999704	0.0488962571423545
5	A	26	50	20120618	16	3386	66.84	-0.0461151566744731	0.0505166701131894
5	A	26	50	20120618	16	3388	66.88	-0.0459794982385025	0.0514836032811229
5	A	26	50	20120618	16	3390	66.92	-0.0459977557355927	0.0525839887118698
5	A	26	50	20120618	16	3392	66.96	-0.0462380482975094	0.0541063719340949
5	A	26	50	20120618	16	3394	67	-0.0458203009248929	0.0551880925742456
5	A	26	50	20120618	16	3396	67.04	-0.0458540645665878	0.0571355007120792
5	A	26	50	20120618	16	3398	67.08	-0.0463333344718082	0.0587733085097313
5	A	26	50	20120618	16	3400	67.12	-0.0464369397573877	0.0587972652874779
5	A	26	50	20120618	16	3402	67.16	-0.0462462754849085	0.0595751110310543
5	A	26	50	20120618	16	3404	67.2	-0.0462429945094438	0.0605063989461483
5	A	26	50	20120618	16	3406	67.24	-0.0461991892443493	0.061394772550692
5	A	26	50	20120618	16	3408	67.28	-0.0463701323087012	0.062286328135751
5	A	26	50	20120618	16	3410	67.32	-0.0459589002179665	0.0640956517542477
5	A	26	50	20120618	16	3412	67.36	-0.0456808092630615	0.0649812888555483
5	A	26	50	20120618	16	3414	67.4	-0.0457365999880971	0.0650421707494084
5	A	26	50	20120618	16	3416	67.44	-0.0454578938502924	0.0657052601334661
5	A	26	50	20120618	16	3418	67.48	-0.0454486943910692	0.0669897973832374
5	A	26	50	20120618	16	3420	67.52	-0.0453024010691095	0.0679956497084075
5	A	26	50	20120618	16	3422	67.56	-0.0448975612236767	0.0689431232977227
5	A	26	50	20120618	16	3424	67.6	-0.0447124406683621	0.069834784948799
5	A	26	50	20120618	16	3426	67.64	-0.0444148194241607	0.0707391038112585
5	A	26	50	20120618	16	3428	67.68	-0.044269579691305	0.0715616104191346
5	A	26	50	20120618	16	3430	67.72	-0.0441666956546423	0.0729548229101065
5	A	26	50	20120618	16	3432	67.76	-0.0437359969142216	0.0751327825068392
5	A	26	50	20120618	16	3434	67.8	-0.0430084547470588	0.0753630871854716
5	A	26	50	20120618	16	3436	67.84	-0.0427430068614013	0.0769040142830334
5	A	26	50	20120618	16	3438	67.88	-0.0421773214364521	0.0767679669383331
5	A	26	50	20120618	16	3440	67.92	-0.0412044839268956	0.0778538001115231
5	A	26	50	20120618	16	3442	67.96	-0.0403283786250055	0.078803020254588
5	A	26	50	20120618	16	3444	68	-0.0394155037704937	0.0799522101953723
5	A	26	50	20120618	16	3446	68.04	-0.0386230492008179	0.0798019500043702
5	A	26	50	20120618	16	3448	68.08	-0.0375201040435231	0.0815357758318396
5	A	26	50	20120618	16	3450	68.12	-0.0365756922265704	0.0823698789909273
5	A	26	50	20120618	16	3452	68.16	-0.0363497716099813	0.081471641246786
5	A	26	50	20120618	16	3454	68.2	-0.0361586406470266	0.0823572924902221
5	A	26	50	20120618	16	3456	68.24	-0.036149377548193	0.0828090630127222
5	A	26	50	20120618	16	3458	68.28	-0.0359087491105552	0.083442984242056
5	A	26	50	20120618	16	3460	68.32	-0.0355264164739677	0.084994871494726
5	A	26	50	20120618	16	3462	68.36	-0.0356600596556119	0.0854841893873072
5	A	26	50	20120618	16	3464	68.4	-0.0355517308967341	0.086077593398079
5	A	26	50	20120618	16	3466	68.44	-0.0354740905721599	0.0864069637367556
5	A	26	50	20120618	16	3468	68.48	-0.0356972534723023	0.0871881753086105
5	A	26	50	20120618	16	3470	68.52	-0.0357925007557282	0.087943436061596
5	A	26	50	20120618	16	3472	68.56	-0.0360783840273619	0.0900457352327416
5	A	26	50	20120618	16	3474	68.6	-0.0361863592328491	0.090307576873815
5	A	26	50	20120618	16	3476	68.64	-0.0364581710795372	0.092244342347485
5	A	26	50	20120618	16	3478	68.68	-0.0366506455453762	0.0933068409968958
5	A	26	50	20120618	16	3480	68.72	-0.0366649291023561	0.0947947350858686
5	A	26	50	20120618	16	3482	68.76	-0.0367313971397877	0.0966771947587434
5	A	26	50	20120618	16	3484	68.8	-0.0370536964106525	0.0980635483139377
5	A	26	50	20120618	16	3486	68.84	-0.0370920923088709	0.0991558161588366
5	A	26	50	20120618	16	3488	68.88	-0.0373283366844653	0.0992219306428775
5	A	26	50	20120618	16	3490	68.92	-0.0374111388885423	0.0989648973279162
5	A	26	50	20120618	16	3492	68.96	-0.0376218567093359	0.0990276884100856
5	A	26	50	20120618	16	3494	69	-0.0377045174920566	0.0989004799001501
5	A	26	50	20120618	16	3496	69.04	-0.0381587628882908	0.099057174762861
5	A	26	50	20120618	16	3498	69.08	-0.0385442775053937	0.0994518817681194
5	A	26	50	20120618	16	3500	69.12	-0.0391164683127299	0.099398000231393
5	A	26	50	20120618	16	3502	69.16	-0.0394559502783775	0.100094995385609
5	A	26	50	20120618	16	3504	69.2	-0.0398954878535631	0.100647952888497
5	A	26	50	20120618	16	3506	69.24	-0.040050344238643	0.101872378990799
5	A	26	50	20120618	16	3508	69.28	-0.0400823054651526	0.101975616580852
5	A	26	50	20120618	16	3510	69.32	-0.0401096704975845	0.103072409909151
5	A	26	50	20120618	16	3512	69.36	-0.0402713151077637	0.102958141453311
5	A	26	50	20120618	16	3514	69.4	-0.0407862302658238	0.103965485773789
5	A	26	50	20120618	16	3516	69.44	-0.0408954782635171	0.103871087018501
5	A	26	50	20120618	16	3518	69.48	-0.0410540116038591	0.103910684998247
5	A	26	50	20120618	16	3520	69.52	-0.0413183988293448	0.105235873816869
5	A	26	50	20120618	16	3522	69.56	-0.0412968320725186	0.105782396648048
5	A	26	50	20120618	16	3524	69.6	-0.0414615172418569	0.106775528122225
5	A	26	50	20120618	16	3526	69.64	-0.0410773461276383	0.107880948153254
5	A	26	50	20120618	16	3528	69.68	-0.0409060848652349	0.108683231507188
5	A	26	50	20120618	16	3530	69.72	-0.0407652291944226	0.109757185286454
5	A	26	50	20120618	16	3532	69.76	-0.0411060546629545	0.110691556187114
5	A	26	50	20120618	16	3534	69.8	-0.0409125902476218	0.111758297477212
5	A	26	50	20120618	16	3536	69.84	-0.0412161511887852	0.112559803013687
5	A	26	50	20120618	16	3538	69.88	-0.0413949077830692	0.114271849952295
5	A	26	50	20120618	16	3540	69.92	-0.0413017111093088	0.115366309828216
5	A	26	50	20120618	16	3542	69.96	-0.0413707247311526	0.116299973622095
5	A	26	50	20120618	16	3544	70	-0.0417164999471528	0.117628627263944
5	A	26	50	20120618	16	3546	70.04	-0.0418493653113378	0.119549199992325
5	A	26	50	20120618	16	3548	70.08	-0.0418639317110302	0.120574080560977
5	A	26	50	20120618	16	3550	70.12	-0.0419231165486155	0.121998405750321
5	A	26	50	20120618	16	3552	70.16	-0.0426377186616826	0.123926968785329
5	A	26	50	20120618	16	3554	70.2	-0.0427014996933457	0.124772527074272
5	A	26	50	20120618	16	3556	70.24	-0.0427070151262389	0.126217994756373
5	A	26	50	20120618	16	3558	70.28	-0.0428184551549539	0.127833309487316
5	A	26	50	20120618	16	3560	70.32	-0.0426386379004982	0.129087929049175
5	A	26	50	20120618	16	3562	70.36	-0.0425928880917554	0.130895788956635
5	A	26	50	20120618	16	3564	70.4	-0.0424600934382486	0.132373500707959
5	A	26	50	20120618	16	3566	70.44	-0.0423813924535025	0.133227190724885
5	A	26	50	20120618	16	3568	70.48	-0.0421449359458737	0.134930186696695
5	A	26	50	20120618	16	3570	70.52	-0.0423144294413242	0.135600736057294
5	A	26	50	20120618	16	3572	70.56	-0.0423264502566043	0.136472598718497
5	A	26	50	20120618	16	3574	70.6	-0.0419732504194016	0.137968483114097
5	A	26	50	20120618	16	3576	70.64	-0.0418302734282457	0.138429658156787
5	A	26	50	20120618	16	3578	70.68	-0.0411802301643009	0.139034446586736
5	A	26	50	20120618	16	3580	70.72	-0.0405269342091627	0.139906945644042
5	A	26	50	20120618	16	3582	70.76	-0.0398111300145675	0.140624164052199
5	A	26	50	20120618	16	3584	70.8	-0.039243464690631	0.141511441641232
5	A	26	50	20120618	16	3586	70.84	-0.0383819257884333	0.142313583573810
5	A	26	50	20120618	16	3588	70.88	-0.0376119572143993	0.143814700559591
5	A	26	50	20120618	16	3590	70.92	-0.036956893492308	0.145258895449487
5	A	26	50	20120618	16	3592	70.96	-0.0361171334789709	0.146274017944558
5	A	26	50	20120618	16	3594	71	-0.0353129409367274	0.147752790356054
5	A	26	50	20120618	16	3596	71.04	-0.0346477655876653	0.149232552717043
5	A	26	50	20120618	16	3598	71.08	-0.0336926057476385	0.150918860968816
5	A	26	50	20120618	16	3600	71.12	-0.0330999088436479	0.151785915303907
5	A	26	50	20120618	16	3602	71.16	-0.0323299402696139	0.152970248451717
5	A	26	50	20120618	16	3604	71.2	-0.0319262530082345	0.153885881022675
5	A	26	50	20120618	16	3606	71.24	-0.0317361827054515	0.154197573691822
5	A	26	50	20120618	16	3608	71.28	-0.0315357179329851	0.155406372734260
5	A	26	50	20120618	16	3610	71.32	-0.0309295152894739	0.155997019028586
5	A	26	50	20120618	16	3612	71.36	-0.0302467329815602	0.156846678536859
5	A	26	50	20120618	16	3614	71.4	-0.0299028669538692	0.157664306107945
5	A	26	50	20120618	16	3616	71.44	-0.0299900532199894	0.157865619408549
5	A	26	50	20120618	16	3618	71.48	-0.0300120442408844	0.159003283508800
5	A	26	50	20120618	16	3620	71.52	-0.0305029884790622	0.158742856081289
5	A	26	50	20120618	16	3622	71.56	-0.0305202418845231	0.159424224175641
5	A	26	50	20120618	16	3624	71.6	-0.0309966197230085	0.160646316825565
5	A	26	50	20120618	16	3626	71.64	-0.0313120600580958	0.162102886084131
5	A	26	50	20120618	16	3628	71.68	-0.0316219142496118	0.163225630231299
5	A	26	50	20120618	16	3630	71.72	-0.0318736442637142	0.164115170562032
5	A	26	50	20120618	16	3632	71.76	-0.0323606287039174	0.165429894200292
5	A	26	50	20120618	16	3634	71.8	-0.0326040855686799	0.166570952413093
5	A	26	50	20120618	16	3636	71.84	-0.0325370518458234	0.167514798544621
5	A	26	50	20120618	16	3638	71.88	-0.0322806549269652	0.168580125621156
5	A	26	50	20120618	16	3640	71.92	-0.0323083735127877	0.170259362805118
5	A	26	50	20120618	16	3642	71.96	-0.0321058581306559	0.171474455097909
5	A	26	50	20120618	16	3644	72	-0.0319649317491654	0.172322488260586
5	A	26	50	20120618	16	3646	72.04	-0.031562446569314	0.173928469182017
5	A	26	50	20120618	16	3648	72.08	-0.0309286667613365	0.174657001298674
5	A	26	50	20120618	16	3650	72.12	-0.0303234540673189	0.176027303529935
5	A	26	50	20120618	16	3652	72.16	-0.0302403690205295	0.176724157262794
5	A	26	50	20120618	16	3654	72.2	-0.0295200393425348	0.178102096247293
5	A	26	50	20120618	16	3656	72.24	-0.0290730064354686	0.179015819629942
5	A	26	50	20120618	16	3658	72.28	-0.0287546669625785	0.179544876923626
5	A	26	50	20120618	16	3660	72.32	-0.0282208013427826	0.180457751778138
5	A	26	50	20120618	16	3662	72.36	-0.0276713793738007	0.181824589186171
5	A	26	50	20120618	16	3664	72.4	-0.0271240787251623	0.182650489906597
5	A	26	50	20120618	16	3666	72.44	-0.0262974708979552	0.183737313029281
5	A	26	50	20120618	16	3668	72.48	-0.0259849297006707	0.185400428178631
5	A	26	50	20120618	16	3670	72.52	-0.0257430991815049	0.185611145999425
5	A	26	50	20120618	16	3672	72.56	-0.0253280275009484	0.186710697044170
5	A	26	50	20120618	16	3674	72.6	-0.024560816643361	0.188240169011877
5	A	26	50	20120618	16	3676	72.64	-0.0238204758434587	0.188646755411059
5	A	26	50	20120618	16	3678	72.68	-0.02299881776372	0.189341134270184
5	A	26	50	20120618	16	3680	72.72	-0.0227407237885869	0.190552408186357
5	A	26	50	20120618	16	3682	72.76	-0.0216461224913101	0.191652666337883
5	A	26	50	20120618	16	3684	72.8	-0.0207106202198003	0.193059101725663
5	A	26	50	20120618	16	3686	72.84	-0.0201894825220658	0.192789694042031
5	A	26	50	20120618	16	3688	72.88	-0.0195523793122167	0.193948642056396
5	A	26	50	20120618	16	3690	72.92	-0.0191592279418770	0.193718125245729
5	A	26	50	20120618	16	3692	72.96	-0.0185221247320279	0.193361036321230
5	A	26	50	20120618	16	3694	73	-0.0182315038449602	0.193715296818604
5	A	26	50	20120618	16	3696	73.04	-0.018003108354637	0.193701861789762
5	A	26	50	20120618	16	3698	73.08	-0.0178623941051809	0.193942985202146
5	A	26	50	20120618	16	3700	73.12	-0.0177747128643137	0.193957127337770
5	A	26	50	20120618	16	3702	73.16	-0.0176926884776961	0.194156531450064
5	A	26	50	20120618	16	3704	73.2	-0.0182265540974919	0.193943692308927
5	A	26	50	20120618	16	3706	73.24	-0.0183269632604204	0.194741308758106
5	A	26	50	20120618	16	3708	73.28	-0.0183913099775084	0.194768885922572
5	A	26	50	20120618	16	3710	73.32	-0.0185178820913408	0.195076477372388
5	A	26	50	20120618	16	3712	73.36	-0.0190793248756029	0.195765199377264
5	A	26	50	20120618	16	3714	73.4	-0.0193763097237013	0.196520389419571
5	A	26	50	20120618	16	3716	73.44	-0.0197708753076034	0.197384473906181
5	A	26	50	20120618	16	3718	73.48	-0.0202799921900577	0.197984100456627
5	A	26	50	20120618	16	3720	73.52	-0.0206872856960211	0.198985363658787
5	A	26	50	20120618	16	3722	73.56	-0.0211971096852566	0.199977434472792
5	A	26	50	20120618	16	3724	73.6	-0.0217345108389584	0.201257297746740
5	A	26	50	20120618	16	3726	73.64	-0.0225639470932902	0.202581708747902
5	A	26	50	20120618	16	3728	73.68	-0.0230249807146239	0.203380739410643
5	A	26	50	20120618	16	3730	73.72	-0.0234039899493398	0.204796367186578
5	A	26	50	20120618	16	3732	73.76	-0.02366632656516	0.205659744566407
5	A	26	50	20120618	16	3734	73.8	-0.0238381535129884	0.207025167760878
5	A	26	50	20120618	16	3736	73.84	-0.0238381535129884	0.208142396475153
5	A	26	50	20120618	16	3738	73.88	-0.023878458599516	0.209374883594761
5	A	26	50	20120618	16	3740	73.92	-0.0240962474881215	0.210593935685527
5	A	26	50	20120618	16	3742	73.96	-0.0240007880726613	0.211395087668611
5	A	26	50	20120618	16	3744	74	-0.0239703824810703	0.212559692537226
5	A	26	50	20120618	16	3746	74.04	-0.0237851205043994	0.213744803502494
5	A	26	50	20120618	16	3748	74.08	-0.0237533006992460	0.214660506784131
5	A	26	50	20120618	16	3750	74.12	-0.0238445174740191	0.215984917785293
5	A	26	50	20120618	16	3752	74.16	-0.0237745139026816	0.217371554183200
5	A	26	50	20120618	16	3754	74.2	-0.0242610033681379	0.218797081454072
5	A	26	50	20120618	16	3756	74.24	-0.0250946822631569	0.220279884374220
5	A	26	50	20120618	16	3758	74.28	-0.0257862326951573	0.220681521025934
5	A	26	50	20120618	16	3760	74.32	-0.0270972086674772	0.222682633216692
5	A	26	50	20120618	16	3762	74.36	-0.0278460347487537	0.223639348691638
5	A	26	50	20120618	16	3764	74.4	-0.0284767739975721	0.224633540825986
5	A	26	50	20120618	16	3766	74.44	-0.0296809768459328	0.225949466545774
5	A	26	50	20120618	16	3768	74.48	-0.0306334496801911	0.226896282525783
5	A	26	50	20120618	16	3770	74.52	-0.031481977817615	0.227814107127763
5	A	26	50	20120618	16	3772	74.56	-0.0320745333002493	0.229348528842938
5	A	26	50	20120618	16	3774	74.6	-0.0324471785739346	0.230476364158930
5	A	26	50	20120618	16	3776	74.64	-0.0326812309185073	0.232653545938204
5	A	26	50	20120618	16	3778	74.68	-0.0330998381329698	0.233868355388282
5	A	26	50	20120618	16	3780	74.72	-0.0333706600301642	0.234996190704275
5	A	26	50	20120618	16	3782	74.76	-0.0335877418119885	0.235518742615572
5	A	26	50	20120618	16	3784	74.8	-0.0338493713210275	0.236090084894770
5	A	26	50	20120618	16	3786	74.84	-0.0344794034630647	0.236298681395220
5	A	26	50	20120618	16	3788	74.88	-0.0351313559153187	0.236075235652365
5	A	26	50	20120618	16	3790	74.92	-0.0356680499622393	0.236351714403809
5	A	26	50	20120618	16	3792	74.96	-0.0357189616504848	0.236553946943229
5	A	26	50	20120618	16	3794	75	-0.0362309069600638	0.236577988573789
5	A	26	50	20120618	16	3796	75.04	-0.0365533476522849	0.236184837203449
5	A	26	50	20120618	16	3798	75.08	-0.0368446756461337	0.236269690017192
5	A	26	50	20120618	16	3800	75.12	-0.0375567321747886	0.235428940054361
5	A	26	50	20120618	16	3802	75.16	-0.0377625002481139	0.235163775011416
5	A	26	50	20120618	16	3804	75.2	-0.0378508885957622	0.235762694455081
5	A	26	50	20120618	16	3806	75.24	-0.0376988606378070	0.235085993265485
5	A	26	50	20120618	16	3808	75.28	-0.0377391657243347	0.234692134788364
5	A	26	50	20120618	16	3810	75.32	-0.0377038103852754	0.234523843374442
5	A	26	50	20120618	16	3812	75.36	-0.0379088713518195	0.234199988468659
5	A	26	50	20120618	16	3814	75.4	-0.0380750414453984	0.233931994998589
5	A	26	50	20120618	16	3816	75.44	-0.0385657735515418	0.234214837711064
5	A	26	50	20120618	16	3818	75.48	-0.0386506263652841	0.234868204376880
5	A	26	50	20120618	16	3820	75.52	-0.0388231604198937	0.235818555890795
5	A	26	50	20120618	16	3822	75.56	-0.0393994524465607	0.236341107802092
5	A	26	50	20120618	16	3824	75.6	-0.0399658449782911	0.236645870824783
5	A	26	50	20120618	16	3826	75.64	-0.0409819574228562	0.237688853327033
5	A	26	50	20120618	16	3828	75.68	-0.0412966199404842	0.23801482955316
5	A	26	50	20120618	16	3830	75.72	-0.0415957261089261	0.238275751955418
5	A	26	50	20120618	16	3832	75.76	-0.0416579515056706	0.238615163210388
5	A	26	50	20120618	16	3834	75.8	-0.0418495774433721	0.238325956536882
5	A	26	50	20120618	16	3836	75.84	-0.0421953526593724	0.238500611911835
5	A	26	50	20120618	16	3838	75.88	-0.0425283999533112	0.238101096580465
5	A	26	50	20120618	16	3840	75.92	-0.0424626390226608	0.237844416818894
5	A	26	50	20120618	16	3842	75.96	-0.0425623410788081	0.237634406104882
5	A	26	50	20120618	16	3844	76	-0.0429166015761826	0.237550260397921
5	A	26	50	20120618	16	3846	76.04	-0.0428077071318799	0.237499348709675
5	A	26	50	20120618	16	3848	76.08	-0.0429689274779904	0.236925178003352
5	A	26	50	20120618	16	3850	76.12	-0.0428883173049352	0.237123167902084
5	A	26	50	20120618	16	3852	76.16	-0.0429349863524935	0.236789413501364
5	A	26	50	20120618	16	3854	76.2	-0.0425234502058429	0.236819111986174
5	A	26	50	20120618	16	3856	76.24	-0.0423572801122641	0.236320601705437
5	A	26	50	20120618	16	3858	76.28	-0.0419485723927382	0.235998161013216
5	A	26	50	20120618	16	3860	76.32	-0.0415561281291797	0.235693397990525
5	A	26	50	20120618	16	3862	76.36	-0.0414840032374987	0.235448739044234
5	A	26	50	20120618	16	3864	76.4	-0.0413369250270119	0.234566269781313
5	A	26	50	20120618	16	3866	76.44	-0.0410653960230362	0.233938358959620
5	A	26	50	20120618	16	3868	76.48	-0.0410328691111017	0.232867799292903
5	A	26	50	20120618	16	3870	76.52	-0.0412082315928359	0.231411159323659
5	A	26	50	20120618	16	3872	76.56	-0.0413270255320752	0.230675768271225
5	A	26	50	20120618	16	3874	76.6	-0.0416289601276419	0.229880273142390
5	A	26	50	20120618	16	3876	76.64	-0.0421288846219408	0.228944770870880
5	A	26	50	20120618	16	3878	76.68	-0.0425870898161497	0.227553184725505
5	A	26	50	20120618	16	3880	76.72	-0.0430226675933606	0.227209530829848
5	A	26	50	20120618	16	3882	76.76	-0.0435826961640603	0.225714707094420
5	A	26	50	20120618	16	3884	76.8	-0.0439737262140565	0.225121444505005
5	A	26	50	20120618	16	3886	76.84	-0.0448675091854763	0.223949061461797
5	A	26	50	20120618	16	3888	76.88	-0.0454240022222701	0.223164880041461
5	A	26	50	20120618	16	3890	76.92	-0.0464189014633996	0.222534847899424
5	A	26	50	20120618	16	3892	76.96	-0.0473501610942222	0.221409841010556
5	A	26	50	20120618	16	3894	77	-0.0481180790585909	0.220480702700077
5	A	26	50	20120618	16	3896	77.04	-0.0485932548155482	0.220103107678924
5	A	26	50	20120618	16	3898	77.08	-0.0492508641220517	0.219322461792494
5	A	26	50	20120618	16	3900	77.12	-0.0503306161769236	0.218577878351904
5	A	26	50	20120618	16	3902	77.16	-0.0505300202892181	0.218726370775953
5	A	26	50	20120618	16	3904	77.2	-0.0502804115954593	0.218283014824149
5	A	26	50	20120618	16	3906	77.24	-0.0502952608378642	0.217740663922979
5	A	26	50	20120618	16	3908	77.28	-0.0504444603686946	0.216974867278954
5	A	26	50	20120618	16	3910	77.32	-0.0505328487163429	0.217275387660959
5	A	26	50	20120618	16	3912	77.36	-0.050252834430993	0.217258417098210
5	A	26	50	20120618	16	3914	77.4	-0.0501998014224041	0.216898499746586
5	A	26	50	20120618	16	3916	77.44	-0.0503751639041383	0.216229576731584
5	A	26	50	20120618	16	3918	77.48	-0.0504578953975371	0.215370441992442
5	A	26	50	20120618	16	3920	77.52	-0.0510907559666991	0.213920165984228
5	A	26	50	20120618	16	3922	77.56	-0.0515213839964417	0.213078001807835
5	A	26	50	20120618	16	3924	77.6	-0.0520715130722048	0.211991885791933
5	A	26	50	20120618	16	3926	77.64	-0.0528125609788884	0.211328619631180
5	A	26	50	20120618	16	3928	77.68	-0.0531187382151421	0.210466656464913
5	A	26	50	20120618	16	3930	77.72	-0.0540075714390936	0.209812582692316
5	A	26	50	20120618	16	3932	77.76	-0.0544169862654006	0.209043957621166
5	A	26	50	20120618	16	3934	77.8	-0.0550371189125012	0.208080171078409
5	A	26	50	20120618	16	3936	77.84	-0.0553447103623174	0.207752780638719
5	A	26	50	20120618	16	3938	77.88	-0.0559902988535407	0.207250027717296
5	A	26	50	20120618	16	3940	77.92	-0.0562900414180857	0.206045188472832
5	A	26	50	20120618	16	3942	77.96	-0.0572191090178867	0.204959143167608
5	A	26	50	20120618	16	3944	78	-0.0572579998908519	0.204196174950707
5	A	26	50	20120618	16	3946	78.04	-0.0568792734988484	0.203446358919937
5	A	26	50	20120618	16	3948	78.08	-0.0564340790694134	0.203837813234002
5	A	26	50	20120618	16	3950	78.12	-0.0562032794160341	0.204154879914686
5	A	26	50	20120618	16	3952	78.16	-0.055213400633051	0.204067127963141
5	A	26	50	20120618	16	3954	78.2	-0.0547597209222418	0.203710463302710
5	A	26	50	20120618	16	3956	78.24	-0.0541916313342365	0.203537504984032
5	A	26	50	20120618	16	3958	78.28	-0.0536528159669723	0.202464116890191
5	A	26	50	20120618	16	3960	78.32	-0.0529759026453424	0.201535897818527
5	A	26	50	20120618	16	3962	78.36	-0.0521178285663726	0.200903390802756
5	A	26	50	20120618	16	3964	78.4	-0.0514687045412433	0.200052034238207
5	A	26	50	20120618	16	3966	78.44	-0.0510059031529567	0.198335532526877
5	A	26	50	20120618	16	3968	78.48	-0.0501404044527844	0.197267801287285
5	A	26	50	20120618	16	3970	78.52	-0.0496571676785215	0.196382079333171
5	A	26	50	20120618	16	3972	78.56	-0.0489582633359967	0.195448981224717
5	A	26	50	20120618	16	3974	78.6	-0.0484585509737322	0.194695700370719
5	A	26	50	20120618	16	3976	78.64	-0.0486074676618501	0.194290811027812
5	A	26	50	20120618	16	3978	78.68	-0.0485324436323662	0.194382805620044
5	A	26	50	20120618	16	3980	78.72	-0.0483027046391587	0.193819170804760
5	A	26	50	20120618	16	3982	78.76	-0.0484700061035874	0.194114317175228
5	A	26	50	20120618	16	3984	78.8	-0.0482586518866907	0.193905649964100
5	A	26	50	20120618	16	3986	78.84	-0.0480584699569368	0.193424180956790
5	A	26	50	20120618	16	3988	78.88	-0.0479031185971101	0.193920357785148
5	A	26	50	20120618	16	3990	78.92	-0.0480134272549753	0.193817120195095
5	A	26	50	20120618	16	3992	78.96	-0.048138443733889	0.193950904798095
5	A	26	50	20120618	16	3994	79	-0.048229589797984	0.193664597262393
5	A	26	50	20120618	16	3996	79.04	-0.0483707283115088	0.193551743020116
5	A	26	50	20120618	16	3998	79.08	-0.0484365599528373	0.193269536703744
5	A	26	50	20120618	16	4000	79.12	-0.0488228523873995	0.193335792609141
5	A	26	50	20120618	16	4002	79.16	-0.0489338681520458	0.193506205343407
5	A	26	50	20120618	16	4004	79.2	-0.0487483233326624	0.193244858677081
5	A	26	50	20120618	16	4006	79.24	-0.0488600462040899	0.193415978518128
5	A	26	50	20120618	16	4008	79.28	-0.0488945530150118	0.193576633178813
5	A	26	50	20120618	16	4010	79.32	-0.0487400501833225	0.193352126775787
5	A	26	50	20120618	16	4012	79.36	-0.0486364590398787	0.193588653994094
5	A	26	50	20120618	16	4014	79.4	-0.0483814763345828	0.193751712817835
5	A	26	50	20120618	16	4016	79.44	-0.0479246853539363	0.194450334317648
5	A	26	50	20120618	16	4018	79.48	-0.0475477974395639	0.194487810977050
5	A	26	50	20120618	16	4020	79.52	-0.0476743695533963	0.194617211518008
5	A	26	50	20120618	16	4022	79.56	-0.0471084012857346	0.195454708789645
5	A	26	50	20120618	16	4024	79.6	-0.046834538829381	0.195674831130628
5	A	26	50	20120618	16	4026	79.64	-0.0467730912500959	0.195553845160367
5	A	26	50	20120618	16	4028	79.68	-0.0463724445478756	0.196029445181393
5	A	26	50	20120618	16	4030	79.72	-0.0459338262115056	0.196353512219211
5	A	26	50	20120618	16	4032	79.76	-0.0452769240117833	0.196487155400855
5	A	26	50	20120618	16	4034	79.8	-0.0449594330670306	0.196018343604929
5	A	26	50	20120618	16	4036	79.84	-0.0449170066601594	0.196705651396242
5	A	26	50	20120618	16	4038	79.88	-0.0451574229657628	0.196518975206009
5	A	26	50	20120618	16	4040	79.92	-0.0450053950078077	0.196929804245878
[truncated: 2,325 more rows]
