# Supplementary material for: How Do Ants Make Sense of Gravity? A Boltzmann Walker Analysis of Lasius niger Trajectories on Various Inclines
Source: PLoS One. 2013 Oct 29;8(10):e76531. doi: 10.1371/journal.pone.0076531 (PMC3812222; doi:10.1371/journal.pone.0076531)
Supplement: Dataset S5 — Trajectories for . (ZIP) [file pone.0076531.s009.zip › Incline5/5-A-26-50-20120618-17.txt]

Pente	Colonie	Temperature	Humidite	Date	Indiv	Frame	Time	X	Y
5	A	26	50	20120618	17	12	0	0	0
5	A	26	50	20120618	17	14	0.04	-0.000635540503862702	-0.00225157648372202
5	A	26	50	20120618	17	16	0.08	-0.0019069750649786	-0.00406737012926656
5	A	26	50	20120618	17	18	0.12	-0.0022138381948101	-0.00651440506944416
5	A	26	50	20120618	17	20	0.16	-0.001827241704332	-0.00856510665876676
5	A	26	50	20120618	17	22	0.2	-0.0016575997164575	-0.00974011306813226
5	A	26	50	20120618	17	24	0.24	-0.0009161063325019	-0.0110239573532580
5	A	26	50	20120618	17	26	0.28	8.68824930470996e-05	-0.0130324520216542
5	A	26	50	20120618	17	28	0.32	0.000507415583538801	-0.0131302615772124
5	A	26	50	20120618	17	30	0.36	0.00123670854709180	-0.0154444636801169
5	A	26	50	20120618	17	32	0.4	0.001636535005446	-0.0172049050068302
5	A	26	50	20120618	17	34	0.44	0.0026353091917363	-0.0196983615071927
5	A	26	50	20120618	17	36	0.48	0.0033844534710644	-0.0209677949561179
5	A	26	50	20120618	17	38	0.52	0.0047387114494607	-0.0230437261153931
5	A	26	50	20120618	17	40	0.56	0.0058384746262401	-0.0229501758882422
5	A	26	50	20120618	17	42	0.6	0.0068021904583193	-0.0242909210560500
5	A	26	50	20120618	17	44	0.64	0.0076974583539796	-0.0262878613167989
5	A	26	50	20120618	17	46	0.68	0.0081080752618146	-0.0252855374544670
5	A	26	50	20120618	17	48	0.72	0.0088822864765358	-0.0250379793703736
5	A	26	50	20120618	17	50	0.76	0.0096561441378663	-0.0247904919969583
5	A	26	50	20120618	17	52	0.8	0.0101839993500221	-0.0244508686099544
5	A	26	50	20120618	17	54	0.84	0.0105400276143495	-0.0234698993724143
5	A	26	50	20120618	17	56	0.88	0.0117718783378546	-0.0234100074280478
5	A	26	50	20120618	17	58	0.92	0.0126199822112097	-0.0220663631224371
5	A	26	50	20120618	17	60	0.96	0.0137701621014878	-0.0221311341035938
5	A	26	50	20120618	17	62	1	0.0152539549711296	-0.0196354714300740
5	A	26	50	20120618	17	64	1.04	0.0171299092616175	-0.0192083789342373
5	A	26	50	20120618	17	66	1.08	0.0187331324666018	-0.0171540216028560
5	A	26	50	20120618	17	68	1.12	0.0194400271157540	-0.0177158179405087
5	A	26	50	20120618	17	70	1.16	0.0206001065009686	-0.0159220294579947
5	A	26	50	20120618	17	72	1.2	0.021711749071672	-0.0149690616489896
5	A	26	50	20120618	17	74	1.24	0.0226010065596922	-0.0141000274149113
5	A	26	50	20120618	17	76	1.28	0.0228328668732433	-0.0112831261306985
5	A	26	50	20120618	17	78	1.32	0.023128296086423	-0.0102665894220647
5	A	26	50	20120618	17	80	1.36	0.0229196005910236	-0.00896773325997436
5	A	26	50	20120618	17	82	1.4	0.0227389418794983	-0.00663123325183186
5	A	26	50	20120618	17	84	1.44	0.0223341586026080	-0.00502076220234036
5	A	26	50	20120618	17	86	1.48	0.021628084197322	-0.00343334990498346
5	A	26	50	20120618	17	88	1.52	0.0211978167920378	-0.00214322651164081
5	A	26	50	20120618	17	90	1.56	0.0207263462746139	0.000686727963752749
5	A	26	50	20120618	17	92	1.6	0.0203727858129528	0.00275663457325231
5	A	26	50	20120618	17	94	1.64	0.0209247392242114	0.00376660933095668
5	A	26	50	20120618	17	96	1.68	0.0205588121720541	0.00572581908096828
5	A	26	50	20120618	17	98	1.72	0.0198335461816199	0.0085672421212459
5	A	26	50	20120618	17	100	1.76	0.0189593157521469	0.00849158980617372
5	A	26	50	20120618	17	102	1.8	0.0175372197381437	0.0105368343201257
5	A	26	50	20120618	17	104	1.84	0.0157482190756451	0.0110956968717432
5	A	26	50	20120618	17	106	1.88	0.0142572879630472	0.0110351579246719
5	A	26	50	20120618	17	108	1.92	0.0129173842523090	0.0124186194131312
5	A	26	50	20120618	17	110	1.96	0.0115255718327639	0.0122727149999012
5	A	26	50	20120618	17	112	2	0.0099669812078081	0.0117848820315606
5	A	26	50	20120618	17	114	2.04	0.0097259921457119	0.0117834607469304
5	A	26	50	20120618	17	116	2.08	0.0095396482956658	0.0115186280441726
5	A	26	50	20120618	17	118	2.12	0.0088497454224656	0.0114690810720149
5	A	26	50	20120618	17	120	2.16	0.0077796241619535	0.0104910251144133
5	A	26	50	20120618	17	122	2.2	0.0064495633776094	0.0106842137581012
5	A	26	50	20120618	17	124	2.24	0.0059123036452638	0.0101527523013614
5	A	26	50	20120618	17	126	2.28	0.0056500377401217	0.0104946384300651
5	A	26	50	20120618	17	128	2.32	0.0055323893138679	0.0107733940653445
5	A	26	50	20120618	17	130	2.36	0.0057465153893468	0.0101657206397284
5	A	26	50	20120618	17	132	2.4	0.0056981210012424	0.0103369536178605
5	A	26	50	20120618	17	134	2.44	0.0061599677953744	0.00906879296114152
5	A	26	50	20120618	17	136	2.48	0.0064226508935174	0.00925539136962883
5	A	26	50	20120618	17	138	2.52	0.0067103231453075	0.00961419856360632
5	A	26	50	20120618	17	140	2.56	0.0067758719439235	0.00926792837285927
5	A	26	50	20120618	17	142	2.6	0.0068475372161968	0.0106918646534737
5	A	26	50	20120618	17	144	2.64	0.0069933072791384	0.0110077646079688
5	A	26	50	20120618	17	146	2.68	0.0071680687201086	0.0110996531341840
5	A	26	50	20120618	17	148	2.72	0.0071234714954192	0.0113547277633614
5	A	26	50	20120618	17	150	2.76	0.0070620734136088	0.0121156948680709
5	A	26	50	20120618	17	152	2.8	0.0071921315638724	0.0138982615659675
5	A	26	50	20120618	17	154	2.84	0.0069649805814841	0.015121528013149
5	A	26	50	20120618	17	156	2.88	0.0074235676133548	0.0161104451309096
5	A	26	50	20120618	17	158	2.92	0.0077971816233303	0.0165475573298357
5	A	26	50	20120618	17	160	2.96	0.0085377133420636	0.0157154835672101
5	A	26	50	20120618	17	162	3	0.0093130559276346	0.0161060186424594
5	A	26	50	20120618	17	164	3.04	0.0099587589701565	0.0168163512447817
5	A	26	50	20120618	17	166	3.08	0.0108500218130081	0.0167811627829228
5	A	26	50	20120618	17	168	3.12	0.0120589799544723	0.0166297888987402
5	A	26	50	20120618	17	170	3.16	0.0135944036399560	0.0160778333661613
5	A	26	50	20120618	17	172	3.2	0.0148973398081738	0.0163168566714058
5	A	26	50	20120618	17	174	3.24	0.0159658276520214	0.0151691870102010
5	A	26	50	20120618	17	176	3.28	0.0164702564165164	0.0155098074177663
5	A	26	50	20120618	17	178	3.32	0.0166645693599865	0.0149463564502456
5	A	26	50	20120618	17	180	3.36	0.0170616522440296	0.0139328461586354
5	A	26	50	20120618	17	182	3.4	0.0187399489759724	0.0127246905833678
5	A	26	50	20120618	17	184	3.44	0.0197722046683520	0.0108910849180052
5	A	26	50	20120618	17	186	3.48	0.0204021095311686	0.0102141715963753
5	A	26	50	20120618	17	188	3.52	0.0204318363002497	0.00920191995483551
5	A	26	50	20120618	17	190	3.56	0.0207543547742167	0.00930179878767811
5	A	26	50	20120618	17	192	3.6	0.0219963319739351	0.00839739436529811
5	A	26	50	20120618	17	194	3.64	0.0223438028319966	0.0080270415317974
5	A	26	50	20120618	17	196	3.68	0.0230738842196107	0.00725567925029765
5	A	26	50	20120618	17	198	3.72	0.0240631124643551	0.00619873846018687
5	A	26	50	20120618	17	200	3.76	0.0246638562435155	0.0043493855268072
5	A	26	50	20120618	17	202	3.8	0.0251878860079851	0.00375975039517917
5	A	26	50	20120618	17	204	3.84	0.0256916896900855	0.00216459245014113
5	A	26	50	20120618	17	206	3.88	0.0261298512354749	0.00159579151271398
5	A	26	50	20120618	17	208	3.92	0.0258959452620059	0.000151078313547970
5	A	26	50	20120618	17	210	3.96	0.0254004635196132	-0.00159490762923751
5	A	26	50	20120618	17	212	4	0.0251339125473771	-0.00180165150992083
5	A	26	50	20120618	17	214	4.04	0.0245101100160821	-0.00293843172669536
5	A	26	50	20120618	17	216	4.08	0.0234259738991669	-0.00384987822550926
5	A	26	50	20120618	17	218	4.12	0.0226810086209156	-0.00466401268909616
5	A	26	50	20120618	17	220	4.16	0.021610795436522	-0.00589728469723146
5	A	26	50	20120618	17	222	4.2	0.0211315750287762	-0.00646588340211916
5	A	26	50	20120618	17	224	4.24	0.0205629833949563	-0.00782657605222426
5	A	26	50	20120618	17	226	4.28	0.0202881309891091	-0.00933716826887306
5	A	26	50	20120618	17	228	4.32	0.0205342748596402	-0.0110156276353756
5	A	26	50	20120618	17	230	4.36	0.0205965709670627	-0.0116557714043838
5	A	26	50	20120618	17	232	4.4	0.0208111778751528	-0.0138239729275361
5	A	26	50	20120618	17	234	4.44	0.0207920859920608	-0.0157372624560707
5	A	26	50	20120618	17	236	4.48	0.0207210924712296	-0.0167185852470014
5	A	26	50	20120618	17	238	4.52	0.0203782163930323	-0.0175929227819385
5	A	26	50	20120618	17	240	4.56	0.0199917825371138	-0.0195035960153827
5	A	26	50	20120618	17	242	4.6	0.0191771248145088	-0.0206529980882014
5	A	26	50	20120618	17	244	4.64	0.0185294150029419	-0.0215589432962576
5	A	26	50	20120618	17	246	4.68	0.0175609615554288	-0.0235444991378295
5	A	26	50	20120618	17	248	4.72	0.0159858812003358	-0.0239795819402935
5	A	26	50	20120618	17	250	4.76	0.0150119830306076	-0.0252870930893856
5	A	26	50	20120618	17	252	4.8	0.0135187856407759	-0.0263411771681004
5	A	26	50	20120618	17	254	4.84	0.0125212701045561	-0.0278009991178600
5	A	26	50	20120618	17	256	4.88	0.0112967732915753	-0.0291529165728106
5	A	26	50	20120618	17	258	4.92	0.0108347497207480	-0.0301291481949167
5	A	26	50	20120618	17	260	4.96	0.0104500129211044	-0.0296498005079503
5	A	26	50	20120618	17	262	5	0.0094814180522351	-0.0320884703749065
5	A	26	50	20120618	17	264	5.04	0.0088524465703697	-0.0326866120011122
5	A	26	50	20120618	17	266	5.08	0.0075462789241619	-0.0323388568861247
5	A	26	50	20120618	17	268	5.12	0.0064175950800319	-0.0329635150166249
5	A	26	50	20120618	17	270	5.16	0.0056326358422367	-0.0324824702733836
5	A	26	50	20120618	17	272	5.2	0.0051275494684352	-0.0320536100105940
5	A	26	50	20120618	17	274	5.24	0.0045043055514974	-0.0313663022192807
5	A	26	50	20120618	17	276	5.28	0.0042613436614817	-0.0319367959703420
5	A	26	50	20120618	17	278	5.32	0.0042810012299987	-0.0316675297080662
5	A	26	50	20120618	17	280	5.36	0.004396825320757	-0.0312664587417772
5	A	26	50	20120618	17	282	5.4	0.0049651977514748	-0.0312803180346884
5	A	26	50	20120618	17	284	5.44	0.0053401057668599	-0.0313094508340733
5	A	26	50	20120618	17	286	5.48	0.0053772995835503	-0.0320579940726374
5	A	26	50	20120618	17	288	5.52	0.0055047909361982	-0.0308746508743217
5	A	26	50	20120618	17	290	5.56	0.0060036547703253	-0.0322235984807913
5	A	26	50	20120618	17	292	5.6	0.0066755476338088	-0.0324094261428871
5	A	26	50	20120618	17	294	5.64	0.0069298939430016	-0.0336224678260126
5	A	26	50	20120618	17	296	5.68	0.0073024685060088	-0.0348333881887946
5	A	26	50	20120618	17	298	5.72	0.0078230405183183	-0.0364048622993036
5	A	26	50	20120618	17	300	5.76	0.0085802104596129	-0.0377319603062345
5	A	26	50	20120618	17	302	5.8	0.0087744526924048	-0.0397832063677785
5	A	26	50	20120618	17	304	5.84	0.0092089698094439	-0.0405855604323909
5	A	26	50	20120618	17	306	5.88	0.0098839032320865	-0.0426609895458515
5	A	26	50	20120618	17	308	5.92	0.0106892978558580	-0.0448701325516345
5	A	26	50	20120618	17	310	5.96	0.0115192290849366	-0.0463030844437091
5	A	26	50	20120618	17	312	6	0.0120630649103472	-0.0473621182698922
5	A	26	50	20120618	17	314	6.04	0.0132897537543496	-0.0492377897176676
5	A	26	50	20120618	17	316	6.08	0.0142381253692770	-0.050289257501292
5	A	26	50	20120618	17	318	6.12	0.0152106093254429	-0.0511000968472786
5	A	26	50	20120618	17	320	6.16	0.0161365656554067	-0.0517150676148766
5	A	26	50	20120618	17	322	6.2	0.0159440911895677	-0.052019830637568
5	A	26	50	20120618	17	324	6.24	0.0160787243207056	-0.0498183243850218
5	A	26	50	20120618	17	326	6.28	0.0160872096020798	-0.0503069351708217
5	A	26	50	20120618	17	328	6.32	0.0164979679312711	-0.0486625583511723
5	A	26	50	20120618	17	330	6.36	0.0166040339484491	-0.0494833679027737
5	A	26	50	20120618	17	332	6.4	0.0174420261948333	-0.0478597800224913
5	A	26	50	20120618	17	334	6.44	0.0181109492098357	-0.0465469655725403
5	A	26	50	20120618	17	336	6.48	0.0192319255900508	-0.0456317572656506
5	A	26	50	20120618	17	338	6.52	0.0201158090665340	-0.0438986385449624
5	A	26	50	20120618	17	340	6.56	0.0207599833441949	-0.0427139518437624
5	A	26	50	20120618	17	342	6.6	0.0206539880376950	-0.0404826763957283
5	A	26	50	20120618	17	344	6.64	0.0206797267245302	-0.0387078383749500
5	A	26	50	20120618	17	346	6.68	0.0211586501474279	-0.0387929033207268
5	A	26	50	20120618	17	348	6.72	0.0210547054505935	-0.0387588207738736
5	A	26	50	20120618	17	350	6.76	0.0208908688093925	-0.0369686385359436
5	A	26	50	20120618	17	352	6.8	0.0208120264032902	-0.0354880276468171
5	A	26	50	20120618	17	354	6.84	0.0204991316526152	-0.035008255695782
5	A	26	50	20120618	17	356	6.88	0.0200680086481257	-0.0342931586079681
5	A	26	50	20120618	17	358	6.92	0.0201721654769945	-0.0325991428922794
5	A	26	50	20120618	17	360	6.96	0.0201138998782248	-0.0314280326412783
5	A	26	50	20120618	17	362	7	0.0198867064694295	-0.0289670889107147
5	A	26	50	20120618	17	364	7.04	0.0195903580174342	-0.0264953971570772
5	A	26	50	20120618	17	366	7.08	0.0195911358348935	-0.0246757992770498
5	A	26	50	20120618	17	368	7.12	0.0201957121328080	-0.0246374740895095
5	A	26	50	20120618	17	370	7.16	0.0204181679261693	-0.0229882182330700
5	A	26	50	20120618	17	372	7.2	0.0208852826658212	-0.0215122035380212
5	A	26	50	20120618	17	374	7.24	0.0211323457751677	-0.0197969039082189
5	A	26	50	20120618	17	376	7.28	0.0211029301330704	-0.0192285314775011
5	A	26	50	20120618	17	378	7.32	0.0215142541476866	-0.0183725787188748
5	A	26	50	20120618	17	380	7.36	0.0219769848252951	-0.0171270808344928
5	A	26	50	20120618	17	382	7.4	0.0230507971832050	-0.0168288231941883
5	A	26	50	20120618	17	384	7.44	0.0242723948583828	-0.0155277467168051
5	A	26	50	20120618	17	386	7.48	0.0245636521415536	-0.0163991144032613
5	A	26	50	20120618	17	388	7.52	0.0259480257977606	-0.0141195435620721
5	A	26	50	20120618	17	390	7.56	0.026771501141927	-0.0117885165604159
5	A	26	50	20120618	17	392	7.6	0.0274287215397009	-0.0102481197929401
5	A	26	50	20120618	17	394	7.64	0.0271853353856164	-0.00841091495406116
5	A	26	50	20120618	17	396	7.68	0.0270542519305201	-0.00877223237711186
5	A	26	50	20120618	17	398	7.72	0.0265672321349779	-0.00574068882946986
5	A	26	50	20120618	17	400	7.76	0.0267132496852929	-0.00521042945425806
5	A	26	50	20120618	17	402	7.8	0.0265295433435406	-0.00293524267511226
5	A	26	50	20120618	17	404	7.84	0.0260170252774688	-0.00114358258400957
5	A	26	50	20120618	17	406	7.88	0.025542655622242	2.56326208180092e-05
5	A	26	50	20120618	17	408	7.92	0.0256324171712594	0.00119411384880672
5	A	26	50	20120618	17	410	7.96	0.02553002669513	0.00264518040240169
5	A	26	50	20120618	17	412	8	0.0258431123646360	0.00426388217482612
5	A	26	50	20120618	17	414	8.04	0.0257721047016692	0.00487787713506603
5	A	26	50	20120618	17	416	8.08	0.0258085348430359	0.00666626332177180
5	A	26	50	20120618	17	418	8.12	0.0247192792730249	0.00724546862837732
5	A	26	50	20120618	17	420	8.16	0.0236119500536868	0.00791549472995844
5	A	26	50	20120618	17	422	8.2	0.0231877284113817	0.00757273178884608
5	A	26	50	20120618	17	424	8.24	0.0225988767540673	0.00833971778647706
5	A	26	50	20120618	17	426	8.28	0.0218967352766982	0.00994613569989872
5	A	26	50	20120618	17	428	8.32	0.0216442062319331	0.0108375215793303
5	A	26	50	20120618	17	430	8.36	0.0225840458964387	0.0105365811758980
5	A	26	50	20120618	17	432	8.4	0.022991733967986	0.0107492803098925
5	A	26	50	20120618	17	434	8.44	0.0232696778446806	0.0104944305406715
5	A	26	50	20120618	17	436	8.48	0.0245118494987639	0.0104954091764566
5	A	26	50	20120618	17	438	8.52	0.0251028047987524	0.0112679961669014
5	A	26	50	20120618	17	440	8.56	0.0262742000137863	0.0112229937700263
5	A	26	50	20120618	17	442	8.6	0.0272526590222532	0.0120430184331006
5	A	26	50	20120618	17	444	8.64	0.0284510211686013	0.0115100296257134
5	A	26	50	20120618	17	446	8.68	0.0301856672399369	0.0104601174770076
5	A	26	50	20120618	17	448	8.72	0.0308607491550035	0.0106321353436668
5	A	26	50	20120618	17	450	8.76	0.0324556284999698	0.0103487976564454
5	A	26	50	20120618	17	452	8.8	0.0338220699282059	0.00993907170315467
5	A	26	50	20120618	17	454	8.84	0.0348935205494666	0.00979180964490476
5	A	26	50	20120618	17	456	8.88	0.0364167487642953	0.00984217686092868
5	A	26	50	20120618	17	458	8.92	0.0371897508264206	0.00878675635039745
5	A	26	50	20120618	17	460	8.96	0.0383240208141219	0.00897548315029614
5	A	26	50	20120618	17	462	9	0.0383742253955862	0.00857667492570692
5	A	26	50	20120618	17	464	9.04	0.0388933124836552	0.00813961222425552
5	A	26	50	20120618	17	466	9.08	0.040028430999494	0.00694523816015332
5	A	26	50	20120618	17	468	9.12	0.0405974398263148	0.00588634575532647
5	A	26	50	20120618	17	470	9.16	0.0415429830141174	0.00543167609502352
5	A	26	50	20120618	17	472	9.2	0.0419055166608318	0.00498626953355411
5	A	26	50	20120618	17	474	9.24	0.0428241190802712	0.00520045217757551
5	A	26	50	20120618	17	476	9.28	0.0429550045454688	0.0056389290925893
5	A	26	50	20120618	17	478	9.32	0.0430354732971679	0.00658079532512978
5	A	26	50	20120618	17	480	9.36	0.0436674853381924	0.00817814954383019
5	A	26	50	20120618	17	482	9.4	0.043862081124375	0.00845788098646758
5	A	26	50	20120618	17	484	9.44	0.0437078611353982	0.0101183798407279
5	A	26	50	20120618	17	486	9.48	0.0436247760886087	0.0108258401753051
5	A	26	50	20120618	17	488	9.52	0.0435395697214758	0.0120567009493165
5	A	26	50	20120618	17	490	9.56	0.0433802585636744	0.0134585401430188
5	A	26	50	20120618	17	492	9.6	0.0432659193971566	0.0148031036874451
5	A	26	50	20120618	17	494	9.64	0.0424509859029069	0.0155425181774640
5	A	26	50	20120618	17	496	9.68	0.0419922857339512	0.0179070125430737
5	A	26	50	20120618	17	498	9.72	0.0414441789835822	0.0200011375598289
5	A	26	50	20120618	17	500	9.76	0.0406663898085483	0.0206882756455147
5	A	26	50	20120618	17	502	9.8	0.0399296057557553	0.0236197777257545
5	A	26	50	20120618	17	504	9.84	0.039356368430383	0.0243417903178884
5	A	26	50	20120618	17	506	9.88	0.0388165659420523	0.0265546074505065
5	A	26	50	20120618	17	508	9.92	0.0382404620057891	0.0283496220561791
5	A	26	50	20120618	17	510	9.96	0.0375818556787241	0.0282222084852771
5	A	26	50	20120618	17	512	10	0.0366883131236099	0.0285659048073406
5	A	26	50	20120618	17	514	10.04	0.0363527697427335	0.0286149285204803
5	A	26	50	20120618	17	516	10.08	0.0361553455294262	0.0294894781874518
5	A	26	50	20120618	17	518	10.12	0.0356820648186424	0.0294386513520201
5	A	26	50	20120618	17	520	10.16	0.0352298488188702	0.0292932207003335
5	A	26	50	20120618	17	522	10.2	0.0346303212633734	0.0291173349595812
5	A	26	50	20120618	17	524	10.24	0.034040360862626	0.0288577772734110
5	A	26	50	20120618	17	526	10.28	0.0333739551477646	0.0287384459330180
5	A	26	50	20120618	17	528	10.32	0.0326499131591686	0.0281416124543575
5	A	26	50	20120618	17	530	10.36	0.031715153349779	0.0272886648995512
5	A	26	50	20120618	17	532	10.4	0.0307118041826144	0.0274294852150245
5	A	26	50	20120618	17	534	10.44	0.0295958341184101	0.0272568238811944
5	A	26	50	20120618	17	536	10.48	0.0285495140721528	0.0264868694492960
5	A	26	50	20120618	17	538	10.52	0.0272935580784771	0.0251476021346608
5	A	26	50	20120618	17	540	10.56	0.0255605100684669	0.0241622488350774
5	A	26	50	20120618	17	542	10.6	0.0242210942614078	0.0242981689005571
5	A	26	50	20120618	17	544	10.64	0.0227307111565652	0.0224669886114539
5	A	26	50	20120618	17	546	10.68	0.021245617210446	0.0220404900853134
5	A	26	50	20120618	17	548	10.72	0.0187473453129036	0.0211613371531963
5	A	26	50	20120618	17	550	10.76	0.0173058091445055	0.0206405954352593
5	A	26	50	20120618	17	552	10.8	0.0155218989437246	0.0185889746071212
5	A	26	50	20120618	17	554	10.84	0.0149450412316326	0.0184598569088766
5	A	26	50	20120618	17	556	10.88	0.0131190864616424	0.0180464186449846
5	A	26	50	20120618	17	558	10.92	0.0118129400286381	0.0183888209616386
5	A	26	50	20120618	17	560	10.96	0.0103506453264646	0.0184828682848567
5	A	26	50	20120618	17	562	11	0.0088688391440352	0.0184989971076929
5	A	26	50	20120618	17	564	11.04	0.0069302050699853	0.0169116536825365
5	A	26	50	20120618	17	566	11.08	0.0056336823602729	0.0165188134391805
5	A	26	50	20120618	17	568	11.12	0.0039627324677866	0.0167668099294782
5	A	26	50	20120618	17	570	11.16	0.0020350603873227	0.0159287893988228
5	A	26	50	20120618	17	572	11.2	0.000688333096146	0.0146068108449877
5	A	26	50	20120618	17	574	11.24	-0.000609533116450602	0.0140044548623661
5	A	26	50	20120618	17	576	11.28	-0.0020634436535195	0.0134446101394295
5	A	26	50	20120618	17	578	11.32	-0.0040502015766194	0.0126390033836236
5	A	26	50	20120618	17	580	11.36	-0.0062482430059378	0.0114180421045488
5	A	26	50	20120618	17	582	11.4	-0.0074625574812694	0.0111054301965863
5	A	26	50	20120618	17	584	11.44	-0.0090359407800876	0.0110924901424905
5	A	26	50	20120618	17	586	11.48	-0.0101163999417406	0.00941028311004775
5	A	26	50	20120618	17	588	11.52	-0.0108711657199792	0.00984303246013392
5	A	26	50	20120618	17	590	11.56	-0.0121096632472274	0.00729935723617155
5	A	26	50	20120618	17	592	11.6	-0.0125810206275664	0.00764046554741594
5	A	26	50	20120618	17	594	11.64	-0.0128304171892909	0.00612237799888654
5	A	26	50	20120618	17	596	11.68	-0.0135134823399171	0.00338488480620094
5	A	26	50	20120618	17	598	11.72	-0.0136582978087041	0.00304335223088784
5	A	26	50	20120618	17	600	11.76	-0.0143667480927749	0.00195829687515708
5	A	26	50	20120618	17	602	11.8	-0.0146023560722662	-0.00073040594962665
5	A	26	50	20120618	17	604	11.84	-0.0152356409054969	-0.00142365343790194
5	A	26	50	20120618	17	606	11.88	-0.0156827445232411	-0.00303083644086086
5	A	26	50	20120618	17	608	11.92	-0.0156528339063969	-0.00547466818731966
5	A	26	50	20120618	17	610	11.96	-0.0157916389675439	-0.00668007311720836
5	A	26	50	20120618	17	612	12	-0.0155380704758104	-0.00969277226913176
5	A	26	50	20120618	17	614	12.04	-0.0153597381455951	-0.0107450885808936
5	A	26	50	20120618	17	616	12.08	-0.0148188014579874	-0.0113093597922805
5	A	26	50	20120618	17	618	12.12	-0.0141717421846592	-0.0135024373319950
5	A	26	50	20120618	17	620	12.16	-0.0134749520914102	-0.0146121777854569
5	A	26	50	20120618	17	622	12.2	-0.0126221742422314	-0.0166496423358357
5	A	26	50	20120618	17	624	12.24	-0.011513126753415	-0.0173375370257774
5	A	26	50	20120618	17	626	12.28	-0.0096427868907697	-0.0184249682602929
5	A	26	50	20120618	17	628	12.32	-0.008138211445722	-0.0216905224332076
5	A	26	50	20120618	17	630	12.36	-0.0066843864685736	-0.0226995772449896
5	A	26	50	20120618	17	632	12.4	-0.0054312871862939	-0.0240561969600351
5	A	26	50	20120618	17	634	12.44	-0.0042075964750437	-0.0262743626483461
5	A	26	50	20120618	17	636	12.48	-0.0026354506130926	-0.0280070217496265
5	A	26	50	20120618	17	638	12.52	-0.0017157309649389	-0.0285819561312737
5	A	26	50	20120618	17	640	12.56	-0.000505121729140599	-0.0296435072575978
5	A	26	50	20120618	17	642	12.6	0.0006248349071955	-0.0306869140239166
5	A	26	50	20120618	17	644	12.64	0.0018101580044985	-0.0317815860318716
5	A	26	50	20120618	17	646	12.68	0.0022807375673781	-0.0329079364236236
5	A	26	50	20120618	17	648	12.72	0.0027940263798415	-0.0331743035480966
5	A	26	50	20120618	17	650	12.76	0.0038223010610429	-0.0349547984231243
5	A	26	50	20120618	17	652	12.8	0.00505294970302	-0.0357395455288851
5	A	26	50	20120618	17	654	12.84	0.006494528297825	-0.0359938918380779
5	A	26	50	20120618	17	656	12.88	0.008195332238613	-0.0362069431112494
5	A	26	50	20120618	17	658	12.92	0.0094290214397492	-0.0371692447297662
5	A	26	50	20120618	17	660	12.96	0.0111702718884211	-0.0398106421108886
5	A	26	50	20120618	17	662	13	0.0125140576153880	-0.0395096974648156
5	A	26	50	20120618	17	664	13.04	0.0141233619386904	-0.0409502861101269
5	A	26	50	20120618	17	666	13.08	0.0154622686288672	-0.0431923095812351
5	A	26	50	20120618	17	668	13.12	0.0167297575341440	-0.0447166196694389
5	A	26	50	20120618	17	670	13.16	0.0188513607204162	-0.0482036460501823
5	A	26	50	20120618	17	672	13.2	0.0203382648598952	-0.0494249608826477
5	A	26	50	20120618	17	674	13.24	0.0213704993390714	-0.0507247645678248
5	A	26	50	20120618	17	676	13.28	0.0226287251455147	-0.0517734039243245
5	A	26	50	20120618	17	678	13.32	0.0246263018023667	-0.0535800617502561
5	A	26	50	20120618	17	680	13.36	0.0270618603994856	-0.0546472273044228
5	A	26	50	20120618	17	682	13.4	0.0286458503000216	-0.0549507882455862
5	A	26	50	20120618	17	684	13.44	0.0300549726935702	-0.053779677994585
5	A	26	50	20120618	17	686	13.48	0.0319657166376925	-0.0549338176828377
5	A	26	50	20120618	17	688	13.52	0.0334435698103724	-0.0534669953759444
5	A	26	50	20120618	17	690	13.56	0.0346315092027658	-0.0524409834364427
5	A	26	50	20120618	17	692	13.6	0.035435560323653	-0.0520879250205962
5	A	26	50	20120618	17	694	13.64	0.037183457576068	-0.0518861874559237
5	A	26	50	20120618	17	696	13.68	0.0380157222575246	-0.0509146227385734
5	A	26	50	20120618	17	698	13.72	0.039231097393028	-0.0508777117645954
5	A	26	50	20120618	17	700	13.76	0.0409261737688884	-0.0491310165937084
5	A	26	50	20120618	17	702	13.8	0.0423622369308002	-0.0469189744501226
5	A	26	50	20120618	17	704	13.84	0.0435272660634831	-0.0452540208231407
5	A	26	50	20120618	17	706	13.88	0.0450513640196526	-0.0436954160560493
5	A	26	50	20120618	17	708	13.92	0.0468097971631073	-0.0413776614486761
5	A	26	50	20120618	17	710	13.96	0.0478391325044806	-0.0397180111225531
5	A	26	50	20120618	17	712	14	0.049797040470908	-0.0377411526943899
5	A	26	50	20120618	17	714	14.04	0.0505086444512229	-0.0357762726551000
5	A	26	50	20120618	17	716	14.08	0.0515053468146444	-0.0347611855153676
5	A	26	50	20120618	17	718	14.12	0.0530493356845686	-0.0333917105990402
5	A	26	50	20120618	17	720	14.16	0.0543845159220085	-0.0328786127054078
5	A	26	50	20120618	17	722	14.2	0.0568236524794403	-0.0327799995937035
5	A	26	50	20120618	17	724	14.24	0.0588259101831837	-0.0335583685962981
5	A	26	50	20120618	17	726	14.28	0.0605793370106276	-0.0326123162916129
5	A	26	50	20120618	17	728	14.32	0.0617634863106739	-0.0327494667228919
5	A	26	50	20120618	17	730	14.36	0.0634784677424247	-0.0332021918395466
5	A	26	50	20120618	17	732	14.4	0.0650529611988893	-0.0352866931330098
5	A	26	50	20120618	17	734	14.44	0.0664363449056027	-0.0357412213719566
5	A	26	50	20120618	17	736	14.48	0.068041519725303	-0.0357614021994916
5	A	26	50	20120618	17	738	14.52	0.0694191263696141	-0.0367048028537473
5	A	26	50	20120618	17	740	14.56	0.071095803827028	-0.0363569204595391
5	A	26	50	20120618	17	742	14.6	0.0717946445299425	-0.0356016526354859
5	A	26	50	20120618	17	744	14.64	0.0717268047053554	-0.0347472837960495
5	A	26	50	20120618	17	746	14.68	0.0717162334589767	-0.0340084632757267
5	A	26	50	20120618	17	748	14.72	0.0714804487027901	-0.0326252563457087
5	A	26	50	20120618	17	750	14.76	0.0709414282745593	-0.0316789282693789
5	A	26	50	20120618	17	752	14.8	0.0707971643490617	-0.0309882405076515
5	A	26	50	20120618	17	754	14.84	0.0701748113866681	-0.0308613431246998
5	A	26	50	20120618	17	756	14.88	0.069581760929287	-0.0302131383383860
5	A	26	50	20120618	17	758	14.92	0.0685676920233195	-0.0286977448666930
5	A	26	50	20120618	17	760	14.96	0.0676892815533227	-0.0273392937450843
5	A	26	50	20120618	17	762	15	0.0668127944137708	-0.0254770148997445
5	A	26	50	20120618	17	764	15.04	0.0661994924181764	-0.0250439402805390
5	A	26	50	20120618	17	766	15.08	0.0654937503530776	-0.0232308265696951
5	A	26	50	20120618	17	768	15.12	0.0649236101554069	-0.0211295173480430
5	A	26	50	20120618	17	770	15.16	0.0644094728148061	-0.0204482199643698
5	A	26	50	20120618	17	772	15.2	0.0638599801351461	-0.0200770596149250
5	A	26	50	20120618	17	774	15.24	0.0636834155718838	-0.0178859478320622
5	A	26	50	20120618	17	776	15.28	0.0627112144584304	-0.0169444351529124
5	A	26	50	20120618	17	778	15.32	0.0619374982184561	-0.0156856436610441
5	A	26	50	20120618	17	780	15.36	0.0611220626783918	-0.0146689655310540
5	A	26	50	20120618	17	782	15.4	0.0597938333006109	-0.0137405343273561
5	A	26	50	20120618	17	784	15.44	0.0583984994892955	-0.0118070922555577
5	A	26	50	20120618	17	786	15.48	0.057242097059343	-0.0105719181301811
5	A	26	50	20120618	17	788	15.52	0.0557108573246836	-0.00836722989711946
5	A	26	50	20120618	17	790	15.56	0.0546798956377136	-0.00687155763355366
5	A	26	50	20120618	17	792	15.6	0.0534323471436662	-0.00600556395863456
5	A	26	50	20120618	17	794	15.64	0.0520874300458493	-0.00507388006374316
5	A	26	50	20120618	17	796	15.68	0.0512023444878381	-0.00567979986454186
5	A	26	50	20120618	17	798	15.72	0.049782756913928	-0.00334578180120136
5	A	26	50	20120618	17	800	15.76	0.0482455774823066	-0.0020504328887457
5	A	26	50	20120618	17	802	15.8	0.0466187369108307	-0.00158819718588405
5	A	26	50	20120618	17	804	15.84	0.0448571217868607	-0.00108509071106982
5	A	26	50	20120618	17	806	15.88	0.0430747884342019	-0.00148686878414002
5	A	26	50	20120618	17	808	15.92	0.0413371018037072	-0.00163413084238993
5	A	26	50	20120618	17	810	15.96	0.0391158460587624	-0.00183504109212846
5	A	26	50	20120618	17	812	16	0.0373728844116801	-0.0018825020992817
5	A	26	50	20120618	17	814	16.04	0.035903382170086	-0.00068734314665239
5	A	26	50	20120618	17	816	16.08	0.0353865931790558	-9.21360135886107e-05
5	A	26	50	20120618	17	818	16.12	0.0353905812613017	-0.000382445773672560
5	A	26	50	20120618	17	820	16.16	0.0350481011629018	0.00069947002794973
5	A	26	50	20120618	17	822	16.2	0.0347674221971776	0.00112264515221863
5	A	26	50	20120618	17	824	16.24	0.0341252066053006	0.00187738971725371
5	A	26	50	20120618	17	826	16.28	0.0340126281346679	0.00195261880770415
5	A	26	50	20120618	17	828	16.32	0.0329412835794243	0.00198535078060528
5	A	26	50	20120618	17	830	16.36	0.0325810904561557	0.00226961477771008
5	A	26	50	20120618	17	832	16.4	0.0321224115004034	0.00243615963788295
5	A	26	50	20120618	17	834	16.44	0.0315368775881063	0.00332961026911559
5	A	26	50	20120618	17	836	16.48	0.0304764012640896	0.0046558173215022
5	A	26	50	20120618	17	838	16.52	0.0299604961565359	0.00404436794567457
5	A	26	50	20120618	17	840	16.56	0.0290731832121639	0.00538606770763699
5	A	26	50	20120618	17	842	16.6	0.0283879967411941	0.006537902227783
5	A	26	50	20120618	17	844	16.64	0.0276988504722497	0.00724114820594427
5	A	26	50	20120618	17	846	16.68	0.0271876193405197	0.00778407186360711
5	A	26	50	20120618	17	848	16.72	0.0269761731997415	0.00795747565955749
5	A	26	50	20120618	17	850	16.76	0.0259644023908129	0.00787376835880063
5	A	26	50	20120618	17	852	16.8	0.0253768390820537	0.007703907167824
5	A	26	50	20120618	17	854	16.84	0.0244232914454880	0.00771889783158515
5	A	26	50	20120618	17	856	16.88	0.0237339118313059	0.0077641597366489
5	A	26	50	20120618	17	858	16.92	0.0229684842970206	0.00847720480058385
5	A	26	50	20120618	17	860	16.96	0.0223445148885253	0.00819129748731957
5	A	26	50	20120618	17	862	17	0.021384186097928	0.00817986357066778
5	A	26	50	20120618	17	864	17.04	0.02016339028184	0.00804514700092969
5	A	26	50	20120618	17	866	17.08	0.0184684178506765	0.00853252105696929
5	A	26	50	20120618	17	868	17.12	0.0173556601725791	0.00824682375441903
5	A	26	50	20120618	17	870	17.16	0.0162442863024526	0.00804708023086945
5	A	26	50	20120618	17	872	17.2	0.0154571703889748	0.00788654577833667
5	A	26	50	20120618	17	874	17.24	0.0146659532561661	0.00756906190465172
5	A	26	50	20120618	17	876	17.28	0.0131989471015097	0.00606274061296127
5	A	26	50	20120618	17	878	17.32	0.0110930204725764	0.00576444761731772
5	A	26	50	20120618	17	880	17.36	0.0094246090934346	0.00536416153955583
5	A	26	50	20120618	17	882	17.4	0.0081622325701857	0.0050600985525778
5	A	26	50	20120618	17	884	17.44	0.0070396581286452	0.00584085757609274
5	A	26	50	20120618	17	886	17.48	0.0053166227506567	0.0059262336488532
5	A	26	50	20120618	17	888	17.52	0.0038836779296499	0.00700208954536072
5	A	26	50	20120618	17	890	17.56	0.0028500292369114	0.00852222770355556
5	A	26	50	20120618	17	892	17.6	0.0021802576937715	0.00920585853960672
5	A	26	50	20120618	17	894	17.64	0.002330730016808	0.0103820599594324
5	A	26	50	20120618	17	896	17.68	0.002059102017883	0.0113468788780902
5	A	26	50	20120618	17	898	17.72	0.0019447274960261	0.0120503440593536
5	A	26	50	20120618	17	900	17.76	0.0016117155574263	0.0125832550849949
5	A	26	50	20120618	17	902	17.8	0.0014272172560791	0.0125430065670098
5	A	26	50	20120618	17	904	17.84	0.000627246141319298	0.0127640976442834
5	A	26	50	20120618	17	906	17.88	0.000391298750573001	0.0132040029149951
5	A	26	50	20120618	17	908	17.92	-0.000532401908758799	0.0139089105940922
5	A	26	50	20120618	17	910	17.96	-0.000984964390853802	0.0126615600899435
5	A	26	50	20120618	17	912	18	-0.0021858438373429	0.0104738424196304
5	A	26	50	20120618	17	914	18.04	-0.0025803387105669	0.0110103243345167
5	A	26	50	20120618	17	916	18.08	-0.0029777327215937	0.0119421496507643
5	A	26	50	20120618	17	918	18.12	-0.0030670403080576	0.0117479074179724
5	A	26	50	20120618	17	920	18.16	-0.0033001027031367	0.0113748378802183
5	A	26	50	20120618	17	922	18.2	-0.0032390086772422	0.0108971165388487
5	A	26	50	20120618	17	924	18.24	-0.0035538126162264	0.00940681828681994
5	A	26	50	20120618	17	926	18.28	-0.0038603434058708	0.00892803628527852
5	A	26	50	20120618	17	928	18.32	-0.0043034872256404	0.00792387394531551
5	A	26	50	20120618	17	930	18.36	-0.0053225695186864	0.00734305643524888
5	A	26	50	20120618	17	932	18.4	-0.0062419497555852	0.00519472461264791
5	A	26	50	20120618	17	934	18.44	-0.0069885838058401	0.00483770639882682
5	A	26	50	20120618	17	936	18.48	-0.0074291113305193	0.00305070614141218
5	A	26	50	20120618	17	938	18.52	-0.0082822356620209	0.00181475419857621
5	A	26	50	20120618	17	940	18.56	-0.0089574519273759	9.07571553652887e-05
5	A	26	50	20120618	17	942	18.6	-0.0094130408264944	-0.0007582659568054
5	A	26	50	20120618	17	944	18.64	-0.010165473152355	-0.00271306265339561
5	A	26	50	20120618	17	946	18.68	-0.01020662676702	-0.00315542865570596
5	A	26	50	20120618	17	948	18.72	-0.010463447949947	-0.00471021504617886
5	A	26	50	20120618	17	950	18.76	-0.0105793427513835	-0.00537906735050326
5	A	26	50	20120618	17	952	18.8	-0.0102588112474716	-0.00573028728871856
5	A	26	50	20120618	17	954	18.84	-0.0103602810705719	-0.00725120326437276
5	A	26	50	20120618	17	956	18.88	-0.0108018692554229	-0.00839169579174856
5	A	26	50	20120618	17	958	18.92	-0.0108975408029174	-0.00934084522413526
5	A	26	50	20120618	17	960	18.96	-0.0111039240591423	-0.0101270984673400
5	A	26	50	20120618	17	962	19	-0.0115097962804756	-0.0109870888056869
5	A	26	50	20120618	17	964	19.04	-0.0120353958219994	-0.0119969009288316
5	A	26	50	20120618	17	966	19.08	-0.0120640407177052	-0.0131950862984844
5	A	26	50	20120618	17	968	19.12	-0.0123445711910054	-0.0143304664438322
5	A	26	50	20120618	17	970	19.16	-0.012515521326425	-0.0150948771585661
5	A	26	50	20120618	17	972	19.2	-0.0125412175868534	-0.0161212143671872
5	A	26	50	20120618	17	974	19.24	-0.0120564463908753	-0.0171108598049324
5	A	26	50	20120618	17	976	19.28	-0.0111182712557326	-0.0179887894423180
5	A	26	50	20120618	17	978	19.32	-0.0107777427720488	-0.0195083477729523
5	A	26	50	20120618	17	980	19.36	-0.0102377536075279	-0.0211623129605545
5	A	26	50	20120618	17	982	19.4	-0.0095539360952865	-0.0232126850381170
5	A	26	50	20120618	17	984	19.44	-0.0089871928385926	-0.0248275019658856
5	A	26	50	20120618	17	986	19.48	-0.0086111817366288	-0.0261814417462303
5	A	26	50	20120618	17	988	19.52	-0.0077120671800789	-0.0285896635951886
5	A	26	50	20120618	17	990	19.56	-0.0071956741688462	-0.0309667373904356
5	A	26	50	20120618	17	992	19.6	-0.0066144111815074	-0.0329173833702203
5	A	26	50	20120618	17	994	19.64	-0.0064327271651493	-0.0347091495273401
5	A	26	50	20120618	17	996	19.68	-0.0055072658099324	-0.0380092168751377
5	A	26	50	20120618	17	998	19.72	-0.0053186804313899	-0.0386965953771292
5	A	26	50	20120618	17	1000	19.76	-0.0047730061283483	-0.0403580841808832
5	A	26	50	20120618	17	1002	19.8	-0.0038891933625432	-0.0430303114176653
5	A	26	50	20120618	17	1004	19.84	-0.003724578903883	-0.0451039727641729
5	A	26	50	20120618	17	1006	19.88	-0.0035270839798976	-0.0470000795979247
5	A	26	50	20120618	17	1008	19.92	-0.0033799350587326	-0.050352402136852
5	A	26	50	20120618	17	1010	19.96	-0.0030746063506163	-0.0522142142917161
5	A	26	50	20120618	17	1012	20	-0.00234296296412260	-0.0530172754631097
5	A	26	50	20120618	17	1014	20.04	-0.0018365330874368	-0.0569394553569953
5	A	26	50	20120618	17	1016	20.08	-0.000983479466613299	-0.0583966610116645
5	A	26	50	20120618	17	1018	20.12	-0.000383287230742199	-0.0596232084343107
5	A	26	50	20120618	17	1020	20.16	0.000587853222539399	-0.0631395090357951
5	A	26	50	20120618	17	1022	20.2	0.0009876513966223	-0.0638887593811404
5	A	26	50	20120618	17	1024	20.24	0.0016247546064714	-0.0644752337454565
5	A	26	50	20120618	17	1026	20.28	0.0024639489343836	-0.0664788915206267
5	A	26	50	20120618	17	1028	20.32	0.0031789753115194	-0.067878397261951
5	A	26	50	20120618	17	1030	20.36	0.0037327106318666	-0.0696070612099179
5	A	26	50	20120618	17	1032	20.4	0.0044533938632519	-0.0714817427081997
5	A	26	50	20120618	17	1034	20.44	0.0056278982268028	-0.0725914760905938
5	A	26	50	20120618	17	1036	20.48	0.0057896842583383	-0.0734962899278
5	A	26	50	20120618	17	1038	20.52	0.007090477893009	-0.076098725725279
5	A	26	50	20120618	17	1040	20.56	0.0077026202334822	-0.077931192948724
5	A	26	50	20120618	17	1042	20.6	0.008154815020051	-0.0789444062554863
5	A	26	50	20120618	17	1044	20.64	0.0087573407083001	-0.0816013599857947
5	A	26	50	20120618	17	1046	20.68	0.0092639120063421	-0.084102113828139
5	A	26	50	20120618	17	1048	20.72	0.0099346734989757	-0.0867499458809702
5	A	26	50	20120618	17	1050	20.76	0.0094883476986907	-0.0863710780676104
5	A	26	50	20120618	17	1052	20.8	0.0093680688352109	-0.0866530015412695
5	A	26	50	20120618	17	1054	20.84	0.0088625581973406	-0.0867834627423984
5	A	26	50	20120618	17	1056	20.88	0.0083564111633673	-0.0868715682473343
5	A	26	50	20120618	17	1058	20.92	0.0079911905108845	-0.0886248395112863
5	A	26	50	20120618	17	1060	20.96	0.0067125293184648	-0.0888429819532824
5	A	26	50	20120618	17	1062	21	0.0059567028800545	-0.0893419872087657
5	A	26	50	20120618	17	1064	21.04	0.0042313623339593	-0.0903228857356277
5	A	26	50	20120618	17	1066	21.08	0.0030012086667291	-0.0916602367908858
5	A	26	50	20120618	17	1068	21.12	0.0020434325316119	-0.0941249988980676
5	A	26	50	20120618	17	1070	21.16	0.0008740900475637	-0.0946838253872396
5	A	26	50	20120618	17	1072	21.2	-0.000438582981030999	-0.0966737652908546
5	A	26	50	20120618	17	1074	21.24	-0.000641310495197202	-0.0962577743714826
5	A	26	50	20120618	17	1076	21.28	-0.0019305075786565	-0.0977716899900026
5	A	26	50	20120618	17	1078	21.32	-0.00290101163583500	-0.0989150109445036
5	A	26	50	20120618	17	1080	21.36	-0.0039089216417383	-0.0992868076900516
5	A	26	50	20120618	17	1082	21.4	-0.0046019569979792	-0.100853119921058
5	A	26	50	20120618	17	1084	21.44	-0.0051684909510659	-0.100828088341004
5	A	26	50	20120618	17	1086	21.48	-0.006157804048624	-0.101832957787748
5	A	26	50	20120618	17	1088	21.52	-0.0061328431792481	-0.103234089874670
5	A	26	50	20120618	17	1090	21.56	-0.0064932555056189	-0.104147318282572
5	A	26	50	20120618	17	1092	21.6	-0.0065491876520108	-0.104274526792507
5	A	26	50	20120618	17	1094	21.64	-0.0072052413235956	-0.104952217931597
5	A	26	50	20120618	17	1096	21.68	-0.0067413085644591	-0.104649646939927
5	A	26	50	20120618	17	1098	21.72	-0.006259132450368	-0.103742075386274
5	A	26	50	20120618	17	1100	21.76	-0.0070607794081992	-0.103573996104386
5	A	26	50	20120618	17	1102	21.8	-0.0072157772146353	-0.101308284556108
5	A	26	50	20120618	17	1104	21.84	-0.0075020847503377	-0.101405511738521
5	A	26	50	20120618	17	1106	21.88	-0.007669103372054	-0.101448645252173
5	A	26	50	20120618	17	1108	21.92	-0.0077272275494675	-0.0991788324845646
5	A	26	50	20120618	17	1110	21.96	-0.007773967307704	-0.0996614328627236
5	A	26	50	20120618	17	1112	22	-0.0078688610377392	-0.0994152182815146
5	A	26	50	20120618	17	1114	22.04	-0.0078574766185621	-0.0982313093977746
5	A	26	50	20120618	17	1116	22.08	-0.0073340761791278	-0.0979488909493686
5	A	26	50	20120618	17	1118	22.12	-0.0075776744652466	-0.0975624570934496
5	A	26	50	20120618	17	1120	22.16	-0.00727460849883	-0.0974498856938846
5	A	26	50	20120618	17	1122	22.2	-0.0068955285534359	-0.0964731590970316
5	A	26	50	20120618	17	1124	22.24	-0.006791301013889	-0.0959815784627516
5	A	26	50	20120618	17	1126	22.28	-0.0066022206605997	-0.0938483787252676
5	A	26	50	20120618	17	1128	22.32	-0.0065122059673547	-0.092330856862163
5	A	26	50	20120618	17	1130	22.36	-0.0066092210177335	-0.0931526563632586
5	A	26	50	20120618	17	1132	22.4	-0.0061573090738772	-0.0906471649054798
5	A	26	50	20120618	17	1134	22.44	-0.0063398840447795	-0.088908389330542
5	A	26	50	20120618	17	1136	22.48	-0.006212039138741	-0.0881578661929907
5	A	26	50	20120618	17	1138	22.52	-0.0060080388323687	-0.0877980195520449
5	A	26	50	20120618	17	1140	22.56	-0.0059673094817723	-0.0867804928939175
5	A	26	50	20120618	17	1142	22.6	-0.0059286307408414	-0.0853728554246094
5	A	26	50	20120618	17	1144	22.64	-0.0057285902324438	-0.0850233325426689
5	A	26	50	20120618	17	1146	22.68	-0.0053420149551691	-0.0829862286167486
5	A	26	50	20120618	17	1148	22.72	-0.0050479292448736	-0.082776147192058
5	A	26	50	20120618	17	1150	22.76	-0.0052235038586422	-0.0810040668877264
5	A	26	50	20120618	17	1152	22.8	-0.0053970985734235	-0.0794325220665393
5	A	26	50	20120618	17	1154	22.84	-0.0050313829461938	-0.0783449918370744
5	A	26	50	20120618	17	1156	22.88	-0.0051408430759215	-0.078231006223947
5	A	26	50	20120618	17	1158	22.92	-0.0047821985165037	-0.0770324602298359
5	A	26	50	20120618	17	1160	22.96	-0.004865212852615	-0.0762272070274207
5	A	26	50	20120618	17	1162	23	-0.0045817337440373	-0.0757269289797312
5	A	26	50	20120618	17	1164	23.04	-0.0042985374781721	-0.072131503129432
5	A	26	50	20120618	17	1166	23.08	-0.0042544140150261	-0.0709591200862247
5	A	26	50	20120618	17	1168	23.12	-0.0039664801337269	-0.06914355271485
5	A	26	50	20120618	17	1170	23.16	-0.0038055426303288	-0.0689745541941465
5	A	26	50	20120618	17	1172	23.2	-0.0037843294268932	-0.0683299556524169
5	A	26	50	20120618	17	1174	23.24	-0.00338905673621	-0.0663789066217669
5	A	26	50	20120618	17	1176	23.28	-0.0031048705208511	-0.0651744916413719
5	A	26	50	20120618	17	1178	23.32	-0.0027266391035944	-0.0635626417336572
5	A	26	50	20120618	17	1180	23.36	-0.0024355232417799	-0.0624616057646716
5	A	26	50	20120618	17	1182	23.4	-0.0019035668102932	-0.0604498162615177
5	A	26	50	20120618	17	1184	23.44	-0.00153219432881410	-0.0600404014352107
5	A	26	50	20120618	17	1186	23.48	-0.0012941114755886	-0.0563565872372632
5	A	26	50	20120618	17	1188	23.52	-0.001045280599289	-0.0557653752575131
5	A	26	50	20120618	17	1190	23.56	-0.000374589817333602	-0.0542113666844994
5	A	26	50	20120618	17	1192	23.6	3.17137391361993e-05	-0.0526874101496862
5	A	26	50	20120618	17	1194	23.64	3.49664303296998e-05	-0.0508584077494691
5	A	26	50	20120618	17	1196	23.68	4.17546554291014e-05	-0.0509067738533022
5	A	26	50	20120618	17	1198	23.72	-0.000236774705680301	-0.0502645087639505
5	A	26	50	20120618	17	1200	23.76	-0.000282383093066902	-0.0484398197150986
5	A	26	50	20120618	17	1202	23.8	-0.000825582522374399	-0.0474493045360125
5	A	26	50	20120618	17	1204	23.84	-0.0008697059855204	-0.0456367070131189
5	A	26	50	20120618	17	1206	23.88	-0.0008697059855204	-0.0456367070131189
5	A	26	50	20120618	17	1208	23.92	-0.000729486710811099	-0.0446963257048189
5	A	26	50	20120618	17	1210	23.96	-0.000418218305732802	-0.0441043359076095
5	A	26	50	20120618	17	1212	24	-0.000304161981927401	-0.0426322102998572
5	A	26	50	20120618	17	1214	24.04	6.71751442100216e-07	-0.0428294223811302
5	A	26	50	20120618	17	1216	24.08	0.000205803428664299	-0.0409234160524418
5	A	26	50	20120618	17	1218	24.12	0.000169175297398901	-0.0407333457496589
5	A	26	50	20120618	17	1220	24.16	0.000350336054738901	-0.0400501391776764
5	A	26	50	20120618	17	1222	24.2	0.0005695391569067	-0.0390126721083195
5	A	26	50	20120618	17	1224	24.24	0.000790580736705598	-0.0379692653420007
5	A	26	50	20120618	17	1226	24.28	0.0013389420455158	-0.0382033883972515
5	A	26	50	20120618	17	1228	24.32	0.0014344721716541	-0.0362717848030842
5	A	26	50	20120618	17	1230	24.36	0.0015290830589768	-0.0361720827469369
5	A	26	50	20120618	17	1232	24.4	0.0018852527446605	-0.0345097454150455
5	A	26	50	20120618	17	1234	24.44	0.0019022940180871	-0.0347919517314170
5	A	26	50	20120618	17	1236	24.48	0.0016574229397622	-0.0328433775745013
5	A	26	50	20120618	17	1238	24.52	0.00157582281721330	-0.0316964503754167
5	A	26	50	20120618	17	1240	24.56	0.0016178249600158	-0.031567332677172
5	A	26	50	20120618	17	1242	24.6	0.0014426746103159	-0.0301652106407572
5	A	26	50	20120618	17	1244	24.64	0.0016635747687585	-0.0280863167040688
5	A	26	50	20120618	17	1246	24.68	0.0016837273120223	-0.0274269396306123
5	A	26	50	20120618	17	1248	24.72	0.0020199565864765	-0.0262609912591138
5	A	26	50	20120618	17	1250	24.76	0.002133447224857	-0.0261542888458328
5	A	26	50	20120618	17	1252	24.8	0.0026485038042733	-0.0248826280105469
5	A	26	50	20120618	17	1254	24.84	0.0032997491497461	-0.0234421100759136
5	A	26	50	20120618	17	1256	24.88	0.0036854051882052	-0.0221868541179513
5	A	26	50	20120618	17	1258	24.92	0.0039395888628384	-0.0206654926650250
5	A	26	50	20120618	17	1260	24.96	0.0043744595332681	-0.0198555725578539
5	A	26	50	20120618	17	1262	25	0.0047044026284375	-0.0178415980947462
5	A	26	50	20120618	17	1264	25.04	0.0054478546981771	-0.0186069704747025
5	A	26	50	20120618	17	1266	25.08	0.0060110086808497	-0.0171965894310835
5	A	26	50	20120618	17	1268	25.12	0.0066176073041583	-0.0164594023274252
5	A	26	50	20120618	17	1270	25.16	0.0068135395221573	-0.0167229339537057
5	A	26	50	20120618	17	1272	25.2	0.0078392969032178	-0.0169277403618085
5	A	26	50	20120618	17	1274	25.24	0.008082202224691	-0.0169051977976243
5	A	26	50	20120618	17	1276	25.28	0.0089182923538338	-0.0169407016291077
5	A	26	50	20120618	17	1278	25.32	0.0090604491011235	-0.0142566939933510
5	A	26	50	20120618	17	1280	25.36	0.009744893109973	-0.0141872207520994
5	A	26	50	20120618	17	1282	25.4	0.009924477019191	-0.0127154274845343
5	A	26	50	20120618	17	1284	25.44	0.0103610164616243	-0.0119791596196917
5	A	26	50	20120618	17	1286	25.48	0.0104987255072604	-0.0114516226055874
5	A	26	50	20120618	17	1288	25.52	0.0115491821281877	-0.0107150789691001
5	A	26	50	20120618	17	1290	25.56	0.0116511257128314	-0.00968282327672046
5	A	26	50	20120618	17	1292	25.6	0.0122484400241031	-0.00960895183128996
5	A	26	50	20120618	17	1294	25.64	0.0125759153166062	-0.00840610662794916
5	A	26	50	20120618	17	1296	25.68	0.0127537385299390	-0.00799816258374696
5	A	26	50	20120618	17	1298	25.72	0.0132791259394284	-0.00716406649572716
5	A	26	50	20120618	17	1300	25.76	0.013468757836007	-0.00552087761547026
5	A	26	50	20120618	17	1302	25.8	0.0136473093693244	-0.00613132997073636
5	A	26	50	20120618	17	1304	25.84	0.0136502721467376	-0.00486475323320726
5	A	26	50	20120618	17	1306	25.88	0.0131648291993174	-0.00460770577611026
5	A	26	50	20120618	17	1308	25.92	0.0128566437798050	-0.00521225378975356
5	A	26	50	20120618	17	1310	25.96	0.0129234370863559	-0.00369413795695286
5	A	26	50	20120618	17	1312	26	0.0130156650238261	-0.00415561705555866
5	A	26	50	20120618	17	1314	26.04	0.0128497989861632	-0.00273251516094605
5	A	26	50	20120618	17	1316	26.08	0.0125438126687403	-0.00324196438358756
5	A	26	50	20120618	17	1318	26.12	0.0126462229438596	-0.00299096268946976
5	A	26	50	20120618	17	1320	26.16	0.0122196395649053	-0.00286093989454516
5	A	26	50	20120618	17	1322	26.2	0.0125959830070563	-0.00217110773202299
5	A	26	50	20120618	17	1324	26.24	0.0123141648923076	-0.00124200406977615
5	A	26	50	20120618	17	1326	26.28	0.0122417663503022	-0.000180221719534581
5	A	26	50	20120618	17	1328	26.32	0.0123128305818115	0.00043701178976315
5	A	26	50	20120618	17	1330	26.36	0.0124639619283680	0.00054623716003948
5	A	26	50	20120618	17	1332	26.4	0.0125903615081458	0.00232252050707846
5	A	26	50	20120618	17	1334	26.44	0.0133817695597854	0.00347787641899478
5	A	26	50	20120618	17	1336	26.48	0.0136253112773617	0.00373657850595969
5	A	26	50	20120618	17	1338	26.52	0.0144039914069399	0.0041925916691469
5	A	26	50	20120618	17	1340	26.56	0.0145950375170809	0.00498638974170691
5	A	26	50	20120618	17	1342	26.6	0.0151916942190461	0.00491099801669681
5	A	26	50	20120618	17	1344	26.64	0.0153749197281872	0.0051988894715891
5	A	26	50	20120618	17	1346	26.68	0.0158294126117948	0.00455428385879163
5	A	26	50	20120618	17	1348	26.72	0.0160562807514707	0.00444739759774747
5	A	26	50	20120618	17	1350	26.76	0.0169107500000701	0.00504026279315196
5	A	26	50	20120618	17	1352	26.8	0.0180402680887805	0.00478591662538051
5	A	26	50	20120618	17	1354	26.84	0.0186409052362384	0.00494096449497671
5	A	26	50	20120618	17	1356	26.88	0.0203964385347835	0.00474366826799682
5	A	26	50	20120618	17	1358	26.92	0.0221091126771072	0.00446344680036006
5	A	26	50	20120618	17	1360	26.96	0.0228967157871573	0.00375421799172317
5	A	26	50	20120618	17	1362	27	0.0231797748743069	0.00526567712128573
5	A	26	50	20120618	17	1364	27.04	0.023670168983409	0.00482448633044576
5	A	26	50	20120618	17	1366	27.08	0.0236063815877849	0.00510554076987075
5	A	26	50	20120618	17	1368	27.12	0.0238844336518170	0.00579119746685001
5	A	26	50	20120618	17	1370	27.16	0.0239502582220777	0.00498644631024941
5	A	26	50	20120618	17	1372	27.2	0.0235539390133582	0.00575640074214782
5	A	26	50	20120618	17	1374	27.24	0.0237203141679036	0.00658100745716413
5	A	26	50	20120618	17	1376	27.28	0.0235848395796961	0.00606482657796577
5	A	26	50	20120618	17	1378	27.32	0.0236950421715440	0.00680402893595037
5	A	26	50	20120618	17	1380	27.36	0.0232431797251624	0.00613130875753292
5	A	26	50	20120618	17	1382	27.4	0.0232794684451729	0.00702131577874118
5	A	26	50	20120618	17	1384	27.44	0.0235363391255745	0.00752969019907525
5	A	26	50	20120618	17	1386	27.48	0.0233039626240732	0.00742207561804647
5	A	26	50	20120618	17	1388	27.52	0.0234146601906679	0.00783342084586612
5	A	26	50	20120618	17	1390	27.56	0.0230845544609388	0.00751587333257087
5	A	26	50	20120618	17	1392	27.6	0.0230842164638974	0.00910471257141223
5	A	26	50	20120618	17	1394	27.64	0.0227519971919993	0.00938312101726203
5	A	26	50	20120618	17	1396	27.68	0.0228077412479874	0.00940985389623157
5	A	26	50	20120618	17	1398	27.72	0.0226173675963953	0.00914783477135611
5	A	26	50	20120618	17	1400	27.76	0.0223884000566861	0.0102718722168269
5	A	26	50	20120618	17	1402	27.8	0.0224579461299361	0.0105646618003925
5	A	26	50	20120618	17	1404	27.84	0.0223529747140554	0.0114308619504917
5	A	26	50	20120618	17	1406	27.88	0.0225080785865087	0.0112970702764234
5	A	26	50	20120618	17	1408	27.92	0.0224674765151329	0.0109804137176725
5	A	26	50	20120618	17	1410	27.96	0.0226964822386083	0.0102563766788240
5	A	26	50	20120618	17	1412	28	0.0229069589359896	0.0100282505961844
5	A	26	50	20120618	17	1414	28.04	0.0227741317555708	0.0105430427176645
5	A	26	50	20120618	17	1416	28.08	0.0226212213283528	0.0100493888463012
5	A	26	50	20120618	17	1418	28.12	0.0228738578533486	0.0103955444857496
5	A	26	50	20120618	17	1420	28.16	0.0235442622570577	0.0100997511125776
5	A	26	50	20120618	17	1422	28.2	0.0234586061700119	0.00984376148722532
5	A	26	50	20120618	17	1424	28.24	0.0240213464952175	0.00956304363062816
5	A	26	50	20120618	17	1426	28.28	0.0242152394172595	0.00857178881784893
5	A	26	50	20120618	17	1428	28.32	0.0247675322397731	0.00942274940260007
5	A	26	50	20120618	17	1430	28.36	0.0253504993544545	0.00919489131343051
5	A	26	50	20120618	17	1432	28.4	0.0261548969576645	0.00879849432296515
5	A	26	50	20120618	17	1434	28.44	0.0268212178197123	0.00822486101779537
5	A	26	50	20120618	17	1436	28.48	0.0278249346824031	0.00710342501817257
5	A	26	50	20120618	17	1438	28.52	0.0291385693762202	0.00713791768695884
5	A	26	50	20120618	17	1440	28.56	0.0294238940334968	0.00737363173246738
5	A	26	50	20120618	17	1442	28.6	0.0307017632663215	0.00728933046201432
5	A	26	50	20120618	17	1444	28.64	0.0315678630072579	0.0078853154125374
5	A	26	50	20120618	17	1446	28.68	0.0324687453307608	0.00836870775029215
5	A	26	50	20120618	17	1448	28.72	0.0333783816362148	0.00834006992565409
5	A	26	50	20120618	17	1450	28.76	0.0336877832793908	0.00945577128928148
5	A	26	50	20120618	17	1452	28.8	0.0339833256296555	0.0099666135122819
5	A	26	50	20120618	17	1454	28.84	0.0343211883207742	0.0103983658418066
5	A	26	50	20120618	17	1456	28.88	0.0345509414561174	0.0108554962337081
5	A	26	50	20120618	17	1458	28.92	0.034183974249885	0.0122747797517023
5	A	26	50	20120618	17	1460	28.96	0.0345851442111234	0.0135272497089468
5	A	26	50	20120618	17	1462	29	0.0345056300535789	0.0148075726023022
5	A	26	50	20120618	17	1464	29.04	0.0347685464969597	0.0154763400538128
5	A	26	50	20120618	17	1466	29.08	0.0347795207942037	0.0158769019032193
5	A	26	50	20120618	17	1468	29.12	0.0344563729952015	0.0174058081855009
5	A	26	50	20120618	17	1470	29.16	0.0343949042027129	0.0176559330672100
5	A	26	50	20120618	17	1472	29.2	0.0343519121104168	0.0191128558791667
5	A	26	50	20120618	17	1474	29.24	0.0344763770460412	0.0187099322931110
5	A	26	50	20120618	17	1476	29.28	0.0338979133530278	0.0206323231344476
5	A	26	50	20120618	17	1478	29.32	0.0338534923393483	0.0210614102370926
5	A	26	50	20120618	17	1480	29.36	0.0338252731219247	0.0225633814078652
5	A	26	50	20120618	17	1482	29.4	0.0337569878200655	0.0222535060031458
5	A	26	50	20120618	17	1484	29.44	0.0336262013498172	0.0225709686636274
5	A	26	50	20120618	17	1486	29.48	0.0332791674837465	0.0241694401110420
5	A	26	50	20120618	17	1488	29.52	0.0324563992463613	0.0248968903543233
5	A	26	50	20120618	17	1490	29.56	0.0320568980571265	0.0267690121260572
5	A	26	50	20120618	17	1492	29.6	0.0317343795831595	0.0272717014078705
5	A	26	50	20120618	17	1494	29.64	0.0308778540680404	0.0281420862159009
5	A	26	50	20120618	17	1496	29.68	0.0307964377932546	0.0288225633557079
5	A	26	50	20120618	17	1498	29.72	0.0305829339717431	0.0292566844929496
5	A	26	50	20120618	17	1500	29.76	0.0307260594553231	0.0291834211593509
5	A	26	50	20120618	17	1502	29.8	0.0305657795612315	0.0302838702297080
5	A	26	50	20120618	17	1504	29.84	0.0303040157019041	0.0315855053214484
5	A	26	50	20120618	17	1506	29.88	0.030328375530516	0.0310135620014857
5	A	26	50	20120618	17	1508	29.92	0.0303361890604481	0.0314373664507899
5	A	26	50	20120618	17	1510	29.96	0.0303852622710624	0.0317569787158862
5	A	26	50	20120618	17	1512	30	0.0304603570112244	0.0321289168827903
5	A	26	50	20120618	17	1514	30.04	0.0302299604087104	0.0311490295186254
5	A	26	50	20120618	17	1516	30.08	0.0304916959837666	0.0313575199530583
5	A	26	50	20120618	17	1518	30.12	0.0306821551952792	0.0305757780511175
5	A	26	50	20120618	17	1520	30.16	0.030740420794049	0.0301892734845209
5	A	26	50	20120618	17	1522	30.2	0.03088651612611	0.0307618814848580
5	A	26	50	20120618	17	1524	30.24	0.0310956712409171	0.0304435490830356
5	A	26	50	20120618	17	1526	30.28	0.0312860526706838	0.0306061553584372
5	A	26	50	20120618	17	1528	30.32	0.0316388848123603	0.0304257158500141
5	A	26	50	20120618	17	1530	30.36	0.0318053801750584	0.0294128136702356
5	A	26	50	20120618	17	1532	30.4	0.0321613023733687	0.0292968835134600
5	A	26	50	20120618	17	1534	30.44	0.0324298544577955	0.0289649746614389
5	A	26	50	20120618	17	1536	30.48	0.0329617755339431	0.0293651617442514
5	A	26	50	20120618	17	1538	30.52	0.0338653872896214	0.0280744797365516
5	A	26	50	20120618	17	1540	30.56	0.0343616843261328	0.0289612835640411
5	A	26	50	20120618	17	1542	30.6	0.0354352916230761	0.0280009547734438
5	A	26	50	20120618	17	1544	30.64	0.0359589678341551	0.0275064113617498
5	A	26	50	20120618	17	1546	30.68	0.037114111614037	0.0279822800833527
5	A	26	50	20120618	17	1548	30.72	0.0389780988293602	0.0263085045921688
5	A	26	50	20120618	17	1550	30.76	0.0402007097885555	0.0265641710697221
5	A	26	50	20120618	17	1552	30.8	0.041157864376812	0.0268882939689756
5	A	26	50	20120618	17	1554	30.84	0.0423286988561685	0.0266707808520148
5	A	26	50	20120618	17	1556	30.88	0.0438961636712281	0.0266863866986756
5	A	26	50	20120618	17	1558	30.92	0.0446669312759249	0.0263796225637934
5	A	26	50	20120618	17	1560	30.96	0.0451988947784794	0.0264095261095698
5	A	26	50	20120618	17	1562	31	0.0450469092469311	0.0273878366256126
5	A	26	50	20120618	17	1564	31.04	0.0449504103845026	0.0270190592260204
5	A	26	50	20120618	17	1566	31.08	0.0446487657027162	0.0267445533024960
5	A	26	50	20120618	17	1568	31.12	0.0450974885949894	0.0257342462046044
5	A	26	50	20120618	17	1570	31.16	0.0451868315367923	0.0254819858604161
5	A	26	50	20120618	17	1572	31.2	0.0454847851211809	0.0258324491943756
5	A	26	50	20120618	17	1574	31.24	0.045538977784891	0.0250029846557725
5	A	26	50	20120618	17	1576	31.28	0.0460306574141213	0.0238869297387546
5	A	26	50	20120618	17	1578	31.32	0.046359539849119	0.0224092816270412
5	A	26	50	20120618	17	1580	31.36	0.0463541941218532	0.0216682054360865
5	A	26	50	20120618	17	1582	31.4	0.0463615338902419	0.0220924836469340
5	A	26	50	20120618	17	1584	31.44	0.046332740502112	0.0212628494027035
5	A	26	50	20120618	17	1586	31.48	0.0460276804945725	0.0209848291584766
5	A	26	50	20120618	17	1588	31.52	0.0459963132377591	0.0196886741442904
5	A	26	50	20120618	17	1590	31.56	0.0452759057780184	0.0197622203206016
5	A	26	50	20120618	17	1592	31.6	0.0452688700655456	0.0175394655092807
5	A	26	50	20120618	17	1594	31.64	0.0454154533012856	0.0170042563866007
5	A	26	50	20120618	17	1596	31.68	0.0452895882942344	0.0149447371757167
5	A	26	50	20120618	17	1598	31.72	0.0455614001409225	0.0146087200332969
5	A	26	50	20120618	17	1600	31.76	0.0465123173402621	0.0120174565229607
5	A	26	50	20120618	17	1602	31.8	0.0469344600886305	0.0119385434061802
5	A	26	50	20120618	17	1604	31.84	0.0475498551202972	0.01009575242373
5	A	26	50	20120618	17	1606	31.88	0.0486386581419682	0.00859880736795807
5	A	26	50	20120618	17	1608	31.92	0.0486615684016787	0.00838639249088963
5	A	26	50	20120618	17	1610	31.96	0.0494486489598174	0.00710476144998901
5	A	26	50	20120618	17	1612	32	0.0495434012684964	0.00688470981968375
5	A	26	50	20120618	17	1614	32.04	0.0504856917651056	0.00505910153201632
5	A	26	50	20120618	17	1616	32.08	0.0515203304073377	0.00463695878364796
5	A	26	50	20120618	17	1618	32.12	0.0523629188477996	0.0025102644285513
5	A	26	50	20120618	17	1620	32.16	0.0533513127065422	0.00230209219216998
5	A	26	50	20120618	17	1622	32.2	0.0525871424081139	0.00311349722358154
5	A	26	50	20120618	17	1624	32.24	0.0529819908347285	0.00236608535586736
5	A	26	50	20120618	17	1626	32.28	0.0540327515115717	0.000230905719396459
5	A	26	50	20120618	17	1628	32.32	0.0547626978417905	0.000332234121140489
5	A	26	50	20120618	17	1630	32.36	0.0554840881799571	5.90080608900093e-05
5	A	26	50	20120618	17	1632	32.4	0.0563404652026521	-0.0012745246177497
5	A	26	50	20120618	17	1634	32.44	0.0569561430770312	-0.0021914299809143
5	A	26	50	20120618	17	1636	32.48	0.0571808616120923	-0.0024923746269873
5	A	26	50	20120618	17	1638	32.52	0.0566560469590956	-0.00164582638855076
5	A	26	50	20120618	17	1640	32.56	0.0565389500761311	-0.00134771016960251
5	A	26	50	20120618	17	1642	32.6	0.0563315556572091	-0.00230675909692582
5	A	26	50	20120618	17	1644	32.64	0.0556820780786893	-0.00218068195784026
5	A	26	50	20120618	17	1646	32.68	0.0551906388657646	-0.00252871991554028
5	A	26	50	20120618	17	1648	32.72	0.0545881131775156	-0.00284246319435275
5	A	26	50	20120618	17	1650	32.76	0.0535611112885202	-0.00339443074774696
5	A	26	50	20120618	17	1652	32.8	0.0529080981760945	-0.00365556528203916
5	A	26	50	20120618	17	1654	32.84	0.0520467714059311	-0.00356724764506896
5	A	26	50	20120618	17	1656	32.88	0.0512428617064001	-0.00395467145048106
5	A	26	50	20120618	17	1658	32.92	0.0507333205598771	-0.00501391740869856
5	A	26	50	20120618	17	1660	32.96	0.0500443157122889	-0.00522095827422996
5	A	26	50	20120618	17	1662	33	0.0487180662334954	-0.00479725989094296
5	A	26	50	20120618	17	1664	33.04	0.0479247631356823	-0.00609034606169876
5	A	26	50	20120618	17	1666	33.08	0.0469302598743503	-0.00593396232597156
5	A	26	50	20120618	17	1668	33.12	0.0456995970902376	-0.00600694988792566
5	A	26	50	20120618	17	1670	33.16	0.0450647636931561	-0.00663980338601976
5	A	26	50	20120618	17	1672	33.2	0.0436225416311802	-0.00660388943260336
5	A	26	50	20120618	17	1674	33.24	0.0424875574656299	-0.00641304838342886
5	A	26	50	20120618	17	1676	33.28	0.0418091380065561	-0.00773422790660126
5	A	26	50	20120618	17	1678	33.32	0.0405457220363388	-0.00697418711177516
5	A	26	50	20120618	17	1680	33.36	0.0393125914495598	-0.00814565798723466
5	A	26	50	20120618	17	1682	33.4	0.0380206012943148	-0.00746185037448826
5	A	26	50	20120618	17	1684	33.44	0.0371067577035127	-0.00801040260212936
5	A	26	50	20120618	17	1686	33.48	0.036522333948862	-0.00699223954789876
5	A	26	50	20120618	17	1688	33.52	0.0360280945930839	-0.00637632125721406
5	A	26	50	20120618	17	1690	33.56	0.0357581282950947	-0.00672265508757146
5	A	26	50	20120618	17	1692	33.6	0.0355963210503557	-0.00595588970725616
5	A	26	50	20120618	17	1694	33.64	0.0349807916684007	-0.00586134245954376
5	A	26	50	20120618	17	1696	33.68	0.0351334560224588	-0.00601824945428906
5	A	26	50	20120618	17	1698	33.72	0.0351805281208824	-0.00490500175119236
5	A	26	50	20120618	17	1700	33.76	0.0347986621747705	-0.00396698217954156
5	A	26	50	20120618	17	1702	33.8	0.0346664614909598	-0.00364578599525536
5	A	26	50	20120618	17	1704	33.84	0.0343117343031098	-0.00263438288185299
5	A	26	50	20120618	17	1706	33.88	0.0337986434805452	-0.0017367956759504
5	A	26	50	20120618	17	1708	33.92	0.0336029516788518	-0.00225860512512702
5	A	26	50	20120618	17	1710	33.96	0.0329333356992038	-0.00150424946882158
5	A	26	50	20120618	17	1712	34	0.0324503393412465	-0.00102855045284615
5	A	26	50	20120618	17	1714	34.04	0.0320035680636894	-0.000158971746546371
5	A	26	50	20120618	17	1716	34.08	0.031962690220669	-2.19415234202300e-05
5	A	26	50	20120618	17	1718	34.12	0.0317632153976963	0.00041582828481237
5	A	26	50	20120618	17	1720	34.16	0.0317800869654954	-0.00027879099061843
5	A	26	50	20120618	17	1722	34.2	0.0311232130500443	0.000553784817821859
5	A	26	50	20120618	17	1724	34.24	0.0311017311460319	0.00034095981882034
5	A	26	50	20120618	17	1726	34.28	0.0309395774189702	0.000493044345317939
5	A	26	50	20120618	17	1728	34.32	0.030536031578947	0.00063651631122069
5	A	26	50	20120618	17	1730	34.36	0.0302904038963662	0.00100465731470984
5	A	26	50	20120618	17	1732	34.4	0.0301015286040435	0.00158695267794915
5	A	26	50	20120618	17	1734	34.44	0.0299756211705854	0.000933543585725909
5	A	26	50	20120618	17	1736	34.48	0.0294575947426882	0.00157474801490587
5	A	26	50	20120618	17	1738	34.52	0.0290868657283799	0.00194683467423404
5	A	26	50	20120618	17	1740	34.56	0.028690638443542	0.00148255543277477
5	A	26	50	20120618	17	1742	34.6	0.0284917080927908	0.00204055460701251
5	A	26	50	20120618	17	1744	34.64	0.028701351111277	0.00148140284872143
5	A	26	50	20120618	17	1746	34.68	0.0283483916903799	0.00145260946059152
5	A	26	50	20120618	17	1748	34.72	0.0281983577735477	0.00155733197488525
5	A	26	50	20120618	17	1750	34.76	0.0283032994909436	0.00186126768264266
5	A	26	50	20120618	17	1752	34.8	0.0287044765232498	0.00173047414132658
5	A	26	50	20120618	17	1754	34.84	0.0283630924403608	0.0021263620149095
5	A	26	50	20120618	17	1756	34.88	0.0285175882009822	0.00261155747495627
5	A	26	50	20120618	17	1758	34.92	0.0282923322647674	0.0030781913819969
5	A	26	50	20120618	17	1760	34.96	0.0280036417792124	0.00310833534407888
5	A	26	50	20120618	17	1762	35	0.0276470407583922	0.00355985837920555
5	A	26	50	20120618	17	1764	35.04	0.0274437192745298	0.00358162312593047
5	A	26	50	20120618	17	1766	35.08	0.0273689427324193	0.00348276252685278
5	A	26	50	20120618	17	1768	35.12	0.026858249001843	0.00375260154562138
5	A	26	50	20120618	17	1770	35.16	0.0270089688122529	0.00377209647957869
5	A	26	50	20120618	17	1772	35.2	0.0262628792342195	0.00400484067660624
5	A	26	50	20120618	17	1774	35.24	0.0262353586382958	0.00365312576364405
5	A	26	50	20120618	17	1776	35.28	0.0259095521177963	0.0038191827201379
5	A	26	50	20120618	17	1778	35.32	0.0257679327716602	0.00446550660241366
5	A	26	50	20120618	17	1780	35.36	0.0257804768459584	0.00493602959675081
5	A	26	50	20120618	17	1782	35.4	0.025544345607449	0.0055245121443255
5	A	26	50	20120618	17	1784	35.44	0.0254374947017439	0.00550630414470995
5	A	26	50	20120618	17	1786	35.48	0.0255958300521872	0.0049390630848421
5	A	26	50	20120618	17	1788	35.52	0.0254560986811569	0.00594658418201575
5	A	26	50	20120618	17	1790	35.56	0.0251768268579273	0.00602602762888206
5	A	26	50	20120618	17	1792	35.6	0.0251795209347636	0.00635302915984178
5	A	26	50	20120618	17	1794	35.64	0.0250902769879101	0.00650397524442167
5	A	26	50	20120618	17	1796	35.68	0.0252442919159203	0.00603556649936027
5	A	26	50	20120618	17	1798	35.72	0.0247913405250956	0.00668274598084125
5	A	26	50	20120618	17	1800	35.76	0.0246685019350679	0.0061985192570847
5	A	26	50	20120618	17	1802	35.8	0.0243231934095433	0.00683399612133706
5	A	26	50	20120618	17	1804	35.84	0.0242078218671249	0.00678389053482218
5	A	26	50	20120618	17	1806	35.88	0.0239135876644054	0.00665615169480083
5	A	26	50	20120618	17	1808	35.92	0.0238301349220897	0.00580534667354155
5	A	26	50	20120618	17	1810	35.96	0.0237956705375747	0.00569739975232561
5	A	26	50	20120618	17	1812	36	0.0237327238919135	0.0063911846417546
5	A	26	50	20120618	17	1814	36.04	0.0235060466710685	0.00708524530282826
5	A	26	50	20120618	17	1816	36.08	0.0235413454415853	0.00692815446031986
5	A	26	50	20120618	17	1818	36.12	0.0234340278454046	0.00663335457217537
5	A	26	50	20120618	17	1820	36.16	0.0226404701891502	0.00663693253248818
5	A	26	50	20120618	17	1822	36.2	0.0224869007384121	0.00723599339750942
5	A	26	50	20120618	17	1824	36.24	0.0219756321300227	0.00802058706109873
5	A	26	50	20120618	17	1826	36.28	0.0216720803812474	0.00787805342589462
5	A	26	50	20120618	17	1828	36.32	0.0215207998351600	0.00802661868194225
5	A	26	50	20120618	17	1830	36.36	0.0215174290571341	0.00808914601328224
5	A	26	50	20120618	17	1832	36.4	0.0212790463906334	0.00886252567042871
5	A	26	50	20120618	17	1834	36.44	0.0214331832238527	0.0083262824747918
5	A	26	50	20120618	17	1836	36.48	0.0216288846421983	0.00866212736599976
5	A	26	50	20120618	17	1838	36.52	0.0218655080270274	0.00829473165305798
5	A	26	50	20120618	17	1840	36.56	0.0214870475071737	0.0093342238762362
5	A	26	50	20120618	17	1842	36.6	0.0211927447150964	0.00904236343098111
5	A	26	50	20120618	17	1844	36.64	0.0213012276232524	0.00870767706352345
5	A	26	50	20120618	17	1846	36.68	0.0212193644569809	0.00927352653724593
5	A	26	50	20120618	17	1848	36.72	0.0211943767175473	0.00877924334084734
5	A	26	50	20120618	17	1850	36.76	0.0209522032515927	0.00930175636127124
5	A	26	50	20120618	17	1852	36.8	0.0209258727163816	0.0085430710901446
5	A	26	50	20120618	17	1854	36.84	0.0207929705826440	0.0088818261500212
5	A	26	50	20120618	17	1856	36.88	0.0206849218380516	0.00861701748889396
5	A	26	50	20120618	17	1858	36.92	0.0207307161945216	0.00825709801594967
5	A	26	50	20120618	17	1860	36.96	0.0205361840479494	0.00881573358629047
5	A	26	50	20120618	17	1862	37	0.0205372242020245	0.00826970219432432
5	A	26	50	20120618	17	1864	37.04	0.0205047121393323	0.00852451024424523
5	A	26	50	20120618	17	1866	37.08	0.0201731978528951	0.00892918179826404
5	A	26	50	20120618	17	1868	37.12	0.019813555565809	0.0081413722130339
5	A	26	50	20120618	17	1870	37.16	0.0200520584404625	0.00775283400733463
5	A	26	50	20120618	17	1872	37.2	0.0195856564644461	0.00828033425188624
5	A	26	50	20120618	17	1874	37.24	0.0196796906354782	0.00769395775114863
5	A	26	50	20120618	17	1876	37.28	0.0193030838667619	0.0077663963153978
5	A	26	50	20120618	17	1878	37.32	0.0184036065644332	0.00680337839771168
5	A	26	50	20120618	17	1880	37.36	0.0178000485002836	0.00703273555325735
5	A	26	50	20120618	17	1882	37.4	0.017507886120433	0.00669700125354997
5	A	26	50	20120618	17	1884	37.44	0.0174306912731308	0.00627968804449711
5	A	26	50	20120618	17	1886	37.48	0.0171320730083680	0.00559575315253005
5	A	26	50	20120618	17	1888	37.52	0.0168482969149422	0.00526395036652607
5	A	26	50	20120618	17	1890	37.56	0.0169713985486925	0.00508487415997702
5	A	26	50	20120618	17	1892	37.6	0.0169970580395682	0.00580949739034712
5	A	26	50	20120618	17	1894	37.64	0.0167832635971697	0.00492955320574192
5	A	26	50	20120618	17	1896	37.68	0.0167850462133650	0.00546140993517241
5	A	26	50	20120618	17	1898	37.72	0.0163201659311418	0.00478294097862392
5	A	26	50	20120618	17	1900	37.76	0.0166125263008911	0.00508790199121406
5	A	26	50	20120618	17	1902	37.8	0.0164811812162857	0.00440955324281836
5	A	26	50	20120618	17	1904	37.84	0.0165288048579987	0.00518928696150058
5	A	26	50	20120618	17	1906	37.88	0.0162340268901644	0.00425894586238666
5	A	26	50	20120618	17	1908	37.92	0.0163545935461042	0.0039983437795007
5	A	26	50	20120618	17	1910	37.96	0.0164981022815595	0.00365294191588095
5	A	26	50	20120618	17	1912	38	0.0163621624170900	0.00433171351413179
5	A	26	50	20120618	17	1914	38.04	0.0164398065600409	0.00319413044831788
5	A	26	50	20120618	17	1916	38.08	0.0164212421078969	0.00337863871987068
5	A	26	50	20120618	17	1918	38.12	0.0163494493442710	0.00242887431671638
5	A	26	50	20120618	17	1920	38.16	0.0162867155377509	0.00298355645304358
5	A	26	50	20120618	17	1922	38.2	0.0163706250710472	0.00164178880883017
5	A	26	50	20120618	17	1924	38.24	0.0164539929605491	0.00136859103285093
5	A	26	50	20120618	17	1926	38.28	0.0165580861498076	0.000526419785389939
5	A	26	50	20120618	17	1928	38.32	0.0171781198019588	-0.00108156931929951
5	A	26	50	20120618	17	1930	38.36	0.0176063507397132	-0.00129698940018799
5	A	26	50	20120618	17	1932	38.4	0.0176768422147297	-0.00199003182749674
5	A	26	50	20120618	17	1934	38.44	0.0181521806062467	-0.0025837398941844
5	A	26	50	20120618	17	1936	38.48	0.0177603090991810	-0.00344810015243906
5	A	26	50	20120618	17	1938	38.52	0.0175495559230483	-0.00339910472357056
5	A	26	50	20120618	17	1940	38.56	0.0171567015375567	-0.00498951515367976
5	A	26	50	20120618	17	1942	38.6	0.0165478613857516	-0.00542309181869996
5	A	26	50	20120618	17	1944	38.64	0.0158080084895283	-0.00647066344395996
5	A	26	50	20120618	17	1946	38.68	0.0150450402726280	-0.00734167757702556
5	A	26	50	20120618	17	1948	38.72	0.0141220467200774	-0.00708562714049016
5	A	26	50	20120618	17	1950	38.76	0.0136259759577360	-0.00757950587180986
5	A	26	50	20120618	17	1952	38.8	0.0125583649262971	-0.00762841644786456
5	A	26	50	20120618	17	1954	38.84	0.0122932564518947	-0.00834901482643616
5	A	26	50	20120618	17	1956	38.88	0.0117271184786055	-0.00787013382994536
5	A	26	50	20120618	17	1958	38.92	0.0112940155751287	-0.00724441503927336
5	A	26	50	20120618	17	1960	38.96	0.0109824713984057	-0.00644284586318806
5	A	26	50	20120618	17	1962	39	0.0106851824943915	-0.00583344002595806
5	A	26	50	20120618	17	1964	39.04	0.0105117150588308	-0.00611732925646886
5	A	26	50	20120618	17	1966	39.08	0.0103427589645341	-0.00600692160365446
5	A	26	50	20120618	17	1968	39.12	0.0106371204464742	-0.00600161123172766
5	A	26	50	20120618	17	1970	39.16	0.0105285866266299	-0.00416957534341926
5	A	26	50	20120618	17	1972	39.2	0.0104558606941849	-0.00464924122843716
5	A	26	50	20120618	17	1974	39.24	0.0103015084762400	-0.00395154815982856
5	A	26	50	20120618	17	1976	39.28	0.0102407177991546	-0.00343736061464636
5	A	26	50	20120618	17	1978	39.32	0.0103751425459241	-0.00288051777212786
5	A	26	50	20120618	17	1980	39.36	0.0103111081579014	-0.00346009197634116
5	A	26	50	20120618	17	1982	39.4	0.0108004196865214	-0.00341115382312206
5	A	26	50	20120618	17	1984	39.44	0.010920227616885	-0.00284096695640376
5	A	26	50	20120618	17	1986	39.48	0.0109162020579797	-0.00285603328059046
5	A	26	50	20120618	17	1988	39.52	0.0111269290711615	-0.00267035623223907
5	A	26	50	20120618	17	1990	39.56	0.0116230274106673	-0.00233192714858859
5	A	26	50	20120618	17	1992	39.6	0.0116003387582221	-0.00158855526475804
5	A	26	50	20120618	17	1994	39.64	0.0117939716063900	-0.00137786445544349
5	A	26	50	20120618	17	1996	39.68	0.0120374040194001	-0.00110397754733745
5	A	26	50	20120618	17	1998	39.72	0.0123910719471498	-0.000328395945532221
5	A	26	50	20120618	17	2000	39.76	0.0123404077462777	0.000443375750793829
5	A	26	50	20120618	17	2002	39.8	0.0130744107481003	0.00047919990164909
5	A	26	50	20120618	17	2004	39.84	0.0133223421845742	0.00102611305577138
5	A	26	50	20120618	17	2006	39.88	0.0139039820598273	0.00237962645072708
5	A	26	50	20120618	17	2008	39.92	0.0139391040536489	0.00244928353974177
5	A	26	50	20120618	17	2010	39.96	0.0141376667088738	0.00334643941050783
5	A	26	50	20120618	17	2012	40	0.0148245219518472	0.00401746960371824
5	A	26	50	20120618	17	2014	40.04	0.0151178227736156	0.00349936539407504
5	A	26	50	20120618	17	2016	40.08	0.0150262100190450	0.00369396118025758
5	A	26	50	20120618	17	2018	40.12	0.0152550651287761	0.00499528514501424
5	A	26	50	20120618	17	2020	40.16	0.0151663585830762	0.00473855588596884
5	A	26	50	20120618	17	2022	40.2	0.0152041180851916	0.00490167127825295
5	A	26	50	20120618	17	2024	40.24	0.0155612918625045	0.0048254168829698
5	A	26	50	20120618	17	2026	40.28	0.0159982484979388	0.00536661520008655
5	A	26	50	20120618	17	2028	40.32	0.0158880600482265	0.00529653384700315
5	A	26	50	20120618	17	2030	40.36	0.0163095734715596	0.00611446547400506
5	A	26	50	20120618	17	2032	40.4	0.0162607972457933	0.00562263028128295
5	A	26	50	20120618	17	2034	40.44	0.0164374466618693	0.00549747238101293
5	A	26	50	20120618	17	2036	40.48	0.0161676147141686	0.00580241925146744
5	A	26	50	20120618	17	2038	40.52	0.0163830418661249	0.00506639180293036
5	A	26	50	20120618	17	2040	40.56	0.0168674312244411	0.00552668296214374
5	A	26	50	20120618	17	2042	40.6	0.017305662066295	0.00497320785709204
5	A	26	50	20120618	17	2044	40.64	0.0171257769295883	0.0045298207925897
5	A	26	50	20120618	17	2046	40.68	0.0168030102611411	0.00486875192205482
5	A	26	50	20120618	17	2048	40.72	0.0167641222166029	0.0046081519604892
5	A	26	50	20120618	17	2050	40.76	0.0167573488407460	0.00508609886892203
5	A	26	50	20120618	17	2052	40.8	0.0166389933077110	0.00599903029197636
5	A	26	50	20120618	17	2054	40.84	0.0169480484685642	0.0065931484805971
5	A	26	50	20120618	17	2056	40.88	0.0167615702682296	0.00626179824293309
5	A	26	50	20120618	17	2058	40.92	0.0171331124553363	0.00612568018755468
5	A	26	50	20120618	17	2060	40.96	0.0167527172913292	0.00702206531192924
5	A	26	50	20120618	17	2062	41	0.0168425834921502	0.00696646550572454
5	A	26	50	20120618	17	2064	41.04	0.0165561840325662	0.00723761974310615
5	A	26	50	20120618	17	2066	41.08	0.0163856581612153	0.00654503693520517
5	A	26	50	20120618	17	2068	41.12	0.0165676250202858	0.00687470425872997
5	A	26	50	20120618	17	2070	41.16	0.0165662673752659	0.00713004051741643
5	A	26	50	20120618	17	2072	41.2	0.0165612186328482	0.00680461583457876
5	A	26	50	20120618	17	2074	41.24	0.0163704412232841	0.00651426364808793
5	A	26	50	20120618	17	2076	41.28	0.0160359231472404	0.00699153244111761
5	A	26	50	20120618	17	2078	41.32	0.0162938969142207	0.00760337072567489
5	A	26	50	20120618	17	2080	41.36	0.0158820496405864	0.0070868150798825
5	A	26	50	20120618	17	2082	41.4	0.0157211899189343	0.00743862191672624
5	A	26	50	20120618	17	2084	41.44	0.0154211008720665	0.00781092070808877
5	A	26	50	20120618	17	2086	41.48	0.0155309640526594	0.00735470248393502
5	A	26	50	20120618	17	2088	41.52	0.0154201250647085	0.00795022074398252
5	A	26	50	20120618	17	2090	41.56	0.0153460485583113	0.0069973660720624
5	A	26	50	20120618	17	2092	41.6	0.0151557802656297	0.0067518444554988
5	A	26	50	20120618	17	2094	41.64	0.0151379965300828	0.00713900663140187
5	A	26	50	20120618	17	2096	41.68	0.0153582744345581	0.00654114784790865
5	A	26	50	20120618	17	2098	41.72	0.0154224938724254	0.00610302448628546
5	A	26	50	20120618	17	2100	41.76	0.0151107799900750	0.00610013241955041
5	A	26	50	20120618	17	2102	41.8	0.0152208340894988	0.006939086331157
5	A	26	50	20120618	17	2104	41.84	0.0151894668326854	0.0064991669183096
5	A	26	50	20120618	17	2106	41.88	0.0152842191413644	0.00619769901321853
5	A	26	50	20120618	17	2108	41.92	0.0153906245697974	0.00571082771010034
5	A	26	50	20120618	17	2110	41.96	0.0151307840409147	0.0062695481332549
5	A	26	50	20120618	17	2112	42	0.0150468433949201	0.00673041912002885
5	A	26	50	20120618	17	2114	42.04	0.0149207662558345	0.00593543310807644
5	A	26	50	20120618	17	2116	42.08	0.0147605429302855	0.00604908638101655
5	A	26	50	20120618	17	2118	42.12	0.014494006100185	0.00602698222303666
5	A	26	50	20120618	17	2120	42.16	0.0145786043554862	0.00604704991348674
5	A	26	50	20120618	17	2122	42.2	0.0142160777798396	0.00603519173276624
5	A	26	50	20120618	17	2124	42.24	0.0145040611586135	0.00600445380098806
5	A	26	50	20120618	17	2126	42.28	0.0143955909783795	0.00548229786948866
5	A	26	50	20120618	17	2128	42.32	0.0143367667652525	0.00536097955904049
5	A	26	50	20120618	17	2130	42.36	0.0143665430318083	0.00614433366444238
5	A	26	50	20120618	17	2132	42.4	0.0142599961820191	0.00560148778852547
5	A	26	50	20120618	17	2134	42.44	0.0142177536229110	0.00564849624733875
5	A	26	50	20120618	17	2136	42.48	0.0144722554955957	0.00597259156942779
5	A	26	50	20120618	17	2138	42.52	0.0138949098798247	0.00595093288872005
5	A	26	50	20120618	17	2140	42.56	0.0141404385674561	0.00531909762439081
5	A	26	50	20120618	17	2142	42.6	0.0141669904270897	0.00466081656644519
5	A	26	50	20120618	17	2144	42.64	0.0140520643619434	0.00519419428256202
5	A	26	50	20120618	17	2146	42.68	0.0136448274245225	0.00532198262005805
5	A	26	50	20120618	17	2148	42.72	0.0135932227716315	0.00383465421651027
5	A	26	50	20120618	17	2150	42.76	0.013424181824521	0.00375347835803005
5	A	26	50	20120618	17	2152	42.8	0.0124616822161055	0.00265338991213127
5	A	26	50	20120618	17	2154	42.84	0.0115807190906286	0.00253412221134853
5	A	26	50	20120618	17	2156	42.88	0.0110920941626931	0.00206546597891371
5	A	26	50	20120618	17	2158	42.92	0.0107312646433214	0.00214147288682346
5	A	26	50	20120618	17	2160	42.96	0.0099756149816064	0.00139706622292932
5	A	26	50	20120618	17	2162	43	0.0094040817835767	0.00078716541095248
5	A	26	50	20120618	17	2164	43.04	0.0087333556462822	0.000125560951135289
5	A	26	50	20120618	17	2166	43.08	0.0083198678849156	7.63180348934585e-05
5	A	26	50	20120618	17	2168	43.12	0.0076859466555819	-0.000486185409540442
5	A	26	50	20120618	17	2170	43.16	0.0072218936882926	-0.00048641875477823
5	A	26	50	20120618	17	2172	43.2	0.0068718404762662	-0.00051848604730504
5	A	26	50	20120618	17	2174	43.24	0.0070629714392209	-0.00088809076183125
5	A	26	50	20120618	17	2176	43.28	0.0072020664141481	-0.00176823364344195
5	A	26	50	20120618	17	2178	43.32	0.0071403218500149	-0.0014997310564898
5	A	26	50	20120618	17	2180	43.36	0.0072937003819221	-0.00321666410295666
5	A	26	50	20120618	17	2182	43.4	0.0073814594045351	-0.00367070443822436
5	A	26	50	20120618	17	2184	43.44	0.0072568077927204	-0.00456174100690606
5	A	26	50	20120618	17	2186	43.48	0.0076029918578615	-0.00544306348404916
5	A	26	50	20120618	17	2188	43.52	0.0077034227996789	-0.00559978012564896
5	A	26	50	20120618	17	2190	43.56	0.0079444988359092	-0.00589572764809926
5	A	26	50	20120618	17	2192	43.6	0.0080625800115131	-0.00663521426300986
5	A	26	50	20120618	17	2194	43.64	0.0084757778590994	-0.00717413569629126
5	A	26	50	20120618	17	2196	43.68	0.0085643005570362	-0.00861903062190006
5	A	26	50	20120618	17	2198	43.72	0.0084385416160021	-0.00849016041102876
5	A	26	50	20120618	17	2200	43.76	0.0082672308561241	-0.00970110198701416
5	A	26	50	20120618	17	2202	43.8	0.0084355364121821	-0.00968174140334526
5	A	26	50	20120618	17	2204	43.84	0.0079359301159347	-0.00975432591443406
5	A	26	50	20120618	17	2206	43.88	0.0077769583693884	-0.0118605000307407
5	A	26	50	20120618	17	2208	43.92	0.0077500458852964	-0.0123332291982352
5	A	26	50	20120618	17	2210	43.96	0.0073845636033045	-0.0139568382917211
5	A	26	50	20120618	17	2212	44	0.0075935985099589	-0.0144726161200542
5	A	26	50	20120618	17	2214	44.04	0.0079383837764655	-0.0164513837365266
5	A	26	50	20120618	17	2216	44.08	0.0080223385645957	-0.0160307471256021
5	A	26	50	20120618	17	2218	44.12	0.0082084632115397	-0.0163365142399228
5	A	26	50	20120618	17	2220	44.16	0.0085755294127214	-0.0178455578927209
5	A	26	50	20120618	17	2222	44.2	0.0092148387957278	-0.0198740492580463
5	A	26	50	20120618	17	2224	44.24	0.0093828473669377	-0.0206790196177491
5	A	26	50	20120618	17	2226	44.28	0.0092369712379789	-0.0219486298433695
5	A	26	50	20120618	17	2228	44.32	0.0093701194448764	-0.0220311492047340
5	A	26	50	20120618	17	2230	44.36	0.0091581288318766	-0.0231656313244697
5	A	26	50	20120618	17	2232	44.4	0.0086787811449103	-0.0230290890050226
5	A	26	50	20120618	17	2234	44.44	0.0085126817620095	-0.0236944057754410
5	A	26	50	20120618	17	2236	44.48	0.0079910490895282	-0.0238564039390108
5	A	26	50	20120618	17	2238	44.52	0.0075120549559525	-0.0252160288578763
5	A	26	50	20120618	17	2240	44.56	0.0071606935963809	-0.0252136954054984
5	A	26	50	20120618	17	2242	44.6	0.006115519063109	-0.0253018716211124
5	A	26	50	20120618	17	2244	44.64	0.0052634553917792	-0.0262788103499997
5	A	26	50	20120618	17	2246	44.68	0.0043362969802874	-0.0265735324563983
5	A	26	50	20120618	17	2248	44.72	0.0037515196722462	-0.0277962615024260
5	A	26	50	20120618	17	2250	44.76	0.0033959863826656	-0.0276807202543802
5	A	26	50	20120618	17	2252	44.8	0.002698425543025	-0.0291869284089856
5	A	26	50	20120618	17	2254	44.84	0.0017405079865516	-0.0300465581228741
5	A	26	50	20120618	17	2256	44.88	0.001227643438157	-0.0311705043515701
5	A	26	50	20120618	17	2258	44.92	0.0004548464369982	-0.0311828787202409
5	A	26	50	20120618	17	2260	44.96	-0.000310596653636201	-0.0309115618482996
5	A	26	50	20120618	17	2262	45	-0.0011887525651918	-0.0312905003723375
5	A	26	50	20120618	17	2264	45.04	-0.002339073876826	-0.0319874248158750
5	A	26	50	20120618	17	2266	45.08	-0.0030675352828044	-0.0321845661864698
5	A	26	50	20120618	17	2268	45.12	-0.0040937593543405	-0.0331001987574282
5	A	26	50	20120618	17	2270	45.16	-0.0049929163372973	-0.034409336252117
5	A	26	50	20120618	17	2272	45.2	-0.0050758599627305	-0.0350425503746696
5	A	26	50	20120618	17	2274	45.24	-0.0059977150733634	-0.0348054574709377
5	A	26	50	20120618	17	2276	45.28	-0.0063729059314609	-0.0362657743954442
5	A	26	50	20120618	17	2278	45.32	-0.0072949024634501	-0.0365021601923948
5	A	26	50	20120618	17	2280	45.36	-0.0075983926939353	-0.0373986301695831
5	A	26	50	20120618	17	2282	45.4	-0.0083902815781862	-0.0388153186056904
5	A	26	50	20120618	17	2284	45.44	-0.0095411685752454	-0.0397509622985564
5	A	26	50	20120618	17	2286	45.48	-0.0099222991303049	-0.0400216427743946
5	A	26	50	20120618	17	2288	45.52	-0.0104090007277956	-0.0411813686062187
5	A	26	50	20120618	17	2290	45.56	-0.0108009500166073	-0.0418333917691508
5	A	26	50	20120618	17	2292	45.6	-0.0112981167944596	-0.0418941322416547
5	A	26	50	20120618	17	2294	45.64	-0.0118155775369319	-0.0432049667926183
5	A	26	50	20120618	17	2296	45.68	-0.0116877326308934	-0.0444976994099836
5	A	26	50	20120618	17	2298	45.72	-0.0122158706857616	-0.0453581776520095
5	A	26	50	20120618	17	2300	45.76	-0.0127599893538847	-0.0458389395525382
5	A	26	50	20120618	17	2302	45.8	-0.0128454785637301	-0.0478966909964692
5	A	26	50	20120618	17	2304	45.84	-0.0127329071641652	-0.0488549621063332
5	A	26	50	20120618	17	2306	45.88	-0.0128260331272475	-0.0506017279878983
5	A	26	50	20120618	17	2308	45.92	-0.0129482918897146	-0.0511547562014643
5	A	26	50	20120618	17	2310	45.96	-0.0134583280109845	-0.0513354219840575
5	A	26	50	20120618	17	2312	46	-0.0135610706262909	-0.0531544541786599
5	A	26	50	20120618	17	2314	46.04	-0.013972323930229	-0.0537864662196844
5	A	26	50	20120618	17	2316	46.08	-0.014624842067908	-0.0561630521112524
5	A	26	50	20120618	17	2318	46.12	-0.0149672938820366	-0.0564240452241884
5	A	26	50	20120618	17	2320	46.16	-0.0156276609049867	-0.0590899084999398
5	A	26	50	20120618	17	2322	46.2	-0.016467491629002	-0.0586022169529554
5	A	26	50	20120618	17	2324	46.24	-0.01676787058965	-0.0612161078802896
5	A	26	50	20120618	17	2326	46.28	-0.0172102365919603	-0.0608537863656096
5	A	26	50	20120618	17	2328	46.32	-0.017382275671823	-0.0624434331203951
5	A	26	50	20120618	17	2330	46.36	-0.0177865993293055	-0.063558964778395
5	A	26	50	20120618	17	2332	46.4	-0.018233278682981	-0.0648260294196032
5	A	26	50	20120618	17	2334	46.44	-0.0184530474705738	-0.066157228645865
5	A	26	50	20120618	17	2336	46.48	-0.019097363169591	-0.0674496784205177
5	A	26	50	20120618	17	2338	46.52	-0.019720748507885	-0.0675280258518732
5	A	26	50	20120618	17	2340	46.56	-0.0201845398456653	-0.0706710447835693
5	A	26	50	20120618	17	2342	46.6	-0.0205036571360148	-0.0707998089284233
5	A	26	50	20120618	17	2344	46.64	-0.0207978135569884	-0.0711368160203369
5	A	26	50	20120618	17	2346	46.68	-0.0213879648765667	-0.0736184779795892
5	A	26	50	20120618	17	2348	46.72	-0.0216368664635444	-0.0744084576755308
5	A	26	50	20120618	17	2350	46.76	-0.0222343009829689	-0.0746314084436389
5	A	26	50	20120618	17	2352	46.8	-0.0227589742146093	-0.0772707552150958
5	A	26	50	20120618	17	2354	46.84	-0.0233291851229581	-0.0775411528482215
5	A	26	50	20120618	17	2356	46.88	-0.0236512015511105	-0.0797256885380193
5	A	26	50	20120618	17	2358	46.92	-0.0237763594513805	-0.0795234559985999
5	A	26	50	20120618	17	2360	46.96	-0.0243766931086079	-0.0825415291620603
5	A	26	50	20120618	17	2362	47	-0.024344590460742	-0.0832516057917279
5	A	26	50	20120618	17	2364	47.04	-0.0244358072355151	-0.0842456565047199
5	A	26	50	20120618	17	2366	47.08	-0.0246533839920862	-0.086442990827257
5	A	26	50	20120618	17	2368	47.12	-0.0250099072311604	-0.0873116007972667
5	A	26	50	20120618	17	2370	47.16	-0.0256948815700958	-0.0888407192115826
5	A	26	50	20120618	17	2372	47.2	-0.0259549554442162	-0.0902154762155655
5	A	26	50	20120618	17	2374	47.24	-0.0266262826222748	-0.091087056034056
5	A	26	50	20120618	17	2376	47.28	-0.0274777098975015	-0.0930753695920746
5	A	26	50	20120618	17	2378	47.32	-0.0278758110153095	-0.0935781225134986
5	A	26	50	20120618	17	2380	47.36	-0.0284943173168134	-0.0957003620958736
5	A	26	50	20120618	17	2382	47.4	-0.0281077420395387	-0.0973215458130996
5	A	26	50	20120618	17	2384	47.44	-0.0281754828691764	-0.0967715581586926
5	A	26	50	20120618	17	2386	47.48	-0.0282208791245285	-0.0986989898228506
5	A	26	50	20120618	17	2388	47.52	-0.0280684976131828	-0.101365843048097
5	A	26	50	20120618	17	2390	47.56	-0.0284040197808559	-0.101579035742624
5	A	26	50	20120618	17	2392	47.6	-0.0282866400551789	-0.102127750604825
5	A	26	50	20120618	17	2394	47.64	-0.0283487947412452	-0.102571884374088
5	A	26	50	20120618	17	2396	47.68	-0.0277594919498043	-0.104534388534593
5	A	26	50	20120618	17	2398	47.72	-0.0274812454314074	-0.103788744433832
5	A	26	50	20120618	17	2400	47.76	-0.0266962154829341	-0.104583673877242
5	A	26	50	20120618	17	2402	47.8	-0.0263521373232087	-0.106894923102229
5	A	26	50	20120618	17	2404	47.84	-0.0260714866417558	-0.107660649035575
5	A	26	50	20120618	17	2406	47.88	-0.0255992807332794	-0.107247557254006
5	A	26	50	20120618	17	2408	47.92	-0.0261166707650736	-0.108906641894704
5	A	26	50	20120618	17	2410	47.96	-0.0261527332109141	-0.108669761123007
5	A	26	50	20120618	17	2412	48	-0.0261383082325779	-0.110582060702048
5	A	26	50	20120618	17	2414	48.04	-0.0267793005297235	-0.110028749645769
5	A	26	50	20120618	17	2416	48.08	-0.0274436273506483	-0.112079712864601
5	A	26	50	20120618	17	2418	48.12	-0.0284752254337213	-0.112511825818584
5	A	26	50	20120618	17	2420	48.16	-0.0291487446428015	-0.113700825871149
5	A	26	50	20120618	17	2422	48.2	-0.0298962272211938	-0.114337858370320
5	A	26	50	20120618	17	2424	48.24	-0.0314998746902468	-0.117317677056918
5	A	26	50	20120618	17	2426	48.28	-0.0318819951948	-0.117745900923605
5	A	26	50	20120618	17	2428	48.32	-0.0330086991399427	-0.118463331463797
5	A	26	50	20120618	17	2430	48.36	-0.0338802789584332	-0.119048391614550
5	A	26	50	20120618	17	2432	48.4	-0.0353345147646214	-0.118814622112690
5	A	26	50	20120618	17	2434	48.44	-0.0360984729310154	-0.119587914088596
5	A	26	50	20120618	17	2436	48.48	-0.037457602875134	-0.119668453550973
5	A	26	50	20120618	17	2438	48.52	-0.0381358596996482	-0.121035149537650
5	A	26	50	20120618	17	2440	48.56	-0.0386762307018309	-0.121455029544319
5	A	26	50	20120618	17	2442	48.6	-0.0387676596086384	-0.121110456409847
5	A	26	50	20120618	17	2444	48.64	-0.0387355569607725	-0.121115689000027
5	A	26	50	20120618	17	2446	48.68	-0.0395596899142454	-0.123709710226810
5	A	26	50	20120618	17	2448	48.72	-0.0397286177242709	-0.123991916543182
5	A	26	50	20120618	17	2450	48.76	-0.0403045561975473	-0.126008231529735
5	A	26	50	20120618	17	2452	48.8	-0.0417573070794951	-0.127970806400919
5	A	26	50	20120618	17	2454	48.84	-0.0421915413538218	-0.128218223063656
5	A	26	50	20120618	17	2456	48.88	-0.0432803443754928	-0.130066741611034
5	A	26	50	20120618	17	2458	48.92	-0.0444996085982928	-0.131343564325822
5	A	26	50	20120618	17	2460	48.96	-0.0453331460719555	-0.133355424539654
5	A	26	50	20120618	17	2462	49	-0.046618312646762	-0.134062884874231
5	A	26	50	20120618	17	2464	49.04	-0.047090306423204	-0.134204659783859
5	A	26	50	20120618	17	2466	49.08	-0.0474691742365638	-0.133996911811546
5	A	26	50	20120618	17	2468	49.12	-0.0485662504075747	-0.133843116086638
5	A	26	50	20120618	17	2470	49.16	-0.0488449919007185	-0.133851459946656
5	A	26	50	20120618	17	2472	49.2	-0.049326248775994	-0.133291007111888
5	A	26	50	20120618	17	2474	49.24	-0.0496281126608826	-0.133769789113429
5	A	26	50	20120618	17	2476	49.28	-0.050361382392973	-0.134469117720023
5	A	26	50	20120618	17	2478	49.32	-0.0505015309570042	-0.134816872835010
5	A	26	50	20120618	17	2480	49.36	-0.0507260373600309	-0.135470593054217
5	A	26	50	20120618	17	2482	49.4	-0.0509103800978863	-0.135810923548002
5	A	26	50	20120618	17	2484	49.44	-0.0508900861332662	-0.136365790239200
5	A	26	50	20120618	17	2486	49.48	-0.0505861716387122	-0.138113616780936
5	A	26	50	20120618	17	2488	49.52	-0.0506936518694526	-0.139503788712749
5	A	26	50	20120618	17	2490	49.56	-0.050720734059172	-0.140598177877992
5	A	26	50	20120618	17	2492	49.6	-0.0503017025806409	-0.142176864477669
5	A	26	50	20120618	17	2494	49.64	-0.0501418964480927	-0.143096103293211
5	A	26	50	20120618	17	2496	49.68	-0.0501333404560403	-0.146116934173118
5	A	26	50	20120618	17	2498	49.72	-0.0505088848675285	-0.146260406139021
5	A	26	50	20120618	17	2500	49.76	-0.0499576244209155	-0.147934552154158
5	A	26	50	20120618	17	2502	49.8	-0.0491888579284095	-0.150120360636162
5	A	26	50	20120618	17	2504	49.84	-0.0489286426329328	-0.151642054429276
5	A	26	50	20120618	17	2506	49.88	-0.0484942669372499	-0.152687370383904
5	A	26	50	20120618	17	2508	49.92	-0.0478291622988658	-0.153551879134582
5	A	26	50	20120618	17	2510	49.96	-0.0473992413759044	-0.155175396304187
5	A	26	50	20120618	17	2512	50	-0.0469226514053847	-0.157552689302536
5	A	26	50	20120618	17	2514	50.04	-0.0462438996061238	-0.157910414623138
5	A	26	50	20120618	17	2516	50.08	-0.0452999120532397	-0.159528982045274
5	A	26	50	20120618	17	2518	50.12	-0.0444749305716293	-0.160307294479326
5	A	26	50	20120618	17	2520	50.16	-0.0437990071994931	-0.161490920520354
5	A	26	50	20120618	17	2522	50.2	-0.0431348217999246	-0.162329054188095
5	A	26	50	20120618	17	2524	50.24	-0.0425786823165214	-0.165269557737659
5	A	26	50	20120618	17	2526	50.28	-0.0421641763213898	-0.166116813082877
5	A	26	50	20120618	17	2528	50.32	-0.0416880106149388	-0.166110731964558
5	A	26	50	20120618	17	2530	50.36	-0.0405711354540547	-0.169490348825240
5	A	26	50	20120618	17	2532	50.4	-0.0403027177199162	-0.169044588710380
5	A	26	50	20120618	17	2534	50.44	-0.0393557603185512	-0.169981646616808
5	A	26	50	20120618	17	2536	50.48	-0.0386680282631692	-0.170880096492984
5	A	26	50	20120618	17	2538	50.52	-0.0375284549746089	-0.172463732840129
5	A	26	50	20120618	17	2540	50.56	-0.0374245102777745	-0.171048812170975
5	A	26	50	20120618	17	2542	50.6	-0.036194780874613	-0.172808871660026
5	A	26	50	20120618	17	2544	50.64	-0.0350600866228429	-0.174512079763870
5	A	26	50	20120618	17	2546	50.68	-0.0341762738570379	-0.173696007827703
5	A	26	50	20120618	17	2548	50.72	-0.0331951631981416	-0.175672724834510
5	A	26	50	20120618	17	2550	50.76	-0.0318565393506773	-0.176608297816698
5	A	26	50	20120618	17	2552	50.8	-0.0313362501810802	-0.175816196800413
5	A	26	50	20120618	17	2554	50.84	-0.0302504877185683	-0.176392842380470
5	A	26	50	20120618	17	2556	50.88	-0.0293955249094356	-0.178206641984892
5	A	26	50	20120618	17	2558	50.92	-0.028571533377319	-0.179140942174874
5	A	26	50	20120618	17	2560	50.96	-0.0275431879854394	-0.178769216140004
5	A	26	50	20120618	17	2562	51	-0.026715802340773	-0.177886817587761
5	A	26	50	20120618	17	2564	51.04	-0.0262715271501535	-0.178492313124491
5	A	26	50	20120618	17	2566	51.08	-0.0262749919733813	-0.179294950031816
5	A	26	50	20120618	17	2568	51.12	-0.0253925227104605	-0.178624612803251
5	A	26	50	20120618	17	2570	51.16	-0.0243616317341686	-0.179975116044639
5	A	26	50	20120618	17	2572	51.2	-0.02363543306989	-0.179738235272942
5	A	26	50	20120618	17	2574	51.24	-0.0229311547158282	-0.180549993857744
5	A	26	50	20120618	17	2576	51.28	-0.0222056631583308	-0.181870869325001
5	A	26	50	20120618	17	2578	51.32	-0.0213748126904366	-0.181703285017859
5	A	26	50	20120618	17	2580	51.36	-0.0204937576410782	-0.181184268640468
5	A	26	50	20120618	17	2582	51.4	-0.0191460121161366	-0.180809502046439
5	A	26	50	20120618	17	2584	51.44	-0.0184735535672282	-0.181684193134767
5	A	26	50	20120618	17	2586	51.48	-0.0180782808765449	-0.181015977226546
5	A	26	50	20120618	17	2588	51.52	-0.0173945086191375	-0.181580955544714
5	A	26	50	20120618	17	2590	51.56	-0.0169553953080207	-0.182274627297058
5	A	26	50	20120618	17	2592	51.6	-0.0161393940825314	-0.181249322464338
5	A	26	50	20120618	17	2594	51.64	-0.0154393583691567	-0.181486910342816
5	A	26	50	20120618	17	2596	51.68	-0.0143497068193483	-0.181559742341278
5	A	26	50	20120618	17	2598	51.72	-0.013458045168272	-0.182659293386023
5	A	26	50	20120618	17	2600	51.76	-0.0127049764463084	-0.181786016511258
5	A	26	50	20120618	17	2602	51.8	-0.0110864090241724	-0.182469788768666
5	A	26	50	20120618	17	2604	51.84	-0.009216111587934	-0.183901680000568
5	A	26	50	20120618	17	2606	51.88	-0.008128581358469	-0.184550804025698
5	A	26	50	20120618	17	2608	51.92	-0.0076484558540434	-0.185250132632291
5	A	26	50	20120618	17	2610	51.96	-0.0067978063962759	-0.186496761887523
5	A	26	50	20120618	17	2612	52	-0.0064414245785579	-0.185808039882647
5	A	26	50	20120618	17	2614	52.04	-0.0049006389023524	-0.186242910553077
5	A	26	50	20120618	17	2616	52.08	-0.0041553483549818	-0.186479084217993
5	A	26	50	20120618	17	2618	52.12	-0.0034878395535417	-0.188268064374395
5	A	26	50	20120618	17	2620	52.16	-0.003011249583022	-0.190431811124826
5	A	26	50	20120618	17	2622	52.2	-0.0019251335671195	-0.189081237172760
5	A	26	50	20120618	17	2624	52.24	-0.0014739994407224	-0.189678035296081
5	A	26	50	20120618	17	2626	52.28	-0.000739315495069601	-0.189210637713717
5	A	26	50	20120618	17	2628	52.32	0.0005978234281541	-0.188758796480539
5	A	26	50	20120618	17	2630	52.36	0.00155666022344310	-0.187186190999180
5	A	26	50	20120618	17	2632	52.4	0.0027622772853662	-0.188537472058027
5	A	26	50	20120618	17	2634	52.44	0.0035344378904219	-0.188039668884072
5	A	26	50	20120618	17	2636	52.48	0.0043447822616617	-0.188181090240309
5	A	26	50	20120618	17	2638	52.52	0.0052180591364271	-0.188502823825749
5	A	26	50	20120618	17	2640	52.56	0.0067043975904812	-0.187484590060841
5	A	26	50	20120618	17	2642	52.6	0.007951026845713	-0.187100631078656
5	A	26	50	20120618	17	2644	52.64	0.0089713819309652	-0.189156190491566
5	A	26	50	20120618	17	2646	52.68	0.0104259005798660	-0.189439740310821
5	A	26	50	20120618	17	2648	52.72	0.0121816467175522	-0.188641416754862
5	A	26	50	20120618	17	2650	52.76	0.0137408171700685	-0.186472720256963
5	A	26	50	20120618	17	2652	52.8	0.0145645965701508	-0.187159320941495
5	A	26	50	20120618	17	2654	52.84	0.0162121553703155	-0.184289881623440
5	A	26	50	20120618	17	2656	52.88	0.0173866597338663	-0.183934206912503
5	A	26	50	20120618	17	2658	52.92	0.0190766449409022	-0.183915822136192
5	A	26	50	20120618	17	2660	52.96	0.0203211528757905	-0.184034616075431
5	A	26	50	20120618	17	2662	53	0.0203416589724449	-0.183562975852380
5	A	26	50	20120618	17	2664	53.04	0.0219969959472027	-0.182405442051578
5	A	26	50	20120618	17	2666	53.08	0.0235582877200625	-0.182882032022097
5	A	26	50	20120618	17	2668	53.12	0.0247066291327095	-0.182341802441271
5	A	26	50	20120618	17	2670	53.16	0.0245623793493474	-0.181176490465875
5	A	26	50	20120618	17	2672	53.2	0.025709306548432	-0.180767782746349
5	A	26	50	20120618	17	2674	53.24	0.0263739869227474	-0.181416906771479
5	A	26	50	20120618	17	2676	53.28	0.0270103830258153	-0.181612068243086
5	A	26	50	20120618	17	2678	53.32	0.0278666893378322	-0.181973399808273
5	A	26	50	20120618	17	2680	53.36	0.0287237027566303	-0.182336852693802
5	A	26	50	20120618	17	2682	53.4	0.0297468862690072	-0.181691264202579
5	A	26	50	20120618	17	2684	53.44	0.0305169255537194	-0.182346752188739
5	A	26	50	20120618	17	2686	53.48	0.0311738277534416	-0.184156238441795
5	A	26	50	20120618	17	2688	53.52	0.0322988346423094	-0.186583736021609
5	A	26	50	20120618	17	2690	53.56	0.0322804498659986	-0.187115480321061
5	A	26	50	20120618	17	2692	53.6	0.0323610600390539	-0.188215738472587
5	A	26	50	20120618	17	2694	53.64	0.03266865148887	-0.189974313037398
5	A	26	50	20120618	17	2696	53.68	0.0322528727015323	-0.189834305894723
5	A	26	50	20120618	17	2698	53.72	0.0320789244333604	-0.191316401708090
5	A	26	50	20120618	17	2700	53.76	0.0319396243974667	-0.194499089330211
5	A	26	50	20120618	17	2702	53.8	0.03233489708815	-0.196384943115636
5	A	26	50	20120618	17	2704	53.84	0.0323278260203381	-0.196994469161018
5	A	26	50	20120618	17	2706	53.88	0.0322875209338105	-0.200966287950943
5	A	26	50	20120618	17	2708	53.92	0.0315415232796586	-0.201317720021193
5	A	26	50	20120618	17	2710	53.96	0.0317494126733275	-0.203419241374879
5	A	26	50	20120618	17	2712	54	0.0311702922195357	-0.204243020774962
5	A	26	50	20120618	17	2714	54.04	0.0307099657049833	-0.207519046492199
5	A	26	50	20120618	17	2716	54.08	0.0306739032591428	-0.209867348112520
5	A	26	50	20120618	17	2718	54.12	0.0305395529707173	-0.211209436783212
5	A	26	50	20120618	17	2720	54.16	0.0302050914632161	-0.212396669068824
5	A	26	50	20120618	17	2722	54.2	0.0295785948550848	-0.213388032776047
5	A	26	50	20120618	17	2724	54.24	0.0295899085635838	-0.215459855644924
5	A	26	50	20120618	17	2726	54.28	0.0293233293070765	-0.217235400772483
5	A	26	50	20120618	17	2728	54.32	0.028696125592164	-0.218655978295887
5	A	26	50	20120618	17	2730	54.36	0.0293869689173833	-0.218771236701220
5	A	26	50	20120618	17	2732	54.4	0.0302036772496537	-0.219378641426260
5	A	26	50	20120618	17	2734	54.44	0.0305522808927787	-0.221965945138621
5	A	26	50	20120618	17	2736	54.48	0.0314983897660063	-0.221530367361410
5	A	26	50	20120618	17	2738	54.52	0.0317465842462027	-0.222867506284634
5	A	26	50	20120618	17	2740	54.56	0.031482126310039	-0.222373945751366
5	A	26	50	20120618	17	2742	54.6	0.0308216885764108	-0.222359803615742
5	A	26	50	20120618	17	2744	54.64	0.0307219865202635	-0.223771895857772
5	A	26	50	20120618	17	2746	54.68	0.0294392948191910	-0.225699468943286
5	A	26	50	20120618	17	2748	54.72	0.0278256771445234	-0.227822203500408
5	A	26	50	20120618	17	2750	54.76	0.027634758313603	-0.229010142892802
5	A	26	50	20120618	17	2752	54.8	0.0263647945345919	-0.231699977088435
5	A	26	50	20120618	17	2754	54.84	0.0259928563676878	-0.231509058257515
5	A	26	50	20120618	17	2756	54.88	0.0252815069458142	-0.233836853781181
5	A	26	50	20120618	17	2758	54.92	0.0240129573803655	-0.234962567776830
5	A	26	50	20120618	17	2760	54.96	0.0231333165445694	-0.234883371817337
5	A	26	50	20120618	17	2762	55	0.0221992284866220	-0.235210762257027
5	A	26	50	20120618	17	2764	55.04	0.0219559837538938	-0.235459663844004
5	A	26	50	20120618	17	2766	55.08	0.0215515186750551	-0.236029591909641
5	A	26	50	20120618	17	2768	55.12	0.0210544226078810	-0.234440722972314
5	A	26	50	20120618	17	2770	55.16	0.0208359266124943	-0.234325464566981
5	A	26	50	20120618	17	2772	55.2	0.0203367092249766	-0.234670532676200
5	A	26	50	20120618	17	2774	55.24	0.0203367092249766	-0.234670532676200
5	A	26	50	20120618	17	2776	55.28	0.0197653669457779	-0.234242025966801
5	A	26	50	20120618	17	2778	55.32	0.0198445629052708	-0.234316979285607
5	A	26	50	20120618	17	2780	55.36	0.0199046669816716	-0.234443551399439
5	A	26	50	20120618	17	2782	55.4	0.0199598213106042	-0.234657097647357
5	A	26	50	20120618	17	2784	55.44	0.0201026568804039	-0.234609014386237
5	A	26	50	20120618	17	2786	55.48	0.0199004243409845	-0.236043026938483
5	A	26	50	20120618	17	2788	55.52	0.0195553562317655	-0.237131971381510
5	A	26	50	20120618	17	2790	55.56	0.0197236476456879	-0.236536587471751
5	A	26	50	20120618	17	2792	55.6	0.0190851302222764	-0.242723064700352
5	A	26	50	20120618	17	2794	55.64	0.0183179193646891	-0.244781452540386
5	A	26	50	20120618	17	2796	55.68	0.0178335512195762	-0.244941965779716
5	A	26	50	20120618	17	2798	55.72	0.0163111503196816	-0.246437496621925
5	A	26	50	20120618	17	2800	55.76	0.0161223528091048	-0.246592353007005
5	A	26	50	20120618	17	2802	55.8	0.0142937746729564	-0.248849437852553
5	A	26	50	20120618	17	2804	55.84	0.0137019262971032	-0.248778020067653
5	A	26	50	20120618	17	2806	55.88	0.0126950062406936	-0.249152786661682
5	A	26	50	20120618	17	2808	55.92	0.0126865209593193	-0.249342291279040
5	A	26	50	20120618	17	2810	55.96	0.0124305483045298	-0.249848579734369
5	A	26	50	20120618	17	2812	56	0.0118196080455846	-0.249922118839613
5	A	26	50	20120618	17	2814	56.04	0.0106917727295921	-0.250786910433004
5	A	26	50	20120618	17	2816	56.08	0.0104004447357433	-0.250586092107147
5	A	26	50	20120618	17	2818	56.12	0.010194676662418	-0.250482147410312
5	A	26	50	20120618	17	2820	56.16	0.0105461087326677	-0.251040054660669
5	A	26	50	20120618	17	2822	56.2	0.0103629680763404	-0.251728069558763
5	A	26	50	20120618	17	2824	56.24	0.0111895759035474	-0.253155718149979
5	A	26	50	20120618	17	2826	56.28	0.0112765500376334	-0.253990811258560
5	A	26	50	20120618	17	2828	56.32	0.0126865209593193	-0.257096424241531
5	A	26	50	20120618	17	2830	56.36	0.0125839904760473	-0.257725042170006
