# Supplementary material for: How Do Ants Make Sense of Gravity? A Boltzmann Walker Analysis of Lasius niger Trajectories on Various Inclines
Source: PLoS One. 2013 Oct 29;8(10):e76531. doi: 10.1371/journal.pone.0076531 (PMC3812222; doi:10.1371/journal.pone.0076531)
Supplement: Dataset S5 — Trajectories for . (ZIP) [file pone.0076531.s009.zip › Incline5/5-A-26-50-20120618-18.txt]

Pente	Colonie	Temperature	Humidite	Date	Indiv	Frame	Time	X	Y
5	A	26	50	20120618	18	54	0	0	0
5	A	26	50	20120618	18	56	0.04	0.00039634890720424	-0.000309343660419931
5	A	26	50	20120618	18	58	0.0799999999999998	0.000438346807366029	-0.00169230734570527
5	A	26	50	20120618	18	60	0.12	0.00116500296973205	-0.0014555347613453
5	A	26	50	20120618	18	62	0.16	0.00160194899856456	-0.00180036598979263
5	A	26	50	20120618	18	64	0.2	0.00078738178562753	-0.00176286953139987
5	A	26	50	20120618	18	66	0.24	3.54161502425111e-05	-0.00169713688502077
5	A	26	50	20120618	18	68	0.28	-0.00032872262886513	-0.00183768849991722
5	A	26	50	20120618	18	70	0.32	-0.000627482314984261	-0.00185063562508075
5	A	26	50	20120618	18	72	0.36	-0.00056521449183297	-0.00289739407754243
5	A	26	50	20120618	18	74	0.4	-0.00094384188888712	-0.00341008892030953
5	A	26	50	20120618	18	76	0.44	-0.00117671336513529	-0.00256914803864783
5	A	26	50	20120618	18	78	0.48	-0.00147822369663323	-0.00263505039065443
5	A	26	50	20120618	18	80	0.52	-0.00172783946145989	-0.00225194700767536
5	A	26	50	20120618	18	82	0.56	-0.00217495015027196	-0.00195277719962314
5	A	26	50	20120618	18	84	0.6	-0.00266892787654107	-0.00241988486820713
5	A	26	50	20120618	18	86	0.64	-0.00299863762647273	-0.00258512158083483
5	A	26	50	20120618	18	88	0.68	-0.00324478149700377	-0.00241605234945313
5	A	26	50	20120618	18	90	0.72	-0.00370204623919368	-0.00225171366243757
5	A	26	50	20120618	18	92	0.76	-0.00456636407104143	-0.00146209459095436
5	A	26	50	20120618	18	94	0.8	-0.005441062230437	-0.00162955868994277
5	A	26	50	20120618	18	96	0.84	-0.00565782581420973	-0.00155438616803483
5	A	26	50	20120618	18	98	0.88	-0.00620333041162391	-0.00147750951878423
5	A	26	50	20120618	18	100	0.92	-0.00646754793148207	-0.00119830133516491
5	A	26	50	20120618	18	102	0.96	-0.00662123051930516	-0.00079396353554682
5	A	26	50	20120618	18	104	1	-0.00667038858273325	-0.00101443942992078
5	A	26	50	20120618	18	106	1.04	-0.00662880363293167	-0.00181221851365888
5	A	26	50	20120618	18	108	1.08	-0.0064439022807192	-0.00220913876314232
5	A	26	50	20120618	18	110	1.12	-0.00672444689615496	-0.00147094049678701
5	A	26	50	20120618	18	112	1.16	-0.00659826369105222	-0.00184684553273359
5	A	26	50	20120618	18	114	1.2	-0.0071860815582526	-0.00149653069119815
5	A	26	50	20120618	18	116	1.24	-0.00816953981166247	-0.00221683208492164
5	A	26	50	20120618	18	118	1.28	-0.00885059677903011	-0.00173307205164067
5	A	26	50	20120618	18	120	1.32	-0.00875957799415577	-0.00241824438047483
5	A	26	50	20120618	18	122	1.36	-0.00898355406709661	-0.00170661918695648
5	A	26	50	20120618	18	124	1.4	-0.00911132119138921	-0.00160608981587519
5	A	26	50	20120618	18	126	1.44	-0.00895698806532743	-0.00130691293675516
5	A	26	50	20120618	18	128	1.48	-0.00888758553475397	-0.00182340494293725
5	A	26	50	20120618	18	130	1.52	-0.0085948786826818	-0.00164935060874818
5	A	26	50	20120618	18	132	1.56	-0.00846196382102217	-0.00081813951639558
5	A	26	50	20120618	18	134	1.6	-0.00849185322466292	-0.00085097048424607
5	A	26	50	20120618	18	136	1.64	-0.00845032484340384	0.000120629588443300
5	A	26	50	20120618	18	138	1.68	-0.00901327376510988	0.00047392134952753
5	A	26	50	20120618	18	140	1.72	-0.00873849206994079	6.8207520113198e-06
5	A	26	50	20120618	18	142	1.76	-0.00922518659636368	0.0012246636901811
5	A	26	50	20120618	18	144	1.8	-0.009223708743191	0.00054425018998435
5	A	26	50	20120618	18	146	1.84	-0.00911716189340181	0.0008918921678869
5	A	26	50	20120618	18	148	1.88	-0.00890341765558474	0.00103798042888004
5	A	26	50	20120618	18	150	1.92	-0.00829760392080317	0.00082001476357929
5	A	26	50	20120618	18	152	1.96	-0.00778546062132537	0.00042423295601356
5	A	26	50	20120618	18	154	2	-0.00774753848465034	0.00046816550032868
5	A	26	50	20120618	18	156	2.04	-0.00736993639242891	0.000211591804775140
5	A	26	50	20120618	18	158	2.08	-0.00721973984103708	-7.40298373495506e-05
5	A	26	50	20120618	18	160	2.12	-0.00725397088031432	0.00088989105569614
5	A	26	50	20120618	18	162	2.16	-0.00725174349395358	0.0008657857855255
5	A	26	50	20120618	18	164	2.2	-0.00699932758627342	0.00100676166449066
5	A	26	50	20120618	18	166	2.24	-0.00705884476404589	0.000315925410339210
5	A	26	50	20120618	18	168	2.28	-0.00683636068641335	0.00079861064131277
5	A	26	50	20120618	18	170	2.32	-0.00660255582921402	0.00085606306728418
5	A	26	50	20120618	18	172	2.36	-0.00589979775473177	0.00074045817962799
5	A	26	50	20120618	18	174	2.4	-0.00555805304738431	0.00148781347879968
5	A	26	50	20120618	18	176	2.44	-0.00549853586961184	0.00151582197840248
5	A	26	50	20120618	18	178	2.48	-0.00506840988568388	0.00055547904566959
5	A	26	50	20120618	18	180	2.52	-0.00436178393710854	0.00113623998719373
5	A	26	50	20120618	18	182	2.56	-0.00374880721063354	0.00179564534492143
5	A	26	50	20120618	18	184	2.6	-0.00381614498940594	0.00183826267062354
5	A	26	50	20120618	18	186	2.64	-0.00346950003206485	0.00218452579030278
5	A	26	50	20120618	18	188	2.68	-0.00354443920873501	0.00268825451908446
5	A	26	50	20120618	18	190	2.72	-0.00366765256535676	0.00241922160204641
5	A	26	50	20120618	18	192	2.76	-0.00372135025432007	0.00245251218930467
5	A	26	50	20120618	18	194	2.8	-0.00354914853989771	0.0021525362795219
5	A	26	50	20120618	18	196	2.84	-0.0031598791857867	0.00145706140488587
5	A	26	50	20120618	18	198	2.88	-0.00324381276071354	0.00174771057622479
5	A	26	50	20120618	18	200	2.92	-0.00315383342280756	0.00062426639334342
5	A	26	50	20120618	18	202	2.96	-0.00331127781870655	0.00094054111443254
5	A	26	50	20120618	18	204	3	-0.00308501071979467	0.000235534440386110
5	A	26	50	20120618	18	206	3.04	-0.00319238488451785	0.00020662084410339
5	A	26	50	20120618	18	208	3.08	-0.00286425198270823	0.00051522345661664
5	A	26	50	20120618	18	210	3.12	-0.00246149103121218	0.00026743202728544
5	A	26	50	20120618	18	212	3.16	-0.00227110960144552	0.000131073555601420
5	A	26	50	20120618	18	214	3.2	-0.00162146231729819	-0.00082025376567133
5	A	26	50	20120618	18	216	3.24	-0.00133557904566447	-0.0013319020904023
5	A	26	50	20120618	18	218	3.28	-0.00104169839633553	-0.00083649600843519
5	A	26	50	20120618	18	220	3.32	-0.00102137614744423	-0.00104485209257962
5	A	26	50	20120618	18	222	3.36	-0.00107580215639215	-0.00120986960210512
5	A	26	50	20120618	18	224	3.4	-0.00095222817531199	-0.00121046357180132
5	A	26	50	20120618	18	226	3.44	-0.00042215971893112	-0.00166709191788815
5	A	26	50	20120618	18	228	3.48	0.000156960734860660	-0.00317280509774683
5	A	26	50	20120618	18	230	3.52	0.000482434915173019	-0.00254723479949883
5	A	26	50	20120618	18	232	3.56	0.00136182119252785	-0.00373952996966433
5	A	26	50	20120618	18	234	3.6	0.00166449117914694	-0.00439428256477183
5	A	26	50	20120618	18	236	3.64	0.00260894542250657	-0.00575881480469883
5	A	26	50	20120618	18	238	3.68	0.00252233898394684	-0.00580469189266213
5	A	26	50	20120618	18	240	3.72	0.00274101882709659	-0.00506826846432763
5	A	26	50	20120618	18	242	3.76	0.00280838489014024	-0.00443549981904723
5	A	26	50	20120618	18	244	3.8	0.00319464904043122	-0.00463373013408503
5	A	26	50	20120618	18	246	3.84	0.00334814778049122	-0.00547753479821063
5	A	26	50	20120618	18	248	3.88	0.00333073881153832	-0.00490295396995403
5	A	26	50	20120618	18	250	3.92	0.00333373340875672	-0.00382784407110063
5	A	26	50	20120618	18	252	3.96	0.00325048926294152	-0.00412152319499693
5	A	26	50	20120618	18	254	4	0.0029207017312639	-0.00353942582165643
5	A	26	50	20120618	18	256	4.04	0.00239819224637392	-0.00359708330859433
5	A	26	50	20120618	18	258	4.08	0.0018238164790839	-0.00372230484847463
5	A	26	50	20120618	18	260	4.12	0.00141269752543423	-0.00425448048306343
5	A	26	50	20120618	18	262	4.16	0.00111885223144435	-0.00442627914662053
5	A	26	50	20120618	18	264	4.2	0.00094848192358526	-0.00564613733911673
5	A	26	50	20120618	18	266	4.24	0.00044718564213087	-0.00538602103858943
5	A	26	50	20120618	18	268	4.28	-0.000158055336157951	-0.00649302498880823
5	A	26	50	20120618	18	270	4.32	-0.00056309317148941	-0.00792181202194153
5	A	26	50	20120618	18	272	4.36	-0.000452353178487791	-0.00801542588870283
5	A	26	50	20120618	18	274	4.4	-0.000448930781666841	-0.00970283722705523
5	A	26	50	20120618	18	276	4.44	-0.000998062836868511	-0.0103793899242266
5	A	26	50	20120618	18	278	4.48	-0.0016100849691889	-0.00965879861672293
5	A	26	50	20120618	18	280	4.52	-0.00173404785899871	-0.00988939320913563
5	A	26	50	20120618	18	282	4.56	-0.00169325486879206	-0.00984732742672283
5	A	26	50	20120618	18	284	4.6	-0.0017453615674977	-0.00931819235129313
5	A	26	50	20120618	18	286	4.64	-0.00163381547276552	-0.00927580129976103
5	A	26	50	20120618	18	288	4.68	-0.00177020222872078	-0.00897024631747463
5	A	26	50	20120618	18	290	4.72	-0.00212053121239184	-0.00858320434972443
5	A	26	50	20120618	18	292	4.76	-0.00202721433047866	-0.00941605592980933
5	A	26	50	20120618	18	294	4.8	-0.00191107204166876	-0.00915594670034993
5	A	26	50	20120618	18	296	4.84	-0.00173345388930252	-0.00963353369143113
5	A	26	50	20120618	18	298	4.88	-0.00179642881923499	-0.00910338745330433
5	A	26	50	20120618	18	300	4.92	-0.00152106729650532	-0.00913392032411593
5	A	26	50	20120618	18	302	4.96	-0.00145160112632156	-0.00993956950632863
5	A	26	50	20120618	18	304	5	-0.0018082940710233	-0.00937575084328173
5	A	26	50	20120618	18	306	5.04	-0.00223798164874693	-0.00903766187799303
5	A	26	50	20120618	18	308	5.08	-0.00189223471701795	-0.00906583301215543
5	A	26	50	20120618	18	310	5.12	-0.00246130718344908	-0.00861681313503423
5	A	26	50	20120618	18	312	5.16	-0.00232333650830396	-0.00810803566383483
5	A	26	50	20120618	18	314	5.2	-0.00254150016350344	-0.00830512753695503
5	A	26	50	20120618	18	316	5.24	-0.00234291629507501	-0.00822222633792863
5	A	26	50	20120618	18	318	5.28	-0.00262878542457311	-0.00812045952998033
5	A	26	50	20120618	18	320	5.32	-0.0024347411816799	-0.00757682169446843
5	A	26	50	20120618	18	322	5.36	-0.00227304707402597	-0.00801786540709793
5	A	26	50	20120618	18	324	5.4	-0.00261184314609588	-0.00827265719356293
5	A	26	50	20120618	18	326	5.44	-0.00237649679611356	-0.00741434976935523
5	A	26	50	20120618	18	328	5.48	-0.00267076635417216	-0.00727770845495873
5	A	26	50	20120618	18	330	5.52	-0.0031256693597129	-0.00673205536512053
5	A	26	50	20120618	18	332	5.56	-0.00312141257689015	-0.00710341370446403
5	A	26	50	20120618	18	334	5.6	-0.00304562487208258	-0.00638514877827043
5	A	26	50	20120618	18	336	5.64	-0.00294065487041544	-0.00661605449766683
5	A	26	50	20120618	18	338	5.68	-0.00287556569120722	-0.00679717989966783
5	A	26	50	20120618	18	340	5.72	-0.00276510146985025	-0.00725126973241023
5	A	26	50	20120618	18	342	5.76	-0.00284330040878167	-0.00690265901821743
5	A	26	50	20120618	18	344	5.8	-0.00293539399596341	-0.00797296412649263
5	A	26	50	20120618	18	346	5.84	-0.00328153690748985	-0.00748528672164383
5	A	26	50	20120618	18	348	5.88	-0.00330658262967948	-0.00763110628206013
5	A	26	50	20120618	18	350	5.92	-0.00329567904311358	-0.00786783149026583
5	A	26	50	20120618	18	352	5.96	-0.00343549526695759	-0.00834069500804863
5	A	26	50	20120618	18	354	6	-0.0039738085884071	-0.00796245651972413
5	A	26	50	20120618	18	356	6.04	-0.00373153259196915	-0.00903327781594963
5	A	26	50	20120618	18	358	6.08	-0.00386622936271738	-0.00814691239466453
5	A	26	50	20120618	18	360	6.12	-0.00403750476725638	-0.00838720142104733
5	A	26	50	20120618	18	362	6.16	-0.00392775472374842	-0.00860922587927203
5	A	26	50	20120618	18	364	6.2	-0.00400758707934438	-0.00871819103425293
5	A	26	50	20120618	18	366	6.24	-0.00402488291121221	-0.00840371236438803
5	A	26	50	20120618	18	368	6.28	-0.00389374995864116	-0.00837624126593893
5	A	26	50	20120618	18	370	6.32	-0.00377664600460885	-0.00724387339547893
5	A	26	50	20120618	18	372	6.36	-0.0036848988997499	-0.00681752336176253
5	A	26	50	20120618	18	374	6.4	-0.00374016636576744	-0.00698479654192003
5	A	26	50	20120618	18	376	6.44	-0.00413932814374725	-0.00672875317645243
5	A	26	50	20120618	18	378	6.48	-0.00372381805698641	-0.00693083015237983
5	A	26	50	20120618	18	380	6.52	-0.00383367416651155	-0.00692938765454623
5	A	26	50	20120618	18	382	6.56	-0.00385208015602584	-0.00640049299542213
5	A	26	50	20120618	18	384	6.6	-0.00349349216515051	-0.00550110973829533
5	A	26	50	20120618	18	386	6.64	-0.00339195870243994	-0.00611658255170793
5	A	26	50	20120618	18	388	6.68	-0.00380955475420528	-0.00576951333029813
5	A	26	50	20120618	18	390	6.72	-0.00377909259407176	-0.00632057578701243
5	A	26	50	20120618	18	392	6.76	-0.00366818996651046	-0.00545094758323803
5	A	26	50	20120618	18	394	6.8	-0.003371021270649	-0.00587050232078723
5	A	26	50	20120618	18	396	6.84	-0.00360976173318102	-0.00633636548143633
5	A	26	50	20120618	18	398	6.88	-0.00362323918843043	-0.00591751785066833
5	A	26	50	20120618	18	400	6.92	-0.00363618631359396	-0.00638570032155973
5	A	26	50	20120618	18	402	6.96	-0.00329931357196888	-0.00579667330176353
5	A	26	50	20120618	18	404	7	-0.00356611203157837	-0.00673366756858163
5	A	26	50	20120618	18	406	7.04	-0.00360662217907255	-0.00671138663390643
5	A	26	50	20120618	18	408	7.08	-0.00325364861603985	-0.00621515323700533
5	A	26	50	20120618	18	410	7.12	-0.00321262228059541	-0.00666259626600453
5	A	26	50	20120618	18	412	7.16	-0.00313480517932583	-0.00615174697193633
5	A	26	50	20120618	18	414	7.2	-0.00307584661591049	-0.00561068300510803
5	A	26	50	20120618	18	416	7.24	-0.00313882861691078	-0.00598592336068033
5	A	26	50	20120618	18	418	7.28	-0.00301972355068772	-0.00654705501795873
5	A	26	50	20120618	18	420	7.32	-0.00274241041324198	-0.00537058489755613
5	A	26	50	20120618	18	422	7.36	-0.00263991528530899	-0.00518917665284273
5	A	26	50	20120618	18	424	7.4	-0.00284054976340286	-0.00484152053280453
5	A	26	50	20120618	18	426	7.44	-0.00286848755232754	-0.00559240429481433
5	A	26	50	20120618	18	428	7.48	-0.00253669890845919	-0.00498781385476423
5	A	26	50	20120618	18	430	7.52	-0.00249715042618742	-0.00506479657003203
5	A	26	50	20120618	18	432	7.56	-0.0026905158465707	-0.00496725826063513
5	A	26	50	20120618	18	434	7.6	-0.00222084845143878	-0.00494066397459473
5	A	26	50	20120618	18	436	7.64	-0.00217939078085781	-0.00472907641246023
5	A	26	50	20120618	18	438	7.68	-0.00212185350207266	-0.00395608849247053
5	A	26	50	20120618	18	440	7.72	-0.00245280775993921	-0.00397124886185923
5	A	26	50	20120618	18	442	7.76	-0.00220799325015681	-0.00345334971318253
5	A	26	50	20120618	18	444	7.8	-0.00251776965992682	-0.00331977017114863
5	A	26	50	20120618	18	446	7.84	-0.00257278963857095	-0.00284785417645253
5	A	26	50	20120618	18	448	7.88	-0.00266112848874458	-0.00290691880588503
5	A	26	50	20120618	18	450	7.92	-0.00316168937914654	-0.00246426996086223
5	A	26	50	20120618	18	452	7.96	-0.00324093483611412	-0.00245563618706393
5	A	26	50	20120618	18	454	8	-0.00364761315917793	-0.00271749904134073
5	A	26	50	20120618	18	456	8.04	-0.00363658229339142	-0.00227149851017513
5	A	26	50	20120618	18	458	8.08	-0.00372349985893488	-0.00162405739918514
5	A	26	50	20120618	18	460	8.12	-0.00386212107231869	-0.00140435932227048
5	A	26	50	20120618	18	462	8.16	-0.00371250434848742	-0.00210687698044713
5	A	26	50	20120618	18	464	8.2	-0.00393567431969771	-0.00131747004099828
5	A	26	50	20120618	18	466	8.24	-0.00396869620637912	-0.0012790458585086
5	A	26	50	20120618	18	468	8.28	-0.00411281163945275	-0.00157600949340351
5	A	26	50	20120618	18	470	8.32	-0.00392604352533795	-0.00102205496995416
5	A	26	50	20120618	18	472	8.36	-0.00419778466134794	-0.00114691588537608
5	A	26	50	20120618	18	474	8.4	-0.00402781033328632	-0.00101298986101935
5	A	26	50	20120618	18	476	8.44	-0.00382754355071866	-0.00111399299364403
5	A	26	50	20120618	18	478	8.48	-0.00367350033843717	-0.00185299736172991
5	A	26	50	20120618	18	480	8.52	-0.00374601413884786	-0.00168064008381569
5	A	26	50	20120618	18	482	8.56	-0.00391323075046285	-0.00128904434839458
5	A	26	50	20120618	18	484	8.6	-0.00359796012100302	-0.00160012890570979
5	A	26	50	20120618	18	486	8.64	-0.00369888547188177	-0.0021094225648594
5	A	26	50	20120618	18	488	8.68	-0.00364178659930096	-0.00146287947948148
5	A	26	50	20120618	18	490	8.72	-0.00374195534592384	-0.00159539129027584
5	A	26	50	20120618	18	492	8.76	-0.00387109425737194	-0.000666359045813889
5	A	26	50	20120618	18	494	8.8	-0.00404829521673729	-0.00162512513042473
5	A	26	50	20120618	18	496	8.84	-0.00385318324260449	-0.00142469571329741
5	A	26	50	20120618	18	498	8.88	-0.00404289999199684	-0.00094770976298021
5	A	26	50	20120618	18	500	8.92	-0.00432559421204741	-0.00123535373049908
5	A	26	50	20120618	18	502	8.96	-0.00463059765104441	-0.00034844383699242
5	A	26	50	20120618	18	504	9	-0.0044949533572094	-0.00087523131790859
5	A	26	50	20120618	18	506	9.04	-0.00447114507188685	-0.00103879218746485
5	A	26	50	20120618	18	508	9.08	-0.00492015787794031	-0.000246804308264671
5	A	26	50	20120618	18	510	9.12	-0.0047536483731065	-0.00082933301674177
5	A	26	50	20120618	18	512	9.16	-0.00489265849521996	-0.000390622756490201
5	A	26	50	20120618	18	514	9.2	-0.00517406578092877	8.78410469996802e-05
5	A	26	50	20120618	18	516	9.24	-0.00554021981436279	-0.0006440144715284
5	A	26	50	20120618	18	518	9.28	-0.00582338779595675	-0.000124262703085040
5	A	26	50	20120618	18	520	9.32	-0.00600606176180849	-0.00061483924573664
5	A	26	50	20120618	18	522	9.36	-0.00611084084464471	0.00028298837647154
5	A	26	50	20120618	18	524	9.4	-0.00615813214617046	9.4897972675920e-05
5	A	26	50	20120618	18	526	9.44	-0.00601716333827311	-1.62874975978503e-05
5	A	26	50	20120618	18	528	9.48	-0.00624420118357649	-0.000231757075961020
5	A	26	50	20120618	18	530	9.52	-0.00612733764584979	0.00024131857385622
5	A	26	50	20120618	18	532	9.56	-0.0060220423750633	-0.00040792565942583
5	A	26	50	20120618	18	534	9.6	-0.00636234458457714	0.00047450117708811
5	A	26	50	20120618	18	536	9.64	-0.00601730475962935	-4.56889975595899e-05
5	A	26	50	20120618	18	538	9.68	-0.00590593544159247	-1.01215264658996e-05
5	A	26	50	20120618	18	540	9.72	-0.00601121657024334	-0.00023255610662376
5	A	26	50	20120618	18	542	9.76	-0.00604639513260737	0.00094979007113046
5	A	26	50	20120618	18	544	9.8	-0.00598148980116225	0.0010118528333152
5	A	26	50	20120618	18	546	9.84	-0.00574200687650999	0.00041727502528668
5	A	26	50	20120618	18	548	9.88	-0.00617809377060336	0.00100319784631348
5	A	26	50	20120618	18	550	9.92	-0.00607124993596607	0.00051448806556421
5	A	26	50	20120618	18	552	9.96	-0.0060036293144812	0.00124077865372435
5	A	26	50	20120618	18	554	10	-0.00585943609966164	0.00142184041611497
5	A	26	50	20120618	18	556	10.04	-0.00608232322815946	0.00138616687900411
5	A	26	50	20120618	18	558	10.08	-0.00566064717026667	0.00119581373350869
5	A	26	50	20120618	18	560	10.12	-0.00584741528438147	0.00145484816066076
5	A	26	50	20120618	18	562	10.16	-0.00580987498536828	0.00201494037097081
5	A	26	50	20120618	18	564	10.2	-0.00558618175513991	0.00215577482857974
5	A	26	50	20120618	18	566	10.24	-0.00532359765194629	0.0012436141519169
5	A	26	50	20120618	18	568	10.28	-0.00548622514055138	0.00117783200806312
5	A	26	50	20120618	18	570	10.32	-0.00494349947278727	0.00140602243741983
5	A	26	50	20120618	18	572	10.36	-0.00508956652057698	0.00200138513397547
5	A	26	50	20120618	18	574	10.4	-0.00530510680961826	0.0018350170504979
5	A	26	50	20120618	18	576	10.44	-0.00479998508047765	0.00184780861216956
5	A	26	50	20120618	18	578	10.48	-0.00436529118674322	0.00276696964596614
5	A	26	50	20120618	18	580	10.52	-0.00409163379135621	0.00306605460120462
5	A	26	50	20120618	18	582	10.56	-0.00411776845798887	0.00246017722681273
5	A	26	50	20120618	18	584	10.6	-0.00443868887063038	0.00224221156151198
5	A	26	50	20120618	18	586	10.64	-0.00451624434239093	0.00282151586306687
5	A	26	50	20120618	18	588	10.68	-0.00414441224150398	0.00262633317825595
5	A	26	50	20120618	18	590	10.72	-0.00446450533921151	0.00338746291752515
5	A	26	50	20120618	18	592	10.76	-0.00435781706806608	0.00275805302945538
5	A	26	50	20120618	18	594	10.8	-0.00429199249780542	0.00328669313013825
5	A	26	50	20120618	18	596	10.84	-0.00397269843076064	0.00254982422453156
5	A	26	50	20120618	18	598	10.88	-0.00443627056543873	0.00285364679520399
5	A	26	50	20120618	18	600	10.92	-0.00444398510042147	0.00244443702986352
5	A	26	50	20120618	18	602	10.96	-0.00484303374131629	0.00258700389908635
5	A	26	50	20120618	18	604	11	-0.00485997601979352	0.00155963431456479
5	A	26	50	20120618	18	606	11.04	-0.00464577923363649	0.0022496715380535
5	A	26	50	20120618	18	608	11.08	-0.004416528144108	0.00233799624609151
5	A	26	50	20120618	18	610	11.12	-0.00428412239933082	0.00119524804808374
5	A	26	50	20120618	18	612	11.16	-0.00453896368327045	0.0016005757971955
5	A	26	50	20120618	18	614	11.2	-0.00449283203686584	0.00108103616078649
5	A	26	50	20120618	18	616	11.24	-0.00421189144163261	0.00090360185618335
5	A	26	50	20120618	18	618	11.28	-0.00457108754433975	0.00117267012856046
5	A	26	50	20120618	18	620	11.32	-0.00432992170554827	0.00108644552766257
5	A	26	50	20120618	18	622	11.36	-0.00419732504194017	0.00104383527302827
5	A	26	50	20120618	18	624	11.4	-0.00440906816756648	0.00131711083075343
5	A	26	50	20120618	18	626	11.44	-0.00412911752182691	0.00038687650476347
5	A	26	50	20120618	18	628	11.48	-0.00381948960448095	0.00064962324251677
5	A	26	50	20120618	18	630	11.52	-0.00409816038694657	0.000165113676047750
5	A	26	50	20120618	18	632	11.56	-0.00326795338622325	6.10487710605203e-05
5	A	26	50	20120618	18	634	11.6	-0.0031681594061944	0.000561178326325950
5	A	26	50	20120618	18	636	11.64	-0.00277995778332298	0.000388276576190220
5	A	26	50	20120618	18	638	11.68	-0.00253370077570696	-0.00071324022540656
5	A	26	50	20120618	18	640	11.72	-0.00266071129574368	-0.00069161690003788
5	A	26	50	20120618	18	642	11.76	-0.00240412345805452	-0.00045390881340639
5	A	26	50	20120618	18	644	11.8	-0.00224870138754972	-1.02134503474601e-05
5	A	26	50	20120618	18	646	11.84	-0.00213879578054989	-0.00061912431283063
5	A	26	50	20120618	18	648	11.88	-0.00193227817403655	-0.00106365406189137
5	A	26	50	20120618	18	650	11.92	-0.00156913641549038	-0.00178225839934001
5	A	26	50	20120618	18	652	11.96	-0.00146620288135306	-0.00207884019657308
5	A	26	50	20120618	18	654	12	-0.00128933426217487	-0.00190748701028814
5	A	26	50	20120618	18	656	12.04	-0.0012124788261277	-0.00193500053514411
5	A	26	50	20120618	18	658	12.08	-0.00125482038018515	-0.00185402266656263
5	A	26	50	20120618	18	660	12.12	-0.00122427336723789	-0.00256127086910543
5	A	26	50	20120618	18	662	12.16	-0.00146340273849956	-0.00242662359583183
5	A	26	50	20120618	18	664	12.2	-0.00119726895926438	-0.00247939497491183
5	A	26	50	20120618	18	666	12.24	-0.00124209952919161	-0.00229356731281603
5	A	26	50	20120618	18	668	12.28	-0.00112369449868192	-0.00251542206541323
5	A	26	50	20120618	18	670	12.32	-0.00147400934021736	-0.00288383884054713
5	A	26	50	20120618	18	672	12.36	-0.00136677659685042	-0.00323099291477063
5	A	26	50	20120618	18	674	12.4	-0.00106392276246822	-0.00424830744086373
5	A	26	50	20120618	18	676	12.44	-0.00109391116105834	-0.00466338619248803
5	A	26	50	20120618	18	678	12.48	-0.00116375916890395	-0.00440103543453223
5	A	26	50	20120618	18	680	12.52	-0.00117178483087042	-0.00426382136364293
5	A	26	50	20120618	18	682	12.56	-0.00091043816454387	-0.00420442439402323
5	A	26	50	20120618	18	684	12.6	-0.00074496810667841	-0.00443281281327873
5	A	26	50	20120618	18	686	12.64	-0.000990376586157011	-0.00434177988626873
5	A	26	50	20120618	18	688	12.68	-0.0005554564182526	-0.00416495369349743
5	A	26	50	20120618	18	690	12.72	-0.0006167201497746	-0.00416413344963123
5	A	26	50	20120618	18	692	12.76	-0.000495104854478319	-0.00454428112626493
5	A	26	50	20120618	18	694	12.8	-8.06342146858294e-05	-0.00427999996679653
5	A	26	50	20120618	18	696	12.84	1.85686240739003e-06	-0.00395581979189373
5	A	26	50	20120618	18	698	12.88	7.42080282584e-05	-0.00433191574667123
5	A	26	50	20120618	18	700	12.92	0.000530115125428421	-0.00457293309303863
5	A	26	50	20120618	18	702	12.96	0.000437964969704189	-0.00439921109903673
5	A	26	50	20120618	18	704	13	0.00069069200436808	-0.00511974583799803
5	A	26	50	20120618	18	706	13.04	0.00054340166184692	-0.00396921239432943
5	A	26	50	20120618	18	708	13.08	0.0005028632300815	-0.00387822896479413
5	A	26	50	20120618	18	710	13.12	0.00052018027515275	-0.00442532455246593
5	A	26	50	20120618	18	712	13.16	0.000843900830647769	-0.00455995061253603
5	A	26	50	20120618	18	714	13.2	0.0010522569147922	-0.00477260590591013
5	A	26	50	20120618	18	716	13.24	0.00113211048359159	-0.00452686508624433
5	A	26	50	20120618	18	718	13.28	0.00108282514094289	-0.00448818634531343
5	A	26	50	20120618	18	720	13.32	0.0015167907146927	-0.00509875890873243
5	A	26	50	20120618	18	722	13.36	0.00164021620334881	-0.00494139229457933
5	A	26	50	20120618	18	724	13.4	0.0020077844503452	-0.00470463880210243
5	A	26	50	20120618	18	726	13.44	0.00208865625290951	-0.00508522488494053
5	A	26	50	20120618	18	728	13.48	0.00252491285263036	-0.00577468228086863
5	A	26	50	20120618	18	730	13.52	0.00251433453518381	-0.00616200709133133
5	A	26	50	20120618	18	732	13.56	0.00312683042904762	-0.00576800719285423
5	A	26	50	20120618	18	734	13.6	0.00364466593811392	-0.00573354987940703
5	A	26	50	20120618	18	736	13.64	0.00382847127481562	-0.00575537119467443
5	A	26	50	20120618	18	738	13.68	0.00385420289058292	-0.00647040464287803
5	A	26	50	20120618	18	740	13.72	0.00369785451019482	-0.00636597204236463
5	A	26	50	20120618	18	742	13.76	0.00373424929622242	-0.00644808835286383
5	A	26	50	20120618	18	744	13.8	0.00380805710204272	-0.00612198484751623
5	A	26	50	20120618	18	746	13.84	0.00339236316751872	-0.00617931706533483
5	A	26	50	20120618	18	748	13.88	0.00397512522123362	-0.00635867470038273
5	A	26	50	20120618	18	750	13.92	0.00421382325735882	-0.00780628491603133
5	A	26	50	20120618	18	752	13.96	0.00401683037918802	-0.00699013519811803
5	A	26	50	20120618	18	754	14	0.00438347231630112	-0.00770847790605763
5	A	26	50	20120618	18	756	14.04	0.00476963747164272	-0.00873002093070213
5	A	26	50	20120618	18	758	14.08	0.00459006770456032	-0.00838604883699393
5	A	26	50	20120618	18	760	14.12	0.00483231541672702	-0.00810179898202483
5	A	26	50	20120618	18	762	14.16	0.00476242498247462	-0.00870513077200443
5	A	26	50	20120618	18	764	14.2	0.00503163467620792	-0.00863461808378453
5	A	26	50	20120618	18	766	14.24	0.00522818207710652	-0.00865529388606633
5	A	26	50	20120618	18	768	14.28	0.00485288515299172	-0.00786655162699183
5	A	26	50	20120618	18	770	14.32	0.00472082589053742	-0.00808784776523203
5	A	26	50	20120618	18	772	14.36	0.00495472974268602	-0.00833873632226483
5	A	26	50	20120618	18	774	14.4	0.00470369976429702	-0.00853630902799613
5	A	26	50	20120618	18	776	14.44	0.00458832115081082	-0.00819998782966033
5	A	26	50	20120618	18	778	14.48	0.00428326114327132	-0.00784814563747753
5	A	26	50	20120618	18	780	14.52	0.00430319448343292	-0.00744439473648783
5	A	26	50	20120618	18	782	14.56	0.00400949768186712	-0.00710622091838543
5	A	26	50	20120618	18	784	14.6	0.00367384823497352	-0.00752516754410283
5	A	26	50	20120618	18	786	14.64	0.00350716902451222	-0.00681687282352383
5	A	26	50	20120618	18	788	14.68	0.00364774892367992	-0.00772606365170573
5	A	26	50	20120618	18	790	14.72	0.00330724165319952	-0.00699176861478253
5	A	26	50	20120618	18	792	14.76	0.00426028724395062	-0.00863041079843643
5	A	26	50	20120618	18	794	14.8	0.00444906354132392	-0.00837573214905643
5	A	26	50	20120618	18	796	14.84	0.00395507874398702	-0.00808935390267593
5	A	26	50	20120618	18	798	14.88	0.00329249140574402	-0.00771065579494363
5	A	26	50	20120618	18	800	14.92	0.00322617893180432	-0.00810648002891623
5	A	26	50	20120618	18	802	14.96	0.00319259135969792	-0.00749320631759313
5	A	26	50	20120618	18	804	15	0.00315513591349852	-0.00781336305491103
5	A	26	50	20120618	18	806	15.04	0.00295354684125002	-0.00684115487038983
5	A	26	50	20120618	18	808	15.08	0.00281149615997745	-0.00657124514094303
5	A	26	50	20120618	18	810	15.12	0.00239418295092459	-0.00665381399978223
5	A	26	50	20120618	18	812	15.16	0.00227332425988418	-0.00725762662237303
5	A	26	50	20120618	18	814	15.2	0.0022671370755488	-0.00690927046662153
5	A	26	50	20120618	18	816	15.24	0.00181156231856594	-0.00717491634217763
5	A	26	50	20120618	18	818	15.28	0.00106943253850722	-0.00794603750026503
5	A	26	50	20120618	18	820	15.32	0.000946360603241698	-0.00785061344014393
5	A	26	50	20120618	18	822	15.36	0.00073997027594897	-0.00785929671141683
5	A	26	50	20120618	18	824	15.4	0.00069017581641781	-0.00766994765755073
5	A	26	50	20120618	18	826	15.44	0.00048577953024803	-0.00738898584911403
5	A	26	50	20120618	18	828	15.48	0.00082712825779802	-0.00802895991249473
5	A	26	50	20120618	18	830	15.52	0.000787353501356279	-0.00737463865252383
5	A	26	50	20120618	18	832	15.56	0.000765652394241671	-0.00792214436212873
5	A	26	50	20120618	18	834	15.6	0.00078430587112937	-0.00742661807200883
5	A	26	50	20120618	18	836	15.64	0.00104590709589714	-0.00766692124052723
5	A	26	50	20120618	18	838	15.68	0.000807498973552279	-0.00746296336056183
5	A	26	50	20120618	18	840	15.72	0.00104485350679317	-0.00744778177796973
5	A	26	50	20120618	18	842	15.76	0.00107825723113642	-0.00658451753522593
5	A	26	50	20120618	18	844	15.8	0.000993192285359679	-0.00668754299324483
5	A	26	50	20120618	18	846	15.84	0.00081915209330624	-0.00654875914530133
5	A	26	50	20120618	18	848	15.88	0.00112487678122005	-0.00756079865480683
5	A	26	50	20120618	18	850	15.92	0.00073862677306471	-0.00624249705623383
5	A	26	50	20120618	18	852	15.96	0.00090978904051873	-0.00632942876391293
5	A	26	50	20120618	18	854	16	0.00113964824187904	-0.00638934192148283
5	A	26	50	20120618	18	856	16.04	0.00102670207572011	-0.00645519477601473
5	A	26	50	20120618	18	858	16.08	0.0013259143101792	-0.00656638731735633
5	A	26	50	20120618	18	860	16.12	0.00101549443323831	-0.00617238741887923
5	A	26	50	20120618	18	862	16.16	0.00115088416863209	-0.00838487503973723
5	A	26	50	20120618	18	864	16.2	0.00124895987918267	-0.00831154806652813
5	A	26	50	20120618	18	866	16.24	0.00095995826664391	-0.00721334759573513
5	A	26	50	20120618	18	868	16.28	0.0007420774541569	-0.00737253854538363
5	A	26	50	20120618	18	870	16.32	0.00073328811686676	-0.00737411539350573
5	A	26	50	20120618	18	872	16.36	0.00050569165720624	-0.00643427855742723
5	A	26	50	20120618	18	874	16.4	0.000443706676767431	-0.00659243006010743
5	A	26	50	20120618	18	876	16.44	4.54924218744098e-05	-0.00644065666059353
5	A	26	50	20120618	18	878	16.48	0.000121357908427920	-0.00590107054693793
5	A	26	50	20120618	18	880	16.52	-4.82982215821697e-05	-0.00683369489384823
5	A	26	50	20120618	18	882	16.56	9.74817408542876e-06	-0.00617828468943423
5	A	26	50	20120618	18	884	16.6	-2.23728585567982e-06	-0.00630609424013373
5	A	26	50	20120618	18	886	16.64	-0.00012595268829208	-0.00649019656168343
5	A	26	50	20120618	18	888	16.68	-0.000403371891754991	-0.00564048755593503
5	A	26	50	20120618	18	890	16.72	-0.00029256118807525	-0.00568481608004763
5	A	26	50	20120618	18	892	16.76	-0.000432702681038609	-0.00576131796270423
5	A	26	50	20120618	18	894	16.8	-0.000118209869038091	-0.00583361256001273
5	A	26	50	20120618	18	896	16.84	-0.0002538541628731	-0.00591721379475243
5	A	26	50	20120618	18	898	16.88	-0.000267663958309671	-0.00569923398731603
5	A	26	50	20120618	18	900	16.92	-0.00028152325122093	-0.00548130367735433
5	A	26	50	20120618	18	902	16.96	-0.00030779226814201	-0.00628963279426773
5	A	26	50	20120618	18	904	17	-0.00042693268970413	-0.00603923921198173
5	A	26	50	20120618	18	906	17.04	-0.000205601196124930	-0.00564282807938073
5	A	26	50	20120618	18	908	17.08	-0.0005067721163679	-0.00594159483656773
5	A	26	50	20120618	18	910	17.12	-0.00062022032834147	-0.00510624716954513
5	A	26	50	20120618	18	912	17.16	-0.000489278294601351	-0.00529633161446373
5	A	26	50	20120618	18	914	17.2	-0.0007464530309189	-0.00539652864535783
5	A	26	50	20120618	18	916	17.24	-0.0005881176804756	-0.00548228655578013
5	A	26	50	20120618	18	918	17.28	-0.00074076789239816	-0.00576207456696003
5	A	26	50	20120618	18	920	17.32	-0.00054484274546699	-0.00534001667140543
5	A	26	50	20120618	18	922	17.36	-0.000862998370594061	-0.00506462686440453
5	A	26	50	20120618	18	924	17.4	-0.000678775840891531	-0.00583584701744123
5	A	26	50	20120618	18	926	17.44	-0.00055969905893972	-0.00550576957198333
5	A	26	50	20120618	18	928	17.48	-0.000690011767644589	-0.00618409003610783
5	A	26	50	20120618	18	930	17.52	-0.000609111680809031	-0.00579050733063153
5	A	26	50	20120618	18	932	17.56	-0.00078231748686068	-0.00536946059777403
5	A	26	50	20120618	18	934	17.6	-0.00057987281540697	-0.00621890797401343
5	A	26	50	20120618	18	936	17.64	-0.00060328512093206	-0.00546139155039613
5	A	26	50	20120618	18	938	17.68	-0.000459608094062760	-0.00631671498398713
5	A	26	50	20120618	18	940	17.72	-0.000276283589972341	-0.00620664674242763
5	A	26	50	20120618	18	942	17.76	-0.000709570341212209	-0.00534225112883403
5	A	26	50	20120618	18	944	17.8	-0.00021295510664927	-0.00564169670853083
5	A	26	50	20120618	18	946	17.84	-0.000184635480062751	-0.00497655671480773
5	A	26	50	20120618	18	948	17.88	7.19664997620387e-05	-0.00487410401328163
5	A	26	50	20120618	18	950	17.92	-2.30050120191300e-05	-0.00586413128868873
5	A	26	50	20120618	18	952	17.96	0.000303140919735359	-0.00514313693031963
5	A	26	50	20120618	18	954	18	0.0004529273491941	-0.00555847024038523
5	A	26	50	20120618	18	956	18.04	0.000229347256050729	-0.00473821930314103
5	A	26	50	20120618	18	958	18.08	0.000361293381420139	-0.00467344832198433
5	A	26	50	20120618	18	960	18.12	7.35857742909605e-05	-0.00464196792808593
5	A	26	50	20120618	18	962	18.16	0.00031792652252997	-0.00482471967568353
5	A	26	50	20120618	18	964	18.2	0.00015121902779742	-0.00496257721374373
5	A	26	50	20120618	18	966	18.24	0.000284664219542950	-0.00427532599097283
5	A	26	50	20120618	18	968	18.28	0.000530694952989	-0.00442173952108533
5	A	26	50	20120618	18	970	18.32	0.000535849761423851	-0.00450624585250493
5	A	26	50	20120618	18	972	18.36	0.000177898166651600	-0.00429921912910913
5	A	26	50	20120618	18	974	18.4	0.000240088208056950	-0.00423688766634753
5	A	26	50	20120618	18	976	18.44	8.38741779572195e-05	-0.00434968534008243
5	A	26	50	20120618	18	978	18.48	0.00030707950450656	-0.00403328333977273
5	A	26	50	20120618	18	980	18.52	0.0003436934936364	-0.00506058221361613
5	A	26	50	20120618	18	982	18.56	1.40403122472297e-05	-0.00458865914785223
5	A	26	50	20120618	18	984	18.6	-5.79219448741206e-05	-0.00401616428460013
5	A	26	50	20120618	18	986	18.64	-4.83618611924804e-05	-0.00457172394044283
5	A	26	50	20120618	18	988	18.68	-0.000287837714776929	-0.00400509806347463
5	A	26	50	20120618	18	990	18.72	7.43565206824497e-05	-0.00394568695171933
5	A	26	50	20120618	18	992	18.76	-1.74259395155692e-05	-0.00451405938243703
5	A	26	50	20120618	18	994	18.8	-0.00025937666683417	-0.00394227162596613
5	A	26	50	20120618	18	996	18.84	-7.02043896633302e-05	-0.00429007623842843
5	A	26	50	20120618	18	998	18.88	-0.000425023501394931	-0.00381517625311573
5	A	26	50	20120618	18	1000	18.92	-0.000382123332980341	-0.00443907777936003
5	A	26	50	20120618	18	1002	18.96	-0.000379740383127740	-0.00348478768067413
5	A	26	50	20120618	18	1004	19	-0.00031187934533727	-0.00362750304232103
5	A	26	50	20120618	18	1006	19.04	-0.000244039520750231	-0.00377023961717133
5	A	26	50	20120618	18	1008	19.08	-0.0007081349144464	-0.00434436082602013
5	A	26	50	20120618	18	1010	19.12	-0.00073173106773459	-0.00341901967895593
5	A	26	50	20120618	18	1012	19.16	-0.000741284080348419	-0.00354496246775303
5	A	26	50	20120618	18	1014	19.2	-0.00115888013211376	-0.00361749041029943
5	A	26	50	20120618	18	1016	19.24	-0.00100426416333951	-0.00409375511169973
5	A	26	50	20120618	18	1018	19.28	-0.00136698872888478	-0.00284257915986483
5	A	26	50	20120618	18	1020	19.32	-0.00141400425876587	-0.00347366489100603
5	A	26	50	20120618	18	1022	19.36	-0.00142229862130919	-0.00353683073976943
5	A	26	50	20120618	18	1024	19.4	-0.00142830195788146	-0.00302410054166323
5	A	26	50	20120618	18	1026	19.44	-0.00144605740915706	-0.00345721051620783
5	A	26	50	20120618	18	1028	19.48	-0.00144706857185415	-0.00356216637573933
5	A	26	50	20120618	18	1030	19.52	-0.001301093447946	-0.00315484458550463
5	A	26	50	20120618	18	1032	19.56	-0.00208987813342741	-0.00293656779322013
5	A	26	50	20120618	18	1034	19.6	-0.00212142216693614	-0.00238983990107453
5	A	26	50	20120618	18	1036	19.64	-0.00222971557047486	-0.00286554598811783
5	A	26	50	20120618	18	1038	19.68	-0.00241939696452815	-0.00310811896940383
5	A	26	50	20120618	18	1040	19.72	-0.00235608969440852	-0.00202332524318212
5	A	26	50	20120618	18	1042	19.76	-0.00230273848776799	-0.00203729060211056
5	A	26	50	20120618	18	1044	19.8	-0.00248870757122005	-0.00242662359583183
5	A	26	50	20120618	18	1046	19.84	-0.00266631865251849	-0.00266023753420033
5	A	26	50	20120618	18	1048	19.88	-0.00257942937124629	-0.00282493684567423
5	A	26	50	20120618	18	1050	19.92	-0.00265693534553215	-0.0021442829291719
5	A	26	50	20120618	18	1052	19.96	-0.0027152504417766	-0.00233143288094853
5	A	26	50	20120618	18	1054	20	-0.00297159786316016	-0.00176346350109607
5	A	26	50	20120618	18	1056	20.04	-0.00291426564534155	-0.00250569934717193
5	A	26	50	20120618	18	1058	20.08	-0.00304773205029052	-0.00185229732601653
5	A	26	50	20120618	18	1060	20.12	-0.0036106456166575	-0.00180431305984521
5	A	26	50	20120618	18	1062	20.16	-0.00351324872861687	-0.00239015102805823
5	A	26	50	20120618	18	1064	20.2	-0.00366770206283144	-0.00197207414368172
5	A	26	50	20120618	18	1066	20.24	-0.00367702173020748	-0.00183421660562159
5	A	26	50	20120618	18	1068	20.28	-0.00389262565885907	-0.00233945147184723
5	A	26	50	20120618	18	1070	20.32	-0.00433175311211154	-0.00174922944159078
5	A	26	50	20120618	18	1072	20.36	-0.00482550456421067	-0.00173181340157016
5	A	26	50	20120618	18	1074	20.4	-0.00554285732265661	-0.00065213912844423
5	A	26	50	20120618	18	1076	20.44	-0.00547663677259849	-0.000511926924802749
5	A	26	50	20120618	18	1078	20.48	-0.00610145046659055	-0.000228080120698851
5	A	26	50	20120618	18	1080	20.52	-0.00599648046492341	-0.00086995630132094
5	A	26	50	20120618	18	1082	20.56	-0.00591105489468826	-0.00047285220407438
5	A	26	50	20120618	18	1084	20.6	-0.00566139670345473	-0.00126678462692282
5	A	26	50	20120618	18	1086	20.64	-0.00572686064925698	-0.000458010032737270
5	A	26	50	20120618	18	1088	20.68	-0.00585341862095375	-0.0009043782594291
5	A	26	50	20120618	18	1090	20.72	-0.00607917660298318	-0.000328333720135481
5	A	26	50	20120618	18	1092	20.76	-0.00586003006935784	-0.00055388664119836
5	A	26	50	20120618	18	1094	20.8	-0.00604882757993465	-0.000735287814843961
5	A	26	50	20120618	18	1096	20.84	-0.00579842692658087	-0.00111637594349664
5	A	26	50	20120618	18	1098	20.88	-0.00567304982320868	-0.000214440030889759
5	A	26	50	20120618	18	1100	20.92	-0.00535422244663948	-0.00082121543089375
5	A	26	50	20120618	18	1102	20.96	-0.00562616864361601	4.86036917116397e-05
5	A	26	50	20120618	18	1104	21	-0.00570675053240003	-0.000228454887292879
5	A	26	50	20120618	18	1106	21.04	-0.00591585614973252	4.29638080249022e-06
5	A	26	50	20120618	18	1108	21.08	-0.00571725813916846	0.000192768622259950
5	A	26	50	20120618	18	1110	21.12	-0.00593742997762652	0.00070433916524498
5	A	26	50	20120618	18	1112	21.16	-0.00615515522662167	0.000162221609312690
5	A	26	50	20120618	18	1114	21.2	-0.00618381426446316	0.00070445230232997
5	A	26	50	20120618	18	1116	21.24	-0.006267146798626	0.00143116715455882
5	A	26	50	20120618	18	1118	21.28	-0.0064720309884748	0.00026277926466523
5	A	26	50	20120618	18	1120	21.32	-0.00654827124162233	0.00084477057198863
5	A	26	50	20120618	18	1122	21.36	-0.00688417524695719	0.0008423664089326
5	A	26	50	20120618	18	1124	21.4	-0.00691733148392703	0.00148022622303755
5	A	26	50	20120618	18	1126	21.44	-0.00714145604929191	0.00192334175853591
5	A	26	50	20120618	18	1128	21.48	-0.00694799163395927	0.00183086633369233
5	A	26	50	20120618	18	1130	21.52	-0.00709955997250661	0.00262795245278487
5	A	26	50	20120618	18	1132	21.56	-0.00778191094528382	0.00138616687900411
5	A	26	50	20120618	18	1134	21.6	-0.00774072904634751	0.00297997142166297
5	A	26	50	20120618	18	1136	21.64	-0.00793097612582575	0.00267466392675005
5	A	26	50	20120618	18	1138	21.68	-0.0078282052262481	0.00301851581230544
5	A	26	50	20120618	18	1140	21.72	-0.00817510474203041	0.00307185287681035
5	A	26	50	20120618	18	1142	21.76	-0.00810570928252476	0.00295727329398688
5	A	26	50	20120618	18	1144	21.8	-0.00805204694890051	0.00236357936943484
5	A	26	50	20120618	18	1146	21.84	-0.00781021642973471	0.00199845771190135
5	A	26	50	20120618	18	1148	21.88	-0.00832188596766911	0.00259809133341536
5	A	26	50	20120618	18	1150	21.92	-0.00839256129044871	0.00311185390742207
5	A	26	50	20120618	18	1152	21.96	-0.0081185503416711	0.00286148860940735
5	A	26	50	20120618	18	1154	22	-0.00828544875523457	0.0030580572235094
5	A	26	50	20120618	18	1156	22.04	-0.00850251639492322	0.00329307123330456
5	A	26	50	20120618	18	1158	22.08	-0.00826873275092732	0.00276197747209096
5	A	26	50	20120618	18	1160	22.12	-0.00853991527258017	0.00332682143997059
5	A	26	50	20120618	18	1162	22.16	-0.00848812677192607	0.00296421708257813
5	A	26	50	20120618	18	1164	22.2	-0.00844528317205398	0.00370562561372004
5	A	26	50	20120618	18	1166	22.24	-0.00870438123881635	0.0031686062976801
5	A	26	50	20120618	18	1168	22.28	-0.00868654800579483	0.00301297209514094
5	A	26	50	20120618	18	1170	22.32	-0.00912212578300574	0.00304363224517319
5	A	26	50	20120618	18	1172	22.36	-0.00963656435109526	0.00461313069933554
5	A	26	50	20120618	18	1174	22.4	-0.0104362052469882	0.00470224241722101
5	A	26	50	20120618	18	1176	22.44	-0.0103774248744818	0.00511764785217823
5	A	26	50	20120618	18	1178	22.48	-0.0102412997480355	0.0046052429231914
5	A	26	50	20120618	18	1180	22.52	-0.0104571808625453	0.00460233105746648
5	A	26	50	20120618	18	1182	22.56	-0.0101967334239124	0.00462775274833166
5	A	26	50	20120618	18	1184	22.6	-0.0106863767977449	0.00527049888242664
5	A	26	50	20120618	18	1186	22.64	-0.0103984917068136	0.00541328424764486
5	A	26	50	20120618	18	1188	22.68	-0.0108242887830272	0.00469979087801064
5	A	26	50	20120618	18	1190	22.72	-0.0117704952369906	0.00498843045187742
5	A	26	50	20120618	18	1192	22.76	-0.0115248534122742	0.00567286031859132
5	A	26	50	20120618	18	1194	22.8	-0.0114581378874692	0.00556930453048655
5	A	26	50	20120618	18	1196	22.84	-0.0116618129247222	0.00597415144698709
5	A	26	50	20120618	18	1198	22.88	-0.0119027100629369	0.0057086045663803
5	A	26	50	20120618	18	1200	22.92	-0.0118755713046749	0.00540583558481184
5	A	26	50	20120618	18	1202	22.96	-0.0117217685086990	0.00575653933507693
5	A	26	50	20120618	18	1204	23	-0.0115047998639597	0.00531773715094381
5	A	26	50	20120618	18	1206	23.04	-0.0116446655852784	0.00557477046590512
5	A	26	50	20120618	18	1208	23.08	-0.0117656020580648	0.00625178985355218
5	A	26	50	20120618	18	1210	23.12	-0.0113208177505628	0.00615036245685878
5	A	26	50	20120618	18	1212	23.16	-0.0112342395962743	0.00644529669529169
5	A	26	50	20120618	18	1214	23.2	-0.0114856726255287	0.00720246663658625
5	A	26	50	20120618	18	1216	23.24	-0.0113619713652279	0.00701764306611971
5	A	26	50	20120618	18	1218	23.28	-0.0113456725539215	0.0068949388263804
5	A	26	50	20120618	18	1220	23.32	-0.0113168933079272	0.00618073269311074
5	A	26	50	20120618	18	1222	23.36	-0.0115764156387583	0.00776880967084199
5	A	26	50	20120618	18	1224	23.4	-0.0116767399488731	0.00792383576154933
5	A	26	50	20120618	18	1226	23.44	-0.0117078385051097	0.00723019229347657
5	A	26	50	20120618	18	1228	23.48	-0.0120678053542083	0.0081822196504627
5	A	26	50	20120618	18	1230	23.52	-0.0121921500816799	0.00850291378893424
5	A	26	50	20120618	18	1232	23.56	-0.0124311238894497	0.00847546390368858
5	A	26	50	20120618	18	1234	23.6	-0.0123581009721566	0.00862640998826847
5	A	26	50	20120618	18	1236	23.64	-0.0127501280427142	0.00845483052781355
5	A	26	50	20120618	18	1238	23.68	-0.0127714331700314	0.00892663338542465
5	A	26	50	20120618	18	1240	23.72	-0.0128195305732877	0.00929277327672305
5	A	26	50	20120618	18	1242	23.76	-0.0127956020798124	0.00876245733296876
5	A	26	50	20120618	18	1244	23.8	-0.0125165141043458	0.00947333299329903
5	A	26	50	20120618	18	1246	23.84	-0.0123629941510824	0.00900321304982716
5	A	26	50	20120618	18	1248	23.88	-0.0124799566837585	0.00922083930387294
5	A	26	50	20120618	18	1250	23.92	-0.0121486488725013	0.00982383168259758
5	A	26	50	20120618	18	1252	23.96	-0.0121305398678352	0.0100664046638836
5	A	26	50	20120618	18	1254	24	-0.0124369433782589	0.00973706260947818
5	A	26	50	20120618	18	1256	24.04	-0.0122913783762838	0.0106010905275456
5	A	26	50	20120618	18	1258	24.08	-0.0124960080076914	0.00983340590841485
5	A	26	50	20120618	18	1260	24.12	-0.012488731878913	0.0101114897922521
5	A	26	50	20120618	18	1262	24.16	-0.0127921089723133	0.00966710146454758
5	A	26	50	20120618	18	1264	24.2	-0.0128720827492655	0.0101213610029174
5	A	26	50	20120618	18	1266	24.24	-0.0127794022634554	0.00960776813453822
5	A	26	50	20120618	18	1268	24.28	-0.0127694320578406	0.010156256722569
5	A	26	50	20120618	18	1270	24.32	-0.0127922433226017	0.00965599281701514
5	A	26	50	20120618	18	1272	24.36	-0.0130313019831853	0.0101866198877531
5	A	26	50	20120618	18	1274	24.4	-0.012976324430948	0.00954818024608763
5	A	26	50	20120618	18	1276	24.44	-0.0130196983609060	0.0098923149743555
5	A	26	50	20120618	18	1278	24.48	-0.0135933387371436	0.00939460372428172
5	A	26	50	20120618	18	1280	24.52	-0.0132968064373852	0.00963507659842764
5	A	26	50	20120618	18	1282	24.56	-0.013506463598007	0.00980838847049647
5	A	26	50	20120618	18	1284	24.6	-0.0134050220591780	0.00932327079219562
5	A	26	50	20120618	18	1286	24.64	-0.0132846442007488	0.00963709892382184
5	A	26	50	20120618	18	1288	24.68	-0.0136055292580512	0.00936576790974493
5	A	26	50	20120618	18	1290	24.72	-0.0137760197740631	0.0089701628788745
5	A	26	50	20120618	18	1292	24.76	-0.0139695831843451	0.00986305489575
5	A	26	50	20120618	18	1294	24.8	-0.0137507972751782	0.0096475075356409
5	A	26	50	20120618	18	1296	24.84	-0.0136531741129676	0.00949716249182502
5	A	26	50	20120618	18	1298	24.88	-0.0136194026930981	0.00893256601131881
5	A	26	50	20120618	18	1300	24.92	-0.0137266071521938	0.0100733201682036
5	A	26	50	20120618	18	1302	24.96	-0.0135965277887267	0.00938898222537129
5	A	26	50	20120618	18	1304	25	-0.0142438062651571	0.00991391708652075
5	A	26	50	20120618	18	1306	25.04	-0.0144891228207541	0.0103956618654753
5	A	26	50	20120618	18	1308	25.08	-0.0150545749004656	0.00948416586918681
5	A	26	50	20120618	18	1310	25.12	-0.0147689179030018	0.00950723169238912
5	A	26	50	20120618	18	1312	25.16	-0.0150512727117974	0.00929029840298889
5	A	26	50	20120618	18	1314	25.2	-0.0152277877775850	0.00959525234451122
5	A	26	50	20120618	18	1316	25.24	-0.0152711263522040	0.0103812651714104
5	A	26	50	20120618	18	1318	25.28	-0.0152853109142346	0.0101201730635250
5	A	26	50	20120618	18	1320	25.32	-0.0154732881809452	0.00984172855522941
5	A	26	50	20120618	18	1322	25.36	-0.0157198138891381	0.0103941627990992
5	A	26	50	20120618	18	1324	25.4	-0.0158246707537202	0.00934237681742328
5	A	26	50	20120618	18	1326	25.44	-0.0159888680193795	0.0095472044387296
5	A	26	50	20120618	18	1328	25.48	-0.0161732178283027	0.0105927113121886
5	A	26	50	20120618	18	1330	25.52	-0.0162257982885517	0.0104039420858830
5	A	26	50	20120618	18	1332	25.56	-0.016113332955004	0.0102561638396828
5	A	26	50	20120618	18	1334	25.6	-0.0164316512146907	0.0106688101439799
5	A	26	50	20120618	18	1336	25.64	-0.0163655225885142	0.0105683868389158
5	A	26	50	20120618	18	1338	25.68	-0.0161563674737070	0.0108504022364564
5	A	26	50	20120618	18	1340	25.72	-0.0166006638775300	0.0104164578759100
5	A	26	50	20120618	18	1342	25.76	-0.0166149474345099	0.00950868833235836
5	A	26	50	20120618	18	1344	25.8	-0.016714621206386	0.0106301455451846
5	A	26	50	20120618	18	1346	25.84	-0.0173954518995837	0.0104727718599637
5	A	26	50	20120618	18	1348	25.88	-0.0178907024180589	0.0102478482639361
5	A	26	50	20120618	18	1350	25.92	-0.0182035618133949	0.0107914931705158
5	A	26	50	20120618	18	1352	25.96	-0.0188034782776214	0.0102123656456561
5	A	26	50	20120618	18	1354	26	-0.0191374235971723	0.0112309741771588
5	A	26	50	20120618	18	1356	26.04	-0.0193721406221194	0.0114765240779936
5	A	26	50	20120618	18	1358	26.08	-0.0193682303216194	0.0108636958439427
5	A	26	50	20120618	18	1360	26.12	-0.020003021292294	0.0110449060987574
5	A	26	50	20120618	18	1362	26.16	-0.0200713419494923	0.0106602258676563
5	A	26	50	20120618	18	1364	26.2	-0.0215203522365676	0.0115216162774299
5	A	26	50	20120618	18	1366	26.24	-0.0218550824446457	0.0109048918850146
5	A	26	50	20120618	18	1368	26.28	-0.0217593896839477	0.0111711388013348
5	A	26	50	20120618	18	1370	26.32	-0.022087572083232	0.0105096262653992
5	A	26	50	20120618	18	1372	26.36	-0.0220169533289949	0.0109002815488013
5	A	26	50	20120618	18	1374	26.4	-0.0224064913836827	0.0109415129452123
5	A	26	50	20120618	18	1376	26.44	-0.0224601466462392	0.0109779430865790
5	A	26	50	20120618	18	1378	26.48	-0.0223084934548781	0.0106366014300968
5	A	26	50	20120618	18	1380	26.52	-0.0223787798689280	0.0111693356790428
5	A	26	50	20120618	18	1382	26.56	-0.0224061024749531	0.0106746154906534
5	A	26	50	20120618	18	1384	26.6	-0.0223619224432646	0.0113925268634565
5	A	26	50	20120618	18	1386	26.64	-0.0226690754868764	0.0115440032781223
5	A	26	50	20120618	18	1388	26.68	-0.022724901567251	0.0109885355461612
5	A	26	50	20120618	18	1390	26.72	-0.0225747615844017	0.0115323925847752
5	A	26	50	20120618	18	1392	26.76	-0.0228253178012473	0.0111773259856702
5	A	26	50	20120618	18	1394	26.8	-0.0229955254745468	0.0125196197173288
5	A	26	50	20120618	18	1396	26.84	-0.0232601389742024	0.0119988921415274
5	A	26	50	20120618	18	1398	26.88	-0.0237664132873963	0.0128341408136006
5	A	26	50	20120618	18	1400	26.92	-0.0242437810753754	0.0127922093814762
5	A	26	50	20120618	18	1402	26.96	-0.0245375203033481	0.0131255324470597
5	A	26	50	20120618	18	1404	27	-0.0246213690254612	0.0134673620072209
5	A	26	50	20120618	18	1406	27.04	-0.0248036470115154	0.0138756596048137
5	A	26	50	20120618	18	1408	27.08	-0.0249366113706498	0.0133570392072202
5	A	26	50	20120618	18	1410	27.12	-0.0248700726225401	0.0129877173354065
5	A	26	50	20120618	18	1412	27.16	-0.025269983933708	0.0129529559660433
5	A	26	50	20120618	18	1414	27.2	-0.0253760145955469	0.0132747249068223
5	A	26	50	20120618	18	1416	27.24	-0.0252654372371049	0.0127889284060115
5	A	26	50	20120618	18	1418	27.28	-0.025277839890047	0.0130592270441879
5	A	26	50	20120618	18	1420	27.32	-0.0254088667766008	0.0134316601858388
5	A	26	50	20120618	18	1422	27.36	-0.0254563772812288	0.0135695530792380
5	A	26	50	20120618	18	1424	27.4	-0.0256880254627455	0.0130967814853367
5	A	26	50	20120618	18	1426	27.44	-0.0256796886737953	0.0131687578845937
5	A	26	50	20120618	18	1428	27.48	-0.0257540975203795	0.0130845909644290
5	A	26	50	20120618	18	1430	27.52	-0.0258882710321097	0.0133275882097838
5	A	26	50	20120618	18	1432	27.56	-0.0258312499412748	0.0131700731032067
5	A	26	50	20120618	18	1434	27.6	-0.0259895357942434	0.0131230858575968
5	A	26	50	20120618	18	1436	27.64	-0.0264431094390355	0.0131128681646087
5	A	26	50	20120618	18	1438	27.68	-0.0264065095920413	0.0128060969586587
5	A	26	50	20120618	18	1440	27.72	-0.0261702086479044	0.0131295134582378
5	A	26	50	20120618	18	1442	27.76	-0.0262893419983987	0.0123922273596302
5	A	26	50	20120618	18	1444	27.8	-0.0259577089180222	0.0130574734193705
5	A	26	50	20120618	18	1446	27.84	-0.0260355260192918	0.0128072636848477
5	A	26	50	20120618	18	1448	27.88	-0.0262768262083717	0.0126967782502873
5	A	26	50	20120618	18	1450	27.92	-0.0262367332538784	0.0126207642713097
5	A	26	50	20120618	18	1452	27.96	-0.0265096764714164	0.0126100162482357
5	A	26	50	20120618	18	1454	28	-0.0272213087360026	0.0124577054475681
5	A	26	50	20120618	18	1456	28.04	-0.0278229858961142	0.0134170372176039
5	A	26	50	20120618	18	1458	28.08	-0.0283828023347796	0.0130407856993345
5	A	26	50	20120618	18	1460	28.12	-0.029212592142502	0.0128749691591463
5	A	26	50	20120618	18	1462	28.16	-0.0292742518538215	0.0118971819021215
5	A	26	50	20120618	18	1464	28.2	-0.0302362706296258	0.0125733881169702
5	A	26	50	20120618	18	1466	28.24	-0.0303974909757363	0.0125398712555420
5	A	26	50	20120618	18	1468	28.28	-0.0306642116535999	0.0129340125753754
5	A	26	50	20120618	18	1470	28.32	-0.0312087545857916	0.0131339116624168
5	A	26	50	20120618	18	1472	28.36	-0.0314285940840625	0.0124103292932286
5	A	26	50	20120618	18	1474	28.4	-0.0313088101953295	0.0129658323805288
5	A	26	50	20120618	18	1476	28.44	-0.0312026027567953	0.0135739442123492
5	A	26	50	20120618	18	1478	28.48	-0.0311772883340288	0.0139682269535388
5	A	26	50	20120618	18	1480	28.52	-0.0315983704222254	0.0145334174037412
5	A	26	50	20120618	18	1482	28.56	-0.0318015929111384	0.0143563578657321
5	A	26	50	20120618	18	1484	28.6	-0.0319142350213814	0.0142974558708593
5	A	26	50	20120618	18	1486	28.64	-0.031781086814484	0.0142338869712306
5	A	26	50	20120618	18	1488	28.68	-0.0320442012477635	0.0142118959503357
5	A	26	50	20120618	18	1490	28.72	-0.0318833344550436	0.0147415896401225
5	A	26	50	20120618	18	1492	28.76	-0.0320801929829259	0.0137727119285407
5	A	26	50	20120618	18	1494	28.8	-0.0320403828711451	0.0144162498100986
5	A	26	50	20120618	18	1496	28.84	-0.032242332567852	0.0140989002867021
5	A	26	50	20120618	18	1498	28.88	-0.0318079568721691	0.0138157040208369
5	A	26	50	20120618	18	1500	28.92	-0.0318029364140227	0.0135834194432171
5	A	26	50	20120618	18	1502	28.96	-0.031885385064709	0.0144371801708217
5	A	26	50	20120618	18	1504	29	-0.0315084264396585	0.014137579027633
5	A	26	50	20120618	18	1506	29.04	-0.0314138862630138	0.0138323210301947
5	A	26	50	20120618	18	1508	29.08	-0.0313829149859979	0.0136094409727647
5	A	26	50	20120618	18	1510	29.12	-0.0313119921758449	0.0143907232552978
5	A	26	50	20120618	18	1512	29.16	-0.0307475795431018	0.0132290882351645
5	A	26	50	20120618	18	1514	29.2	-0.0308587367291043	0.0137410335447436
5	A	26	50	20120618	18	1516	29.24	-0.0308701918589595	0.0136365231624842
5	A	26	50	20120618	18	1518	29.28	-0.030708405827424	0.0132179159480218
5	A	26	50	20120618	18	1520	29.32	-0.0305459126891073	0.0139690047709981
5	A	26	50	20120618	18	1522	29.36	-0.0305084360297045	0.0129415786179341
5	A	26	50	20120618	18	1524	29.4	-0.0307446096946208	0.0133621657313838
5	A	26	50	20120618	18	1526	29.44	-0.0306669693700465	0.0131166582569559
5	A	26	50	20120618	18	1528	29.48	-0.0305893290454722	0.0128710093611716
5	A	26	50	20120618	18	1530	29.52	-0.0307837834102985	0.0135805203054142
5	A	26	50	20120618	18	1532	29.56	-0.0305692472128865	0.0131067587620192
5	A	26	50	20120618	18	1534	29.6	-0.0303858237138467	0.0126406339718611
5	A	26	50	20120618	18	1536	29.64	-0.0304419679922729	0.0132857981990157
5	A	26	50	20120618	18	1538	29.68	-0.0304355333205641	0.0128112588381614
5	A	26	50	20120618	18	1540	29.72	-0.0304027942765952	0.013429623718309
5	A	26	50	20120618	18	1542	29.76	-0.0303247296879522	0.0130449576293435
5	A	26	50	20120618	18	1544	29.8	-0.0301929956946171	0.0133224970409593
5	A	26	50	20120618	18	1546	29.84	-0.0303689945724545	0.0135895712722134
5	A	26	50	20120618	18	1548	29.88	-0.0300984555179725	0.0133030516044766
5	A	26	50	20120618	18	1550	29.92	-0.0301425789811185	0.0131620545123080
5	A	26	50	20120618	18	1552	29.96	-0.0300840305396363	0.0126830603787323
5	A	26	50	20120618	18	1554	30	-0.0297292043568369	0.0133484478598288
5	A	26	50	20120618	18	1556	30.04	-0.0297480133972164	0.0129524680623643
5	A	26	50	20120618	18	1558	30.08	-0.0297667517269179	0.0125561347115093
5	A	26	50	20120618	18	1560	30.12	-0.0297925611244312	0.0128749691591463
5	A	26	50	20120618	18	1562	30.16	-0.0297409423294046	0.0126929598736689
5	A	26	50	20120618	18	1564	30.2	-0.0299605696956411	0.0122722313388629
5	A	26	50	20120618	18	1566	30.24	-0.0299893489416354	0.0120508362056734
5	A	26	50	20120618	18	1568	30.28	-0.0301835911744274	0.0120171072122108
5	A	26	50	20120618	18	1570	30.32	-0.0303821467585845	0.0127557509558382
5	A	26	50	20120618	18	1572	30.36	-0.0302258054492642	0.0126944447979094
5	A	26	50	20120618	18	1574	30.4	-0.0300515743383798	0.0128608977342007
5	A	26	50	20120618	18	1576	30.44	-0.0303994708747236	0.0118760394093641
5	A	26	50	20120618	18	1578	30.48	-0.0302388869247162	0.0120773527099679
5	A	26	50	20120618	18	1580	30.52	-0.030068969165197	0.0108633210773487
5	A	26	50	20120618	18	1582	30.56	-0.0302502006332151	0.0105905899918450
5	A	26	50	20120618	18	1584	30.6	-0.0306605346983377	0.0111594573973096
5	A	26	50	20120618	18	1586	30.64	-0.0309534183271052	0.00964384472251436
5	A	26	50	20120618	18	1588	30.68	-0.0310372811913539	0.0101870441518219
5	A	26	50	20120618	18	1590	30.72	-0.0311829451882783	0.00947838173571671
5	A	26	50	20120618	18	1592	30.76	-0.0313554085322097	0.0094579463497404
5	A	26	50	20120618	18	1594	30.8	-0.0314119770747046	0.007997063739809
5	A	26	50	20120618	18	1596	30.84	-0.0317769855951531	0.00850603920090708
5	A	26	50	20120618	18	1598	30.88	-0.0318312913959483	0.00720425561674265
5	A	26	50	20120618	18	1600	30.92	-0.0325363475674694	0.00641406378876668
5	A	26	50	20120618	18	1602	30.96	-0.0326164627657778	0.00562952881504021
5	A	26	50	20120618	18	1604	31	-0.0329466109219138	0.00590438122088742
5	A	26	50	20120618	18	1606	31.04	-0.0329321859435776	0.00525554003847064
5	A	26	50	20120618	18	1608	31.08	-0.0333173470072899	0.00591109873530869
5	A	26	50	20120618	18	1610	31.12	-0.0332163721589365	0.00585594440637614
5	A	26	50	20120618	18	1612	31.16	-0.0331939568739729	0.00668262294426134
5	A	26	50	20120618	18	1614	31.2	-0.0331573994533855	0.00661622561750792
5	A	26	50	20120618	18	1616	31.24	-0.0331904213400669	0.00626571278607375
5	A	26	50	20120618	18	1618	31.28	-0.0334047454054446	0.00611488690964666
5	A	26	50	20120618	18	1620	31.32	-0.0336324337889866	0.00479061732984049
5	A	26	50	20120618	18	1622	31.36	-0.0338473942504673	0.00472669487682122
5	A	26	50	20120618	18	1624	31.4	-0.0340818001484307	0.00401485048020072
5	A	26	50	20120618	18	1626	31.44	-0.0343956848485994	0.00354384665325237
5	A	26	50	20120618	18	1628	31.48	-0.0343969576408055	0.00369347044815144
5	A	26	50	20120618	18	1630	31.52	-0.0343981597223335	0.0038430235323724
5	A	26	50	20120618	18	1632	31.56	-0.0343926442894403	0.00420859773824584
5	A	26	50	20120618	18	1634	31.6	-0.0344220599315376	0.00377867681528442
5	A	26	50	20120618	18	1636	31.64	-0.0345040136074772	0.00432958370850686
5	A	26	50	20120618	18	1638	31.68	-0.0345798154544204	0.00355784736751986
5	A	26	50	20120618	18	1640	31.72	-0.0345847652018887	0.00269786410024078
5	A	26	50	20120618	18	1642	31.76	-0.0349894424127617	0.00172396593051255
5	A	26	50	20120618	18	1644	31.8	-0.0350513142561156	0.00086263916034922
5	A	26	50	20120618	18	1646	31.84	-0.0355701892121502	0.00177367553722996
5	A	26	50	20120618	18	1648	31.88	-0.0355979077979728	0.00188073150390161
5	A	26	50	20120618	18	1650	31.92	-0.0356681235013446	0.00081264671091933
5	A	26	50	20120618	18	1652	31.96	-0.036261315380082	0.00076307852555815
5	A	26	50	20120618	18	1654	32	-0.0367004286911988	-3.60935585388801e-05
5	A	26	50	20120618	18	1656	32.04	-0.0368908525473724	-3.20630498861201e-05
5	A	26	50	20120618	18	1658	32.08	-0.0376554471098694	0.000151714002544260
5	A	26	50	20120618	18	1660	32.12	-0.0376357188306743	1.92729024280297e-05
5	A	26	50	20120618	18	1662	32.16	-0.0379276125099481	-0.00066888341702272
5	A	26	50	20120618	18	1664	32.2	-0.0384027882669054	-0.00085145838792509
5	A	26	50	20120618	18	1666	32.24	-0.0381864843025405	-0.00094741277813211
5	A	26	50	20120618	18	1668	32.28	-0.0385613216072475	-0.00248034956906643
5	A	26	50	20120618	18	1670	32.32	-0.0389368660187356	-0.00345071220488873
5	A	26	50	20120618	18	1672	32.36	-0.0396421343222911	-0.00302941798465773
5	A	26	50	20120618	18	1674	32.4	-0.0398797222007698	-0.00334054496837983
5	A	26	50	20120618	18	1676	32.44	-0.0401858994370236	-0.00348493617309813
5	A	26	50	20120618	18	1678	32.48	-0.0406042238087735	-0.00316489964393313
5	A	26	50	20120618	18	1680	32.52	-0.0410798238297996	-0.00398344645383463
5	A	26	50	20120618	18	1682	32.56	-0.0409982944179288	-0.00402481220053403
5	A	26	50	20120618	18	1684	32.6	-0.0414205078769753	-0.00411963521989123
5	A	26	50	20120618	18	1686	32.64	-0.0422405396111173	-0.00482384286327493
5	A	26	50	20120618	18	1688	32.68	-0.0429356962877018	-0.00560979205056373
5	A	26	50	20120618	18	1690	32.72	-0.0433200088232767	-0.00520256925527843
5	A	26	50	20120618	18	1692	32.76	-0.0437970230578651	-0.00506001652819123
5	A	26	50	20120618	18	1694	32.8	-0.0440777444499962	-0.00592509096429483
5	A	26	50	20120618	18	1696	32.84	-0.0442076399657002	-0.00569506912837483
5	A	26	50	20120618	18	1698	32.88	-0.0448852603941112	-0.00619605428284553
5	A	26	50	20120618	18	1700	32.92	-0.0453048575580673	-0.00556022386520253
5	A	26	50	20120618	18	1702	32.96	-0.0459596384374461	-0.00616564869125443
5	A	26	50	20120618	18	1704	33	-0.0465103331986342	-0.00643986470099863
5	A	26	50	20120618	18	1706	33.04	-0.0465713565138506	-0.00671485852820203
5	A	26	50	20120618	18	1708	33.08	-0.0463974789563568	-0.00588620009132953
5	A	26	50	20120618	18	1710	33.12	-0.0464193992665736	-0.00606750227002573
5	A	26	50	20120618	18	1712	33.16	-0.0468223794211718	-0.00637714432950733
5	A	26	50	20120618	18	1714	33.2	-0.0473181319854617	-0.00679454946244183
5	A	26	50	20120618	18	1716	33.24	-0.0479085661477524	-0.00806437182009663
5	A	26	50	20120618	18	1718	33.28	-0.0481996820095669	-0.00727516994161433
5	A	26	50	20120618	18	1720	33.32	-0.0480649781677509	-0.00728457446180403
5	A	26	50	20120618	18	1722	33.36	-0.0481555585464209	-0.00699883261152653
5	A	26	50	20120618	18	1724	33.4	-0.0483520635209126	-0.00660066078304043
5	A	26	50	20120618	18	1726	33.44	-0.0480982828971448	-0.00653497056306823
5	A	26	50	20120618	18	1728	33.48	-0.0482869389863654	-0.00772842538835483
5	A	26	50	20120618	18	1730	33.52	-0.0480284914578417	-0.00694671884175313
5	A	26	50	20120618	18	1732	33.56	-0.0481899946466647	-0.00677630610748713
5	A	26	50	20120618	18	1734	33.6	-0.0478927269558539	-0.00700314596289183
5	A	26	50	20120618	18	1736	33.64	-0.0483470430627662	-0.00716288138476183
5	A	26	50	20120618	18	1738	33.68	-0.0485938940400784	-0.00725742156140653
5	A	26	50	20120618	18	1740	33.72	-0.0491134053922162	-0.00715793163729353
5	A	26	50	20120618	18	1742	33.76	-0.049139497632442	-0.00718543809108173
5	A	26	50	20120618	18	1744	33.8	-0.0494436242590303	-0.00693773858563203
5	A	26	50	20120618	18	1746	33.84	-0.0495031626500062	-0.00679405448769493
5	A	26	50	20120618	18	1748	33.88	-0.0495950865315605	-0.00674724401878043
5	A	26	50	20120618	18	1750	33.92	-0.0501942181072598	-0.00690514096301933
5	A	26	50	20120618	18	1752	33.96	-0.0502495845682267	-0.00709853466767393
5	A	26	50	20120618	18	1754	34	-0.051244342388	-0.00688541268382423
5	A	26	50	20120618	18	1756	34.04	-0.0512969511325202	-0.00634900147961613
5	A	26	50	20120618	18	1758	34.08	-0.0513958046605301	-0.00705695678894013
5	A	26	50	20120618	18	1760	34.12	-0.0516568684841442	-0.00639326636411843
5	A	26	50	20120618	18	1762	34.16	-0.0515180634229973	-0.00687134125887863
5	A	26	50	20120618	18	1764	34.2	-0.0519631871417542	-0.00646510841308693
5	A	26	50	20120618	18	1766	34.24	-0.0526743244315935	-0.00747492760729953
5	A	26	50	20120618	18	1768	34.28	-0.0531293476452871	-0.00719074139194063
5	A	26	50	20120618	18	1770	34.32	-0.0535477427277152	-0.00814399204365823
5	A	26	50	20120618	18	1772	34.36	-0.0532013311156119	-0.00696757849179813
5	A	26	50	20120618	18	1774	34.4	-0.0533436717106647	-0.00668551359678283
5	A	26	50	20120618	18	1776	34.44	-0.0534399089435842	-0.00720007520145223
5	A	26	50	20120618	18	1778	34.48	-0.0536083417788628	-0.00739566093712843
5	A	26	50	20120618	18	1780	34.52	-0.0533377320137027	-0.00710850487328863
5	A	26	50	20120618	18	1782	34.56	-0.0533417625223555	-0.00719639824619013
5	A	26	50	20120618	18	1784	34.6	-0.0532692840772839	-0.00699522636694253
5	A	26	50	20120618	18	1786	34.64	-0.0532053616242646	-0.00702987459922063
5	A	26	50	20120618	18	1788	34.68	-0.053761006132921	-0.00754097138066233
5	A	26	50	20120618	18	1790	34.72	-0.0542158879252583	-0.00784439090046943
5	A	26	50	20120618	18	1792	34.76	-0.0543609862367578	-0.00814689118146103
5	A	26	50	20120618	18	1794	34.8	-0.0544823964710875	-0.00838285271434303
5	A	26	50	20120618	18	1796	34.84	-0.0546714768243768	-0.00804683557192313
5	A	26	50	20120618	18	1798	34.88	-0.0548681939309029	-0.00865424029696243
5	A	26	50	20120618	18	1800	34.92	-0.0551363288223288	-0.00911286975524003
5	A	26	50	20120618	18	1802	34.96	-0.0550066454386592	-0.00817567042745533
5	A	26	50	20120618	18	1804	35	-0.0548254846813192	-0.00825104801032983
5	A	26	50	20120618	18	1806	35.04	-0.054930207195613	-0.00833879996187513
5	A	26	50	20120618	18	1808	35.08	-0.0547955033537969	-0.00850532360884453
5	A	26	50	20120618	18	1810	35.12	-0.0548586479893569	-0.00871469792675383
5	A	26	50	20120618	18	1812	35.16	-0.0547940184295564	-0.00873421407391463
5	A	26	50	20120618	18	1814	35.2	-0.0548379297606681	-0.00844465384701873
5	A	26	50	20120618	18	1816	35.24	-0.0548788005326207	-0.00829347441720103
5	A	26	50	20120618	18	1818	35.28	-0.0549195298832171	-0.00814243640873963
5	A	26	50	20120618	18	1820	35.32	-0.0552105750343534	-0.00808600928760093
5	A	26	50	20120618	18	1822	35.36	-0.0550680930179443	-0.00793688046744863
5	A	26	50	20120618	18	1824	35.4	-0.055534500650815	-0.00890250548783703
5	A	26	50	20120618	18	1826	35.44	-0.0560679420065421	-0.00949364675690893
5	A	26	50	20120618	18	1828	35.48	-0.0570276273299685	-0.00948049457077893
5	A	26	50	20120618	18	1830	35.52	-0.0569640584303398	-0.00893934575113683
5	A	26	50	20120618	18	1832	35.56	-0.0574919843531737	-0.00917212530350343
5	A	26	50	20120618	18	1834	35.6	-0.0579354110156558	-0.00962757278126573
5	A	26	50	20120618	18	1836	35.64	-0.0583826560547563	-0.00917990347809653
5	A	26	50	20120618	18	1838	35.68	-0.0589933841816671	-0.00860976328042573
5	A	26	50	20120618	18	1840	35.72	-0.0592041020024607	-0.00932153696636813
5	A	26	50	20120618	18	1842	35.76	-0.0592598927274963	-0.00910608153014063
5	A	26	50	20120618	18	1844	35.8	-0.0593332904113835	-0.00852568828414273
5	A	26	50	20120618	18	1846	35.84	-0.0594206888095381	-0.00904626029645223
5	A	26	50	20120618	18	1848	35.88	-0.0596014253028094	-0.00861082394059753
5	A	26	50	20120618	18	1850	35.92	-0.0595425940186147	-0.00899464150142563
5	A	26	50	20120618	18	1852	35.96	-0.059945644883891	-0.00959539942272173
5	A	26	50	20120618	18	1854	36	-0.0600765303490887	-0.00993375001751943
5	A	26	50	20120618	18	1856	36.04	-0.0600748332928138	-0.00981113770166173
5	A	26	50	20120618	18	1858	36.08	-0.0601277248800466	-0.00968399990240433
5	A	26	50	20120618	18	1860	36.12	-0.0599096531487286	-0.0100634334011890
5	A	26	50	20120618	18	1862	36.16	-0.0600800658829946	-0.00929381838054563
5	A	26	50	20120618	18	1864	36.2	-0.0600876319255533	-0.00984543238054923
5	A	26	50	20120618	18	1866	36.24	-0.0603634742808942	-0.00935675088407123
5	A	26	50	20120618	18	1868	36.28	-0.0607325840206735	-0.0105072136170617
5	A	26	50	20120618	18	1870	36.32	-0.061313896505487	-0.0104426547679394
5	A	26	50	20120618	18	1872	36.36	-0.0618512976591888	-0.0105429225095116
5	A	26	50	20120618	18	1874	36.4	-0.0622105079040315	-0.0106632720836696
5	A	26	50	20120618	18	1876	36.44	-0.0623631015474116	-0.0109482361164878
5	A	26	50	20120618	18	1878	36.48	-0.0625813147000858	-0.0109029812824918
5	A	26	50	20120618	18	1880	36.52	-0.0632155894828101	-0.0124383929471603
5	A	26	50	20120618	18	1882	36.56	-0.0632773906154858	-0.0123142249963839
5	A	26	50	20120618	18	1884	36.6	-0.063347818450892	-0.0130705464095411
5	A	26	50	20120618	18	1886	36.64	-0.0640577536592033	-0.0132427976214381
5	A	26	50	20120618	18	1888	36.68	-0.0641375860147992	-0.0126892037224472
5	A	26	50	20120618	18	1890	36.72	-0.0646301565985738	-0.0136167863980077
5	A	26	50	20120618	18	1892	36.76	-0.0651810634917962	-0.0143610162852065
5	A	26	50	20120618	18	1894	36.8	-0.0653815282642626	-0.0139748652720006
5	A	26	50	20120618	18	1896	36.84	-0.0656772403201548	-0.0138236858421829
5	A	26	50	20120618	18	1898	36.88	-0.0656223688339348	-0.0135948660877909
5	A	26	50	20120618	18	1900	36.92	-0.065950254248371	-0.0138858405282492
5	A	26	50	20120618	18	1902	36.96	-0.0659011810377566	-0.0133936942085433
5	A	26	50	20120618	18	1904	37	-0.0661316978484234	-0.0140234435078681
5	A	26	50	20120618	18	1906	37.04	-0.0662827358568849	-0.0139066294676161
5	A	26	50	20120618	18	1908	37.08	-0.0663127878950853	-0.0144486268153955
5	A	26	50	20120618	18	1910	37.12	-0.0665618309034192	-0.0138054424872282
5	A	26	50	20120618	18	1912	37.16	-0.066746456483987	-0.0135093768779454
5	A	26	50	20120618	18	1914	37.2	-0.0669911861409557	-0.0140532127033560
5	A	26	50	20120618	18	1916	37.24	-0.0674407646324341	-0.0143777747159206
5	A	26	50	20120618	18	1918	37.28	-0.0683034349054817	-0.0144223224431354
5	A	26	50	20120618	18	1920	37.32	-0.0683540637510146	-0.0144412729048712
5	A	26	50	20120618	18	1922	37.36	-0.068720203642313	-0.0142500712312384
5	A	26	50	20120618	18	1924	37.4	-0.0690235524514421	-0.0135689859795995
5	A	26	50	20120618	18	1926	37.44	-0.0697998849865068	-0.0150450713853264
5	A	26	50	20120618	18	1928	37.48	-0.070771378993179	-0.0144938816493915
5	A	26	50	20120618	18	1930	37.52	-0.07064091779205	-0.0150848107864291
5	A	26	50	20120618	18	1932	37.56	-0.0715416304099255	-0.0143369746546462
5	A	26	50	20120618	18	1934	37.6	-0.0717645104673555	-0.0156329599632049
5	A	26	50	20120618	18	1936	37.64	-0.0725561872195719	-0.0152962357140039
5	A	26	50	20120618	18	1938	37.68	-0.0730527176013211	-0.0157731085272361
5	A	26	50	20120618	18	1940	37.72	-0.0732726985209483	-0.0153740881706125
5	A	26	50	20120618	18	1942	37.76	-0.0740638095877398	-0.0151956144190410
5	A	26	50	20120618	18	1944	37.8	-0.0748437483673885	-0.0165327533422648
5	A	26	50	20120618	18	1946	37.84	-0.0753503903761087	-0.0154798006343999
5	A	26	50	20120618	18	1948	37.88	-0.0756881045748034	-0.0161662598975758
5	A	26	50	20120618	18	1950	37.92	-0.075773098809902	-0.0159279649123159
5	A	26	50	20120618	18	1952	37.96	-0.0761510473844462	-0.0164163635660815
5	A	26	50	20120618	18	1954	38	-0.0763843219115597	-0.0167986962026690
5	A	26	50	20120618	18	1956	38.04	-0.0769877668386243	-0.0160197473725139
5	A	26	50	20120618	18	1958	38.08	-0.0770968027042832	-0.0165045397816954
5	A	26	50	20120618	18	1960	38.12	-0.0779045307804326	-0.0164115552399694
5	A	26	50	20120618	18	1962	38.16	-0.07799482831639	-0.0171192984172590
5	A	26	50	20120618	18	1964	38.2	-0.0783205216998047	-0.0162597394140486
5	A	26	50	20120618	18	1966	38.24	-0.0786369519843856	-0.0176535175904454
5	A	26	50	20120618	18	1968	38.28	-0.0792365078241537	-0.0172402136768419
5	A	26	50	20120618	18	1970	38.32	-0.0797703027332714	-0.0183504420339829
5	A	26	50	20120618	18	1972	38.36	-0.0795765554752263	-0.0173118435937761
5	A	26	50	20120618	18	1974	38.4	-0.0796076681735985	-0.0175425018257992
5	A	26	50	20120618	18	1976	38.44	-0.0799312402366695	-0.0177554823882925
5	A	26	50	20120618	18	1978	38.48	-0.080317108407163	-0.0177672910715384
5	A	26	50	20120618	18	1980	38.52	-0.0805909708635165	-0.0174732053612429
5	A	26	50	20120618	18	1982	38.56	-0.0809986886335487	-0.0175280768474630
5	A	26	50	20120618	18	1984	38.6	-0.0811331803433304	-0.0167371072020277
5	A	26	50	20120618	18	1986	38.64	-0.081206295184505	-0.0166709220073086
5	A	26	50	20120618	18	1988	38.68	-0.0819199780587567	-0.0171157628833531
5	A	26	50	20120618	18	1990	38.72	-0.0820881280513228	-0.0170545274361023
5	A	26	50	20120618	18	1992	38.76	-0.0828944419139098	-0.0156583450966495
5	A	26	50	20120618	18	1994	38.8	-0.0829657182774534	-0.0163473499442377
5	A	26	50	20120618	18	1996	38.84	-0.0836469449504486	-0.0153606531417699
5	A	26	50	20120618	18	1998	38.88	-0.0835340199974931	-0.0154017360457569
5	A	26	50	20120618	18	2000	38.92	-0.0834210243338595	-0.0154427482390657
5	A	26	50	20120618	18	2002	38.96	-0.0837143322266956	-0.0155860080729341
5	A	26	50	20120618	18	2004	39	-0.0838830479046868	-0.0156500719473096
5	A	26	50	20120618	18	2006	39.04	-0.0844007207791934	-0.0157026099811518
5	A	26	50	20120618	18	2008	39.08	-0.084962517116846	-0.0159491781157515
5	A	26	50	20120618	18	2010	39.12	-0.0850355612473427	-0.0149881492894409
5	A	26	50	20120618	18	2012	39.16	-0.0846901395847331	-0.0154706082462445
5	A	26	50	20120618	18	2014	39.2	-0.0846182268250864	-0.0148603043834023
5	A	26	50	20120618	18	2016	39.24	-0.0846918366410079	-0.0149766234489075
5	A	26	50	20120618	18	2018	39.28	-0.0847129791337654	-0.0151075089141052
5	A	26	50	20120618	18	2020	39.32	-0.0846664515075633	-0.0150691837265648
5	A	26	50	20120618	18	2022	39.36	-0.0846974934952574	-0.0151188933332823
5	A	26	50	20120618	18	2024	39.4	-0.084527434314382	-0.0151917960424226
5	A	26	50	20120618	18	2026	39.44	-0.0846151862659273	-0.0152239694009666
5	A	26	50	20120618	18	2028	39.48	-0.0846393693178439	-0.0152488595596643
5	A	26	50	20120618	18	2030	39.52	-0.0848318437836829	-0.0153388035422313
5	A	26	50	20120618	18	2032	39.56	-0.0848428746494694	-0.0155922306126085
5	A	26	50	20120618	18	2034	39.6	-0.0844936346102413	-0.0149110746502915
5	A	26	50	20120618	18	2036	39.64	-0.0848056101221008	-0.0157181663303379
5	A	26	50	20120618	18	2038	39.68	-0.0846286212947698	-0.0156318285923550
5	A	26	50	20120618	18	2040	39.72	-0.0851216868532912	-0.0158908418063036
5	A	26	50	20120618	18	2042	39.76	-0.0849786391514572	-0.0161664013189320
5	A	26	50	20120618	18	2044	39.8	-0.0847386471099225	-0.0157460970481947
5	A	26	50	20120618	18	2046	39.84	-0.0850133580944134	-0.0171188034425122
5	A	26	50	20120618	18	2048	39.88	-0.0850945339528937	-0.0171586842649711
5	A	26	50	20120618	18	2050	39.92	-0.0850074183974515	-0.0173623310179528
5	A	26	50	20120618	18	2052	39.96	-0.0851324348763653	-0.0170131616894029
5	A	26	50	20120618	18	2054	40	-0.0849269496457525	-0.0179442798988694
5	A	26	50	20120618	18	2056	40.04	-0.0851315156375497	-0.0172164548889940
5	A	26	50	20120618	18	2058	40.08	-0.0856559060264777	-0.0183510784300860
5	A	26	50	20120618	18	2060	40.12	-0.0857550423972	-0.0175793420890990
5	A	26	50	20120618	18	2062	40.16	-0.0858997164446308	-0.0179852213815000
5	A	26	50	20120618	18	2064	40.2	-0.086025581451682	-0.0185349261931945
5	A	26	50	20120618	18	2066	40.24	-0.085742455896495	-0.0180853477017161
5	A	26	50	20120618	18	2068	40.28	-0.085876028367461	-0.0185529574161147
5	A	26	50	20120618	18	2070	40.32	-0.0858298542946496	-0.0181945249887313
5	A	26	50	20120618	18	2072	40.36	-0.0858514917621539	-0.0172812258701507
5	A	26	50	20120618	18	2074	40.4	-0.0859231923897662	-0.0174891152638196
5	A	26	50	20120618	18	2076	40.44	-0.085591771441424	-0.0177436029943686
5	A	26	50	20120618	18	2078	40.48	-0.0856634720690364	-0.0179516338093937
5	A	26	50	20120618	18	2080	40.52	-0.086185316873552	-0.0186878733899651
5	A	26	50	20120618	18	2082	40.56	-0.0864581893804119	-0.0194311133276703
5	A	26	50	20120618	18	2084	40.6	-0.0867106972119736	-0.0196281839875870
5	A	26	50	20120618	18	2086	40.64	-0.0865549922987564	-0.0201865155020119
5	A	26	50	20120618	18	2088	40.68	-0.0868564319195762	-0.0208012034268974
5	A	26	50	20120618	18	2090	40.72	-0.0869380320421251	-0.0207307755914912
5	A	26	50	20120618	18	2092	40.76	-0.0870765542605596	-0.0208821671533432
5	A	26	50	20120618	18	2094	40.8	-0.0871595685966708	-0.0220648739555558
5	A	26	50	20120618	18	2096	40.84	-0.087787762261077	-0.0222242558240353
5	A	26	50	20120618	18	2098	40.88	-0.0881476089020228	-0.0232691475145946
5	A	26	50	20120618	18	2100	40.92	-0.0881260421451966	-0.0226693088321141
5	A	26	50	20120618	18	2102	40.96	-0.0886504325341246	-0.0248112766936844
5	A	26	50	20120618	18	2104	41	-0.0892951724972105	-0.0265029589569951
5	A	26	50	20120618	18	2106	41.04	-0.0893337805274632	-0.0278508459032929
5	A	26	50	20120618	18	2108	41.08	-0.0892618677678166	-0.0273656999407208
5	A	26	50	20120618	18	2110	41.12	-0.0893949452640359	-0.0272057523868164
5	A	26	50	20120618	18	2112	41.16	-0.0900444228425557	-0.0273018481983797
5	A	26	50	20120618	18	2114	41.2	-0.0907089617955149	-0.0283137180022576
5	A	26	50	20120618	18	2116	41.24	-0.0905723487653896	-0.0279236779017551
5	A	26	50	20120618	18	2118	41.28	-0.0911783392768665	-0.0283459620714797
5	A	26	50	20120618	18	2120	41.32	-0.0911857638980689	-0.0287251834382301
5	A	26	50	20120618	18	2122	41.36	-0.0912489085336289	-0.027946871004178
5	A	26	50	20120618	18	2124	41.4	-0.0910188159870308	-0.0276637454489909
5	A	26	50	20120618	18	2126	41.44	-0.0911258012430243	-0.0280766250985258
5	A	26	50	20120618	18	2128	41.48	-0.0912469993453197	-0.0284475733159362
5	A	26	50	20120618	18	2130	41.52	-0.0909561663262177	-0.0280967776417896
5	A	26	50	20120618	18	2132	41.56	-0.0911583281549589	-0.0278247536630671
5	A	26	50	20120618	18	2134	41.6	-0.0909511458680712	-0.0286841712449212
5	A	26	50	20120618	18	2136	41.64	-0.091198916084199	-0.0282196020896817
5	A	26	50	20120618	18	2138	41.68	-0.0916257964480013	-0.0285689835502659
5	A	26	50	20120618	18	2140	41.72	-0.0920781326559264	-0.0292604632715883
5	A	26	50	20120618	18	2142	41.76	-0.0924322517319446	-0.0292193096569232
5	A	26	50	20120618	18	2144	41.8	-0.0924389692463659	-0.0293493465939834
5	A	26	50	20120618	18	2146	41.84	-0.0925950277129737	-0.0295792270085472
5	A	26	50	20120618	18	2148	41.88	-0.0932416768643688	-0.0301739745222032
5	A	26	50	20120618	18	2150	41.92	-0.0931091650535744	-0.0295262647106363
5	A	26	50	20120618	18	2152	41.96	-0.0927556116629812	-0.0304050570182949
5	A	26	50	20120618	18	2154	42	-0.092749530544663	-0.030081484955224
5	A	26	50	20120618	18	2156	42.04	-0.0929790574058361	-0.0301014253664534
5	A	26	50	20120618	18	2158	42.08	-0.093111286373918	-0.0295360227842167
5	A	26	50	20120618	18	2160	42.12	-0.0928796381924013	-0.029953357206473
5	A	26	50	20120618	18	2162	42.16	-0.0931557633904547	-0.0305708735584832
5	A	26	50	20120618	18	2164	42.2	-0.0929729762875179	-0.0299471346667985
5	A	26	50	20120618	18	2166	42.24	-0.09312436784937	-0.0303491248719031
5	A	26	50	20120618	18	2168	42.28	-0.0932654356522167	-0.0301331037502506
5	A	26	50	20120618	18	2170	42.32	-0.0935138422644475	-0.0308817176994928
5	A	26	50	20120618	18	2172	42.36	-0.0935794617737416	-0.0312895768908812
5	A	26	50	20120618	18	2174	42.4	-0.0936361010269147	-0.0306036126024521
5	A	26	50	20120618	18	2176	42.44	-0.093651162401354	-0.0311447614220942
5	A	26	50	20120618	18	2178	42.48	-0.0936680622534243	-0.0307863289947107
5	A	26	50	20120618	18	2180	42.52	-0.0936152413768697	-0.0317541460461207
5	A	26	50	20120618	18	2182	42.56	-0.0940015338114319	-0.0314808492751921
5	A	26	50	20120618	18	2184	42.6	-0.0939458137970744	-0.03207552607817
5	A	26	50	20120618	18	2186	42.64	-0.093877719414046	-0.0312822229803568
5	A	26	50	20120618	18	2188	42.68	-0.0939476522747055	-0.0319694600609921
5	A	26	50	20120618	18	2190	42.72	-0.0944656079919246	-0.0325616619902358
5	A	26	50	20120618	18	2192	42.76	-0.0946823362203583	-0.0339216404624919
5	A	26	50	20120618	18	2194	42.8	-0.0948863365267306	-0.0334932044637709
5	A	26	50	20120618	18	2196	42.84	-0.0953021860247464	-0.0348582741048516
5	A	26	50	20120618	18	2198	42.88	-0.0952188888459227	-0.0347802095162086
5	A	26	50	20120618	18	2200	42.92	-0.0952729825146834	-0.0364168081612648
5	A	26	50	20120618	18	2202	42.96	-0.095113529935526	-0.0349603803240549
5	A	26	50	20120618	18	2204	43	-0.0951460568474604	-0.0346131908944923
5	A	26	50	20120618	18	2206	43.04	-0.0953449659850082	-0.034980674288675
5	A	26	50	20120618	18	2208	43.08	-0.0953145603934172	-0.0354780531985616
5	A	26	50	20120618	18	2210	43.12	-0.0954292531133256	-0.0357357229096259
5	A	26	50	20120618	18	2212	43.16	-0.0956718614499507	-0.0353927054100723
5	A	26	50	20120618	18	2214	43.2	-0.0958974992238274	-0.035306650514802
5	A	26	50	20120618	18	2216	43.24	-0.096448547538406	-0.0357471073288031
5	A	26	50	20120618	18	2218	43.28	-0.0970707307951721	-0.0377192988522105
5	A	26	50	20120618	18	2220	43.32	-0.096875286480852	-0.0374500325899346
5	A	26	50	20120618	18	2222	43.36	-0.0974445781503854	-0.0377267234734129
5	A	26	50	20120618	18	2224	43.4	-0.097650487645067	-0.0374041413598356
5	A	26	50	20120618	18	2226	43.44	-0.0974602759209278	-0.0370689727455532
5	A	26	50	20120618	18	2228	43.48	-0.097600495195637	-0.0378165967453017
5	A	26	50	20120618	18	2230	43.52	-0.0978786002926777	-0.0373655333295828
5	A	26	50	20120618	18	2232	43.56	-0.0980719939973322	-0.0376061617672206
5	A	26	50	20120618	18	2234	43.6	-0.0980716404439417	-0.0386506291937113
5	A	26	50	20120618	18	2236	43.64	-0.0983659382862715	-0.0388937325050832
5	A	26	50	20120618	18	2238	43.68	-0.0990940461388593	-0.0400844296139232
5	A	26	50	20120618	18	2240	43.72	-0.0989244112220526	-0.0395504932834493
5	A	26	50	20120618	18	2242	43.76	-0.0987790300678407	-0.0399143704330479
5	A	26	50	20120618	18	2244	43.8	-0.0983890606780163	-0.0393658677028815
5	A	26	50	20120618	18	2246	43.84	-0.0983824138742732	-0.0384640237141561
5	A	26	50	20120618	18	2248	43.88	-0.098289287911191	-0.038670711026297
5	A	26	50	20120618	18	2250	43.92	-0.0986591047577514	-0.0390539629017001
5	A	26	50	20120618	18	2252	43.96	-0.098544412037843	-0.0383964950165528
5	A	26	50	20120618	18	2254	44	-0.0985810401691084	-0.0387278452542168
5	A	26	50	20120618	18	2256	44.04	-0.0986807422252557	-0.0391460282046105
5	A	26	50	20120618	18	2258	44.08	-0.0986583269402921	-0.0383934544573937
5	A	26	50	20120618	18	2260	44.12	-0.0985276536071289	-0.0395142187055744
5	A	26	50	20120618	18	2262	44.16	-0.0989720702191046	-0.0405076330224634
5	A	26	50	20120618	18	2264	44.2	-0.0991740906264896	-0.0411663029891386
5	A	26	50	20120618	18	2266	44.24	-0.0991537966618696	-0.0397580998344056
5	A	26	50	20120618	18	2268	44.28	-0.099185687177701	-0.0395958188281233
5	A	26	50	20120618	18	2270	44.32	-0.098806041546882	-0.0394838838246615
5	A	26	50	20120618	18	2272	44.36	-0.098806041546882	-0.0394838838246615
5	A	26	50	20120618	18	2274	44.4	-0.0987836262619184	-0.0393183501271857
5	A	26	50	20120618	18	2276	44.44	-0.0992366695766246	-0.0402294572147446
5	A	26	50	20120618	18	2278	44.48	-0.0988409726218726	-0.0397868083697218
5	A	26	50	20120618	18	2280	44.52	-0.0990490034368977	-0.0396135672083311
5	A	26	50	20120618	18	2282	44.56	-0.0993017234004938	-0.0394587108232512
5	A	26	50	20120618	18	2284	44.6	-0.0991863942844822	-0.0402042135026562
5	A	26	50	20120618	18	2286	44.64	-0.0990762977586515	-0.0397754946612228
5	A	26	50	20120618	18	2288	44.68	-0.0990270124160028	-0.0394420938138934
5	A	26	50	20120618	18	2290	44.72	-0.098976454281148	-0.0406374578274892
5	A	26	50	20120618	18	2292	44.76	-0.0988562461283463	-0.0406521656485379
5	A	26	50	20120618	18	2294	44.8	-0.098686894054252	-0.0406412054934295
5	A	26	50	20120618	18	2296	44.84	-0.098563433210257	-0.0413713639556827
5	A	26	50	20120618	18	2298	44.88	-0.0984022835748245	-0.0413101992191101
5	A	26	50	20120618	18	2300	44.92	-0.097848406833121	-0.0412401249370945
5	A	26	50	20120618	18	2302	44.96	-0.0977151172048674	-0.041405517213214
5	A	26	50	20120618	18	2304	45	-0.0977374617791529	-0.0411806572567967
5	A	26	50	20120618	18	2306	45.04	-0.097576100011686	-0.0422350948889021
5	A	26	50	20120618	18	2308	45.08	-0.0977259359386196	-0.0421332008017331
5	A	26	50	20120618	18	2310	45.12	-0.0971938380857767	-0.0420392263105134
5	A	26	50	20120618	18	2312	45.16	-0.0972953079088769	-0.0435979017882829
5	A	26	50	20120618	18	2314	45.2	-0.0973454417796631	-0.0437514146704785
5	A	26	50	20120618	18	2316	45.24	-0.0965870697568405	-0.0444150343846221
5	A	26	50	20120618	18	2318	45.28	-0.096514732733125	-0.0455041909596838
5	A	26	50	20120618	18	2320	45.32	-0.0961084291766553	-0.0450124689040466
5	A	26	50	20120618	18	2322	45.36	-0.0959988983362495	-0.0456084892099088
5	A	26	50	20120618	18	2324	45.4	-0.09593009684644	-0.0455075850722335
5	A	26	50	20120618	18	2326	45.44	-0.0957147828315688	-0.04572007065998
5	A	26	50	20120618	18	2328	45.48	-0.0956659217529888	-0.0454917458803349
5	A	26	50	20120618	18	2330	45.52	-0.095123217298428	-0.0459510117347155
5	A	26	50	20120618	18	2332	45.56	-0.0951041961260142	-0.045351173052235
5	A	26	50	20120618	18	2334	45.6	-0.0948346470210259	-0.0466864734978277
5	A	26	50	20120618	18	2336	45.64	-0.0943707142618894	-0.0467671543815610
5	A	26	50	20120618	18	2338	45.68	-0.0944076252358673	-0.0467627703195177
5	A	26	50	20120618	18	2340	45.72	-0.0942466877324693	-0.0467780438259913
5	A	26	50	20120618	18	2342	45.76	-0.0944012612748366	-0.0475695791568515
5	A	26	50	20120618	18	2344	45.8	-0.0938006447748968	-0.0481164555414212
5	A	26	50	20120618	18	2346	45.84	-0.0934228376217088	-0.0496044203410721
5	A	26	50	20120618	18	2348	45.88	-0.0931691984192972	-0.0501225174796474
5	A	26	50	20120618	18	2350	45.92	-0.0930718298155278	-0.0493232746848723
5	A	26	50	20120618	18	2352	45.96	-0.0931065487584841	-0.0493932075455316
5	A	26	50	20120618	18	2354	46	-0.0932278175714576	-0.0503085572737776
5	A	26	50	20120618	18	2356	46.04	-0.0931717440037095	-0.0499926926746216
5	A	26	50	20120618	18	2358	46.08	-0.0931020939857626	-0.0507185377855096
5	A	26	50	20120618	18	2360	46.12	-0.092971844916668	-0.0517651972430219
5	A	26	50	20120618	18	2362	46.16	-0.0926898507323308	-0.0521108310376659
5	A	26	50	20120618	18	2364	46.2	-0.0925975025867079	-0.0535551673489176
5	A	26	50	20120618	18	2366	46.24	-0.0925337215550449	-0.0537476418147565
5	A	26	50	20120618	18	2368	46.28	-0.0919240540883058	-0.054135277752203
5	A	26	50	20120618	18	2370	46.32	-0.0919683896834862	-0.0548447179857675
5	A	26	50	20120618	18	2372	46.36	-0.0920521111263787	-0.0543636025318481
5	A	26	50	20120618	18	2374	46.4	-0.0917366000806133	-0.0562630327674714
5	A	26	50	20120618	18	2376	46.44	-0.0916529493483989	-0.0557767554340495
5	A	26	50	20120618	18	2378	46.48	-0.0913242154058253	-0.0567885545272493
5	A	26	50	20120618	18	2380	46.52	-0.0916068459862655	-0.0575821404677749
5	A	26	50	20120618	18	2382	46.56	-0.0915780667402712	-0.0576689024698265
5	A	26	50	20120618	18	2384	46.6	-0.0911460952076444	-0.0583851309284904
5	A	26	50	20120618	18	2386	46.64	-0.0913742078552551	-0.0584002630136078
5	A	26	50	20120618	18	2388	46.68	-0.0915770767907776	-0.058245477339206
5	A	26	50	20120618	18	2390	46.72	-0.0914752534142867	-0.0579880904708541
5	A	26	50	20120618	18	2392	46.76	-0.0913435194209516	-0.0595340380265623
5	A	26	50	20120618	18	2394	46.8	-0.0914120380680486	-0.0590483263785652
5	A	26	50	20120618	18	2396	46.84	-0.0914673338183374	-0.0595389170633525
5	A	26	50	20120618	18	2398	46.88	-0.0915537422669984	-0.0607040876173917
5	A	26	50	20120618	18	2400	46.92	-0.091906871393523	-0.0617142603649948
5	A	26	50	20120618	18	2402	46.96	-0.0917857440019057	-0.0613418272233438
5	A	26	50	20120618	18	2404	47	-0.0919985124323648	-0.0626507525859982
5	A	26	50	20120618	18	2406	47.04	-0.0918775971727819	-0.0626104474994706
5	A	26	50	20120618	18	2408	47.08	-0.0919924949536569	-0.063209727567594
5	A	26	50	20120618	18	2410	47.12	-0.0917909270946118	-0.0636842386441771
5	A	26	50	20120618	18	2412	47.16	-0.092087466465438	-0.0631741530254325
5	A	26	50	20120618	18	2414	47.2	-0.0923534517522492	-0.0642290432058778
5	A	26	50	20120618	18	2416	47.24	-0.0923866786998971	-0.0644715879028926
5	A	26	50	20120618	18	2418	47.28	-0.092740430080389	-0.065969042075547
5	A	26	50	20120618	18	2420	47.32	-0.0927062061121797	-0.066141858972869
5	A	26	50	20120618	18	2422	47.36	-0.093039012989813	-0.0672586209966682
5	A	26	50	20120618	18	2424	47.4	-0.0932224930573952	-0.0668573520404804
5	A	26	50	20120618	18	2426	47.44	-0.0936050095417459	-0.0688464717002294
5	A	26	50	20120618	18	2428	47.48	-0.0935508734465783	-0.0680704644342841
5	A	26	50	20120618	18	2430	47.52	-0.0939503039251349	-0.0699790304895203
5	A	26	50	20120618	18	2432	47.56	-0.0937134726509121	-0.0696303773489207
5	A	26	50	20120618	18	2434	47.6	-0.0937134726509121	-0.0696303773489207
5	A	26	50	20120618	18	2436	47.64	-0.0937134726509121	-0.0696303773489207
5	A	26	50	20120618	18	2438	47.68	-0.0936412063378748	-0.0693943451053606
5	A	26	50	20120618	18	2440	47.72	-0.0939519302707317	-0.0706944104200467
5	A	26	50	20120618	18	2442	47.76	-0.0936156302855993	-0.0705682625702831
5	A	26	50	20120618	18	2444	47.8	-0.0935610769974308	-0.070412098037658
5	A	26	50	20120618	18	2446	47.84	-0.0933115390143501	-0.0703080826301455
5	A	26	50	20120618	18	2448	47.88	-0.0931912601508702	-0.0700507664724717
5	A	26	50	20120618	18	2450	47.92	-0.0932809707881994	-0.0699751979707663
5	A	26	50	20120618	18	2452	47.96	-0.0935391849714853	-0.0707281464845772
5	A	26	50	20120618	18	2454	48	-0.0932958624570112	-0.071398561494888
5	A	26	50	20120618	18	2456	48.04	-0.0934964332954947	-0.070946260642302
5	A	26	50	20120618	18	2458	48.08	-0.0934903309639731	-0.0714586514291532
5	A	26	50	20120618	18	2460	48.12	-0.09300958320558	-0.0716070590003886
5	A	26	50	20120618	18	2462	48.16	-0.0932207606457813	-0.0721284441854965
5	A	26	50	20120618	18	2464	48.2	-0.0929756915775577	-0.0713170957226274
5	A	26	50	20120618	18	2466	48.24	-0.092662181643983	-0.0728864272995894
5	A	26	50	20120618	18	2468	48.28	-0.0924998794244973	-0.0735309763438444
5	A	26	50	20120618	18	2470	48.32	-0.0924234058261119	-0.073683817474598
5	A	26	50	20120618	18	2472	48.36	-0.0918821509404527	-0.0732266375852217
5	A	26	50	20120618	18	2474	48.4	-0.0922433976528253	-0.0741692957773571
5	A	26	50	20120618	18	2476	48.44	-0.0922065927448645	-0.0745356124453508
5	A	26	50	20120618	18	2478	48.48	-0.0913898773415262	-0.0752448476179487
5	A	26	50	20120618	18	2480	48.52	-0.0911422782452395	-0.07555467211098
5	A	26	50	20120618	18	2482	48.56	-0.0908270316574103	-0.0763408518150794
5	A	26	50	20120618	18	2484	48.6	-0.090401508231521	-0.0766108117491075
5	A	26	50	20120618	18	2486	48.64	-0.0898055056033284	-0.0766439573794757
5	A	26	50	20120618	18	2488	48.68	-0.0892564958775999	-0.0758777484921972
5	A	26	50	20120618	18	2490	48.72	-0.0890737985772244	-0.0765030946375955
5	A	26	50	20120618	18	2492	48.76	-0.088375742762837	-0.0782688816915745
5	A	26	50	20120618	18	2494	48.8	-0.0873991151609334	-0.0784846623969214
5	A	26	50	20120618	18	2496	48.84	-0.0869731257516754	-0.0792825899730836
5	A	26	50	20120618	18	2498	48.88	-0.0864492444796299	-0.0787896516937828
5	A	26	50	20120618	18	2500	48.92	-0.0857302795177229	-0.080115314273948
5	A	26	50	20120618	18	2502	48.96	-0.0851897105256414	-0.080559716743788
5	A	26	50	20120618	18	2504	49	-0.0850068102856197	-0.079609831920349
5	A	26	50	20120618	18	2506	49.04	-0.0852717844097337	-0.0806176500023707
5	A	26	50	20120618	18	2508	49.08	-0.0850051697978873	-0.0803100939078936
5	A	26	50	20120618	18	2510	49.12	-0.0850788786087582	-0.079937986035362
5	A	26	50	20120618	18	2512	49.16	-0.0847574066528274	-0.0811744541661482
5	A	26	50	20120618	18	2514	49.2	-0.0846953792459817	-0.0803554265236354
5	A	26	50	20120618	18	2516	49.24	-0.0846859110861816	-0.0808358277997058
5	A	26	50	20120618	18	2518	49.28	-0.0848223402685437	-0.0817176323822523
5	A	26	50	20120618	18	2520	49.32	-0.0844910395283544	-0.0818806417085192
5	A	26	50	20120618	18	2522	49.36	-0.0839950324056233	-0.082955062178261
5	A	26	50	20120618	18	2524	49.4	-0.0839393336044692	-0.0835255347161188
5	A	26	50	20120618	18	2526	49.44	-0.0842412682000359	-0.0840975841020987
5	A	26	50	20120618	18	2528	49.48	-0.0836833609496797	-0.0836160443841106
5	A	26	50	20120618	18	2530	49.52	-0.0835270196403593	-0.0847142519259715
5	A	26	50	20120618	18	2532	49.56	-0.0836851287166326	-0.0855262933534861
5	A	26	50	20120618	18	2534	49.6	-0.0832849769891592	-0.0860805943592583
5	A	26	50	20120618	18	2536	49.64	-0.0829390603518027	-0.0867192532040259
5	A	26	50	20120618	18	2538	49.68	-0.0829949217875164	-0.0880563921272497
5	A	26	50	20120618	18	2540	49.72	-0.0827984875237028	-0.0875853175896232
5	A	26	50	20120618	18	2542	49.76	-0.082324301716239	-0.0897240327600001
5	A	26	50	20120618	18	2544	49.8	-0.08206380357805	-0.0894315733953013
5	A	26	50	20120618	18	2546	49.84	-0.0821813954357613	-0.0887497103262031
5	A	26	50	20120618	18	2548	49.88	-0.0821377669473621	-0.0896022689722797
5	A	26	50	20120618	18	2550	49.92	-0.081992315082472	-0.091507002508762
5	A	26	50	20120618	18	2552	49.96	-0.0821039672432214	-0.0911096792084132
5	A	26	50	20120618	18	2554	50	-0.0821285038485286	-0.0917752788215441
5	A	26	50	20120618	18	2556	50.04	-0.0820391255513866	-0.0920739607259173
5	A	26	50	20120618	18	2558	50.08	-0.0819348273011616	-0.0926633342280358
5	A	26	50	20120618	18	2560	50.12	-0.0816233467640489	-0.0923667029333288
5	A	26	50	20120618	18	2562	50.16	-0.0816572878895459	-0.0933198828743678
5	A	26	50	20120618	18	2564	50.2	-0.0818654601259272	-0.0936660823544368
5	A	26	50	20120618	18	2566	50.24	-0.0820189730081228	-0.0947358642036938
5	A	26	50	20120618	18	2568	50.28	-0.081768869339617	-0.0953211364864818
5	A	26	50	20120618	18	2570	50.32	-0.0819176446063788	-0.0954933876983788
5	A	26	50	20120618	18	2572	50.36	-0.0816809759667156	-0.0965206017194088
5	A	26	50	20120618	18	2574	50.4	-0.0821405953744869	-0.0981384620347638
5	A	26	50	20120618	18	2576	50.44	-0.0820586416985473	-0.0971187433456148
5	A	26	50	20120618	18	2578	50.48	-0.0821439894870366	-0.0980459724677848
5	A	26	50	20120618	18	2580	50.52	-0.082345090655606	-0.0981616551371868
5	A	26	50	20120618	18	2582	50.56	-0.0821760921349024	-0.0996416296302098
5	A	26	50	20120618	18	2584	50.6	-0.082296229577026	-0.0994309825200948
5	A	26	50	20120618	18	2586	50.64	-0.0819068258726266	-0.100142826916715
5	A	26	50	20120618	18	2588	50.68	-0.0822615106340698	-0.100810618560868
5	A	26	50	20120618	18	2590	50.72	-0.0819313624779338	-0.0999952537314818
5	A	26	50	20120618	18	2592	50.76	-0.0820337515398496	-0.100698966400119
5	A	26	50	20120618	18	2594	50.8	-0.081840357835195	-0.101117220061190
5	A	26	50	20120618	18	2596	50.84	-0.0821410196385556	-0.101523665039016
5	A	26	50	20120618	18	2598	50.88	-0.0818866733293628	-0.101814780900831
5	A	26	50	20120618	18	2600	50.92	-0.082409437372694	-0.102546424287325
5	A	26	50	20120618	18	2602	50.96	-0.0823107959767185	-0.103192366331939
5	A	26	50	20120618	18	2604	51	-0.0822307514890882	-0.102607730445254
5	A	26	50	20120618	18	2606	51.04	-0.0823860321382367	-0.103272693662281
5	A	26	50	20120618	18	2608	51.08	-0.0824805016042032	-0.102572940791619
5	A	26	50	20120618	18	2610	51.12	-0.0827202815137036	-0.102539636062225
5	A	26	50	20120618	18	2612	51.16	-0.0826449746415072	-0.102548474896990
5	A	26	50	20120618	18	2614	51.2	-0.0826252463623121	-0.102524362555752
5	A	26	50	20120618	18	2616	51.24	-0.0830914418631484	-0.103980083286180
5	A	26	50	20120618	18	2618	51.28	-0.0835633649289123	-0.103765547088768
5	A	26	50	20120618	18	2620	51.32	-0.083503543695224	-0.104837945233116
5	A	26	50	20120618	18	2622	51.36	-0.083925545022236	-0.104985871971740
5	A	26	50	20120618	18	2624	51.4	-0.08402086301634	-0.105413812995714
5	A	26	50	20120618	18	2626	51.44	-0.0841813762556694	-0.104544778761636
5	A	26	50	20120618	18	2628	51.48	-0.0840879674498746	-0.104915373425656
5	A	26	50	20120618	18	2630	51.52	-0.0843874271717071	-0.105226853962768
5	A	26	50	20120618	18	2632	51.56	-0.0839546071109428	-0.105736041555901
5	A	26	50	20120618	18	2634	51.6	-0.0839927201664488	-0.105376902021736
5	A	26	50	20120618	18	2636	51.64	-0.0841033116670264	-0.105573194864194
5	A	26	50	20120618	18	2638	51.68	-0.0836417123602678	-0.106425117114167
5	A	26	50	20120618	18	2640	51.72	-0.08372769654486	-0.106006792742417
5	A	26	50	20120618	18	2642	51.76	-0.0834286610870963	-0.105700544795485
5	A	26	50	20120618	18	2644	51.8	-0.083103109125038	-0.106887352817029
5	A	26	50	20120618	18	2646	51.84	-0.0827327973037306	-0.109617987073937
5	A	26	50	20120618	18	2648	51.88	-0.0826122355975383	-0.109049826775254
5	A	26	50	20120618	18	2650	51.92	-0.082725867657275	-0.108663251497979
5	A	26	50	20120618	18	2652	51.96	-0.0821720616262497	-0.107951336390680
5	A	26	50	20120618	18	2654	52	-0.0819210387189284	-0.108581368532717
5	A	26	50	20120618	18	2656	52.04	-0.081626387323208	-0.107989308024830
5	A	26	50	20120618	18	2658	52.08	-0.0812713490083742	-0.108888818561177
5	A	26	50	20120618	18	2660	52.12	-0.0817453226838036	-0.108288979878697
5	A	26	50	20120618	18	2662	52.16	-0.081545918571509	-0.108256452966762
5	A	26	50	20120618	18	2664	52.2	-0.0816779354075565	-0.109141255682061
5	A	26	50	20120618	18	2666	52.24	-0.0812562169232569	-0.109432866518622
5	A	26	50	20120618	18	2668	52.28	-0.0809014614511356	-0.109880960085860
5	A	26	50	20120618	18	2670	52.32	-0.0798799042843553	-0.110206724179953
5	A	26	50	20120618	18	2672	52.36	-0.0794808839277318	-0.110986167984855
5	A	26	50	20120618	18	2674	52.4	-0.0795100167271167	-0.110329124363776
5	A	26	50	20120618	18	2676	52.44	-0.0790907024058731	-0.109346953044708
5	A	26	50	20120618	18	2678	52.48	-0.078420860152055	-0.110086091763082
5	A	26	50	20120618	18	2680	52.52	-0.0787179864215096	-0.110510214410438
5	A	26	50	20120618	18	2682	52.56	-0.0783673321687192	-0.110518628981134
5	A	26	50	20120618	18	2684	52.6	-0.0785639078538891	-0.110092950698860
5	A	26	50	20120618	18	2686	52.64	-0.0779332393157488	-0.111078586841156
5	A	26	50	20120618	18	2688	52.68	-0.0772827717877353	-0.111539549751811
5	A	26	50	20120618	18	2690	52.72	-0.0769279456049359	-0.111897204361736
5	A	26	50	20120618	18	2692	52.76	-0.0770402341617883	-0.110612532761676
5	A	26	50	20120618	18	2694	52.8	-0.076479286352273	-0.111016502865768
5	A	26	50	20120618	18	2696	52.84	-0.0765522597720915	-0.111710033196755
5	A	26	50	20120618	18	2698	52.88	-0.0758144645566014	-0.111988209004474
5	A	26	50	20120618	18	2700	52.92	-0.0756898016310782	-0.111813058654774
5	A	26	50	20120618	18	2702	52.96	-0.0749042767078581	-0.111850464603499
5	A	26	50	20120618	18	2704	53	-0.0744327071954848	-0.112073132528895
5	A	26	50	20120618	18	2706	53.04	-0.0740316362291958	-0.111788309917433
5	A	26	50	20120618	18	2708	53.08	-0.0736975989857633	-0.111753237421086
5	A	26	50	20120618	18	2710	53.12	-0.0736373534880062	-0.111780956006908
5	A	26	50	20120618	18	2712	53.16	-0.0732762340548542	-0.111391128038440
5	A	26	50	20120618	18	2714	53.2	-0.0734158169334604	-0.110982844582983
5	A	26	50	20120618	18	2716	53.24	-0.0731923711906055	-0.112020877337765
5	A	26	50	20120618	18	2718	53.28	-0.0726838907042542	-0.111487082428647
5	A	26	50	20120618	18	2720	53.32	-0.0715996131659828	-0.111167045899482
5	A	26	50	20120618	18	2722	53.36	-0.0715429032021316	-0.111920963149583
5	A	26	50	20120618	18	2724	53.4	-0.07100323930673	-0.111250060235594
5	A	26	50	20120618	18	2726	53.44	-0.0707126184196624	-0.110726094110734
5	A	26	50	20120618	18	2728	53.48	-0.0700347151485388	-0.110336266142266
5	A	26	50	20120618	18	2730	53.52	-0.0690953945004106	-0.110831523731809
5	A	26	50	20120618	18	2732	53.56	-0.0685174761281468	-0.110130993043688
5	A	26	50	20120618	18	2734	53.6	-0.0681114554143895	-0.110740660510427
5	A	26	50	20120618	18	2736	53.64	-0.0677618618217709	-0.109896657856403
5	A	26	50	20120618	18	2738	53.68	-0.0679189102378724	-0.110163873509013
5	A	26	50	20120618	18	2740	53.72	-0.0679956313236312	-0.109503082221994
5	A	26	50	20120618	18	2742	53.76	-0.0675713672549192	-0.110064525006256
5	A	26	50	20120618	18	2744	53.8	-0.0676365625001446	-0.110287829327755
5	A	26	50	20120618	18	2746	53.84	-0.0676891005339868	-0.110416310629897
5	A	26	50	20120618	18	2748	53.88	-0.0675058891669814	-0.110533053959470
5	A	26	50	20120618	18	2750	53.92	-0.0675415273487532	-0.109073302720389
5	A	26	50	20120618	18	2752	53.96	-0.0675559523270894	-0.109767398736802
5	A	26	50	20120618	18	2754	54	-0.0678246529039403	-0.110549458836794
5	A	26	50	20120618	18	2756	54.04	-0.067603399192107	-0.110134316445559
5	A	26	50	20120618	18	2758	54.08	-0.0670899689582874	-0.110903719334168
5	A	26	50	20120618	18	2760	54.12	-0.0672746652495334	-0.110043028960108
5	A	26	50	20120618	18	2762	54.16	-0.0667835088793212	-0.111290789586190
5	A	26	50	20120618	18	2764	54.2	-0.0661966809616145	-0.111466081357246
5	A	26	50	20120618	18	2766	54.24	-0.0658019739563562	-0.111857959935380
5	A	26	50	20120618	18	2768	54.28	-0.0654724621963232	-0.111642999473899
5	A	26	50	20120618	18	2770	54.32	-0.0653297680478798	-0.112129347517999
5	A	26	50	20120618	18	2772	54.36	-0.0641927403437318	-0.112866152783995
5	A	26	50	20120618	18	2774	54.4	-0.0637973262316923	-0.113398745611585
5	A	26	50	20120618	18	2776	54.44	-0.0627404844365309	-0.114892579397520
5	A	26	50	20120618	18	2778	54.48	-0.0622759859919694	-0.114767350786572
5	A	26	50	20120618	18	2780	54.52	-0.0612098103872963	-0.114440526032307
5	A	26	50	20120618	18	2782	54.56	-0.0609448574763857	-0.114849728726580
5	A	26	50	20120618	18	2784	54.6	-0.0600375687654453	-0.115259214263565
5	A	26	50	20120618	18	2786	54.64	-0.0594325682034621	-0.116340804796068
5	A	26	50	20120618	18	2788	54.68	-0.0586132435761012	-0.115793999122176
5	A	26	50	20120618	18	2790	54.72	-0.0581237135514858	-0.117935330587644
5	A	26	50	20120618	18	2792	54.76	-0.0580489723647144	-0.117854508282554
5	A	26	50	20120618	18	2794	54.8	-0.0577427244177825	-0.117405566187179
5	A	26	50	20120618	18	2796	54.84	-0.0579477146736485	-0.116699944330233
5	A	26	50	20120618	18	2798	54.88	-0.0579682207703029	-0.115778584194347
5	A	26	50	20120618	18	2800	54.92	-0.0577791404170136	-0.116444254518156
5	A	26	50	20120618	18	2802	54.96	-0.057726955936562	-0.115712964685052
5	A	26	50	20120618	18	2804	55	-0.0576223041329464	-0.116397444049241
5	A	26	50	20120618	18	2806	55.04	-0.0579745140206554	-0.117018213092445
5	A	26	50	20120618	18	2808	55.08	-0.057676892776454	-0.117506753167567
5	A	26	50	20120618	18	2810	55.12	-0.0573824535127679	-0.118423446398697
5	A	26	50	20120618	18	2812	55.16	-0.0573026918678501	-0.118045002849406
5	A	26	50	20120618	18	2814	55.2	-0.0573823120914117	-0.117831032337419
5	A	26	50	20120618	18	2816	55.24	-0.0572214452986918	-0.118221001727243
5	A	26	50	20120618	18	2818	55.28	-0.0575732309223321	-0.119590314009011
5	A	26	50	20120618	18	2820	55.32	-0.0581111977614588	-0.119483682306408
5	A	26	50	20120618	18	2822	55.36	-0.0577101975058479	-0.120434811637782
5	A	26	50	20120618	18	2824	55.4	-0.0578480126175012	-0.119611102948378
5	A	26	50	20120618	18	2826	55.44	-0.0586063846403237	-0.120826973058628
5	A	26	50	20120618	18	2828	55.48	-0.0583578366067366	-0.120754494613556
5	A	26	50	20120618	18	2830	55.52	-0.0581251984757263	-0.119485237941326
5	A	26	50	20120618	18	2832	55.56	-0.0580387193163871	-0.119409082540993
5	A	26	50	20120618	18	2834	55.6	-0.0585243602537061	-0.120498875512157
5	A	26	50	20120618	18	2836	55.64	-0.0588750145064965	-0.120235902500234
5	A	26	50	20120618	18	2838	55.68	-0.0594496801875668	-0.121126362069782
5	A	26	50	20120618	18	2840	55.72	-0.0597710602196161	-0.121025599353463
5	A	26	50	20120618	18	2842	55.76	-0.0600778031412948	-0.121707391711883
5	A	26	50	20120618	18	2844	55.8	-0.0600697421239893	-0.121042287073499
5	A	26	50	20120618	18	2846	55.84	-0.060461125727376	-0.122308361765214
5	A	26	50	20120618	18	2848	55.88	-0.0605621712864076	-0.122840883882125
5	A	26	50	20120618	18	2850	55.92	-0.0609540498645412	-0.124305867711388
5	A	26	50	20120618	18	2852	55.96	-0.0606251037899332	-0.123779214580760
5	A	26	50	20120618	18	2854	56	-0.0608596511092528	-0.124086311055829
5	A	26	50	20120618	18	2856	56.04	-0.0612216897812203	-0.124144293811887
5	A	26	50	20120618	18	2858	56.08	-0.0614669144129358	-0.124147970767149
5	A	26	50	20120618	18	2860	56.12	-0.0619878399786359	-0.124472744911748
5	A	26	50	20120618	18	2862	56.16	-0.0622168011543841	-0.123194437272719
5	A	26	50	20120618	18	2864	56.2	-0.0621417771249002	-0.123142182081589
5	A	26	50	20120618	18	2866	56.24	-0.0627509496168924	-0.123914696240035
5	A	26	50	20120618	18	2868	56.28	-0.0633852951102949	-0.124813358248245
5	A	26	50	20120618	18	2870	56.32	-0.0636008212572005	-0.124364486863548
5	A	26	50	20120618	18	2872	56.36	-0.0637090793054002	-0.125002933576281
5	A	26	50	20120618	18	2874	56.4	-0.0635789716576619	-0.125424369217869
5	A	26	50	20120618	18	2876	56.44	-0.0637862953659058	-0.124855006837657
5	A	26	50	20120618	18	2878	56.48	-0.0645002610828698	-0.125381306414894
5	A	26	50	20120618	18	2880	56.52	-0.0645604358699488	-0.124780902046989
5	A	26	50	20120618	18	2882	56.56	-0.0647982358804618	-0.125667401818562
5	A	26	50	20120618	18	2884	56.6	-0.065216701673568	-0.125627945260172
5	A	26	50	20120618	18	2886	56.64	-0.0651079486506215	-0.125008378298496
5	A	26	50	20120618	18	2888	56.68	-0.0654359047757359	-0.125004277079166
5	A	26	50	20120618	18	2890	56.72	-0.0655580221168468	-0.126195964137499
5	A	26	50	20120618	18	2892	56.76	-0.0654911298153465	-0.125569891793437
5	A	26	50	20120618	18	2894	56.8	-0.065614166395273	-0.125192296772283
5	A	26	50	20120618	18	2896	56.84	-0.0657002212905434	-0.125179780982256
5	A	26	50	20120618	18	2898	56.88	-0.0662781396628072	-0.124686715423735
5	A	26	50	20120618	18	2900	56.92	-0.0668395117363912	-0.124811236927902
5	A	26	50	20120618	18	2902	56.96	-0.0671693063391366	-0.124427702209786
5	A	26	50	20120618	18	2904	57	-0.0672878881463416	-0.125320283099678
5	A	26	50	20120618	18	2906	57.04	-0.0676005707649822	-0.126450098314658
5	A	26	50	20120618	18	2908	57.08	-0.0680256126511535	-0.127152184637698
5	A	26	50	20120618	18	2910	57.12	-0.067698151500786	-0.127752589005603
5	A	26	50	20120618	18	2912	57.16	-0.0679223750611002	-0.126660038317992
5	A	26	50	20120618	18	2914	57.2	-0.0677053639899541	-0.127151406820239
5	A	26	50	20120618	18	2916	57.24	-0.0677437598881725	-0.127277059695255
5	A	26	50	20120618	18	2918	57.28	-0.0675965402563295	-0.125945011940856
5	A	26	50	20120618	18	2920	57.32	-0.0678269863563182	-0.126230753791134
5	A	26	50	20120618	18	2922	57.36	-0.0674392089975155	-0.125719091324267
5	A	26	50	20120618	18	2924	57.4	-0.0674842516994771	-0.128655210811788
5	A	26	50	20120618	18	2926	57.44	-0.067487857944061	-0.128382903990353
5	A	26	50	20120618	18	2928	57.48	-0.0671273041963341	-0.126979933425801
5	A	26	50	20120618	18	2930	57.52	-0.0674880700760955	-0.127479009391962
5	A	26	50	20120618	18	2932	57.56	-0.0669525074000248	-0.126723395085586
5	A	26	50	20120618	18	2934	57.6	-0.0673086063750303	-0.127283706498999
5	A	26	50	20120618	18	2936	57.64	-0.0672417847842082	-0.126811712722557
5	A	26	50	20120618	18	2938	57.68	-0.0675075155125781	-0.127815945773198
5	A	26	50	20120618	18	2940	57.72	-0.0673496892790173	-0.127348689612190
5	A	26	50	20120618	18	2942	57.76	-0.0670239958956027	-0.128119860267752
5	A	26	50	20120618	18	2944	57.8	-0.0671559420209721	-0.128330153824477
5	A	26	50	20120618	18	2946	57.84	-0.0669423250623757	-0.127707970567711
5	A	26	50	20120618	18	2948	57.88	-0.0667486485150087	-0.127615975975478
5	A	26	50	20120618	18	2950	57.92	-0.0670401179302138	-0.128539316010352
5	A	26	50	20120618	18	2952	57.96	-0.0661845894356562	-0.126705010309275
5	A	26	50	20120618	18	2954	58	-0.0661173435807653	-0.127559973118408
5	A	26	50	20120618	18	2956	58.04	-0.0662980093633585	-0.128595530999456
5	A	26	50	20120618	18	2958	58.08	-0.0659158888588053	-0.128112152803837
5	A	26	50	20120618	18	2960	58.12	-0.0659286874915448	-0.128834745223531
5	A	26	50	20120618	18	2962	58.16	-0.0655197676399846	-0.128982035566052
5	A	26	50	20120618	18	2964	58.2	-0.0652341672110633	-0.129803622935113
5	A	26	50	20120618	18	2966	58.24	-0.0652152167493275	-0.129534073830125
5	A	26	50	20120618	18	2968	58.28	-0.0647621734346213	-0.129967318154958
5	A	26	50	20120618	18	2970	58.32	-0.0647621734346213	-0.129967318154958
5	A	26	50	20120618	18	2972	58.36	-0.0647857200904348	-0.130509456924093
5	A	26	50	20120618	18	2974	58.4	-0.0646992409310957	-0.130522396978189
5	A	26	50	20120618	18	2976	58.44	-0.0643953264365417	-0.130857424171115
5	A	26	50	20120618	18	2978	58.48	-0.0644200751738833	-0.130182137195082
5	A	26	50	20120618	18	2980	58.52	-0.0645668705416576	-0.13157400618317
5	A	26	50	20120618	18	2982	58.56	-0.0640008315633178	-0.131386269332765
5	A	26	50	20120618	18	2984	58.6	-0.0643603953615511	-0.131063475087153
5	A	26	50	20120618	18	2986	58.64	-0.0642355910146717	-0.131404654109076
5	A	26	50	20120618	18	2988	58.68	-0.0640866743265538	-0.132519478660294
5	A	26	50	20120618	18	2990	58.72	-0.0642919474251323	-0.132659273670935
5	A	26	50	20120618	18	2992	58.76	-0.0637860125231933	-0.133709680794388
5	A	26	50	20120618	18	2994	58.8	-0.06399736674009	-0.134332712579291
5	A	26	50	20120618	18	2996	58.84	-0.0637056144821724	-0.134744672990010
5	A	26	50	20120618	18	2998	58.88	-0.0640747242219518	-0.136235254084752
5	A	26	50	20120618	18	3000	58.92	-0.0640338534499992	-0.137035557539698
5	A	26	50	20120618	18	3002	58.96	-0.0639888107480376	-0.137461023689938
5	A	26	50	20120618	18	3004	59	-0.0641547687095821	-0.138113895381008
5	A	26	50	20120618	18	3006	59.04	-0.064624924008393	-0.138957544481642
5	A	26	50	20120618	18	3008	59.08	-0.0646789469664757	-0.139139695188475
5	A	26	50	20120618	18	3010	59.12	-0.0651113427631713	-0.139189546216549
5	A	26	50	20120618	18	3012	59.16	-0.0656347432026055	-0.140397143177459
5	A	26	50	20120618	18	3014	59.2	-0.0658057216222964	-0.141040751769695
5	A	26	50	20120618	18	3016	59.24	-0.0663072017515139	-0.141686198839562
5	A	26	50	20120618	18	3018	59.28	-0.0663413550090452	-0.143548505969173
5	A	26	50	20120618	18	3020	59.32	-0.0660895542842647	-0.142465289091074
5	A	26	50	20120618	18	3022	59.36	-0.0661620327293363	-0.141146888497551
5	A	26	50	20120618	18	3024	59.4	-0.0666491585908958	-0.141297572952622
5	A	26	50	20120618	18	3026	59.44	-0.0665237885585914	-0.142033883243872
5	A	26	50	20120618	18	3028	59.48	-0.0664255007160064	-0.141483047061328
5	A	26	50	20120618	18	3030	59.52	-0.0668475727536967	-0.143665956405529
5	A	26	50	20120618	18	3032	59.56	-0.0668869586014088	-0.143660511683313
5	A	26	50	20120618	18	3034	59.6	-0.0669150307406219	-0.145155547550776
5	A	26	50	20120618	18	3036	59.64	-0.0670490981863349	-0.143919807739974
5	A	26	50	20120618	18	3038	59.68	-0.0668915547954865	-0.145645713971495
5	A	26	50	20120618	18	3040	59.72	-0.0671346581068584	-0.145416752795746
5	A	26	50	20120618	18	3042	59.76	-0.066842410874194	-0.145059876003282
5	A	26	50	20120618	18	3044	59.8	-0.0671303447554932	-0.146040491687431
5	A	26	50	20120618	18	3046	59.84	-0.0665926607590789	-0.145161133694347
5	A	26	50	20120618	18	3048	59.88	-0.0668320164045106	-0.145705252362470
5	A	26	50	20120618	18	3050	59.92	-0.0663939637535655	-0.145156183946879
5	A	26	50	20120618	18	3052	59.96	-0.0664839077361325	-0.145415550714218
5	A	26	50	20120618	18	3054	60	-0.066430026199406	-0.146139769479510
5	A	26	50	20120618	18	3056	60.04	-0.0663784074043794	-0.146028753714863
5	A	26	50	20120618	18	3058	60.08	-0.0664835541827419	-0.146008459750243
5	A	26	50	20120618	18	3060	60.12	-0.0661001608859825	-0.146496504850618
5	A	26	50	20120618	18	3062	60.16	-0.065874028137359	-0.146790519850236
5	A	26	50	20120618	18	3064	60.2	-0.0658920593602793	-0.146338325063667
5	A	26	50	20120618	18	3066	60.24	-0.0659332129749444	-0.146278786672691
5	A	26	50	20120618	18	3068	60.28	-0.0655054133723265	-0.146290807487971
5	A	26	50	20120618	18	3070	60.32	-0.0655862356774161	-0.145276604231715
5	A	26	50	20120618	18	3072	60.36	-0.065913343274393	-0.145887120226592
5	A	26	50	20120618	18	3074	60.4	-0.0660902613910459	-0.145259067983542
5	A	26	50	20120618	18	3076	60.44	-0.0660264803593829	-0.144909898654992
5	A	26	50	20120618	18	3078	60.48	-0.0662904433207998	-0.145965396947269
5	A	26	50	20120618	18	3080	60.52	-0.0669262030277646	-0.147124274250956
5	A	26	50	20120618	18	3082	60.56	-0.0673139096758892	-0.146544234558348
5	A	26	50	20120618	18	3084	60.6	-0.0675037678466378	-0.146379832231722
5	A	26	50	20120618	18	3086	60.64	-0.0673321530308438	-0.146288403324915
5	A	26	50	20120618	18	3088	60.68	-0.0672815241853109	-0.147459089311847
5	A	26	50	20120618	18	3090	60.72	-0.0675118995746215	-0.146510293432851
5	A	26	50	20120618	18	3092	60.76	-0.0677072731782633	-0.146688272209676
5	A	26	50	20120618	18	3094	60.8	-0.0686895152080095	-0.148566984216611
5	A	26	50	20120618	18	3096	60.84	-0.0689101325237397	-0.147637845906131
5	A	26	50	20120618	18	3098	60.88	-0.0696547866750073	-0.148522365778718
5	A	26	50	20120618	18	3100	60.92	-0.0700142797625625	-0.149171206961134
5	A	26	50	20120618	18	3102	60.96	-0.0704862028283264	-0.149290425164443
5	A	26	50	20120618	18	3104	61	-0.0705221238528107	-0.149393097069071
5	A	26	50	20120618	18	3106	61.04	-0.0702213206280939	-0.150000784636823
5	A	26	50	20120618	18	3108	61.08	-0.0705332961399534	-0.148905334811408
5	A	26	50	20120618	18	3110	61.12	-0.070945397972029	-0.149125386441714
5	A	26	50	20120618	18	3112	61.16	-0.0707793692998064	-0.149441321751548
5	A	26	50	20120618	18	3114	61.2	-0.0709820261032944	-0.148697021153671
5	A	26	50	20120618	18	3116	61.24	-0.0706112900179184	-0.149011188696552
5	A	26	50	20120618	18	3118	61.28	-0.0709761571170106	-0.149385955290581
5	A	26	50	20120618	18	3120	61.32	-0.0706436755084967	-0.149692981054972
5	A	26	50	20120618	18	3122	61.36	-0.0704346547439779	-0.149064787390566
5	A	26	50	20120618	18	3124	61.4	-0.0705526001550798	-0.150373783463898
5	A	26	50	20120618	18	3126	61.44	-0.0707763994513254	-0.15054172132443
5	A	26	50	20120618	18	3128	61.48	-0.0708434331741819	-0.150969662348404
5	A	26	50	20120618	18	3130	61.52	-0.0705669544227379	-0.150686112529149
5	A	26	50	20120618	18	3132	61.56	-0.0706892131852051	-0.151668354558895
5	A	26	50	20120618	18	3134	61.6	-0.0708832432859627	-0.150741761832828
5	A	26	50	20120618	18	3136	61.64	-0.0707370843142914	-0.151094395984606
5	A	26	50	20120618	18	3138	61.68	-0.0708575045991275	-0.15194554041712
5	A	26	50	20120618	18	3140	61.72	-0.0706317961145727	-0.151628190893723
5	A	26	50	20120618	18	3142	61.76	-0.0708999310059987	-0.153003372161775
5	A	26	50	20120618	18	3144	61.8	-0.0714905065896457	-0.153172229261122
5	A	26	50	20120618	18	3146	61.84	-0.07154672157875	-0.154465174010522
5	A	26	50	20120618	18	3148	61.88	-0.072297598269692	-0.154254526900406
5	A	26	50	20120618	18	3150	61.92	-0.0726453533846796	-0.154191028711456
5	A	26	50	20120618	18	3152	61.96	-0.0730276860212671	-0.154409736838877
5	A	26	50	20120618	18	3154	62	-0.0731946339323053	-0.155094145492387
5	A	26	50	20120618	18	3156	62.04	-0.0732393230808762	-0.154434273444184
5	A	26	50	20120618	18	3158	62.08	-0.0741201659982003	-0.155113308086158
5	A	26	50	20120618	18	3160	62.12	-0.0748171611524159	-0.156903914588156
5	A	26	50	20120618	18	3162	62.16	-0.0745531274803209	-0.15609456016641
5	A	26	50	20120618	18	3164	62.2	-0.0747746640348666	-0.156104954636094
5	A	26	50	20120618	18	3166	62.24	-0.0749273990996029	-0.157099146770442
5	A	26	50	20120618	18	3168	62.28	-0.0749484708816823	-0.157867206156167
5	A	26	50	20120618	18	3170	62.32	-0.0749459960079481	-0.156932057438047
5	A	26	50	20120618	18	3172	62.36	-0.0750439302971424	-0.156148229571102
5	A	26	50	20120618	18	3174	62.4	-0.0750121812026672	-0.155279124626346
5	A	26	50	20120618	18	3176	62.44	-0.0751463193590582	-0.156026041519313
5	A	26	50	20120618	18	3178	62.48	-0.0752332934931442	-0.156818708221023
5	A	26	50	20120618	18	3180	62.52	-0.075493013813874	-0.155907035448039
5	A	26	50	20120618	18	3182	62.56	-0.0753961401848515	-0.156650204675067
5	A	26	50	20120618	18	3184	62.6	-0.0759652904330285	-0.156242274773000
5	A	26	50	20120618	18	3186	62.64	-0.0757614315480124	-0.157511036470483
5	A	26	50	20120618	18	3188	62.68	-0.076320753011931	-0.158167938670205
5	A	26	50	20120618	18	3190	62.72	-0.0758621942643315	-0.158084853623416
5	A	26	50	20120618	18	3192	62.76	-0.0760220711075578	-0.158708451093744
5	A	26	50	20120618	18	3194	62.8	-0.0757467237269638	-0.159108249267827
5	A	26	50	20120618	18	3196	62.84	-0.0756911451339625	-0.160500259677271
5	A	26	50	20120618	18	3198	62.88	-0.0756880338641253	-0.160335079533186
5	A	26	50	20120618	18	3200	62.92	-0.0761849177992651	-0.161034620271814
5	A	26	50	20120618	18	3202	62.96	-0.076055022283561	-0.161276238658945
5	A	26	50	20120618	18	3204	63	-0.0767958580582102	-0.163317160961484
5	A	26	50	20120618	18	3206	63.04	-0.0767966358756695	-0.163447905005325
5	A	26	50	20120618	18	3208	63.08	-0.0768469111678119	-0.163032762614091
5	A	26	50	20120618	18	3210	63.12	-0.0767513810416736	-0.163319211571149
5	A	26	50	20120618	18	3212	63.16	-0.0773699580538556	-0.165493706344654
5	A	26	50	20120618	18	3214	63.2	-0.0775033891034655	-0.165504525078406
5	A	26	50	20120618	18	3216	63.24	-0.0773980301930687	-0.164880149790619
5	A	26	50	20120618	18	3218	63.28	-0.0771658870368052	-0.166015975413239
5	A	26	50	20120618	18	3220	63.32	-0.076935794490207	-0.167247331161997
5	A	26	50	20120618	18	3222	63.36	-0.0770130105507126	-0.167748528448502
5	A	26	50	20120618	18	3224	63.4	-0.0775372595182843	-0.168337265554518
5	A	26	50	20120618	18	3226	63.44	-0.0775539472383203	-0.168914547530678
5	A	26	50	20120618	18	3228	63.48	-0.0780232540089939	-0.168261392996896
5	A	26	50	20120618	18	3230	63.52	-0.0779272996187868	-0.169214360805902
5	A	26	50	20120618	18	3232	63.56	-0.0784296282761418	-0.169925427385063
5	A	26	50	20120618	18	3234	63.6	-0.0784296282761418	-0.169925427385063
5	A	26	50	20120618	18	3236	63.64	-0.0789578370416881	-0.170897699209194
5	A	26	50	20120618	18	3238	63.68	-0.078882176616101	-0.171458434886675
5	A	26	50	20120618	18	3240	63.72	-0.0795635447104525	-0.170765753083825
5	A	26	50	20120618	18	3242	63.76	-0.0798022639597811	-0.172098225102293
5	A	26	50	20120618	18	3244	63.8	-0.0804491252432105	-0.172726984452124
5	A	26	50	20120618	18	3246	63.84	-0.0808772076885409	-0.173212483968087
5	A	26	50	20120618	18	3248	63.88	-0.0809417665376632	-0.173549561770678
5	A	26	50	20120618	18	3250	63.92	-0.0810887740374719	-0.173452051745552
5	A	26	50	20120618	18	3252	63.96	-0.0812850668799293	-0.173588099090253
5	A	26	50	20120618	18	3254	64	-0.0814878651047735	-0.173989170056542
5	A	26	50	20120618	18	3256	64.04	-0.0819351808545522	-0.172922428766444
5	A	26	50	20120618	18	3258	64.08	-0.0819580204035845	-0.173615181279972
5	A	26	50	20120618	18	3260	64.12	-0.0819519392852663	-0.173417615645309
5	A	26	50	20120618	18	3262	64.16	-0.0821736172611683	-0.173601816961808
5	A	26	50	20120618	18	3264	64.2	-0.0827565560915785	-0.174714520192683
5	A	26	50	20120618	18	3266	64.24	-0.0827965076247155	-0.174633556466237
5	A	26	50	20120618	18	3268	64.28	-0.0830450556583026	-0.174312883540969
5	A	26	50	20120618	18	3270	64.32	-0.0835117461338857	-0.175137370047833
5	A	26	50	20120618	18	3272	64.36	-0.0840193073814214	-0.175618344080396
5	A	26	50	20120618	18	3274	64.4	-0.0842445208912293	-0.174544602433164
5	A	26	50	20120618	18	3276	64.44	-0.0847516578746963	-0.175024586516233
5	A	26	50	20120618	18	3278	64.48	-0.0849760935670449	-0.174241536466747
5	A	26	50	20120618	18	3280	64.52	-0.085395690731001	-0.174707236992837
5	A	26	50	20120618	18	3282	64.56	-0.085895685935978	-0.175349926346257
5	A	26	50	20120618	18	3284	64.6	-0.0861344758959847	-0.175573584221147
5	A	26	50	20120618	18	3286	64.64	-0.0861821348930367	-0.176644568151932
5	A	26	50	20120618	18	3288	64.68	-0.0868780693870805	-0.176436537336907
5	A	26	50	20120618	18	3290	64.72	-0.0869056465515468	-0.175734380303188
5	A	26	50	20120618	18	3292	64.76	-0.08715546737734	-0.176839376070149
5	A	26	50	20120618	18	3294	64.8	-0.0867969642392784	-0.176094792629559
5	A	26	50	20120618	18	3296	64.84	-0.0869438303177309	-0.176872822220899
5	A	26	50	20120618	18	3298	64.88	-0.087577963679099	-0.176070397445608
5	A	26	50	20120618	18	3300	64.92	-0.087555336262101	-0.175415616566229
5	A	26	50	20120618	18	3302	64.96	-0.0884887172132672	-0.176109995425355
5	A	26	50	20120618	18	3304	65	-0.0887560035765557	-0.175159643911440
5	A	26	50	20120618	18	3306	65.04	-0.0888140570432912	-0.175694145927339
5	A	26	50	20120618	18	3308	65.08	-0.0894715956391165	-0.176484762019383
5	A	26	50	20120618	18	3310	65.12	-0.0895246993583836	-0.175675054044247
5	A	26	50	20120618	18	3312	65.16	-0.0896954656460402	-0.17564712332639
5	A	26	50	20120618	18	3314	65.2	-0.0891728430240652	-0.17542162697387
5	A	26	50	20120618	18	3316	65.24	-0.089204945671931	-0.176216839259992
5	A	26	50	20120618	18	3318	65.28	-0.0889789543446639	-0.175312873950923
5	A	26	50	20120618	18	3320	65.32	-0.0890722217291024	-0.1760271225106
5	A	26	50	20120618	18	3322	65.36	-0.0891135874758018	-0.176677307195901
5	A	26	50	20120618	18	3324	65.4	-0.0889855304377289	-0.177182959255127
5	A	26	50	20120618	18	3326	65.44	-0.0892950310758542	-0.177668246639055
5	A	26	50	20120618	18	3328	65.48	-0.0892369776091188	-0.178214203784810
5	A	26	50	20120618	18	3330	65.52	-0.0893067690484219	-0.177700349286921
5	A	26	50	20120618	18	3332	65.56	-0.0897640550038153	-0.17806047877058
5	A	26	50	20120618	18	3334	65.6	-0.0897938949099814	-0.178658549686107
5	A	26	50	20120618	18	3336	65.64	-0.0898998902164812	-0.178940048895698
5	A	26	50	20120618	18	3338	65.68	-0.0901555093178802	-0.179651751870962
5	A	26	50	20120618	18	3340	65.72	-0.0897937534886251	-0.178986788653934
5	A	26	50	20120618	18	3342	65.76	-0.0898621307143659	-0.180331210777004
5	A	26	50	20120618	18	3344	65.8	-0.0894148856752654	-0.180403689222076
5	A	26	50	20120618	18	3346	65.84	-0.0893188605743802	-0.180792456530372
5	A	26	50	20120618	18	3348	65.88	-0.0894131886189905	-0.18125108598865
5	A	26	50	20120618	18	3350	65.92	-0.0892514732981332	-0.179811911556901
5	A	26	50	20120618	18	3352	65.96	-0.0891942683595352	-0.180818053795851
5	A	26	50	20120618	18	3354	66	-0.08966201949529	-0.181509957781242
5	A	26	50	20120618	18	3356	66.04	-0.0895814800329129	-0.180671258428077
5	A	26	50	20120618	18	3358	66.08	-0.0896260984708058	-0.181070703048769
5	A	26	50	20120618	18	3360	66.12	-0.0894625446723173	-0.180723725751241
5	A	26	50	20120618	18	3362	66.16	-0.0898807983333892	-0.181060662132476
5	A	26	50	20120618	18	3364	66.2	-0.0898915463564632	-0.181328514181189
5	A	26	50	20120618	18	3366	66.24	-0.0903446603818476	-0.180255974615486
5	A	26	50	20120618	18	3368	66.28	-0.0900239874565794	-0.180884946097351
5	A	26	50	20120618	18	3370	66.32	-0.090525538296475	-0.180369253121832
5	A	26	50	20120618	18	3372	66.36	-0.0905671868858869	-0.181358566219390
5	A	26	50	20120618	18	3374	66.4	-0.0910388271089384	-0.183042187465395
5	A	26	50	20120618	18	3376	66.44	-0.0912258568525622	-0.181804397044928
5	A	26	50	20120618	18	3378	66.48	-0.0911796120690726	-0.182352687643060
5	A	26	50	20120618	18	3380	66.52	-0.0913489641431668	-0.182231418830087
5	A	26	50	20120618	18	3382	66.56	-0.0917778244059564	-0.183365264553719
5	A	26	50	20120618	18	3384	66.6	-0.0916000577611661	-0.183910726724726
5	A	26	50	20120618	18	3386	66.64	-0.0914442114265926	-0.183754031862016
5	A	26	50	20120618	18	3388	66.68	-0.0918380699037135	-0.182177890846751
5	A	26	50	20120618	18	3390	66.72	-0.0914777282880209	-0.182164880081977
5	A	26	50	20120618	18	3392	66.76	-0.0917807942544374	-0.182081017217728
5	A	26	50	20120618	18	3394	66.8	-0.0919374184064703	-0.182645641982506
5	A	26	50	20120618	18	3396	66.84	-0.092576713647341	-0.183355506480139
5	A	26	50	20120618	18	3398	66.88	-0.0930241001077977	-0.184985599742808
5	A	26	50	20120618	18	3400	66.92	-0.0932749815937627	-0.184219944520139
5	A	26	50	20120618	18	3402	66.96	-0.0932929421060049	-0.184042177875349
5	A	26	50	20120618	18	3404	67	-0.094309761657351	-0.185355982274794
5	A	26	50	20120618	18	3406	67.04	-0.0941014479996136	-0.185237612599623
5	A	26	50	20120618	18	3408	67.08	-0.0943003571371613	-0.184956679075458
5	A	26	50	20120618	18	3410	67.12	-0.0944644766210747	-0.184300413271838
5	A	26	50	20120618	18	3412	67.16	-0.0946884173386765	-0.185036723563088
5	A	26	50	20120618	18	3414	67.2	-0.0951944229512936	-0.185397630864206
5	A	26	50	20120618	18	3416	67.24	-0.095113105671457	-0.18564441113084
5	A	26	50	20120618	18	3418	67.28	-0.0954779020598713	-0.18594995197099
5	A	26	50	20120618	18	3420	67.32	-0.0961092777047927	-0.185881433323893
5	A	26	50	20120618	18	3422	67.36	-0.0962981459260477	-0.185825501177502
5	A	26	50	20120618	18	3424	67.4	-0.09610411582529	-0.185606580918046
5	A	26	50	20120618	18	3426	67.44	-0.096842476726205	-0.186532749380044
5	A	26	50	20120618	18	3428	67.48	-0.096788878032191	-0.18568125139414
5	A	26	50	20120618	18	3430	67.52	-0.0966432140352667	-0.186751811060856
5	A	26	50	20120618	18	3432	67.56	-0.096584382751072	-0.186558912330948
5	A	26	50	20120618	18	3434	67.6	-0.0966461838837477	-0.186686615815631
5	A	26	50	20120618	18	3436	67.64	-0.096684509071288	-0.187153164869857
5	A	26	50	20120618	18	3438	67.68	-0.097005111285878	-0.187733416694499
5	A	26	50	20120618	18	3440	67.72	-0.0967299053266402	-0.188705829939987
5	A	26	50	20120618	18	3442	67.76	-0.0967318145149494	-0.18951002248223
5	A	26	50	20120618	18	3444	67.8	-0.0964945094791832	-0.190174420013833
5	A	26	50	20120618	18	3446	67.84	-0.0965318447172298	-0.190476496030756
5	A	26	50	20120618	18	3448	67.88	-0.0962332335235348	-0.190034059317768
5	A	26	50	20120618	18	3450	67.92	-0.0962028279319437	-0.192228211659789
5	A	26	50	20120618	18	3452	67.96	-0.0965256221775554	-0.193067900962449
5	A	26	50	20120618	18	3454	68	-0.0967079850164234	-0.193130197069871
5	A	26	50	20120618	18	3456	68.04	-0.0964347589561729	-0.19364666786285
5	A	26	50	20120618	18	3458	68.08	-0.0965471182237035	-0.194893367828760
5	A	26	50	20120618	18	3460	68.12	-0.0965423098975914	-0.194418757757227
5	A	26	50	20120618	18	3462	68.16	-0.096356694367530	-0.195215313546234
5	A	26	50	20120618	18	3464	68.2	-0.0965304305036675	-0.196697621491635
5	A	26	50	20120618	18	3466	68.24	-0.0966269505792994	-0.196524733883635
5	A	26	50	20120618	18	3468	68.28	-0.0962937618640043	-0.196980959178857
5	A	26	50	20120618	18	3470	68.32	-0.0962140709297646	-0.195538956319983
5	A	26	50	20120618	18	3472	68.36	-0.0962279302226759	-0.197619547312946
5	A	26	50	20120618	18	3474	68.4	-0.0967340772566492	-0.19789828880609
5	A	26	50	20120618	18	3476	68.44	-0.0968624171374346	-0.199469833627277
5	A	26	50	20120618	18	3478	68.48	-0.0963329355796821	-0.19871803769752
5	A	26	50	20120618	18	3480	68.52	-0.0965256928882335	-0.200018689910834
5	A	26	50	20120618	18	3482	68.56	-0.0966000098109363	-0.199312219525751
5	A	26	50	20120618	18	3484	68.6	-0.0964144649915529	-0.200472157489609
5	A	26	50	20120618	18	3486	68.64	-0.0968493356619826	-0.201590093310665
5	A	26	50	20120618	18	3488	68.68	-0.0968433959650206	-0.201028933369115
5	A	26	50	20120618	18	3490	68.72	-0.096660113887337	-0.200966142286946
5	A	26	50	20120618	18	3492	68.76	-0.0967636343201028	-0.203157890465912
5	A	26	50	20120618	18	3494	68.8	-0.0967636343201028	-0.203157890465912
5	A	26	50	20120618	18	3496	68.84	-0.097253588608787	-0.204762386463102
5	A	26	50	20120618	18	3498	68.88	-0.097253588608787	-0.204762386463102
5	A	26	50	20120618	18	3500	68.92	-0.0970838829813022	-0.205414338915356
5	A	26	50	20120618	18	3502	68.96	-0.096812566109361	-0.206981075410431
5	A	26	50	20120618	18	3504	69	-0.096726157660700	-0.208535437536836
5	A	26	50	20120618	18	3506	69.04	-0.0967003482631866	-0.209199057250979
5	A	26	50	20120618	18	3508	69.08	-0.096830526621603	-0.210606129034862
5	A	26	50	20120618	18	3510	69.12	-0.0968744379527147	-0.213581563659417
5	A	26	50	20120618	18	3512	69.16	-0.0965244908067055	-0.211940298109605
5	A	26	50	20120618	18	3514	69.2	-0.0964870141473026	-0.21320672635471
5	A	26	50	20120618	18	3516	69.24	-0.0966179703231784	-0.213368512386246
5	A	26	50	20120618	18	3518	69.28	-0.0963187227333802	-0.214328197709672
5	A	26	50	20120618	18	3520	69.32	-0.096422243166146	-0.215696873595337
5	A	26	50	20120618	18	3522	69.36	-0.0965005905975014	-0.217929351124899
5	A	26	50	20120618	18	3524	69.4	-0.0966997825777616	-0.218335442549334
5	A	26	50	20120618	18	3526	69.44	-0.0966061616399326	-0.218030255262574
5	A	26	50	20120618	18	3528	69.48	-0.0964302334727734	-0.219661409185415
5	A	26	50	20120618	18	3530	69.52	-0.0964273343349705	-0.219428134658302
5	A	26	50	20120618	18	3532	69.56	-0.0963558458393925	-0.221292845950969
5	A	26	50	20120618	18	3534	69.6	-0.0967031766903113	-0.221525342660623
5	A	26	50	20120618	18	3536	69.64	-0.0966979441001305	-0.220581637950451
5	A	26	50	20120618	18	3538	69.68	-0.0967526034543163	-0.221754515968406
5	A	26	50	20120618	18	3540	69.72	-0.0969021565385372	-0.222607640299907
5	A	26	50	20120618	18	3542	69.76	-0.0971709278260662	-0.223963800395545
5	A	26	50	20120618	18	3544	69.8	-0.0974862974504755	-0.224707676729353
5	A	26	50	20120618	18	3546	69.84	-0.097318006036553	-0.224890110278899
5	A	26	50	20120618	18	3548	69.88	-0.0978356082003816	-0.225844704433501
5	A	26	50	20120618	18	3550	69.92	-0.0979303605090606	-0.227424380982672
5	A	26	50	20120618	18	3552	69.96	-0.0984479626728892	-0.228712729537994
5	A	26	50	20120618	18	3554	70	-0.0984458413525456	-0.226949912332496
5	A	26	50	20120618	18	3556	70.04	-0.0988552561788526	-0.227684596278148
5	A	26	50	20120618	18	3558	70.08	-0.0992901268492823	-0.229516709948203
5	A	26	50	20120618	18	3560	70.12	-0.099145169959139	-0.231251242882453
5	A	26	50	20120618	18	3562	70.16	-0.0991720400168242	-0.23318023018153
5	A	26	50	20120618	18	3564	70.2	-0.0993622517409634	-0.23425291116859
5	A	26	50	20120618	18	3566	70.24	-0.0993360887900595	-0.234806575778259
5	A	26	50	20120618	18	3568	70.28	-0.099314875586624	-0.235025778880427
5	A	26	50	20120618	18	3570	70.32	-0.0999512716896918	-0.236039770004649
5	A	26	50	20120618	18	3572	70.36	-0.0999512716896918	-0.236039770004649
5	A	26	50	20120618	18	3574	70.4	-0.100070772735712	-0.236814051930048
5	A	26	50	20120618	18	3576	70.44	-0.100082793550992	-0.237318219065034
5	A	26	50	20120618	18	3578	70.48	-0.100224214907230	-0.237595404923259
5	A	26	50	20120618	18	3580	70.52	-0.100528977929921	-0.238144826892241
5	A	26	50	20120618	18	3582	70.56	-0.100586960685978	-0.238890117439612
5	A	26	50	20120618	18	3584	70.6	-0.101085470966715	-0.240454944746377
5	A	26	50	20120618	18	3586	70.64	-0.101390941096188	-0.24137418356192
5	A	26	50	20120618	18	3588	70.68	-0.101627821867885	-0.241185386051343
5	A	26	50	20120618	18	3590	70.72	-0.102137645857121	-0.241921484210558
5	A	26	50	20120618	18	3592	70.76	-0.102199871253865	-0.243313070355934
5	A	26	50	20120618	18	3594	70.8	-0.102544232256303	-0.243532980564883
5	A	26	50	20120618	18	3596	70.84	-0.102851823706119	-0.244431713283771
5	A	26	50	20120618	18	3598	70.88	-0.103292351230798	-0.245016490591812
5	A	26	50	20120618	18	3600	70.92	-0.104034106244263	-0.246161296470553
5	A	26	50	20120618	18	3602	70.96	-0.104557365262341	-0.246396055921907
5	A	26	50	20120618	18	3604	71	-0.104865663818938	-0.246404541203281
5	A	26	50	20120618	18	3606	71.04	-0.105183154763691	-0.24698790429776
5	A	26	50	20120618	18	3608	71.08	-0.105134364395789	-0.247233270350832
5	A	26	50	20120618	18	3610	71.12	-0.105393165477703	-0.247039523092787
5	A	26	50	20120618	18	3612	71.16	-0.106490595202105	-0.246857089543241
5	A	26	50	20120618	18	3614	71.2	-0.107031531889713	-0.247170337847306
5	A	26	50	20120618	18	3616	71.24	-0.107716011253902	-0.24734570032904
5	A	26	50	20120618	18	3618	71.28	-0.107665806672437	-0.248309486871798
5	A	26	50	20120618	18	3620	71.32	-0.107361750756527	-0.248322214793859
5	A	26	50	20120618	18	3622	71.36	-0.107684898555529	-0.248491213314563
5	A	26	50	20120618	18	3624	71.4	-0.107691262516560	-0.248326457434546
5	A	26	50	20120618	18	3626	71.44	-0.107900566123791	-0.247360549571445
5	A	26	50	20120618	18	3628	71.48	-0.107981176296847	-0.247790470494407
5	A	26	50	20120618	18	3630	71.52	-0.107794500106613	-0.247858352745401
5	A	26	50	20120618	18	3632	71.56	-0.107794500106613	-0.247858352745401
5	A	26	50	20120618	18	3634	71.6	-0.107906222978041	-0.247708446107789
5	A	26	50	20120618	18	3636	71.64	-0.107800864067644	-0.248007552276231
5	A	26	50	20120618	18	3638	71.68	-0.107803692494769	-0.248130588856157
5	A	26	50	20120618	18	3640	71.72	-0.107954306239161	-0.248071898993319
5	A	26	50	20120618	18	3642	71.76	-0.108138154002270	-0.248131295962939
5	A	26	50	20120618	18	3644	71.8	-0.108045523013934	-0.248119275147659
5	A	26	50	20120618	18	3646	71.84	-0.108252705300822	-0.249986744156772
5	A	26	50	20120618	18	3648	71.88	-0.108676262262753	-0.251930580698254
5	A	26	50	20120618	18	3650	71.92	-0.108267554543227	-0.250594148881811
5	A	26	50	20120618	18	3652	71.96	-0.108100677342867	-0.250490911291758
5	A	26	50	20120618	18	3654	72	-0.107737224457337	-0.251155591666073
5	A	26	50	20120618	18	3656	72.04	-0.107821370164298	-0.251386815583522
5	A	26	50	20120618	18	3658	72.08	-0.108242098699104	-0.252459496570582
5	A	26	50	20120618	18	3660	72.12	-0.108236441844855	-0.252120085315612
5	A	26	50	20120618	18	3662	72.16	-0.108184823049828	-0.252116549781706
5	A	26	50	20120618	18	3664	72.2	-0.108331901260315	-0.252909923590197
5	A	26	50	20120618	18	3666	72.24	-0.108100677342867	-0.252585361577633
5	A	26	50	20120618	18	3668	72.28	-0.108176337768454	-0.254141703603024
5	A	26	50	20120618	18	3670	72.32	-0.108074514391963	-0.2549732611777
5	A	26	50	20120618	18	3672	72.36	-0.108066736217370	-0.255529754214494
5	A	26	50	20120618	18	3674	72.4	-0.108503728208143	-0.257453084659321
5	A	26	50	20120618	18	3676	72.44	-0.108503728208143	-0.257453084659321
5	A	26	50	20120618	18	3678	72.48	-0.108698889679751	-0.258324240213743
5	A	26	50	20120618	18	3680	72.52	-0.108712324708593	-0.258261307710217
5	A	26	50	20120618	18	3682	72.56	-0.108807077017272	-0.258095844723419
5	A	26	50	20120618	18	3684	72.6	-0.108770307464651	-0.258578091548189
5	A	26	50	20120618	18	3686	72.64	-0.109164165941772	-0.258765474845203
5	A	26	50	20120618	18	3688	72.68	-0.109340235530287	-0.259362980075306
5	A	26	50	20120618	18	3690	72.72	-0.109340235530287	-0.259362980075306
5	A	26	50	20120618	18	3692	72.76	-0.109279424347105	-0.259525614634979
5	A	26	50	20120618	18	3694	72.8	-0.109237705047015	-0.260157060990578
