# Supplementary material for: How Do Ants Make Sense of Gravity? A Boltzmann Walker Analysis of Lasius niger Trajectories on Various Inclines
Source: PLoS One. 2013 Oct 29;8(10):e76531. doi: 10.1371/journal.pone.0076531 (PMC3812222; doi:10.1371/journal.pone.0076531)
Supplement: Dataset S5 — Trajectories for . (ZIP) [file pone.0076531.s009.zip › Incline5/5-A-26-50-20120618-19.txt]

Pente	Colonie	Temperature	Humidite	Date	Indiv	Frame	Time	X	Y
5	A	26	50	20120618	19	42	0	0	0
5	A	26	50	20120618	19	44	0.04	0.00055246959920886	-0.0010345608604862
5	A	26	50	20120618	19	46	0.08	0.00050924416167493	0.000168701535855499
5	A	26	50	20120618	19	48	0.12	0.00061939018498036	8.65145146782004e-05
5	A	26	50	20120618	19	50	0.16	0.00077603555021661	-9.48371614926998e-05
5	A	26	50	20120618	19	52	0.2	0.00101144553980924	0.000142835569799700
5	A	26	50	20120618	19	54	0.24	0.00119472761749279	-0.0007028641404994
5	A	26	50	20120618	19	56	0.28	0.00124454329022738	-0.000755013265611899
5	A	26	50	20120618	19	58	0.32	0.00105182133701499	-0.0008519929606516
5	A	26	50	20120618	19	60	0.36	0.00125801367440899	5.4659354185799e-05
5	A	26	50	20120618	19	62	0.4	0.00074659869491582	-4.20728534799956e-06
5	A	26	50	20120618	19	64	0.44	0.00058956442094991	-1.01116269700038e-06
5	A	26	50	20120618	19	66	0.48	0.00033061484661159	-0.000214705903039399
5	A	26	50	20120618	19	68	0.52	0.00027357254257327	-0.000493779736370300
5	A	26	50	20120618	19	70	0.56	-0.00027707979220795	-2.59154635303994e-05
5	A	26	50	20120618	19	72	0.6	-0.00105703271399233	-0.0012579924612055
5	A	26	50	20120618	19	74	0.64	-0.0015132650802817	-2.45224631715002e-05
5	A	26	50	20120618	19	76	0.68	-0.00156736582011029	-0.000237156543342099
5	A	26	50	20120618	19	78	0.72	-0.00210646403008691	-0.0010066301426293
5	A	26	50	20120618	19	80	0.76	-0.0032270585726401	-0.000292282588003401
5	A	26	50	20120618	19	82	0.8	-0.00296306732695192	-0.0010725466367715
5	A	26	50	20120618	19	84	0.84	-0.00415938593470238	-0.0016220039610925
5	A	26	50	20120618	19	86	0.88	-0.00547594805059361	-0.0017030666824878
5	A	26	50	20120618	19	88	0.92	-0.0064293825500743	-0.0018181270979224
5	A	26	50	20120618	19	90	0.96	-0.00678207327039453	-0.0018633819319184
5	A	26	50	20120618	19	92	1	-0.00734205234361959	-0.0015010957725774
5	A	26	50	20120618	19	94	1.04	-0.00732581010085574	-0.0017330480100101
5	A	26	50	20120618	19	96	1.08	-0.00852411567866133	0.000454033264199899
5	A	26	50	20120618	19	98	1.12	-0.00868941603089931	0.0010605399636271
5	A	26	50	20120618	19	100	1.16	-0.00866310458757136	0.00148317061567445
5	A	26	50	20120618	19	102	1.2	-0.00923171743459471	0.00230014764852177
5	A	26	50	20120618	19	104	1.24	-0.00906160875624466	0.00292211170218564
5	A	26	50	20120618	19	106	1.28	-0.0092022098686158	0.00383849380633216
5	A	26	50	20120618	19	108	1.32	-0.00943112154688932	0.00335666417456384
5	A	26	50	20120618	19	110	1.36	-0.00947084680585638	0.00424412561135983
5	A	26	50	20120618	19	112	1.4	-0.00966431122118902	0.00424199014888064
5	A	26	50	20120618	19	114	1.44	-0.0102667896817762	0.00751840704466034
5	A	26	50	20120618	19	116	1.48	-0.0100294731838090	0.00687597492961581
5	A	26	50	20120618	19	118	1.52	-0.0102408648773651	0.00757278128632081
5	A	26	50	20120618	19	120	1.56	-0.0101785355359238	0.00723815926558025
5	A	26	50	20120618	19	122	1.6	-0.0105762668368853	0.00798114252352386
5	A	26	50	20120618	19	124	1.64	-0.0107969647627886	0.00761653988236776
5	A	26	50	20120618	19	126	1.68	-0.0108439003896034	0.00821738053515725
5	A	26	50	20120618	19	128	1.72	-0.0108946487361824	0.00909924805020727
5	A	26	50	20120618	19	130	1.76	-0.0105628678704886	0.0075083645656615
5	A	26	50	20120618	19	132	1.8	-0.0106524066808699	0.00775359414712446
5	A	26	50	20120618	19	134	1.84	-0.0107916657045704	0.00852035387058547
5	A	26	50	20120618	19	136	1.88	-0.0107426624975273	0.00825161016022093
5	A	26	50	20120618	19	138	1.92	-0.0108939472862554	0.00789459831036087
5	A	26	50	20120618	19	140	1.96	-0.0110606632662693	0.0086832429886996
5	A	26	50	20120618	19	142	2	-0.0113454858777313	0.00837205943643503
5	A	26	50	20120618	19	144	2.04	-0.0112624220441453	0.00819486554813749
5	A	26	50	20120618	19	146	2.08	-0.0111345134984965	0.00849523743771773
5	A	26	50	20120618	19	148	2.12	-0.0109551134370416	0.00862052968827617
5	A	26	50	20120618	19	150	2.16	-0.0108211379152102	0.00827440798995317
5	A	26	50	20120618	19	152	2.2	-0.0107508302879568	0.00915463572437762
5	A	26	50	20120618	19	154	2.24	-0.0108491393437452	0.00950054529066626
5	A	26	50	20120618	19	156	2.28	-0.0108715899840479	0.00873708917008696
5	A	26	50	20120618	19	158	2.32	-0.0108129920450909	0.00851389091460543
5	A	26	50	20120618	19	160	2.36	-0.0106052065961189	0.00813615942184304
5	A	26	50	20120618	19	162	2.4	-0.0110413168247361	0.00834518937874994
5	A	26	50	20120618	19	164	2.44	-0.0106378056329452	0.00816228136055363
5	A	26	50	20120618	19	166	2.48	-0.0107979872391942	0.00847607484394757
5	A	26	50	20120618	19	168	2.52	-0.0110899693068156	0.0076717585580174
5	A	26	50	20120618	19	170	2.56	-0.0110280995847821	0.00722477019867848
5	A	26	50	20120618	19	172	2.6	-0.0111447792747457	0.00804830211138739
5	A	26	50	20120618	19	174	2.64	-0.0117090872556852	0.00732839104060712
5	A	26	50	20120618	19	176	2.68	-0.0126082088833030	0.00697787113810514
5	A	26	50	20120618	19	178	2.72	-0.0126328091282204	0.00721563579327911
5	A	26	50	20120618	19	180	2.76	-0.013109894073487	0.00616843893461308
5	A	26	50	20120618	19	182	2.8	-0.0131763352408609	0.00515606142806624
5	A	26	50	20120618	19	184	2.84	-0.0132264245639198	0.00403092513865749
5	A	26	50	20120618	19	186	2.88	-0.0133454532626105	0.00393603989390363
5	A	26	50	20120618	19	188	2.92	-0.0131501850178790	0.002622807543845
5	A	26	50	20120618	19	190	2.96	-0.0130382641565528	0.00283884280763312
5	A	26	50	20120618	19	192	3	-0.0128749578454378	0.0021961180988736
5	A	26	50	20120618	19	194	3.04	-0.0123177647729306	0.00162761131786743
5	A	26	50	20120618	19	196	3.08	-0.0116167815364691	0.0015541146390309
5	A	26	50	20120618	19	198	3.12	-0.0118963008470722	0.00190151620062785
5	A	26	50	20120618	19	200	3.16	-0.0103484158187836	-0.000184335666787501
5	A	26	50	20120618	19	202	3.2	-0.00993967274391868	-0.000229060170697501
5	A	26	50	20120618	19	204	3.24	-0.00899432754601476	0.000227688383542099
5	A	26	50	20120618	19	206	3.28	-0.00820294070757859	-3.91030049990033e-06
5	A	26	50	20120618	19	208	3.32	-0.0070808612407849	-0.0011640038278502
5	A	26	50	20120618	19	210	3.36	-0.00623992743019099	-0.0020054326131909
5	A	26	50	20120618	19	212	3.4	-0.00609749491125659	-0.0026086300528821
5	A	26	50	20120618	19	214	3.44	-0.00526621310822587	-0.0027009711274373
5	A	26	50	20120618	19	216	3.48	-0.00549449546146413	-0.0028889483941479
5	A	26	50	20120618	19	218	3.52	-0.00534542320985439	-0.0023576142166287
5	A	26	50	20120618	19	220	3.56	-0.0055090760032922	-0.0032983773625905
5	A	26	50	20120618	19	222	3.6	-0.00548287769704924	-0.0026947556588306
5	A	26	50	20120618	19	224	3.64	-0.00519276592686402	-0.0021662074820293
5	A	26	50	20120618	19	226	3.68	-0.00542321909792053	-0.0019523147517882
5	A	26	50	20120618	19	228	3.72	-0.00514913743846481	-0.0013539963488872
5	A	26	50	20120618	19	230	3.76	-0.00536570303233882	-0.000348610714192701
5	A	26	50	20120618	19	232	3.8	-0.00541993812245583	-0.000355978766852699
5	A	26	50	20120618	19	234	3.84	-0.00545786733019867	-0.0012866585701148
5	A	26	50	20120618	19	236	3.88	-0.00548419998673006	-0.0007823924401794
5	A	26	50	20120618	19	238	3.92	-0.00482427844105209	7.74706189467997e-05
5	A	26	50	20120618	19	240	3.96	-0.00450237514998472	-0.000139144472401801
5	A	26	50	20120618	19	242	4	-0.00394016161933111	0.000287658109654500
5	A	26	50	20120618	19	244	4.04	-0.00306025915402601	0.0007235965113239
5	A	26	50	20120618	19	246	4.08	-0.00221123604185532	0.00215656254553403
5	A	26	50	20120618	19	248	4.12	-0.00123397911491645	0.00228133153707439
5	A	26	50	20120618	19	250	4.16	-0.00111402552055597	0.00346924264519655
5	A	26	50	20120618	19	252	4.2	-0.00096063496783351	0.004444545836099
5	A	26	50	20120618	19	254	4.24	-0.00026064733771995	0.00429297891176522
5	A	26	50	20120618	19	256	4.28	-0.00034883133150851	0.00596085218264659
5	A	26	50	20120618	19	258	4.32	0.00034750055654632	0.00603733426631329
5	A	26	50	20120618	19	260	4.36	0.00070182257221074	0.00479080895577824
5	A	26	50	20120618	19	262	4.4	0.00099254457554812	0.00588505882098476
5	A	26	50	20120618	19	264	4.44	0.00090342083684737	0.00563498343675033
5	A	26	50	20120618	19	266	4.48	0.00115003139785399	0.00514543926999926
5	A	26	50	20120618	19	268	4.52	0.00091790945479388	0.00466739973057809
5	A	26	50	20120618	19	270	4.56	0.00095050707740658	0.00523739850689257
5	A	26	50	20120618	19	272	4.6	0.00043212002505091	0.00596241630284657
5	A	26	50	20120618	19	274	4.64	0.00039646063007568	0.00658921696689376
5	A	26	50	20120618	19	276	4.68	-2.29456150495000e-05	0.00619123605723854
5	A	26	50	20120618	19	278	4.72	-0.00032142245845615	0.00672496732674596
5	A	26	50	20120618	19	280	4.76	-0.00050816794515396	0.00609021312562398
5	A	26	50	20120618	19	282	4.8	-0.00055104831457867	0.00702770802404316
5	A	26	50	20120618	19	284	4.84	-0.00097810616218307	0.0063136072496839
5	A	26	50	20120618	19	286	4.88	-0.00169063503816776	0.00647130054716987
5	A	26	50	20120618	19	288	4.92	-0.00178690196957205	0.00598688856143666
5	A	26	50	20120618	19	290	4.96	-0.00208117506316456	0.00637133898283388
5	A	26	50	20120618	19	292	5	-0.00289464908901787	0.00806460092269374
5	A	26	50	20120618	19	294	5.04	-0.00306658634550407	0.00817875906987562
5	A	26	50	20120618	19	296	5.08	-0.0032022690352373	0.00777820832204553
5	A	26	50	20120618	19	298	5.12	-0.00414092125532525	0.00880798581728907
5	A	26	50	20120618	19	300	5.16	-0.00465928780158427	0.00952503381271232
5	A	26	50	20120618	19	302	5.2	-0.00519586871141987	0.00989722653805767
5	A	26	50	20120618	19	304	5.24	-0.00514607637320906	0.00896190599299063
5	A	26	50	20120618	19	306	5.28	-0.00604532563360081	0.0104766895850849
5	A	26	50	20120618	19	308	5.32	-0.00645529659939123	0.01219348792771
5	A	26	50	20120618	19	310	5.36	-0.00676679269285309	0.0122886362161864
5	A	26	50	20120618	19	312	5.4	-0.00720585014253422	0.0120581851664503
5	A	26	50	20120618	19	314	5.44	-0.0070120166174618	0.0124376625058554
5	A	26	50	20120618	19	316	5.48	-0.00719591550439058	0.0116753700709059
5	A	26	50	20120618	19	318	5.52	-0.00691979348831775	0.0115489602380798
5	A	26	50	20120618	19	320	5.56	-0.00726131216191154	0.0117728625314991
5	A	26	50	20120618	19	322	5.6	-0.0071295342289611	0.0111636731679391
5	A	26	50	20120618	19	324	5.64	-0.007409231730473	0.0117189881648354
5	A	26	50	20120618	19	326	5.68	-0.00709448577424481	0.0108600089891856
5	A	26	50	20120618	19	328	5.72	-0.00726909001830654	0.0117637496575012
5	A	26	50	20120618	19	330	5.76	-0.0076646231434884	0.0115278331602502
5	A	26	50	20120618	19	332	5.8	-0.00832070651355808	0.0102289048732682
5	A	26	50	20120618	19	334	5.84	-0.00852061550009446	0.0111132225133150
5	A	26	50	20120618	19	336	5.88	-0.00897115565679528	0.0104063420062984
5	A	26	50	20120618	19	338	5.92	-0.00886133985235667	0.00971505815355448
5	A	26	50	20120618	19	340	5.96	-0.00926169876211702	0.0102195314657767
5	A	26	50	20120618	19	342	6	-0.0100265620251909	0.009582753525047
5	A	26	50	20120618	19	344	6.04	-0.0103047590461131	0.00949968969146103
5	A	26	50	20120618	19	346	6.08	-0.0107832157785352	0.00935689654806822
5	A	26	50	20120618	19	348	6.12	-0.0111765792809092	0.00851717896113794
5	A	26	50	20120618	19	350	6.16	-0.0113250717049584	0.00838298423620436
5	A	26	50	20120618	19	352	6.2	-0.0118128056783497	0.00757685422138045
5	A	26	50	20120618	19	354	6.24	-0.012444110612593	0.00766248485258214
5	A	26	50	20120618	19	356	6.28	-0.0133604927167395	0.0081423699407022
5	A	26	50	20120618	19	358	6.32	-0.0135944884927698	0.00880794126956185
5	A	26	50	20120618	19	360	6.36	-0.0137893671216648	0.00874154394280844
5	A	26	50	20120618	19	362	6.4	-0.0141818750248336	0.00876512595396101
5	A	26	50	20120618	19	364	6.44	-0.0144908665460765	0.0075758713429546
5	A	26	50	20120618	19	366	6.48	-0.0146200478839315	0.00801803228429836
5	A	26	50	20120618	19	368	6.52	-0.0140691339196412	0.00791166221120447
5	A	26	50	20120618	19	370	6.56	-0.0140015627956311	0.00717133555343778
5	A	26	50	20120618	19	372	6.6	-0.0132234624936134	0.0080796142138719
5	A	26	50	20120618	19	374	6.64	-0.0133944762686433	0.00856799165443401
5	A	26	50	20120618	19	376	6.68	-0.0132029563969590	0.00729406100638051
5	A	26	50	20120618	19	378	6.72	-0.0130762428617703	0.00726494234913125
5	A	26	50	20120618	19	380	6.76	-0.0134016887578114	0.00747143874244116
5	A	26	50	20120618	19	382	6.8	-0.0131831220517467	0.00669421525283215
5	A	26	50	20120618	19	384	6.84	-0.0134073597541966	0.00586591036935023
5	A	26	50	20120618	19	386	6.88	-0.0135361571330694	0.00506716749906938
5	A	26	50	20120618	19	388	6.92	-0.0132672041190976	0.00606823483265114
5	A	26	50	20120618	19	390	6.96	-0.0129343024891556	0.00470544631804662
5	A	26	50	20120618	19	392	7	-0.0125467351410669	0.00416255589440249
5	A	26	50	20120618	19	394	7.04	-0.0122358747366014	0.00473894479469855
5	A	26	50	20120618	19	396	7.08	-0.0123382348071392	0.00407738912524926
5	A	26	50	20120618	19	398	7.12	-0.0122777290940866	0.00449266728098587
5	A	26	50	20120618	19	400	7.16	-0.0120971686704038	0.00423736567053168
5	A	26	50	20120618	19	402	7.2	-0.0119382662203220	0.00503814854387626
5	A	26	50	20120618	19	404	7.24	-0.0116899458751185	0.0034351247430043
5	A	26	50	20120618	19	406	7.28	-0.0118331915668513	0.00398993486565889
5	A	26	50	20120618	19	408	7.32	-0.0116755633231892	0.00355620970821468
5	A	26	50	20120618	19	410	7.36	-0.0112723498233532	0.00334527268431892
5	A	26	50	20120618	19	412	7.4	-0.0109014864587564	0.00405892727429926
5	A	26	50	20120618	19	414	7.44	-0.0103655207318205	0.00349415401709775
5	A	26	50	20120618	19	416	7.48	-0.0101558989265377	0.00263117968813425
5	A	26	50	20120618	19	418	7.52	-0.00978661241006304	0.00262800477868672
5	A	26	50	20120618	19	420	7.56	-0.00898932123000396	0.00270578652461724
5	A	26	50	20120618	19	422	7.6	-0.00873282531619635	0.00321821266680751
5	A	26	50	20120618	19	424	7.64	-0.0087512100925072	0.0027301958507038
5	A	26	50	20120618	19	426	7.68	-0.00821392914695823	0.00343091745765624
5	A	26	50	20120618	19	428	7.72	-0.0078248224274069	0.00282098129034034
5	A	26	50	20120618	19	430	7.76	-0.00776808417928449	0.00287838421883707
5	A	26	50	20120618	19	432	7.8	-0.00667399199889017	0.00175537137109222
5	A	26	50	20120618	19	434	7.84	-0.0054780269445303	0.00205912323108652
5	A	26	50	20120618	19	436	7.88	-0.00504127537006262	0.00255702539999122
5	A	26	50	20120618	19	438	7.92	-0.00444698747581438	0.00187853523023929
5	A	26	50	20120618	19	440	7.96	-0.00397532603955952	0.00213493922016534
5	A	26	50	20120618	19	442	8	-0.00374880438220641	0.00162141706246424
5	A	26	50	20120618	19	444	8.04	-0.00338836377156438	0.0006891957664191
5	A	26	50	20120618	19	446	8.08	-0.00397187535846733	0.000674325310810801
5	A	26	50	20120618	19	448	8.12	-0.00383554517105456	0.00165279139034548
5	A	26	50	20120618	19	450	8.16	-0.00395168745986445	0.000229265231664199
5	A	26	50	20120618	19	452	8.2	-0.00435900925009915	0.0005455682370245
5	A	26	50	20120618	19	454	8.24	-0.00470260657721332	3.92373552881003e-05
5	A	26	50	20120618	19	456	8.28	-0.00468085597262402	-0.0003634599565976
5	A	26	50	20120618	19	458	8.32	-0.00463589812347618	0.0004780819658281
5	A	26	50	20120618	19	460	8.36	-0.00470150349063467	0.000779281170342301
5	A	26	50	20120618	19	462	8.4	-0.00430587017549298	-0.000261049681478401
5	A	26	50	20120618	19	464	8.44	-0.00436549341928263	0.0008331556360009
5	A	26	50	20120618	19	466	8.48	-0.00431914964084367	0.000548219887454
5	A	26	50	20120618	19	468	8.52	-0.00441169577636536	-0.0013062242147502
5	A	26	50	20120618	19	470	8.56	-0.00419126230839827	-0.0029716445322077
5	A	26	50	20120618	19	472	8.6	-0.00434657124181808	-0.0027980073910195
5	A	26	50	20120618	19	474	8.64	-0.00430158510839899	-0.002373163494747
5	A	26	50	20120618	19	476	8.68	-0.00410704589075895	-0.0025354303588937
5	A	26	50	20120618	19	478	8.72	-0.00394652558036179	-0.0029405954734458
5	A	26	50	20120618	19	480	8.76	-0.00322576456723053	-0.0031375176409384
5	A	26	50	20120618	19	482	8.8	-0.003161325926261	-0.0026526333078754
5	A	26	50	20120618	19	484	8.84	-0.00282804528708435	-0.0025037661172322
5	A	26	50	20120618	19	486	8.88	-0.00289121113584774	-0.0020678559998341
5	A	26	50	20120618	19	488	8.92	-0.00201328149846215	-0.0017267618307253
5	A	26	50	20120618	19	490	8.96	-0.00126355739157349	-0.0024111916974392
5	A	26	50	20120618	19	492	9	-0.0009258502639466	-0.0026687270582152
5	A	26	50	20120618	19	494	9.04	-0.00013290779059182	-0.0020425203638642
5	A	26	50	20120618	19	496	9.08	-4.16910158187603e-05	-0.000717685098633101
5	A	26	50	20120618	19	498	9.12	0.0006492725175533	-0.0002387121782607
5	A	26	50	20120618	19	500	9.16	0.00039872337177547	-0.000502979195593601
5	A	26	50	20120618	19	502	9.2	0.00016633979920633	-0.0007920727320139
5	A	26	50	20120618	19	504	9.24	-0.00029108050647544	-0.000307061119730201
5	A	26	50	20120618	19	506	9.28	-0.0003442761496241	-0.001008107995802
5	A	26	50	20120618	19	508	9.32	-0.00037247556805782	-0.0003273621554181
5	A	26	50	20120618	19	510	9.36	-0.000538037549804840	-5.4447222151005e-06
5	A	26	50	20120618	19	512	9.4	-0.0004768091736219	-0.0004659197291916
5	A	26	50	20120618	19	514	9.44	-0.00075804675370322	0.0004511058421258
5	A	26	50	20120618	19	516	9.48	-0.00078220152134856	0.0008612560594853
5	A	26	50	20120618	19	518	9.52	-0.00078449961838741	0.0009199105669847
5	A	26	50	20120618	19	520	9.56	-0.00069456977795611	0.00196005049997447
5	A	26	50	20120618	19	522	9.6	-0.00077824879444172	0.00359076601661127
5	A	26	50	20120618	19	524	9.64	-0.00071187975195955	0.00363603499274283
5	A	26	50	20120618	19	526	9.68	-0.00074020079275964	0.0047011131676915
5	A	26	50	20120618	19	528	9.72	-0.00087186336830979	0.00521457239288908
5	A	26	50	20120618	19	530	9.76	-0.00146264754845725	0.00631555532886607
5	A	26	50	20120618	19	532	9.8	-0.00151159065142385	0.00663757458544555
5	A	26	50	20120618	19	534	9.84	-0.00137878468420852	0.00692786737496675
5	A	26	50	20120618	19	536	9.88	-0.00247516152661286	0.00801971731975793
5	A	26	50	20120618	19	538	9.92	-0.00230172449664376	0.00958017258529568
5	A	26	50	20120618	19	540	9.96	-0.0030334385938156	0.00900095313655453
5	A	26	50	20120618	19	542	10	-0.00308585641950496	0.0101877116606233
5	A	26	50	20120618	19	544	10.04	-0.00311160217740796	0.0100255932889007
5	A	26	50	20120618	19	546	10.08	-0.00345150133605652	0.0105141687193616
5	A	26	50	20120618	19	548	10.12	-0.0031429128656789	0.0112761257735647
5	A	26	50	20120618	19	550	10.16	-0.00299446993910441	0.0108475695666910
5	A	26	50	20120618	19	552	10.2	-0.00330508073487623	0.0114040696745526
5	A	26	50	20120618	19	554	10.24	-0.00308654231308271	0.0102110391133347
5	A	26	50	20120618	19	556	10.28	-0.00289093536420308	0.0104936909069784
5	A	26	50	20120618	19	558	10.32	-0.00359198224027486	0.0106574214821621
5	A	26	50	20120618	19	560	10.36	-0.00378255458887244	0.0104941858817252
5	A	26	50	20120618	19	562	10.4	-0.00392330419366763	0.0102143907994775
5	A	26	50	20120618	19	564	10.44	-0.00426558630216878	0.0114166278909865
5	A	26	50	20120618	19	566	10.48	-0.00471681305955414	0.0105992188158959
5	A	26	50	20120618	19	568	10.52	-0.00428824907450581	0.0109473989020589
5	A	26	50	20120618	19	570	10.56	-0.0046816196479477	0.0112137589554641
5	A	26	50	20120618	19	572	10.6	-0.00465595167179063	0.0112082293804352
5	A	26	50	20120618	19	574	10.64	-0.00510772219429072	0.0111861535067266
5	A	26	50	20120618	19	576	10.68	-0.00537034943099799	0.0106577955416494
5	A	26	50	20120618	19	578	10.72	-0.00539659440628851	0.0108967863199819
5	A	26	50	20120618	19	580	10.76	-0.00564504485913978	0.0103694953790376
5	A	26	50	20120618	19	582	10.8	-0.00616002047482962	0.0107172041785309
5	A	26	50	20120618	19	584	10.84	-0.00641854189601193	0.0105414976893476
5	A	26	50	20120618	19	586	10.88	-0.00719132970478256	0.00955876563460204
5	A	26	50	20120618	19	588	10.92	-0.00731859860163713	0.0105921791436251
5	A	26	50	20120618	19	590	10.96	-0.00771794677296446	0.0106882336601523
5	A	26	50	20120618	19	592	11	-0.00806964895800458	0.0102130027488660
5	A	26	50	20120618	19	594	11.04	-0.00804226836922348	0.0106997170742788
5	A	26	50	20120618	19	596	11.08	-0.0086606297138372	0.0108202611028016
5	A	26	50	20120618	19	598	11.12	-0.00906006089950065	0.0100762157704726
5	A	26	50	20120618	19	600	11.16	-0.00864987681172638	0.00907354691074216
5	A	26	50	20120618	19	602	11.2	-0.00894513766278152	0.00981719831388332
5	A	26	50	20120618	19	604	11.24	-0.00869911117197616	0.0093442046884527
5	A	26	50	20120618	19	606	11.28	-0.00887465538015319	0.00999902587291797
5	A	26	50	20120618	19	608	11.32	-0.0084878920124747	0.00973737797910264
5	A	26	50	20120618	19	610	11.36	-0.00875813196078824	0.00937300373343686
5	A	26	50	20120618	19	612	11.4	-0.00973116533892308	0.00932662954940631
5	A	26	50	20120618	19	614	11.44	-0.0096410657928643	0.00878477362298306
5	A	26	50	20120618	19	616	11.48	-0.00941127447375497	0.00934926120904496
5	A	26	50	20120618	19	618	11.52	-0.00935457087386484	0.00896426207278554
5	A	26	50	20120618	19	620	11.56	-0.0094272664007183	0.00891790910195842
5	A	26	50	20120618	19	622	11.6	-0.00959653503621229	0.00991743423565042
5	A	26	50	20120618	19	624	11.64	-0.0093759841885195	0.00917221015631723
5	A	26	50	20120618	19	626	11.68	-0.00984927409169145	0.00846987846722403
5	A	26	50	20120618	19	628	11.72	-0.00986771543654479	0.00885238080943908
5	A	26	50	20120618	19	630	11.76	-0.0100154604487263	0.00923747328379362
5	A	26	50	20120618	19	632	11.8	-0.00971267506228048	0.00814203533777334
5	A	26	50	20120618	19	634	11.84	-0.00969145280787808	0.00900451271209102
5	A	26	50	20120618	19	636	11.88	-0.00976364770313045	0.00841812249348186
5	A	26	50	20120618	19	638	11.92	-0.0100464239475676	0.00865285790320524
5	A	26	50	20120618	19	640	11.96	-0.0100800539460809	0.00833649832930238
5	A	26	50	20120618	19	642	12	-0.00993565991293545	0.00756437732222641
5	A	26	50	20120618	19	644	12.04	-0.0105522435911013	0.00744004037292935
5	A	26	50	20120618	19	646	12.08	-0.0102046560604209	0.0082524756589211
5	A	26	50	20120618	19	648	12.12	-0.0102117511698633	0.00787757754303093
5	A	26	50	20120618	19	650	12.16	-0.0101362922697090	0.0074921088878688
5	A	26	50	20120618	19	652	12.2	-0.0103661203583709	0.00725172510917731
5	A	26	50	20120618	19	654	12.24	-0.00985275517837523	0.00623468776894245
5	A	26	50	20120618	19	656	12.28	-0.0099480533734893	0.00646130983545849
5	A	26	50	20120618	19	658	12.32	-0.00929964211199549	0.00443869311327112
5	A	26	50	20120618	19	660	12.36	-0.00917142243936293	0.00409012482548521
5	A	26	50	20120618	19	662	12.4	-0.00892163696890879	0.00319206385803923
5	A	26	50	20120618	19	664	12.44	-0.00859278988925017	0.0023961727494069
5	A	26	50	20120618	19	666	12.48	-0.00851678298134043	0.00275316975002455
5	A	26	50	20120618	19	668	12.52	-0.00825380289834934	0.00161607840626628
5	A	26	50	20120618	19	670	12.56	-0.00834241044909983	0.00141870369043368
5	A	26	50	20120618	19	672	12.6	-0.00813293713624112	0.001165743310532
5	A	26	50	20120618	19	674	12.64	-0.00842340953088474	0.00209874949510422
5	A	26	50	20120618	19	676	12.68	-0.00855318483843591	0.00182339504344236
5	A	26	50	20120618	19	678	12.72	-0.00844707639485106	0.0014730660597713
5	A	26	50	20120618	19	680	12.76	-0.00885496387051071	0.0011143083632685
5	A	26	50	20120618	19	682	12.8	-0.00899425683533664	0.00171650171133039
5	A	26	50	20120618	19	684	12.84	-0.00936576366710425	-7.39845825155003e-05
5	A	26	50	20120618	19	686	12.88	-0.010030203625114	0.0007206903024532
5	A	26	50	20120618	19	688	12.92	-0.0102574394603161	-1.01469823099998e-05
5	A	26	50	20120618	19	690	12.96	-0.0102636690710584	0.0006122554775582
5	A	26	50	20120618	19	692	13	-0.0108636774591664	-0.000553664609669
5	A	26	50	20120618	19	694	13.04	-0.0117520793479814	-0.000718568982109501
5	A	26	50	20120618	19	696	13.08	-0.0117547804958855	-0.00123587416109
5	A	26	50	20120618	19	698	13.12	-0.0119059457835676	0.000214670547700500
5	A	26	50	20120618	19	700	13.16	-0.0121100733691605	-0.0004939352998622
5	A	26	50	20120618	19	702	13.2	-0.0119040507373940	-0.0005111604210519
5	A	26	50	20120618	19	704	13.24	-0.0117510540431486	-0.0010976135721646
5	A	26	50	20120618	19	706	13.28	-0.0115833212435834	-0.0005965647780836
5	A	26	50	20120618	19	708	13.32	-0.0117064073209845	-0.000273508902962899
5	A	26	50	20120618	19	710	13.36	-0.0117176008213307	-0.0007198134900444
5	A	26	50	20120618	19	712	13.4	-0.0115727853525437	-0.0019440981709908
5	A	26	50	20120618	19	714	13.44	-0.0114469415586959	-0.0014297274851523
5	A	26	50	20120618	19	716	13.48	-0.0113566157384672	-0.0020488277563524
5	A	26	50	20120618	19	718	13.52	-0.0108877827293370	-0.001985209359249
5	A	26	50	20120618	19	720	13.56	-0.0110488333698201	-0.0020245527805542
5	A	26	50	20120618	19	722	13.6	-0.0106546213393086	-0.003053605279215
5	A	26	50	20120618	19	724	13.64	-0.0109446765409513	-0.0029430137786374
5	A	26	50	20120618	19	726	13.68	-0.0106536808872896	-0.0038176553694905
5	A	26	50	20120618	19	728	13.72	-0.0102422720198597	-0.0038137097136515
5	A	26	50	20120618	19	730	13.76	-0.0104634903763539	-0.0044489390905304
5	A	26	50	20120618	19	732	13.8	-0.0100363130277035	-0.0027560688878273
5	A	26	50	20120618	19	734	13.84	-0.00997803328679805	-0.0023250307361516
5	A	26	50	20120618	19	736	13.88	-0.00987350876240306	-0.0029311768111204
5	A	26	50	20120618	19	738	13.92	-0.00937692181211137	-0.0023494259201026
5	A	26	50	20120618	19	740	13.96	-0.00928120076714214	-0.0024597133647642
5	A	26	50	20120618	19	742	14	-0.0090951821862154	-0.0023706674078094
5	A	26	50	20120618	19	744	14.04	-0.00892520785815378	-0.0022720825803764
5	A	26	50	20120618	19	746	14.08	-0.00901817118667637	-0.0013344094910483
5	A	26	50	20120618	19	748	14.12	-0.0089737860940213	-0.0013287314235954
5	A	26	50	20120618	19	750	14.16	-0.00842155691111804	-0.001336488384985
5	A	26	50	20120618	19	752	14.2	-0.00845322822384738	-0.0012273181690376
5	A	26	50	20120618	19	754	14.24	-0.00832954817675004	-0.0013050928439003
5	A	26	50	20120618	19	756	14.28	-0.00804401845850691	-0.0014421725645012
5	A	26	50	20120618	19	758	14.32	-0.00717096785791151	-0.0015535843089449
5	A	26	50	20120618	19	760	14.36	-0.0067082796067099	-0.0015062930074192
5	A	26	50	20120618	19	762	14.4	-0.00662535012341234	-0.0018071245164072
5	A	26	50	20120618	19	764	14.44	-0.00626781572164099	-0.0014199340562328
5	A	26	50	20120618	19	766	14.48	-0.00597836863183009	-0.0011397217809842
5	A	26	50	20120618	19	768	14.52	-0.00554863862769959	-6.87590634025001e-05
5	A	26	50	20120618	19	770	14.56	-0.00521727424789995	0.000163794214794099
5	A	26	50	20120618	19	772	14.6	-0.0050663564475913	-0.0006178769764686
5	A	26	50	20120618	19	774	14.64	-0.00451824262615455	0.000577536534602
5	A	26	50	20120618	19	776	14.68	-0.00474371069440369	0.0006331716961457
5	A	26	50	20120618	19	778	14.72	-0.00428846120654017	0.0010876150822787
5	A	26	50	20120618	19	780	14.76	-0.00436639144489474	8.03626856819006e-05
5	A	26	50	20120618	19	782	14.8	-0.00391191270342271	-8.64367329321998e-05
5	A	26	50	20120618	19	784	14.84	-0.00401999397492707	0.00212185067364558
5	A	26	50	20120618	19	786	14.88	-0.0035262142385567	0.00218524279657895
5	A	26	50	20120618	19	788	14.92	-0.00307276080191739	0.00189992521037018
5	A	26	50	20120618	19	790	14.96	-0.00332012796717988	0.00222563980698814
5	A	26	50	20120618	19	792	15	-0.00303744788926493	0.00321852379379123
5	A	26	50	20120618	19	794	15.04	-0.00341671875348996	0.00277487792820698
5	A	26	50	20120618	19	796	15.08	-0.0030849866781641	0.00307481848265069
5	A	26	50	20120618	19	798	15.12	-0.00266913010908048	0.00383854330380684
5	A	26	50	20120618	19	800	15.16	-0.00268705526598356	0.00441928303212754
5	A	26	50	20120618	19	802	15.2	-0.00273246566347136	0.00452840375060025
5	A	26	50	20120618	19	804	15.24	-0.00270999380996525	0.00467896092645049
5	A	26	50	20120618	19	806	15.28	-0.00252399644224194	0.00496854943761763
5	A	26	50	20120618	19	808	15.32	-0.00206895908641278	0.00389917771029359
5	A	26	50	20120618	19	810	15.36	-0.00246942901193778	0.0046007195611122
5	A	26	50	20120618	19	812	15.4	-0.00240318017760841	0.00431704953370359
5	A	26	50	20120618	19	814	15.44	-0.00253563541986027	0.00420312048911882
5	A	26	50	20120618	19	816	15.48	-0.00249110890584896	0.00402527606258259
5	A	26	50	20120618	19	818	15.52	-0.0024588365523556	0.00514519178262584
5	A	26	50	20120618	19	820	15.56	-0.0023713533013872	0.00435702228004407
5	A	26	50	20120618	19	822	15.6	-0.00239539493194755	0.00488179450663385
5	A	26	50	20120618	19	824	15.64	-0.0025628010481799	0.00572481569644583
5	A	26	50	20120618	19	826	15.68	-0.00282983426724075	0.00588306477986182
5	A	26	50	20120618	19	828	15.72	-0.00274356016886818	0.00578792356245317
5	A	26	50	20120618	19	830	15.76	-0.00265080967948672	0.00586377419976427
5	A	26	50	20120618	19	832	15.8	-0.0028108894623592	0.00627981673793134
5	A	26	50	20120618	19	834	15.84	-0.00308693829288018	0.00554322926082356
5	A	26	50	20120618	19	836	15.88	-0.00298634528218858	0.00596168091179414
5	A	26	50	20120618	19	838	15.92	-0.00277947624360499	0.00589313185910557
5	A	26	50	20120618	19	840	15.96	-0.00295123035943486	0.00635312108372339
5	A	26	50	20120618	19	842	16	-0.00312220312227151	0.00726349843708407
5	A	26	50	20120618	19	844	16.04	-0.00269493879948701	0.00755840651256607
5	A	26	50	20120618	19	846	16.08	-0.00283448420143383	0.00715481329638857
5	A	26	50	20120618	19	848	16.12	-0.00254696327049488	0.00794108492436964
5	A	26	50	20120618	19	850	16.16	-0.00260415901670472	0.00769596847999167
5	A	26	50	20120618	19	852	16.2	-0.00235761068109484	0.00719241794211885
5	A	26	50	20120618	19	854	16.24	-0.00243446944054388	0.00703862596487672
5	A	26	50	20120618	19	856	16.28	-0.0025344694007781	0.00803690425718145
5	A	26	50	20120618	19	858	16.32	-0.00253334439388923	0.00754692946240063
5	A	26	50	20120618	19	860	16.36	-0.0026864224054144	0.0066808332569982
5	A	26	50	20120618	19	862	16.4	-0.00237604212645325	0.00631452648849944
5	A	26	50	20120618	19	864	16.44	-0.00241262995263219	0.0067346589322889
5	A	26	50	20120618	19	866	16.48	-0.00242022746144265	0.00688946970898137
5	A	26	50	20120618	19	868	16.52	-0.00220746150585735	0.00612740411388727
5	A	26	50	20120618	19	870	16.56	-0.00242833974398981	0.00595360504524621
5	A	26	50	20120618	19	872	16.6	-0.00227526456089176	0.00602653674576457
5	A	26	50	20120618	19	874	16.64	-0.00236001908679156	0.00588039120912215
5	A	26	50	20120618	19	876	16.68	-0.00205525252856626	0.00559968749466062
5	A	26	50	20120618	19	878	16.72	-0.00215456143334322	0.00479611437795748
5	A	26	50	20120618	19	880	16.76	-0.00204604882670233	0.0054684032212384
5	A	26	50	20120618	19	882	16.8	-0.00190501072234042	0.00601087998741553
5	A	26	50	20120618	19	884	16.84	-0.00115872881126258	0.00424270432672964
5	A	26	50	20120618	19	886	16.88	-0.00094383128228539	0.00442387286224422
5	A	26	50	20120618	19	888	16.92	-0.00038230576652988	0.00452476073646358
5	A	26	50	20120618	19	890	16.96	-0.00017098308659566	0.00455862789859122
5	A	26	50	20120618	19	892	17	-9.93449672228013e-06	0.00454125930543561
5	A	26	50	20120618	19	894	17.04	0.00031816128198133	0.0042238231614584
5	A	26	50	20120618	19	896	17.08	0.00047174133932114	0.00440698856652305
5	A	26	50	20120618	19	898	17.12	0.00081011738996302	0.00402236207553732
5	A	26	50	20120618	19	900	17.16	0.00105952314407568	0.00320304664056462
5	A	26	50	20120618	19	902	17.2	0.0007311066924468	0.00356236224431778
5	A	26	50	20120618	19	904	17.24	0.00098919508143632	0.00344455266842853
5	A	26	50	20120618	19	906	17.28	0.00071657847652054	0.002759692810081
5	A	26	50	20120618	19	908	17.32	0.00072328255591297	0.00241128786396154
5	A	26	50	20120618	19	910	17.36	0.00075237575731811	0.00199023688846333
5	A	26	50	20120618	19	912	17.4	0.00050407521110446	0.000715358717323
5	A	26	50	20120618	19	914	17.44	0.00033374732965224	0.00176945693817345
5	A	26	50	20120618	19	916	17.48	0.00061018365468931	0.00224232752702414
5	A	26	50	20120618	19	918	17.52	0.00072925336557331	0.000448390552086101
5	A	26	50	20120618	19	920	17.56	0.00081409203718007	0.000590080608900199
5	A	26	50	20120618	19	922	17.6	0.00037879710268164	0.000171473394437800
5	A	26	50	20120618	19	924	17.64	0.00079005747768754	-0.0007026449373972
5	A	26	50	20120618	19	926	17.68	0.00076370360795272	-0.0011088565699854
5	A	26	50	20120618	19	928	17.72	0.0004274036228204	-0.0005676370396653
5	A	26	50	20120618	19	930	17.76	0.000278486934702510	-0.0015698901913191
5	A	26	50	20120618	19	932	17.8	0.00027826773160034	-0.0006896200304878
5	A	26	50	20120618	19	934	17.84	0.000267088373389780	-0.0014409987672444
5	A	26	50	20120618	19	936	17.88	0.00031224421243636	-0.0034467354363513
5	A	26	50	20120618	19	938	17.92	0.00048782589727279	-0.0030362528788047
5	A	26	50	20120618	19	940	17.96	0.00086049945522935	-0.0027662512254764
5	A	26	50	20120618	19	942	18	0.00155048718124337	-0.0038573240599151
5	A	26	50	20120618	19	944	18.04	0.00149893909689487	-0.0042028871438809
5	A	26	50	20120618	19	946	18.08	0.00231719599301613	-0.0043764182190519
5	A	26	50	20120618	19	948	18.12	0.00243020579878536	-0.0039597767614412
5	A	26	50	20120618	19	950	18.16	0.00360029074495385	-0.0054675051956262
5	A	26	50	20120618	19	952	18.2	0.00369787855182535	-0.0051143689980338
5	A	26	50	20120618	19	954	18.24	0.00430121741287275	-0.0054644929207383
5	A	26	50	20120618	19	956	18.28	0.00396032123366275	-0.0051530123836257
5	A	26	50	20120618	19	958	18.32	0.00440188820531035	-0.0060941220119103
5	A	26	50	20120618	19	960	18.36	0.00415268963348455	-0.0049633309895724
5	A	26	50	20120618	19	962	18.4	0.00404634077359405	-0.0056499316741045
5	A	26	50	20120618	19	964	18.44	0.00373958370977975	-0.0061402536583149
5	A	26	50	20120618	19	966	18.48	0.00352185846078455	-0.0055351894567214
5	A	26	50	20120618	19	968	18.52	0.00375538047527145	-0.0065118099875572
5	A	26	50	20120618	19	970	18.56	0.00378856499651255	-0.0066015206248863
5	A	26	50	20120618	19	972	18.6	0.00336518481127705	-0.0064112735454081
5	A	26	50	20120618	19	974	18.64	0.00306366740871133	-0.0064552626582657
5	A	26	50	20120618	19	976	18.68	0.00300634226196054	-0.0066332202218869
5	A	26	50	20120618	19	978	18.72	0.00264489755968922	-0.0056166552289819
5	A	26	50	20120618	19	980	18.76	0.00215855658665693	-0.0059699187057949
5	A	26	50	20120618	19	982	18.8	0.00149251856732169	-0.0074803836432231
5	A	26	50	20120618	19	984	18.84	0.00138551916919255	-0.0070376782296578
5	A	26	50	20120618	19	986	18.88	0.00067826389558195	-0.006910971765537
5	A	26	50	20120618	19	988	18.92	-0.000159657640124110	-0.0079200131422902
5	A	26	50	20120618	19	990	18.96	-0.00055361511219438	-0.0076501387681825
5	A	26	50	20120618	19	992	19	-0.00111551751586427	-0.0087031975420646
5	A	26	50	20120618	19	994	19.04	-0.00121111835268069	-0.0096726409390713
5	A	26	50	20120618	19	996	19.08	-0.00191440675724883	-0.009417941076488
5	A	26	50	20120618	19	998	19.12	-0.00229511304823967	-0.0095266940994344
5	A	26	50	20120618	19	1000	19.16	-0.00249564853138418	-0.0087531192808164
5	A	26	50	20120618	19	1002	19.2	-0.0027921384047357	-0.0093564934972028
5	A	26	50	20120618	19	1004	19.24	-0.0033069121414395	-0.00846921590817
5	A	26	50	20120618	19	1006	19.28	-0.00382981760612695	-0.0091659282196731
5	A	26	50	20120618	19	1008	19.32	-0.00435738997557024	-0.0094727418520299
5	A	26	50	20120618	19	1010	19.36	-0.00417127947076194	-0.0093576248680527
5	A	26	50	20120618	19	1012	19.4	-0.00512120672060794	-0.0093987784827178
5	A	26	50	20120618	19	1014	19.44	-0.00532046941154631	-0.0114103558538373
5	A	26	50	20120618	19	1016	19.48	-0.00564078878342382	-0.0109549790867532
5	A	26	50	20120618	19	1018	19.52	-0.00659029176920112	-0.0109030774490141
5	A	26	50	20120618	19	1020	19.56	-0.0062513754889784	-0.0115992240750922
5	A	26	50	20120618	19	1022	19.6	-0.00660259542719376	-0.0115348066473261
5	A	26	50	20120618	19	1024	19.64	-0.00671870236066459	-0.0133425958441077
5	A	26	50	20120618	19	1026	19.68	-0.0070170307116472	-0.0139230598007837
5	A	26	50	20120618	19	1028	19.72	-0.00733282460012511	-0.013604437485181
5	A	26	50	20120618	19	1030	19.76	-0.00773347130234541	-0.0133914569226876
5	A	26	50	20120618	19	1032	19.8	-0.00807111479036199	-0.0131859009813967
5	A	26	50	20120618	19	1034	19.84	-0.00824082041784675	-0.0136602282102166
5	A	26	50	20120618	19	1036	19.88	-0.0087417348616393	-0.0133928004255719
5	A	26	50	20120618	19	1038	19.92	-0.00919308112007068	-0.0140602385163339
5	A	26	50	20120618	19	1040	19.96	-0.00983895245400647	-0.0149692949942273
5	A	26	50	20120618	19	1042	20	-0.0099580292359583	-0.0156711691852331
5	A	26	50	20120618	19	1044	20.04	-0.0101389071505858	-0.0151541327068295
5	A	26	50	20120618	19	1046	20.08	-0.0105484633982490	-0.0169558407852928
5	A	26	50	20120618	19	1048	20.12	-0.0108392964173511	-0.0180309966460869
5	A	26	50	20120618	19	1050	20.16	-0.0106925010495768	-0.0179980454700836
5	A	26	50	20120618	19	1052	20.2	-0.0105981022942884	-0.0182836458990049
5	A	26	50	20120618	19	1054	20.24	-0.0105059662806997	-0.0173325165676309
5	A	26	50	20120618	19	1056	20.28	-0.0110033451905864	-0.0172162682128038
5	A	26	50	20120618	19	1058	20.32	-0.0113300285234946	-0.0178581797487649
5	A	26	50	20120618	19	1060	20.36	-0.0112511861173923	-0.0156981806642744
5	A	26	50	20120618	19	1062	20.4	-0.0109244320738059	-0.0155469305237786
5	A	26	50	20120618	19	1064	20.44	-0.0111492920302233	-0.0142967657346408
5	A	26	50	20120618	19	1066	20.48	-0.0109763337115450	-0.0145527383894303
5	A	26	50	20120618	19	1068	20.52	-0.0113922539202390	-0.0144858460879301
5	A	26	50	20120618	19	1070	20.56	-0.0118563988114098	-0.0137974069257668
5	A	26	50	20120618	19	1072	20.6	-0.0129753245819594	-0.0139521218894905
5	A	26	50	20120618	19	1074	20.64	-0.012740282287893	-0.01429153314446
5	A	26	50	20120618	19	1076	20.68	-0.0136552784627484	-0.0125236247701374
5	A	26	50	20120618	19	1078	20.72	-0.0143992962179129	-0.0117303923830023
5	A	26	50	20120618	19	1080	20.76	-0.0150627038000221	-0.011700976740905
5	A	26	50	20120618	19	1082	20.8	-0.0155207180754001	-0.0117307247231895
5	A	26	50	20120618	19	1084	20.84	-0.0160357675837485	-0.0118560311158835
5	A	26	50	20120618	19	1086	20.88	-0.0166015732168506	-0.0118981958932457
5	A	26	50	20120618	19	1088	20.92	-0.0172352964562855	-0.0101200910391384
5	A	26	50	20120618	19	1090	20.96	-0.0180149382510863	-0.0109256412264017
5	A	26	50	20120618	19	1092	21	-0.0187467159878684	-0.010940851093265
5	A	26	50	20120618	19	1094	21.04	-0.0200370797975166	-0.0114291436810134
5	A	26	50	20120618	19	1096	21.08	-0.0210805643455814	-0.0113365763322883
5	A	26	50	20120618	19	1098	21.12	-0.0220493925596886	-0.0112855727201613
5	A	26	50	20120618	19	1100	21.16	-0.0225871472667810	-0.0106862997231057
5	A	26	50	20120618	19	1102	21.2	-0.0234150561704655	-0.0107029591588705
5	A	26	50	20120618	19	1104	21.24	-0.0237280852714288	-0.0105280987229508
5	A	26	50	20120618	19	1106	21.28	-0.0247092807831389	-0.00891474974886
5	A	26	50	20120618	19	1108	21.32	-0.0251400283139276	-0.0084803252628092
5	A	26	50	20120618	19	1110	21.36	-0.0258668736273576	-0.0082136650425754
5	A	26	50	20120618	19	1112	21.4	-0.0267174937401935	-0.0081765005708164
5	A	26	50	20120618	19	1114	21.44	-0.0271651899134204	-0.0060876095584555
5	A	26	50	20120618	19	1116	21.48	-0.0273726409008849	-0.0065278683825579
5	A	26	50	20120618	19	1118	21.52	-0.0277038780014639	-0.0063321129412542
5	A	26	50	20120618	19	1120	21.56	-0.0278231598443823	-0.0056482770442365
5	A	26	50	20120618	19	1122	21.6	-0.0283996427898802	-0.0055191098485172
5	A	26	50	20120618	19	1124	21.64	-0.0289120194345958	-0.0053738630445937
5	A	26	50	20120618	19	1126	21.68	-0.0289054999100734	-0.0051476030167496
5	A	26	50	20120618	19	1128	21.72	-0.0288776469739625	-0.0060478842994885
5	A	26	50	20120618	19	1130	21.76	-0.0284427126639223	-0.0058857376434946
5	A	26	50	20120618	19	1132	21.8	-0.0288342659729367	-0.005164389731735
5	A	26	50	20120618	19	1134	21.84	-0.0288103516215968	-0.0052496809516817
5	A	26	50	20120618	19	1136	21.88	-0.0285778478408749	-0.0047620671864432
5	A	26	50	20120618	19	1138	21.92	-0.0282909180512051	-0.0049966710743053
5	A	26	50	20120618	19	1140	21.96	-0.0279979707828273	-0.0035033251920496
5	A	26	50	20120618	19	1142	22	-0.0281578829813926	-0.003619750323572
5	A	26	50	20120618	19	1144	22.04	-0.0275607030204093	-0.0034775794341466
5	A	26	50	20120618	19	1146	22.08	-0.0271376551753610	-0.0030856160031993
5	A	26	50	20120618	19	1148	22.12	-0.0269575550781928	-0.0030110162377841
5	A	26	50	20120618	19	1150	22.16	-0.0266042067485660	-0.0022486914880547
5	A	26	50	20120618	19	1152	22.2	-0.0266425248650385	-0.0011637139140699
5	A	26	50	20120618	19	1154	22.24	-0.0262987154058901	-0.0004018912101551
5	A	26	50	20120618	19	1156	22.28	-0.0262184234308864	-0.0004939211577266
5	A	26	50	20120618	19	1158	22.32	-0.0262333433839693	0.00167725021390673
5	A	26	50	20120618	19	1160	22.36	-0.0258829012632133	0.00152267667153935
5	A	26	50	20120618	19	1162	22.4	-0.0259731210174250	0.00360113927309127
5	A	26	50	20120618	19	1164	22.44	-0.0254358683561471	0.00453990130686235
5	A	26	50	20120618	19	1166	22.48	-0.0255449678614164	0.00554066246320786
5	A	26	50	20120618	19	1168	22.52	-0.0250811411682971	0.00598405377035088
5	A	26	50	20120618	19	1170	22.56	-0.0246951386475152	0.00570058173284101
5	A	26	50	20120618	19	1172	22.6	-0.0247072867420160	0.00786233444214889
5	A	26	50	20120618	19	1174	22.64	-0.0244845481059422	0.00830399333767801
5	A	26	50	20120618	19	1176	22.68	-0.0241894017354750	0.00912649994555421
5	A	26	50	20120618	19	1178	22.72	-0.0239337119233980	0.0085271562378205
5	A	26	50	20120618	19	1180	22.76	-0.0236655770319720	0.0101156009110779
5	A	26	50	20120618	19	1182	22.8	-0.0234872447017567	0.0102582950595214
5	A	26	50	20120618	19	1184	22.84	-0.0231211755211364	0.0109842815917656
5	A	26	50	20120618	19	1186	22.88	-0.0226465654496040	0.0124103745480626
5	A	26	50	20120618	19	1188	22.92	-0.0217693994875422	0.0118333047039363
5	A	26	50	20120618	19	1190	22.96	-0.0211464525554525	0.0131741064402866
5	A	26	50	20120618	19	1192	23	-0.0207685110519761	0.0139734835853502
5	A	26	50	20120618	19	1194	23.04	-0.0202004568193098	0.0149635391450285
5	A	26	50	20120618	19	1196	23.08	-0.0195127671903347	0.0149963064732687
5	A	26	50	20120618	19	1198	23.12	-0.0197162795930279	0.0143664086815199
5	A	26	50	20120618	19	1200	23.16	-0.0193968370335591	0.0152769925100607
5	A	26	50	20120618	19	1202	23.2	-0.0187511707605899	0.0150871414103800
5	A	26	50	20120618	19	1204	23.24	-0.0186327233036733	0.0168605015779855
5	A	26	50	20120618	19	1206	23.28	-0.0187601863720500	0.0168391045267868
5	A	26	50	20120618	19	1208	23.32	-0.0184200538681637	0.0177071629535070
5	A	26	50	20120618	19	1210	23.36	-0.0184634348691895	0.0179602011151546
5	A	26	50	20120618	19	1212	23.4	-0.0185318403792014	0.0191479000912424
5	A	26	50	20120618	19	1214	23.44	-0.0187543668832408	0.0194477840771436
5	A	26	50	20120618	19	1216	23.48	-0.0191378662460173	0.0205343597124540
5	A	26	50	20120618	19	1218	23.52	-0.0197429375186787	0.0211179349389672
5	A	26	50	20120618	19	1220	23.56	-0.0200070843278587	0.0225166204364254
5	A	26	50	20120618	19	1222	23.6	-0.0205259309996222	0.0224228863615114
5	A	26	50	20120618	19	1224	23.64	-0.0211955681924737	0.0226833774286327
5	A	26	50	20120618	19	1226	23.68	-0.0215114398626974	0.022304431833527
5	A	26	50	20120618	19	1228	23.72	-0.0219276570562395	0.0224374951876107
5	A	26	50	20120618	19	1230	23.76	-0.0224355506439623	0.0240878329174254
5	A	26	50	20120618	19	1232	23.8	-0.0231649878572988	0.0233704165193691
5	A	26	50	20120618	19	1234	23.84	-0.0237030536913748	0.0239761666145404
5	A	26	50	20120618	19	1236	23.88	-0.0243268208673307	0.0241678349786488
5	A	26	50	20120618	19	1238	23.92	-0.0248299768396196	0.0257396131450737
5	A	26	50	20120618	19	1240	23.96	-0.0255749350468032	0.026334763709595
5	A	26	50	20120618	19	1242	24	-0.0260674632041709	0.0269347155291606
5	A	26	50	20120618	19	1244	24.04	-0.0261573859735343	0.026878733885294
5	A	26	50	20120618	19	1246	24.08	-0.0265721323849714	0.0274108034538656
5	A	26	50	20120618	19	1248	24.12	-0.0268960367882295	0.0284033904558206
5	A	26	50	20120618	19	1250	24.16	-0.0270686415535173	0.0291010927168174
5	A	26	50	20120618	19	1252	24.2	-0.0267215228346327	0.02899538025303
5	A	26	50	20120618	19	1254	24.24	-0.0267330274619626	0.0291146903802196
5	A	26	50	20120618	19	1256	24.28	-0.0265721606692427	0.029304407129612
5	A	26	50	20120618	19	1258	24.32	-0.0263921312827526	0.0288522830537213
5	A	26	50	20120618	19	1260	24.36	-0.0263407599750995	0.0286031339793702
5	A	26	50	20120618	19	1262	24.4	-0.0260341301905056	0.0291108649325334
5	A	26	50	20120618	19	1264	24.44	-0.0259216082884155	0.0285930718498739
5	A	26	50	20120618	19	1266	24.48	-0.0258403921248488	0.0292428018655147
5	A	26	50	20120618	19	1268	24.52	-0.0254992428014110	0.0288318724164823
5	A	26	50	20120618	19	1270	24.56	-0.0254309624492993	0.0288574435190104
5	A	26	50	20120618	19	1272	24.6	-0.0248973231036735	0.0281004715676146
5	A	26	50	20120618	19	1274	24.64	-0.0241068724746155	0.027893053107062
5	A	26	50	20120618	19	1276	24.68	-0.0237954675979285	0.0276539046439172
5	A	26	50	20120618	19	1278	24.72	-0.0231029738854820	0.0272691918859042
5	A	26	50	20120618	19	1280	24.76	-0.0222115469938571	0.0277794882224695
5	A	26	50	20120618	19	1282	24.8	-0.0217187430648448	0.027552457448234
5	A	26	50	20120618	19	1284	24.84	-0.0209271999558098	0.0273168572469172
5	A	26	50	20120618	19	1286	24.88	-0.0197992868580715	0.0271902214934745
5	A	26	50	20120618	19	1288	24.92	-0.0189205794032265	0.0268661403135211
5	A	26	50	20120618	19	1290	24.96	-0.0180683530973371	0.0272382411149849
5	A	26	50	20120618	19	1292	25	-0.0175574825900655	0.0287452836555921
5	A	26	50	20120618	19	1294	25.04	-0.0170782692533874	0.0288231431832686
5	A	26	50	20120618	19	1296	25.08	-0.0167602055521420	0.0282375244181577
5	A	26	50	20120618	19	1298	25.12	-0.015650839865274	0.0287812046800764
5	A	26	50	20120618	19	1300	25.16	-0.0148689989683838	0.0287207399792172
5	A	26	50	20120618	19	1302	25.2	-0.0141620760349604	0.0288377944357748
5	A	26	50	20120618	19	1304	25.24	-0.0132638595040226	0.0289876091495048
5	A	26	50	20120618	19	1306	25.28	-0.0126364012306689	0.0287156275971892
5	A	26	50	20120618	19	1308	25.32	-0.0119346331056803	0.0283834641867268
5	A	26	50	20120618	19	1310	25.36	-0.0115879315797967	0.0286730314846905
5	A	26	50	20120618	19	1312	25.4	-0.0113524438084582	0.0287784116082907
5	A	26	50	20120618	19	1314	25.44	-0.0102492865191290	0.0292160399951671
5	A	26	50	20120618	19	1316	25.48	-0.0100317097625579	0.0302445268084029
5	A	26	50	20120618	19	1318	25.52	-0.0100307905237424	0.0302239500010704
5	A	26	50	20120618	19	1320	25.56	-0.0094376693556831	0.030568169582152
5	A	26	50	20120618	19	1322	25.6	-0.00891497602303	0.031122965562671
5	A	26	50	20120618	19	1324	25.64	-0.00833246145668853	0.0313745541554171
5	A	26	50	20120618	19	1326	25.68	-0.00840840472498797	0.0302286169058262
5	A	26	50	20120618	19	1328	25.72	-0.00852748150693978	0.0309425119121122
5	A	26	50	20120618	19	1330	25.76	-0.0082815497684431	0.0299255509394097
5	A	26	50	20120618	19	1332	25.8	-0.00873515876857427	0.0298659418377556
5	A	26	50	20120618	19	1334	25.84	-0.0084369718389479	0.0296913571734807
5	A	26	50	20120618	19	1336	25.88	-0.00832828952667953	0.0305822410070976
5	A	26	50	20120618	19	1338	25.92	-0.00843753752437285	0.0304557396039433
5	A	26	50	20120618	19	1340	25.96	-0.00809494428888797	0.0304032015701012
5	A	26	50	20120618	19	1342	26	-0.00766311417761734	0.0301562091714327
5	A	26	50	20120618	19	1344	26.04	-0.00704906264883495	0.029066416200268
5	A	26	50	20120618	19	1346	26.08	-0.00558987709517839	0.0281944121177088
5	A	26	50	20120618	19	1348	26.12	-0.00566970945077435	0.0283958668396688
5	A	26	50	20120618	19	1350	26.16	-0.00474714723336026	0.0279387223056317
5	A	26	50	20120618	19	1352	26.2	-0.00367570368316734	0.0269849413238282
5	A	26	50	20120618	19	1354	26.24	-0.00292572501783745	0.0270905618637341
5	A	26	50	20120618	19	1356	26.28	-0.00188686494812161	0.0271301810566839
5	A	26	50	20120618	19	1358	26.32	-0.00146052905654081	0.0275677882303569
5	A	26	50	20120618	19	1360	26.36	-0.000166912555699080	0.0274338268506611
5	A	26	50	20120618	19	1362	26.4	0.00110409067028031	0.027279203810819
5	A	26	50	20120618	19	1364	26.44	0.00153814816791167	0.0272443788018456
5	A	26	50	20120618	19	1366	26.48	0.00178495671881702	0.0287547306021888
5	A	26	50	20120618	19	1368	26.52	0.00225637773876628	0.0291150085782712
5	A	26	50	20120618	19	1370	26.56	0.00369350156084985	0.0285896282398495
5	A	26	50	20120618	19	1372	26.6	0.00368959833141765	0.0289141336838717
5	A	26	50	20120618	19	1374	26.64	0.00457314239664585	0.0309536276307124
5	A	26	50	20120618	19	1376	26.68	0.00436721875982875	0.0305173568888559
5	A	26	50	20120618	19	1378	26.72	0.00498000456747285	0.0297487247466384
5	A	26	50	20120618	19	1380	26.76	0.00590958128415625	0.030046261138026
5	A	26	50	20120618	19	1382	26.8	0.00661153325690795	0.0309845140549146
5	A	26	50	20120618	19	1384	26.84	0.00714208961696785	0.0321015164950194
5	A	26	50	20120618	19	1386	26.88	0.00755019629572965	0.0317953746141047
5	A	26	50	20120618	19	1388	26.92	0.00772163433482835	0.0320815760837899
5	A	26	50	20120618	19	1390	26.96	0.00832753999349145	0.0317811405545994
5	A	26	50	20120618	19	1392	27	0.00849221102069425	0.0320473803998518
5	A	26	50	20120618	19	1394	27.04	0.00871753059651925	0.0329334912626957
5	A	26	50	20120618	19	1396	27.08	0.00905365380495635	0.0328821906657206
5	A	26	50	20120618	19	1398	27.12	0.00901806512065925	0.0330791411174845
5	A	26	50	20120618	19	1400	27.16	0.00895582558177915	0.0334915399344081
5	A	26	50	20120618	19	1402	27.2	0.00881777005382035	0.0337558847334869
5	A	26	50	20120618	19	1404	27.24	0.00908482307187105	0.0327590975172516
5	A	26	50	20120618	19	1406	27.28	0.00924716771776365	0.0327559933184822
5	A	26	50	20120618	19	1408	27.32	0.00892203294870625	0.0321835267395014
5	A	26	50	20120618	19	1410	27.36	0.00923999058393465	0.0324953184035978
5	A	26	50	20120618	19	1412	27.4	0.00905817221728815	0.0319636660280271
5	A	26	50	20120618	19	1414	27.44	0.00918752326077055	0.0315506237439326
5	A	26	50	20120618	19	1416	27.48	0.00931756726889855	0.0295290690961306
5	A	26	50	20120618	19	1418	27.52	0.00931509239516445	0.0300067197268221
5	A	26	50	20120618	19	1420	27.56	0.00961733458218085	0.0284847183422588
5	A	26	50	20120618	19	1422	27.6	0.0103627347311027	0.0272891740164337
5	A	26	50	20120618	19	1424	27.64	0.0106545859839696	0.026488488723825
5	A	26	50	20120618	19	1426	27.68	0.0112157600676549	0.0262718170639338
5	A	26	50	20120618	19	1428	27.72	0.0121374171883889	0.0244365779819066
5	A	26	50	20120618	19	1430	27.76	0.0126907636000066	0.0232438656187402
5	A	26	50	20120618	19	1432	27.8	0.0134702003338406	0.023164040334212
5	A	26	50	20120618	19	1434	27.84	0.0134747258172402	0.0231064818422235
5	A	26	50	20120618	19	1436	27.88	0.0137885822331377	0.0215216716978213
5	A	26	50	20120618	19	1438	27.92	0.0146530273442060	0.0213036636061137
5	A	26	50	20120618	19	1440	27.96	0.0152523993362111	0.0208164387496049
5	A	26	50	20120618	19	1442	28	0.0163586254689704	0.0202809892106192
5	A	26	50	20120618	19	1444	28.04	0.0176566118897200	0.0192358641748220
5	A	26	50	20120618	19	1446	28.08	0.0190285404665781	0.0174743197615301
5	A	26	50	20120618	19	1448	28.12	0.0193467385181120	0.0181906189308721
5	A	26	50	20120618	19	1450	28.16	0.0197770837051421	0.0186229440168895
5	A	26	50	20120618	19	1452	28.2	0.0201603355805453	0.0192097012239181
5	A	26	50	20120618	19	1454	28.24	0.0206398953995460	0.0187813359358753
5	A	26	50	20120618	19	1456	28.28	0.0208939588660264	0.0186251360479112
5	A	26	50	20120618	19	1458	28.32	0.0212645535300462	0.0184922706837263
5	A	26	50	20120618	19	1460	28.36	0.0207813167557833	0.0184629964629851
5	A	26	50	20120618	19	1462	28.4	0.0208590277910358	0.0176271255369445
5	A	26	50	20120618	19	1464	28.44	0.0209392844107004	0.0176221050787981
5	A	26	50	20120618	19	1466	28.48	0.0204501786501537	0.0179655468424204
5	A	26	50	20120618	19	1468	28.52	0.0203957314280023	0.01756603151105
5	A	26	50	20120618	19	1470	28.56	0.0204450874813292	0.0158473377686980
5	A	26	50	20120618	19	1472	28.6	0.0200901905878516	0.0160313976638408
5	A	26	50	20120618	19	1474	28.64	0.0198396626552772	0.0155538884545056
5	A	26	50	20120618	19	1476	28.68	0.0203188689208873	0.0138289014618010
5	A	26	50	20120618	19	1478	28.72	0.0203397992816104	0.0142063550615984
5	A	26	50	20120618	19	1480	28.76	0.0207996308214161	0.0126167083068129
5	A	26	50	20120618	19	1482	28.8	0.0213145459794761	0.0118582655733122
5	A	26	50	20120618	19	1484	28.84	0.0223335575618440	0.00981663616399227
5	A	26	50	20120618	19	1486	28.88	0.0230094809339803	0.00924522317411542
5	A	26	50	20120618	19	1488	28.92	0.0238898288765575	0.00935298624756825
5	A	26	50	20120618	19	1490	28.96	0.0250736670496200	0.00799901818295225
5	A	26	50	20120618	19	1492	29	0.0261568132170415	0.00690738673415646
5	A	26	50	20120618	19	1494	29.04	0.0264540101971742	0.00645929316691854
5	A	26	50	20120618	19	1496	29.08	0.0266802843671540	0.00540527979888188
5	A	26	50	20120618	19	1498	29.12	0.0265612782958803	0.00525388823702984
5	A	26	50	20120618	19	1500	29.16	0.0268138568381201	0.00437269176631516
5	A	26	50	20120618	19	1502	29.2	0.0267325395582836	0.00371409251031801
5	A	26	50	20120618	19	1504	29.24	0.0265421864127883	0.00450435504897209
5	A	26	50	20120618	19	1506	29.28	0.0269428331150086	0.0033592663275186
5	A	26	50	20120618	19	1508	29.32	0.0268574853265193	0.00202686501972879
5	A	26	50	20120618	19	1510	29.36	0.0270831231003959	0.0007260006743799
5	A	26	50	20120618	19	1512	29.4	0.0271744105858472	-0.000142821427663999
5	A	26	50	20120618	19	1514	29.44	0.0276224334424069	-0.000369802704424899
5	A	26	50	20120618	19	1516	29.48	0.0278894369629829	-0.0014808088790252
5	A	26	50	20120618	19	1518	29.52	0.0278134936946835	-0.0029664402262981
5	A	26	50	20120618	19	1520	29.56	0.0282768607683950	-0.003448474919033
5	A	26	50	20120618	19	1522	29.6	0.0284585165004818	-0.0044240701450361
5	A	26	50	20120618	19	1524	29.64	0.0285268937262226	-0.0047912706965063
5	A	26	50	20120618	19	1526	29.68	0.0287009834157507	-0.0043718149539064
5	A	26	50	20120618	19	1528	29.72	0.0290567288373658	-0.0067149546947243
5	A	26	50	20120618	19	1530	29.76	0.0291553702333412	-0.0063174899730193
5	A	26	50	20120618	19	1532	29.8	0.0296257376641865	-0.0069070756071726
5	A	26	50	20120618	19	1534	29.84	0.0293996049155631	-0.0081095813992585
5	A	26	50	20120618	19	1536	29.88	0.0299292986053500	-0.00840607127261
5	A	26	50	20120618	19	1538	29.92	0.0301843520213239	-0.0090843988078023
5	A	26	50	20120618	19	1540	29.96	0.0308809936221488	-0.0089919092408231
5	A	26	50	20120618	19	1542	30	0.0315936865469068	-0.0096826818553642
5	A	26	50	20120618	19	1544	30.04	0.0322317089955714	-0.0104055571177712
5	A	26	50	20120618	19	1546	30.08	0.0328160620395440	-0.0109660099525397
5	A	26	50	20120618	19	1548	30.12	0.0331367349648121	-0.0113278364924728
5	A	26	50	20120618	19	1550	30.16	0.0335329976049890	-0.0115118256769376
5	A	26	50	20120618	19	1552	30.2	0.0341040570414752	-0.0115965370693237
5	A	26	50	20120618	19	1554	30.24	0.0347163408033047	-0.0134824615654264
5	A	26	50	20120618	19	1556	30.28	0.0345653735055214	-0.0130909365406834
5	A	26	50	20120618	19	1558	30.32	0.0345427460885235	-0.0129011490806129
5	A	26	50	20120618	19	1560	30.36	0.0350628938367642	-0.0140651882638022
5	A	26	50	20120618	19	1562	30.4	0.0350059010302006	-0.013467965876412
5	A	26	50	20120618	19	1564	30.44	0.0348757226717841	-0.014509039190353
5	A	26	50	20120618	19	1566	30.48	0.0345659391909463	-0.0141841236243978
5	A	26	50	20120618	19	1568	30.52	0.0340160929578956	-0.0143091401033115
5	A	26	50	20120618	19	1570	30.56	0.0340963495775604	-0.014962577479806
5	A	26	50	20120618	19	1572	30.6	0.0336982908861591	-0.0156803898576597
5	A	26	50	20120618	19	1574	30.64	0.0335957604028871	-0.0156809555430847
5	A	26	50	20120618	19	1576	30.68	0.0333251577087949	-0.017250089130148
5	A	26	50	20120618	19	1578	30.72	0.0329594562237008	-0.0188528032182498
5	A	26	50	20120618	19	1580	30.76	0.0327571317603999	-0.0190860989585666
5	A	26	50	20120618	19	1582	30.8	0.0324808297856512	-0.0203814832263613
5	A	26	50	20120618	19	1584	30.84	0.0323697079549877	-0.0214897670398541
5	A	26	50	20120618	19	1586	30.88	0.0325245996954067	-0.0232965309318029
5	A	26	50	20120618	19	1588	30.92	0.0323956022053149	-0.0234581967551855
5	A	26	50	20120618	19	1590	30.96	0.0319175697369614	-0.0255407959314074
5	A	26	50	20120618	19	1592	31	0.0319656035006074	-0.0248652756101365
5	A	26	50	20120618	19	1594	31.04	0.0311529228485627	-0.0271488797884056
5	A	26	50	20120618	19	1596	31.08	0.0308522942792209	-0.0265240470025304
5	A	26	50	20120618	19	1598	31.12	0.0305267826222492	-0.0283691311322721
5	A	26	50	20120618	19	1600	31.16	0.0308411269418256	-0.0285688534426182
5	A	26	50	20120618	19	1602	31.2	0.0307214208348386	-0.029951169418092
5	A	26	50	20120618	19	1604	31.24	0.0306231400633213	-0.0312974936584033
5	A	26	50	20120618	19	1606	31.28	0.0308447331864097	-0.0320939928788675
5	A	26	50	20120618	19	1608	31.32	0.0307572852907802	-0.0309968954946531
5	A	26	50	20120618	19	1610	31.36	0.0309557277378524	-0.0319633407589076
5	A	26	50	20120618	19	1612	31.4	0.0310338276818345	-0.0332622605606083
5	A	26	50	20120618	19	1614	31.44	0.0315884751699295	-0.0327463625241224
5	A	26	50	20120618	19	1616	31.48	0.0318777737673163	-0.0327382095829353
5	A	26	50	20120618	19	1618	31.52	0.0318733260656626	-0.0325415561160195
5	A	26	50	20120618	19	1620	31.56	0.0322292694771763	-0.0323175588298752
5	A	26	50	20120618	19	1622	31.6	0.0325845694215191	-0.0338486783563819
5	A	26	50	20120618	19	1624	31.64	0.0325053805330940	-0.0339462520211178
5	A	26	50	20120618	19	1626	31.68	0.0324549991749346	-0.0346787085804099
5	A	26	50	20120618	19	1628	31.72	0.0323855895732932	-0.0341251571078258
5	A	26	50	20120618	19	1630	31.76	0.0318149119744688	-0.0332053950332653
5	A	26	50	20120618	19	1632	31.8	0.0315192211317800	-0.0331208038490319
5	A	26	50	20120618	19	1634	31.84	0.0316109965209102	-0.0329720356533381
5	A	26	50	20120618	19	1636	31.88	0.0309860343344942	-0.0324462522640512
5	A	26	50	20120618	19	1638	31.92	0.0309663272685025	-0.0319344978733031
5	A	26	50	20120618	19	1640	31.96	0.0306572226101745	-0.0319767404324111
5	A	26	50	20120618	19	1642	32	0.0303529121358231	-0.0312970411100634
5	A	26	50	20120618	19	1644	32.04	0.0301098017533833	-0.0313930732820163
5	A	26	50	20120618	19	1646	32.08	0.0298302824427803	-0.0308718648736037
5	A	26	50	20120618	19	1648	32.12	0.0296757230425485	-0.0312331822966544
5	A	26	50	20120618	19	1650	32.16	0.0289485980683866	-0.0313113246670433
5	A	26	50	20120618	19	1652	32.2	0.0281225629976724	-0.0300314543220279
5	A	26	50	20120618	19	1654	32.24	0.0274815141319842	-0.03012661675264
5	A	26	50	20120618	19	1656	32.28	0.0260569060999278	-0.0300453701834816
5	A	26	50	20120618	19	1658	32.32	0.0253586522956416	-0.0289334306279302
5	A	26	50	20120618	19	1660	32.36	0.0240395445953381	-0.0280040801854167
5	A	26	50	20120618	19	1662	32.4	0.0231660131621316	-0.0277288459419076
5	A	26	50	20120618	19	1664	32.44	0.0219476045385368	-0.0274453597622621
5	A	26	50	20120618	19	1666	32.48	0.0210135871912675	-0.029457149265416
5	A	26	50	20120618	19	1668	32.52	0.0199481399065791	-0.0278587838840185
5	A	26	50	20120618	19	1670	32.56	0.0191951701795647	-0.0282309058986857
5	A	26	50	20120618	19	1672	32.6	0.0183294947026970	-0.0297345331135398
5	A	26	50	20120618	19	1674	32.64	0.0172051242099324	-0.0304961578275559
5	A	26	50	20120618	19	1676	32.68	0.0161781930316151	-0.0298482358839546
5	A	26	50	20120618	19	1678	32.72	0.0150377005042394	-0.0326850775793969
5	A	26	50	20120618	19	1680	32.76	0.0148310839027766	-0.0312346601498271
5	A	26	50	20120618	19	1682	32.8	0.0138544987272798	-0.0318797536663036
5	A	26	50	20120618	19	1684	32.84	0.0135674840847962	-0.0326603288420554
5	A	26	50	20120618	19	1686	32.88	0.0128483564883296	-0.0324585205667048
5	A	26	50	20120618	19	1688	32.92	0.0124691351215793	-0.0337428386133739
5	A	26	50	20120618	19	1690	32.96	0.0113236928467351	-0.0341980032484237
5	A	26	50	20120618	19	1692	33	0.0103327534035803	-0.0361127069905206
5	A	26	50	20120618	19	1694	33.04	0.00989448862060085	-0.0358186919909032
5	A	26	50	20120618	19	1696	33.08	0.00955104685697855	-0.0377053235937871
5	A	26	50	20120618	19	1698	33.12	0.00856173375942045	-0.0380487653574094
5	A	26	50	20120618	19	1700	33.16	0.00850608445574105	-0.0372591392148584
5	A	26	50	20120618	19	1702	33.2	0.00812474176864715	-0.0381440833515133
5	A	26	50	20120618	19	1704	33.24	0.00786261728486135	-0.0385494676691676
5	A	26	50	20120618	19	1706	33.28	0.00755042964096745	-0.0385303050753974
5	A	26	50	20120618	19	1708	33.32	0.00749216404219765	-0.0392697973471623
5	A	26	50	20120618	19	1710	33.36	0.00770634668621905	-0.0390283203813871
5	A	26	50	20120618	19	1712	33.4	0.00740526061878985	-0.0386456341914089
5	A	26	50	20120618	19	1714	33.44	0.00746805170095925	-0.0383359214212492
5	A	26	50	20120618	19	1716	33.48	0.00775782405988945	-0.0384897878568354
5	A	26	50	20120618	19	1718	33.52	0.00777606741484405	-0.038708849537647
5	A	26	50	20120618	19	1720	33.56	0.00751210445342715	-0.0386400480478376
5	A	26	50	20120618	19	1722	33.6	0.00759483594682595	-0.0380493310428343
5	A	26	50	20120618	19	1724	33.64	0.00733320643778695	-0.0375486994417543
5	A	26	50	20120618	19	1726	33.68	0.00776609720922935	-0.0373251122775431
5	A	26	50	20120618	19	1728	33.72	0.00730562927332065	-0.0378987172984416
5	A	26	50	20120618	19	1730	33.76	0.00751740775428605	-0.0367934386887689
5	A	26	50	20120618	19	1732	33.8	0.00693107481132615	-0.0366538558101627
5	A	26	50	20120618	19	1734	33.84	0.00677975396015225	-0.0351533752204848
5	A	26	50	20120618	19	1736	33.88	0.00614901471133385	-0.0368805542442111
5	A	26	50	20120618	19	1738	33.92	0.00587062677158065	-0.0353692549207811
5	A	26	50	20120618	19	1740	33.96	0.00443908909306855	-0.0341542333386682
5	A	26	50	20120618	19	1742	34	0.00388224250288415	-0.0346102465018554
5	A	26	50	20120618	19	1744	34.04	0.00345790772349405	-0.033800679948075
5	A	26	50	20120618	19	1746	34.08	0.00256186201037449	-0.0334038516224731
5	A	26	50	20120618	19	1748	34.12	0.00120513622931185	-0.0314340642621217
5	A	26	50	20120618	19	1750	34.16	0.000357810173416020	-0.0317257458093612
5	A	26	50	20120618	19	1752	34.2	-0.00033409381197502	-0.0319653842975053
5	A	26	50	20120618	19	1754	34.24	-0.00120949200708396	-0.0301840408943401
5	A	26	50	20120618	19	1756	34.28	-0.00179257225885039	-0.0292771057367903
5	A	26	50	20120618	19	1758	34.32	-0.00246870776302097	-0.0292093649071526
5	A	26	50	20120618	19	1760	34.36	-0.00250137609631179	-0.0310291749192143
5	A	26	50	20120618	19	1762	34.4	-0.00362157465906751	-0.0298391142064773
5	A	26	50	20120618	19	1764	34.44	-0.00433257052755059	-0.028461740907404
5	A	26	50	20120618	19	1766	34.48	-0.00483058583354028	-0.0273809281923604
5	A	26	50	20120618	19	1768	34.52	-0.00542766679957419	-0.0286251532845363
5	A	26	50	20120618	19	1770	34.56	-0.00582315162229183	-0.0288875606110346
5	A	26	50	20120618	19	1772	34.6	-0.00650664103698675	-0.0290575490812318
5	A	26	50	20120618	19	1774	34.64	-0.00704022381407012	-0.0292863688356238
5	A	26	50	20120618	19	1776	34.68	-0.00726260889675329	-0.0283790801246833
5	A	26	50	20120618	19	1778	34.72	-0.00782129396456878	-0.0284285068886883
5	A	26	50	20120618	19	1780	34.76	-0.00825977087958256	-0.0275371987910026
5	A	26	50	20120618	19	1782	34.8	-0.00925424585664331	-0.0270723467930506
5	A	26	50	20120618	19	1784	34.84	-0.0099527966457775	-0.0259116310117329
5	A	26	50	20120618	19	1786	34.88	-0.0105184820707267	-0.0263923222015835
5	A	26	50	20120618	19	1788	34.92	-0.0113617776179698	-0.0262938929376423
5	A	26	50	20120618	19	1790	34.96	-0.0115385543132665	-0.0244414145922898
5	A	26	50	20120618	19	1792	35	-0.0114258414923453	-0.0239718956895819
5	A	26	50	20120618	19	1794	35.04	-0.0119331906078467	-0.0230412724548623
5	A	26	50	20120618	19	1796	35.08	-0.0124096391570102	-0.0214170481784768
5	A	26	50	20120618	19	1798	35.12	-0.0126736021184271	-0.0211297506932807
5	A	26	50	20120618	19	1800	35.16	-0.0126038813898021	-0.0215149824676712
5	A	26	50	20120618	19	1802	35.2	-0.0126017600694586	-0.0207245785076608
5	A	26	50	20120618	19	1804	35.24	-0.0129222915733704	-0.019185984862477
5	A	26	50	20120618	19	1806	35.28	-0.0129642230054948	-0.0178364715705825
5	A	26	50	20120618	19	1808	35.32	-0.012913099185215	-0.0174134095833986
5	A	26	50	20120618	19	1810	35.36	-0.0129942043330171	-0.0165242228060565
5	A	26	50	20120618	19	1812	35.4	-0.0128753396830996	-0.0151643857551567
5	A	26	50	20120618	19	1814	35.44	-0.0130857039505026	-0.0147373639699981
5	A	26	50	20120618	19	1816	35.48	-0.0129980934203136	-0.0143715776320903
5	A	26	50	20120618	19	1818	35.52	-0.0128693292754595	-0.0147888413436685
5	A	26	50	20120618	19	1820	35.56	-0.0130377621107382	-0.0142336210990808
5	A	26	50	20120618	19	1822	35.6	-0.0137982554539043	-0.013099068268667
5	A	26	50	20120618	19	1824	35.64	-0.0135785573769897	-0.0132978359848585
5	A	26	50	20120618	19	1826	35.68	-0.0135682336179843	-0.0120471055102958
5	A	26	50	20120618	19	1828	35.72	-0.0136398635349185	-0.0103612922332689
5	A	26	50	20120618	19	1830	35.76	-0.0136826434951803	-0.0103214821214881
5	A	26	50	20120618	19	1832	35.8	-0.0139617526838503	-0.009971379411987
5	A	26	50	20120618	19	1834	35.84	-0.0139853276239350	-0.0094115346890504
5	A	26	50	20120618	19	1836	35.88	-0.0140011173183589	-0.0086309383000951
5	A	26	50	20120618	19	1838	35.92	-0.0140860267006438	-0.0077916874036405
5	A	26	50	20120618	19	1840	35.96	-0.0136564310468017	-0.0086434258058509
5	A	26	50	20120618	19	1842	36	-0.0134607109608371	-0.0067652017025954
5	A	26	50	20120618	19	1844	36.04	-0.0134517024204448	-0.0060678105685823
5	A	26	50	20120618	19	1846	36.08	-0.0134517448468517	-0.0062499188490091
5	A	26	50	20120618	19	1848	36.12	-0.0132088112411072	-0.0057154592595171
5	A	26	50	20120618	19	1850	36.16	-0.0130655726204422	-0.005073809353065
5	A	26	50	20120618	19	1852	36.2	-0.0127738486467959	-0.0048084746044925
5	A	26	50	20120618	19	1854	36.24	-0.0126173022765090	-0.0037260284727843
5	A	26	50	20120618	19	1856	36.28	-0.0124402993070424	-0.0040202697465717
5	A	26	50	20120618	19	1858	36.32	-0.011736006810845	-0.0027033682194255
5	A	26	50	20120618	19	1860	36.36	-0.0114039141110607	-0.0021141007833237
5	A	26	50	20120618	19	1862	36.4	-0.0112402471754873	-0.0019021525967308
5	A	26	50	20120618	19	1864	36.44	-0.0110741972900613	-0.0015115680240068
5	A	26	50	20120618	19	1866	36.48	-0.0104653217829171	-0.0008643390450511
5	A	26	50	20120618	19	1868	36.52	-0.0105004367056709	-0.0003621093826456
5	A	26	50	20120618	19	1870	36.56	-0.0104656470520365	0.000380352737600301
5	A	26	50	20120618	19	1872	36.6	-0.0104422276754436	-0.0005279400649695
5	A	26	50	20120618	19	1874	36.64	-0.0104056985391275	4.66124790158996e-05
5	A	26	50	20120618	19	1876	36.68	-0.0103402982329356	5.39522474050057e-06
5	A	26	50	20120618	19	1878	36.72	-0.0103402982329356	5.39522474050057e-06
5	A	26	50	20120618	19	1880	36.76	-0.0100780535409969	-9.64493649529934e-06
5	A	26	50	20120618	19	1882	36.8	-0.0098285367711196	-0.000445272211180901
5	A	26	50	20120618	19	1884	36.84	-0.00996675493363813	-0.0005583597986961
5	A	26	50	20120618	19	1886	36.88	-0.00997965963239478	0.000467531932652801
5	A	26	50	20120618	19	1888	36.92	-0.0098645355773498	0.000219344523524101
5	A	26	50	20120618	19	1890	36.96	-0.00935884816278424	0.000127767124292600
5	A	26	50	20120618	19	1892	37	-0.00887423253029804	0.0009277806654593
5	A	26	50	20120618	19	1894	37.04	-0.0088828450908929	0.0008666724974292
5	A	26	50	20120618	19	1896	37.08	-0.00860228633332151	0.00213876466785156
5	A	26	50	20120618	19	1898	37.12	-0.0078962755676458	0.002098381799578
5	A	26	50	20120618	19	1900	37.16	-0.007769342829355	0.00214818333017697
5	A	26	50	20120618	19	1902	37.2	-0.00742986793477515	0.00320903442078771
5	A	26	50	20120618	19	1904	37.24	-0.00716590497335821	0.00250485506167527
5	A	26	50	20120618	19	1906	37.28	-0.00653991041104157	0.00328764348165222
5	A	26	50	20120618	19	1908	37.32	-0.0061053084411887	0.0035676011984596
5	A	26	50	20120618	19	1910	37.36	-0.00583797965149331	0.00319461651351932
5	A	26	50	20120618	19	1912	37.4	-0.00543451866428389	0.00357700571864938
5	A	26	50	20120618	19	1914	37.44	-0.00531043556632128	0.00340519291295667
5	A	26	50	20120618	19	1916	37.48	-0.00512005413655461	0.00342195134367079
5	A	26	50	20120618	19	1918	37.52	-0.00558596679467843	0.00352149783632623
5	A	26	50	20120618	19	1920	37.56	-0.00566877606982318	0.00488395825338428
5	A	26	50	20120618	19	1922	37.6	-0.00593715844862254	0.00406670544889231
5	A	26	50	20120618	19	1924	37.64	-0.0062283096657761	0.00398798325094281
5	A	26	50	20120618	19	1926	37.68	-0.00633576868331302	0.00386486888927042
5	A	26	50	20120618	19	1928	37.72	-0.00641488686105998	0.00402859946445417
5	A	26	50	20120618	19	1930	37.76	-0.00658060440629886	0.00499901866881896
5	A	26	50	20120618	19	1932	37.8	-0.00699038692813209	0.00588705993317552
5	A	26	50	20120618	19	1934	37.84	-0.00694953029831513	0.00441875270204165
5	A	26	50	20120618	19	1936	37.88	-0.00732348371954563	0.00507983390284077
5	A	26	50	20120618	19	1938	37.92	-0.00745464495638793	0.00596017477435021
5	A	26	50	20120618	19	1940	37.96	-0.00780175660420459	0.00659348082078432
5	A	26	50	20120618	19	1942	38	-0.00836319938846671	0.00730345845550248
5	A	26	50	20120618	19	1944	38.04	-0.00947650825629995	0.00829784610487577
5	A	26	50	20120618	19	1946	38.08	-0.00934223893160095	0.00787304074592284
5	A	26	50	20120618	19	1948	38.12	-0.0094159081444921	0.00853732796886785
5	A	26	50	20120618	19	1950	38.16	-0.00967759987892785	0.00778415176667344
5	A	26	50	20120618	19	1952	38.2	-0.00991346524528756	0.00831975969757813
5	A	26	50	20120618	19	1954	38.24	-0.00985510142938589	0.00791116589295475
5	A	26	50	20120618	19	1956	38.28	-0.00974641056112546	0.00762045159708129
5	A	26	50	20120618	19	1958	38.32	-0.0100609889330465	0.00844244979518181
5	A	26	50	20120618	19	1960	38.36	-0.00983107874928728	0.00792872109158991
5	A	26	50	20120618	19	1962	38.4	-0.0100884473035736	0.00775903957644638
5	A	26	50	20120618	19	1964	38.44	-0.00985656224128514	0.00851815052585529
5	A	26	50	20120618	19	1966	38.48	-0.0100577588692701	0.00820642603690311
5	A	26	50	20120618	19	1968	38.52	-0.00996940446274723	0.00762062200981555
5	A	26	50	20120618	19	1970	38.56	-0.0102147507168291	0.00808111257314123
5	A	26	50	20120618	19	1972	38.6	-0.0103327244122022	0.00820204197485975
5	A	26	50	20120618	19	1974	38.64	-0.0104910809758490	0.00858986883113714
5	A	26	50	20120618	19	1976	38.68	-0.0108429832721082	0.00833282490957411
5	A	26	50	20120618	19	1978	38.72	-0.0107066417709869	0.00815995427213675
5	A	26	50	20120618	19	1980	38.76	-0.0105321865072529	0.00768965967328992
5	A	26	50	20120618	19	1982	38.8	-0.0109674156808207	0.00804236948549324
5	A	26	50	20120618	19	1984	38.84	-0.0111050766431957	0.00833832337190462
5	A	26	50	20120618	19	1986	38.88	-0.0114823796292486	0.00751420951031479
5	A	26	50	20120618	19	1988	38.92	-0.0120616789810561	0.0078852800571984
5	A	26	50	20120618	19	1990	38.96	-0.0121653408351780	0.00792477904199548
5	A	26	50	20120618	19	1992	39	-0.0125461602632538	0.00796427802679256
5	A	26	50	20120618	19	1994	39.04	-0.0129406904918169	0.00844180844933127
5	A	26	50	20120618	19	1996	39.08	-0.012618843769292	0.00810031830042504
5	A	26	50	20120618	19	1998	39.12	-0.0124277128063373	0.00832226497690387
5	A	26	50	20120618	19	2000	39.16	-0.0126317413969809	0.00870560170512072
5	A	26	50	20120618	19	2002	39.2	-0.0121240457991567	0.00896900605218052
5	A	26	50	20120618	19	2004	39.24	-0.0115882427067804	0.0090726820484381
5	A	26	50	20120618	19	2006	39.28	-0.0114602351661822	0.00937243168405088
5	A	26	50	20120618	19	2008	39.32	-0.0114394108714763	0.00858354800362011
5	A	26	50	20120618	19	2010	39.36	-0.0111120840713972	0.00938773347479576
5	A	26	50	20120618	19	2012	39.4	-0.0111198268906512	0.00958523546984898
5	A	26	50	20120618	19	2014	39.44	-0.0106810529907893	0.0100813557296651
5	A	26	50	20120618	19	2016	39.48	-0.0106064037278995	0.0107518414506540
5	A	26	50	20120618	19	2018	39.52	-0.0102330937738399	0.0105353536385259
5	A	26	50	20120618	19	2020	39.56	-0.0100657993804789	0.0105636449808412
5	A	26	50	20120618	19	2022	39.6	-0.0091231906858182	0.0103962515925309
5	A	26	50	20120618	19	2024	39.64	-0.00868793817772663	0.0115034959590553
5	A	26	50	20120618	19	2026	39.68	-0.00841491717844269	0.0108050795202095
5	A	26	50	20120618	19	2028	39.72	-0.00717649304887834	0.0118076467686955
5	A	26	50	20120618	19	2030	39.76	-0.00691364484130194	0.0113277401138186
5	A	26	50	20120618	19	2032	39.8	-0.00650789007040503	0.0110728464332665
5	A	26	50	20120618	19	2034	39.84	-0.00646318861817605	0.0122950418965172
5	A	26	50	20120618	19	2036	39.88	-0.00658489088760641	0.0117040837681016
5	A	26	50	20120618	19	2038	39.92	-0.00649947592397298	0.0124625922625329
5	A	26	50	20120618	19	2040	39.96	-0.00671982666044668	0.0123672141643526
5	A	26	50	20120618	19	2042	40	-0.00691012394450638	0.0123873716573639
5	A	26	50	20120618	19	2044	40.04	-0.00714168373767545	0.0125476055895146
5	A	26	50	20120618	19	2046	40.08	-0.00718316050013951	0.0128932556476146
5	A	26	50	20120618	19	2048	40.12	-0.00773055590108657	0.0129791309377626
5	A	26	50	20120618	19	2050	40.16	-0.00788814383966215	0.0143396022634451
5	A	26	50	20120618	19	2052	40.2	-0.00856966042643756	0.0136184876969233
5	A	26	50	20120618	19	2054	40.24	-0.00935709665928724	0.0132794420161596
5	A	26	50	20120618	19	2056	40.28	-0.00956829319137169	0.0147012378845474
5	A	26	50	20120618	19	2058	40.32	-0.0107303941948738	0.0146579919409168
5	A	26	50	20120618	19	2060	40.36	-0.0113843145252998	0.0164055759450278
5	A	26	50	20120618	19	2062	40.4	-0.0118260041799739	0.0162690311507069
5	A	26	50	20120618	19	2064	40.44	-0.0120454486176861	0.0166854878413157
5	A	26	50	20120618	19	2066	40.48	-0.0131042174202476	0.0162044818475261
5	A	26	50	20120618	19	2068	40.52	-0.0139854761163591	0.0167614217758056
5	A	26	50	20120618	19	2070	40.56	-0.0149538588531940	0.0163957768592541
5	A	26	50	20120618	19	2072	40.6	-0.0159973221880554	0.0168982752222365
5	A	26	50	20120618	19	2074	40.64	-0.0168433825228129	0.0169775348213397
5	A	26	50	20120618	19	2076	40.68	-0.0174689881763999	0.0177747694328563
5	A	26	50	20120618	19	2078	40.72	-0.0179211971051043	0.0176659315570960
5	A	26	50	20120618	19	2080	40.76	-0.0188940558278642	0.0173827847887055
5	A	26	50	20120618	19	2082	40.8	-0.0188542457160834	0.0155651668076655
5	A	26	50	20120618	19	2084	40.84	-0.0192335236513763	0.0176522773251513
5	A	26	50	20120618	19	2086	40.88	-0.0194842495738494	0.0157835496659671
5	A	26	50	20120618	19	2088	40.92	-0.0202198174029787	0.0152719932651177
5	A	26	50	20120618	19	2090	40.96	-0.0206818692580773	0.0140833184816719
5	A	26	50	20120618	19	2092	41	-0.0208125779465795	0.0138971726215245
5	A	26	50	20120618	19	2094	41.04	-0.0213505094303673	0.0123415730582532
5	A	26	50	20120618	19	2096	41.08	-0.0219980778205779	0.0117983736289457
5	A	26	50	20120618	19	2098	41.12	-0.0228746780972148	0.0112211623634631
5	A	26	50	20120618	19	2100	41.16	-0.0234515358093069	0.0116705994335853
5	A	26	50	20120618	19	2102	41.2	-0.0233373380641451	0.0118198696750938
5	A	26	50	20120618	19	2104	41.24	-0.0244185750432575	0.0119873832715569
5	A	26	50	20120618	19	2106	41.28	-0.0249340558867426	0.0113441989433896
5	A	26	50	20120618	19	2108	41.32	-0.0251444201541456	0.0110505374971628
5	A	26	50	20120618	19	2110	41.36	-0.0260381324148872	0.0107370770610628
5	A	26	50	20120618	19	2112	41.4	-0.0260132422561895	0.0113779986475303
5	A	26	50	20120618	19	2114	41.44	-0.0266974387776655	0.0108759528328878
5	A	26	50	20120618	19	2116	41.48	-0.0280057984548951	0.0113289961475941
5	A	26	50	20120618	19	2118	41.52	-0.0285641299693200	0.0117343097545702
5	A	26	50	20120618	19	2120	41.56	-0.0295762119052322	0.0111729376809862
5	A	26	50	20120618	19	2122	41.6	-0.0295420586477010	0.0117237031528524
5	A	26	50	20120618	19	2124	41.64	-0.0293769492142939	0.0118718420235110
5	A	26	50	20120618	19	2126	41.68	-0.0292353157260221	0.0111625432113028
5	A	26	50	20120618	19	2128	41.72	-0.0292564582187797	0.0115061263962813
5	A	26	50	20120618	19	2130	41.76	-0.0291470687997301	0.0107088635004935
5	A	26	50	20120618	19	2132	41.8	-0.0288716507084580	0.0100162524083212
5	A	26	50	20120618	19	2134	41.84	-0.0292319216134724	0.00839266452803881
5	A	26	50	20120618	19	2136	41.88	-0.0293156430563649	0.00899016975814144
5	A	26	50	20120618	19	2138	41.92	-0.0290441847630675	0.00875845086594661
5	A	26	50	20120618	19	2140	41.96	-0.0290559934463133	0.00759830077005384
5	A	26	50	20120618	19	2142	42	-0.0292439424287527	0.00581823015909482
5	A	26	50	20120618	19	2144	42.04	-0.0293458365159217	0.00504175620267388
5	A	26	50	20120618	19	2146	42.08	-0.0288588520757184	0.00345154376246345
5	A	26	50	20120618	19	2148	42.12	-0.0287831209394534	0.00342912847749983
5	A	26	50	20120618	19	2150	42.16	-0.0286363538559503	0.00148616874842669
5	A	26	50	20120618	19	2152	42.2	-0.0284223692018276	0.00211661101239699
5	A	26	50	20120618	19	2154	42.24	-0.0279791617424478	0.00212581047162023
5	A	26	50	20120618	19	2156	42.28	-0.0274239627110634	0.00130261797016628
5	A	26	50	20120618	19	2158	42.32	-0.0269448978668096	-0.000795862824361001
5	A	26	50	20120618	19	2160	42.36	-0.0260138291548178	-0.0011943387087631
5	A	26	50	20120618	19	2162	42.4	-0.0255792059717615	-0.0028029005699453
5	A	26	50	20120618	19	2164	42.44	-0.0248492949968816	-0.0041195687518537
5	A	26	50	20120618	19	2166	42.48	-0.0241756202243096	-0.0050360639930852
5	A	26	50	20120618	19	2168	42.52	-0.0239650756446775	-0.0048650537535892
5	A	26	50	20120618	19	2170	42.56	-0.0237110915155780	-0.0059674245987563
5	A	26	50	20120618	19	2172	42.6	-0.0232501871533640	-0.007208833426044
5	A	26	50	20120618	19	2174	42.64	-0.0225256714032245	-0.0084872966285649
5	A	26	50	20120618	19	2176	42.68	-0.0221181021256164	-0.0091324537846517
5	A	26	50	20120618	19	2178	42.72	-0.0218385686728779	-0.0098263518111657
5	A	26	50	20120618	19	2180	42.76	-0.0216705742438036	-0.0087612934352069
5	A	26	50	20120618	19	2182	42.8	-0.0207577135314273	-0.0083645923888256
5	A	26	50	20120618	19	2184	42.84	-0.0201094592476390	-0.0091473383823957
5	A	26	50	20120618	19	2186	42.88	-0.0196011060405082	-0.0096126994972302
5	A	26	50	20120618	19	2188	42.92	-0.0192355035503635	-0.008867578655487
5	A	26	50	20120618	19	2190	42.96	-0.0177906298379583	-0.0098000827942446
5	A	26	50	20120618	19	2192	43	-0.0164520201326296	-0.0102850731933248
5	A	26	50	20120618	19	2194	43.04	-0.015077779316597	-0.0097997645961931
5	A	26	50	20120618	19	2196	43.08	-0.014345506605068	-0.0096140712843857
5	A	26	50	20120618	19	2198	43.12	-0.0131263625904209	-0.0098463770752089
5	A	26	50	20120618	19	2200	43.16	-0.0127184892568968	-0.0079669013929507
5	A	26	50	20120618	19	2202	43.2	-0.0117778887454947	-0.0073804340997024
5	A	26	50	20120618	19	2204	43.24	-0.0106617419045951	-0.0079335825214212
5	A	26	50	20120618	19	2206	43.28	-0.0106538788771883	-0.0065272319864549
5	A	26	50	20120618	19	2208	43.32	-0.0102693824938504	-0.0054768672894091
5	A	26	50	20120618	19	2210	43.36	-0.00936370598637099	-0.0048383640081333
5	A	26	50	20120618	19	2212	43.4	-0.00931236296298904	-0.00459936898716
5	A	26	50	20120618	19	2214	43.44	-0.00899473059688004	-0.0041916512171279
5	A	26	50	20120618	19	2216	43.48	-0.00862403693791081	-0.0041226658795553
5	A	26	50	20120618	19	2218	43.52	-0.00866458244074404	-0.0029223238342199
5	A	26	50	20120618	19	2220	43.56	-0.00855177062487354	-0.0022653792080907
5	A	26	50	20120618	19	2222	43.6	-0.00857996297223945	-0.0022080540613399
5	A	26	50	20120618	19	2224	43.64	-0.00886624222367063	-0.0021135421689665
5	A	26	50	20120618	19	2226	43.68	-0.00884116114614195	-0.0017696549280721
5	A	26	50	20120618	19	2228	43.72	-0.00862531680118475	-0.0016564117770651
5	A	26	50	20120618	19	2230	43.76	-0.00875708614985886	-0.000308942023768200
5	A	26	50	20120618	19	2232	43.8	-0.00879753972881055	-0.0002869297896698
5	A	26	50	20120618	19	2234	43.84	-0.00880256725802478	-0.000184279098245000
5	A	26	50	20120618	19	2236	43.88	-0.00893606194724499	7.93090965778998e-05
5	A	26	50	20120618	19	2238	43.92	-0.00883461333734816	-0.0007023338104135
5	A	26	50	20120618	19	2240	43.96	-0.00935913100549671	3.11834090509916e-06
5	A	26	50	20120618	19	2242	44	-0.0095665678508256	0.0004919695430106
5	A	26	50	20120618	19	2244	44.04	-0.0093443454027021	1.48916688118006e-05
5	A	26	50	20120618	19	2246	44.08	-0.0098812869369961	0.00130498677788326
5	A	26	50	20120618	19	2248	44.12	-0.00963727852894425	0.0006802013681624
5	A	26	50	20120618	19	2250	44.16	-0.00984270719101457	0.00206323152148521
5	A	26	50	20120618	19	2252	44.2	-0.00928773443380031	0.00349477627106519
5	A	26	50	20120618	19	2254	44.24	-0.00904731812819688	0.00300326634746242
5	A	26	50	20120618	19	2256	44.28	-0.0093245605549645	0.00378791445827389
5	A	26	50	20120618	19	2258	44.32	-0.00923160429750972	0.00486888273680939
5	A	26	50	20120618	19	2260	44.36	-0.00897858734906555	0.00582343446500435
5	A	26	50	20120618	19	2262	44.4	-0.00893056772755517	0.00647802442555218
5	A	26	50	20120618	19	2264	44.44	-0.00874532696408773	0.00619910615571314
5	A	26	50	20120618	19	2266	44.48	-0.00875481633709126	0.00617729898258135
5	A	26	50	20120618	19	2268	44.52	-0.00874337534937166	0.00628715509210649
5	A	26	50	20120618	19	2270	44.56	-0.00839530910740039	0.00638053561362999
5	A	26	50	20120618	19	2272	44.6	-0.00818269624043322	0.00634768343257606
5	A	26	50	20120618	19	2274	44.64	-0.00798264866096773	0.00617604740357865
5	A	26	50	20120618	19	2276	44.68	-0.00783143387581099	0.00536426760557306
5	A	26	50	20120618	19	2278	44.72	-0.00720381296789762	0.00458782900449117
5	A	26	50	20120618	19	2280	44.76	-0.00655241913000076	0.00464586125802315
5	A	26	50	20120618	19	2282	44.8	-0.00587320064026421	0.00472689569514713
5	A	26	50	20120618	19	2284	44.84	-0.00613530391084663	0.00566014229602495
5	A	26	50	20120618	19	2286	44.88	-0.0056773674172146	0.00532648689025426
5	A	26	50	20120618	19	2288	44.92	-0.00491211524541108	0.00488562702538788
5	A	26	50	20120618	19	2290	44.96	-0.00405190570396202	0.00450329438880032
5	A	26	50	20120618	19	2292	45	-0.00359420255556778	0.00435479489368333
5	A	26	50	20120618	19	2294	45.04	-0.0026280825604326	0.0039996575839002
5	A	26	50	20120618	19	2296	45.08	-0.0032438594297611	0.00506566348294579
5	A	26	50	20120618	19	2298	45.12	-0.00310691971630295	0.00619986417418258
5	A	26	50	20120618	19	2300	45.16	-0.00277568402993748	0.00517133352032631
5	A	26	50	20120618	19	2302	45.2	-0.00195792069434949	0.00515083590895327
5	A	26	50	20120618	19	2304	45.24	-0.00236750876181789	0.0065464773117185
5	A	26	50	20120618	19	2306	45.28	-0.00212966278936408	0.00718553567181756
5	A	26	50	20120618	19	2308	45.32	-0.00272345924439939	0.00776060086821924
5	A	26	50	20120618	19	2310	45.36	-0.00274618777766707	0.00773067398791908
5	A	26	50	20120618	19	2312	45.4	-0.0030259552827503	0.008035499943114
5	A	26	50	20120618	19	2314	45.44	-0.00337229830549582	0.0098876226137556
5	A	26	50	20120618	19	2316	45.48	-0.00332834039443203	0.00782895608455431
5	A	26	50	20120618	19	2318	45.52	-0.00397278540489472	0.00986165977407076
5	A	26	50	20120618	19	2320	45.56	-0.00434070861949526	0.0097788844400515
5	A	26	50	20120618	19	2322	45.6	-0.00432044364625324	0.0106258986618568
5	A	26	50	20120618	19	2324	45.64	-0.00457298046919298	0.0099245045963555
5	A	26	50	20120618	19	2326	45.68	-0.00488068434898734	0.0119274418297157
5	A	26	50	20120618	19	2328	45.72	-0.00470150136931432	0.0118732187604139
5	A	26	50	20120618	19	2330	45.76	-0.00444461442545672	0.0124119117982049
5	A	26	50	20120618	19	2332	45.8	-0.00438495299790089	0.0119151452427908
5	A	26	50	20120618	19	2334	45.84	-0.00433663780575597	0.0122142174701072
5	A	26	50	20120618	19	2336	45.88	-0.00407261049762195	0.0134751932148226
5	A	26	50	20120618	19	2338	45.92	-0.00403974672001681	0.0137240124945710
5	A	26	50	20120618	19	2340	45.96	-0.00385129243907159	0.0120924098417665
5	A	26	50	20120618	19	2342	46	-0.00399188365194778	0.0126351892496460
5	A	26	50	20120618	19	2344	46.04	-0.00390232433546982	0.0115692144632988
5	A	26	50	20120618	19	2346	46.08	-0.00383917262884205	0.0122806982354609
5	A	26	50	20120618	19	2348	46.12	-0.00355456922048228	0.0119235173870801
5	A	26	50	20120618	19	2350	46.16	-0.00355764513498044	0.0118592343096024
5	A	26	50	20120618	19	2352	46.2	-0.00353493286516873	0.0121881096735323
5	A	26	50	20120618	19	2354	46.24	-0.0036246081471588	0.0122809527939021
5	A	26	50	20120618	19	2356	46.28	-0.00357911289685726	0.0120402253613149
5	A	26	50	20120618	19	2358	46.32	-0.00327894606824357	0.0110867201511561
5	A	26	50	20120618	19	2360	46.36	-0.00312519276974237	0.0119168917965404
5	A	26	50	20120618	19	2362	46.4	-0.00312665648077942	0.0124857804152084
5	A	26	50	20120618	19	2364	46.44	-0.00308533316048688	0.0119397667009118
5	A	26	50	20120618	19	2366	46.48	-0.00271640726847061	0.0112306658786023
5	A	26	50	20120618	19	2368	46.52	-0.002763599575047	0.0111999067336206
5	A	26	50	20120618	19	2370	46.56	-0.00260696128087856	0.0109596601336447
5	A	26	50	20120618	19	2372	46.6	-0.00204172840426928	0.0109520799489504
5	A	26	50	20120618	19	2374	46.64	-0.00152294537211615	0.0111963641286469
5	A	26	50	20120618	19	2376	46.68	-0.00130521305205319	0.0112882314416587
5	A	26	50	20120618	19	2378	46.72	-0.00054286001805253	0.0102241700862613
5	A	26	50	20120618	19	2380	46.76	0.000150500607307750	0.00902527053875954
5	A	26	50	20120618	19	2382	46.8	0.0002223426562763	0.00973824630622993
5	A	26	50	20120618	19	2384	46.84	0.00089713465756262	0.00966948724282735
5	A	26	50	20120618	19	2386	46.88	0.00100332795396122	0.00903494375952617
5	A	26	50	20120618	19	2388	46.92	0.00152291001677709	0.00933431862854493
5	A	26	50	20120618	19	2390	46.96	0.00206438410553851	0.00864655828889164
5	A	26	50	20120618	19	2392	47	0.00263837096409887	0.00823496557369858
5	A	26	50	20120618	19	2394	47.04	0.00353575310903495	0.00693311834992384
5	A	26	50	20120618	19	2396	47.08	0.00369258939310205	0.00714157342901763
5	A	26	50	20120618	19	2398	47.12	0.00462771689801785	0.00659545364870383
5	A	26	50	20120618	19	2400	47.16	0.00540392215386195	0.00601839794671311
5	A	26	50	20120618	19	2402	47.2	0.00629681417073745	0.00581442592461204
5	A	26	50	20120618	19	2404	47.24	0.00703603067085765	0.00538606770763704
5	A	26	50	20120618	19	2406	47.28	0.00727426908757505	0.00606257090733383
5	A	26	50	20120618	19	2408	47.32	0.00701645795515445	0.00587858172286909
5	A	26	50	20120618	19	2410	47.36	0.00718619893797825	0.00470043575939513
5	A	26	50	20120618	19	2412	47.4	0.00613803334302205	0.00498191375578206
5	A	26	50	20120618	19	2414	47.44	0.00587680688484825	0.00578757000906257
5	A	26	50	20120618	19	2416	47.48	0.00530034515255375	0.00576222730202485
5	A	26	50	20120618	19	2418	47.52	0.00512086023828515	0.00426950367373661
5	A	26	50	20120618	19	2420	47.56	0.00491174047881705	0.00472266012552782
5	A	26	50	20120618	19	2422	47.6	0.00469011200038975	0.00375121561633031
5	A	26	50	20120618	19	2424	47.64	0.00458707947130305	0.00243096947410909
5	A	26	50	20120618	19	2426	47.68	0.00420973193752285	0.00234452567010904
5	A	26	50	20120618	19	2428	47.72	0.00409508871508905	0.00181933625051835
5	A	26	50	20120618	19	2430	47.76	0.00389874920358415	0.0008762919780804
5	A	26	50	20120618	19	2432	47.8	0.00341174779281825	-0.000339736524088800
5	A	26	50	20120618	19	2434	47.84	0.00309539528998318	-0.0012015511979312
5	A	26	50	20120618	19	2436	47.88	0.00293506589841694	-0.001706100170579
5	A	26	50	20120618	19	2438	47.92	0.00274965542932201	-0.0011975560446175
5	A	26	50	20120618	19	2440	47.96	0.00239986384680465	0.000176578705398001
5	A	26	50	20120618	19	2442	48	0.0026011417920694	7.69120045897003e-05
5	A	26	50	20120618	19	2444	48.04	0.00257717794325499	-0.0015561440354928
5	A	26	50	20120618	19	2446	48.08	0.00274200453394957	-0.0030926163603331
5	A	26	50	20120618	19	2448	48.12	0.00261205952077092	-0.0035667809545933
5	A	26	50	20120618	19	2450	48.16	0.00316940815676997	-0.0035020029023688
5	A	26	50	20120618	19	2452	48.2	0.00337089823406905	-0.0051634563507838
5	A	26	50	20120618	19	2454	48.24	0.00317980969752122	-0.0058514995331496
5	A	26	50	20120618	19	2456	48.28	0.00353372371257295	-0.0054176824518238
5	A	26	50	20120618	19	2458	48.32	0.00356244639002475	-0.0062762373634049
5	A	26	50	20120618	19	2460	48.36	0.00492907166602395	-0.0085592730278219
5	A	26	50	20120618	19	2462	48.4	0.00534736775350265	-0.0076447294013065
5	A	26	50	20120618	19	2464	48.44	0.00539091846015595	-0.0076638283554663
5	A	26	50	20120618	19	2466	48.48	0.00516368969602165	-0.0075769602873975
5	A	26	50	20120618	19	2468	48.52	0.00535904208646005	-0.0075986896787834
5	A	26	50	20120618	19	2470	48.56	0.00505561549558505	-0.007897732207615
5	A	26	50	20120618	19	2472	48.6	0.00446912698913335	-0.0083876299277567
5	A	26	50	20120618	19	2474	48.64	0.00404416995577585	-0.0076467093002938
5	A	26	50	20120618	19	2476	48.68	0.00349476212892955	-0.0077936319472887
5	A	26	50	20120618	19	2478	48.72	0.00277636285244743	-0.0093843181490425
5	A	26	50	20120618	19	2480	48.76	0.00174375360667727	-0.0094124115014591
5	A	26	50	20120618	19	2482	48.8	0.00144012902590358	-0.0096232636725411
5	A	26	50	20120618	19	2484	48.84	0.00091748519072517	-0.0106260330121452
5	A	26	50	20120618	19	2486	48.88	0.000105938737957370	-0.0098997636371885
5	A	26	50	20120618	19	2488	48.92	-0.00087566689568579	-0.0123781729052473
5	A	26	50	20120618	19	2490	48.96	-0.00129653685184803	-0.012350595740781
5	A	26	50	20120618	19	2492	49	-0.00174993371994484	-0.0114380037289817
5	A	26	50	20120618	19	2494	49.04	-0.00258446114310121	-0.0120807637930803
5	A	26	50	20120618	19	2496	49.08	-0.00307215269008557	-0.013647924552224
5	A	26	50	20120618	19	2498	49.12	-0.00372021605504304	-0.0142080238336019
5	A	26	50	20120618	19	2500	49.16	-0.00433497469060662	-0.0144408033859685
5	A	26	50	20120618	19	2502	49.2	-0.00530583230117575	-0.0157734168257926
5	A	26	50	20120618	19	2504	49.24	-0.00552284337232191	-0.0160950797005544
5	A	26	50	20120618	19	2506	49.28	-0.00635192607326313	-0.0153973774395576
5	A	26	50	20120618	19	2508	49.32	-0.00655691632912911	-0.0155217575223684
5	A	26	50	20120618	19	2510	49.36	-0.00754424952769989	-0.0175203948393921
5	A	26	50	20120618	19	2512	49.4	-0.00825566966025167	-0.0178044396333948
5	A	26	50	20120618	19	2514	49.44	-0.00861558701187563	-0.0178232486737743
5	A	26	50	20120618	19	2516	49.48	-0.00863998219582656	-0.0184069653216438
5	A	26	50	20120618	19	2518	49.52	-0.00909613678037	-0.0179225264658529
5	A	26	50	20120618	19	2520	49.56	-0.00974561435888985	-0.0192201381200083
5	A	26	50	20120618	19	2522	49.6	-0.0100606304299085	-0.0201763586202069
5	A	26	50	20120618	19	2524	49.64	-0.0104149616379610	-0.0195934905004748
5	A	26	50	20120618	19	2526	49.68	-0.0108446704288881	-0.0204081482230799
5	A	26	50	20120618	19	2528	49.72	-0.0115536863983838	-0.0195271638843995
5	A	26	50	20120618	19	2530	49.76	-0.0112399431195714	-0.0190192490834732
5	A	26	50	20120618	19	2532	49.8	-0.0112012643786405	-0.0192011876582726
5	A	26	50	20120618	19	2534	49.84	-0.0111531104068417	-0.0192381693429286
5	A	26	50	20120618	19	2536	49.88	-0.0115457668024346	-0.0183891462307579
5	A	26	50	20120618	19	2538	49.92	-0.0117624243201901	-0.0184212488786238
5	A	26	50	20120618	19	2540	49.96	-0.0116608837864117	-0.0183696300835972
5	A	26	50	20120618	19	2542	50	-0.0120934917151417	-0.0171676899769363
5	A	26	50	20120618	19	2544	50.04	-0.0122674399833136	-0.016156244437127
5	A	26	50	20120618	19	2546	50.08	-0.0125431409172982	-0.0157713662161272
5	A	26	50	20120618	19	2548	50.12	-0.0132305194192896	-0.0153009280746038
5	A	26	50	20120618	19	2550	50.16	-0.0135732540761307	-0.0158422183156021
5	A	26	50	20120618	19	2552	50.2	-0.0130208622586678	-0.0167119596564615
5	A	26	50	20120618	19	2554	50.24	-0.0141111502045794	-0.0147667796120955
5	A	26	50	20120618	19	2556	50.28	-0.0145598801679203	-0.0137604252411108
5	A	26	50	20120618	19	2558	50.32	-0.0152102769852557	-0.0141407072680329
5	A	26	50	20120618	19	2560	50.36	-0.0153478799648746	-0.0136873103999361
5	A	26	50	20120618	19	2562	50.4	-0.0156797958879636	-0.0131756479330695
5	A	26	50	20120618	19	2564	50.44	-0.0162718563958511	-0.0124421660689447
5	A	26	50	20120618	19	2566	50.48	-0.0171669616569518	-0.0111633846683723
5	A	26	50	20120618	19	2568	50.52	-0.0172450545298660	-0.011458927018637
5	A	26	50	20120618	19	2570	50.56	-0.0176540168078329	-0.0097005221594535
5	A	26	50	20120618	19	2572	50.6	-0.0181763141606886	-0.0090875737172498
5	A	26	50	20120618	19	2574	50.64	-0.0189868070243525	-0.0086200276424614
5	A	26	50	20120618	19	2576	50.68	-0.0189914456448370	-0.0080467337485466
5	A	26	50	20120618	19	2578	50.72	-0.0198087762310750	-0.0068064118858029
5	A	26	50	20120618	19	2580	50.76	-0.0204614640743814	-0.0068442845250033
5	A	26	50	20120618	19	2582	50.8	-0.0205835107048142	-0.0071258544452718
5	A	26	50	20120618	19	2584	50.84	-0.0202496219538058	-0.005829720644289
5	A	26	50	20120618	19	2586	50.88	-0.0199700036482532	-0.0061537452556999
5	A	26	50	20120618	19	2588	50.92	-0.0199559958629179	-0.005087152458026
5	A	26	50	20120618	19	2590	50.96	-0.0200114542477665	-0.0049100717068134
5	A	26	50	20120618	19	2592	51	-0.0202524008834557	-0.0049620086998916
5	A	26	50	20120618	19	2594	51.04	-0.0205436991788199	-0.003356340319658
5	A	26	50	20120618	19	2596	51.08	-0.0204090688761090	-0.0027847123693196
5	A	26	50	20120618	19	2598	51.12	-0.0206101792370667	-0.0024317154717631
5	A	26	50	20120618	19	2600	51.16	-0.0205015980410680	-0.0029726217537793
5	A	26	50	20120618	19	2602	51.2	-0.0204626032234059	-0.0017243993869694
5	A	26	50	20120618	19	2604	51.24	-0.0206655365056454	-0.002258695634795
5	A	26	50	20120618	19	2606	51.28	-0.0205868482488214	-0.000524079261944201
5	A	26	50	20120618	19	2608	51.32	-0.0208075999148401	-0.0004219801138086
5	A	26	50	20120618	19	2610	51.36	-0.0204563990685077	-0.0015880508147803
5	A	26	50	20120618	19	2612	51.4	-0.0203504122472892	-0.0015482322177181
5	A	26	50	20120618	19	2614	51.44	-0.0203950950318992	-0.0001722087854901
5	A	26	50	20120618	19	2616	51.48	-0.0197768150045654	0.0003290026431505
5	A	26	50	20120618	19	2618	51.52	-0.0196608848477898	0.00117926319218829
5	A	26	50	20120618	19	2620	51.56	-0.0195413625885658	0.0009260977513201
5	A	26	50	20120618	19	2622	51.6	-0.0195736915106016	0.0010743921854705
5	A	26	50	20120618	19	2624	51.64	-0.0194272426251502	0.0011307415248633
5	A	26	50	20120618	19	2626	51.68	-0.0189777348443499	0.0008896888231568
5	A	26	50	20120618	19	2628	51.72	-0.0191466980097144	0.00137331450614931
5	A	26	50	20120618	19	2630	51.76	-0.0188629077741529	0.00138523632648012
5	A	26	50	20120618	19	2632	51.8	-0.0185682705205681	0.00150651928158923
5	A	26	50	20120618	19	2634	51.84	-0.0185727606486287	0.00138655861616094
5	A	26	50	20120618	19	2636	51.88	-0.0185631510674724	0.00151144074478629
5	A	26	50	20120618	19	2638	51.92	-0.0181521756564993	0.0010042988115718
5	A	26	50	20120618	19	2640	51.96	-0.0182389991768409	0.00220622972584457
5	A	26	50	20120618	19	2642	52	-0.0177713894624422	0.00151503284723472
5	A	26	50	20120618	19	2644	52.04	-0.0177859487910667	0.00245717485141986
5	A	26	50	20120618	19	2646	52.08	-0.0175590947935266	0.00209059655391714
5	A	26	50	20120618	19	2648	52.12	-0.0175171067928597	0.00185189144672418
5	A	26	50	20120618	19	2650	52.16	-0.0173515165268413	0.0018647749322774
5	A	26	50	20120618	19	2652	52.2	-0.0170500769060216	0.00182581334863402
5	A	26	50	20120618	19	2654	52.24	-0.0171909184346983	0.00268026704088422
5	A	26	50	20120618	19	2656	52.28	-0.0167522293876501	0.00261705169464614
5	A	26	50	20120618	19	2658	52.32	-0.0179449792274759	0.0006347506655881
5	A	26	50	20120618	19	2660	52.36	-0.0178196516215785	0.0010034078570275
5	A	26	50	20120618	19	2662	52.4	-0.0177173877175629	0.00243457571869314
5	A	26	50	20120618	19	2664	52.44	-0.0175772886510065	0.00243321100260545
5	A	26	50	20120618	19	2666	52.48	-0.0177796979671211	0.00270138124937045
5	A	26	50	20120618	19	2668	52.52	-0.0172216917218155	0.00211905053079208
5	A	26	50	20120618	19	2670	52.56	-0.0173680274701821	0.0026931858817765
5	A	26	50	20120618	19	2672	52.6	-0.0174104121577532	0.00169258806709745
5	A	26	50	20120618	19	2674	52.64	-0.0174515367810402	0.00214312751669148
5	A	26	50	20120618	19	2676	52.68	-0.0174453283835014	0.00262750980393989
5	A	26	50	20120618	19	2678	52.72	-0.0172354442416029	0.00155792523747472
5	A	26	50	20120618	19	2680	52.76	-0.0173437051182296	0.00159094995258325
5	A	26	50	20120618	19	2682	52.8	-0.0173241514944095	0.00156333531145758
5	A	26	50	20120618	19	2684	52.84	-0.0170257100063419	0.0023490299403052
5	A	26	50	20120618	19	2686	52.88	-0.0170822219802944	0.00213118448315724
5	A	26	50	20120618	19	2688	52.92	-0.0167456349098088	0.00191692688581703
5	A	26	50	20120618	19	2690	52.96	-0.0166684966310491	0.00159032133465478
5	A	26	50	20120618	19	2692	53	-0.0168007970169160	0.00127827581922394
5	A	26	50	20120618	19	2694	53.04	-0.0165285464104701	0.00134317372604785
5	A	26	50	20120618	19	2696	53.08	-0.0163302089687549	0.00182818427767134
5	A	26	50	20120618	19	2698	53.12	-0.0163223508910956	0.00223044813310021
5	A	26	50	20120618	19	2700	53.16	-0.0162841791457268	0.00234020312635564
5	A	26	50	20120618	19	2702	53.2	-0.0161011106142912	0.00244662411113778
5	A	26	50	20120618	19	2704	53.24	-0.0156736009254536	0.00160305279225004
5	A	26	50	20120618	19	2706	53.28	-0.0150691490783326	0.00167968619676792
5	A	26	50	20120618	19	2708	53.32	-0.0144969724131321	0.00239048407535226
5	A	26	50	20120618	19	2710	53.36	-0.0143697066275473	0.00326179448615916
5	A	26	50	20120618	19	2712	53.4	-0.0143394990258551	0.00254724894163453
5	A	26	50	20120618	19	2714	53.44	-0.0140915421335370	0.00259146857130281
5	A	26	50	20120618	19	2716	53.48	-0.0139131362642166	0.00248080353161999
5	A	26	50	20120618	19	2718	53.52	-0.0136674477704526	0.00233015018924751
5	A	26	50	20120618	19	2720	53.56	-0.0129848493103020	0.00228140224775251
5	A	26	50	20120618	19	2722	53.6	-0.013118237933505	0.00262253884326815
5	A	26	50	20120618	19	2724	53.64	-0.0124647934859427	0.00321149515238624
5	A	26	50	20120618	19	2726	53.68	-0.0122822609414472	0.00302886361294138
5	A	26	50	20120618	19	2728	53.72	-0.0123120796344098	0.00285749628452082
5	A	26	50	20120618	19	2730	53.76	-0.01160705174716	0.00271553752712981
5	A	26	50	20120618	19	2732	53.8	-0.0116064577774638	0.00383340263750762
5	A	26	50	20120618	19	2734	53.84	-0.0111568015042395	0.00236300944136925
5	A	26	50	20120618	19	2736	53.88	-0.0108676231150054	0.00336558786214241
5	A	26	50	20120618	19	2738	53.92	-0.0105035974729828	0.00342346455218253
5	A	26	50	20120618	19	2740	53.96	-0.0103249964421907	0.0033257141107513
5	A	26	50	20120618	19	2742	54	-0.00993977880993586	0.00332342308478026
5	A	26	50	20120618	19	2744	54.04	-0.00994347697840147	0.00340094320120174
5	A	26	50	20120618	19	2746	54.08	-0.0094002987622974	0.00296419869780187
5	A	26	50	20120618	19	2748	54.12	-0.0087974548759968	0.00372411928447524
5	A	26	50	20120618	19	2750	54.16	-0.0087125313515763	0.00414873690657776
5	A	26	50	20120618	19	2752	54.2	-0.00862636331922091	0.0040841639153198
5	A	26	50	20120618	19	2754	54.24	-0.00860598450178711	0.00423586660415557
5	A	26	50	20120618	19	2756	54.28	-0.00800301333626591	0.00403060057664492
5	A	26	50	20120618	19	2758	54.32	-0.00787180260194893	0.00385489868365569
5	A	26	50	20120618	19	2760	54.36	-0.00744609603540338	0.00387582904437881
5	A	26	50	20120618	19	2762	54.4	-0.00683347286231898	0.00452947855290766
5	A	26	50	20120618	19	2764	54.44	-0.00611957785603304	0.00469127872657876
5	A	26	50	20120618	19	2766	54.48	-0.00602227996294177	0.00579667047333644
5	A	26	50	20120618	19	2768	54.52	-0.00593329764559726	0.00484063382090098
5	A	26	50	20120618	19	2770	54.56	-0.00561145092307239	0.00475001101582412
5	A	26	50	20120618	19	2772	54.6	-0.00575334604085309	0.00460583901420799
5	A	26	50	20120618	19	2774	54.64	-0.00560956294796662	0.00453637284402422
5	A	26	50	20120618	19	2776	54.68	-0.00533272357206428	0.00435065124794558
5	A	26	50	20120618	19	2778	54.72	-0.00552132309274235	0.0055135732024206
5	A	26	50	20120618	19	2780	54.76	-0.00547830978724277	0.0057894933395074
5	A	26	50	20120618	19	2782	54.8	-0.0053981097361206	0.00427154721233424
5	A	26	50	20120618	19	2784	54.84	-0.00535124976973136	0.00461551930604243
5	A	26	50	20120618	19	2786	54.88	-0.00494780999572538	0.00451005432962846
5	A	26	50	20120618	19	2788	54.92	-0.00496277237521529	0.00419071076510899
5	A	26	50	20120618	19	2790	54.96	-0.0042825215095782	0.00394630637725968
5	A	26	50	20120618	19	2792	55	-0.00381062672808555	0.0029630885401554
5	A	26	50	20120618	19	2794	55.04	-0.00370560722894372	0.00295750239658403
5	A	26	50	20120618	19	2796	55.08	-0.00375417839374343	0.0039439375695427
5	A	26	50	20120618	19	2798	55.12	-0.00379435620105045	0.00445356356887947
5	A	26	50	20120618	19	2800	55.16	-0.00382237884278887	0.00343190033608208
5	A	26	50	20120618	19	2802	55.2	-0.00340247055184905	0.00248227007108418
5	A	26	50	20120618	19	2804	55.24	-0.00302153091562042	0.00434879862817887
5	A	26	50	20120618	19	2806	55.28	-0.00289505072566958	0.00419322806525002
5	A	26	50	20120618	19	2808	55.32	-0.00203187133573954	0.00327923598202391
5	A	26	50	20120618	19	2810	55.36	-0.00182813972994407	0.00336514945593808
5	A	26	50	20120618	19	2812	55.4	-0.00163735524931213	0.00416191030591127
5	A	26	50	20120618	19	2814	55.44	-0.00154725570325334	0.00389690082645817
5	A	26	50	20120618	19	2816	55.48	-0.00149595510627826	0.00424493171309038
5	A	26	50	20120618	19	2818	55.52	-0.00126779578961992	0.00478615548605125
5	A	26	50	20120618	19	2820	55.56	-0.00144840924631127	0.00431842839192691
5	A	26	50	20120618	19	2822	55.6	-0.00147454391294393	0.00392210918320747
5	A	26	50	20120618	19	2824	55.64	-0.00156126348858865	0.00460814418231466
5	A	26	50	20120618	19	2826	55.68	-0.00165114383154527	0.00413607262412671
5	A	26	50	20120618	19	2828	55.72	-0.00153284274573242	0.00478666955268117
5	A	26	50	20120618	19	2830	55.76	-0.001882979396359	0.0050036891091087
5	A	26	50	20120618	19	2832	55.8	-0.00182207063244115	0.0054543127044097
5	A	26	50	20120618	19	2834	55.84	-0.00164352829151189	0.00472785736036954
5	A	26	50	20120618	19	2836	55.88	-0.00148202651690244	0.00540756941063936
5	A	26	50	20120618	19	2838	55.92	-0.00162467965315258	0.00540916605775128
5	A	26	50	20120618	19	2840	55.96	-0.00150384358952917	0.00584346255747468
5	A	26	50	20120618	19	2842	56	-0.00184008134926475	0.00559762132864599
5	A	26	50	20120618	19	2844	56.04	-0.0018104811522975	0.00547512285698002
5	A	26	50	20120618	19	2846	56.08	-0.00168414733345037	0.0059070258002491
5	A	26	50	20120618	19	2848	56.12	-0.00176780655094611	0.00605392581982705
5	A	26	50	20120618	19	2850	56.16	-0.00173557167411216	0.00658632560726549
5	A	26	50	20120618	19	2852	56.2	-0.00165436682425392	0.0069701297330647
5	A	26	50	20120618	19	2854	56.24	-0.00177637244249341	0.00790946310911498
5	A	26	50	20120618	19	2856	56.28	-0.00162974960877369	0.0073043748658909
5	A	26	50	20120618	19	2858	56.32	-0.00204452854712278	0.00797500483666316
5	A	26	50	20120618	19	2860	56.36	-0.00222177971106959	0.00771688894121985
5	A	26	50	20120618	19	2862	56.4	-0.00213203583972174	0.00785366955565223
5	A	26	50	20120618	19	2864	56.44	-0.00222406295886604	0.00857464552924497
5	A	26	50	20120618	19	2866	56.48	-0.00231820008464541	0.00971940191051131
5	A	26	50	20120618	19	2868	56.52	-0.00256314187364843	0.00944845273409625
5	A	26	50	20120618	19	2870	56.56	-0.00272749470279962	0.00921568025279745
5	A	26	50	20120618	19	2872	56.6	-0.00287805894971767	0.00983413705682664
5	A	26	50	20120618	19	2874	56.64	-0.00302252086511408	0.00959654917834796
5	A	26	50	20120618	19	2876	56.68	-0.00330143913495312	0.00995752011907588
5	A	26	50	20120618	19	2878	56.72	-0.00374928662903118	0.00944589159333479
5	A	26	50	20120618	19	2880	56.76	-0.0041846650021298	0.0107281321602808
5	A	26	50	20120618	19	2882	56.8	-0.0043938413301404	0.0107790297063906
5	A	26	50	20120618	19	2884	56.84	-0.00488666647235618	0.0113256798167903
5	A	26	50	20120618	19	2886	56.88	-0.00523046886043689	0.0107687695869956
5	A	26	50	20120618	19	2888	56.92	-0.00533859962941594	0.0110962717495564
5	A	26	50	20120618	19	2890	56.96	-0.00567220129507125	0.0117783794776009
5	A	26	50	20120618	19	2892	57	-0.00604268565043325	0.0116223054546438
5	A	26	50	20120618	19	2894	57.04	-0.00607496790342154	0.0114669837933019
5	A	26	50	20120618	19	2896	57.08	-0.00668020958881714	0.0115312407078287
5	A	26	50	20120618	19	2898	57.12	-0.00712502649394171	0.0115468266847889
5	A	26	50	20120618	19	2900	57.16	-0.00733997946009054	0.0119372221771597
5	A	26	50	20120618	19	2902	57.2	-0.00726782734479844	0.0111213966677055
5	A	26	50	20120618	19	2904	57.24	-0.00731128259203626	0.0113272460583106
5	A	26	50	20120618	19	2906	57.28	-0.0082992182455846	0.0122250793373731
5	A	26	50	20120618	19	2908	57.32	-0.00826494690122084	0.013111287073846
5	A	26	50	20120618	19	2910	57.36	-0.00911092733291208	0.0128688647063043
5	A	26	50	20120618	19	2912	57.4	-0.00920580260746033	0.0136840924276857
5	A	26	50	20120618	19	2914	57.44	-0.0098596233065409	0.0130758942581273
5	A	26	50	20120618	19	2916	57.48	-0.0100240030057498	0.0136497057542059
5	A	26	50	20120618	19	2918	57.52	-0.0102040833039281	0.0148862714657279
5	A	26	50	20120618	19	2920	57.56	-0.0106061046217310	0.0143027499793300
5	A	26	50	20120618	19	2922	57.6	-0.0104856397891677	0.0146273141132150
5	A	26	50	20120618	19	2924	57.64	-0.0103812729495850	0.0138369221740200
5	A	26	50	20120618	19	2926	57.68	-0.0106927831851824	0.0142934006134692
5	A	26	50	20120618	19	2928	57.72	-0.0104913180687527	0.0149705364616031
5	A	26	50	20120618	19	2930	57.76	-0.0104823064878012	0.0162113704817884
5	A	26	50	20120618	19	2932	57.8	-0.0106374195526427	0.0164889784827619
5	A	26	50	20120618	19	2934	57.84	-0.0108253027741514	0.0171414775285578
5	A	26	50	20120618	19	2936	57.88	-0.0105863643217206	0.0168064998331063
5	A	26	50	20120618	19	2938	57.92	-0.0108669655056989	0.0168939053023287
5	A	26	50	20120618	19	2940	57.96	-0.0107474786018140	0.0169393581262234
5	A	26	50	20120618	19	2942	58	-0.0108277917900212	0.0168265887367598
5	A	26	50	20120618	19	2944	58.04	-0.0111035535351890	0.0164390334094864
5	A	26	50	20120618	19	2946	58.08	-0.0112243867703853	0.0172752833447617
5	A	26	50	20120618	19	2948	58.12	-0.0112884287244506	0.0165980666743227
5	A	26	50	20120618	19	2950	58.16	-0.0115992311461601	0.0170743589528876
5	A	26	50	20120618	19	2952	58.2	-0.0115361204517256	0.0167381947322572
5	A	26	50	20120618	19	2954	58.24	-0.0119860772453319	0.0173834332056239
5	A	26	50	20120618	19	2956	58.28	-0.0118383325867039	0.0162890882345553
5	A	26	50	20120618	19	2958	58.32	-0.0123890941694828	0.0176285644992442
5	A	26	50	20120618	19	2960	58.36	-0.0126499847519355	0.0186019429454883
5	A	26	50	20120618	19	2962	58.4	-0.0128969771506039	0.0190658049939467
5	A	26	50	20120618	19	2964	58.44	-0.0133318011519861	0.0183471341884606
5	A	26	50	20120618	19	2966	58.48	-0.0135020908496721	0.0195152703483401
5	A	26	50	20120618	19	2968	58.52	-0.0129910647789086	0.0195918500127426
5	A	26	50	20120618	19	2970	58.56	-0.0130315961396062	0.0182839853102599
5	A	26	50	20120618	19	2972	58.6	-0.0131076313317872	0.0190476252786024
5	A	26	50	20120618	19	2974	58.64	-0.0131724235261473	0.0191593269368264
5	A	26	50	20120618	19	2976	58.68	-0.0133650252712069	0.0194304458188689
5	A	26	50	20120618	19	2978	58.72	-0.0132329730798203	0.0197521440489698
5	A	26	50	20120618	19	2980	58.76	-0.0130686386354455	0.0189713595696107
5	A	26	50	20120618	19	2982	58.8	-0.0133895738973294	0.0188113618111248
5	A	26	50	20120618	19	2984	58.84	-0.0132209324655503	0.0189235761217652
5	A	26	50	20120618	19	2986	58.88	-0.0131818740082779	0.0190349008920749
5	A	26	50	20120618	19	2988	58.92	-0.013311772352409	0.0191061037165133
5	A	26	50	20120618	19	2990	58.96	-0.0135357187268650	0.0183654602749086
5	A	26	50	20120618	19	2992	59	-0.0131018945744715	0.0183193003442328
5	A	26	50	20120618	19	2994	59.04	-0.0136190373239532	0.0181285298006755
5	A	26	50	20120618	19	2996	59.08	-0.0134533485650314	0.0174637782136362
5	A	26	50	20120618	19	2998	59.12	-0.0135033169728307	0.0171959219222820
5	A	26	50	20120618	19	3000	59.16	-0.0137554691296815	0.0179353738889604
5	A	26	50	20120618	19	3002	59.2	-0.0141187438243025	0.0172984912964270
5	A	26	50	20120618	19	3004	59.24	-0.0143918440195459	0.0175049226359131
5	A	26	50	20120618	19	3006	59.28	-0.0149834654141223	0.0159890843940546
5	A	26	50	20120618	19	3008	59.32	-0.0152406755057789	0.0160659398301018
5	A	26	50	20120618	19	3010	59.36	-0.0154654930357894	0.0168163356884326
5	A	26	50	20120618	19	3012	59.4	-0.0161883965824676	0.0162654005109389
5	A	26	50	20120618	19	3014	59.44	-0.0166998115619608	0.0177340259401243
5	A	26	50	20120618	19	3016	59.48	-0.0172707649324298	0.0160708754354345
5	A	26	50	20120618	19	3018	59.52	-0.0176421020585701	0.0167671281275298
5	A	26	50	20120618	19	3020	59.56	-0.0179278439088474	0.0162006648851213
5	A	26	50	20120618	19	3022	59.6	-0.0181625609337945	0.0170680444893316
5	A	26	50	20120618	19	3024	59.64	-0.0194588502982692	0.016827182706456
5	A	26	50	20120618	19	3026	59.68	-0.0199634982658664	0.0166749567586022
5	A	26	50	20120618	19	3028	59.72	-0.0200435356824289	0.0165341081588576
5	A	26	50	20120618	19	3030	59.76	-0.0203096411773929	0.0174135156494159
5	A	26	50	20120618	19	3032	59.8	-0.0204861138167736	0.0173282597848082
5	A	26	50	20120618	19	3034	59.84	-0.0208846321275825	0.0173906336739767
5	A	26	50	20120618	19	3036	59.88	-0.0210043594477730	0.0173038575297895
5	A	26	50	20120618	19	3038	59.92	-0.0212119589276615	0.0178740755092061
5	A	26	50	20120618	19	3040	59.96	-0.0212157914464155	0.017380925097871
5	A	26	50	20120618	19	3042	60	-0.0219802728718275	0.0170781844005738
5	A	26	50	20120618	19	3044	60.04	-0.0222201234920060	0.0165649662987886
5	A	26	50	20120618	19	3046	60.08	-0.0229958337731034	0.0169998228270827
5	A	26	50	20120618	19	3048	60.12	-0.0231555691949734	0.0164305311575494
5	A	26	50	20120618	19	3050	60.16	-0.0234843243507505	0.0165441420040826
5	A	26	50	20120618	19	3052	60.2	-0.0238540704866329	0.0167670927721908
5	A	26	50	20120618	19	3054	60.24	-0.0243663410653312	0.0165375234846107
5	A	26	50	20120618	19	3056	60.28	-0.0243742323770093	0.0157953724913486
5	A	26	50	20120618	19	3058	60.32	-0.0244382326117746	0.0159039063111929
5	A	26	50	20120618	19	3060	60.36	-0.0248022016852546	0.0152232948210974
5	A	26	50	20120618	19	3062	60.4	-0.0249170146133159	0.0150230633938688
5	A	26	50	20120618	19	3064	60.44	-0.0247499747783963	0.0153756480481719
5	A	26	50	20120618	19	3066	60.48	-0.0246113323518089	0.0145291493072100
5	A	26	50	20120618	19	3068	60.52	-0.0249438139603229	0.0145643632249131
5	A	26	50	20120618	19	3070	60.56	-0.0256763765856321	0.0135974654123186
5	A	26	50	20120618	19	3072	60.6	-0.0259113481690205	0.0124104452587408
5	A	26	50	20120618	19	3074	60.64	-0.0260502239408454	0.0121410375751087
5	A	26	50	20120618	19	3076	60.68	-0.0269498758985491	0.0113514114325577
5	A	26	50	20120618	19	3078	60.72	-0.0269440776229435	0.0110812966421444
5	A	26	50	20120618	19	3080	60.76	-0.0271890901226245	0.0123872521563178
5	A	26	50	20120618	19	3082	60.8	-0.0274227182031285	0.0116671346103575
5	A	26	50	20120618	19	3084	60.84	-0.0278863681195526	0.0109056513176977
5	A	26	50	20120618	19	3086	60.88	-0.0281421286423078	0.0112048281968177
5	A	26	50	20120618	19	3088	60.92	-0.0285888787066614	0.0119007626908615
5	A	26	50	20120618	19	3090	60.96	-0.0281303199590619	0.0119159654866570
5	A	26	50	20120618	19	3092	61	-0.0287778176385945	0.0114808826841929
5	A	26	50	20120618	19	3094	61.04	-0.0286589529886771	0.0120810042093860
5	A	26	50	20120618	19	3096	61.08	-0.0288080110981511	0.0114750136979091
5	A	26	50	20120618	19	3098	61.12	-0.0291557662131387	0.0119417041734922
5	A	26	50	20120618	19	3100	61.16	-0.0294462456788502	0.0113936964180726
5	A	26	50	20120618	19	3102	61.2	-0.0299429881926336	0.0114312437881536
5	A	26	50	20120618	19	3104	61.24	-0.0306413975604116	0.0113234100040227
5	A	26	50	20120618	19	3106	61.28	-0.0309571207382114	0.0117354411254201
5	A	26	50	20120618	19	3108	61.32	-0.0314847638183329	0.0107739173243626
5	A	26	50	20120618	19	3110	61.36	-0.0317391101275257	0.0106925293338481
5	A	26	50	20120618	19	3112	61.4	-0.0323562729261452	0.0110822865916381
5	A	26	50	20120618	19	3114	61.44	-0.0326768751407353	0.0116162936327902
5	A	26	50	20120618	19	3116	61.48	-0.0328913406274692	0.0114790442065618
5	A	26	50	20120618	19	3118	61.52	-0.0334293781772740	0.0125557557022746
5	A	26	50	20120618	19	3120	61.56	-0.0334933713409714	0.0113827362629642
5	A	26	50	20120618	19	3122	61.6	-0.0341744565926103	0.0125398457996979
5	A	26	50	20120618	19	3124	61.64	-0.0334956340826712	0.0114863981170862
5	A	26	50	20120618	19	3126	61.68	-0.0348159438645027	0.0118641345595960
5	A	26	50	20120618	19	3128	61.72	-0.0348758358088692	0.0114375370385062
5	A	26	50	20120618	19	3130	61.76	-0.0354792807359338	0.0123474420445370
5	A	26	50	20120618	19	3132	61.8	-0.0357887813740592	0.0121533412331013
5	A	26	50	20120618	19	3134	61.84	-0.0357078883582913	0.0124682865934418
5	A	26	50	20120618	19	3136	61.88	-0.0361121413050958	0.0122337392741222
5	A	26	50	20120618	19	3138	61.92	-0.0378215012379361	0.0119370372687364
5	A	26	50	20120618	19	3140	61.96	-0.0380300270277080	0.0119593111323437
5	A	26	50	20120618	19	3142	62	-0.0379087582147345	0.0122798426362556
5	A	26	50	20120618	19	3144	62.04	-0.0383395276658334	0.0124925403560365
5	A	26	50	20120618	19	3146	62.08	-0.0385343355840502	0.0121908178925042
5	A	26	50	20120618	19	3148	62.12	-0.0386469776942933	0.0118610940004369
5	A	26	50	20120618	19	3150	62.16	-0.0395278206116174	0.0126297897822648
5	A	26	50	20120618	19	3152	62.2	-0.0400875663396046	0.0123965859658295
5	A	26	50	20120618	19	3154	62.24	-0.0400804245611147	0.0120392849092960
5	A	26	50	20120618	19	3156	62.28	-0.0406297758194184	0.0130974702073416
5	A	26	50	20120618	19	3158	62.32	-0.0404611308521055	0.0119739482427143
5	A	26	50	20120618	19	3160	62.36	-0.0413820667239229	0.0125710292087482
5	A	26	50	20120618	19	3162	62.4	-0.0417553483937112	0.0119071266518922
5	A	26	50	20120618	19	3164	62.44	-0.0422820722350171	0.0121747665685713
5	A	26	50	20120618	19	3166	62.48	-0.0432745673130904	0.0112913073561568
5	A	26	50	20120618	19	3168	62.52	-0.0439190951441421	0.0128390933894961
5	A	26	50	20120618	19	3170	62.56	-0.0444148477084320	0.0124007578958385
5	A	26	50	20120618	19	3172	62.6	-0.0452279497961183	0.01244693196865
5	A	26	50	20120618	19	3174	62.64	-0.0460614165591030	0.0127954649010968
5	A	26	50	20120618	19	3176	62.68	-0.0464570428031768	0.0120443053674424
5	A	26	50	20120618	19	3178	62.72	-0.0464486282324807	0.0112309204370435
5	A	26	50	20120618	19	3180	62.76	-0.0467018431708235	0.0115084598486592
5	A	26	50	20120618	19	3182	62.8	-0.0466193945201373	0.0117539673230872
5	A	26	50	20120618	19	3184	62.84	-0.0472399514313065	0.0116296579509546
5	A	26	50	20120618	19	3186	62.88	-0.0476934190100815	0.0102773162319353
5	A	26	50	20120618	19	3188	62.92	-0.0479199760227737	0.0113130862450174
5	A	26	50	20120618	19	3190	62.96	-0.048387373605138	0.0110609319668462
5	A	26	50	20120618	19	3192	63	-0.0490681760140644	0.0096188583972944
5	A	26	50	20120618	19	3194	63.04	-0.0494681863201816	0.0103884027072597
5	A	26	50	20120618	19	3196	63.08	-0.050131169638222	0.0100740230323442
5	A	26	50	20120618	19	3198	63.12	-0.0504555902294304	0.00842519143997339
5	A	26	50	20120618	19	3200	63.16	-0.0512614091172707	0.00836862289747846
5	A	26	50	20120618	19	3202	63.2	-0.0512889155710589	0.00875590528153433
5	A	26	50	20120618	19	3204	63.24	-0.0514600354121060	0.0085461774102344
5	A	26	50	20120618	19	3206	63.28	-0.051670399679509	0.00770309399502568
5	A	26	50	20120618	19	3208	63.32	-0.0521851734162128	0.00679106766865127
5	A	26	50	20120618	19	3210	63.36	-0.0524194378928199	0.00691078084670616
5	A	26	50	20120618	19	3212	63.4	-0.0531031394395492	0.00575416628471932
5	A	26	50	20120618	19	3214	63.44	-0.0537659813362334	0.005487587028212
5	A	26	50	20120618	19	3216	63.48	-0.0537410204668576	0.00461537081361839
5	A	26	50	20120618	19	3218	63.52	-0.0546808360897326	0.00461756284464007
5	A	26	50	20120618	19	3220	63.56	-0.0547475162591985	0.00436307511409103
5	A	26	50	20120618	19	3222	63.6	-0.0550564512118989	0.00372363845186404
5	A	26	50	20120618	19	3224	63.64	-0.0554392788232333	0.00373297226137569
5	A	26	50	20120618	19	3226	63.68	-0.0559561738802807	0.00318284318561256
5	A	26	50	20120618	19	3228	63.72	-0.056869331577505	0.00291781956402385
5	A	26	50	20120618	19	3230	63.76	-0.0572309459854037	0.00306701909485421
5	A	26	50	20120618	19	3232	63.8	-0.0573402646937752	0.00322894654774593
5	A	26	50	20120618	19	3234	63.84	-0.0576511088347848	0.00249369691666815
5	A	26	50	20120618	19	3236	63.88	-0.0581151830152776	0.00235234627110896
5	A	26	50	20120618	19	3238	63.92	-0.0582047734444539	0.00280793517022745
5	A	26	50	20120618	19	3240	63.96	-0.0584788480328418	0.0007829227702654
5	A	26	50	20120618	19	3242	64	-0.0591112843379350	0.00141677328892104
5	A	26	50	20120618	19	3244	64.04	-0.059648826912993	0.00144222913304376
5	A	26	50	20120618	19	3246	64.08	-0.0597618225766266	0.0020458154814646
5	A	26	50	20120618	19	3248	64.12	-0.0605339831816823	0.000619156839742599
5	A	26	50	20120618	19	3250	64.16	-0.0611903196959796	-0.0011279625952131
5	A	26	50	20120618	19	3252	64.2	-0.0615964111204152	-0.0014301093228141
5	A	26	50	20120618	19	3254	64.24	-0.0624377267686709	-0.0017089922373141
5	A	26	50	20120618	19	3256	64.28	-0.0629203978575088	-0.0022984364501112
5	A	26	50	20120618	19	3258	64.32	-0.063345369033002	-0.0020923855340734
5	A	26	50	20120618	19	3260	64.36	-0.063730388675358	-0.0024758495415109
5	A	26	50	20120618	19	3262	64.4	-0.0643426724371874	-0.0025484694079388
5	A	26	50	20120618	19	3264	64.44	-0.064374633663697	-0.0028339991261819
5	A	26	50	20120618	19	3266	64.48	-0.065251163229656	-0.0025802892130922
5	A	26	50	20120618	19	3268	64.52	-0.0656667298849593	-0.0024601517709686
5	A	26	50	20120618	19	3270	64.56	-0.0653979585974303	-0.0033906335843319
5	A	26	50	20120618	19	3272	64.6	-0.0655598153396438	-0.002580784187839
5	A	26	50	20120618	19	3274	64.64	-0.06522733373113	-0.0030715162939825
5	A	26	50	20120618	19	3276	64.68	-0.0648643758203468	-0.0036187462319427
5	A	26	50	20120618	19	3278	64.72	-0.0647502487858634	-0.0029307313338482
5	A	26	50	20120618	19	3280	64.76	-0.0647066202974642	-0.0030452119217223
5	A	26	50	20120618	19	3282	64.8	-0.06462070682355	-0.002762581341282
5	A	26	50	20120618	19	3284	64.84	-0.064367491885207	-0.0026538990290137
5	A	26	50	20120618	19	3286	64.88	-0.0643754114811564	-0.0030640209621019
5	A	26	50	20120618	19	3288	64.92	-0.0643187722279834	-0.003646323396409
5	A	26	50	20120618	19	3290	64.96	-0.0644992258785421	-0.0051138528100836
5	A	26	50	20120618	19	3292	65	-0.0639853713806539	-0.0049346012410528
5	A	26	50	20120618	19	3294	65.04	-0.0638999528814865	-0.0051641281022259
5	A	26	50	20120618	19	3296	65.08	-0.063685133841362	-0.0065701392259372
5	A	26	50	20120618	19	3298	65.12	-0.0637596628960991	-0.0056708408216242
5	A	26	50	20120618	19	3300	65.16	-0.0634697491158126	-0.0076071820312254
5	A	26	50	20120618	19	3302	65.2	-0.0627427019233966	-0.0087611802981219
5	A	26	50	20120618	19	3304	65.24	-0.0626948307943102	-0.0086993084547681
5	A	26	50	20120618	19	3306	65.28	-0.0622287767148303	-0.0099014606934633
5	A	26	50	20120618	19	3308	65.32	-0.0621180437928965	-0.010155736291978
5	A	26	50	20120618	19	3310	65.36	-0.0620342516393259	-0.0114117700673997
5	A	26	50	20120618	19	3312	65.4	-0.0615638134978025	-0.0124361556613046
5	A	26	50	20120618	19	3314	65.44	-0.0616189678267350	-0.0116870467373156
5	A	26	50	20120618	19	3316	65.48	-0.061329973285264	-0.0122297511918763
5	A	26	50	20120618	19	3318	65.52	-0.0611704499954284	-0.0148948366501684
5	A	26	50	20120618	19	3320	65.56	-0.0608388169150519	-0.0148954023355933
5	A	26	50	20120618	19	3322	65.6	-0.060549822373581	-0.0142681279100027
5	A	26	50	20120618	19	3324	65.64	-0.060666636413833	-0.0135720519946027
5	A	26	50	20120618	19	3326	65.68	-0.060387753499333	-0.0148452684648072
5	A	26	50	20120618	19	3328	65.72	-0.0599963698959462	-0.0164701291372957
5	A	26	50	20120618	19	3330	65.76	-0.0597896118731273	-0.016305231835923
5	A	26	50	20120618	19	3332	65.8	-0.0596035720789971	-0.0172371278628488
5	A	26	50	20120618	19	3334	65.84	-0.0592387049799049	-0.0171245564632839
5	A	26	50	20120618	19	3336	65.88	-0.0587343964235626	-0.0183373860143751
5	A	26	50	20120618	19	3338	65.92	-0.0583087888519664	-0.0192055010096378
5	A	26	50	20120618	19	3340	65.96	-0.0583930052696058	-0.0194478265035504
5	A	26	50	20120618	19	3342	66	-0.057724506518672	-0.0217066084053727
5	A	26	50	20120618	19	3344	66.04	-0.057749538098726	-0.0220713340831087
5	A	26	50	20120618	19	3346	66.08	-0.0571986312055036	-0.0221094471386147
5	A	26	50	20120618	19	3348	66.12	-0.0570798372662642	-0.0225829258392972
5	A	26	50	20120618	19	3350	66.16	-0.0566379662387008	-0.0226630410376057
5	A	26	50	20120618	19	3352	66.2	-0.0563722355103307	-0.0223523383179523
5	A	26	50	20120618	19	3354	66.24	-0.0561313878695908	-0.0258680803050796
5	A	26	50	20120618	19	3356	66.28	-0.0564181833089723	-0.0250369540655407
5	A	26	50	20120618	19	3358	66.32	-0.0564058160113694	-0.0249726709880631
5	A	26	50	20120618	19	3360	66.36	-0.0562983852781037	-0.0244295634826371
5	A	26	50	20120618	19	3362	66.4	-0.0562448431526322	-0.0245987882775107
5	A	26	50	20120618	19	3364	66.44	-0.0561714313266094	-0.0245931455653968
5	A	26	50	20120618	19	3366	66.48	-0.0560548718447987	-0.024771930443952
5	A	26	50	20120618	19	3368	66.52	-0.0562216924766162	-0.0237718551811843
5	A	26	50	20120618	19	3370	66.56	-0.0559479714416189	-0.0239577535539582
5	A	26	50	20120618	19	3372	66.6	-0.0560167022207501	-0.0239496925366527
5	A	26	50	20120618	19	3374	66.64	-0.0561813873900886	-0.0236527783992325
5	A	26	50	20120618	19	3376	66.68	-0.0559987417085080	-0.0237596222338697
5	A	26	50	20120618	19	3378	66.72	-0.0565051008745158	-0.0230753550017155
5	A	26	50	20120618	19	3380	66.76	-0.056620854254596	-0.0242912251119658
5	A	26	50	20120618	19	3382	66.8	-0.0563874383061264	-0.0242235549930062
5	A	26	50	20120618	19	3384	66.84	-0.0563460018487488	-0.0232905983059087
5	A	26	50	20120618	19	3386	66.88	-0.0561287079348902	-0.0230175843776926
5	A	26	50	20120618	19	3388	66.92	-0.0557892966799206	-0.0225079018098133
5	A	26	50	20120618	19	3390	66.96	-0.0555536887004293	-0.0229142053662831
5	A	26	50	20120618	19	3392	67	-0.0551741137802884	-0.0227661372063026
5	A	26	50	20120618	19	3394	67.04	-0.0549761945922341	-0.0218942038344215
5	A	26	50	20120618	19	3396	67.08	-0.0541664229774872	-0.0229554226205585
5	A	26	50	20120618	19	3398	67.12	-0.0541637359717187	-0.0233676658739902
5	A	26	50	20120618	19	3400	67.16	-0.0534957534087351	-0.0231827362375065
5	A	26	50	20120618	19	3402	67.2	-0.0528663859470722	-0.0230837837145473
5	A	26	50	20120618	19	3404	67.24	-0.0520154253623211	-0.0232300416811679
5	A	26	50	20120618	19	3406	67.28	-0.0512690034441007	-0.0242270622426409
5	A	26	50	20120618	19	3408	67.32	-0.0502014277680008	-0.0254626464899507
5	A	26	50	20120618	19	3410	67.36	-0.0498406406750359	-0.0258921643620468
5	A	26	50	20120618	19	3412	67.4	-0.0490780825800688	-0.0260978051561515
5	A	26	50	20120618	19	3414	67.44	-0.0484704798651307	-0.0271177925458775
5	A	26	50	20120618	19	3416	67.48	-0.0475104127040425	-0.0275666215041678
5	A	26	50	20120618	19	3418	67.52	-0.0468276226179542	-0.0297556904555397
5	A	26	50	20120618	19	3420	67.56	-0.0458445044829062	-0.0295532733612505
5	A	26	50	20120618	19	3422	67.6	-0.0454563877128485	-0.0307887868978821
5	A	26	50	20120618	19	3424	67.64	-0.0444398651463503	-0.0327627320461068
5	A	26	50	20120618	19	3426	67.68	-0.0438460863689846	-0.0329977248426986
5	A	26	50	20120618	19	3428	67.72	-0.0434489469163990	-0.0340284319712273
5	A	26	50	20120618	19	3430	67.76	-0.0425034532260710	-0.0342072804893928
5	A	26	50	20120618	19	3432	67.8	-0.0419213417105948	-0.0351549662107425
5	A	26	50	20120618	19	3434	67.84	-0.0413483165172568	-0.0363523666918682
5	A	26	50	20120618	19	3436	67.88	-0.0409698871101014	-0.0366163862218276
5	A	26	50	20120618	19	3438	67.92	-0.0409232251336109	-0.0374879589692503
5	A	26	50	20120618	19	3440	67.96	-0.0404155931753971	-0.0382089957540262
5	A	26	50	20120618	19	3442	68	-0.0401689543301192	-0.0388854141009093
5	A	26	50	20120618	19	3444	68.04	-0.0397899450954032	-0.0401368516822533
5	A	26	50	20120618	19	3446	68.08	-0.0389177995914877	-0.0400928696404634
5	A	26	50	20120618	19	3448	68.12	-0.0389794593028071	-0.0399456500086204
5	A	26	50	20120618	19	3450	68.16	-0.0382490887085195	-0.042208179576383
5	A	26	50	20120618	19	3452	68.2	-0.0377309915699442	-0.0436821436617664
5	A	26	50	20120618	19	3454	68.24	-0.0372278143844519	-0.0433899671397801
5	A	26	50	20120618	19	3456	68.28	-0.0369990653407380	-0.0440888007716268
5	A	26	50	20120618	19	3458	68.32	-0.0366725234291861	-0.0452979533674557
5	A	26	50	20120618	19	3460	68.36	-0.0363664876142886	-0.0463789782145337
5	A	26	50	20120618	19	3462	68.4	-0.0364292079857798	-0.0478566192551793
5	A	26	50	20120618	19	3464	68.44	-0.0362777457132497	-0.0493660093903001
5	A	26	50	20120618	19	3466	68.48	-0.0362336222501036	-0.050038750781921
5	A	26	50	20120618	19	3468	68.52	-0.0363884079245052	-0.0502707525168283
5	A	26	50	20120618	19	3470	68.56	-0.0367087272963827	-0.0510382462171281
5	A	26	50	20120618	19	3472	68.6	-0.0365665281226862	-0.0519084825327344
5	A	26	50	20120618	19	3474	68.64	-0.0366869484075222	-0.0533757998143746
5	A	26	50	20120618	19	3476	68.68	-0.0367512951246103	-0.0530834818710321
5	A	26	50	20120618	19	3478	68.72	-0.0375795292974141	-0.0552475821748535
5	A	26	50	20120618	19	3480	68.76	-0.0373454062421631	-0.0543509000656309
5	A	26	50	20120618	19	3482	68.8	-0.0380426842390913	-0.0553444558038761
5	A	26	50	20120618	19	3484	68.84	-0.0382951213599748	-0.0580269360889854
5	A	26	50	20120618	19	3486	68.88	-0.0386124001726933	-0.0586117841077048
5	A	26	50	20120618	19	3488	68.92	-0.0393979250959134	-0.0597968243622953
5	A	26	50	20120618	19	3490	68.96	-0.039356559349214	-0.0591754896336667
5	A	26	50	20120618	19	3492	69	-0.0398326543449869	-0.0606630301692488
5	A	26	50	20120618	19	3494	69.04	-0.0404632521724491	-0.0610055526940556
5	A	26	50	20120618	19	3496	69.08	-0.0410130276948216	-0.0618346353949968
5	A	26	50	20120618	19	3498	69.12	-0.0411050929977321	-0.0614856074878031
5	A	26	50	20120618	19	3500	69.16	-0.0414329784121683	-0.0624626169273686
5	A	26	50	20120618	19	3502	69.2	-0.0416097551074649	-0.0626429291565712
5	A	26	50	20120618	19	3504	69.24	-0.0417164575207460	-0.0636432731199158
5	A	26	50	20120618	19	3506	69.28	-0.0421074875707420	-0.0638289593606554
5	A	26	50	20120618	19	3508	69.32	-0.0419277410269644	-0.0642475665751178
5	A	26	50	20120618	19	3510	69.36	-0.0423466310841394	-0.064719065376813
5	A	26	50	20120618	19	3512	69.4	-0.0431362572266904	-0.0674286278516417
5	A	26	50	20120618	19	3514	69.44	-0.0433029222950161	-0.066699388628204
5	A	26	50	20120618	19	3516	69.48	-0.0434878307182964	-0.0665341377734407
5	A	26	50	20120618	19	3518	69.52	-0.0437749867821363	-0.0671399161528833
5	A	26	50	20120618	19	3520	69.56	-0.0439039630590247	-0.0691366442815978
5	A	26	50	20120618	19	3522	69.6	-0.0438484551767016	-0.069643286290318
5	A	26	50	20120618	19	3524	69.64	-0.0438494451261952	-0.0692968039675366
5	A	26	50	20120618	19	3526	69.68	-0.0439001446824063	-0.0695877784079948
5	A	26	50	20120618	19	3528	69.72	-0.0441711080009570	-0.0694832680257355
5	A	26	50	20120618	19	3530	69.76	-0.0446025845588369	-0.070711229661944
5	A	26	50	20120618	19	3532	69.8	-0.0447004481373532	-0.0697811014019712
5	A	26	50	20120618	19	3534	69.84	-0.0448589814776952	-0.0701883949079347
5	A	26	50	20120618	19	3536	69.88	-0.0453122369244357	-0.0713200486005456
5	A	26	50	20120618	19	3538	69.92	-0.0457232780963396	-0.0714151544626152
5	A	26	50	20120618	19	3540	69.96	-0.0455974837999664	-0.0716385294947921
5	A	26	50	20120618	19	3542	70	-0.0456259802032483	-0.0718496008689762
5	A	26	50	20120618	19	3544	70.04	-0.0456000293843787	-0.0719401812476462
5	A	26	50	20120618	19	3546	70.08	-0.0455481984573178	-0.0733766686736267
5	A	26	50	20120618	19	3548	70.12	-0.0461708059781525	-0.0724246908141153
5	A	26	50	20120618	19	3550	70.16	-0.0464549214828332	-0.0741549811076787
5	A	26	50	20120618	19	3552	70.2	-0.0465645937445953	-0.0741868716235103
5	A	26	50	20120618	19	3554	70.24	-0.0473088236317942	-0.0753808214235438
5	A	26	50	20120618	19	3556	70.28	-0.047885610633208	-0.0755175051643471
5	A	26	50	20120618	19	3558	70.32	-0.0478328604673314	-0.0752459761603715
5	A	26	50	20120618	19	3560	70.36	-0.0477392395295024	-0.074677179465585
5	A	26	50	20120618	19	3562	70.4	-0.0481449066898691	-0.0764805138896451
5	A	26	50	20120618	19	3564	70.44	-0.0485594126850006	-0.0763656797483804
5	A	26	50	20120618	19	3566	70.48	-0.0484715193120991	-0.0759867412243425
5	A	26	50	20120618	19	3568	70.52	-0.0484795803294047	-0.0760820592184464
5	A	26	50	20120618	19	3570	70.56	-0.0486283555961664	-0.0775105563377995
5	A	26	50	20120618	19	3572	70.6	-0.0491484326337291	-0.0792552008990211
5	A	26	50	20120618	19	3574	70.64	-0.0494061730554715	-0.0799526203173054
5	A	26	50	20120618	19	3576	70.68	-0.0492083952887737	-0.0789398312746119
5	A	26	50	20120618	19	3578	70.72	-0.0496461650970062	-0.0804396754681867
5	A	26	50	20120618	19	3580	70.76	-0.0509147146624550	-0.0796409276481583
5	A	26	50	20120618	19	3582	70.8	-0.0505058655215729	-0.0795736110825894
5	A	26	50	20120618	19	3584	70.84	-0.0503755457418001	-0.0797852481421985
5	A	26	50	20120618	19	3586	70.88	-0.0507223816179721	-0.0802893445665064
5	A	26	50	20120618	19	3588	70.92	-0.0506715406404048	-0.0806009665249753
5	A	26	50	20120618	19	3590	70.96	-0.0505856978771689	-0.0802080979973481
5	A	26	50	20120618	19	3592	71	-0.0505163307019345	-0.0814781324870372
5	A	26	50	20120618	19	3594	71.04	-0.0504135173759499	-0.0813898855607451
5	A	26	50	20120618	19	3596	71.08	-0.0507244322276377	-0.0812752635515148
5	A	26	50	20120618	19	3598	71.12	-0.05114417081295	-0.0824443939035287
5	A	26	50	20120618	19	3600	71.16	-0.0512397716497663	-0.0839554810949243
5	A	26	50	20120618	19	3602	71.2	-0.0517685461007377	-0.0839865937932965
5	A	26	50	20120618	19	3604	71.24	-0.0515781929552422	-0.0831466923586031
5	A	26	50	20120618	19	3606	71.28	-0.0517961232652039	-0.0831947756197238
5	A	26	50	20120618	19	3608	71.32	-0.0511400695936191	-0.084334348908284
5	A	26	50	20120618	19	3610	71.36	-0.0512300842868642	-0.0833243882927153
5	A	26	50	20120618	19	3612	71.4	-0.0510419231723904	-0.0830940836140828
5	A	26	50	20120618	19	3614	71.44	-0.0511087447632124	-0.0831545412438743
5	A	26	50	20120618	19	3616	71.48	-0.0506095273756948	-0.0828356360855592
5	A	26	50	20120618	19	3618	71.52	-0.0505527467011656	-0.0821830472372021
5	A	26	50	20120618	19	3620	71.56	-0.0503225834438892	-0.0827738349528835
5	A	26	50	20120618	19	3622	71.6	-0.0498985315072118	-0.081715791076194
5	A	26	50	20120618	19	3624	71.64	-0.0497648883255675	-0.0822988713279605
5	A	26	50	20120618	19	3626	71.68	-0.049720552730387	-0.0822607582724545
5	A	26	50	20120618	19	3628	71.72	-0.0493531400468826	-0.0815342767654634
5	A	26	50	20120618	19	3630	71.76	-0.0489703124355482	-0.0819479342324576
5	A	26	50	20120618	19	3632	71.8	-0.0491045213026174	-0.0801747932679542
5	A	26	50	20120618	19	3634	71.84	-0.0480279512282609	-0.0810562018707032
5	A	26	50	20120618	19	3636	71.88	-0.048175807256207	-0.0802695455766332
5	A	26	50	20120618	19	3638	71.92	-0.0471843728383053	-0.0807510145839431
5	A	26	50	20120618	19	3640	71.96	-0.0462145051772299	-0.081379066826993
5	A	26	50	20120618	19	3642	72	-0.0449148429134089	-0.0811403475776644
5	A	26	50	20120618	19	3644	72.04	-0.0447837453161770	-0.0813513482411705
5	A	26	50	20120618	19	3646	72.08	-0.0432139682619429	-0.0808060274915194
5	A	26	50	20120618	19	3648	72.12	-0.0419145181301563	-0.0802237250572123
5	A	26	50	20120618	19	3650	72.16	-0.0416970827949414	-0.0797155274135735
5	A	26	50	20120618	19	3652	72.2	-0.0404478372446192	-0.0804869102011699
5	A	26	50	20120618	19	3654	72.24	-0.0393678023470349	-0.0794853641562973
5	A	26	50	20120618	19	3656	72.28	-0.0388738175496980	-0.0796963648198034
5	A	26	50	20120618	19	3658	72.32	-0.0378603214002233	-0.0796006932723088
5	A	26	50	20120618	19	3660	72.36	-0.0363852966546681	-0.0784418866793003
5	A	26	50	20120618	19	3662	72.4	-0.0360456025569861	-0.0777482149269563
5	A	26	50	20120618	19	3664	72.44	-0.0349213734855776	-0.0785853586452031
5	A	26	50	20120618	19	3666	72.48	-0.0340276612248359	-0.0794036933230703
5	A	26	50	20120618	19	3668	72.52	-0.0334380755906826	-0.0792119259640125
5	A	26	50	20120618	19	3670	72.56	-0.0339882753771239	-0.0785599028010804
5	A	26	50	20120618	19	3672	72.6	-0.0339882753771239	-0.0785599028010804
5	A	26	50	20120618	19	3674	72.64	-0.0331311205369695	-0.0774443711430805
5	A	26	50	20120618	19	3676	72.68	-0.0324628339180700	-0.0777101725821285
5	A	26	50	20120618	19	3678	72.72	-0.0317454740885564	-0.0776584830764237
5	A	26	50	20120618	19	3680	72.76	-0.0313520398755041	-0.0755411225308387
5	A	26	50	20120618	19	3682	72.8	-0.0312403877147547	-0.0749064941947238
5	A	26	50	20120618	19	3684	72.84	-0.0312729853373674	-0.0749785483757267
5	A	26	50	20120618	19	3686	72.88	-0.0313007746338681	-0.0750614920011599
5	A	26	50	20120618	19	3688	72.92	-0.0308453271561058	-0.0738454804695534
5	A	26	50	20120618	19	3690	72.96	-0.0310025877042418	-0.0730713399655104
5	A	26	50	20120618	19	3692	73	-0.0310832685879752	-0.0731595161811243
5	A	26	50	20120618	19	3694	73.04	-0.0306946427010349	-0.0729331005897884
5	A	26	50	20120618	19	3696	73.08	-0.0304329424813179	-0.07049789554606
5	A	26	50	20120618	19	3698	73.12	-0.0305523021059822	-0.0704396299472903
5	A	26	50	20120618	19	3700	73.16	-0.0298513471537920	-0.0700015772963452
5	A	26	50	20120618	19	3702	73.2	-0.0298140119157453	-0.0695483218496046
5	A	26	50	20120618	19	3704	73.24	-0.0292835404084991	-0.0690532056814178
5	A	26	50	20120618	19	3706	73.28	-0.0291522306792327	-0.068406132265954
5	A	26	50	20120618	19	3708	73.32	-0.0281954444936093	-0.0662710233401612
5	A	26	50	20120618	19	3710	73.36	-0.0282819943636265	-0.0657377234057903
5	A	26	50	20120618	19	3712	73.4	-0.0277494015360367	-0.0650137874832115
5	A	26	50	20120618	19	3714	73.44	-0.0276764281162184	-0.0650231212927232
5	A	26	50	20120618	19	3716	73.48	-0.0278698218208729	-0.0648809221190266
5	A	26	50	20120618	19	3718	73.52	-0.0267964337270317	-0.0657814933155458
5	A	26	50	20120618	19	3720	73.56	-0.0272191421608250	-0.0651361876670349
5	A	26	50	20120618	19	3722	73.6	-0.0267664523995094	-0.0650496377970177
5	A	26	50	20120618	19	3724	73.64	-0.0271835039790531	-0.0640669007925246
5	A	26	50	20120618	19	3726	73.68	-0.0264376477462576	-0.063914589991857
5	A	26	50	20120618	19	3728	73.72	-0.0266217076414004	-0.0637794618859723
5	A	26	50	20120618	19	3730	73.76	-0.0262140605820465	-0.0623691374108957
5	A	26	50	20120618	19	3732	73.8	-0.0258839124259104	-0.0616960424658843
5	A	26	50	20120618	19	3734	73.84	-0.0255343895439700	-0.0610782432711616
5	A	26	50	20120618	19	3736	73.88	-0.0256026253483545	-0.0609346298839026
5	A	26	50	20120618	19	3738	73.92	-0.0246720021136348	-0.0610711722033497
5	A	26	50	20120618	19	3740	73.96	-0.0247089837982908	-0.0586656656444312
5	A	26	50	20120618	19	3742	74	-0.0243031045058898	-0.0582877877805651
5	A	26	50	20120618	19	3744	74.04	-0.0239603698490487	-0.0590323005104764
5	A	26	50	20120618	19	3746	74.08	-0.0235271962348938	-0.0588705144789409
5	A	26	50	20120618	19	3748	74.12	-0.0234865375949755	-0.0584659786894241
5	A	26	50	20120618	19	3750	74.16	-0.0235468538034107	-0.0575322441848673
5	A	26	50	20120618	19	3752	74.2	-0.0228683848468623	-0.0560461178628475
5	A	26	50	20120618	19	3754	74.24	-0.0224278573221830	-0.0559609822063927
5	A	26	50	20120618	19	3756	74.28	-0.0229412168453244	-0.0552090448552789
5	A	26	50	20120618	19	3758	74.32	-0.0230134831583617	-0.0546863515226258
5	A	26	50	20120618	19	3760	74.36	-0.0229051543994839	-0.0544521577566968
5	A	26	50	20120618	19	3762	74.4	-0.0231554702000241	-0.0538497027791259
5	A	26	50	20120618	19	3764	74.44	-0.0230208370688861	-0.0533343633569971
5	A	26	50	20120618	19	3766	74.48	-0.0229673090855503	-0.052230640382243
5	A	26	50	20120618	19	3768	74.52	-0.0228770822602708	-0.0523649906706685
5	A	26	50	20120618	19	3770	74.56	-0.0229365499405687	-0.0535918916467052
5	A	26	50	20120618	19	3772	74.6	-0.0233009220649140	-0.0511680003114759
5	A	26	50	20120618	19	3774	74.64	-0.0231821281256748	-0.0504818238910124
5	A	26	50	20120618	19	3776	74.68	-0.0232771632770662	-0.0500319625568216
5	A	26	50	20120618	19	3778	74.72	-0.0233949672668119	-0.0506059918417888
5	A	26	50	20120618	19	3780	74.76	-0.0232710114480699	-0.049599566760126
5	A	26	50	20120618	19	3782	74.8	-0.0236297974288439	-0.0477223396774319
5	A	26	50	20120618	19	3784	74.84	-0.0241534100003125	-0.0484900455097662
5	A	26	50	20120618	19	3786	74.88	-0.0241768859454480	-0.0476647104747652
5	A	26	50	20120618	19	3788	74.92	-0.0242222114901220	-0.0460677098094554
5	A	26	50	20120618	19	3790	74.96	-0.0242935585643438	-0.0458721947844573
5	A	26	50	20120618	19	3792	75	-0.0240203325040933	-0.0447507234294955
5	A	26	50	20120618	19	3794	75.04	-0.0242364950471020	-0.0442992357497079
5	A	26	50	20120618	19	3796	75.08	-0.0239881591455492	-0.0434351512630979
5	A	26	50	20120618	19	3798	75.12	-0.0241442883228353	-0.0417092450315778
5	A	26	50	20120618	19	3800	75.16	-0.0242692340910710	-0.0413221040688781
5	A	26	50	20120618	19	3802	75.2	-0.0243212064394882	-0.0418501007023901
5	A	26	50	20120618	19	3804	75.24	-0.0243980689466032	-0.0396258963221679
5	A	26	50	20120618	19	3806	75.28	-0.0243098927309892	-0.0391390533033209
5	A	26	50	20120618	19	3808	75.32	-0.0237784312742493	-0.0381370829943796
5	A	26	50	20120618	19	3810	75.36	-0.0236036344779400	-0.0379026063857381
5	A	26	50	20120618	19	3812	75.4	-0.0235327116677871	-0.0377408910648808
5	A	26	50	20120618	19	3814	75.44	-0.0235339844599931	-0.0369625079201506
5	A	26	50	20120618	19	3816	75.48	-0.0229700668019968	-0.0359082824200796
5	A	26	50	20120618	19	3818	75.52	-0.0231374389771037	-0.0354570775830044
5	A	26	50	20120618	19	3820	75.56	-0.0232075839697974	-0.0345961043662317
5	A	26	50	20120618	19	3822	75.6	-0.0226607782959058	-0.0351741641598517
5	A	26	50	20120618	19	3824	75.64	-0.0226568892086094	-0.0352102973163703
5	A	26	50	20120618	19	3826	75.68	-0.0224403024015319	-0.03488707880669
5	A	26	50	20120618	19	3828	75.72	-0.0222087249306933	-0.033606437715283
5	A	26	50	20120618	19	3830	75.76	-0.0222236448837764	-0.0336500662036822
5	A	26	50	20120618	19	3832	75.8	-0.0214670406279068	-0.0324960679367858
5	A	26	50	20120618	19	3834	75.84	-0.0212169369594011	-0.0321413124646645
5	A	26	50	20120618	19	3836	75.88	-0.0213172047009733	-0.0319335644923519
5	A	26	50	20120618	19	3838	75.92	-0.0207252856144420	-0.0305197044833694
5	A	26	50	20120618	19	3840	75.96	-0.0206667371729599	-0.0302915918357586
5	A	26	50	20120618	19	3842	76	-0.0206533021441173	-0.0292491750189334
5	A	26	50	20120618	19	3844	76.04	-0.0204246945217596	-0.0295564129153589
5	A	26	50	20120618	19	3846	76.08	-0.0205369123679340	-0.0282472047099921
5	A	26	50	20120618	19	3848	76.12	-0.0199753281623156	-0.0278543361823648
5	A	26	50	20120618	19	3850	76.16	-0.0198184918782485	-0.0259317128443186
5	A	26	50	20120618	19	3852	76.2	-0.0196832930616856	-0.026272255470138
5	A	26	50	20120618	19	3854	76.24	-0.0196556451865411	-0.0251659869109717
5	A	26	50	20120618	19	3856	76.28	-0.0199094258103091	-0.0244375962156714
5	A	26	50	20120618	19	3858	76.32	-0.0197997535485471	-0.023928408622539
5	A	26	50	20120618	19	3860	76.36	-0.0196501297536480	-0.0234417777357264
5	A	26	50	20120618	19	3862	76.4	-0.0197165270804013	-0.02109595098914
5	A	26	50	20120618	19	3864	76.44	-0.0196412202082050	-0.0214675356026536
5	A	26	50	20120618	19	3866	76.48	-0.0194420282279448	-0.0204336747778807
5	A	26	50	20120618	19	3868	76.52	-0.0191100415941777	-0.018461907518542
5	A	26	50	20120618	19	3870	76.56	-0.0192540792455054	-0.0186523313747156
5	A	26	50	20120618	19	3872	76.6	-0.0190522002594765	-0.0163707099238609
5	A	26	50	20120618	19	3874	76.64	-0.0186784236149413	-0.016587650284329
5	A	26	50	20120618	19	3876	76.68	-0.0186942628068400	-0.0158311874498156
5	A	26	50	20120618	19	3878	76.72	-0.0186953517512830	-0.0146705848055829
5	A	26	50	20120618	19	3880	76.76	-0.0185811893614604	-0.0140261630405485
5	A	26	50	20120618	19	3882	76.8	-0.0182706422052989	-0.0121886612168215
5	A	26	50	20120618	19	3884	76.84	-0.0181987294456522	-0.0110971004787038
5	A	26	50	20120618	19	3886	76.88	-0.0174532974769253	-0.0103216871824547
5	A	26	50	20120618	19	3888	76.92	-0.0171943266893837	-0.0091746468462851
5	A	26	50	20120618	19	3890	76.96	-0.0169531396373888	-0.0086787457895712
5	A	26	50	20120618	19	3892	77	-0.0173111336585679	-0.008122903291016
5	A	26	50	20120618	19	3894	77.04	-0.0165126403969807	-0.0064749485110539
5	A	26	50	20120618	19	3896	77.08	-0.0166043592175684	-0.0067882604547299
5	A	26	50	20120618	19	3898	77.12	-0.0165340586613829	-0.0050694394331572
5	A	26	50	20120618	19	3900	77.16	-0.0163047439322441	-0.0048890564932765
5	A	26	50	20120618	19	3902	77.2	-0.0165416176328737	-0.0052096657789343
5	A	26	50	20120618	19	3904	77.24	-0.0161882905164505	-0.0043073126733266
5	A	26	50	20120618	19	3906	77.28	-0.0163250378968641	-0.0034766106978564
5	A	26	50	20120618	19	3908	77.32	-0.0160026325599821	-0.0017271931658618
5	A	26	50	20120618	19	3910	77.36	-0.0160180687010154	-0.0021556786620574
5	A	26	50	20120618	19	3912	77.4	-0.0160927957456512	-0.0011380954353875
5	A	26	50	20120618	19	3914	77.44	-0.0158511773585198	-0.0001016890262024
5	A	26	50	20120618	19	3916	77.48	-0.0162855247699314	-4.63154941669937e-06
5	A	26	50	20120618	19	3918	77.52	-0.0163487705217611	0.0008565134943038
5	A	26	50	20120618	19	3920	77.56	-0.0155112569866678	0.00295123035943491
5	A	26	50	20120618	19	3922	77.6	-0.0155418341930746	0.00237779695335217
5	A	26	50	20120618	19	3924	77.64	-0.0155345017078857	0.00303882179774083
5	A	26	50	20120618	19	3926	77.68	-0.0148984499658203	0.00270640170751688
5	A	26	50	20120618	19	3928	77.72	-0.0146926727001068	0.00268970479509272
5	A	26	50	20120618	19	3930	77.76	-0.0149892530831263	0.00256541522194999
5	A	26	50	20120618	19	3932	77.8	-0.0140966748802403	0.00376445887781379
5	A	26	50	20120618	19	3934	77.84	-0.0139120027720463	0.00338476671936853
5	A	26	50	20120618	19	3936	77.88	-0.0139506404300732	0.00374641075504147
5	A	26	50	20120618	19	3938	77.92	-0.0137553729631593	0.00442277967516051
5	A	26	50	20120618	19	3940	77.96	-0.0135043316710617	0.00401398286018026
5	A	26	50	20120618	19	3942	78	-0.0133508647508069	0.00378741524088637
5	A	26	50	20120618	19	3944	78.04	-0.0125677531830309	0.00605501688559042
5	A	26	50	20120618	19	3946	78.08	-0.0120865351986283	0.00600312585445304
5	A	26	50	20120618	19	3948	78.12	-0.0116529111574538	0.00679315009812187
5	A	26	50	20120618	19	3950	78.16	-0.0115007919827240	0.00701384590270478
5	A	26	50	20120618	19	3952	78.2	-0.0106956724234904	0.00647862900185009
5	A	26	50	20120618	19	3954	78.24	-0.0108081108869804	0.00661529294366358
5	A	26	50	20120618	19	3956	78.28	-0.0106548218747917	0.00718380439157451
5	A	26	50	20120618	19	3958	78.32	-0.00969484833464134	0.0069570015885652
5	A	26	50	20120618	19	3960	78.36	-0.00920432765342545	0.0075561465992934
5	A	26	50	20120618	19	3962	78.4	-0.00832437215511176	0.00746170188206422
5	A	26	50	20120618	19	3964	78.44	-0.00820167498644027	0.00781798470483287
5	A	26	50	20120618	19	3966	78.48	-0.00796731858595161	0.00805805452811352
5	A	26	50	20120618	19	3968	78.52	-0.00818503676387895	0.00681720940635174
5	A	26	50	20120618	19	3970	78.56	-0.00801396642030649	0.00805198048086313
5	A	26	50	20120618	19	3972	78.6	-0.00755836337905237	0.0076287912144586
5	A	26	50	20120618	19	3974	78.64	-0.00723093758402394	0.00803050564791849
5	A	26	50	20120618	19	3976	78.68	-0.00688328853505357	0.00829068558805608
5	A	26	50	20120618	19	3978	78.72	-0.00611960614030429	0.00812167999628468
5	A	26	50	20120618	19	3980	78.76	-0.00558786184085201	0.00822063251924393
5	A	26	50	20120618	19	3982	78.8	-0.00573221061916343	0.00816443167227522
5	A	26	50	20120618	19	3984	78.84	-0.00606984703611219	0.00861568600682504
5	A	26	50	20120618	19	3986	78.88	-0.00633396556102099	0.00798145365050758
5	A	26	50	20120618	19	3988	78.92	-0.0063539342565217	0.00831987495598346
5	A	26	50	20120618	19	3990	78.96	-0.00675692855325554	0.00916424530553394
5	A	26	50	20120618	19	3992	79	-0.00691964796574218	0.00924868799734324
5	A	26	50	20120618	19	3994	79.04	-0.00689554269557153	0.00888030657754848
5	A	26	50	20120618	19	3996	79.08	-0.0070405773674607	0.00822530649506757
5	A	26	50	20120618	19	3998	79.12	-0.0071114860354781	0.0084355717675212
5	A	26	50	20120618	19	4000	79.16	-0.00698027530116112	0.00945589856850214
5	A	26	50	20120618	19	4002	79.2	-0.00729315944523445	0.00950733705129956
5	A	26	50	20120618	19	4004	79.24	-0.00753518441876507	0.00873497492081121
5	A	26	50	20120618	19	4006	79.28	-0.00763631483061037	0.00789838274585378
5	A	26	50	20120618	19	4008	79.32	-0.00746610715731096	0.00840810066907211
5	A	26	50	20120618	19	4010	79.36	-0.00765234352712631	0.00935877603789261
5	A	26	50	20120618	19	4012	79.4	-0.00808719157013904	0.00947609070974571
5	A	26	50	20120618	19	4014	79.44	-0.00861642069077064	0.00959709294346269
5	A	26	50	20120618	19	4016	79.48	-0.00879180438570834	0.00992572082001914
5	A	26	50	20120618	19	4018	79.52	-0.00899813319471111	0.00982223786391283
5	A	26	50	20120618	19	4020	79.56	-0.00961715426995169	0.0101707340268071
5	A	26	50	20120618	19	4022	79.6	-0.0104607609441785	0.01074387235723
5	A	26	50	20120618	19	4024	79.64	-0.0101590667649174	0.0109590308086094
5	A	26	50	20120618	19	4026	79.68	-0.0112097143046757	0.0123181183263212
5	A	26	50	20120618	19	4028	79.72	-0.0112149468948564	0.0123360788385634
5	A	26	50	20120618	19	4030	79.76	-0.0117748481863356	0.0126461593042493
5	A	26	50	20120618	19	4032	79.8	-0.0116252597467756	0.0124193548041837
5	A	26	50	20120618	19	4034	79.84	-0.0120444750730698	0.0125351930370777
5	A	26	50	20120618	19	4036	79.88	-0.0122310805526249	0.0128187004299266
5	A	26	50	20120618	19	4038	79.92	-0.0120303400085139	0.0135723701926543
[truncated: 1,711 more rows]
