# Supplementary material for: How Do Ants Make Sense of Gravity? A Boltzmann Walker Analysis of Lasius niger Trajectories on Various Inclines
Source: PLoS One. 2013 Oct 29;8(10):e76531. doi: 10.1371/journal.pone.0076531 (PMC3812222; doi:10.1371/journal.pone.0076531)
Supplement: Dataset S5 — Trajectories for . (ZIP) [file pone.0076531.s009.zip › Incline5/5-A-26-50-20120618-20.txt]

Pente	Colonie	Temperature	Humidite	Date	Indiv	Frame	Time	X	Y
5	A	26	50	20120618	20	10	0	0	0
5	A	26	50	20120618	20	12	0.04	-0.0018924723048964	-0.00368631735595296
5	A	26	50	20120618	20	14	0.08	-0.0029268988150942	-0.00399468662322841
5	A	26	50	20120618	20	16	0.12	-0.0034337883111878	-0.00476129644005176
5	A	26	50	20120618	20	18	0.16	-0.0037921217436219	-0.00753247619979316
5	A	26	50	20120618	20	20	0.2	-0.0033312790411192	-0.00809825354862396
5	A	26	50	20120618	20	22	0.24	-0.0023304952573567	-0.00788281366874556
5	A	26	50	20120618	20	24	0.28	-0.0014598573050987	-0.00912171283264556
5	A	26	50	20120618	20	26	0.32	-1.98979848225998e-05	-0.00858644007035516
5	A	26	50	20120618	20	28	0.36	0.000608026979006701	-0.00878713111699146
5	A	26	50	20120618	20	30	0.4	0.0007987831753674	-0.00715383466060336
5	A	26	50	20120618	20	32	0.44	0.00165908464069798	-0.00732216142986486
5	A	26	50	20120618	20	34	0.48	0.00206474472999689	-0.00632704298563316
5	A	26	50	20120618	20	36	0.52	0.00191132377168285	-0.00574355968300146
5	A	26	50	20120618	20	38	0.56	0.00233534035302136	-0.00512515944751476
5	A	26	50	20120618	20	40	0.6	0.00229756324394715	-0.00356130448328376
5	A	26	50	20120618	20	42	0.64	0.00294797554692104	-0.00235358158665564
5	A	26	50	20120618	20	44	0.68	0.00365488787374277	-0.00128678726354903
5	A	26	50	20120618	20	46	0.72	0.00439916160156204	-0.000910820002205699
5	A	26	50	20120618	20	48	0.76	0.00618923494504772	0.00239573434320252
5	A	26	50	20120618	20	50	0.8	0.00680885140419806	0.00445837189499149
5	A	26	50	20120618	20	52	0.84	0.00676719574371836	0.00578782456750376
5	A	26	50	20120618	20	54	0.88	0.00693748826983151	0.00608061627238967
5	A	26	50	20120618	20	56	0.92	0.00639900524275452	0.00659071603326983
5	A	26	50	20120618	20	58	0.96	0.00600650441065349	0.00765314397200262
5	A	26	50	20120618	20	60	1	0.00533702985236169	0.00808873589134916
5	A	26	50	20120618	20	62	1.04	0.00479132019398098	0.00787386735375
5	A	26	50	20120618	20	64	1.08	0.00432610757157053	0.0075631434208932
5	A	26	50	20120618	20	66	1.12	0.00265261209467196	0.00809884751832012
5	A	26	50	20120618	20	68	1.16	0.00228925820409144	0.00744047453649295
5	A	26	50	20120618	20	70	1.2	0.0018622505610685	0.00833135837010989
5	A	26	50	20120618	20	72	1.24	0.000890657559446902	0.00904176026889676
5	A	26	50	20120618	20	74	1.28	0.000321330534574601	0.00947412071025328
5	A	26	50	20120618	20	76	1.32	0.000350689608129501	0.00902589986379475
5	A	26	50	20120618	20	78	1.36	0.0014676284086239	0.00958058977829654
5	A	26	50	20120618	20	80	1.4	0.00189893526087646	0.00999351185423823
5	A	26	50	20120618	20	82	1.44	0.00170851847577074	0.0091618623556813
5	A	26	50	20120618	20	84	1.48	0.00261734160842637	0.00967023677601537
5	A	26	50	20120618	20	86	1.52	0.00336677580153474	0.00885058687953517
5	A	26	50	20120618	20	88	1.56	0.00494522905597404	0.0084554485391403
5	A	26	50	20120618	20	90	1.6	0.00535819355832261	0.00830780464322856
5	A	26	50	20120618	20	92	1.64	0.00633592424680487	0.00899552255647497
5	A	26	50	20120618	20	94	1.68	0.00686423200730059	0.00868913318818684
5	A	26	50	20120618	20	96	1.72	0.00758456027108176	0.00807660759583824
5	A	26	50	20120618	20	98	1.76	0.00908766281270425	0.00711598040617932
5	A	26	50	20120618	20	100	1.8	0.00980823573543172	0.00621524233245978
5	A	26	50	20120618	20	102	1.84	0.0109825467052779	0.00507781688074739
5	A	26	50	20120618	20	104	1.88	0.0126480741494127	0.00412043707898107
5	A	26	50	20120618	20	106	1.92	0.0137540824932836	0.00386075352780387
5	A	26	50	20120618	20	108	1.96	0.0153297002495303	0.0030538739797919
5	A	26	50	20120618	20	110	2	0.0166028460090567	0.00291122225775532
5	A	26	50	20120618	20	112	2.04	0.0178484499594559	0.00274131156930401
5	A	26	50	20120618	20	114	2.08	0.0187064179724086	0.00267096151564376
5	A	26	50	20120618	20	116	2.12	0.0195318802866301	0.00284937869867275
5	A	26	50	20120618	20	118	2.16	0.0196763563441621	0.00417093298843916
5	A	26	50	20120618	20	120	2.2	0.0194859112747852	0.00324467260255946
5	A	26	50	20120618	20	122	2.24	0.0190975470173541	0.00244103867467314
5	A	26	50	20120618	20	124	2.28	0.018495247603275	0.002386846010963
5	A	26	50	20120618	20	126	2.32	0.0180993597296921	0.00239529593699818
5	A	26	50	20120618	20	128	2.36	0.0178886277667629	0.0012987854514122
5	A	26	50	20120618	20	130	2.4	0.0180718702464667	-3.61755829255024e-06
5	A	26	50	20120618	20	132	2.44	0.01831018644493	-0.00179547563929394
5	A	26	50	20120618	20	134	2.48	0.0181355494547532	-0.00321652975266824
5	A	26	50	20120618	20	136	2.52	0.0183837227217463	-0.00456740776065046
5	A	26	50	20120618	20	138	2.56	0.0184264743977368	-0.00527871475611726
5	A	26	50	20120618	20	140	2.6	0.0189316456243521	-0.00731007697497436
5	A	26	50	20120618	20	142	2.64	0.0187183115084681	-0.00862183076475346
5	A	26	50	20120618	20	144	2.68	0.0190706133200587	-0.00920715254501626
5	A	26	50	20120618	20	146	2.72	0.018789764648707	-0.0107499039780735
5	A	26	50	20120618	20	148	2.76	0.0181398345218472	-0.0115777421710799
5	A	26	50	20120618	20	150	2.8	0.0180231619029514	-0.0133286799826540
5	A	26	50	20120618	20	152	2.84	0.0182726291753540	-0.0140339482862094
5	A	26	50	20120618	20	154	2.88	0.0176873568925659	-0.0152027250848327
5	A	26	50	20120618	20	156	2.92	0.0180134745400492	-0.0149050331299532
5	A	26	50	20120618	20	158	2.96	0.0176186968241127	-0.0152036443236482
5	A	26	50	20120618	20	160	3	0.0173318236029853	-0.0158691025154229
5	A	26	50	20120618	20	162	3.04	0.016432949462741	-0.0164609508912760
5	A	26	50	20120618	20	164	3.08	0.0156802342941679	-0.0167539052307216
5	A	26	50	20120618	20	166	3.12	0.0147221753163383	-0.0167295100467707
5	A	26	50	20120618	20	168	3.16	0.0134464132617215	-0.0151392268958821
5	A	26	50	20120618	20	170	3.2	0.0134971835286107	-0.0157107105964371
5	A	26	50	20120618	20	172	3.24	0.0128225329486806	-0.0155037404415838
5	A	26	50	20120618	20	174	3.28	0.0121333866797362	-0.0141281349094635
5	A	26	50	20120618	20	176	3.32	0.0107432147479234	-0.0131712780131619
5	A	26	50	20120618	20	178	3.36	0.0106626752855463	-0.0123317301318591
5	A	26	50	20120618	20	180	3.4	0.00971119240078167	-0.0121903087756218
5	A	26	50	20120618	20	182	3.44	0.00849205545720232	-0.00988180312494636
5	A	26	50	20120618	20	184	3.48	0.00802885808911827	-0.00955960284903096
5	A	26	50	20120618	20	186	3.52	0.00700516545985888	-0.00855104230488896
5	A	26	50	20120618	20	188	3.56	0.00556363636252854	-0.00652091752289886
5	A	26	50	20120618	20	190	3.6	0.00459587587966101	-0.00526564742280096
5	A	26	50	20120618	20	192	3.64	0.00400151020366685	-0.00370212119251247
5	A	26	50	20120618	20	194	3.68	0.00276754735220636	-0.00296638577907603
5	A	26	50	20120618	20	196	3.72	0.00202566930216174	-0.00284959012360032
5	A	26	50	20120618	20	198	3.76	0.000576659722193201	-0.00152036443236482
5	A	26	50	20120618	20	200	3.8	-0.000776212326911899	-0.000234667527472381
5	A	26	50	20120618	20	202	3.84	-0.0012109345049176	0.00138445850902077
5	A	26	50	20120618	20	204	3.88	-0.001637022909125	0.00284461987003536
5	A	26	50	20120618	20	206	3.92	-0.0013945772070596	0.00383027722553473
5	A	26	50	20120618	20	208	3.96	-0.0004720220607133	0.00327541760540546
5	A	26	50	20120618	20	210	4	0.000180206163185401	0.00381907665412073
5	A	26	50	20120618	20	212	4.04	0.000610105872943401	0.00413739491380748
5	A	26	50	20120618	20	214	4.08	0.00166726586615631	0.00447030785745792
5	A	26	50	20120618	20	216	4.12	0.00194122024639142	0.00434573685581629
5	A	26	50	20120618	20	218	4.16	0.00279889127449602	0.00503603570881403
5	A	26	50	20120618	20	220	4.2	0.00401911716251839	0.00574913875550504
5	A	26	50	20120618	20	222	4.24	0.00469856899749274	0.00582112929689764
5	A	26	50	20120618	20	224	4.28	0.00571504206651621	0.00659407479048047
5	A	26	50	20120618	20	226	4.32	0.00650561573215402	0.00677731444175715
5	A	26	50	20120618	20	228	4.36	0.00691232233948908	0.00704646049588019
5	A	26	50	20120618	20	230	4.4	0.00777954638020751	0.00704244412936305
5	A	26	50	20120618	20	232	4.44	0.00843148964007335	0.0078918823132143
5	A	26	50	20120618	20	234	4.48	0.0086972939075485	0.00764671707846842
5	A	26	50	20120618	20	236	4.52	0.00870233487179158	0.00674278641763181
5	A	26	50	20120618	20	238	4.56	0.00934194123964606	0.00746796684814549
5	A	26	50	20120618	20	240	4.6	0.0100361935266574	0.00749489418147985
5	A	26	50	20120618	20	242	4.64	0.0103741071294644	0.00775764233344671
5	A	26	50	20120618	20	244	4.68	0.0108607627650143	0.00755539211635783
5	A	26	50	20120618	20	246	4.72	0.0117001635681066	0.00798154557438909
5	A	26	50	20120618	20	248	4.76	0.0125125868332831	0.00886743723413084
5	A	26	50	20120618	20	250	4.8	0.0129342911754471	0.00877448097667606
5	A	26	50	20120618	20	252	4.84	0.0136120388830788	0.00950623750025477
5	A	26	50	20120618	20	254	4.88	0.0138162018240108	0.00934099371655928
5	A	26	50	20120618	20	256	4.92	0.0140447458067581	0.00954365759111516
5	A	26	50	20120618	20	258	4.96	0.0136026767892959	0.0097234182770284
5	A	26	50	20120618	20	260	5	0.0133765086853334	0.00966732349607688
5	A	26	50	20120618	20	262	5.04	0.0130775722225190	0.00932260894024843
5	A	26	50	20120618	20	264	5.08	0.0122943878227446	0.00889772968863687
5	A	26	50	20120618	20	266	5.12	0.0118153724759654	0.00932417871730267
5	A	26	50	20120618	20	268	5.16	0.0117953259987187	0.00874602699980111
5	A	26	50	20120618	20	270	5.2	0.0117689297025770	0.00855774567717457
5	A	26	50	20120618	20	272	5.24	0.0117862043212414	0.00754841438664108
5	A	26	50	20120618	20	274	5.28	0.0119116146586323	0.00672774837771632
5	A	26	50	20120618	20	276	5.32	0.0122409644912124	0.00646725660348822
5	A	26	50	20120618	20	278	5.36	0.0127339961086082	0.00527328417603774
5	A	26	50	20120618	20	280	5.4	0.0133140640854868	0.00482117424228269
5	A	26	50	20120618	20	282	5.44	0.0132374045887287	0.00387085603309736
5	A	26	50	20120618	20	284	5.48	0.0141469510209108	0.00270880587057286
5	A	26	50	20120618	20	286	5.52	0.0145065720947935	0.0029509057974223
5	A	26	50	20120618	20	288	5.56	0.0158079865692181	0.00064887583064906
5	A	26	50	20120618	20	290	5.6	0.0162160352652239	-0.000152666475378519
5	A	26	50	20120618	20	292	5.64	0.0170542848984764	-0.000258630669180011
5	A	26	50	20120618	20	294	5.68	0.0173551637836187	-0.00126288705434492
5	A	26	50	20120618	20	296	5.72	0.0173218109709637	-0.00168534658655126
5	A	26	50	20120618	20	298	5.76	0.0175024272560822	-0.00272082668585303
5	A	26	50	20120618	20	300	5.8	0.0170032169396323	-0.00429865768632488
5	A	26	50	20120618	20	302	5.84	0.0163733898585617	-0.0039590413703888
5	A	26	50	20120618	20	304	5.88	0.0163657955317317	-0.00610761360929536
5	A	26	50	20120618	20	306	5.92	0.0158100590991938	-0.00686487547447146
5	A	26	50	20120618	20	308	5.96	0.0157409606245362	-0.00741961488644796
5	A	26	50	20120618	20	310	6	0.0149384085700251	-0.00758676078738486
5	A	26	50	20120618	20	312	6.04	0.0146860775151587	-0.00876526030424936
5	A	26	50	20120618	20	314	6.08	0.0144435398892117	-0.00969934836219686
5	A	26	50	20120618	20	316	6.12	0.0138755210118846	-0.0100925704432147
5	A	26	50	20120618	20	318	6.16	0.0140406445874272	-0.0111093051417472
5	A	26	50	20120618	20	320	6.2	0.0139813395416891	-0.0117197292127421
5	A	26	50	20120618	20	322	6.24	0.0138534946356506	-0.0115949955765408
5	A	26	50	20120618	20	324	6.28	0.0144429388484477	-0.0120867176321779
5	A	26	50	20120618	20	326	6.32	0.0146861128704978	-0.0134582926556455
5	A	26	50	20120618	20	328	6.36	0.0151050029276727	-0.0149379843059564
5	A	26	50	20120618	20	330	6.4	0.0153855828984475	-0.0161959272696873
5	A	26	50	20120618	20	332	6.44	0.0161694814760709	-0.0171802199090990
5	A	26	50	20120618	20	334	6.48	0.0160327270245894	-0.0173961703200734
5	A	26	50	20120618	20	336	6.52	0.0169588247759094	-0.0185629672197093
5	A	26	50	20120618	20	338	6.56	0.0172550318065485	-0.0199160160455097
5	A	26	50	20120618	20	340	6.6	0.0177717147315615	-0.0200749029392424
5	A	26	50	20120618	20	342	6.64	0.0181500875701744	-0.0201176828995041
5	A	26	50	20120618	20	344	6.68	0.0180064034722373	-0.0203876562685612
5	A	26	50	20120618	20	346	6.72	0.0181494511740713	-0.0206154153627814
5	A	26	50	20120618	20	348	6.76	0.0182029084467290	-0.0215254617901684
5	A	26	50	20120618	20	350	6.8	0.0177970291543280	-0.0224109009015702
5	A	26	50	20120618	20	352	6.84	0.0172049686464405	-0.0224669744693183
5	A	26	50	20120618	20	354	6.88	0.0167307121282987	-0.0234031131369312
5	A	26	50	20120618	20	356	6.92	0.0157271154737606	-0.0235594544462515
5	A	26	50	20120618	20	358	6.96	0.0150075636132252	-0.0245979114651021
5	A	26	50	20120618	20	360	7	0.0143997346241172	-0.0233905973469042
5	A	26	50	20120618	20	362	7.04	0.0136096135068193	-0.0234217100452764
5	A	26	50	20120618	20	364	7.08	0.0129097899254790	-0.0240683591966715
5	A	26	50	20120618	20	366	7.12	0.0118636961533916	-0.0239631417076310
5	A	26	50	20120618	20	368	7.16	0.0105174355526906	-0.0244084068477441
5	A	26	50	20120618	20	370	7.2	0.00918171084302919	-0.0240023861339868
5	A	26	50	20120618	20	372	7.24	0.00809191787186448	-0.0260529957994278
5	A	26	50	20120618	20	374	7.28	0.0067095948253229	-0.0260836135230532
5	A	26	50	20120618	20	376	7.32	0.00572473650048627	-0.0255132611933481
5	A	26	50	20120618	20	378	7.36	0.00436574797772384	-0.0247283019555529
5	A	26	50	20120618	20	380	7.4	0.00437748595029155	-0.0258572686423954
5	A	26	50	20120618	20	382	7.44	0.00452046294144746	-0.0240361858381275
5	A	26	50	20120618	20	384	7.48	0.00480521484223129	-0.0237932946587899
5	A	26	50	20120618	20	386	7.52	0.00477007163520632	-0.0234064365388028
5	A	26	50	20120618	20	388	7.56	0.00488872415308942	-0.0222951475214900
5	A	26	50	20120618	20	390	7.6	0.00477155655944681	-0.0214892579229717
5	A	26	50	20120618	20	392	7.64	0.00453806990029901	-0.0211880304341862
5	A	26	50	20120618	20	394	7.68	0.00376385868557786	-0.0194298094227659
5	A	26	50	20120618	20	396	7.72	0.00375311066250382	-0.0186164952030451
5	A	26	50	20120618	20	398	7.76	0.00354776685324725	-0.0180320007377163
5	A	26	50	20120618	20	400	7.8	0.00307534881273652	-0.0173576330004987
5	A	26	50	20120618	20	402	7.84	0.0019965725652227	-0.0154898670065369
5	A	26	50	20120618	20	404	7.88	0.0011919416167749	-0.0157825243611344
5	A	26	50	20120618	20	406	7.92	0.000290111770185201	-0.0139480206701597
5	A	26	50	20120618	20	408	7.96	-0.000854474905453598	-0.0138349613669157
5	A	26	50	20120618	20	410	8	-0.001325966636081	-0.0131752378111365
5	A	26	50	20120618	20	412	8.04	-0.0025186719281796	-0.0118307874037953
5	A	26	50	20120618	20	414	8.08	-0.0031453028865993	-0.0115687407017553
5	A	26	50	20120618	20	416	8.12	-0.0030685888719084	-0.0107214075747917
5	A	26	50	20120618	20	418	8.16	-0.0031432876322729	-0.00974246066264576
5	A	26	50	20120618	20	420	8.2	-0.0032282797460512	-0.00809971230991356
5	A	26	50	20120618	20	422	8.24	-0.0032077474864459	-0.00725121033544056
5	A	26	50	20120618	20	424	8.28	-0.0026296629440886	-0.00753358282190566
5	A	26	50	20120618	20	426	8.32	-0.0028124535825592	-0.00556011497075826
5	A	26	50	20120618	20	428	8.36	-0.0019351179148698	-0.00581194397981006
5	A	26	50	20120618	20	430	8.4	-0.0015535277404025	-0.0044099280094124
5	A	26	50	20120618	20	432	8.44	-0.0011863696153392	-0.0033662666846523
5	A	26	50	20120618	20	434	8.48	-0.00096162279600680	-0.00190512951627966
5	A	26	50	20120618	20	436	8.52	-0.000452866538010899	-2.74003877709806e-05
5	A	26	50	20120618	20	438	8.56	-0.0004473086787108	0.00094072779062277
5	A	26	50	20120618	20	440	8.6	-0.000414336289504099	0.00337009920340634
5	A	26	50	20120618	20	442	8.64	-0.000293604877684300	0.00440837237449379
5	A	26	50	20120618	20	444	8.68	-0.0005813831954916	0.0058917834064738
5	A	26	50	20120618	20	446	8.72	-0.00105315776883140	0.00707377603083742
5	A	26	50	20120618	20	448	8.76	-0.00135305589686830	0.00791272994244401
5	A	26	50	20120618	20	450	8.8	-0.0017745268937945	0.00972302936829875
5	A	26	50	20120618	20	452	8.84	-0.0021222254402396	0.0105522393484606
5	A	26	50	20120618	20	454	8.88	-0.00217955765805820	0.0105410104927754
5	A	26	50	20120618	20	456	8.92	-0.0021175797486872	0.0114049889133681
5	A	26	50	20120618	20	458	8.96	-0.0020941603720943	0.0116464800212790
5	A	26	50	20120618	20	460	9	-0.00155668850771440	0.0121459095408310
5	A	26	50	20120618	20	462	9.04	-0.0012171358313886	0.0122607436820957
5	A	26	50	20120618	20	464	9.08	-0.0008025308413077	0.0131532114349025
5	A	26	50	20120618	20	466	9.12	-8.25193613644987e-05	0.0129576610545654
5	A	26	50	20120618	20	468	9.16	0.0012174328162367	0.0131502840128284
5	A	26	50	20120618	20	470	9.2	0.00218004485463039	0.0143152700119977
5	A	26	50	20120618	20	472	9.24	0.00303750445780742	0.0136272770342134
5	A	26	50	20120618	20	474	9.28	0.00403410075521174	0.0142001749483307
5	A	26	50	20120618	20	476	9.32	0.00479395487384768	0.0133667760675972
5	A	26	50	20120618	20	478	9.36	0.00556512128676904	0.0140844852078608
5	A	26	50	20120618	20	480	9.4	0.00675695683752678	0.0140692470567262
5	A	26	50	20120618	20	482	9.44	0.00760980539738368	0.0143810599340261
5	A	26	50	20120618	20	484	9.48	0.00871811042407985	0.0138907662340870
5	A	26	50	20120618	20	486	9.52	0.00996234258732351	0.0136681053797591
5	A	26	50	20120618	20	488	9.56	0.0110126082894199	0.0142847307772250
5	A	26	50	20120618	20	490	9.6	0.0113364066266608	0.0142774900037857
5	A	26	50	20120618	20	492	9.64	0.0126145728443336	0.0140429568266017
5	A	26	50	20120618	20	494	9.68	0.0136452870439302	0.0137785483879126
5	A	26	50	20120618	20	496	9.72	0.0152480718427101	0.0134339186848979
5	A	26	50	20120618	20	498	9.76	0.0171575076392872	0.0131901294799483
5	A	26	50	20120618	20	500	9.8	0.0185077563222342	0.0132501062771285
5	A	26	50	20120618	20	502	9.84	0.0193099324292829	0.0133224798370513
5	A	26	50	20120618	20	504	9.88	0.0205668830888546	0.01324569039528
5	A	26	50	20120618	20	506	9.92	0.0207501192045973	0.0131724800946898
5	A	26	50	20120618	20	508	9.96	0.0219077590714169	0.0123101280196938
5	A	26	50	20120618	20	510	10	0.0227281160746783	0.0120654973576745
5	A	26	50	20120618	20	512	10.04	0.0229289838980099	0.0115781098666060
5	A	26	50	20120618	20	514	10.08	0.0231664374262002	0.0113692234523757
5	A	26	50	20120618	20	516	10.12	0.0233819777152415	0.0109226006672427
5	A	26	50	20120618	20	518	10.16	0.0246446017258638	0.00957922506220884
5	A	26	50	20120618	20	520	10.2	0.0247863624933561	0.00994658117717088
5	A	26	50	20120618	20	522	10.24	0.0242879936339758	0.0104680017176178
5	A	26	50	20120618	20	524	10.28	0.0250488051751935	0.0109112516034046
5	A	26	50	20120618	20	526	10.32	0.0252273213531718	0.0115911630577867
5	A	26	50	20120618	20	528	10.36	0.0257971716370623	0.0119938674407403
5	A	26	50	20120618	20	530	10.4	0.0258536977531503	0.0125403619876481
5	A	26	50	20120618	20	532	10.44	0.0255369916969247	0.0130321476828956
5	A	26	50	20120618	20	534	10.48	0.0256048244504439	0.0128428339843685
5	A	26	50	20120618	20	536	10.52	0.0254500034207031	0.0134712751361480
5	A	26	50	20120618	20	538	10.56	0.0250790834875639	0.0131783632231093
5	A	26	50	20120618	20	540	10.6	0.0244633066182354	0.0135637647031272
5	A	26	50	20120618	20	542	10.64	0.0245187437898804	0.0140508198540085
5	A	26	50	20120618	20	544	10.68	0.0242949657068383	0.0134580310261364
5	A	26	50	20120618	20	546	10.72	0.0235869043314972	0.013656834097667
5	A	26	50	20120618	20	548	10.76	0.0227693545421571	0.0139434881156922
5	A	26	50	20120618	20	550	10.8	0.0222765718263482	0.0144579082990054
5	A	26	50	20120618	20	552	10.84	0.0214926499849117	0.0155877467777984
5	A	26	50	20120618	20	554	10.88	0.0210407648404024	0.0156085796284964
5	A	26	50	20120618	20	556	10.92	0.0205912464530004	0.0162692401007607
5	A	26	50	20120618	20	558	10.96	0.0197438921128333	0.0164138717217846
5	A	26	50	20120618	20	560	11	0.0183419680663172	0.0164927989807006
5	A	26	50	20120618	20	562	11.04	0.0173559642284951	0.0163566243567797
5	A	26	50	20120618	20	564	11.08	0.0166986024093650	0.0177512157059749
5	A	26	50	20120618	20	566	11.12	0.0159314764045913	0.0189160185644878
5	A	26	50	20120618	20	568	11.16	0.0155730227640044	0.0196862911944378
5	A	26	50	20120618	20	570	11.2	0.0148497303085965	0.0204976891547815
5	A	26	50	20120618	20	572	11.24	0.0142245701322817	0.0207048078020589
5	A	26	50	20120618	20	574	11.28	0.0134439383879873	0.0218511551735829
5	A	26	50	20120618	20	576	11.32	0.0131325992722309	0.0219022789938627
5	A	26	50	20120618	20	578	11.36	0.0126514838183116	0.0217874448525980
5	A	26	50	20120618	20	580	11.4	0.0128023096947387	0.0211799694168806
5	A	26	50	20120618	20	582	11.44	0.0124164415242452	0.0210340932879218
5	A	26	50	20120618	20	584	11.48	0.0113896517672842	0.0202892977152980
5	A	26	50	20120618	20	586	11.52	0.0102065277720707	0.0205455602838679
5	A	26	50	20120618	20	588	11.56	0.00931842993917161	0.0208141477236338
5	A	26	50	20120618	20	590	11.6	0.00809963240684723	0.0202921332134906
5	A	26	50	20120618	20	592	11.64	0.00673523451720873	0.0203105533451405
5	A	26	50	20120618	20	594	11.68	0.00650061648721103	0.0203692432079790
5	A	26	50	20120618	20	596	11.72	0.00474088933834675	0.0203468774204901
5	A	26	50	20120618	20	598	11.76	0.0036834889288282	0.0204955183369633
5	A	26	50	20120618	20	600	11.8	0.00215661911407646	0.0203859733544219
5	A	26	50	20120618	20	602	11.84	0.0006748132144897	0.0205631813848550
5	A	26	50	20120618	20	604	11.88	-0.000257535360775999	0.0205968820940464
5	A	26	50	20120618	20	606	11.92	-0.0017498771514024	0.0209022885839087
5	A	26	50	20120618	20	608	11.96	-0.0027822169894889	0.0209881674095905
5	A	26	50	20120618	20	610	12	-0.0039252310596464	0.0210248902931647
5	A	26	50	20120618	20	612	12.04	-0.0053183035434756	0.0210572036588514
5	A	26	50	20120618	20	614	12.08	-0.00647757894828	0.0209402036495159
5	A	26	50	20120618	20	616	12.12	-0.0072746721384403	0.0206471361729853
5	A	26	50	20120618	20	618	12.16	-0.0081212486611481	0.0208320870226725
5	A	26	50	20120618	20	620	12.2	-0.0094465859721939	0.0204071794867897
5	A	26	50	20120618	20	622	12.24	-0.0104762819380255	0.0188381024682689
5	A	26	50	20120618	20	624	12.28	-0.0115049738122279	0.0190413320282497
5	A	26	50	20120618	20	626	12.32	-0.0127789539577561	0.0175850597545316
5	A	26	50	20120618	20	628	12.36	-0.0137021667134089	0.0170255827271212
5	A	26	50	20120618	20	630	12.4	-0.0147402772499367	0.0162769617068112
5	A	26	50	20120618	20	632	12.44	-0.0162245650943253	0.0161603597985936
5	A	26	50	20120618	20	634	12.48	-0.017190402246748	0.0155340753224967
5	A	26	50	20120618	20	636	12.52	-0.0177266013189218	0.0160780525692634
5	A	26	50	20120618	20	638	12.56	-0.0182446277468191	0.0154804059178046
5	A	26	50	20120618	20	640	12.6	-0.0194846809089859	0.0158369998675569
5	A	26	50	20120618	20	642	12.64	-0.0201199456412039	0.0161806537632136
5	A	26	50	20120618	20	644	12.68	-0.0213594331179458	0.014715457801917
5	A	26	50	20120618	20	646	12.72	-0.0226506101003925	0.0141615103495355
5	A	26	50	20120618	20	648	12.76	-0.0241291703798535	0.0144105533578694
5	A	26	50	20120618	20	650	12.8	-0.0251670617132791	0.0138979009415091
5	A	26	50	20120618	20	652	12.84	-0.025572233898899	0.0138307257972964
5	A	26	50	20120618	20	654	12.88	-0.0254653900642617	0.0133243666312887
5	A	26	50	20120618	20	656	12.92	-0.0266769468231468	0.0122941120510999
5	A	26	50	20120618	20	658	12.96	-0.0269436675010103	0.0110546952850361
5	A	26	50	20120618	20	660	13	-0.026854642757259	0.0107601853106719
5	A	26	50	20120618	20	662	13.04	-0.0277442537986697	0.00887284660100692
5	A	26	50	20120618	20	664	13.08	-0.028244390425003	0.00817358870509155
5	A	26	50	20120618	20	666	13.12	-0.0288470575346083	0.00793904138577197
5	A	26	50	20120618	20	668	13.16	-0.0290796956656187	0.0069953366756004
5	A	26	50	20120618	20	670	13.2	-0.0292538560658249	0.00657948717758459
5	A	26	50	20120618	20	672	13.24	-0.0289319810590288	0.00667112821642637
5	A	26	50	20120618	20	674	13.28	-0.0292001159504547	0.00541177103913312
5	A	26	50	20120618	20	676	13.32	-0.0288295212864349	0.00470940187338053
5	A	26	50	20120618	20	678	13.36	-0.0284894029246841	0.00542117555932291
5	A	26	50	20120618	20	680	13.4	-0.0287102323724487	0.00431830111270625
5	A	26	50	20120618	20	682	13.44	-0.0282120756451028	0.00491573563213077
5	A	26	50	20120618	20	684	13.48	-0.0283566082711773	0.00381731595823558
5	A	26	50	20120618	20	686	13.52	-0.0279415365906208	0.00371931095836313
5	A	26	50	20120618	20	688	13.56	-0.027833773517168	0.00295634274146284
5	A	26	50	20120618	20	690	13.6	-0.0275019990154352	0.0019884549793747
5	A	26	50	20120618	20	692	13.64	-0.0269004632766798	0.000482105403412989
5	A	26	50	20120618	20	694	13.68	-0.0265573750664481	-0.0010803177402968
5	A	26	50	20120618	20	696	13.72	-0.0260935130179897	-0.00177809071197169
5	A	26	50	20120618	20	698	13.76	-0.0255021596168834	-0.0025722423379223
5	A	26	50	20120618	20	700	13.8	-0.0249427674422868	-0.00311904801181386
5	A	26	50	20120618	20	702	13.84	-0.0246982499173525	-0.00255675669941431
5	A	26	50	20120618	20	704	13.88	-0.024374960696994	-0.0032617421602573
5	A	26	50	20120618	20	706	13.92	-0.024096077782494	-0.00361953819153769
5	A	26	50	20120618	20	708	13.96	-0.0237330491610328	-0.00472022060713266
5	A	26	50	20120618	20	710	14	-0.023770101556367	-0.00412837223127953
5	A	26	50	20120618	20	712	14.04	-0.0240004062349995	-0.00503990358290716
5	A	26	50	20120618	20	714	14.08	-0.0241117048423582	-0.00626107699401626
5	A	26	50	20120618	20	716	14.12	-0.0245143314435658	-0.00864303689712126
5	A	26	50	20120618	20	718	14.16	-0.0243828095822651	-0.00863738004287176
5	A	26	50	20120618	20	720	14.2	-0.0247552427239161	-0.0102516341136426
5	A	26	50	20120618	20	722	14.24	-0.0251978915689389	-0.0114064809086765
5	A	26	50	20120618	20	724	14.28	-0.0254307418319836	-0.0117117389061147
5	A	26	50	20120618	20	726	14.32	-0.025113957994012	-0.0131805411119954
5	A	26	50	20120618	20	728	14.36	-0.0254390856920016	-0.0129300838900991
5	A	26	50	20120618	20	730	14.4	-0.0251170692638492	-0.0140133714788769
5	A	26	50	20120618	20	732	14.44	-0.0251111295668873	-0.0149287919178010
5	A	26	50	20120618	20	734	14.48	-0.0245952951700117	-0.0154174734142790
5	A	26	50	20120618	20	736	14.52	-0.0236740057448037	-0.0152023008207640
5	A	26	50	20120618	20	738	14.56	-0.0229021491956639	-0.0169973408822807
5	A	26	50	20120618	20	740	14.6	-0.0222332403227971	-0.0185323141407448
5	A	26	50	20120618	20	742	14.64	-0.0214073961709137	-0.0193416119939485
5	A	26	50	20120618	20	744	14.68	-0.0209820078024197	-0.0195086235445969
5	A	26	50	20120618	20	746	14.72	-0.0204572780022368	-0.0200190697877999
5	A	26	50	20120618	20	748	14.76	-0.0195408746848868	-0.0199921926590470
5	A	26	50	20120618	20	750	14.8	-0.0190843806890884	-0.0205377821092749
5	A	26	50	20120618	20	752	14.84	-0.0179528330624946	-0.0213442020378791
5	A	26	50	20120618	20	754	14.88	-0.017056607885674	-0.0231865360879273
5	A	26	50	20120618	20	756	14.92	-0.0164085422579748	-0.0231243836646027
5	A	26	50	20120618	20	758	14.96	-0.0155534712615046	-0.0246751063124042
5	A	26	50	20120618	20	760	15	-0.0148059321145698	-0.0260492834888266
5	A	26	50	20120618	20	762	15.04	-0.0137674680246515	-0.0270265121314942
5	A	26	50	20120618	20	764	15.08	-0.0130740720439521	-0.0279676783283213
5	A	26	50	20120618	20	766	15.12	-0.0123544636148742	-0.0288420017211228
5	A	26	50	20120618	20	768	15.16	-0.0112759914232763	-0.0291734863090753
5	A	26	50	20120618	20	770	15.2	-0.0103398739688669	-0.0295835163182819
5	A	26	50	20120618	20	772	15.24	-0.0097023606370847	-0.0295857649178461
5	A	26	50	20120618	20	774	15.28	-0.0088459058326437	-0.0308455534302759
5	A	26	50	20120618	20	776	15.32	-0.0084680986794558	-0.0298058943298973
5	A	26	50	20120618	20	778	15.36	-0.0078122571399052	-0.0307280322832427
5	A	26	50	20120618	20	780	15.4	-0.0072240857193143	-0.0298152988500870
5	A	26	50	20120618	20	782	15.44	-0.0061976495157439	-0.0305463058404777
5	A	26	50	20120618	20	784	15.48	-0.0058221758149338	-0.0315793888477913
5	A	26	50	20120618	20	786	15.52	-0.0042218517477524	-0.0316892732415876
5	A	26	50	20120618	20	788	15.56	-0.0033046635418753	-0.0319786920471273
5	A	26	50	20120618	20	790	15.6	-0.0028585498736248	-0.0315488418348440
5	A	26	50	20120618	20	792	15.64	-0.002209708691208	-0.0317994404780965
5	A	26	50	20120618	20	794	15.68	-0.0020521653003596	-0.0300074904732136
5	A	26	50	20120618	20	796	15.72	-0.0011223905937774	-0.0300130766167849
5	A	26	50	20120618	20	798	15.76	-0.0007446541512676	-0.0290453302760530
5	A	26	50	20120618	20	800	15.8	5.918483758530e-05	-0.0290289253987295
5	A	26	50	20120618	20	802	15.84	0.0005448257749042	-0.0281103936899682
5	A	26	50	20120618	20	804	15.88	0.000647780522245001	-0.0267100394205063
5	A	26	50	20120618	20	806	15.92	0.00175850385413281	-0.0253576269908089
5	A	26	50	20120618	20	808	15.96	0.00216749441637111	-0.0251906083690927
5	A	26	50	20120618	20	810	16	0.00284999388157236	-0.0234972290495071
5	A	26	50	20120618	20	812	16.04	0.00339312260020175	-0.0235538683026802
5	A	26	50	20120618	20	814	16.08	0.00425734850816795	-0.0229177550423248
5	A	26	50	20120618	20	816	16.12	0.00443935779364537	-0.0225189468177355
5	A	26	50	20120618	20	818	16.16	0.00523980266994854	-0.0215708580455206
5	A	26	50	20120618	20	820	16.2	0.00597929494171343	-0.0210048897778589
5	A	26	50	20120618	20	822	16.24	0.00613061579288735	-0.0211512608815645
5	A	26	50	20120618	20	824	16.28	0.00618661864995733	-0.0212228200878206
5	A	26	50	20120618	20	826	16.32	0.00749738249024283	-0.0210560135981387
5	A	26	50	20120618	20	828	16.36	0.00818766013003714	-0.0203121372643304
5	A	26	50	20120618	20	830	16.4	0.009077907567551	-0.0209608370253910
5	A	26	50	20120618	20	832	16.44	0.0103720543984786	-0.0206009196737670
5	A	26	50	20120618	20	834	16.48	0.0103845701885056	-0.0208033643452207
5	A	26	50	20120618	20	836	16.52	0.0105209710865965	-0.0199660792056177
5	A	26	50	20120618	20	838	16.56	0.0106935758518841	-0.0195056819803872
5	A	26	50	20120618	20	840	16.6	0.0109544275434639	-0.0198791050715318
5	A	26	50	20120618	20	842	16.64	0.0109637613529755	-0.0200657812617650
5	A	26	50	20120618	20	844	16.68	0.0111428715006501	-0.0197931915976176
5	A	26	50	20120618	20	846	16.72	0.0110630391450541	-0.0192936206567093
5	A	26	50	20120618	20	848	16.76	0.0119429628235627	-0.0176336167771958
5	A	26	50	20120618	20	850	16.8	0.0122140675634696	-0.0173816039203809
5	A	26	50	20120618	20	852	16.84	0.0126952537280670	-0.0157728652825034
5	A	26	50	20120618	20	854	16.88	0.0128545648858684	-0.0157057608489688
5	A	26	50	20120618	20	856	16.92	0.0129703182659486	-0.0141858348228083
5	A	26	50	20120618	20	858	16.96	0.0129947841605777	-0.0142460803205654
5	A	26	50	20120618	20	860	17	0.0131222048025475	-0.0140496460567518
5	A	26	50	20120618	20	862	17.04	0.0131534589222759	-0.0125743384684842
5	A	26	50	20120618	20	864	17.08	0.0128271998534364	-0.0115798634914234
5	A	26	50	20120618	20	866	17.12	0.0127202145974429	-0.0111422351045471
5	A	26	50	20120618	20	868	17.16	0.0128219672632557	-0.0118470084333557
5	A	26	50	20120618	20	870	17.2	0.0122764343815702	-0.0110647362013290
5	A	26	50	20120618	20	872	17.24	0.0119725198870163	-0.0101165060077579
5	A	26	50	20120618	20	874	17.28	0.0118459477731839	-0.00951603092917416
5	A	26	50	20120618	20	876	17.32	0.0118789979441365	-0.00891305269258516
5	A	26	50	20120618	20	878	17.36	0.0121125553139624	-0.00784294557420866
5	A	26	50	20120618	20	880	17.4	0.0119481247030653	-0.00827046233411406
5	A	26	50	20120618	20	882	17.44	0.0116796504003844	-0.00758941950888206
5	A	26	50	20120618	20	884	17.48	0.0117150340237150	-0.00740707081214966
5	A	26	50	20120618	20	886	17.52	0.0117105580377901	-0.00719551153428646
5	A	26	50	20120618	20	888	17.56	0.0116135642006147	-0.00666692800214616
5	A	26	50	20120618	20	890	17.6	0.0115003422628111	-0.00705746307739546
5	A	26	50	20120618	20	892	17.64	0.0116578078719136	-0.00627143610836066
5	A	26	50	20120618	20	894	17.68	0.0120074438909391	-0.00661268584096126
5	A	26	50	20120618	20	896	17.72	0.0117219071016281	-0.00558424852520016
5	A	26	50	20120618	20	898	17.76	0.0120296399728005	-0.00613393919475896
5	A	26	50	20120618	20	900	17.8	0.0121892622575856	-0.00447082404540816
5	A	26	50	20120618	20	902	17.84	0.0119640982452523	-0.00415199666883898
5	A	26	50	20120618	20	904	17.88	0.0124970092708936	-0.00432129924545847
5	A	26	50	20120618	20	906	17.92	0.0123688108114644	-0.00394586797105529
5	A	26	50	20120618	20	908	17.96	0.0125437914555369	-0.00440048106281575
5	A	26	50	20120618	20	910	18	0.0123853358969408	-0.00430036181366754
5	A	26	50	20120618	20	912	18.04	0.0122834347387040	-0.00412915004873884
5	A	26	50	20120618	20	914	18.08	0.0127250370656906	-0.00453894671270766
5	A	26	50	20120618	20	916	18.12	0.0127194721353227	-0.00367076807783466
5	A	26	50	20120618	20	918	18.16	0.0130987005731408	-0.00317066680684048
5	A	26	50	20120618	20	920	18.2	0.0129487444380546	-0.00320331392692786
5	A	26	50	20120618	20	922	18.24	0.0131600350153409	-0.00246268321324526
5	A	26	50	20120618	20	924	18.28	0.0129732527590905	-0.00141460247110275
5	A	26	50	20120618	20	926	18.32	0.0128844472184413	-0.00167578650286962
5	A	26	50	20120618	20	928	18.36	0.0130062251482972	0.000141746625356660
5	A	26	50	20120618	20	930	18.4	0.0128688272296449	0.0004704310704556
5	A	26	50	20120618	20	932	18.44	0.0128653553353493	0.00027643632503707
5	A	26	50	20120618	20	934	18.48	0.0125285674465379	0.00087469815939557
5	A	26	50	20120618	20	936	18.52	0.0125850087098122	0.00158217263610834
5	A	26	50	20120618	20	938	18.56	0.0124589669260657	0.00276361371718263
5	A	26	50	20120618	20	940	18.6	0.0123436017476084	0.00352950157798244
5	A	26	50	20120618	20	942	18.64	0.0115330883778479	0.00373456325163332
5	A	26	50	20120618	20	944	18.68	0.0109611959695734	0.00481330980066233
5	A	26	50	20120618	20	946	18.72	0.0104032257867137	0.00623826785057555
5	A	26	50	20120618	20	948	18.76	0.0102795521035774	0.00559143697273769
5	A	26	50	20120618	20	950	18.8	0.0101188076403306	0.00654825780659349
5	A	26	50	20120618	20	952	18.84	0.0105745870340159	0.00662419357956104
5	A	26	50	20120618	20	954	18.88	0.0106994533234494	0.0062027067434429
5	A	26	50	20120618	20	956	18.92	0.0113059819431867	0.00711043456769448
5	A	26	50	20120618	20	958	18.96	0.0112332468183535	0.00734179778517837
5	A	26	50	20120618	20	960	19	0.0113057203136777	0.00658466390632966
5	A	26	50	20120618	20	962	19.04	0.0120244886998996	0.00648845778610854
5	A	26	50	20120618	20	964	19.08	0.0121153639420973	0.00677885452032657
5	A	26	50	20120618	20	966	19.12	0.0126531094568015	0.00722097515658381
5	A	26	50	20120618	20	968	19.16	0.0128740895183105	0.00740072665010889
5	A	26	50	20120618	20	970	19.2	0.0135503971322716	0.00752087583020506
5	A	26	50	20120618	20	972	19.24	0.0137543144243078	0.00758943506523127
5	A	26	50	20120618	20	974	19.28	0.0143946802248453	0.00715702936904076
5	A	26	50	20120618	20	976	19.32	0.0146902706583711	0.00684864030277544
5	A	26	50	20120618	20	978	19.36	0.0151086091722567	0.00631395443911342
5	A	26	50	20120618	20	980	19.4	0.0150730558432987	0.0068858624037371
5	A	26	50	20120618	20	982	19.44	0.0157399636039748	0.00691500227418979
5	A	26	50	20120618	20	984	19.48	0.0156789544308940	0.0066533303387439
5	A	26	50	20120618	20	986	19.52	0.0165074078067999	0.0065927242165284
5	A	26	50	20120618	20	988	19.56	0.0173644000123946	0.0069057674596275
5	A	26	50	20120618	20	990	19.6	0.0174057445458906	0.00682270362604151
5	A	26	50	20120618	20	992	19.64	0.0182599719639708	0.00717516807219176
5	A	26	50	20120618	20	994	19.68	0.0178996020640069	0.00853171000549128
5	A	26	50	20120618	20	996	19.72	0.0180944665507663	0.00870386222243896
5	A	26	50	20120618	20	998	19.76	0.0177272659992961	0.00895680846020501
5	A	26	50	20120618	20	1000	19.8	0.0179205677800691	0.00941818856386142
5	A	26	50	20120618	20	1002	19.84	0.0173956307975993	0.0104552971300803
5	A	26	50	20120618	20	1004	19.88	0.0176737309448925	0.00981653009797505
5	A	26	50	20120618	20	1006	19.92	0.0172873600214776	0.0106588434738991
5	A	26	50	20120618	20	1008	19.96	0.0165087385817621	0.0101739216641766
5	A	26	50	20120618	20	1010	20	0.0164313535227359	0.0108951698738801
5	A	26	50	20120618	20	1012	20.04	0.0162001642535201	0.0113479805504553
5	A	26	50	20120618	20	1014	20.08	0.0159704026328956	0.0118147077955911
5	A	26	50	20120618	20	1016	20.12	0.015365868761388	0.0124456026079013
5	A	26	50	20120618	20	1018	20.16	0.0150074787604114	0.0129905698041618
5	A	26	50	20120618	20	1020	20.2	0.0149544528228902	0.0127803116027760
5	A	26	50	20120618	20	1022	20.24	0.0145512817494611	0.0131616047923952
5	A	26	50	20120618	20	1024	20.28	0.0139028436179096	0.0137310590964882
5	A	26	50	20120618	20	1026	20.32	0.0137577594485457	0.0140738220376005
5	A	26	50	20120618	20	1028	20.36	0.0135467446429041	0.0147431127481292
5	A	26	50	20120618	20	1030	20.4	0.0137363058288045	0.0160151271368057
5	A	26	50	20120618	20	1032	20.44	0.0135112903088954	0.0164528120922245
5	A	26	50	20120618	20	1034	20.48	0.0130605875176349	0.0174427545148179
5	A	26	50	20120618	20	1036	20.52	0.0130985874360558	0.0167529152812279
5	A	26	50	20120618	20	1038	20.56	0.0133009118993567	0.0179401970643148
5	A	26	50	20120618	20	1040	20.6	0.0130186985119174	0.0186120262881879
5	A	26	50	20120618	20	1042	20.64	0.0131456878187507	0.0199268277081940
5	A	26	50	20120618	20	1044	20.68	0.0127604419022246	0.0194508175652348
5	A	26	50	20120618	20	1046	20.72	0.0122300481767244	0.0205901716506929
5	A	26	50	20120618	20	1048	20.76	0.0121265489571621	0.0197713207848755
5	A	26	50	20120618	20	1050	20.8	0.0118772018929123	0.0200522048115662
5	A	26	50	20120618	20	1052	20.84	0.0119704692773508	0.0207148345762161
5	A	26	50	20120618	20	1054	20.88	0.0120230073111930	0.0204473360808932
5	A	26	50	20120618	20	1056	20.92	0.0122186142600726	0.0197427536709155
5	A	26	50	20120618	20	1058	20.96	0.0121928614311018	0.0198713198258709
5	A	26	50	20120618	20	1060	21	0.0124893088780464	0.0195403655680043
5	A	26	50	20120618	20	1062	21.04	0.0123991598345130	0.0194893760980130
5	A	26	50	20120618	20	1064	21.08	0.0123306482584838	0.0192228604811159
5	A	26	50	20120618	20	1066	21.12	0.0124507644874040	0.0198354482988613
5	A	26	50	20120618	20	1068	21.16	0.0122631054187449	0.0194571390998587
5	A	26	50	20120618	20	1070	21.2	0.0125584356369752	0.0190349539250834
5	A	26	50	20120618	20	1072	21.24	0.0123722756346923	0.0193464132489927
5	A	26	50	20120618	20	1074	21.28	0.0124161021129902	0.0190623118864475
5	A	26	50	20120618	20	1076	21.32	0.0127294706252086	0.0190143912598865
5	A	26	50	20120618	20	1078	21.36	0.0125849097148629	0.0192643110806291
5	A	26	50	20120618	20	1080	21.4	0.0127222510649727	0.0197271619663904
5	A	26	50	20120618	20	1082	21.44	0.0130482202200319	0.0191824139732321
5	A	26	50	20120618	20	1084	21.48	0.0127964689927261	0.0197496762463033
5	A	26	50	20120618	20	1086	21.52	0.0133261061139704	0.0196025838936809
5	A	26	50	20120618	20	1088	21.56	0.0130211451013803	0.0201974586865575
5	A	26	50	20120618	20	1090	21.6	0.0132341327349415	0.0197881782105389
5	A	26	50	20120618	20	1092	21.64	0.0133061303474019	0.0198676428706087
5	A	26	50	20120618	20	1094	21.68	0.0134122105067155	0.0201759272850704
5	A	26	50	20120618	20	1096	21.72	0.0137093155629667	0.0198281933832863
5	A	26	50	20120618	20	1098	21.76	0.0141768192113481	0.0208703627127381
5	A	26	50	20120618	20	1100	21.8	0.0146843026771379	0.0209544447800890
5	A	26	50	20120618	20	1102	21.84	0.0150996501293391	0.0211094496575929
5	A	26	50	20120618	20	1104	21.88	0.0155838697820278	0.0223918655870206
5	A	26	50	20120618	20	1106	21.92	0.0158669882661471	0.0229478000094573
5	A	26	50	20120618	20	1108	21.96	0.0156817616448153	0.0226026965448992
5	A	26	50	20120618	20	1110	22	0.0158507884497901	0.0235637677976167
5	A	26	50	20120618	20	1112	22.04	0.0162086551917486	0.0245175841347592
5	A	26	50	20120618	20	1114	22.08	0.01617252203523	0.0249119375866270
5	A	26	50	20120618	20	1116	22.12	0.0163765223416023	0.0256234991405350
5	A	26	50	20120618	20	1118	22.16	0.0163690977203999	0.0258123673617899
5	A	26	50	20120618	20	1120	22.2	0.0168838714571037	0.0272342176773998
5	A	26	50	20120618	20	1122	22.24	0.016998493466334	0.0277445366413822
5	A	26	50	20120618	20	1124	22.28	0.0168198075827282	0.0282343495087101
5	A	26	50	20120618	20	1126	22.32	0.0164176052455893	0.0290738266793348
5	A	26	50	20120618	20	1128	22.36	0.0160620012453305	0.0294551693664287
5	A	26	50	20120618	20	1130	22.4	0.0160137058521755	0.0293152329344318
5	A	26	50	20120618	20	1132	22.44	0.0159213577065525	0.0296359765703781
5	A	26	50	20120618	20	1134	22.48	0.0155497023823609	0.0303575083299008
5	A	26	50	20120618	20	1136	22.52	0.015530115524522	0.0303029903970713
5	A	26	50	20120618	20	1138	22.56	0.0144378476796232	0.0315262144178459
5	A	26	50	20120618	20	1140	22.6	0.0137751472042951	0.0315383766544824
5	A	26	50	20120618	20	1142	22.64	0.0134300790950761	0.0320114310910962
5	A	26	50	20120618	20	1144	22.68	0.0124491805682141	0.0324904252246719
5	A	26	50	20120618	20	1146	22.72	0.0120885561098090	0.0331258313782462
5	A	26	50	20120618	20	1148	22.76	0.011636856297987	0.0341020630003523
5	A	26	50	20120618	20	1150	22.8	0.0109648220131473	0.0351045989947186
5	A	26	50	20120618	20	1152	22.84	0.0102976667650978	0.0361302573808297
5	A	26	50	20120618	20	1154	22.88	0.00991688976342885	0.0364479604576168
5	A	26	50	20120618	20	1156	22.92	0.00928643335732292	0.0381242277930976
5	A	26	50	20120618	20	1158	22.96	0.00860174186109999	0.0383603307473358
5	A	26	50	20120618	20	1160	23	0.00805345126296794	0.0387749781638236
5	A	26	50	20120618	20	1162	23.04	0.00738756880712456	0.039646487271636
5	A	26	50	20120618	20	1164	23.08	0.00709093751241681	0.0411672618259339
5	A	26	50	20120618	20	1166	23.12	0.00639302311938569	0.0415763938095285
5	A	26	50	20120618	20	1168	23.16	0.0061823052985921	0.0427977086419939
5	A	26	50	20120618	20	1170	23.2	0.00529318923192813	0.0435059467940303
5	A	26	50	20120618	20	1172	23.24	0.00492344309604569	0.0443850926550795
5	A	26	50	20120618	20	1174	23.28	0.00420940666840351	0.0446133467240466
5	A	26	50	20120618	20	1176	23.32	0.0038166795621325	0.0461142515777931
5	A	26	50	20120618	20	1178	23.36	0.00372822050380606	0.0458416619136457
5	A	26	50	20120618	20	1180	23.4	0.00368791541727843	0.0468422180090247
5	A	26	50	20120618	20	1182	23.44	0.00331866425614282	0.046286997764437
5	A	26	50	20120618	20	1184	23.48	0.00333994817025653	0.0455809516434222
5	A	26	50	20120618	20	1186	23.52	0.00333839253533792	0.0452077406843120
5	A	26	50	20120618	20	1188	23.56	0.00332813948701071	0.0453503641220773
5	A	26	50	20120618	20	1190	23.6	0.00314726157238319	0.0448148014460066
5	A	26	50	20120618	20	1192	23.64	0.00319838539266298	0.0450907852227037
5	A	26	50	20120618	20	1194	23.68	0.00306361084016883	0.0447847494078062
5	A	26	50	20120618	20	1196	23.72	0.00286208540753066	0.0444791378569774
5	A	26	50	20120618	20	1198	23.76	0.00282496230151837	0.0441412115262483
5	A	26	50	20120618	20	1200	23.8	0.00294757461737612	0.0435181090306667
5	A	26	50	20120618	20	1202	23.84	0.0025259975544327	0.0429432312175621
5	A	26	50	20120618	20	1204	23.88	0.00225036733112618	0.0422122242271714
5	A	26	50	20120618	20	1206	23.92	0.00212443161339686	0.0414036476228846
5	A	26	50	20120618	20	1208	23.96	0.00185085199975578	0.0410252747842717
5	A	26	50	20120618	20	1210	24	0.0013560186742814	0.0409149661264066
5	A	26	50	20120618	20	1212	24.04	0.0005684431413959	0.0397430073472680
5	A	26	50	20120618	20	1214	24.08	-0.000552250396106698	0.0398386788947625
5	A	26	50	20120618	20	1216	24.12	-0.0013084303879076	0.0381922514654478
5	A	26	50	20120618	20	1218	24.16	-0.0018904499795022	0.0378944887998901
5	A	26	50	20120618	20	1220	24.2	-0.0021940816313437	0.0385856149678218
5	A	26	50	20120618	20	1222	24.24	-0.0027706565007233	0.0381073279410273
5	A	26	50	20120618	20	1224	24.28	-0.0033890213808709	0.0377971201961207
5	A	26	50	20120618	20	1226	24.32	-0.0039908399623388	0.0368404754318534
5	A	26	50	20120618	20	1228	24.36	-0.0044503179487538	0.0370444050275476
5	A	26	50	20120618	20	1230	24.4	-0.0049274028940203	0.0367151053995491
5	A	26	50	20120618	20	1232	24.44	-0.0061402041608403	0.0354793938730187
5	A	26	50	20120618	20	1234	24.48	-0.0071006814438616	0.0353451001531358
5	A	26	50	20120618	20	1236	24.52	-0.0084120463249111	0.0344130273495147
5	A	26	50	20120618	20	1238	24.56	-0.009544527332456	0.0340808497969167
5	A	26	50	20120618	20	1240	24.6	-0.0103760707649958	0.0345696161462085
5	A	26	50	20120618	20	1242	24.64	-0.0113335145599258	0.0340225771270791
5	A	26	50	20120618	20	1244	24.68	-0.0124371668240018	0.0341572102582170
5	A	26	50	20120618	20	1246	24.72	-0.0139409496023478	0.0350833292227405
5	A	26	50	20120618	20	1248	24.76	-0.0152102487009845	0.0361896260661781
5	A	26	50	20120618	20	1250	24.8	-0.0155242960357129	0.0364128384637953
5	A	26	50	20120618	20	1252	24.84	-0.016220294169367	0.0358716967152210
5	A	26	50	20120618	20	1254	24.88	-0.0174607362402635	0.0362119211429889
5	A	26	50	20120618	20	1256	24.92	-0.0185543744581043	0.0361939337606891
5	A	26	50	20120618	20	1258	24.96	-0.0195099854322575	0.0370896697610385
5	A	26	50	20120618	20	1260	25	-0.0204963704006347	0.0378184430011074
5	A	26	50	20120618	20	1262	25.04	-0.0220136490190064	0.0385938874100549
5	A	26	50	20120618	20	1264	25.08	-0.0233346298451733	0.0387455271663872
5	A	26	50	20120618	20	1266	25.12	-0.0242074265944342	0.0398780852485713
5	A	26	50	20120618	20	1268	25.16	-0.0249249837067399	0.0402435328823309
5	A	26	50	20120618	20	1270	25.2	-0.0257745017936574	0.0406586045628874
5	A	26	50	20120618	20	1272	25.24	-0.0265041369968926	0.0412846344805431
5	A	26	50	20120618	20	1274	25.28	-0.0278524623493947	0.0430598826232544
5	A	26	50	20120618	20	1276	25.32	-0.028565480543272	0.0433066911741598
5	A	26	50	20120618	20	1278	25.36	-0.0292530428930265	0.0435518026687903
5	A	26	50	20120618	20	1280	25.4	-0.0296189777233584	0.0429645434159470
5	A	26	50	20120618	20	1282	25.44	-0.0304912858618336	0.0439656439835475
5	A	26	50	20120618	20	1284	25.48	-0.0314209120759917	0.0439406901852394
5	A	26	50	20120618	20	1286	25.52	-0.0320461924604593	0.044705864575297
5	A	26	50	20120618	20	1288	25.56	-0.0325842865788067	0.0444226117408893
5	A	26	50	20120618	20	1290	25.6	-0.0336499106401904	0.0438487097351427
5	A	26	50	20120618	20	1292	25.64	-0.0343956820201722	0.0441157981085325
5	A	26	50	20120618	20	1294	25.68	-0.0344628288801137	0.0438379334277974
5	A	26	50	20120618	20	1296	25.72	-0.0343929030905222	0.0443961871604764
5	A	26	50	20120618	20	1298	25.76	-0.0347910395636693	0.0434366079030672
5	A	26	50	20120618	20	1300	25.8	-0.0346326335025479	0.0430533701697997
5	A	26	50	20120618	20	1302	25.84	-0.0348335366812186	0.0432914388808896
5	A	26	50	20120618	20	1304	25.88	-0.0349478051370583	0.0422024944378623
5	A	26	50	20120618	20	1306	25.92	-0.0348134336354294	0.0417359665968388
5	A	26	50	20120618	20	1308	25.96	-0.0351283507114987	0.0409294688864887
5	A	26	50	20120618	20	1310	26	-0.034964393862145	0.0405243461983435
5	A	26	50	20120618	20	1312	26.04	-0.0353164976838368	0.0390048090809127
5	A	26	50	20120618	20	1314	26.08	-0.0354708095966951	0.0375825132880306
5	A	26	50	20120618	20	1316	26.12	-0.0356558594413317	0.0370910033644278
5	A	26	50	20120618	20	1318	26.16	-0.0359728554113376	0.0365719162763588
5	A	26	50	20120618	20	1320	26.2	-0.0364915182353379	0.0351999169888225
5	A	26	50	20120618	20	1322	26.24	-0.0369749671416352	0.0356458892357169
5	A	26	50	20120618	20	1324	26.28	-0.0377015900699825	0.0343719656587312
5	A	26	50	20120618	20	1326	26.32	-0.0385533001879217	0.0336353725247692
5	A	26	50	20120618	20	1328	26.36	-0.0387971106060748	0.0313610342737608
5	A	26	50	20120618	20	1330	26.4	-0.0392927217490084	0.0317412455900048
5	A	26	50	20120618	20	1332	26.44	-0.0393259557677242	0.0319023245147591
5	A	26	50	20120618	20	1334	26.48	-0.0395035102804801	0.0320851116176958
5	A	26	50	20120618	20	1336	26.52	-0.0394523864602004	0.0308156428134316
5	A	26	50	20120618	20	1338	26.56	-0.0395812920264107	0.0311432453851553
5	A	26	50	20120618	20	1340	26.6	-0.0394120106629946	0.0297400626885687
5	A	26	50	20120618	20	1342	26.64	-0.0397471085665989	0.0293194048644409
5	A	26	50	20120618	20	1344	26.68	-0.0393485831847222	0.0284910999809589
5	A	26	50	20120618	20	1346	26.72	-0.0394927622574061	0.0273165249067300
5	A	26	50	20120618	20	1348	26.76	-0.0399889390857647	0.0265408994784464
5	A	26	50	20120618	20	1350	26.8	-0.0399651802979168	0.0268729568228916
5	A	26	50	20120618	20	1352	26.84	-0.0399911311167864	0.0245976993330677
5	A	26	50	20120618	20	1354	26.88	-0.0399153999805213	0.0246459947262227
5	A	26	50	20120618	20	1356	26.92	-0.0401044096231325	0.0243305543911354
5	A	26	50	20120618	20	1358	26.96	-0.040079095200366	0.0226916222937012
5	A	26	50	20120618	20	1360	27	-0.0400245772675365	0.0230733892448638
5	A	26	50	20120618	20	1362	27.04	-0.0397929290860198	0.0211101779775775
5	A	26	50	20120618	20	1364	27.08	-0.0399248045007111	0.0205297140209015
5	A	26	50	20120618	20	1366	27.12	-0.0397826053270145	0.0202641954245659
5	A	26	50	20120618	20	1368	27.16	-0.0399369667373475	0.0194666496860656
5	A	26	50	20120618	20	1370	27.2	-0.0398414366112092	0.0178904379601227
5	A	26	50	20120618	20	1372	27.24	-0.0399993335554482	0.0161279743080152
5	A	26	50	20120618	20	1374	27.28	-0.0400291027509361	0.0156798807407773
5	A	26	50	20120618	20	1376	27.32	-0.0403529576567195	0.0151045786636040
5	A	26	50	20120618	20	1378	27.36	-0.0402277997564495	0.0136089064000382
5	A	26	50	20120618	20	1380	27.4	-0.0405375125266092	0.0133240837885762
5	A	26	50	20120618	20	1382	27.44	-0.0405873635546829	0.0114875153458004
5	A	26	50	20120618	20	1384	27.48	-0.0404660947417094	0.00986661447128649
5	A	26	50	20120618	20	1386	27.52	-0.0408148398061906	0.00852381869381324
5	A	26	50	20120618	20	1388	27.56	-0.0406322648352882	0.00763102567188711
5	A	26	50	20120618	20	1390	27.6	-0.0410573067214595	0.0060416617598141
5	A	26	50	20120618	20	1392	27.64	-0.0405867271585798	0.00441467976698197
5	A	26	50	20120618	20	1394	27.68	-0.0407216431324302	0.00284037722934825
5	A	26	50	20120618	20	1396	27.72	-0.0404965710439785	0.00219118249354088
5	A	26	50	20120618	20	1398	27.76	-0.0403069957159424	0.00028857027740224
5	A	26	50	20120618	20	1400	27.8	-0.039942057906172	0.000282984133830861
5	A	26	50	20120618	20	1402	27.84	-0.0397284409475756	-0.0016651657590162
5	A	26	50	20120618	20	1404	27.88	-0.0392701650426886	-0.00258574807744296
5	A	26	50	20120618	20	1406	27.92	-0.0388606087950253	-0.00283337687221449
5	A	26	50	20120618	20	1408	27.96	-0.0380639822953406	-0.00477424356521536
5	A	26	50	20120618	20	1410	28	-0.0373780180069115	-0.00516506148317716
5	A	26	50	20120618	20	1412	28.04	-0.0364860735131228	-0.00555708148266696
5	A	26	50	20120618	20	1414	28.08	-0.0361416418000068	-0.00576546585108266
5	A	26	50	20120618	20	1416	28.12	-0.0354821233051941	-0.00564023724013446
5	A	26	50	20120618	20	1418	28.16	-0.0349554701745664	-0.00599435631615276
5	A	26	50	20120618	20	1420	28.2	-0.0348112203912043	-0.00549245192286646
5	A	26	50	20120618	20	1422	28.24	-0.034755571087525	-0.00609610898196546
5	A	26	50	20120618	20	1424	28.28	-0.0342047349049806	-0.00583589368648886
5	A	26	50	20120618	20	1426	28.32	-0.0335926632751856	-0.00618039611028286
5	A	26	50	20120618	20	1428	28.36	-0.0331941378933088	-0.00665642039537766
5	A	26	50	20120618	20	1430	28.4	-0.0330634645601456	-0.00659716484711426
5	A	26	50	20120618	20	1432	28.44	-0.0325757023024831	-0.00673024234333356
5	A	26	50	20120618	20	1434	28.48	-0.0322384123678571	-0.00669389705478056
5	A	26	50	20120618	20	1436	28.52	-0.030982732145826	-0.00672925239383986
5	A	26	50	20120618	20	1438	28.56	-0.030445189570768	-0.00718957890839236
5	A	26	50	20120618	20	1440	28.6	-0.0294245516428033	-0.00787632101428066
5	A	26	50	20120618	20	1442	28.64	-0.028734274003009	-0.00776898220489656
5	A	26	50	20120618	20	1444	28.68	-0.0274708156063849	-0.00812196991006496
5	A	26	50	20120618	20	1446	28.72	-0.026483411697136	-0.00859700424566606
5	A	26	50	20120618	20	1448	28.76	-0.0255571725244598	-0.00826445192647396
5	A	26	50	20120618	20	1450	28.8	-0.024546009827363	-0.00829994868688956
5	A	26	50	20120618	20	1452	28.84	-0.0235426253048593	-0.00880482292865676
5	A	26	50	20120618	20	1454	28.88	-0.0225733233292088	-0.00935834611696956
5	A	26	50	20120618	20	1456	28.92	-0.0216165371435852	-0.0101304360113472
5	A	26	50	20120618	20	1458	28.96	-0.0204873583247084	-0.0100991111809407
5	A	26	50	20120618	20	1460	29	-0.0197660386972201	-0.0111322648989323
5	A	26	50	20120618	20	1462	29.04	-0.0184876249921738	-0.0112405583024710
5	A	26	50	20120618	20	1464	29.08	-0.017553289446853	-0.0114369572109456
5	A	26	50	20120618	20	1466	29.12	-0.0168016702937907	-0.0120181636297419
5	A	26	50	20120618	20	1468	29.16	-0.0161175161987215	-0.0120324047603150
5	A	26	50	20120618	20	1470	29.2	-0.015084093780153	-0.0134913640398016
5	A	26	50	20120618	20	1472	29.24	-0.0146314464452442	-0.0140673307973493
5	A	26	50	20120618	20	1474	29.28	-0.0138434537193578	-0.0145637126866744
5	A	26	50	20120618	20	1476	29.32	-0.0128690252195436	-0.0165552435805473
5	A	26	50	20120618	20	1478	29.36	-0.0127966634470909	-0.0173839267661571
5	A	26	50	20120618	20	1480	29.4	-0.0126413368360016	-0.0200671601199884
5	A	26	50	20120618	20	1482	29.44	-0.0124004255556513	-0.0207840956854334
5	A	26	50	20120618	20	1484	29.48	-0.0122179212954271	-0.0225779548786256
5	A	26	50	20120618	20	1486	29.52	-0.0121796951028361	-0.0235464507525455
5	A	26	50	20120618	20	1488	29.56	-0.0116867426813997	-0.0246872544069050
5	A	26	50	20120618	20	1490	29.6	-0.0107570669697669	-0.0248245462595402
5	A	26	50	20120618	20	1492	29.64	-0.0098731834932837	-0.0248133739723975
5	A	26	50	20120618	20	1494	29.68	-0.0089639431676272	-0.0245106332751003
5	A	26	50	20120618	20	1496	29.72	-0.0081381060868116	-0.0235487629917200
5	A	26	50	20120618	20	1498	29.76	-0.007256117656502	-0.0228527719291337
5	A	26	50	20120618	20	1500	29.8	-0.0065231449092597	-0.0219919259915816
5	A	26	50	20120618	20	1502	29.84	-0.0066824772802644	-0.0218092590967977
5	A	26	50	20120618	20	1504	29.88	-0.0063272904730066	-0.0211443736615158
5	A	26	50	20120618	20	1506	29.92	-0.0056497761106127	-0.0211108214447485
5	A	26	50	20120618	20	1508	29.96	-0.0049559275815734	-0.0199949008780189
5	A	26	50	20120618	20	1510	30	-0.0038802131064221	-0.0189439209980735
5	A	26	50	20120618	20	1512	30.04	-0.003390181035992	-0.0184003043757651
5	A	26	50	20120618	20	1514	30.08	-0.00162164333663420	-0.0175162016961798
5	A	26	50	20120618	20	1516	30.12	-0.000573583807695099	-0.0166122222449753
5	A	26	50	20120618	20	1518	30.16	0.000944687588597401	-0.0167691716661274
5	A	26	50	20120618	20	1520	30.2	0.00156746481505964	-0.0154929429210351
5	A	26	50	20120618	20	1522	30.24	0.00276625829654425	-0.0148901697454126
5	A	26	50	20120618	20	1524	30.28	0.0042448044338697	-0.0140666590459071
5	A	26	50	20120618	20	1526	30.32	0.00524434229548376	-0.0137259467144602
5	A	26	50	20120618	20	1528	30.36	0.00619015418386326	-0.0117218505330857
5	A	26	50	20120618	20	1530	30.4	0.00740705667001406	-0.0108899818314266
5	A	26	50	20120618	20	1532	30.44	0.00814602568276088	-0.00996753275109746
5	A	26	50	20120618	20	1534	30.48	0.00901329214988618	-0.00824650555636746
5	A	26	50	20120618	20	1536	30.52	0.0101950302158086	-0.00798546294595686
5	A	26	50	20120618	20	1538	30.56	0.0114178229014467	-0.00566070091038206
5	A	26	50	20120618	20	1540	30.6	0.0121916947049128	-0.00434529844961194
5	A	26	50	20120618	20	1542	30.64	0.013771505604372	-0.00273380916635562
5	A	26	50	20120618	20	1544	30.68	0.0143505765606891	-0.00241525049036326
5	A	26	50	20120618	20	1546	30.72	0.0148428077332087	-0.00017874245214833
5	A	26	50	20120618	20	1548	30.76	0.0150636138464495	0.00096581381789893
5	A	26	50	20120618	20	1550	30.8	0.0147381559295931	0.00292387239807075
5	A	26	50	20120618	20	1552	30.84	0.0139755419731902	0.00398911532889944
5	A	26	50	20120618	20	1554	30.88	0.0131981756480114	0.0049453061306132
5	A	26	50	20120618	20	1556	30.92	0.0122662124459414	0.00758108696257259
5	A	26	50	20120618	20	1558	30.96	0.0119376807359072	0.00775783113095729
5	A	26	50	20120618	20	1560	31	0.0118661851692614	0.00932200082841661
5	A	26	50	20120618	20	1562	31.04	0.0122559141427802	0.00940276656496374
5	A	26	50	20120618	20	1564	31.08	0.0125185265302451	0.0102329735656871
5	A	26	50	20120618	20	1566	31.12	0.0129036380964827	0.0103869177830192
5	A	26	50	20120618	20	1568	31.16	0.0137950522601855	0.00950981546056757
5	A	26	50	20120618	20	1570	31.2	0.0141213275924810	0.00933224468435566
5	A	26	50	20120618	20	1572	31.24	0.0147347264617043	0.00900204208099751
5	A	26	50	20120618	20	1574	31.28	0.01553121436846	0.00865364774147978
5	A	26	50	20120618	20	1576	31.32	0.0167631541874195	0.0086902433458333
5	A	26	50	20120618	20	1578	31.36	0.0185112352875976	0.00757128929101246
5	A	26	50	20120618	20	1580	31.4	0.0192835726693486	0.00656726130133787
5	A	26	50	20120618	20	1582	31.44	0.0194214938470191	0.00579510776734998
5	A	26	50	20120618	20	1584	31.48	0.0196843254375861	0.00533933502046837
5	A	26	50	20120618	20	1586	31.52	0.0198616466051043	0.00456539957739189
5	A	26	50	20120618	20	1588	31.56	0.0201777374784303	0.00376766999112847
5	A	26	50	20120618	20	1590	31.6	0.0206745789871632	0.00229380490069448
5	A	26	50	20120618	20	1592	31.64	0.0214749672949239	0.00178045951968867
5	A	26	50	20120618	20	1594	31.68	0.0228137113505409	-6.11930208438798e-05
5	A	26	50	20120618	20	1596	31.72	0.024161322525194	-0.00105495382005564
5	A	26	50	20120618	20	1598	31.76	0.025129556769605	-0.00244209226377711
5	A	26	50	20120618	20	1600	31.8	0.0258175575255639	-0.00275436476048471
5	A	26	50	20120618	20	1602	31.84	0.0262401103958653	-0.00320127038833023
5	A	26	50	20120618	20	1604	31.88	0.0265074745408998	-0.00353268426560455
5	A	26	50	20120618	20	1606	31.92	0.027070755802793	-0.0044520645025033
5	A	26	50	20120618	20	1608	31.96	0.0272292537877959	-0.00573606435112086
5	A	26	50	20120618	20	1610	32	0.0274850991633649	-0.00752814163522446
5	A	26	50	20120618	20	1612	32.04	0.0276146976942207	-0.00808952785094406
5	A	26	50	20120618	20	1614	32.08	0.0277964312080535	-0.00891330017995856
5	A	26	50	20120618	20	1616	32.12	0.028343837922709	-0.00940831028212826
5	A	26	50	20120618	20	1618	32.16	0.0287881562468422	-0.0103537396257392
5	A	26	50	20120618	20	1620	32.2	0.0299367868661627	-0.0103149838101691
5	A	26	50	20120618	20	1622	32.24	0.030872868965233	-0.0102650479292817
5	A	26	50	20120618	20	1624	32.28	0.0316216314068993	-0.0100416658260371
5	A	26	50	20120618	20	1626	32.32	0.032283667201853	-0.00889611041410796
5	A	26	50	20120618	20	1628	32.36	0.0328563741971394	-0.00876209246586966
5	A	26	50	20120618	20	1630	32.4	0.0332230373474559	-0.00835074016698216
5	A	26	50	20120618	20	1632	32.44	0.0330875486171127	-0.00687741954876976
5	A	26	50	20120618	20	1634	32.48	0.0331322448367515	-0.00653460711018266
5	A	26	50	20120618	20	1636	32.52	0.033284371789656	-0.00568654566323436
5	A	26	50	20120618	20	1638	32.56	0.0329516356227009	-0.00479584567738056
5	A	26	50	20120618	20	1640	32.6	0.0324331566464636	-0.00461287472668076
5	A	26	50	20120618	20	1642	32.64	0.0319441074544594	-0.00426103253449795
5	A	26	50	20120618	20	1644	32.68	0.031541735411693	-0.0033945721691032
5	A	26	50	20120618	20	1646	32.72	0.031129315381566	-0.00187432794489118
5	A	26	50	20120618	20	1648	32.76	0.0304166790253505	-0.00197093287333689
5	A	26	50	20120618	20	1650	32.8	0.0299384556381663	-0.00159808253868503
5	A	26	50	20120618	20	1652	32.84	0.0293411696111658	-0.00080533805522898
5	A	26	50	20120618	20	1654	32.88	0.0288108183120725	0.000266331769133909
5	A	26	50	20120618	20	1656	32.92	0.0279781222954794	0.00108670998559874
5	A	26	50	20120618	20	1658	32.96	0.0275746683793378	0.00246601368618465
5	A	26	50	20120618	20	1660	33	0.0271501426811168	0.00258751584439594
5	A	26	50	20120618	20	1662	33.04	0.0266665169981242	0.0031769954125321
5	A	26	50	20120618	20	1664	33.08	0.0265976801529757	0.00475387888991716
5	A	26	50	20120618	20	1666	33.12	0.0262969476389371	0.00527353166341115
5	A	26	50	20120618	20	1668	33.16	0.0261655954832639	0.00678954031800386
5	A	26	50	20120618	20	1670	33.2	0.0262215205585879	0.00633989818691515
5	A	26	50	20120618	20	1672	33.24	0.0260586738668807	0.00711311945214264
5	A	26	50	20120618	20	1674	33.28	0.0261236923354108	0.00666640474312804
5	A	26	50	20120618	20	1676	33.32	0.0256939411180768	0.00746540712159759
5	A	26	50	20120618	20	1678	33.36	0.0252754399696316	0.00705022937502391
5	A	26	50	20120618	20	1680	33.4	0.0251084496321866	0.00694272086001231
5	A	26	50	20120618	20	1682	33.44	0.024566077517813	0.00809362907027497
5	A	26	50	20120618	20	1684	33.48	0.0241166404476909	0.00695538514246336
5	A	26	50	20120618	20	1686	33.52	0.0228805187992274	0.00791502803948287
5	A	26	50	20120618	20	1688	33.56	0.0222983436441409	0.00779053481958716
5	A	26	50	20120618	20	1690	33.6	0.021438805854134	0.00768709216856738
5	A	26	50	20120618	20	1692	33.64	0.0208834654013935	0.00758223530398523
5	A	26	50	20120618	20	1694	33.68	0.0205032258008783	0.00734002294715759
5	A	26	50	20120618	20	1696	33.72	0.0190068888569382	0.00750953058474363
5	A	26	50	20120618	20	1698	33.76	0.0178334946510338	0.00846761077577672
5	A	26	50	20120618	20	1700	33.8	0.0178973181091037	0.00870030547532959
5	A	26	50	20120618	20	1702	33.84	0.0174137984921283	0.00889187484448865
5	A	26	50	20120618	20	1704	33.88	0.0165411368002625	0.00890412900500661
5	A	26	50	20120618	20	1706	33.92	0.0162370250229166	0.00899114485839265
5	A	26	50	20120618	20	1708	33.96	0.0161773310684488	0.0093757260945444
5	A	26	50	20120618	20	1710	34	0.0161068586853155	0.00908628112605383
5	A	26	50	20120618	20	1712	34.04	0.0158946128067677	0.00895109715873337
5	A	26	50	20120618	20	1714	34.08	0.0153391804867142	0.00933243978925873
5	A	26	50	20120618	20	1716	34.12	0.0147340984801720	0.00883623126837419
5	A	26	50	20120618	20	1718	34.16	0.0138476129214447	0.00901934356971959
5	A	26	50	20120618	20	1720	34.2	0.0131688031394277	0.0101907522197824
5	A	26	50	20120618	20	1722	34.24	0.0124604730635097	0.0107480160029677
5	A	26	50	20120618	20	1724	34.28	0.0121158433604950	0.0100308683054883
5	A	26	50	20120618	20	1726	34.32	0.0115621787508259	0.0101006456026558
5	A	26	50	20120618	20	1728	34.36	0.0113618553997157	0.00995129050833358
5	A	26	50	20120618	20	1730	34.4	0.0113428483694374	0.00991368656971008
5	A	26	50	20120618	20	1732	34.44	0.0111687233245703	0.00894276531953064
5	A	26	50	20120618	20	1734	34.48	0.0109381782296322	0.00889629426187106
5	A	26	50	20120618	20	1736	34.52	0.0103245226806473	0.00848133571839955
5	A	26	50	20120618	20	1738	34.56	0.0101113922115163	0.00768744430774442
5	A	26	50	20120618	20	1740	34.6	0.00894403174777574	0.00696423175540278
5	A	26	50	20120618	20	1742	34.64	0.00887406989573836	0.00633651821650108
5	A	26	50	20120618	20	1744	34.68	0.0093927475689811	0.00695120684849333
5	A	26	50	20120618	20	1746	34.72	0.00853849823059066	0.00656264389405673
5	A	26	50	20120618	20	1748	34.76	0.00843563540713145	0.00647743045585593
5	A	26	50	20120618	20	1750	34.8	0.00855027862956523	0.00613426446387829
5	A	26	50	20120618	20	1752	34.84	0.00830141239792662	0.00567585420870287
5	A	26	50	20120618	20	1754	34.88	0.00785142378451513	0.00598306382085717
5	A	26	50	20120618	20	1756	34.92	0.00727733085993758	0.00626766722921695
5	A	26	50	20120618	20	1758	34.96	0.00726019766262943	0.00537076591689212
5	A	26	50	20120618	20	1760	35	0.0067020287827642	0.0051251099500401
5	A	26	50	20120618	20	1762	35.04	0.00686487547447147	0.0040301975257796
5	A	26	50	20120618	20	1764	35.08	0.00691095762340139	0.00444524799313267
5	A	26	50	20120618	20	1766	35.12	0.00677735686816401	0.00345235693526177
5	A	26	50	20120618	20	1768	35.16	0.00683227078079095	0.00270068828472484
5	A	26	50	20120618	20	1770	35.2	0.00696618690565275	0.00226462543226204
5	A	26	50	20120618	20	1772	35.24	0.007043810542507	0.00107595319440061
5	A	26	50	20120618	20	1774	35.28	0.00688688063750199	-0.00057878104253681
5	A	26	50	20120618	20	1776	35.32	0.0068276158968504	-0.000135529035429681
5	A	26	50	20120618	20	1778	35.36	0.00614615799993783	-0.00153454899439542
5	A	26	50	20120618	20	1780	35.4	0.00537840974119673	-0.00279803567529079
5	A	26	50	20120618	20	1782	35.44	0.00493635486587015	-0.00382393447770748
5	A	26	50	20120618	20	1784	35.48	0.00439915877313491	-0.00427258665930253
5	A	26	50	20120618	20	1786	35.52	0.00465250806176624	-0.00421565749234921
5	A	26	50	20120618	20	1788	35.56	0.00547417321257282	-0.00567541580249856
5	A	26	50	20120618	20	1790	35.6	0.00594115360193623	-0.00501512656129436
5	A	26	50	20120618	20	1792	35.64	0.00753693804358241	-0.00632495702062866
5	A	26	50	20120618	20	1794	35.68	0.0081925815932342	-0.00634943705739336
5	A	26	50	20120618	20	1796	35.72	0.00916441501116137	-0.00765615624689046
5	A	26	50	20120618	20	1798	35.76	0.00947345602987894	-0.00897791559762346
5	A	26	50	20120618	20	1800	35.8	0.00989443205205836	-0.00868188534367966
5	A	26	50	20120618	20	1802	35.84	0.009799467611345	-0.00914468673196626
5	A	26	50	20120618	20	1804	35.88	0.00961721083849417	-0.00911191233265826
5	A	26	50	20120618	20	1806	35.92	0.00947006191732925	-0.00945252566915586
5	A	26	50	20120618	20	1808	35.96	0.00952726685592724	-0.00986186978478476
5	A	26	50	20120618	20	1810	36	0.008950607133734	-0.00974129393645676
5	A	26	50	20120618	20	1812	36.04	0.00838952497393027	-0.0103264318689565
5	A	26	50	20120618	20	1814	36.08	0.00783453100351258	-0.0108558568581665
5	A	26	50	20120618	20	1816	36.12	0.00766225150734429	-0.0112909820870375
5	A	26	50	20120618	20	1818	36.16	0.00761639563258434	-0.0103060884068618
5	A	26	50	20120618	20	1820	36.2	0.00720306343470955	-0.0106107524346038
5	A	26	50	20120618	20	1822	36.24	0.00727857536787247	-0.0100497268433426
5	A	26	50	20120618	20	1824	36.28	0.00700082382422239	-0.0105232055440251
5	A	26	50	20120618	20	1826	36.32	0.00637553636868694	-0.00957378033999366
5	A	26	50	20120618	20	1828	36.36	0.00590289912507404	-0.00973838772758616
5	A	26	50	20120618	20	1830	36.4	0.00575993627605374	-0.0100725805345105
5	A	26	50	20120618	20	1832	36.44	0.00547829564510714	-0.00934687684497876
5	A	26	50	20120618	20	1834	36.48	0.00539424186202749	-0.00995790902780546
5	A	26	50	20120618	20	1836	36.52	0.00555423891340657	-0.0102833690659823
5	A	26	50	20120618	20	1838	36.56	0.00526979813960647	-0.00940849412989136
5	A	26	50	20120618	20	1840	36.6	0.00486047523718102	-0.0100335270269856
5	A	26	50	20120618	20	1842	36.64	0.00500045409558471	-0.0102914512964912
5	A	26	50	20120618	20	1844	36.68	0.00447500304648499	-0.0105609296908014
5	A	26	50	20120618	20	1846	36.72	0.00395926764455877	-0.0108822672964438
5	A	26	50	20120618	20	1848	36.76	0.00379891703978909	-0.0117947391000904
5	A	26	50	20120618	20	1850	36.8	0.00361419246427192	-0.0131413249699108
5	A	26	50	20120618	20	1852	36.84	0.00311136883217016	-0.0137516288327529
5	A	26	50	20120618	20	1854	36.88	0.00304995660822411	-0.0136641950792592
5	A	26	50	20120618	20	1856	36.92	0.00251246353064078	-0.0157772210602755
5	A	26	50	20120618	20	1858	36.96	0.00207816561670381	-0.0158246042856828
5	A	26	50	20120618	20	1860	37	0.0015264243374796	-0.0173230484078309
5	A	26	50	20120618	20	1862	37.04	0.0009859260560762	-0.0179250932634687
5	A	26	50	20120618	20	1864	37.08	0.0006034802824036	-0.0171513345970875
5	A	26	50	20120618	20	1866	37.12	-3.20743635945989e-05	-0.0175533884418024
5	A	26	50	20120618	20	1868	37.16	-0.000102466843661799	-0.0176922995689665
5	A	26	50	20120618	20	1870	37.2	-0.0011776085623203	-0.0183840762751369
5	A	26	50	20120618	20	1872	37.24	-0.0019568473062557	-0.0182840843052093
5	A	26	50	20120618	20	1874	37.28	-0.00300876763822	-0.0181902936617527
5	A	26	50	20120618	20	1876	37.32	-0.0037840041577739	-0.0191898951629771
5	A	26	50	20120618	20	1878	37.36	-0.0053647060117774	-0.0200236801240132
5	A	26	50	20120618	20	1880	37.4	-0.0062782031202566	-0.0196515439672103
5	A	26	50	20120618	20	1882	37.44	-0.0068634259055701	-0.0204303301628058
5	A	26	50	20120618	20	1884	37.48	-0.0072130689956634	-0.0208402611770631
5	A	26	50	20120618	20	1886	37.52	-0.0070913476343499	-0.0202562899707523
5	A	26	50	20120618	20	1888	37.56	-0.0064799053295901	-0.0197246234530460
5	A	26	50	20120618	20	1890	37.6	-0.0063869773564066	-0.0210049251331980
5	A	26	50	20120618	20	1892	37.64	-0.0059541007270998	-0.0201518573702389
5	A	26	50	20120618	20	1894	37.68	-0.0056858173432498	-0.0203532484525886
5	A	26	50	20120618	20	1896	37.72	-0.0055890568513122	-0.0195887528850410
5	A	26	50	20120618	20	1898	37.76	-0.0047740243621132	-0.0200226548191805
5	A	26	50	20120618	20	1900	37.8	-0.0042075045511621	-0.0198337017451118
5	A	26	50	20120618	20	1902	37.84	-0.0041824729711081	-0.0201585466003889
5	A	26	50	20120618	20	1904	37.88	-0.0038617293351619	-0.0203059076535882
5	A	26	50	20120618	20	1906	37.92	-0.003669891265426	-0.0199187666908886
5	A	26	50	20120618	20	1908	37.96	-0.0030638371143388	-0.0209278717072521
5	A	26	50	20120618	20	1910	38	-0.0024049338024258	-0.0210072303013046
5	A	26	50	20120618	20	1912	38.04	-0.0016776815490432	-0.0218872176194235
5	A	26	50	20120618	20	1914	38.08	-0.0013617462392091	-0.0228024966369913
5	A	26	50	20120618	20	1916	38.12	-0.0002532149383429	-0.0235603029743890
5	A	26	50	20120618	20	1918	38.16	0.000419667874634200	-0.0242807033630618
5	A	26	50	20120618	20	1920	38.2	0.000709864497633201	-0.0254543591984753
5	A	26	50	20120618	20	1922	38.24	0.0012597107306838	-0.0254503994005006
5	A	26	50	20120618	20	1924	38.28	0.00135813999462500	-0.0263798205536922
5	A	26	50	20120618	20	1926	38.32	0.0014553671770381	-0.0267635674038422
5	A	26	50	20120618	20	1928	38.36	0.00188528809999956	-0.0275582140045396
5	A	26	50	20120618	20	1930	38.4	0.00215278659532243	-0.0294584220576222
5	A	26	50	20120618	20	1932	38.44	0.0024623579441259	-0.0307838230082783
5	A	26	50	20120618	20	1934	38.48	0.00263284138906998	-0.0312279567775415
5	A	26	50	20120618	20	1936	38.52	0.00253066445918853	-0.0327214370100856
5	A	26	50	20120618	20	1938	38.56	0.00278034386362549	-0.0342826580722674
5	A	26	50	20120618	20	1940	38.6	0.00293343248175238	-0.0346118162789098
5	A	26	50	20120618	20	1942	38.64	0.00326188358161353	-0.0355997151629055
5	A	26	50	20120618	20	1944	38.68	0.00318685955212964	-0.0380104543120048
5	A	26	50	20120618	20	1946	38.72	0.0032401754034311	-0.0379383294203238
5	A	26	50	20120618	20	1948	38.76	0.00328882434997674	-0.0399653217192731
5	A	26	50	20120618	20	1950	38.8	0.00300824437920192	-0.0403932627432472
5	A	26	50	20120618	20	1952	38.84	0.00289758216794622	-0.0411099154659798
5	A	26	50	20120618	20	1954	38.88	0.00304169052995204	-0.0406730648965627
5	A	26	50	20120618	20	1956	38.92	0.00300188041817124	-0.0424605601287242
5	A	26	50	20120618	20	1958	38.96	0.0029248057790219	-0.0435755261012992
5	A	26	50	20120618	20	1960	39	0.00294121065634543	-0.0439948404225428
5	A	26	50	20120618	20	1962	39.04	0.00325120626921761	-0.0452578745550982
5	A	26	50	20120618	20	1964	39.08	0.00340754757853795	-0.0461323535113916
5	A	26	50	20120618	20	1966	39.12	0.00340196143496658	-0.0467897506858607
5	A	26	50	20120618	20	1968	39.16	0.00326195429229164	-0.0478355616152356
5	A	26	50	20120618	20	1970	39.2	0.00359768859199902	-0.0489956410004503
5	A	26	50	20120618	20	1972	39.24	0.00339694097682016	-0.0507175167233176
5	A	26	50	20120618	20	1974	39.28	0.0034126387473625	-0.0514390484828404
5	A	26	50	20120618	20	1976	39.32	0.00238811173210131	-0.0524608884923331
5	A	26	50	20120618	20	1978	39.36	0.00229922840970616	-0.0543783499508766
5	A	26	50	20120618	20	1980	39.4	0.00222236590259118	-0.0557562889353748
5	A	26	50	20120618	20	1982	39.44	0.00217810101808891	-0.0571016302972604
5	A	26	50	20120618	20	1984	39.48	0.00205315524985324	-0.0566471727689918
5	A	26	50	20120618	20	1986	39.52	0.00184441732804697	-0.0587561894545588
5	A	26	50	20120618	20	1988	39.56	0.00192969440585807	-0.0591059244685336
5	A	26	50	20120618	20	1990	39.6	0.00196738319729531	-0.0598873481724229
5	A	26	50	20120618	20	1992	39.64	0.0013002986599239	-0.0601267745285327
5	A	26	50	20120618	20	1994	39.68	0.000744229887198801	-0.0608321842534444
5	A	26	50	20120618	20	1996	39.72	0.0007455733900831	-0.0620746415786673
5	A	26	50	20120618	20	1998	39.76	0.000530966481993	-0.0621366548433773
5	A	26	50	20120618	20	2000	39.8	-0.000200747615178899	-0.0635405446467451
5	A	26	50	20120618	20	2002	39.84	-0.00114360379721300	-0.0638064167964712
5	A	26	50	20120618	20	2004	39.88	-0.001992202645315	-0.064728271907104
5	A	26	50	20120618	20	2006	39.92	-0.0031534841120577	-0.0659213731790002
5	A	26	50	20120618	20	2008	39.96	-0.0040301550993727	-0.0679984286380575
5	A	26	50	20120618	20	2010	40	-0.0050925123274274	-0.0680250158530302
5	A	26	50	20120618	20	2012	40.04	-0.0051980833698586	-0.0693342240583971
5	A	26	50	20120618	20	2014	40.08	-0.0059693954467769	-0.0701302848726569
5	A	26	50	20120618	20	2016	40.12	-0.0066212771883527	-0.0722702021245617
5	A	26	50	20120618	20	2018	40.16	-0.0065198780759306	-0.0726555753203084
5	A	26	50	20120618	20	2020	40.2	-0.0067455158498072	-0.0746915478753788
5	A	26	50	20120618	20	2022	40.24	-0.0069522738726262	-0.0750412828893537
5	A	26	50	20120618	20	2024	40.28	-0.0069570821987382	-0.075999129735149
5	A	26	50	20120618	20	2026	40.32	-0.007234055924929	-0.0779638259266758
5	A	26	50	20120618	20	2028	40.36	-0.00700700393749	-0.0769910591277975
5	A	26	50	20120618	20	2030	40.4	-0.0071607289517199	-0.0793370980064182
5	A	26	50	20120618	20	2032	40.44	-0.0070696535983031	-0.0799930102566469
5	A	26	50	20120618	20	2034	40.48	-0.0070437027794336	-0.0809786463989428
5	A	26	50	20120618	20	2036	40.52	-0.007787084138495	-0.0817573830970635
5	A	26	50	20120618	20	2038	40.56	-0.008047511566006	-0.0829446860933539
5	A	26	50	20120618	20	2040	40.6	-0.0088196721710617	-0.0827698892970445
5	A	26	50	20120618	20	2042	40.64	-0.0098286428371368	-0.0855159384817825
5	A	26	50	20120618	20	2044	40.68	-0.0101876409499452	-0.0859999530735047
5	A	26	50	20120618	20	2046	40.72	-0.01087940351398	-0.0874347434432103
5	A	26	50	20120618	20	2048	40.76	-0.0112048140546821	-0.0893724988663739
5	A	26	50	20120618	20	2050	40.8	-0.0118306742667103	-0.0914319473665797
5	A	26	50	20120618	20	2052	40.84	-0.0125430136380776	-0.0915496099349692
5	A	26	50	20120618	20	2054	40.88	-0.0125918747166576	-0.0923035978957484
5	A	26	50	20120618	20	2056	40.92	-0.0133864506066769	-0.094902427448643
5	A	26	50	20120618	20	2058	40.96	-0.0148349588479376	-0.095743248122152
5	A	26	50	20120618	20	2060	41	-0.0157805020357402	-0.09658597798397
5	A	26	50	20120618	20	2062	41.04	-0.0170578197252756	-0.096558825083573
5	A	26	50	20120618	20	2064	41.08	-0.0185718060544741	-0.098126551528141
5	A	26	50	20120618	20	2066	41.12	-0.0200799233973888	-0.099320713460209
5	A	26	50	20120618	20	2068	41.16	-0.0214519933956032	-0.100783151705059
5	A	26	50	20120618	20	2070	41.2	-0.0220219921719176	-0.101234215120778
5	A	26	50	20120618	20	2072	41.24	-0.0231278364670153	-0.103736595308719
5	A	26	50	20120618	20	2074	41.28	-0.0243133716963526	-0.105011791677911
5	A	26	50	20120618	20	2076	41.32	-0.0248476615802172	-0.104282340322439
5	A	26	50	20120618	20	2078	41.36	-0.0259408486639316	-0.105061571995307
5	A	26	50	20120618	20	2080	41.4	-0.0261333938404487	-0.105479967077735
5	A	26	50	20120618	20	2082	41.44	-0.0271118882042546	-0.104855026104522
5	A	26	50	20120618	20	2084	41.48	-0.0280156413812891	-0.104104007992224
5	A	26	50	20120618	20	2086	41.52	-0.0287540022822042	-0.104147707191301
5	A	26	50	20120618	20	2088	41.56	-0.0304364214466813	-0.104808639899676
5	A	26	50	20120618	20	2090	41.6	-0.0321191234538709	-0.104101745250524
5	A	26	50	20120618	20	2092	41.64	-0.0336997899525353	-0.103547797798142
5	A	26	50	20120618	20	2094	41.68	-0.0349870071370073	-0.102858792950554
5	A	26	50	20120618	20	2096	41.72	-0.0360694461976477	-0.102538615000033
5	A	26	50	20120618	20	2098	41.76	-0.0378289400012742	-0.102094339809413
5	A	26	50	20120618	20	2100	41.8	-0.0388421533080364	-0.101164565102831
5	A	26	50	20120618	20	2102	41.84	-0.0396080206627395	-0.101136917227687
5	A	26	50	20120618	20	2104	41.88	-0.0406492353980367	-0.10106726720974
5	A	26	50	20120618	20	2106	41.92	-0.0414538522043489	-0.101637265986054
5	A	26	50	20120618	20	2108	41.96	-0.0419714543681774	-0.101773030488042
5	A	26	50	20120618	20	2110	42	-0.0432627020613022	-0.102680884884408
5	A	26	50	20120618	20	2112	42.04	-0.0442025883948554	-0.104641550567282
5	A	26	50	20120618	20	2114	42.08	-0.0448415300823355	-0.104715372515238
5	A	26	50	20120618	20	2116	42.12	-0.0452358835342033	-0.104823064878012
5	A	26	50	20120618	20	2118	42.16	-0.0456175090640096	-0.105640692449098
5	A	26	50	20120618	20	2120	42.2	-0.0464459553688478	-0.106350910500122
5	A	26	50	20120618	20	2122	42.24	-0.0474874529468575	-0.108687969122622
5	A	26	50	20120618	20	2124	42.28	-0.0486409562390071	-0.109157983000076
5	A	26	50	20120618	20	2126	42.32	-0.0491180411842736	-0.11104687734466
5	A	26	50	20120618	20	2128	42.36	-0.0491323247412536	-0.110119011826387
5	A	26	50	20120618	20	2130	42.4	-0.0496775747802265	-0.111618714598606
5	A	26	50	20120618	20	2132	42.44	-0.0499573062228639	-0.112559449460296
5	A	26	50	20120618	20	2134	42.48	-0.0503276887548495	-0.113767329263919
5	A	26	50	20120618	20	2136	42.52	-0.050387580699216	-0.113167207738726
5	A	26	50	20120618	20	2138	42.56	-0.0503070412368388	-0.112315780463499
5	A	26	50	20120618	20	2140	42.6	-0.050426330150825	-0.113103002442994
5	A	26	50	20120618	20	2142	42.64	-0.0506557155906419	-0.11264875704676
5	A	26	50	20120618	20	2144	42.68	-0.051074747069173	-0.112149115395174
5	A	26	50	20120618	20	2146	42.72	-0.0512494731548043	-0.111630735413886
5	A	26	50	20120618	20	2148	42.76	-0.0518614033632431	-0.11154489265065
5	A	26	50	20120618	20	2150	42.8	-0.0525748033947822	-0.110749468232493
5	A	26	50	20120618	20	2152	42.84	-0.0532673437762763	-0.110474120851899
5	A	26	50	20120618	20	2154	42.88	-0.0533588433937619	-0.109306404713448
5	A	26	50	20120618	20	2156	42.92	-0.0540295341757173	-0.108692282473987
5	A	26	50	20120618	20	2158	42.96	-0.0541319232376331	-0.108408874076087
5	A	26	50	20120618	20	2160	43	-0.0541346809540797	-0.107718808568327
5	A	26	50	20120618	20	2162	43.04	-0.0541190538942155	-0.106157587506146
5	A	26	50	20120618	20	2164	43.08	-0.0542647886018181	-0.106454501643566
5	A	26	50	20120618	20	2166	43.12	-0.05431244759887	-0.105371638318857
5	A	26	50	20120618	20	2168	43.16	-0.0540117857955095	-0.104789830859297
5	A	26	50	20120618	20	2170	43.2	-0.0538260995547699	-0.104426802237835
5	A	26	50	20120618	20	2172	43.24	-0.0536556161098258	-0.102133725657126
5	A	26	50	20120618	20	2174	43.28	-0.0533318319147205	-0.100645902278831
5	A	26	50	20120618	20	2176	43.32	-0.0527182753606849	-0.100763069872474
5	A	26	50	20120618	20	2178	43.36	-0.0524741820998194	-0.099195555559939
5	A	26	50	20120618	20	2180	43.4	-0.0519887532945348	-0.097399857889116
5	A	26	50	20120618	20	2182	43.44	-0.0519666915629618	-0.096460254398275
5	A	26	50	20120618	20	2184	43.48	-0.0517710351166074	-0.095706973544277
5	A	26	50	20120618	20	2186	43.52	-0.0520898695642445	-0.095887356484158
5	A	26	50	20120618	20	2188	43.56	-0.0517925311627555	-0.0942613644408196
5	A	26	50	20120618	20	2190	43.6	-0.0519274471366059	-0.094567683098429
5	A	26	50	20120618	20	2192	43.64	-0.051533588659485	-0.0942558490079263
5	A	26	50	20120618	20	2194	43.68	-0.0514724239229124	-0.0938517374824782
5	A	26	50	20120618	20	2196	43.72	-0.0513246386056444	-0.0933574698424288
5	A	26	50	20120618	20	2198	43.76	-0.0511252344933498	-0.0927168310986738
5	A	26	50	20120618	20	2200	43.8	-0.0510155622315877	-0.0933992598531969
5	A	26	50	20120618	20	2202	43.84	-0.0507699133358035	-0.0925899054314508
5	A	26	50	20120618	20	2204	43.88	-0.0508510184836056	-0.0930758999221603
5	A	26	50	20120618	20	2206	43.92	-0.0509326893168327	-0.0932954565777188
5	A	26	50	20120618	20	2208	43.96	-0.0507127083972056	-0.09165857508995
5	A	26	50	20120618	20	2210	44	-0.0507144761641585	-0.092324316124437
5	A	26	50	20120618	20	2212	44.04	-0.0501087684953941	-0.0926259678772913
5	A	26	50	20120618	20	2214	44.08	-0.0498064803464369	-0.0922763035739946
5	A	26	50	20120618	20	2216	44.12	-0.0490387745141026	-0.0915802983692727
5	A	26	50	20120618	20	2218	44.16	-0.0488106618664919	-0.0907307802823552
5	A	26	50	20120618	20	2220	44.2	-0.0478233286679211	-0.0898301383751578
5	A	26	50	20120618	20	2222	44.24	-0.0470851798990404	-0.0894199457313915
5	A	26	50	20120618	20	2224	44.28	-0.0462242773929458	-0.0890023991771009
5	A	26	50	20120618	20	2226	44.32	-0.0451335651829656	-0.087920879355276
5	A	26	50	20120618	20	2228	44.36	-0.0443686877777561	-0.087046683241695
5	A	26	50	20120618	20	2230	44.4	-0.0437156039546522	-0.0866504206015182
5	A	26	50	20120618	20	2232	44.44	-0.0426072847858204	-0.0851580010291458
5	A	26	50	20120618	20	2234	44.48	-0.0424920970911651	-0.0854980486802185
5	A	26	50	20120618	20	2236	44.52	-0.0426644190137403	-0.0854317927748213
5	A	26	50	20120618	20	2238	44.56	-0.0427444635013706	-0.0854606427314937
5	A	26	50	20120618	20	2240	44.6	-0.042475338660451	-0.0856138020602987
5	A	26	50	20120618	20	2242	44.64	-0.0422895817090333	-0.085597326472297
5	A	26	50	20120618	20	2244	44.68	-0.0421460390324524	-0.0858144082541213
5	A	26	50	20120618	20	2246	44.72	-0.0416272347870958	-0.086659895832386
5	A	26	50	20120618	20	2248	44.76	-0.0414951472403702	-0.0857652643328289
5	A	26	50	20120618	20	2250	44.8	-0.0414468518472151	-0.0863212623948758
5	A	26	50	20120618	20	2252	44.84	-0.0411592008086284	-0.0870261064343626
5	A	26	50	20120618	20	2254	44.88	-0.0408348509280982	-0.0862233281056815
5	A	26	50	20120618	20	2256	44.92	-0.0401771002002385	-0.0856507130342766
5	A	26	50	20120618	20	2258	44.96	-0.039239405897707	-0.086042520901732
5	A	26	50	20120618	20	2260	45	-0.0384574872190709	-0.0862983521351654
5	A	26	50	20120618	20	2262	45.04	-0.0376301722850826	-0.0852091248494256
5	A	26	50	20120618	20	2264	45.08	-0.0372211110121662	-0.0842741175526627
5	A	26	50	20120618	20	2266	45.12	-0.0365429248983302	-0.083232619974653
5	A	26	50	20120618	20	2268	45.16	-0.0357824315551641	-0.080953826950923
5	A	26	50	20120618	20	2270	45.2	-0.0358302319735723	-0.0808215979828412
5	A	26	50	20120618	20	2272	45.24	-0.0356651225401652	-0.078585514208695
5	A	26	50	20120618	20	2274	45.28	-0.0359022154438971	-0.0783195713482907
5	A	26	50	20120618	20	2276	45.32	-0.0364934981343253	-0.0775383597764359
5	A	26	50	20120618	20	2278	45.36	-0.0374886095074891	-0.0770708914833934
5	A	26	50	20120618	20	2280	45.4	-0.0376602950339612	-0.0753664812980214
5	A	26	50	20120618	20	2282	45.44	-0.0386382944230203	-0.075270385486458
5	A	26	50	20120618	20	2284	45.48	-0.0387276727201623	-0.0748666275144006
5	A	26	50	20120618	20	2286	45.52	-0.039489721698247	-0.0738371507516711
5	A	26	50	20120618	20	2288	45.56	-0.0401033489629607	-0.0728718085739952
5	A	26	50	20120618	20	2290	45.6	-0.0413157542499832	-0.072210805154942
5	A	26	50	20120618	20	2292	45.64	-0.0413944552347292	-0.0715640145821907
5	A	26	50	20120618	20	2294	45.68	-0.0422258006773702	-0.0697297088811147
5	A	26	50	20120618	20	2296	45.72	-0.0427712628483775	-0.0684996259245626
5	A	26	50	20120618	20	2298	45.76	-0.0431496356869905	-0.0673851549267344
5	A	26	50	20120618	20	2300	45.8	-0.0438013760072101	-0.0662924628177669
5	A	26	50	20120618	20	2302	45.84	-0.0450987048186531	-0.0658126908667318
5	A	26	50	20120618	20	2304	45.88	-0.0453648385978882	-0.0648920590508304
5	A	26	50	20120618	20	2306	45.92	-0.0468791431251383	-0.0648310003802749
5	A	26	50	20120618	20	2308	45.96	-0.0475709763998512	-0.0654771545569232
5	A	26	50	20120618	20	2310	46	-0.0485423148430316	-0.0646849969720955
5	A	26	50	20120618	20	2312	46.04	-0.0494039598112464	-0.0642057553511463
5	A	26	50	20120618	20	2314	46.08	-0.050939668460763	-0.0655964788262484
5	A	26	50	20120618	20	2316	46.12	-0.0520312009146094	-0.0653753948200426
5	A	26	50	20120618	20	2318	46.16	-0.0523211571213028	-0.064968483151741
5	A	26	50	20120618	20	2320	46.2	-0.0524722587693745	-0.0648835666983883
5	A	26	50	20120618	20	2322	46.24	-0.0527990552393677	-0.0648667658412673
5	A	26	50	20120618	20	2324	46.28	-0.0533941704485499	-0.0650549835242835
5	A	26	50	20120618	20	2326	46.32	-0.0536248074673695	-0.0645132195217419
5	A	26	50	20120618	20	2328	46.36	-0.0544447755619013	-0.0631585372792768
5	A	26	50	20120618	20	2330	46.4	-0.0549223766951181	-0.0630788958425118
5	A	26	50	20120618	20	2332	46.44	-0.0544180469255724	-0.0623549811331365
5	A	26	50	20120618	20	2334	46.48	-0.0544040320691693	-0.0627020432834784
5	A	26	50	20120618	20	2336	46.52	-0.0542286978717063	-0.0622880746895006
5	A	26	50	20120618	20	2338	46.56	-0.0539294078555013	-0.0621447158606828
5	A	26	50	20120618	20	2340	46.6	-0.0536812204463726	-0.061880109432095
5	A	26	50	20120618	20	2342	46.64	-0.0532120055995806	-0.061705150001226
5	A	26	50	20120618	20	2344	46.68	-0.0529819130529825	-0.0619878512923444
5	A	26	50	20120618	20	2346	46.72	-0.0528405199810165	-0.0622452098764251
5	A	26	50	20120618	20	2348	46.76	-0.052465512970682	-0.060668177906616
5	A	26	50	20120618	20	2350	46.8	-0.0521255855277622	-0.0606054787483281
5	A	26	50	20120618	20	2352	46.84	-0.0514084943988253	-0.0608359389904525
5	A	26	50	20120618	20	2354	46.88	-0.0508046464208954	-0.0610078861464336
5	A	26	50	20120618	20	2356	46.92	-0.0497076480316304	-0.0603605935278676
5	A	26	50	20120618	20	2358	46.96	-0.048614312455492	-0.0591466396769944
5	A	26	50	20120618	20	2360	47	-0.0480945394738452	-0.0585067575374952
5	A	26	50	20120618	20	2362	47.04	-0.0469603967653644	-0.0575719058042241
5	A	26	50	20120618	20	2364	47.08	-0.0459298310581919	-0.0564367448619785
5	A	26	50	20120618	20	2366	47.12	-0.0456085783053632	-0.0558209397083787
5	A	26	50	20120618	20	2368	47.16	-0.045179817037523	-0.0534270721270786
5	A	26	50	20120618	20	2370	47.2	-0.0449004108640049	-0.0530719206751598
5	A	26	50	20120618	20	2372	47.24	-0.0446788743094592	-0.052313407230981
5	A	26	50	20120618	20	2374	47.28	-0.0443839011801533	-0.0515975005059026
5	A	26	50	20120618	20	2376	47.32	-0.0445115735521372	-0.050830603603726
5	A	26	50	20120618	20	2378	47.36	-0.0443070478654265	-0.0513288614473416
5	A	26	50	20120618	20	2380	47.4	-0.0441760542128913	-0.0495274736882502
5	A	26	50	20120618	20	2382	47.44	-0.0438915073730741	-0.0501227232477208
5	A	26	50	20120618	20	2384	47.48	-0.0438326767959861	-0.049239546170912
5	A	26	50	20120618	20	2386	47.52	-0.0439080996336946	-0.0484686131032285
5	A	26	50	20120618	20	2388	47.56	-0.0443079840748048	-0.0490452431269369
5	A	26	50	20120618	20	2390	47.6	-0.0444489231842173	-0.0476124199282966
5	A	26	50	20120618	20	2392	47.64	-0.0443533435606043	-0.0476241366876608
5	A	26	50	20120618	20	2394	47.68	-0.0442340051491435	-0.046252045476243
5	A	26	50	20120618	20	2396	47.72	-0.0446128376071642	-0.0455714198440119
5	A	26	50	20120618	20	2398	47.76	-0.0450494265470722	-0.0454091883352043
5	A	26	50	20120618	20	2400	47.8	-0.0448725720700296	-0.0446619956705923
5	A	26	50	20120618	20	2402	47.84	-0.0453966937583807	-0.0440040893792407
5	A	26	50	20120618	20	2404	47.88	-0.0458533079623319	-0.0423494948666032
5	A	26	50	20120618	20	2406	47.92	-0.0461385972642694	-0.0410906609483281
5	A	26	50	20120618	20	2408	47.96	-0.0462719222478622	-0.0403432844359529
5	A	26	50	20120618	20	2410	48	-0.0466265221564916	-0.0404451926652575
5	A	26	50	20120618	20	2412	48.04	-0.0465368327323659	-0.0389513871635941
5	A	26	50	20120618	20	2414	48.08	-0.046556221600306	-0.0390906730573522
5	A	26	50	20120618	20	2416	48.12	-0.0469556379367271	-0.0381565425729979
5	A	26	50	20120618	20	2418	48.16	-0.046886482893527	-0.0378117573064914
5	A	26	50	20120618	20	2420	48.2	-0.0471056859956948	-0.0369602593205865
5	A	26	50	20120618	20	2422	48.24	-0.0469359803682101	-0.0359308532685351
5	A	26	50	20120618	20	2424	48.28	-0.0467840231209331	-0.0353638243407016
5	A	26	50	20120618	20	2426	48.32	-0.0465336366097149	-0.0338926886824430
5	A	26	50	20120618	20	2428	48.36	-0.0464397328291733	-0.0335678438271659
5	A	26	50	20120618	20	2430	48.4	-0.0458869167476417	-0.0329621361584015
5	A	26	50	20120618	20	2432	48.44	-0.0456472075488195	-0.0327623077820382
5	A	26	50	20120618	20	2434	48.48	-0.0450560662797475	-0.0318796970977612
5	A	26	50	20120618	20	2436	48.52	-0.0450387421636084	-0.0310907780619913
5	A	26	50	20120618	20	2438	48.56	-0.0444434289645275	-0.0307604884844991
5	A	26	50	20120618	20	2440	48.6	-0.0442185690081102	-0.0306090262119689
5	A	26	50	20120618	20	2442	48.64	-0.0433368068519706	-0.0295913581324853
5	A	26	50	20120618	20	2444	48.68	-0.0426573479459284	-0.0295943986916444
5	A	26	50	20120618	20	2446	48.72	-0.0422255885453359	-0.0278909784557660
5	A	26	50	20120618	20	2448	48.76	-0.0412658325112314	-0.0280033377232965
5	A	26	50	20120618	20	2450	48.8	-0.0405788075626305	-0.0269534255745907
5	A	26	50	20120618	20	2452	48.84	-0.0402086371626794	-0.0268132062998814
5	A	26	50	20120618	20	2454	48.88	-0.0398929139848796	-0.0256657841260500
5	A	26	50	20120618	20	2456	48.92	-0.0389767864391743	-0.0245996085213770
5	A	26	50	20120618	20	2458	48.96	-0.0385689272477859	-0.0242275289331166
5	A	26	50	20120618	20	2460	49	-0.0376313743666106	-0.0237671317078860
5	A	26	50	20120618	20	2462	49.04	-0.0371105902222668	-0.0229772227226225
5	A	26	50	20120618	20	2464	49.08	-0.0364732041697052	-0.0213409776309569
5	A	26	50	20120618	20	2466	49.12	-0.0359974627273229	-0.0209998693197125
5	A	26	50	20120618	20	2468	49.16	-0.0352446061373936	-0.0201153494471262
5	A	26	50	20120618	20	2470	49.2	-0.0351516923063457	-0.0206900858388747
5	A	26	50	20120618	20	2472	49.24	-0.0348745771587987	-0.0204364466364630
5	A	26	50	20120618	20	2474	49.28	-0.0338793950749567	-0.0186043329664087
5	A	26	50	20120618	20	2476	49.32	-0.0333233263022316	-0.0190609825256990
5	A	26	50	20120618	20	2478	49.36	-0.032503577410802	-0.0179940291035666
5	A	26	50	20120618	20	2480	49.4	-0.0315689943781078	-0.0178180302257293
5	A	26	50	20120618	20	2482	49.44	-0.0303500129980203	-0.0166462835786250
5	A	26	50	20120618	20	2484	49.48	-0.0295347188793122	-0.0165991902669980
5	A	26	50	20120618	20	2486	49.52	-0.0287064139958303	-0.0161439549212701
5	A	26	50	20120618	20	2488	49.56	-0.0277745179689045	-0.0162230801700849
5	A	26	50	20120618	20	2490	49.6	-0.0274098630018466	-0.0159321057296266
5	A	26	50	20120618	20	2492	49.64	-0.0267744568482724	-0.0154279385946406
5	A	26	50	20120618	20	2494	49.68	-0.0260258428990302	-0.0150854867805120
5	A	26	50	20120618	20	2496	49.72	-0.0259974879171046	-0.0146576164672160
5	A	26	50	20120618	20	2498	49.76	-0.0250898456527736	-0.0129042744925858
5	A	26	50	20120618	20	2500	49.8	-0.0246368730487455	-0.0130087848748452
5	A	26	50	20120618	20	2502	49.84	-0.0237834658745314	-0.0135613888243425
5	A	26	50	20120618	20	2504	49.88	-0.0227799399306715	-0.0122866167192194
5	A	26	50	20120618	20	2506	49.92	-0.0225110272217862	-0.0125242753083762
5	A	26	50	20120618	20	2508	49.96	-0.0218512258842611	-0.0117302651037818
5	A	26	50	20120618	20	2510	50	-0.0210766611161493	-0.0117046678383028
5	A	26	50	20120618	20	2512	50.04	-0.0203289664057227	-0.00967300863459766
5	A	26	50	20120618	20	2514	50.08	-0.0197658972758638	-0.00998222643001046
5	A	26	50	20120618	20	2516	50.12	-0.019714137059481	-0.00976245764241766
5	A	26	50	20120618	20	2518	50.16	-0.0192361328753988	-0.00970051508838576
5	A	26	50	20120618	20	2520	50.2	-0.0182053126097851	-0.00902140973573416
5	A	26	50	20120618	20	2522	50.24	-0.0174226868243678	-0.00850649457767416
5	A	26	50	20120618	20	2524	50.28	-0.0172858616622082	-0.00829358472585886
5	A	26	50	20120618	20	2526	50.32	-0.0161598648238468	-0.00763017714374966
5	A	26	50	20120618	20	2528	50.36	-0.0153523842350708	-0.00782898021528026
5	A	26	50	20120618	20	2530	50.4	-0.014826784693547	-0.00837876280872066
5	A	26	50	20120618	20	2532	50.44	-0.0140780646782877	-0.00827216646145676
5	A	26	50	20120618	20	2534	50.48	-0.0140352988601615	-0.00780015854287916
5	A	26	50	20120618	20	2536	50.52	-0.0136371270316753	-0.00909154765736006
5	A	26	50	20120618	20	2538	50.56	-0.012935761957552	-0.00911988849715006
5	A	26	50	20120618	20	2540	50.6	-0.0125120352899938	-0.00884414513675856
5	A	26	50	20120618	20	2542	50.64	-0.0123566839301671	-0.00905337803331166
5	A	26	50	20120618	20	2544	50.68	-0.0121445518958112	-0.00969656236147896
5	A	26	50	20120618	20	2546	50.72	-0.0120640195045018	-0.0106195417718940
5	A	26	50	20120618	20	2548	50.76	-0.0117927379878996	-0.0107795246811374
5	A	26	50	20120618	20	2550	50.8	-0.0116333914747592	-0.0106319868512428
5	A	26	50	20120618	20	2552	50.84	-0.0115141237739765	-0.0112650383392357
5	A	26	50	20120618	20	2554	50.88	-0.0110215461191341	-0.0106405287011596
5	A	26	50	20120618	20	2556	50.92	-0.0105518999372056	-0.0106731828923148
5	A	26	50	20120618	20	2558	50.96	-0.0102827255988113	-0.0101082540716214
5	A	26	50	20120618	20	2560	51	-0.0101350392764927	-0.00903589835368076
5	A	26	50	20120618	20	2562	51.04	-0.0090539225055332	-0.00927032546484746
5	A	26	50	20120618	20	2564	51.08	-0.0087020378869435	-0.00837388377193046
5	A	26	50	20120618	20	2566	51.12	-0.007799635283861	-0.00716500694774606
5	A	26	50	20120618	20	2568	51.16	-0.0074532802403003	-0.00748717893939036
5	A	26	50	20120618	20	2570	51.2	-0.0064044994624444	-0.00827178462379496
5	A	26	50	20120618	20	2572	51.24	-0.0056927823450445	-0.00624812986885276
5	A	26	50	20120618	20	2574	51.28	-0.0052328942366964	-0.00529267304397786
5	A	26	50	20120618	20	2576	51.32	-0.0047343910270277	-0.00565555317301496
5	A	26	50	20120618	20	2578	51.36	-0.0043815800985546	-0.00500865653424646
5	A	26	50	20120618	20	2580	51.4	-0.0040339169074487	-0.00410884194198316
5	A	26	50	20120618	20	2582	51.44	-0.0036244242993957	-0.0042620790525341
5	A	26	50	20120618	20	2584	51.48	-0.0026417226502417	-0.00474711894908906
5	A	26	50	20120618	20	2586	51.52	-0.0018803312814635	-0.00407435634426469
5	A	26	50	20120618	20	2588	51.56	-0.0008298251630615	-0.00415301490260389
5	A	26	50	20120618	20	2590	51.6	-0.000201023386823498	-0.00362951546822024
5	A	26	50	20120618	20	2592	51.64	0.000111920861326201	-0.00404993994711032
5	A	26	50	20120618	20	2594	51.68	0.000867848416006201	-0.00379993739487435
5	A	26	50	20120618	20	2596	51.72	0.000995505231640902	-0.00480666936088016
5	A	26	50	20120618	20	2598	51.76	0.00171672657128675	-0.00504465392626316
5	A	26	50	20120618	20	2600	51.8	0.00230382601799744	-0.00438257853332966
5	A	26	50	20120618	20	2602	51.84	0.00274224424314838	-0.00424965447928187
5	A	26	50	20120618	20	2604	51.88	0.00259087955135402	-0.0040076386981394
5	A	26	50	20120618	20	2606	51.92	0.00319471550846862	-0.003744986005588
5	A	26	50	20120618	20	2608	51.96	0.00349146701132918	-0.0036139379058307
5	A	26	50	20120618	20	2610	52	0.00409677870029611	-0.00296116520971053
5	A	26	50	20120618	20	2612	52.04	0.00462681887240574	-0.00188027471292096
5	A	26	50	20120618	20	2614	52.08	0.00477991809713434	-0.000445989924563879
5	A	26	50	20120618	20	2616	52.12	0.00465851846940633	0.00011841210157750
5	A	26	50	20120618	20	2618	52.16	0.0046648187908267	0.0008998004501277
5	A	26	50	20120618	20	2620	52.2	0.00514198858890701	0.00222534282214
5	A	26	50	20120618	20	2622	52.24	0.00400167990929433	0.00341364991005962
5	A	26	50	20120618	20	2624	52.28	0.00373898266901572	0.0043424700224872
5	A	26	50	20120618	20	2626	52.32	0.00361125090006218	0.00586539418139992
5	A	26	50	20120618	20	2628	52.36	0.00348896385332378	0.0059282559742474
5	A	26	50	20120618	20	2630	52.4	0.00353533591603399	0.00676408447388115
5	A	26	50	20120618	20	2632	52.44	0.00372932359038471	0.0071348488435285
5	A	26	50	20120618	20	2634	52.48	0.00463313333596173	0.00704578167337025
5	A	26	50	20120618	20	2636	52.52	0.00464868968514784	0.0065370042021709
5	A	26	50	20120618	20	2638	52.56	0.00489552652032444	0.00618200831374401
5	A	26	50	20120618	20	2640	52.6	0.00506799693532365	0.00620358214163801
5	A	26	50	20120618	20	2642	52.64	0.00516698481362195	0.00631386958629968
5	A	26	50	20120618	20	2644	52.68	0.00527443676009106	0.00652259336597032
5	A	26	50	20120618	20	2646	52.72	0.00574926603472564	0.00673784374123132
5	A	26	50	20120618	20	2648	52.76	0.00603978792684394	0.0060439881411242
5	A	26	50	20120618	20	2650	52.8	0.00665148479004499	0.00629752127751864
5	A	26	50	20120618	20	2652	52.84	0.00691437294915452	0.00617213710307864
5	A	26	50	20120618	20	2654	52.88	0.00691437294915453	0.0057644900437246
5	A	26	50	20120618	20	2656	52.92	0.00778407893467492	0.00492561391386394
5	A	26	50	20120618	20	2658	52.96	0.00794273955423756	0.00499065359559748
5	A	26	50	20120618	20	2660	53	0.00883840625812243	0.00349635029076007
5	A	26	50	20120618	20	2662	53.04	0.00982333741495752	0.00249535366785642
5	A	26	50	20120618	20	2664	53.08	0.0108449532716006	0.00265788711125962
5	A	26	50	20120618	20	2666	53.12	0.0119444194635319	0.00206780650235945
5	A	26	50	20120618	20	2668	53.16	0.0128423602228251	0.00192703568436083
5	A	26	50	20120618	20	2670	53.2	0.0137869771007444	0.00155848455893859
5	A	26	50	20120618	20	2672	53.24	0.0147992287422842	0.000550334136729681
5	A	26	50	20120618	20	2674	53.28	0.0163317433904701	-0.00030326890606275
5	A	26	50	20120618	20	2676	53.32	0.0176819220698457	-0.00080713834909388
5	A	26	50	20120618	20	2678	53.36	0.0190912558883219	-0.00096851496580306
5	A	26	50	20120618	20	2680	53.4	0.0201669116736103	-0.00112591198554771
5	A	26	50	20120618	20	2682	53.44	0.0211859373981139	-0.000489148186953609
5	A	26	50	20120618	20	2684	53.48	0.0221569152168358	-0.00021438770498795
5	A	26	50	20120618	20	2686	53.52	0.0224444601894053	5.90151319578309e-05
5	A	26	50	20120618	20	2688	53.56	0.0229497516241734	0.00043391607627513
5	A	26	50	20120618	20	2690	53.6	0.0231126336712197	0.00184399306397828
5	A	26	50	20120618	20	2692	53.64	0.0233105952856807	0.00190279606390175
5	A	26	50	20120618	20	2694	53.68	0.0230354529660532	0.00299934190482679
5	A	26	50	20120618	20	2696	53.72	0.023080375459862	0.00310492001832576
5	A	26	50	20120618	20	2698	53.76	0.0229316991880497	0.00262076400524733
5	A	26	50	20120618	20	2700	53.8	0.0227267584296584	0.00313465385847465
5	A	26	50	20120618	20	2702	53.84	0.0229419380942413	0.0036440889389805
5	A	26	50	20120618	20	2704	53.88	0.0228293879078798	0.00348390803983831
5	A	26	50	20120618	20	2706	53.92	0.0230165873571311	0.00348255039481843
5	A	26	50	20120618	20	2708	53.96	0.0227949659497717	0.00307600642204304
5	A	26	50	20120618	20	2710	54	0.0222723716120679	0.00250709659017159
5	A	26	50	20120618	20	2712	54.04	0.0223846884531916	0.00233501508390203
5	A	26	50	20120618	20	2714	54.08	0.0224450753723049	0.00252010735494542
5	A	26	50	20120618	20	2716	54.12	0.0223174355272329	0.00236930269172177
5	A	26	50	20120618	20	2718	54.16	0.0227255987745373	0.00128654543302987
5	A	26	50	20120618	20	2720	54.2	0.0227357528279151	0.00063414043243591
5	A	26	50	20120618	20	2722	54.24	0.0228800874640909	6.74084894505111e-05
5	A	26	50	20120618	20	2724	54.28	0.0233274314981408	-0.000718724545601441
5	A	26	50	20120618	20	2726	54.32	0.0236733057090903	-0.00182864177575872
5	A	26	50	20120618	20	2728	54.36	0.0242746081026079	-0.00342432015138772
5	A	26	50	20120618	20	2730	54.4	0.0246986458971499	-0.00446385197254568
5	A	26	50	20120618	20	2732	54.44	0.0257625799733266	-0.00580973780665276
5	A	26	50	20120618	20	2734	54.48	0.0255430162467004	-0.00522418975221996
5	A	26	50	20120618	20	2736	54.52	0.0277366170454329	-0.00877017469637866
5	A	26	50	20120618	20	2738	54.56	0.0283897574370793	-0.00905522358201056
5	A	26	50	20120618	20	2740	54.6	0.02933281868008	-0.0100760807130774
5	A	26	50	20120618	20	2742	54.64	0.0302040541375681	-0.0119190039244958
5	A	26	50	20120618	20	2744	54.68	0.0306024091067106	-0.0125486407938423
5	A	26	50	20120618	20	2746	54.72	0.0309612351804391	-0.0139389140540568
5	A	26	50	20120618	20	2748	54.76	0.0314559951789402	-0.0155285634251374
5	A	26	50	20120618	20	2750	54.8	0.031900450681789	-0.0169566681002269
5	A	26	50	20120618	20	2752	54.84	0.0327254392344671	-0.0177820667748381
5	A	26	50	20120618	20	2754	54.88	0.0332805958394445	-0.0181885753922744
5	A	26	50	20120618	20	2756	54.92	0.0341925231708695	-0.0190852857857684
5	A	26	50	20120618	20	2758	54.96	0.0350859115767054	-0.0191621893050766
5	A	26	50	20120618	20	2760	55	0.0359090510451508	-0.0197548190339230
5	A	26	50	20120618	20	2762	55.04	0.0370259672182282	-0.0212284592644006
5	A	26	50	20120618	20	2764	55.08	0.0371770582596983	-0.0208061220616674
5	A	26	50	20120618	20	2766	55.12	0.0378983071765085	-0.0224972386395531
5	A	26	50	20120618	20	2768	55.16	0.0389094444177612	-0.0231790564538173
5	A	26	50	20120618	20	2770	55.2	0.0394379544107963	-0.0240302532122334
5	A	26	50	20120618	20	2772	55.24	0.0402733445042257	-0.0247657715438880
5	A	26	50	20120618	20	2774	55.28	0.0406634058179317	-0.0257688520104758
5	A	26	50	20120618	20	2776	55.32	0.0412103034157048	-0.0261431731272325
5	A	26	50	20120618	20	2778	55.36	0.0414465407202314	-0.0276314278406636
5	A	26	50	20120618	20	2780	55.4	0.0416705450774435	-0.0295909692237556
5	A	26	50	20120618	20	2782	55.44	0.0419103037737404	-0.0296637517247432
5	A	26	50	20120618	20	2784	55.48	0.0419157909223624	-0.0313592806489435
5	A	26	50	20120618	20	2786	55.52	0.0420278956314517	-0.0330091446172148
5	A	26	50	20120618	20	2788	55.56	0.0424359528127389	-0.0340889815249004
5	A	26	50	20120618	20	2790	55.6	0.0422733394662694	-0.0354156340545592
5	A	26	50	20120618	20	2792	55.64	0.0423085180286334	-0.0351664849802081
5	A	26	50	20120618	20	2794	55.68	0.0424866099425431	-0.0365246532591044
5	A	26	50	20120618	20	2796	55.72	0.0422130444710376	-0.0386635664193799
5	A	26	50	20120618	20	2798	55.76	0.0416672287466397	-0.0381494290787792
5	A	26	50	20120618	20	2800	55.8	0.0414751361184626	-0.039473599663636
5	A	26	50	20120618	20	2802	55.84	0.0411878386332665	-0.0400303048324642
5	A	26	50	20120618	20	2804	55.88	0.0412887427709418	-0.0401266834867399
5	A	26	50	20120618	20	2806	55.92	0.0417279975034149	-0.0405059755641683
5	A	26	50	20120618	20	2808	55.96	0.0418617821064154	-0.0412666810393688
5	A	26	50	20120618	20	2810	56	0.0419761919836114	-0.0412801160682114
5	A	26	50	20120618	20	2812	56.04	0.0424196893567716	-0.0428522972855015
5	A	26	50	20120618	20	2814	56.08	0.0431427767512129	-0.0425407460377108
5	A	26	50	20120618	20	2816	56.12	0.043677985873893	-0.0436924108522293
5	A	26	50	20120618	20	2818	56.16	0.0447208976654651	-0.0451447374701083
5	A	26	50	20120618	20	2820	56.2	0.0455110187827629	-0.0457998011921996
5	A	26	50	20120618	20	2822	56.24	0.0461535667148271	-0.0473861952557916
5	A	26	50	20120618	20	2824	56.28	0.0465282625981779	-0.0479421933178386
5	A	26	50	20120618	20	2826	56.32	0.0466030037849493	-0.0483318798649505
5	A	26	50	20120618	20	2828	56.36	0.0470723105556228	-0.0491619525153853
5	A	26	50	20120618	20	2830	56.4	0.0466971196975252	-0.0500987275791013
5	A	26	50	20120618	20	2832	56.44	0.0467009380741436	-0.05014087114326
5	A	26	50	20120618	20	2834	56.48	0.0465740124069206	-0.050335113376052
5	A	26	50	20120618	20	2836	56.52	0.046456208417175	-0.0518278157911368
5	A	26	50	20120618	20	2838	56.56	0.0466232977495693	-0.0534181696527034
5	A	26	50	20120618	20	2840	56.6	0.0464720476090735	-0.0536255640716254
5	A	26	50	20120618	20	2842	56.64	0.0467326164579408	-0.05571287257901
5	A	26	50	20120618	20	2844	56.68	0.0465931750006908	-0.0557776435601667
5	A	26	50	20120618	20	2846	56.72	0.0467822553539801	-0.0574128987023387
5	A	26	50	20120618	20	2848	56.76	0.0468736135501094	-0.0584357993720031
5	A	26	50	20120618	20	2850	56.8	0.0469851242895025	-0.0596843378155442
5	A	26	50	20120618	20	2852	56.84	0.0465286868622466	-0.0606599330415473
5	A	26	50	20120618	20	2854	56.88	0.0468433493798746	-0.0614739543680493
5	A	26	50	20120618	20	2856	56.92	0.0466286717611064	-0.0620499635520038
5	A	26	50	20120618	20	2858	56.96	0.0466533497877698	-0.0638616418360819
5	A	26	50	20120618	20	2860	57	0.0466300859746687	-0.0653784565924052
5	A	26	50	20120618	20	2862	57.04	0.0463999227173925	-0.0661229693223165
5	A	26	50	20120618	20	2864	57.08	0.046329282749952	-0.0659886897445692
5	A	26	50	20120618	20	2866	57.12	0.0461821338287871	-0.0659255451090092
5	A	26	50	20120618	20	2868	57.16	0.0460704109573596	-0.0672123380294125
5	A	26	50	20120618	20	2870	57.2	0.0458253277470003	-0.068336072126074
5	A	26	50	20120618	20	2872	57.24	0.0455061397459727	-0.0691677711221057
5	A	26	50	20120618	20	2874	57.28	0.0449637888448026	-0.0698446137330575
5	A	26	50	20120618	20	2876	57.32	0.0445130082717962	-0.0686126215881962
5	A	26	50	20120618	20	2878	57.36	0.043957434473818	-0.0705333357379332
5	A	26	50	20120618	20	2880	57.4	0.0440470249029943	-0.0704187137287029
5	A	26	50	20120618	20	2882	57.44	0.0439091390806629	-0.0696628165796144
5	A	26	50	20120618	20	2884	57.48	0.0437555554877892	-0.0700122687508768
5	A	26	50	20120618	20	2886	57.52	0.0435094823279363	-0.069717405223122
5	A	26	50	20120618	20	2888	57.56	0.0425456250745009	-0.0701684686388409
5	A	26	50	20120618	20	2890	57.6	0.0421032590721906	-0.0697921464098935
5	A	26	50	20120618	20	2892	57.64	0.0415233608009395	-0.0711449123929815
5	A	26	50	20120618	20	2894	57.68	0.0405143194241863	-0.0718865259850899
5	A	26	50	20120618	20	2896	57.72	0.0396942876900443	-0.0714571000368753
5	A	26	50	20120618	20	2898	57.76	0.0385993328393769	-0.0713477106178258
5	A	26	50	20120618	20	2900	57.8	0.0378886198136063	-0.0713822881394258
5	A	26	50	20120618	20	2902	57.84	0.0369936347606585	-0.0722470090221388
5	A	26	50	20120618	20	2904	57.88	0.0355349441817487	-0.0730326753667152
5	A	26	50	20120618	20	2906	57.92	0.0348916891429033	-0.0731310339199782
5	A	26	50	20120618	20	2908	57.96	0.0341384082889053	-0.0718048551518628
5	A	26	50	20120618	20	2910	58	0.0336975272108355	-0.0722919810134223
5	A	26	50	20120618	20	2912	58.04	0.0335326299094628	-0.0710191888072865
5	A	26	50	20120618	20	2914	58.08	0.0334170886614169	-0.0706640797817746
5	A	26	50	20120618	20	2916	58.12	0.0333074163996549	-0.0698290573838714
5	A	26	50	20120618	20	2918	58.16	0.03350830543619	-0.0698363405837176
5	A	26	50	20120618	20	2920	58.2	0.033179359361582	-0.0682672706362647
5	A	26	50	20120618	20	2922	58.24	0.0333957340366251	-0.0677304351679878
5	A	26	50	20120618	20	2924	58.28	0.0336446356236027	-0.0676171566616418
5	A	26	50	20120618	20	2926	58.32	0.033631059173404	-0.0666922609918498
5	A	26	50	20120618	20	2928	58.36	0.0338260085129771	-0.064999376647011
5	A	26	50	20120618	20	2930	58.4	0.034159692203019	-0.0649271810446519
5	A	26	50	20120618	20	2932	58.44	0.0345615409867673	-0.063663934780062
5	A	26	50	20120618	20	2934	58.48	0.0350753954846556	-0.062451741625074
5	A	26	50	20120618	20	2936	58.52	0.0349550459104977	-0.0616464884226588
5	A	26	50	20120618	20	2938	58.56	0.0353078921943097	-0.0612693176655739
5	A	26	50	20120618	20	2940	58.6	0.0354491721291908	-0.0599910100265449
5	A	26	50	20120618	20	2942	58.64	0.0361154788491029	-0.0585627250392261
5	A	26	50	20120618	20	2944	58.68	0.0367795228273152	-0.0575775131609989
5	A	26	50	20120618	20	2946	58.72	0.0373203180935667	-0.0563959377296362
5	A	26	50	20120618	20	2948	58.76	0.038441506605816	-0.0557414396929699
5	A	26	50	20120618	20	2950	58.8	0.0388994289573125	-0.0544860423136513
5	A	26	50	20120618	20	2952	58.84	0.039940855824644	-0.0535662378126839
5	A	26	50	20120618	20	2954	58.88	0.0406358003691941	-0.0526629796103962
5	A	26	50	20120618	20	2956	58.92	0.0407301991244825	-0.0512745754455364
5	A	26	50	20120618	20	2958	58.96	0.0412632869268191	-0.052709931500667
5	A	26	50	20120618	20	2960	59	0.0419590092888285	-0.0518193305097625
5	A	26	50	20120618	20	2962	59.04	0.0428921073972823	-0.051190288317219
5	A	26	50	20120618	20	2964	59.08	0.043801941692635	-0.0508622614814265
5	A	26	50	20120618	20	2966	59.12	0.044695229689308	-0.0503448714496323
5	A	26	50	20120618	20	2968	59.16	0.045768547072471	-0.0495265367717651
5	A	26	50	20120618	20	2970	59.2	0.0467918012955261	-0.0494008838967483
5	A	26	50	20120618	20	2972	59.24	0.0479105149340413	-0.0484173690747959
5	A	26	50	20120618	20	2974	59.28	0.0489768319600707	-0.0479390820480013
5	A	26	50	20120618	20	2976	59.32	0.0505642725416988	-0.0469426413140889
5	A	26	50	20120618	20	2978	59.36	0.0515495127041973	-0.0474949341366024
5	A	26	50	20120618	20	2980	59.4	0.0524602167408909	-0.0454865175327949
5	A	26	50	20120618	20	2982	59.44	0.0532580382510358	-0.0449326478621592
5	A	26	50	20120618	20	2984	59.48	0.0548885416356383	-0.0446761943747585
5	A	26	50	20120618	20	2986	59.52	0.0559899028737432	-0.0447735205521210
5	A	26	50	20120618	20	2988	59.56	0.0573568322056584	-0.0437164454117218
5	A	26	50	20120618	20	2990	59.6	0.0585018077900269	-0.0441051844357469
5	A	26	50	20120618	20	2992	59.64	0.0599644079623298	-0.0440897490018204
5	A	26	50	20120618	20	2994	59.68	0.0607987501235095	-0.0423821299658753
5	A	26	50	20120618	20	2996	59.72	0.062449599091527	-0.0433463032960419
5	A	26	50	20120618	20	2998	59.76	0.0636868733240438	-0.0430917660680182
5	A	26	50	20120618	20	3000	59.8	0.0642065685239446	-0.0425942740210466
5	A	26	50	20120618	20	3002	59.84	0.0648877386283973	-0.0439152060568456
5	A	26	50	20120618	20	3004	59.88	0.0657263814130201	-0.0431921045202686
5	A	26	50	20120618	20	3006	59.92	0.0667145277843893	-0.0437403597630615
5	A	26	50	20120618	20	3008	59.96	0.0680233682942299	-0.0452390160172439
5	A	26	50	20120618	20	3010	60	0.0695450338030721	-0.0458670965445651
5	A	26	50	20120618	20	3012	60.04	0.0702862160600441	-0.0447497334800019
5	A	26	50	20120618	20	3014	60.08	0.0715846338159301	-0.0446299213069977
5	A	26	50	20120618	20	3016	60.12	0.0720880584887958	-0.043512162262637
5	A	26	50	20120618	20	3018	60.16	0.0726015452911579	-0.0431671082955536
5	A	26	50	20120618	20	3020	60.2	0.0728643839527927	-0.0413731006099374
5	A	26	50	20120618	20	3022	60.24	0.0728710307565359	-0.0413105923704805
5	A	26	50	20120618	20	3024	60.28	0.0731668135231062	-0.0405311485655786
5	A	26	50	20120618	20	3026	60.32	0.0732303117120568	-0.0401689684722548
5	A	26	50	20120618	20	3028	60.36	0.0735429943306975	-0.0389728266411997
5	A	26	50	20120618	20	3030	60.4	0.0739605408849881	-0.0380266470572940
5	A	26	50	20120618	20	3032	60.44	0.0739881887601325	-0.0378489511231818
5	A	26	50	20120618	20	3034	60.48	0.0741665918010259	-0.0366869625496579
5	A	26	50	20120618	20	3036	60.52	0.0743976742971176	-0.0354721530995794
5	A	26	50	20120618	20	3038	60.56	0.0740917091928982	-0.0345064573685130
5	A	26	50	20120618	20	3040	60.6	0.0737023761991769	-0.0324245935833435
5	A	26	50	20120618	20	3042	60.64	0.0729952694179904	-0.0326067442901772
5	A	26	50	20120618	20	3044	60.68	0.0721097595959104	-0.0316307248001054
5	A	26	50	20120618	20	3046	60.72	0.0714911118730503	-0.0299905906211432
5	A	26	50	20120618	20	3048	60.76	0.0706627362788903	-0.0293800039155886
5	A	26	50	20120618	20	3050	60.8	0.0702289262686323	-0.0285063734874326
5	A	26	50	20120618	20	3052	60.84	0.0696173496135841	-0.0275060295240880
5	A	26	50	20120618	20	3054	60.88	0.0692111167677924	-0.0261829620258099
5	A	26	50	20120618	20	3056	60.92	0.0684502698712357	-0.0243849309026087
5	A	26	50	20120618	20	3058	60.96	0.0682027824978204	-0.0223033499601518
5	A	26	50	20120618	20	3060	61	0.0677039893743714	-0.0211427048895122
5	A	26	50	20120618	20	3062	61.04	0.0673065246526665	-0.0199395627013233
5	A	26	50	20120618	20	3064	61.08	0.0672135401109404	-0.0185350365018524
5	A	26	50	20120618	20	3066	61.12	0.06641712574329	-0.0184733060798548
5	A	26	50	20120618	20	3068	61.16	0.0658847450477347	-0.0175852506733627
5	A	26	50	20120618	20	3070	61.2	0.0649478992733406	-0.0165656734055698
5	A	26	50	20120618	20	3072	61.24	0.0647895780650329	-0.0165747950830471
5	A	26	50	20120618	20	3074	61.28	0.0634723088423605	-0.0141998355370758
5	A	26	50	20120618	20	3076	61.32	0.0627995674507396	-0.0122695754457928
5	A	26	50	20120618	20	3078	61.36	0.0625090879850282	-0.0108570589396945
5	A	26	50	20120618	20	3080	61.4	0.0620275482670402	-0.00994969951807596
5	A	26	50	20120618	20	3082	61.44	0.061532785652244	-0.00875801245974226
5	A	26	50	20120618	20	3084	61.48	0.0608575693868889	-0.00643071191082296
5	A	26	50	20120618	20	3086	61.52	0.0602772468515691	-0.00629685659714436
5	A	26	50	20120618	20	3088	61.56	0.059594252411621	-0.00451643243279476
5	A	26	50	20120618	20	3090	61.6	0.0589323297537523	-0.00202522453199639
5	A	26	50	20120618	20	3092	61.64	0.0581862613889224	-0.00152056242226355
5	A	26	50	20120618	20	3094	61.68	0.0578684876014571	-0.00066595316652149
5	A	26	50	20120618	20	3096	61.72	0.0574914582657285	0.0011629078123394
5	A	26	50	20120618	20	3098	61.76	0.0573902005746626	0.00326372205924463
5	A	26	50	20120618	20	3100	61.8	0.0576266570822913	0.00408226886914618
5	A	26	50	20120618	20	3102	61.84	0.0579754728574507	0.00548156247843624
5	A	26	50	20120618	20	3104	61.88	0.0584371428748874	0.00627613836845555
5	A	26	50	20120618	20	3106	61.92	0.0591082579209115	0.00668222979289099
5	A	26	50	20120618	20	3108	61.96	0.0592898429423202	0.00893606194724499
5	A	26	50	20120618	20	3110	62	0.0599274411269161	0.00940480303249355
5	A	26	50	20120618	20	3112	62.04	0.0604562155778874	0.0110978995093666
5	A	26	50	20120618	20	3114	62.08	0.060109096859003	0.0111599127740767
5	A	26	50	20120618	20	3116	62.12	0.060160362100639	0.0109455887086990
5	A	26	50	20120618	20	3118	62.16	0.0598062430246208	0.0110465635570525
5	A	26	50	20120618	20	3120	62.2	0.0598175567331197	0.0114713933111894
5	A	26	50	20120618	20	3122	62.24	0.0591141976178735	0.0108630693473346
5	A	26	50	20120618	20	3124	62.28	0.058661578567236	0.0112424321354411
5	A	26	50	20120618	20	3126	62.32	0.0575171262418855	0.0116507863015764
5	A	26	50	20120618	20	3128	62.36	0.0564865888189843	0.0112977985964081
5	A	26	50	20120618	20	3130	62.4	0.055869638152399	0.0120554635124494
5	A	26	50	20120618	20	3132	62.44	0.0550661527169367	0.0125222246987107
5	A	26	50	20120618	20	3134	62.48	0.053819028486958	0.0125538323718297
5	A	26	50	20120618	20	3136	62.52	0.0526421199603511	0.0127810964913031
5	A	26	50	20120618	20	3138	62.56	0.051742185159935	0.0135507822226246
5	A	26	50	20120618	20	3140	62.6	0.0505557306917821	0.0144221499090808
5	A	26	50	20120618	20	3142	62.64	0.0500854339716149	0.0135039717537101
5	A	26	50	20120618	20	3144	62.68	0.0485989540962046	0.0152386461093169
5	A	26	50	20120618	20	3146	62.72	0.0475596485492166	0.0155224787712852
5	A	26	50	20120618	20	3148	62.76	0.0464214187635406	0.0162186253973633
5	A	26	50	20120618	20	3150	62.8	0.0456340553626894	0.0155006998824247
5	A	26	50	20120618	20	3152	62.84	0.0446652483617857	0.0161643195965682
5	A	26	50	20120618	20	3154	62.88	0.0436480045463707	0.0174700629787073
5	A	26	50	20120618	20	3156	62.92	0.0431501306617373	0.0181000244100664
5	A	26	50	20120618	20	3158	62.96	0.041832932149743	0.0182831650663937
5	A	26	50	20120618	20	3160	63	0.0408135670139844	0.0185409761988143
5	A	26	50	20120618	20	3162	63.04	0.0405028642943311	0.0186214449505133
5	A	26	50	20120618	20	3164	63.08	0.0395834133467542	0.0186639420680626
5	A	26	50	20120618	20	3166	63.12	0.0389840696390205	0.0184233843411030
5	A	26	50	20120618	20	3168	63.16	0.03825425765909	0.0183125877795589
5	A	26	50	20120618	20	3170	63.2	0.0370041282252913	0.0182984102885961
5	A	26	50	20120618	20	3172	63.24	0.0362596720639225	0.0182407245173869
5	A	26	50	20120618	20	3174	63.28	0.0355745987300377	0.0181641024265775
5	A	26	50	20120618	20	3176	63.32	0.0342582204619096	0.0192014563588494
5	A	26	50	20120618	20	3178	63.36	0.0334517227515594	0.0192307022953193
5	A	26	50	20120618	20	3180	63.4	0.0321241792673564	0.0186687150388357
5	A	26	50	20120618	20	3182	63.44	0.0309147579709505	0.0189000662355043
5	A	26	50	20120618	20	3184	63.48	0.0298844114668802	0.0191788996525296
5	A	26	50	20120618	20	3186	63.52	0.0289331831405568	0.0202216275963385
5	A	26	50	20120618	20	3188	63.56	0.0280400181804637	0.0207472384515708
5	A	26	50	20120618	20	3190	63.6	0.0272143274707519	0.0217256642260189
5	A	26	50	20120618	20	3192	63.64	0.0263928383895338	0.0228345215031112
5	A	26	50	20120618	20	3194	63.68	0.0253707508926677	0.0230879839288275
5	A	26	50	20120618	20	3196	63.72	0.0246312939762419	0.0239476489980551
5	A	26	50	20120618	20	3198	63.76	0.023841137503605	0.0239083692163602
5	A	26	50	20120618	20	3200	63.8	0.02394911978016	0.0244476724873033
5	A	26	50	20120618	20	3202	63.84	0.0233017847351871	0.0247089272297483
5	A	26	50	20120618	20	3204	63.88	0.0229524315588741	0.0254101367403798
5	A	26	50	20120618	20	3206	63.92	0.0220689299200528	0.0262404639492559
5	A	26	50	20120618	20	3208	63.96	0.0214230515150492	0.0274148339625183
5	A	26	50	20120618	20	3210	64	0.0207298535242485	0.0275342855110642
5	A	26	50	20120618	20	3212	64.04	0.0194142530735797	0.0287573963947538
5	A	26	50	20120618	20	3214	64.08	0.0186107676381175	0.0289427290821028
5	A	26	50	20120618	20	3216	64.12	0.0182200911415119	0.0290707861201757
5	A	26	50	20120618	20	3218	64.16	0.0172886193786548	0.0295422142111927
5	A	26	50	20120618	20	3220	64.2	0.0168473847471944	0.0303618923919442
5	A	26	50	20120618	20	3222	64.24	0.0160286965159366	0.0309216381199315
5	A	26	50	20120618	20	3224	64.28	0.0158762442939128	0.0307906819440557
5	A	26	50	20120618	20	3226	64.32	0.0154222817403911	0.0307491040653219
5	A	26	50	20120618	20	3228	64.36	0.0150567075345176	0.0312524226721705
5	A	26	50	20120618	20	3230	64.4	0.0144840924631128	0.0318735452687648
5	A	26	50	20120618	20	3232	64.44	0.0139283065331001	0.0313986523545199
5	A	26	50	20120618	20	3234	64.48	0.0127274977972891	0.0318363514520744
5	A	26	50	20120618	20	3236	64.52	0.0119667216114105	0.0321318513759322
5	A	26	50	20120618	20	3238	64.56	0.0109110818977771	0.0319562767621636
5	A	26	50	20120618	20	3240	64.6	0.0103255267722765	0.0323748132659479
5	A	26	50	20120618	20	3242	64.64	0.00956503342911042	0.0315530844755310
5	A	26	50	20120618	20	3244	64.68	0.00885615888097091	0.0319530947816483
5	A	26	50	20120618	20	3246	64.72	0.00806412857536385	0.0318116027147328
5	A	26	50	20120618	20	3248	64.76	0.00721630754472118	0.0317903895112972
5	A	26	50	20120618	20	3250	64.8	0.00661689312630934	0.0318002182955557
5	A	26	50	20120618	20	3252	64.84	0.00576794072481678	0.0318205829708539
5	A	26	50	20120618	20	3254	64.88	0.00552717086582276	0.0312585037904887
5	A	26	50	20120618	20	3256	64.92	0.00458827448176326	0.0321701058527944
5	A	26	50	20120618	20	3258	64.96	0.00416195980338589	0.0319849145868017
5	A	26	50	20120618	20	3260	65	0.00356240396361781	0.0319576909757260
5	A	26	50	20120618	20	3262	65.04	0.00240303168518435	0.0312599180040511
5	A	26	50	20120618	20	3264	65.08	0.00159855630022842	0.0321382153369629
5	A	26	50	20120618	20	3266	65.12	0.0009359265355785	0.0317926522529970
5	A	26	50	20120618	20	3268	65.16	-0.000106985255993499	0.0325258512744094
5	A	26	50	20120618	20	3270	65.2	-0.0009503373717791	0.0319350777008636
5	A	26	50	20120618	20	3272	65.24	-0.00151523083713340	0.0321405063629339
5	A	26	50	20120618	20	3274	65.28	-0.0030063281198249	0.0316225294325114
5	A	26	50	20120618	20	3276	65.32	-0.004084871022101	0.0321057025671639
5	A	26	50	20120618	20	3278	65.36	-0.0054119902422353	0.0326041916346970
5	A	26	50	20120618	20	3280	65.4	-0.0058833759068455	0.0317854751191680
5	A	26	50	20120618	20	3282	65.44	-0.0067422702296815	0.0327231977059707
5	A	26	50	20120618	20	3284	65.48	-0.0070613592357598	0.0325199327906508
5	A	26	50	20120618	20	3286	65.52	-0.0069338325277728	0.0334736430617762
5	A	26	50	20120618	20	3288	65.56	-0.007540523074963	0.0331567248735162
5	A	26	50	20120618	20	3290	65.6	-0.0082018588342034	0.0345393519759737
5	A	26	50	20120618	20	3292	65.64	-0.0085401457893908	0.0347168287069837
5	A	26	50	20120618	20	3294	65.68	-0.0087662078273362	0.0346596237683857
5	A	26	50	20120618	20	3296	65.72	-0.009335817694921	0.0364291231329660
5	A	26	50	20120618	20	3298	65.76	-0.0094174107464021	0.0358292208108751
5	A	26	50	20120618	20	3300	65.8	-0.0092901173836529	0.0365644845840885
5	A	26	50	20120618	20	3302	65.84	-0.0094069879924474	0.0374080064055016
5	A	26	50	20120618	20	3304	65.88	-0.0096678962525696	0.0373115711826834
5	A	26	50	20120618	20	3306	65.92	-0.0094397199653486	0.0368655918647212
5	A	26	50	20120618	20	3308	65.96	-0.0096863517395586	0.0374041314603407
5	A	26	50	20120618	20	3310	66	-0.009579104854056	0.0368119083178935
5	A	26	50	20120618	20	3312	66.04	-0.009595304670413	0.0366651765897295
5	A	26	50	20120618	20	3314	66.08	-0.0097230152261631	0.0356186514825056
5	A	26	50	20120618	20	3316	66.12	-0.0098557815953987	0.0356568635329609
5	A	26	50	20120618	20	3318	66.16	-0.009961197074338	0.0361574385654985
5	A	26	50	20120618	20	3320	66.2	-0.0100607152827222	0.0354491014185127
5	A	26	50	20120618	20	3322	66.24	-0.0098790807638388	0.0354802636143596
5	A	26	50	20120618	20	3324	66.28	-0.0099342633770426	0.0353876043417529
5	A	26	50	20120618	20	3326	66.32	-0.010337010186403	0.0349209350793732
5	A	26	50	20120618	20	3328	66.36	-0.0104330494294238	0.0350778986426610
5	A	26	50	20120618	20	3330	66.4	-0.0101431992887476	0.0339177556178360
5	A	26	50	20120618	20	3332	66.44	-0.010720191351128	0.0338597799328465
5	A	26	50	20120618	20	3334	66.48	-0.0106935970650876	0.0334737067013865
5	A	26	50	20120618	20	3336	66.52	-0.011392854961003	0.0330427251182533
5	A	26	50	20120618	20	3338	66.56	-0.0120429123670834	0.0324202448766392
5	A	26	50	20120618	20	3340	66.6	-0.0124531191529853	0.0315038910567639
5	A	26	50	20120618	20	3342	66.64	-0.0129583427055024	0.0308101528363825
5	A	26	50	20120618	20	3344	66.68	-0.0135011440336921	0.0312430174448740
5	A	26	50	20120618	20	3346	66.72	-0.0142081298996191	0.0294671689685054
5	A	26	50	20120618	20	3348	66.76	-0.0148285736737034	0.0290807775389938
5	A	26	50	20120618	20	3350	66.8	-0.015372183224944	0.0288583358877682
5	A	26	50	20120618	20	3352	66.84	-0.0158714996074111	0.0283284724923538
5	A	26	50	20120618	20	3354	66.88	-0.016351879670278	0.0280165252647656
5	A	26	50	20120618	20	3356	66.92	-0.0170443351989583	0.0274418737258309
5	A	26	50	20120618	20	3358	66.96	-0.0174522933852961	0.0264069946672931
5	A	26	50	20120618	20	3360	67	-0.0181215982379604	0.0271801876482494
5	A	26	50	20120618	20	3362	67.04	-0.0182001153749434	0.0259219335575348
5	A	26	50	20120618	20	3364	67.08	-0.0186395610262474	0.0264761143551541
5	A	26	50	20120618	20	3366	67.12	-0.0189171994328125	0.0261750000034536
5	A	26	50	20120618	20	3368	67.16	-0.019298294632533	0.0257108904676218
5	A	26	50	20120618	20	3370	67.2	-0.0189817017133923	0.0258208667852998
5	A	26	50	20120618	20	3372	67.24	-0.0190591228348644	0.0255379604332149
5	A	26	50	20120618	20	3374	67.28	-0.0191208320436586	0.0258777464547784
5	A	26	50	20120618	20	3376	67.32	-0.0192560662155605	0.0252588512445449
5	A	26	50	20120618	20	3378	67.36	-0.0193688851024988	0.0248520173579892
5	A	26	50	20120618	20	3380	67.4	-0.0191452272276095	0.0245374255510393
5	A	26	50	20120618	20	3382	67.44	-0.0195841920463023	0.0246767326580009
5	A	26	50	20120618	20	3384	67.48	-0.019635619922498	0.0234338298555059
5	A	26	50	20120618	20	3386	67.52	-0.0197866932862985	0.0234462395795157
5	A	26	50	20120618	20	3388	67.56	-0.0198862468500218	0.0225879604395793
5	A	26	50	20120618	20	3390	67.6	-0.0202357697319623	0.0217339875799403
5	A	26	50	20120618	20	3392	67.64	-0.0205116120873031	0.0218316390264221
5	A	26	50	20120618	20	3394	67.68	-0.0206891666000591	0.0217440284962331
5	A	26	50	20120618	20	3396	67.72	-0.020763624944118	0.0211559277863203
5	A	26	50	20120618	20	3398	67.76	-0.0208920355355815	0.0210758832986900
5	A	26	50	20120618	20	3400	67.8	-0.0209329063075341	0.0203085310197463
5	A	26	50	20120618	20	3402	67.84	-0.0210393258781027	0.0208146073430415
5	A	26	50	20120618	20	3404	67.88	-0.0209843129705264	0.0202333655689062
5	A	26	50	20120618	20	3406	67.92	-0.0215274416891557	0.0195001665474939
5	A	26	50	20120618	20	3408	67.96	-0.0216315985180245	0.0195635940257663
5	A	26	50	20120618	20	3410	68	-0.0219145826518554	0.0186336071871497
5	A	26	50	20120618	20	3412	68.04	-0.0223898291194909	0.0181703815347944
5	A	26	50	20120618	20	3414	68.08	-0.0229225633684368	0.0167558851297089
5	A	26	50	20120618	20	3416	68.12	-0.0233663435843095	0.0164444753032743
5	A	26	50	20120618	20	3418	68.16	-0.0234972997601852	0.0152907598790904
5	A	26	50	20120618	20	3420	68.2	-0.0239259478909405	0.0142272712801858
5	A	26	50	20120618	20	3422	68.24	-0.0240282662421782	0.0133738641059718
5	A	26	50	20120618	20	3424	68.28	-0.0240996133163999	0.0135410948597224
5	A	26	50	20120618	20	3426	68.32	-0.0241008153979279	0.0133877233988830
5	A	26	50	20120618	20	3428	68.36	-0.0240305996945561	0.0138342613312023
5	A	26	50	20120618	20	3430	68.4	-0.0240587425444473	0.0122376142192831
5	A	26	50	20120618	20	3432	68.44	-0.0239318168772244	0.0127790458816377
5	A	26	50	20120618	20	3434	68.48	-0.0239195839299098	0.011280474480269
5	A	26	50	20120618	20	3436	68.52	-0.0236660861488544	0.0109974196357600
5	A	26	50	20120618	20	3438	68.56	-0.0238128815166288	0.0113956621749243
5	A	26	50	20120618	20	3440	68.6	-0.0236320743126794	0.0106436541131324
5	A	26	50	20120618	20	3442	68.64	-0.0235310287536478	0.0103714887130537
5	A	26	50	20120618	20	3444	68.68	-0.0237328370289985	0.0111333255591041
5	A	26	50	20120618	20	3446	68.72	-0.0234595402580699	0.0112497860459655
5	A	26	50	20120618	20	3448	68.76	-0.0234571360950138	0.0099465882482387
5	A	26	50	20120618	20	3450	68.8	-0.0234207200957827	0.0105157384964157
5	A	26	50	20120618	20	3452	68.84	-0.0230506204065097	0.00893988032386341
5	A	26	50	20120618	20	3454	68.88	-0.0232866526500697	0.00826303771291164
5	A	26	50	20120618	20	3456	68.92	-0.0228620350279672	0.0083485269227571
5	A	26	50	20120618	20	3458	68.96	-0.0229603935812303	0.007832975368594
5	A	26	50	20120618	20	3460	69	-0.0226023147072374	0.00686324912887475
5	A	26	50	20120618	20	3462	69.04	-0.0223119059522041	0.00590321025205778
5	A	26	50	20120618	20	3464	69.08	-0.0217542815445604	0.00600871058381081
5	A	26	50	20120618	20	3466	69.12	-0.0215532510866691	0.00545808653330085
5	A	26	50	20120618	20	3468	69.16	-0.0209920204344413	0.00399812316218498
5	A	26	50	20120618	20	3470	69.2	-0.0201921412435631	0.00453312015283072
5	A	26	50	20120618	20	3472	69.24	-0.0201343706195401	0.00335515096605205
5	A	26	50	20120618	20	3474	69.28	-0.0198980555332676	0.00232645202078186
5	A	26	50	20120618	20	3476	69.32	-0.019305924314702	0.00161750676196423
5	A	26	50	20120618	20	3478	69.36	-0.0189230259926895	0.00180510219101302
5	A	26	50	20120618	20	3480	69.4	-0.0186214449505134	0.00117683781592878
5	A	26	50	20120618	20	3482	69.44	-0.0181806345831217	0.000626001633384459
5	A	26	50	20120618	20	3484	69.48	-0.0171694011753468	0.00108993439252095
5	A	26	50	20120618	20	3486	69.52	-0.0167115495345285	0.00063590112832106
5	A	26	50	20120618	20	3488	69.56	-0.0165052864864564	0.00148351002692938
5	A	26	50	20120618	20	3490	69.6	-0.0157807141677745	0.00106058946110171
5	A	26	50	20120618	20	3492	69.64	-0.0153419544100483	0.0009745345658313
5	A	26	50	20120618	20	3494	69.68	-0.0147384387723056	0.000766715882840581
5	A	26	50	20120618	20	3496	69.72	-0.0145362769435643	0.00060217213485847
5	A	26	50	20120618	20	3498	69.76	-0.0140269479290757	0.00051399591924451
5	A	26	50	20120618	20	3500	69.8	-0.013824503257622	0.0003494521712624
5	A	26	50	20120618	20	3502	69.84	-0.0126765861090437	0.0010670241328105
5	A	26	50	20120618	20	3504	69.88	-0.0118913440285361	0.00115025060095616
5	A	26	50	20120618	20	3506	69.92	-0.0118067740575062	0.00127144870325153
5	A	26	50	20120618	20	3508	69.96	-0.010752477846757	0.00096456436021658
5	A	26	50	20120618	20	3510	70	-0.009871069244008	0.000219768787592780
5	A	26	50	20120618	20	3512	70.04	-0.0096541995942181	0.00134781623561968
5	A	26	50	20120618	20	3514	70.08	-0.0087144546820211	0.00112338054327107
5	A	26	50	20120618	20	3516	70.12	-0.0080444002961688	0.00192863374568631
5	A	26	50	20120618	20	3518	70.16	-0.0079361422479691	0.0016109306688992
5	A	26	50	20120618	20	3520	70.2	-0.0070968772093788	0.00160308178362802
5	A	26	50	20120618	20	3522	70.24	-0.0064782294865187	0.00171247120267758
5	A	26	50	20120618	20	3524	70.28	-0.0063429599592777	0.00243393225152222
5	A	26	50	20120618	20	3526	70.32	-0.0060389040433675	0.00214840253327909
5	A	26	50	20120618	20	3528	70.36	-0.0059003111142549	0.00205082179747535
5	A	26	50	20120618	20	3530	70.4	-0.0053146287095337	0.00237193312894778
5	A	26	50	20120618	20	3532	70.44	-0.0047663522535373	0.00251478284088309
5	A	26	50	20120618	20	3534	70.48	-0.0042452923375487	0.00293332641573522
5	A	26	50	20120618	20	3536	70.52	-0.0042471590994511	0.00299119603470752
5	A	26	50	20120618	20	3538	70.56	-0.0041832012910928	0.00268017511700262
5	A	26	50	20120618	20	3540	70.6	-0.0036161370079202	0.0034952217483373
5	A	26	50	20120618	20	3542	70.64	-0.0033738610114823	0.00328405845027156
5	A	26	50	20120618	20	3544	70.68	-0.0034419483234427	0.00303776608731647
5	A	26	50	20120618	20	3546	70.72	-0.0032464120852412	0.00224118908510639
5	A	26	50	20120618	20	3548	70.76	-0.0028619439861744	0.00273325055199848
5	A	26	50	20120618	20	3550	70.8	-0.0023733332003745	0.00137532268940784
5	A	26	50	20120618	20	3552	70.84	-0.002502422614348	0.00114293911683869
5	A	26	50	20120618	20	3554	70.88	-0.0020267943090506	0.00062021749991435
5	A	26	50	20120618	20	3556	70.92	-0.0016624433979086	-0.00077141814293546
5	A	26	50	20120618	20	3558	70.96	-0.0017489366993834	-0.00095518105323022
5	A	26	50	20120618	20	3560	71	-0.00112213603533620	-0.00184601538937247
5	A	26	50	20120618	20	3562	71.04	-0.000714199062201899	-0.0023536544186541
5	A	26	50	20120618	20	3564	71.08	-8.93217285994983e-05	-0.00257505662291142
5	A	26	50	20120618	20	3566	71.12	0.000552667589107601	-0.00406910961194829
5	A	26	50	20120618	20	3568	71.16	0.0013854024965736	-0.00409531852479297
5	A	26	50	20120618	20	3570	71.2	0.00219359797030539	-0.00497974010953666
5	A	26	50	20120618	20	3572	71.24	0.0027811216810848	-0.00471802857611096
5	A	26	50	20120618	20	3574	71.28	0.00370334448724392	-0.00597202588400286
5	A	26	50	20120618	20	3576	71.32	0.00409804442143444	-0.00503467806379416
5	A	26	50	20120618	20	3578	71.36	0.00446361155624007	-0.00571830182877746
5	A	26	50	20120618	20	3580	71.4	0.00470070445997192	-0.00552151401157326
5	A	26	50	20120618	20	3582	71.44	0.00503683473947675	-0.00497828629799456
5	A	26	50	20120618	20	3584	71.48	0.00488184400410848	-0.00561384094399276
5	A	26	50	20120618	20	3586	71.52	0.00490436535508927	-0.00496376232470896
5	A	26	50	20120618	20	3588	71.56	0.00520483623961887	-0.00448980986248306
5	A	26	50	20120618	20	3590	71.6	0.00537587829892008	-0.00438988860323357
5	A	26	50	20120618	20	3592	71.64	0.00574611233848155	-0.00492120156754936
5	A	26	50	20120618	20	3594	71.68	0.00611802929218223	-0.00424264068711928
5	A	26	50	20120618	20	3596	71.72	0.00635156544880471	-0.0038550542471475
5	A	26	50	20120618	20	3598	71.76	0.0068434430679337	-0.00384976508842422
5	A	26	50	20120618	20	3600	71.8	0.00702292091113447	-0.00413339976049377
5	A	26	50	20120618	20	3602	71.84	0.00718059865227126	-0.00375640578010417
5	A	26	50	20120618	20	3604	71.88	0.0072465363596169	-0.0037959966887828
5	A	26	50	20120618	20	3606	71.92	0.00759643400815144	-0.00298522098240649
5	A	26	50	20120618	20	3608	71.96	0.00751686328206452	-0.00303918030087884
5	A	26	50	20120618	20	3610	72	0.00749007807719318	-0.00337796930188094
5	A	26	50	20120618	20	3612	72.04	0.00749589756600234	-0.00350229988721697
5	A	26	50	20120618	20	3614	72.08	0.00775252075903056	-0.00260609861060551
5	A	26	50	20120618	20	3616	72.12	0.00788323651860071	-0.00231171591546193
5	A	26	50	20120618	20	3618	72.16	0.00779960699958978	-0.00258510461027208
5	A	26	50	20120618	20	3620	72.2	0.00765584511990674	-0.00299599728975178
5	A	26	50	20120618	20	3622	72.24	0.00767350864730078	-0.00186647905962001
5	A	26	50	20120618	20	3624	72.28	0.00791446235405791	-0.00187876857547703
5	A	26	50	20120618	20	3626	72.32	0.00811673731988413	-0.0010343699416553
5	A	26	50	20120618	20	3628	72.36	0.00800957528719531	-0.00121838033932348
5	A	26	50	20120618	20	3630	72.4	0.00812629740356577	-0.00138532117929381
5	A	26	50	20120618	20	3632	72.44	0.00838627935380463	-0.00165293988276948
5	A	26	50	20120618	20	3634	72.48	0.00885333752491397	-0.00110152387266459
5	A	26	50	20120618	20	3636	72.52	0.00880936962525979	-0.00109677211509502
5	A	26	50	20120618	20	3638	72.56	0.00930392010802166	-0.00074000845971516
5	A	26	50	20120618	20	3640	72.6	0.00923904306084779	-0.00076448142541202
5	A	26	50	20120618	20	3642	72.64	0.00958416066754151	-0.0005657207802883
5	A	26	50	20120618	20	3644	72.68	0.00970509714032785	-0.00064479653162839
5	A	26	50	20120618	20	3646	72.72	0.0100957736369334	-0.00153528438544785
5	A	26	50	20120618	20	3648	72.76	0.0103653934525999	-0.00108576246251194
5	A	26	50	20120618	20	3650	72.8	0.0107028460217855	-0.00250337720850255
5	A	26	50	20120618	20	3652	72.84	0.0107266401649724	-0.00208610642585655
5	A	26	50	20120618	20	3654	72.88	0.0112398158403508	-0.00300599577963775
5	A	26	50	20120618	20	3656	72.92	0.0114398704908841	-0.00287212632382351
5	A	26	50	20120618	20	3658	72.96	0.0117912177083200	-0.00287269200924847
5	A	26	50	20120618	20	3660	73	0.0119656185248319	-0.0030647846374256
5	A	26	50	20120618	20	3662	73.04	0.0118827031836699	-0.00280861399273734
5	A	26	50	20120618	20	3664	73.08	0.0122794820117971	-0.00418207699131065
5	A	26	50	20120618	20	3666	73.12	0.0123613861902620	-0.00377647347055424
5	A	26	50	20120618	20	3668	73.16	0.0120779424370234	-0.00313868436712741
5	A	26	50	20120618	20	3670	73.2	0.0117942653385469	-0.0038781766388923
5	A	26	50	20120618	20	3672	73.24	0.0117337440691452	-0.00423303817703077
5	A	26	50	20120618	20	3674	73.28	0.0115094285849494	-0.00486313395867826
5	A	26	50	20120618	20	3676	73.32	0.0116529995458015	-0.00532643032171176
5	A	26	50	20120618	20	3678	73.36	0.0110841887088794	-0.00511040920005926
5	A	26	50	20120618	20	3680	73.4	0.0112799087948440	-0.00519574991748066
5	A	26	50	20120618	20	3682	73.44	0.0109697151920731	-0.00584196066267136
5	A	26	50	20120618	20	3684	73.48	0.0108629915655886	-0.00641149981957806
5	A	26	50	20120618	20	3686	73.52	0.0110185409153140	-0.00603922224141896
5	A	26	50	20120618	20	3688	73.56	0.0107499888308872	-0.00647704154712626
5	A	26	50	20120618	20	3690	73.6	0.0109620077281582	-0.00724068858653646
5	A	26	50	20120618	20	3692	73.64	0.0109010409814843	-0.00663512233912836
5	A	26	50	20120618	20	3694	73.68	0.0109403490474504	-0.00712236840884056
5	A	26	50	20120618	20	3696	73.72	0.0110577782706021	-0.00715289420858436
5	A	26	50	20120618	20	3698	73.76	0.0111956782350691	-0.00732667277112876
5	A	26	50	20120618	20	3700	73.8	0.0113930812351729	-0.00844286203843516
5	A	26	50	20120618	20	3702	73.84	0.0118252154023595	-0.00883107073237446
5	A	26	50	20120618	20	3704	73.88	0.0121633680072585	-0.00965823010287086
5	A	26	50	20120618	20	3706	73.92	0.0128290383310675	-0.0102744029519968
5	A	26	50	20120618	20	3708	73.96	0.0126881119495770	-0.0104233903507928
5	A	26	50	20120618	20	3710	74	0.0135695205523261	-0.0113401542926012
5	A	26	50	20120618	20	3712	74.04	0.0139855114716981	-0.0114512407679256
5	A	26	50	20120618	20	3714	74.08	0.0141550756778267	-0.0123670854709184
5	A	26	50	20120618	20	3716	74.12	0.0149058109474124	-0.0126826672273620
5	A	26	50	20120618	20	3718	74.16	0.0152063313294167	-0.0144678290071455
5	A	26	50	20120618	20	3720	74.2	0.0156220394060763	-0.0151484192840376
5	A	26	50	20120618	20	3722	74.24	0.0157255598388420	-0.0145789154824699
5	A	26	50	20120618	20	3724	74.28	0.0163328231425250	-0.0153680466502741
5	A	26	50	20120618	20	3726	74.32	0.0162658601303466	-0.0153535509612598
5	A	26	50	20120618	20	3728	74.36	0.0166929526261833	-0.0162071702675082
5	A	26	50	20120618	20	3730	74.4	0.0162587890625348	-0.0159591172086679
5	A	26	50	20120618	20	3732	74.44	0.0166214641306053	-0.0157849568084617
5	A	26	50	20120618	20	3734	74.48	0.0167773104651788	-0.0165178022764834
5	A	26	50	20120618	20	3736	74.52	0.0164762243977496	-0.0166102918434626
5	A	26	50	20120618	20	3738	74.56	0.0167025692784074	-0.0182210103803275
5	A	26	50	20120618	20	3740	74.6	0.0166947203931363	-0.0183626438685991
5	A	26	50	20120618	20	3742	74.64	0.0165459451263746	-0.0177126713153325
5	A	26	50	20120618	20	3744	74.68	0.0169488545702947	-0.0187306222375286
5	A	26	50	20120618	20	3746	74.72	0.0171129740542081	-0.0194239404364820
5	A	26	50	20120618	20	3748	74.76	0.0173927054968455	-0.0194024443903340
5	A	26	50	20120618	20	3750	74.8	0.0177713611781709	-0.0201219255401913
5	A	26	50	20120618	20	3752	74.84	0.0181670581329229	-0.0210963186846663
5	A	26	50	20120618	20	3754	74.88	0.0185214600516536	-0.0201285723439344
5	A	26	50	20120618	20	3756	74.92	0.0189687758014322	-0.0206727617227356
5	A	26	50	20120618	20	3758	74.96	0.0194817110605049	-0.0209902526674883
5	A	26	50	20120618	20	3760	75	0.0199457852409976	-0.0206519020726906
5	A	26	50	20120618	20	3762	75.04	0.0202139201324236	-0.0215626556068589
5	A	26	50	20120618	20	3764	75.08	0.0210256787172257	-0.0215041071653766
5	A	26	50	20120618	20	3766	75.12	0.0216286993802216	-0.0213624029664268
5	A	26	50	20120618	20	3768	75.16	0.0222619135027742	-0.0212602260365454
5	A	26	50	20120618	20	3770	75.2	0.0225404428638836	-0.0210258201385820
5	A	26	50	20120618	20	3772	75.24	0.0235529490638646	-0.0220195172981835
5	A	26	50	20120618	20	3774	75.28	0.0239080580893765	-0.0219168453935552
5	A	26	50	20120618	20	3776	75.32	0.0252734105731696	-0.0226706919329782
5	A	26	50	20120618	20	3778	75.36	0.0255443031810421	-0.0226305989784849
5	A	26	50	20120618	20	3780	75.4	0.025640526271826	-0.0225937728573207
5	A	26	50	20120618	20	3782	75.44	0.0260061853305132	-0.0234263769500322
5	A	26	50	20120618	20	3784	75.48	0.024860898619161	-0.0210267959459401
5	A	26	50	20120618	20	3786	75.52	0.0255367937070259	-0.0225115363386687
5	A	26	50	20120618	20	3788	75.56	0.0262877340375782	-0.0232439646136895
5	A	26	50	20120618	20	3790	75.6	0.0268372974279164	-0.0236118015612628
5	A	26	50	20120618	20	3792	75.64	0.0269010501753082	-0.0236190423347021
5	A	26	50	20120618	20	3794	75.68	0.0271367783629524	-0.0247173418004445
5	A	26	50	20120618	20	3796	75.72	0.0276784928680194	-0.0258975737289230
5	A	26	50	20120618	20	3798	75.76	0.0278086005157577	-0.0264591579345413
5	A	26	50	20120618	20	3800	75.8	0.0282079037150937	-0.0271248989690285
5	A	26	50	20120618	20	3802	75.84	0.0283344758289261	-0.0265665674546036
5	A	26	50	20120618	20	3804	75.88	0.0287747205108929	-0.0278626941845185
5	A	26	50	20120618	20	3806	75.92	0.0291919842224711	-0.0300866157220283
5	A	26	50	20120618	20	3808	75.96	0.0293579421840155	-0.0295713470105777
5	A	26	50	20120618	20	3810	76	0.029889191508721	-0.0304318252526036
5	A	26	50	20120618	20	3812	76.04	0.0300050155994794	-0.0306595136361457
5	A	26	50	20120618	20	3814	76.08	0.0302319968762402	-0.0314704236928104
5	A	26	50	20120618	20	3816	76.12	0.0304091978356056	-0.0329612876302641
5	A	26	50	20120618	20	3818	76.16	0.0305591751838952	-0.0324675149649616
5	A	26	50	20120618	20	3820	76.2	0.0303610438638068	-0.0336902440109893
5	A	26	50	20120618	20	3822	76.24	0.0308072282427355	-0.0344411914126095
5	A	26	50	20120618	20	3824	76.28	0.0307794389462349	-0.0344894868057645
5	A	26	50	20120618	20	3826	76.32	0.030609662608072	-0.0359504401263740
5	A	26	50	20120618	20	3828	76.36	0.0309308305080869	-0.0358221709562668
5	A	26	50	20120618	20	3830	76.4	0.0308722820666047	-0.0369382682996916
5	A	26	50	20120618	20	3832	76.44	0.0307600642204303	-0.0376492641681747
5	A	26	50	20120618	20	3834	76.48	0.0302726555161585	-0.0377341876925952
5	A	26	50	20120618	20	3836	76.52	0.0303990154979565	-0.0391628969439826
5	A	26	50	20120618	20	3838	76.56	0.0299796304660348	-0.0398825195151962
5	A	26	50	20120618	20	3840	76.6	0.0296166018445736	-0.0399550686709459
5	A	26	50	20120618	20	3842	76.64	0.0293304357302274	-0.041195263254469
5	A	26	50	20120618	20	3844	76.68	0.0292667961199206	-0.0410729337813237
5	A	26	50	20120618	20	3846	76.72	0.0291583259396866	-0.0426782075959734
5	A	26	50	20120618	20	3848	76.76	0.02909242358768	-0.0431885972706339
5	A	26	50	20120618	20	3850	76.8	0.0290929185624268	-0.0424924506445557
5	A	26	50	20120618	20	3852	76.84	0.0291511841611966	-0.0424378620010481
5	A	26	50	20120618	20	3854	76.88	0.029156770304768	-0.0423271997897924
5	A	26	50	20120618	20	3856	76.92	0.0292310165167926	-0.0430048909288816
5	A	26	50	20120618	20	3858	76.96	0.0293425272561857	-0.0443392721356587
5	A	26	50	20120618	20	3860	77	0.0294843021658136	-0.0437695562020567
5	A	26	50	20120618	20	3862	77.04	0.0294179048390602	-0.0443637380302878
5	A	26	50	20120618	20	3864	77.08	0.0294241273787346	-0.044138029545733
5	A	26	50	20120618	20	3866	77.12	0.029511384355533	-0.0445662534124196
5	A	26	50	20120618	20	3868	77.16	0.0299500734025812	-0.0461817095647184
5	A	26	50	20120618	20	3870	77.2	0.0299190314148871	-0.0460027408384001
5	A	26	50	20120618	20	3872	77.24	0.0301694886367833	-0.0467569409312137
5	A	26	50	20120618	20	3874	77.28	0.0300551494702655	-0.0476278843536011
5	A	26	50	20120618	20	3876	77.32	0.0308539680009719	-0.0493903480057086
5	A	26	50	20120618	20	3878	77.36	0.0310893638484289	-0.0504618269112406
5	A	26	50	20120618	20	3880	77.4	0.0313751764093845	-0.0508285324879639
5	A	26	50	20120618	20	3882	77.44	0.0318637164845063	-0.0524685252455699
5	A	26	50	20120618	20	3884	77.48	0.0327056685288651	-0.0531512368428055
5	A	26	50	20120618	20	3886	77.52	0.0334233819117695	-0.0540742940349664
5	A	26	50	20120618	20	3888	77.56	0.0336838093392805	-0.0552654154078751
5	A	26	50	20120618	20	3890	77.6	0.0342113109980456	-0.0565151559329443
5	A	26	50	20120618	20	3892	77.64	0.0346123819643347	-0.055863062059334
5	A	26	50	20120618	20	3894	77.68	0.0349235796587349	-0.0562619409946014
5	A	26	50	20120618	20	3896	77.72	0.0350069475482368	-0.0576718412056092
5	A	26	50	20120618	20	3898	77.76	0.0355779362740449	-0.0588172834804533
5	A	26	50	20120618	20	3900	77.8	0.035466566956008	-0.0572535168338592
5	A	26	50	20120618	20	3902	77.84	0.0358928816343854	-0.0579212377673337
5	A	26	50	20120618	20	3904	77.88	0.0358793051841866	-0.0577436125438996
5	A	26	50	20120618	20	3906	77.92	0.0361646934810735	-0.0583692606238935
5	A	26	50	20120618	20	3908	77.96	0.0358245751193228	-0.0597564627072253
5	A	26	50	20120618	20	3910	78	0.03595284428943	-0.0602863685290465
5	A	26	50	20120618	20	3912	78.04	0.0360116755736247	-0.0614622871061597
5	A	26	50	20120618	20	3914	78.08	0.0363339748444895	-0.0623866170905268
5	A	26	50	20120618	20	3916	78.12	0.0362571830480527	-0.0626240635476492
5	A	26	50	20120618	20	3918	78.16	0.0364618904612062	-0.063112603622771
5	A	26	50	20120618	20	3920	78.2	0.0360385456313098	-0.0640118313164059
5	A	26	50	20120618	20	3922	78.24	0.0361345000215168	-0.0640718646821287
5	A	26	50	20120618	20	3924	78.28	0.0358387879656246	-0.0651564250631126
5	A	26	50	20120618	20	3926	78.32	0.0356461013677513	-0.0660177518332759
5	A	26	50	20120618	20	3928	78.36	0.0352431919238312	-0.0671095247034279
5	A	26	50	20120618	20	3930	78.4	0.0351180340235611	-0.067234116918273
5	A	26	50	20120618	20	3932	78.44	0.0349710265237525	-0.0675716189849334
5	A	26	50	20120618	20	3934	78.48	0.0353709661191916	-0.0676218235663976
5	A	26	50	20120618	20	3936	78.52	0.0354946390952211	-0.0674274399122494
5	A	26	50	20120618	20	3938	78.56	0.0352219080097175	-0.0679173942009336
5	A	26	50	20120618	20	3940	78.6	0.0352980634100512	-0.0671916905114018
5	A	26	50	20120618	20	3942	78.64	0.0350244837964102	-0.0678530474838456
5	A	26	50	20120618	20	3944	78.68	0.0349068212280207	-0.0680250158530302
5	A	26	50	20120618	20	3946	78.72	0.035085153558236	-0.0688237636730585
5	A	26	50	20120618	20	3948	78.76	0.0351731176418156	-0.0686404815953749
5	A	26	50	20120618	20	3950	78.8	0.0350356560835529	-0.0692022072223495
5	A	26	50	20120618	20	3952	78.84	0.0348395046624518	-0.070316324666787
5	A	26	50	20120618	20	3954	78.88	0.034935600474015	-0.0709624081327572
5	A	26	50	20120618	20	3956	78.92	0.0348268474510685	-0.0707372653336274
5	A	26	50	20120618	20	3958	78.96	0.0351194482371235	-0.0721386095525829
5	A	26	50	20120618	20	3960	79	0.0351966642976291	-0.0726788391334094
5	A	26	50	20120618	20	3962	79.04	0.0354725773636481	-0.0740130082081522
5	A	26	50	20120618	20	3964	79.08	0.0357623497225783	-0.0755666632277753
5	A	26	50	20120618	20	3966	79.12	0.0360166960317711	-0.0762406067009242
5	A	26	50	20120618	20	3968	79.16	0.0366448896961773	-0.0770916804227603
5	A	26	50	20120618	20	3970	79.2	0.0367271969255074	-0.0767678255169769
5	A	26	50	20120618	20	3972	79.24	0.0368340407601447	-0.0779399964281498
5	A	26	50	20120618	20	3974	79.28	0.0370715579279452	-0.0786376986891466
5	A	26	50	20120618	20	3976	79.32	0.0372713155936304	-0.079524764146145
5	A	26	50	20120618	20	3978	79.36	0.0373978169967847	-0.080180888528408
5	A	26	50	20120618	20	3980	79.4	0.0372484760445981	-0.0807594432967749
5	A	26	50	20120618	20	3982	79.44	0.0373937864881319	-0.0824315387022468
5	A	26	50	20120618	20	3984	79.48	0.0371608655144091	-0.0836585103889617
5	A	26	50	20120618	20	3986	79.52	0.0370864778810283	-0.0827627475185546
5	A	26	50	20120618	20	3988	79.56	0.036666173610291	-0.084894108778407
5	A	26	50	20120618	20	3990	79.6	0.0365525415505543	-0.085687270454864
5	A	26	50	20120618	20	3992	79.64	0.0362922555443995	-0.0856970992391225
5	A	26	50	20120618	20	3994	79.68	0.0363027207247611	-0.0867304650891485
5	A	26	50	20120618	20	3996	79.72	0.0358665772621252	-0.0865890437329112
5	A	26	50	20120618	20	3998	79.76	0.0357145493041701	-0.0880285717180508
5	A	26	50	20120618	20	4000	79.8	0.0356546573598036	-0.0878081665343549
5	A	26	50	20120618	20	4002	79.84	0.0356978615841341	-0.0891333553529766
5	A	26	50	20120618	20	4004	79.88	0.0355441365699042	-0.0906851718949686
5	A	26	50	20120618	20	4006	79.92	0.0354536976125904	-0.0904323812206944
[truncated: 264 more rows]
