# Supplementary material for: How Do Ants Make Sense of Gravity? A Boltzmann Walker Analysis of Lasius niger Trajectories on Various Inclines
Source: PLoS One. 2013 Oct 29;8(10):e76531. doi: 10.1371/journal.pone.0076531 (PMC3812222; doi:10.1371/journal.pone.0076531)
Supplement: Dataset S5 — Trajectories for . (ZIP) [file pone.0076531.s009.zip › Incline5/5-A-26-50-20120618-21.txt]

Pente	Colonie	Temperature	Humidite	Date	Indiv	Frame	Time	X	Y
5	A	26	50	20120618	21	22	0	0	0
5	A	26	50	20120618	21	24	0.04	-9.06723025515593e-05	-0.00214986624431610
5	A	26	50	20120618	21	26	0.08	4.36214173313906e-05	-0.0030926658578078
5	A	26	50	20120618	21	28	0.12	0.000229852130292501	-0.0043184849604693
5	A	26	50	20120618	21	30	0.16	0.000339920371851991	-0.0068783953561278
5	A	26	50	20120618	21	32	0.2	0.00075937611445185	-0.006504901554305
5	A	26	50	20120618	21	34	0.24	0.00072875839082647	-0.0070665564706015
5	A	26	50	20120618	21	36	0.28	0.00125746213111966	-0.0095185906557221
5	A	26	50	20120618	21	38	0.32	0.00106576548273998	-0.0103053883711484
5	A	26	50	20120618	21	40	0.36	0.00131063656106489	-0.0098622445513787
5	A	26	50	20120618	21	42	0.4	0.00101259105279475	-0.0092144640291337
5	A	26	50	20120618	21	44	0.44	0.00105614883051585	-0.0098357280470843
5	A	26	50	20120618	21	46	0.48	0.0008262684159521	-0.0112012219522336
5	A	26	50	20120618	21	48	0.52	0.000138041385823230	-0.0120216779504443
5	A	26	50	20120618	21	50	0.56	-5.004901797239e-05	-0.0125726555543449
5	A	26	50	20120618	21	52	0.6	-0.00089193035165309	-0.0117072982755288
5	A	26	50	20120618	21	54	0.64	-0.00128486958995846	-0.0131500082411837
5	A	26	50	20120618	21	56	0.68	-0.00158277367687235	-0.0136535389800667
5	A	26	50	20120618	21	58	0.72	-0.00211444726564652	-0.0135242091497876
5	A	26	50	20120618	21	60	0.76	-0.0029729456086851	-0.0141565747442028
5	A	26	50	20120618	21	62	0.8	-0.00354032808990916	-0.0146743183293876
5	A	26	50	20120618	21	64	0.84	-0.00471214544769156	-0.0159462620073859
5	A	26	50	20120618	21	66	0.88	-0.00546252716388666	-0.0162733696043628
5	A	26	50	20120618	21	68	0.92	-0.00611801515004666	-0.0163934363358083
5	A	26	50	20120618	21	70	0.96	-0.00672117723439876	-0.01545524705853
5	A	26	50	20120618	21	72	1	-0.00742545558846056	-0.0160718441717246
5	A	26	50	20120618	21	74	1.04	-0.00898391893419566	-0.0153380087542093
5	A	26	50	20120618	21	76	1.08	-0.00897253451501856	-0.0148862382317092
5	A	26	50	20120618	21	78	1.12	-0.00925954915750226	-0.0147504030190432
5	A	26	50	20120618	21	80	1.16	-0.00922265232565986	-0.0136193008697216
5	A	26	50	20120618	21	82	1.2	-0.00884196724787246	-0.0129676100469766
5	A	26	50	20120618	21	84	1.24	-0.00883775996252446	-0.0127149961493978
5	A	26	50	20120618	21	86	1.28	-0.00815464531442356	-0.0127359760075956
5	A	26	50	20120618	21	88	1.32	-0.00747369441307306	-0.0107843683625885
5	A	26	50	20120618	21	90	1.36	-0.00687459819271276	-0.0112065464662959
5	A	26	50	20120618	21	92	1.4	-0.00683547397450976	-0.0113334933467223
5	A	26	50	20120618	21	94	1.44	-0.00600002024147006	-0.0098634961303814
5	A	26	50	20120618	21	96	1.48	-0.00584555276511986	-0.0090797743294533
5	A	26	50	20120618	21	98	1.52	-0.00523065977926786	-0.0086859087812646
5	A	26	50	20120618	21	100	1.56	-0.00491611746979256	-0.008098889944727
5	A	26	50	20120618	21	102	1.6	-0.00512329268561246	-0.0079894368860671
5	A	26	50	20120618	21	104	1.64	-0.00443966184956126	-0.0073544549965616
5	A	26	50	20120618	21	106	1.68	-0.00293992372200369	-0.0066993559191313
5	A	26	50	20120618	21	108	1.72	-0.00158812647520593	-0.0064562031102847
5	A	26	50	20120618	21	110	1.76	-0.00173193785236365	-0.0061144018343947
5	A	26	50	20120618	21	112	1.8	-0.00129621158272869	-0.0046823762522036
5	A	26	50	20120618	21	114	1.84	-0.00092324811099184	-0.0056836748097028
5	A	26	50	20120618	21	116	1.88	9.090564778934e-05	-0.0046701291627534
5	A	26	50	20120618	21	118	1.92	0.0001211556758885	-0.0049969397748822
5	A	26	50	20120618	21	120	1.96	0.00102502199000802	-0.0041782939700313
5	A	26	50	20120618	21	122	2	0.00135129520098311	-0.0043631458247691
5	A	26	50	20120618	21	124	2.04	0.00227873645518739	-0.0048412914302074
5	A	26	50	20120618	21	126	2.08	0.00337609546891079	-0.0033015664141737
5	A	26	50	20120618	21	128	2.12	0.00418566202269127	-0.0029080614904434
5	A	26	50	20120618	21	130	2.16	0.00526633331637867	-0.0035388714499399
5	A	26	50	20120618	21	132	2.2	0.00603764539329696	-0.0037914499921798
5	A	26	50	20120618	21	134	2.24	0.00727218312257055	-0.0032734942749606
5	A	26	50	20120618	21	136	2.28	0.00723810057571736	-0.0017843273937817
5	A	26	50	20120618	21	138	2.32	0.00837866381377126	-0.0025238196655466
5	A	26	50	20120618	21	140	2.36	0.00925399129820209	-0.0025525989115409
5	A	26	50	20120618	21	142	2.4	0.0103717503425627	-0.000293286679632701
5	A	26	50	20120618	21	144	2.44	0.00989680793084315	0.000425225733934399
5	A	26	50	20120618	21	146	2.48	0.0097402827737597	0.0004754585996698
5	A	26	50	20120618	21	148	2.52	0.0107433632403475	0.0008637804306941
5	A	26	50	20120618	21	150	2.56	0.0116831576500191	0.000867082619362199
5	A	26	50	20120618	21	152	2.6	0.0119046871334970	0.0015483729319676
5	A	26	50	20120618	21	154	2.64	0.0119923330190251	0.0019035880234967
5	A	26	50	20120618	21	156	2.68	0.0122375364375372	0.0033966934894468
5	A	26	50	20120618	21	158	2.72	0.0127950123527568	0.0024167778410106
5	A	26	50	20120618	21	160	2.76	0.0129885616209032	0.0045558607069137
5	A	26	50	20120618	21	162	2.8	0.0127888605237605	0.0040256579002444
5	A	26	50	20120618	21	164	2.84	0.0130154811760630	0.0045898513298853
5	A	26	50	20120618	21	166	2.88	0.0135371916302902	0.0055146126493889
5	A	26	50	20120618	21	168	2.92	0.0136278851460452	0.0054356005376591
5	A	26	50	20120618	21	170	2.96	0.0136334712896166	0.00639068966700779
5	A	26	50	20120618	21	172	3	0.0134299023183808	0.00623011278806814
5	A	26	50	20120618	21	174	3.04	0.0135209847428654	0.00673923674159026
5	A	26	50	20120618	21	176	3.08	0.0131721831098417	0.00677425266939462
5	A	26	50	20120618	21	178	3.12	0.0129284858287736	0.00742391409567757
5	A	26	50	20120618	21	180	3.16	0.0126337566513072	0.00819032592260224
5	A	26	50	20120618	21	182	3.2	0.0127666460571228	0.00859494232229212
5	A	26	50	20120618	21	184	3.24	0.0126642082048390	0.00875974840689005
5	A	26	50	20120618	21	186	3.28	0.0122621303184936	0.00993888856249836
5	A	26	50	20120618	21	188	3.32	0.0123861412915646	0.00956956527647106
5	A	26	50	20120618	21	190	3.36	0.0124148583121621	0.0106565665900636
5	A	26	50	20120618	21	192	3.4	0.0125304038028487	0.0104028043510721
5	A	26	50	20120618	21	194	3.44	0.0126156617887767	0.0117245233967185
5	A	26	50	20120618	21	196	3.48	0.013348860810189	0.0106735505878410
5	A	26	50	20120618	21	198	3.52	0.0132547873240200	0.0117119793224203
5	A	26	50	20120618	21	200	3.56	0.0133980895842952	0.0111644948260188
5	A	26	50	20120618	21	202	3.6	0.0136408959108191	0.0115097184987297
5	A	26	50	20120618	21	204	3.64	0.0138537350519562	0.0105989366802902
5	A	26	50	20120618	21	206	3.68	0.0140765797540471	0.00951319543098165
5	A	26	50	20120618	21	208	3.72	0.0138668730959507	0.0103781072325256
5	A	26	50	20120618	21	210	3.76	0.0142706487456777	0.00934156293751815
5	A	26	50	20120618	21	212	3.8	0.0146838925552048	0.00905359723641383
5	A	26	50	20120618	21	214	3.84	0.0143572162933645	0.0100811435976307
5	A	26	50	20120618	21	216	3.88	0.0146574446402681	0.00919416794319338
5	A	26	50	20120618	21	218	3.92	0.0151671229655067	0.00754660490038803
5	A	26	50	20120618	21	220	3.96	0.0148125216426637	0.00835717413158423
5	A	26	50	20120618	21	222	4	0.0156917375072843	0.00788100771802643
5	A	26	50	20120618	21	224	4.04	0.0152893605147704	0.00779555598484038
5	A	26	50	20120618	21	226	4.08	0.0151991796514318	0.00803106850491628
5	A	26	50	20120618	21	228	4.12	0.0148125174707337	0.0077851205736743
5	A	26	50	20120618	21	230	4.16	0.0155911002317082	0.00680286602813805
5	A	26	50	20120618	21	232	4.2	0.0156827841212209	0.00640820187355066
5	A	26	50	20120618	21	234	4.24	0.0161924970946917	0.0050394149721213
5	A	26	50	20120618	21	236	4.28	0.0172104105402284	0.0042870158802794
5	A	26	50	20120618	21	238	4.32	0.0173612321740149	0.0035078506754493
5	A	26	50	20120618	21	240	4.36	0.0179012779070783	0.0027186770812382
5	A	26	50	20120618	21	242	4.4	0.0182209538117849	0.0026221499345385
5	A	26	50	20120618	21	244	4.44	0.0192793370997293	0.0016546722943834
5	A	26	50	20120618	21	246	4.48	0.0197108136576093	0.0011857190771005
5	A	26	50	20120618	21	248	4.52	0.0206125289529005	0.0015193447843864
5	A	26	50	20120618	21	250	4.56	0.0212168733197907	-0.0003667409320624
5	A	26	50	20120618	21	252	4.6	0.0217713935286650	-0.00121384778485610
5	A	26	50	20120618	21	254	4.64	0.0222676339966340	-0.0016631505046898
5	A	26	50	20120618	21	256	4.68	0.0232471890206117	-0.0025926423685595
5	A	26	50	20120618	21	258	4.72	0.0232659768477878	-0.0027767941875839
5	A	26	50	20120618	21	260	4.76	0.0230973106672714	-0.0027016499499472
5	A	26	50	20120618	21	262	4.8	0.0233012614761690	-0.003629635676373
5	A	26	50	20120618	21	264	4.84	0.0234849253915144	-0.0058061527752721
5	A	26	50	20120618	21	266	4.88	0.0233952359673887	-0.004682022698813
5	A	26	50	20120618	21	268	4.92	0.0238905925518811	-0.0073267859082138
5	A	26	50	20120618	21	270	4.96	0.0239382586200009	-0.0090922830484125
5	A	26	50	20120618	21	272	5	0.0241210810782767	-0.0097012787637094
5	A	26	50	20120618	21	274	5.04	0.0244523747473982	-0.011762127335342
5	A	26	50	20120618	21	276	5.08	0.0246508313366060	-0.0125570143523451
5	A	26	50	20120618	21	278	5.12	0.0251105426682588	-0.0145079714591134
5	A	26	50	20120618	21	280	5.16	0.0252220958340588	-0.0143043529904029
5	A	26	50	20120618	21	282	5.2	0.0261502300529087	-0.0173654323882951
5	A	26	50	20120618	21	284	5.24	0.0265021641689730	-0.0176528642237797
5	A	26	50	20120618	21	286	5.28	0.0267773064886005	-0.0174594634480573
5	A	26	50	20120618	21	288	5.32	0.0268774964484268	-0.0172813503209442
5	A	26	50	20120618	21	290	5.36	0.0271043292327637	-0.0170822361224299
5	A	26	50	20120618	21	292	5.4	0.0275132420132560	-0.016632452569985
5	A	26	50	20120618	21	294	5.44	0.0286798692072645	-0.016507817928733
5	A	26	50	20120618	21	296	5.48	0.0298265489189756	-0.016240213367393
5	A	26	50	20120618	21	298	5.52	0.0304371851220049	-0.0165246329279896
5	A	26	50	20120618	21	300	5.56	0.0302195093704844	-0.0159933411768773
5	A	26	50	20120618	21	302	5.6	0.0305867028508868	-0.0160321684102323
5	A	26	50	20120618	21	304	5.64	0.0304287846934444	-0.0160773737467535
5	A	26	50	20120618	21	306	5.68	0.0301917554293229	-0.0162991295044014
5	A	26	50	20120618	21	308	5.72	0.0295482953295109	-0.0169636613862927
5	A	26	50	20120618	21	310	5.76	0.0291145701720667	-0.0171836988744624
5	A	26	50	20120618	21	312	5.8	0.0290500466782835	-0.017004694792805
5	A	26	50	20120618	21	314	5.84	0.0282163960675358	-0.0171450979152774
5	A	26	50	20120618	21	316	5.88	0.0277386040154880	-0.0181419063447161
5	A	26	50	20120618	21	318	5.92	0.0276440426256399	-0.0182791769841478
5	A	26	50	20120618	21	320	5.96	0.0267705111924333	-0.0184060036564214
5	A	26	50	20120618	21	322	6	0.0265583791580773	-0.0195315762307142
5	A	26	50	20120618	21	324	6.04	0.0259971485058496	-0.0202080652882754
5	A	26	50	20120618	21	326	6.08	0.0255881579436113	-0.0195418292790414
5	A	26	50	20120618	21	328	6.12	0.0249312557438890	-0.0218542098748776
5	A	26	50	20120618	21	330	6.16	0.0243478926494101	-0.0218595838864147
5	A	26	50	20120618	21	332	6.2	0.0233646606701702	-0.0208612198220574
5	A	26	50	20120618	21	334	6.24	0.0228877171462599	-0.0231127185240335
5	A	26	50	20120618	21	336	6.28	0.0225579225435145	-0.0228348255590271
5	A	26	50	20120618	21	338	6.32	0.0222157535720983	-0.0224998690767791
5	A	26	50	20120618	21	340	6.36	0.0221970152423968	-0.0228765448591172
5	A	26	50	20120618	21	342	6.4	0.0217210616679802	-0.0208459463155837
5	A	26	50	20120618	21	344	6.44	0.0215751855390214	-0.0219851660507534
5	A	26	50	20120618	21	346	6.48	0.0209518709114055	-0.0210898981550931
5	A	26	50	20120618	21	348	6.52	0.0197945492426374	-0.0209820643709622
5	A	26	50	20120618	21	350	6.56	0.0193094739907435	-0.0220990102425244
5	A	26	50	20120618	21	352	6.6	0.0181970536025808	-0.0214587957628381
5	A	26	50	20120618	21	354	6.64	0.0172212462445433	-0.0215293650196005
5	A	26	50	20120618	21	356	6.68	0.0171972046139830	-0.0216532501276644
5	A	26	50	20120618	21	358	6.72	0.0162995325552667	-0.0213540732485444
5	A	26	50	20120618	21	360	6.76	0.0159285843378563	-0.021439633169068
5	A	26	50	20120618	21	362	6.8	0.0148392863414384	-0.0203366173010951
5	A	26	50	20120618	21	364	6.84	0.0141801921106944	-0.0203018983581388
5	A	26	50	20120618	21	366	6.88	0.0126481038478975	-0.0204033681812391
5	A	26	50	20120618	21	368	6.92	0.0115413403139843	-0.0199052821645713
5	A	26	50	20120618	21	370	6.96	0.0111522194522974	-0.0189347781073927
5	A	26	50	20120618	21	372	7	0.0113819584455049	-0.0182472581840451
5	A	26	50	20120618	21	374	7.04	0.0122637913123226	-0.0182760374300394
5	A	26	50	20120618	21	376	7.08	0.0121228649308321	-0.0172161550757188
5	A	26	50	20120618	21	378	7.12	0.0123239660994016	-0.0172738549890637
5	A	26	50	20120618	21	380	7.16	0.0127444117914951	-0.0168956942824851
5	A	26	50	20120618	21	382	7.2	0.0126464775023008	-0.0164542475189903
5	A	26	50	20120618	21	384	7.24	0.0132632867475298	-0.0158363069029114
5	A	26	50	20120618	21	386	7.28	0.0132140014048811	-0.0150246190287874
5	A	26	50	20120618	21	388	7.32	0.0132556499942930	-0.0144607013707911
5	A	26	50	20120618	21	390	7.36	0.0128082635338363	-0.013548887176451
5	A	26	50	20120618	21	392	7.4	0.0125065410703040	-0.0125737162145167
5	A	26	50	20120618	21	394	7.44	0.0129642512897660	-0.0119542199635191
5	A	26	50	20120618	21	396	7.48	0.0129571095112760	-0.0103676844785709
5	A	26	50	20120618	21	398	7.52	0.0131818280463371	-0.0105957971261817
5	A	26	50	20120618	21	400	7.56	0.0138740855851187	-0.0099594010231138
5	A	26	50	20120618	21	402	7.6	0.0138854700042959	-0.0090375459124809
5	A	26	50	20120618	21	404	7.64	0.0142416396899795	-0.0084822549572151
5	A	26	50	20120618	21	406	7.68	0.0144476906060173	-0.008463728759548
5	A	26	50	20120618	21	408	7.72	0.0143850409452041	-0.0070106243242096
5	A	26	50	20120618	21	410	7.76	0.0143000467101055	-0.0065780163954797
5	A	26	50	20120618	21	412	7.8	0.0139574534746206	-0.0061181848556741
5	A	26	50	20120618	21	414	7.84	0.0140852276699811	-0.0058745865695553
5	A	26	50	20120618	21	416	7.88	0.0138257194812856	-0.006220644628268
5	A	26	50	20120618	21	418	7.92	0.0138711228077056	-0.0054395674067016
5	A	26	50	20120618	21	420	7.96	0.0136248375158183	-0.0033200148300949
5	A	26	50	20120618	21	422	8	0.0137191302050895	-0.0035883264982161
5	A	26	50	20120618	21	424	8.04	0.0138101348478282	-0.00216131430310350
5	A	26	50	20120618	21	426	8.08	0.0137682316999751	-0.0016733116291355
5	A	26	50	20120618	21	428	8.12	0.0140886359246664	-0.0012107789414257
5	A	26	50	20120618	21	430	8.16	0.0138949310930281	-0.000246384286836602
5	A	26	50	20120618	21	432	8.2	0.0140266297310241	0.000694668772905499
5	A	26	50	20120618	21	434	8.24	0.0139120360060650	0.0018974149812969
5	A	26	50	20120618	21	436	8.28	0.0137105388576981	0.0032358549809981
5	A	26	50	20120618	21	438	8.32	0.0135377431735796	0.0026658067072089
5	A	26	50	20120618	21	440	8.36	0.0140420022324471	0.0036254425331606
5	A	26	50	20120618	21	442	8.4	0.013885802344483	0.0052196147713457
5	A	26	50	20120618	21	444	8.44	0.0139201677340487	0.0046742940216946
5	A	26	50	20120618	21	446	8.48	0.0133575582235976	0.00614645498478596
5	A	26	50	20120618	21	448	8.52	0.0130791207863698	0.00680422692584912
5	A	26	50	20120618	21	450	8.56	0.0129491969863946	0.0078049103004487
5	A	26	50	20120618	21	452	8.6	0.0123577134776405	0.00885327812794437
5	A	26	50	20120618	21	454	8.64	0.0121155831451995	0.0091635537551019
5	A	26	50	20120618	21	456	8.68	0.0121343709723756	0.00951905168934344
5	A	26	50	20120618	21	458	8.72	0.0117905784837898	0.00980599844957607
5	A	26	50	20120618	21	460	8.76	0.0117096727401000	0.0113586790760547
5	A	26	50	20120618	21	462	8.8	0.0115703939174097	0.0121463889592287
5	A	26	50	20120618	21	464	8.84	0.0111252433285951	0.0128667907621151
5	A	26	50	20120618	21	466	8.88	0.0111656686232755	0.0135353248683879
5	A	26	50	20120618	21	468	8.92	0.0108702606232992	0.0141700027019775
5	A	26	50	20120618	21	470	8.96	0.0102108906209106	0.0146993499094416
5	A	26	50	20120618	21	472	9	0.0101346072342494	0.0137182668277097
5	A	26	50	20120618	21	474	9.04	0.00932680915452868	0.0156099761643892
5	A	26	50	20120618	21	476	9.08	0.00881767812993874	0.0156611424110759
5	A	26	50	20120618	21	478	9.12	0.00842059524589562	0.0146346354968274
5	A	26	50	20120618	21	480	9.16	0.00877371659424559	0.0147930054955030
5	A	26	50	20120618	21	482	9.2	0.00819628471144728	0.0140364634650301
5	A	26	50	20120618	21	484	9.24	0.00770744906569096	0.0140342162796795
5	A	26	50	20120618	21	486	9.28	0.00720023500758482	0.0140930553420488
5	A	26	50	20120618	21	488	9.32	0.00681747103586073	0.013704266820549
5	A	26	50	20120618	21	490	9.36	0.00622383862959865	0.0141595467140041
5	A	26	50	20120618	21	492	9.4	0.00541811095853324	0.0138237636239288
5	A	26	50	20120618	21	494	9.44	0.00496598115507763	0.0138594923860793
5	A	26	50	20120618	21	496	9.48	0.00304123656739853	0.0117219085158417
5	A	26	50	20120618	21	498	9.52	0.00268094020653986	0.0126594868528611
5	A	26	50	20120618	21	500	9.56	0.00140021991917341	0.0120294207696984
5	A	26	50	20120618	21	502	9.6	0.00111121830663466	0.0128899343670633
5	A	26	50	20120618	21	504	9.64	0.000459796184466551	0.0133766571777575
5	A	26	50	20120618	21	506	9.68	0.00076986250801685	0.0132457151440173
5	A	26	50	20120618	21	508	9.72	0.00137894307612751	0.0133227261435564
5	A	26	50	20120618	21	510	9.76	0.00130043301021236	0.0129369781812157
5	A	26	50	20120618	21	512	9.8	0.0017849496477492	0.0144998750864689
5	A	26	50	20120618	21	514	9.84	0.00205648572279265	0.0146778892186326
5	A	26	50	20120618	21	516	9.88	0.00260683400165795	0.0142521472967480
5	A	26	50	20120618	21	518	9.92	0.0039677458548652	0.0144277219105166
5	A	26	50	20120618	21	520	9.96	0.00410140317864508	0.0153789643789756
5	A	26	50	20120618	21	522	10	0.0039635173563137	0.0158908672621478
5	A	26	50	20120618	21	524	10.04	0.00501046460628597	0.0167938051450636
5	A	26	50	20120618	21	526	10.08	0.00494568019010044	0.0174104171075007
5	A	26	50	20120618	21	528	10.12	0.0052774507320352	0.0171510180960922
5	A	26	50	20120618	21	530	10.16	0.00608506043850942	0.0170427830995736
5	A	26	50	20120618	21	532	10.2	0.00605430482906171	0.0179991626987980
5	A	26	50	20120618	21	534	10.24	0.00757441965273277	0.0169640099899359
5	A	26	50	20120618	21	536	10.28	0.00896894594810407	0.0175472896458146
5	A	26	50	20120618	21	538	10.32	0.00989152018633344	0.0185296469339662
5	A	26	50	20120618	21	540	10.36	0.0110246573889713	0.0181356201654314
5	A	26	50	20120618	21	542	10.4	0.0119798455132694	0.0184974608475001
5	A	26	50	20120618	21	544	10.44	0.0127963205003020	0.0185793508838294
5	A	26	50	20120618	21	546	10.48	0.0132630604733598	0.0184725989730736
5	A	26	50	20120618	21	548	10.52	0.0140503955899398	0.0184515554752655
5	A	26	50	20120618	21	550	10.56	0.0145929374099408	0.0178358139612761
5	A	26	50	20120618	21	552	10.6	0.0146190437923022	0.0185150890195551
5	A	26	50	20120618	21	554	10.64	0.0150611410940357	0.0190851585065477
5	A	26	50	20120618	21	556	10.68	0.0165877280660749	0.0171881748603873
5	A	26	50	20120618	21	558	10.72	0.0170139013230960	0.0165628237652416
5	A	26	50	20120618	21	560	10.76	0.0169526163783706	0.0170939104553873
5	A	26	50	20120618	21	562	10.8	0.0175076952016020	0.0170708870585919
5	A	26	50	20120618	21	564	10.84	0.0172557035579906	0.0172243221590416
5	A	26	50	20120618	21	566	10.88	0.0175630404493655	0.0174058647540434
5	A	26	50	20120618	21	568	10.92	0.0179374747032072	0.0163282128063117
5	A	26	50	20120618	21	570	10.96	0.0175885175066916	0.0167500302855607
5	A	26	50	20120618	21	572	11	0.0182681744026325	0.0155703640425072
5	A	26	50	20120618	21	574	11.04	0.0182032690711874	0.0163539161378078
5	A	26	50	20120618	21	576	11.08	0.0182863470469090	0.0153816372426085
5	A	26	50	20120618	21	578	11.12	0.0181077248029135	0.0159483196881192
5	A	26	50	20120618	21	580	11.16	0.0179773060281914	0.0154663557060624
5	A	26	50	20120618	21	582	11.2	0.0177835729122820	0.0152690729141114
5	A	26	50	20120618	21	584	11.24	0.0180483349043616	0.0158744199584174
5	A	26	50	20120618	21	586	11.28	0.0175180543159464	0.0156242385081658
5	A	26	50	20120618	21	588	11.32	0.0176521712591341	0.0153775360232776
5	A	26	50	20120618	21	590	11.36	0.0176179543619924	0.0150229573278516
5	A	26	50	20120618	21	592	11.4	0.0172815624529786	0.0146328960141457
5	A	26	50	20120618	21	594	11.44	0.0174897205472243	0.0134724065069979
5	A	26	50	20120618	21	596	11.48	0.0175503337405076	0.0131321891502978
5	A	26	50	20120618	21	598	11.52	0.0175477598718241	0.0124542717370387
5	A	26	50	20120618	21	600	11.56	0.0181136150024008	0.0114459940356091
5	A	26	50	20120618	21	602	11.6	0.0185069431494358	0.0107762578478083
5	A	26	50	20120618	21	604	11.64	0.0189895788829347	0.0110398319004956
5	A	26	50	20120618	21	606	11.68	0.0199949008780188	0.00949716532025216
5	A	26	50	20120618	21	608	11.72	0.0202861369479861	0.00879123940739019
5	A	26	50	20120618	21	610	11.76	0.0211246878087274	0.00855993770819626
5	A	26	50	20120618	21	612	11.8	0.0214324913905780	0.00832708744515153
5	A	26	50	20120618	21	614	11.84	0.0228667867855367	0.00810180322466549
5	A	26	50	20120618	21	616	11.88	0.0232952227842577	0.00815985669140091
5	A	26	50	20120618	21	618	11.92	0.0235606141013726	0.00797524525296872
5	A	26	50	20120618	21	620	11.96	0.0236327389930536	0.0074596229881275
5	A	26	50	20120618	21	622	12	0.0231592885766424	0.00709492559466272
5	A	26	50	20120618	21	624	12.04	0.0234766098157676	0.00704638978520207
5	A	26	50	20120618	21	626	12.08	0.0233591028108701	0.00686552601271018
5	A	26	50	20120618	21	628	12.12	0.0229546235898957	0.00618626509656676
5	A	26	50	20120618	21	630	12.16	0.0223435419095943	0.00619178052946002
5	A	26	50	20120618	21	632	12.2	0.0221186112424989	0.00602157992722841
5	A	26	50	20120618	21	634	12.24	0.0216103711724532	0.005488449698485
5	A	26	50	20120618	21	636	12.28	0.0209812158428247	0.0051079131131217
5	A	26	50	20120618	21	638	12.32	0.0201051388252058	0.0041889854245629
5	A	26	50	20120618	21	640	12.36	0.0197739109170149	0.0038591717299344
5	A	26	50	20120618	21	642	12.4	0.0193418623097489	0.0017962520425397
5	A	26	50	20120618	21	644	12.44	0.0182413043449474	0.0007823853691117
5	A	26	50	20120618	21	646	12.48	0.0180484268282432	-0.000157055487169301
5	A	26	50	20120618	21	648	12.52	0.0170599339745513	-0.0018846163485574
5	A	26	50	20120618	21	650	12.56	0.0169664756712818	-0.003038310559538
5	A	26	50	20120618	21	652	12.6	0.0170099273829858	-0.004307673297785
5	A	26	50	20120618	21	654	12.64	0.0171099617793202	-0.0057635566627734
5	A	26	50	20120618	21	656	12.68	0.0168216884867661	-0.0057667245011531
5	A	26	50	20120618	21	658	12.72	0.0170393218118797	-0.0076022464258928
5	A	26	50	20120618	21	660	12.76	0.0175428384086270	-0.0096727399340207
5	A	26	50	20120618	21	662	12.8	0.0175022504793869	-0.0095081254753605
5	A	26	50	20120618	21	664	12.84	0.0177657891767351	-0.0097227323834506
5	A	26	50	20120618	21	666	12.88	0.0171913356276992	-0.0088124031133511
5	A	26	50	20120618	21	668	12.92	0.0171404663658606	-0.0072039756024573
5	A	26	50	20120618	21	670	12.96	0.0165900756605885	-0.0072979995911517
5	A	26	50	20120618	21	672	13	0.0161009769711095	-0.0078148168664531
5	A	26	50	20120618	21	674	13.04	0.0151594642919597	-0.0074242817912038
5	A	26	50	20120618	21	676	13.08	0.0145675452054284	-0.0067526010597547
5	A	26	50	20120618	21	678	13.12	0.0138039405924251	-0.00782846402733
5	A	26	50	20120618	21	680	13.16	0.0122682460850441	-0.0058728895132805
5	A	26	50	20120618	21	682	13.2	0.0117752512372008	-0.006162237608142
5	A	26	50	20120618	21	684	13.24	0.0108628713574358	-0.0054361096545416
5	A	26	50	20120618	21	686	13.28	0.00962267677391275	-0.0061036891666598
5	A	26	50	20120618	21	688	13.32	0.00869742755073015	-0.0057783493366358
5	A	26	50	20120618	21	690	13.36	0.00792201425448099	-0.0061630154256013
5	A	26	50	20120618	21	692	13.4	0.0063770566482665	-0.0050346851348619
5	A	26	50	20120618	21	694	13.44	0.00531660860852103	-0.0045583072963766
5	A	26	50	20120618	21	696	13.48	0.00522376548815124	-0.0048389579778295
5	A	26	50	20120618	21	698	13.52	0.00488442494385981	-0.0027007377821995
5	A	26	50	20120618	21	700	13.56	0.00486964641213301	-0.0022574525410737
5	A	26	50	20120618	21	702	13.6	0.00499989548122758	-0.00109086777347210
5	A	26	50	20120618	21	704	13.64	0.00412041727999118	-0.000576398092684199
5	A	26	50	20120618	21	706	13.68	0.00427298971016781	-0.000892877874739902
5	A	26	50	20120618	21	708	13.72	0.00390390118359187	0.00125514989194520
5	A	26	50	20120618	21	710	13.76	0.00382510827496425	0.000791450478046499
5	A	26	50	20120618	21	712	13.8	0.00374794171193336	0.0012906183680895
5	A	26	50	20120618	21	714	13.84	0.0031154417672298	0.002704329884648
5	A	26	50	20120618	21	716	13.88	0.00286185206229287	0.0033044019123663
5	A	26	50	20120618	21	718	13.92	0.00281205760276172	0.0039833799857972
5	A	26	50	20120618	21	720	13.96	0.00289511436527989	0.0048533617429623
5	A	26	50	20120618	21	722	14	0.00324607974505402	0.0054275748756927
5	A	26	50	20120618	21	724	14.04	0.00294399665706331	0.00635894057253252
5	A	26	50	20120618	21	726	14.08	0.00343421964632432	0.00648134075635591
5	A	26	50	20120618	21	728	14.12	0.00313711459007317	0.00667385057753395
5	A	26	50	20120618	21	730	14.16	0.00283859532025965	0.0071776853723328
5	A	26	50	20120618	21	732	14.2	0.00258565615356141	0.00906712418913793
5	A	26	50	20120618	21	734	14.24	0.0028225369252589	0.00969708562049703
5	A	26	50	20120618	21	736	14.28	0.00317037689306019	0.0100812567347157
5	A	26	50	20120618	21	738	14.32	0.00366726789926779	0.0101704016866199
5	A	26	50	20120618	21	740	14.36	0.00382406175692809	0.0103467541178478
5	A	26	50	20120618	21	742	14.4	0.00459986325480013	0.0123775018609120
5	A	26	50	20120618	21	744	14.44	0.00464845633991005	0.0116121570581202
5	A	26	50	20120618	21	746	14.48	0.00533848507811738	0.0132311289453350
5	A	26	50	20120618	21	748	14.52	0.00546210784956545	0.0131304022914618
5	A	26	50	20120618	21	750	14.56	0.00582040168401979	0.0138100987853824
5	A	26	50	20120618	21	752	14.6	0.0060983363683262	0.0133356308423130
5	A	26	50	20120618	21	754	14.64	0.00652201848815721	0.0149933868293692
5	A	26	50	20120618	21	756	14.68	0.00688308983804806	0.0159516353118162
5	A	26	50	20120618	21	758	14.72	0.0072246209991476	0.0164783902658204
5	A	26	50	20120618	21	760	14.76	0.00726358258279098	0.0172569855425849
5	A	26	50	20120618	21	762	14.8	0.0074418746079197	0.0177581241392271
5	A	26	50	20120618	21	764	14.84	0.00843944105582781	0.0172071804764521
5	A	26	50	20120618	21	766	14.88	0.0087618053805165	0.0174145522679571
5	A	26	50	20120618	21	768	14.92	0.00935789781127033	0.0179595039078684
5	A	26	50	20120618	21	770	14.96	0.0098070195117681	0.0163098563142721
5	A	26	50	20120618	21	772	15	0.0102974475619956	0.0168979358109815
5	A	26	50	20120618	21	774	15.04	0.0107834420527051	0.0177191130581090
5	A	26	50	20120618	21	776	15.08	0.0115226019842829	0.0180326937023618
5	A	26	50	20120618	21	778	15.12	0.0123959778539976	0.0177108611219726
5	A	26	50	20120618	21	780	15.16	0.0129276655849074	0.0179904935696606
5	A	26	50	20120618	21	782	15.2	0.0135196129557099	0.0181297370370119
5	A	26	50	20120618	21	784	15.24	0.0145557223800470	0.0176232364496480
5	A	26	50	20120618	21	786	15.28	0.0153659041167271	0.0182062954882109
5	A	26	50	20120618	21	788	15.32	0.0155372290187408	0.0189871464356074
5	A	26	50	20120618	21	790	15.36	0.0155568795161899	0.0189718234316591
5	A	26	50	20120618	21	792	15.4	0.0163760415089911	0.0194795331716189
5	A	26	50	20120618	21	794	15.44	0.0162496320297184	0.0198431769759797
5	A	26	50	20120618	21	796	15.48	0.0160129846032587	0.019478175526599
5	A	26	50	20120618	21	798	15.52	0.0154137752458134	0.0187730981418745
5	A	26	50	20120618	21	800	15.56	0.0153264758426081	0.0189834624092775
5	A	26	50	20120618	21	802	15.6	0.0147645734389382	0.0194611059689012
5	A	26	50	20120618	21	804	15.64	0.0147253785100571	0.0194605332124084
5	A	26	50	20120618	21	806	15.68	0.0146973912236577	0.0199795637319349
5	A	26	50	20120618	21	808	15.72	0.0141132785959907	0.0206781286632048
5	A	26	50	20120618	21	810	15.76	0.0140124946664682	0.0210227937215585
5	A	26	50	20120618	21	812	15.8	0.0139496958061243	0.0219973077812932
5	A	26	50	20120618	21	814	15.84	0.0136894670756188	0.0217630001711724
5	A	26	50	20120618	21	816	15.88	0.0134068789215854	0.0220604375676107
5	A	26	50	20120618	21	818	15.92	0.0127567790890981	0.0235187463088586
5	A	26	50	20120618	21	820	15.96	0.0126437127147863	0.0230416896478633
5	A	26	50	20120618	21	822	16	0.0125134141482171	0.0244815641153256
5	A	26	50	20120618	21	824	16.04	0.0129391560701017	0.0235643405541095
5	A	26	50	20120618	21	826	16.08	0.0132366175081706	0.0228746045581096
5	A	26	50	20120618	21	828	16.12	0.0136326255899063	0.0220227954452210
5	A	26	50	20120618	21	830	16.16	0.0139375873096032	0.0220490425418319
5	A	26	50	20120618	21	832	16.2	0.0136529641022536	0.0222062875336186
5	A	26	50	20120618	21	834	16.24	0.0139628338501187	0.0222993837982161
5	A	26	50	20120618	21	836	16.28	0.0141340738993186	0.0219039060465662
5	A	26	50	20120618	21	838	16.32	0.0138660493165506	0.0222493588218742
5	A	26	50	20120618	21	840	16.36	0.0144213671418741	0.0225125170957742
5	A	26	50	20120618	21	842	16.4	0.0151263999788714	0.0224158789333098
5	A	26	50	20120618	21	844	16.44	0.0147934948133955	0.0224451524469441
5	A	26	50	20120618	21	846	16.48	0.0152357540425819	0.0218173483983744
5	A	26	50	20120618	21	848	16.52	0.0164960587429619	0.0202320574213610
5	A	26	50	20120618	21	850	16.56	0.0174236272763868	0.0200885288869158
5	A	26	50	20120618	21	852	16.6	0.0184994761018265	0.0193660920307131
5	A	26	50	20120618	21	854	16.64	0.0193852899798223	0.0197332713689799
5	A	26	50	20120618	21	856	16.68	0.0204942101894181	0.0195730056170239
5	A	26	50	20120618	21	858	16.72	0.0213299750494415	0.0195696468598133
5	A	26	50	20120618	21	860	16.76	0.0224660835147740	0.0187317960347854
5	A	26	50	20120618	21	862	16.8	0.0228101121770246	0.0186110716940334
5	A	26	50	20120618	21	864	16.84	0.0224630853820217	0.0186434359714083
5	A	26	50	20120618	21	866	16.88	0.0225552567509494	0.017418620960376
5	A	26	50	20120618	21	868	16.92	0.0232598674451983	0.0163574870270528
5	A	26	50	20120618	21	870	16.96	0.0235001423294455	0.0151378692508622
5	A	26	50	20120618	21	872	17	0.0246926072052385	0.0138828961356123
5	A	26	50	20120618	21	874	17.04	0.0261258419400255	0.0127848300151078
5	A	26	50	20120618	21	876	17.08	0.0272483032444811	0.0112835008972925
5	A	26	50	20120618	21	878	17.12	0.0288365357857042	0.0111854251867419
5	A	26	50	20120618	21	880	17.16	0.0296343643669170	0.0106263158548577
5	A	26	50	20120618	21	882	17.2	0.0314418707209860	0.00984665991792142
5	A	26	50	20120618	21	884	17.24	0.0328296384897427	0.00987876256578729
5	A	26	50	20120618	21	886	17.28	0.0338321744841090	0.00922483021454596
5	A	26	50	20120618	21	888	17.32	0.0342582063197739	0.00886455930953142
5	A	26	50	20120618	21	890	17.36	0.0341628176149918	0.00938902040913748
5	A	26	50	20120618	21	892	17.4	0.0345076028814984	0.0086571648906094
5	A	26	50	20120618	21	894	17.44	0.0342392558580381	0.00653874368485263
5	A	26	50	20120618	21	896	17.48	0.0338771464753925	0.00707225575125788
5	A	26	50	20120618	21	898	17.52	0.0334358411332540	0.00603655644885394
5	A	26	50	20120618	21	900	17.56	0.0333837273634805	0.00588898326362031
5	A	26	50	20120618	21	902	17.6	0.0329405128330328	0.0046222721758027
5	A	26	50	20120618	21	904	17.64	0.031906574226514	0.0047260683802131
5	A	26	50	20120618	21	906	17.68	0.0315187332281010	0.0027564295122858
5	A	26	50	20120618	21	908	17.72	0.0311227180752975	0.0018931581984742
5	A	26	50	20120618	21	910	17.76	0.0298496147421780	0.000559667946241399
5	A	26	50	20120618	21	912	17.8	0.0293699983546347	-0.0015694871404538
5	A	26	50	20120618	21	914	17.84	0.0288796480861531	-0.0025852177473571
5	A	26	50	20120618	21	916	17.88	0.0288295849260451	-0.0032506052284536
5	A	26	50	20120618	21	918	17.92	0.0284451083416970	-0.0045936357653782
5	A	26	50	20120618	21	920	17.96	0.0284650940077604	-0.0072667369861418
5	A	26	50	20120618	21	922	18	0.0278763979139378	-0.0088837077611659
5	A	26	50	20120618	21	924	18.04	0.0275056759706973	-0.0107670725307207
5	A	26	50	20120618	21	926	18.08	0.0267831401195453	-0.0107948052586788
5	A	26	50	20120618	21	928	18.12	0.0266158315840488	-0.0127575993329642
5	A	26	50	20120618	21	930	18.16	0.0263831439555637	-0.0140696147522524
5	A	26	50	20120618	21	932	18.2	0.0256056871207169	-0.0146619510317846
5	A	26	50	20120618	21	934	18.24	0.0255379109357402	-0.0154982108665549
5	A	26	50	20120618	21	936	18.28	0.0255221636677232	-0.0170448443158408
5	A	26	50	20120618	21	938	18.32	0.0260361100894930	-0.0188572792041747
5	A	26	50	20120618	21	940	18.36	0.0262547475062358	-0.0200300865114507
5	A	26	50	20120618	21	942	18.4	0.0262795669542555	-0.0213052121699644
5	A	26	50	20120618	21	944	18.44	0.0267162761023163	-0.0219297288791084
5	A	26	50	20120618	21	946	18.48	0.0267935628735000	-0.0249275080779487
5	A	26	50	20120618	21	948	18.52	0.0263306200638572	-0.0243211640130813
5	A	26	50	20120618	21	950	18.56	0.0264493432924184	-0.0266941436600652
5	A	26	50	20120618	21	952	18.6	0.0262232105437949	-0.0275582281466752
5	A	26	50	20120618	21	954	18.64	0.0267295697098026	-0.0292939631624538
5	A	26	50	20120618	21	956	18.68	0.0270073919641308	-0.0284201913129416
5	A	26	50	20120618	21	958	18.72	0.0272116044025375	-0.0291656232816684
5	A	26	50	20120618	21	960	18.76	0.0273378936736574	-0.0301759374506278
5	A	26	50	20120618	21	962	18.8	0.0271259737713358	-0.031453184429485
5	A	26	50	20120618	21	964	18.84	0.0272818908165874	-0.033401900007757
5	A	26	50	20120618	21	966	18.88	0.0275407626091798	-0.0342232045341052
5	A	26	50	20120618	21	968	18.92	0.0280106350652783	-0.0339878086866482
5	A	26	50	20120618	21	970	18.96	0.0290703759982426	-0.0353415646192299
5	A	26	50	20120618	21	972	19	0.0302161011157991	-0.0365891131132773
5	A	26	50	20120618	21	974	19.04	0.031484792102604	-0.0379163525415644
5	A	26	50	20120618	21	976	19.08	0.0331295931863221	-0.0382572487207745
5	A	26	50	20120618	21	978	19.12	0.0341905362008144	-0.0384169134319664
5	A	26	50	20120618	21	980	19.16	0.0348890162792704	-0.0396542088776866
5	A	26	50	20120618	21	982	19.2	0.0360614700331558	-0.0397131108725594
5	A	26	50	20120618	21	984	19.24	0.0368905527340971	-0.0413666800803642
5	A	26	50	20120618	21	986	19.28	0.0380349343487694	-0.0417063741780462
5	A	26	50	20120618	21	988	19.32	0.0388380662308411	-0.0419375980954942
5	A	26	50	20120618	21	990	19.36	0.0393548198665322	-0.041981580137284
5	A	26	50	20120618	21	992	19.4	0.040230713036388	-0.0414397242108607
5	A	26	50	20120618	21	994	19.44	0.0418114502457305	-0.0427666100857573
5	A	26	50	20120618	21	996	19.48	0.0428095314673753	-0.0428591703634146
5	A	26	50	20120618	21	998	19.52	0.0437270025159648	-0.0439545494781507
5	A	26	50	20120618	21	1000	19.56	0.0444458472697191	-0.0437861166428721
5	A	26	50	20120618	21	1002	19.6	0.0448712427092809	-0.0436818891033252
5	A	26	50	20120618	21	1004	19.64	0.0450391098591346	-0.0434121985769806
5	A	26	50	20120618	21	1006	19.68	0.044973207507128	-0.0431946925310877
5	A	26	50	20120618	21	1008	19.72	0.0448481203175361	-0.044139457901431
5	A	26	50	20120618	21	1010	19.76	0.0444880615445559	-0.0440176941137107
5	A	26	50	20120618	21	1012	19.8	0.044211017107687	-0.0434077438042592
5	A	26	50	20120618	21	1014	19.84	0.0437815204487943	-0.0435778736958126
5	A	26	50	20120618	21	1016	19.88	0.0435275276929921	-0.0441172547485017
5	A	26	50	20120618	21	1018	19.92	0.0430194714707096	-0.0444817682942034
5	A	26	50	20120618	21	1020	19.96	0.0429505992702220	-0.0437367605895452
5	A	26	50	20120618	21	1022	20	0.0427297698224575	-0.045364732531871
5	A	26	50	20120618	21	1024	20.04	0.0421290119011614	-0.0469852798529944
5	A	26	50	20120618	21	1026	20.08	0.0416376433989148	-0.0481406216227751
5	A	26	50	20120618	21	1028	20.12	0.0403268088479512	-0.0491399049259479
5	A	26	50	20120618	21	1030	20.16	0.0398453398406413	-0.0502526788675012
5	A	26	50	20120618	21	1032	20.2	0.0389005744702979	-0.0492879730859284
5	A	26	50	20120618	21	1034	20.24	0.0386841997952549	-0.0495668560004283
5	A	26	50	20120618	21	1036	20.28	0.0377250094465753	-0.0492026252974391
5	A	26	50	20120618	21	1038	20.32	0.0369454242203171	-0.0488989229349195
5	A	26	50	20120618	21	1040	20.36	0.0362506210971232	-0.0502470927239298
5	A	26	50	20120618	21	1042	20.4	0.0350008805720541	-0.0522025258166231
5	A	26	50	20120618	21	1044	20.44	0.0344039410273765	-0.0518888532484887
5	A	26	50	20120618	21	1046	20.48	0.0338054458477802	-0.0526819442142676
5	A	26	50	20120618	21	1048	20.52	0.0327652210619766	-0.0521156223932152
5	A	26	50	20120618	21	1050	20.56	0.0317055508396905	-0.0534299924780848
5	A	26	50	20120618	21	1052	20.6	0.0309646443543632	-0.0558999164647694
5	A	26	50	20120618	21	1054	20.64	0.0305724122228390	-0.0559796073990091
5	A	26	50	20120618	21	1056	20.68	0.0301651894275537	-0.0584419653431351
5	A	26	50	20120618	21	1058	20.72	0.0294750532091156	-0.0582169639653615
5	A	26	50	20120618	21	1060	20.76	0.0286811844258775	-0.05899315507907
5	A	26	50	20120618	21	1062	20.8	0.0288361822323136	-0.0605271525301761
5	A	26	50	20120618	21	1064	20.84	0.0284989630083657	-0.0619623671639504
5	A	26	50	20120618	21	1066	20.88	0.0281669056639205	-0.06283097713396
5	A	26	50	20120618	21	1068	20.92	0.0281441368255663	-0.0633767221476797
5	A	26	50	20120618	21	1070	20.96	0.0278714057400627	-0.0640850310103943
5	A	26	50	20120618	21	1072	21	0.0278871742212831	-0.0642789904004738
5	A	26	50	20120618	21	1074	21.04	0.0276256861336003	-0.0651316197572285
5	A	26	50	20120618	21	1076	21.08	0.0271882698787583	-0.0669850880520747
5	A	26	50	20120618	21	1078	21.12	0.0266283120187367	-0.0683413895690686
5	A	26	50	20120618	21	1080	21.16	0.0262399689745091	-0.0683256917985263
5	A	26	50	20120618	21	1082	21.2	0.0255683589537381	-0.0689065093085929
5	A	26	50	20120618	21	1084	21.24	0.0251716013388143	-0.0684164135985525
5	A	26	50	20120618	21	1086	21.28	0.0247125476164680	-0.0678743455400949
5	A	26	50	20120618	21	1088	21.32	0.0245485695539108	-0.0679944829822185
5	A	26	50	20120618	21	1090	21.36	0.0245139213216327	-0.0667385199174749
5	A	26	50	20120618	21	1092	21.4	0.0245441854918675	-0.0667943813531887
5	A	26	50	20120618	21	1094	21.44	0.0241436802110034	-0.065603330690958
5	A	26	50	20120618	21	1096	21.48	0.0240472308460496	-0.0649527924522664
5	A	26	50	20120618	21	1098	21.52	0.0240052287032471	-0.0643483575757082
5	A	26	50	20120618	21	1100	21.56	0.0233624686391485	-0.0625752166112048
5	A	26	50	20120618	21	1102	21.6	0.0232660899848728	-0.0625892880361504
5	A	26	50	20120618	21	1104	21.64	0.0232881517164458	-0.0615344261399763
5	A	26	50	20120618	21	1106	21.68	0.0226746658730883	-0.061752356449938
5	A	26	50	20120618	21	1108	21.72	0.0227224662914966	-0.0601393044606952
5	A	26	50	20120618	21	1110	21.76	0.0231983491552351	-0.0593720936031078
5	A	26	50	20120618	21	1112	21.8	0.0227559831529248	-0.0579213933308255
5	A	26	50	20120618	21	1114	21.84	0.0224476845963275	-0.0566302163483789
5	A	26	50	20120618	21	1116	21.88	0.0223548414759577	-0.056733383227754
5	A	26	50	20120618	21	1118	21.92	0.0217810950337029	-0.0566014371023846
5	A	26	50	20120618	21	1120	21.96	0.0216410171803499	-0.0538090017128008
5	A	26	50	20120618	21	1122	22	0.0210833927727062	-0.0527981218584165
5	A	26	50	20120618	21	1124	22.04	0.0208481383466054	-0.0509170056884259
5	A	26	50	20120618	21	1126	22.08	0.0205225156738690	-0.0509414008723769
5	A	26	50	20120618	21	1128	22.12	0.0204357536718174	-0.051250194403721
5	A	26	50	20120618	21	1130	22.16	0.0201028477992348	-0.0488816695294586
5	A	26	50	20120618	21	1132	22.2	0.0199989738130785	-0.048990351841727
5	A	26	50	20120618	21	1134	22.24	0.0193335156213038	-0.0480061299129934
5	A	26	50	20120618	21	1136	22.28	0.0187123223140314	-0.0463955527974848
5	A	26	50	20120618	21	1138	22.32	0.0189458089731792	-0.0456668085487939
5	A	26	50	20120618	21	1140	22.36	0.0186819167224404	-0.0446379681821675
5	A	26	50	20120618	21	1142	22.4	0.0185063421086718	-0.0441724797881124
5	A	26	50	20120618	21	1144	22.44	0.0183775072531396	-0.0436676055463452
5	A	26	50	20120618	21	1146	22.48	0.0179923461894273	-0.0413793372917474
5	A	26	50	20120618	21	1148	22.52	0.0174437020379046	-0.0413480124613409
5	A	26	50	20120618	21	1150	22.56	0.0172142458874096	-0.0406218845077404
5	A	26	50	20120618	21	1152	22.6	0.0169060180414904	-0.0395760028676874
5	A	26	50	20120618	21	1154	22.64	0.0162054873533689	-0.0383325555929708
5	A	26	50	20120618	21	1156	22.68	0.0152576814238665	-0.038185477382484
5	A	26	50	20120618	21	1158	22.72	0.0145948395271822	-0.0372264991658388
5	A	26	50	20120618	21	1160	22.76	0.013991041046727	-0.0357366958885569
5	A	26	50	20120618	21	1162	22.8	0.0140835306137062	-0.0352626515024494
5	A	26	50	20120618	21	1164	22.84	0.0134967734066776	-0.0338871873916854
5	A	26	50	20120618	21	1166	22.88	0.0129139759976237	-0.0334055062523411
5	A	26	50	20120618	21	1168	22.92	0.0128460937466297	-0.0325574023789859
5	A	26	50	20120618	21	1170	22.96	0.0116389210497881	-0.0304505070137625
5	A	26	50	20120618	21	1172	23	0.0111709577819988	-0.0313920904035905
5	A	26	50	20120618	21	1174	23.04	0.0101730886923884	-0.029737460535614
5	A	26	50	20120618	21	1176	23.08	0.0106793771477179	-0.0287134284950996
5	A	26	50	20120618	21	1178	23.12	0.0100701339450476	-0.0280596375652145
5	A	26	50	20120618	21	1180	23.16	0.00948719511463741	-0.0283158930627166
5	A	26	50	20120618	21	1182	23.2	0.00926382008246058	-0.0274093114585573
5	A	26	50	20120618	21	1184	23.24	0.00890489268033028	-0.0258034719584826
5	A	26	50	20120618	21	1186	23.28	0.0088587186075188	-0.0257341047832482
5	A	26	50	20120618	21	1188	23.32	0.00909262953073531	-0.0255984817026166
5	A	26	50	20120618	21	1190	23.36	0.00949624608143659	-0.0241729544317446
5	A	26	50	20120618	21	1192	23.4	0.00934754152535306	-0.0232666556702978
5	A	26	50	20120618	21	1194	23.44	0.00968080095132628	-0.0212083385409418
5	A	26	50	20120618	21	1196	23.48	0.0099181059870925	-0.0209454362396967
5	A	26	50	20120618	21	1198	23.52	0.0103258237571247	-0.020014176608874
5	A	26	50	20120618	21	1200	23.56	0.0105801700663175	-0.0192846545427238
5	A	26	50	20120618	21	1202	23.6	0.0107423803619216	-0.0183156354097858
5	A	26	50	20120618	21	1204	23.64	0.0107971811374636	-0.017361677651287
5	A	26	50	20120618	21	1206	23.68	0.0112639423237248	-0.016446327923041
5	A	26	50	20120618	21	1208	23.72	0.0115518054943459	-0.0158876428552256
5	A	26	50	20120618	21	1210	23.76	0.0118004242386111	-0.0139196232618272
5	A	26	50	20120618	21	1212	23.8	0.0114846303501332	-0.0133481395612722
5	A	26	50	20120618	21	1214	23.84	0.0115713216415066	-0.0116771048159721
5	A	26	50	20120618	21	1216	23.88	0.0114884487267516	-0.0125831914453846
5	A	26	50	20120618	21	1218	23.92	0.0115870901227271	-0.0103381981257954
5	A	26	50	20120618	21	1220	23.96	0.0109609470679864	-0.0090940437442977
5	A	26	50	20120618	21	1222	24	0.0109553609244150	-0.0086387376878917
5	A	26	50	20120618	21	1224	24.04	0.0108786398386563	-0.007633585398435
5	A	26	50	20120618	21	1226	24.08	0.0105004791320777	-0.0053299729266854
5	A	26	50	20120618	21	1228	24.12	0.0107492392976992	-0.0053001330205194
5	A	26	50	20120618	21	1230	24.16	0.0106197680460639	-0.0037242041372889
5	A	26	50	20120618	21	1232	24.2	0.0106239399760729	-0.0031102233191846
5	A	26	50	20120618	21	1234	24.24	0.0107172073605114	-0.00251505154145990
5	A	26	50	20120618	21	1236	24.28	0.0110913799848441	-0.0016205897475302
5	A	26	50	20120618	21	1238	24.32	0.0105739545977108	-0.001017392307839
5	A	26	50	20120618	21	1240	24.36	0.0103309219970170	0.000442853905989299
5	A	26	50	20120618	21	1242	24.4	0.0105656531640997	0.001614360136788
5	A	26	50	20120618	21	1244	24.44	0.00997819592135772	0.0024562485415365
5	A	26	50	20120618	21	1246	24.48	0.00978053129174484	0.0027992377568188
5	A	26	50	20120618	21	1248	24.52	0.00955946142767468	0.0038816485331879
5	A	26	50	20120618	21	1250	24.56	0.00937218419667742	0.0048772053836239
5	A	26	50	20120618	21	1252	24.6	0.00857403034634529	0.0034127589555153
5	A	26	50	20120618	21	1254	24.64	0.00841882040787484	0.0050969176026742
5	A	26	50	20120618	21	1256	24.68	0.00820684393701074	0.00573580272161187
5	A	26	50	20120618	21	1258	24.72	0.0079481206368424	0.00585970904287919
5	A	26	50	20120618	21	1260	24.76	0.00762564458928227	0.005351263911867
5	A	26	50	20120618	21	1262	24.8	0.00738085836377111	0.00640442875176625
5	A	26	50	20120618	21	1264	24.84	0.00685563358884137	0.00629113610328454
5	A	26	50	20120618	21	1266	24.88	0.00642033158327512	0.00653124835297205
5	A	26	50	20120618	21	1268	24.92	0.0057489407656063	0.00616415386751906
5	A	26	50	20120618	21	1270	24.96	0.00458157110947762	0.00798186377244063
5	A	26	50	20120618	21	1272	25	0.00461762648425032	0.00810729744435531
5	A	26	50	20120618	21	1274	25.04	0.00415693227417166	0.00735807538328129
5	A	26	50	20120618	21	1276	25.08	0.00259986192879545	0.00904956672776107
5	A	26	50	20120618	21	1278	25.12	0.0015976512035485	0.0090065039247868
5	A	26	50	20120618	21	1280	25.16	0.000459078471083641	0.0098355618769907
5	A	26	50	20120618	21	1282	25.2	-0.000214776613717599	0.0101258115329982
5	A	26	50	20120618	21	1284	25.24	-0.000926338167625629	0.00969860590007658
5	A	26	50	20120618	21	1286	25.28	-0.00236372361921821	0.0104168213287956
5	A	26	50	20120618	21	1288	25.32	-0.00299914391492806	0.0105921979526655
5	A	26	50	20120618	21	1290	25.36	-0.00441402215767546	0.0111243240897796
5	A	26	50	20120618	21	1292	25.4	-0.00494551896975436	0.0127481594574354
5	A	26	50	20120618	21	1294	25.44	-0.00470745025866446	0.0146844582406298
5	A	26	50	20120618	21	1296	25.48	-0.00418774798769576	0.0149795268293511
5	A	26	50	20120618	21	1298	25.52	-0.00391491083617496	0.0155589654811944
5	A	26	50	20120618	21	1300	25.56	-0.00344736476138656	0.0156379139533139
5	A	26	50	20120618	21	1302	25.6	-0.00290037523973192	0.016399199256075
5	A	26	50	20120618	21	1304	25.64	-0.00214261132874117	0.0173768309496079
5	A	26	50	20120618	21	1306	25.68	-0.00199526441767752	0.0184117665766881
5	A	26	50	20120618	21	1308	25.72	-0.00092981713298907	0.0192827594965503
5	A	26	50	20120618	21	1310	25.76	5.73817152932808e-05	0.0182019255683032
5	A	26	50	20120618	21	1312	25.8	0.00098799787894509	0.0199906016687893
5	A	26	50	20120618	21	1314	25.84	0.00223038088724527	0.0204176764162457
5	A	26	50	20120618	21	1316	25.88	0.00277338451868506	0.0207717269736169
5	A	26	50	20120618	21	1318	25.92	0.00458756030391427	0.0195629929850023
5	A	26	50	20120618	21	1320	25.96	0.0052300587385038	0.0205027166839958
5	A	26	50	20120618	21	1322	26	0.00674217123473217	0.0223700654849567
5	A	26	50	20120618	21	1324	26.04	0.00712162594672031	0.0233386815670295
5	A	26	50	20120618	21	1326	26.08	0.00874145201892683	0.0238920350497148
5	A	26	50	20120618	21	1328	26.12	0.00972837509556452	0.0245618207349903
5	A	26	50	20120618	21	1330	26.16	0.0107689887900977	0.0246169397085838
5	A	26	50	20120618	21	1332	26.2	0.0121986809199110	0.0267524375431062
5	A	26	50	20120618	21	1334	26.24	0.0121555756905298	0.0269539346914732
5	A	26	50	20120618	21	1336	26.28	0.0132804058027023	0.0284977255714987
5	A	26	50	20120618	21	1338	26.32	0.0133589724371600	0.0291637423776305
5	A	26	50	20120618	21	1340	26.36	0.0136570179454301	0.0300335544291681
5	A	26	50	20120618	21	1342	26.4	0.0131734488309801	0.0299845307160284
5	A	26	50	20120618	21	1344	26.44	0.0129264422901760	0.0306509929994323
5	A	26	50	20120618	21	1346	26.48	0.0125674371062998	0.030105042924746
5	A	26	50	20120618	21	1348	26.52	0.0122175394577652	0.032748936392806
5	A	26	50	20120618	21	1350	26.56	0.0120742513396256	0.0330033816969481
5	A	26	50	20120618	21	1352	26.6	0.0117780160247153	0.0326958892420813
5	A	26	50	20120618	21	1354	26.64	0.0113750570833205	0.0328432997927553
5	A	26	50	20120618	21	1356	26.68	0.0104849227828916	0.0340367829023132
5	A	26	50	20120618	21	1358	26.72	0.0105924737243101	0.034636197320725
5	A	26	50	20120618	21	1360	26.76	0.0100576181550206	0.0358614719511651
5	A	26	50	20120618	21	1362	26.8	0.0102149494138346	0.0350698659096268
5	A	26	50	20120618	21	1364	26.84	0.0109204722758313	0.0337442104005295
5	A	26	50	20120618	21	1366	26.88	0.0112652434002022	0.0337720845498438
5	A	26	50	20120618	21	1368	26.92	0.0114469062033569	0.0338991445673552
5	A	26	50	20120618	21	1370	26.96	0.0117382907657482	0.0341911230994428
5	A	26	50	20120618	21	1372	27	0.0123939484575356	0.0333567088133714
5	A	26	50	20120618	21	1374	27.04	0.0125176992153111	0.0333412868144737
5	A	26	50	20120618	21	1376	27.08	0.013178900624263	0.0335967786366521
5	A	26	50	20120618	21	1378	27.12	0.0132369470199306	0.0342230701838168
5	A	26	50	20120618	21	1380	27.16	0.0130702536673337	0.0342489078656014
5	A	26	50	20120618	21	1382	27.2	0.0130692000782297	0.0340037468734962
5	A	26	50	20120618	21	1384	27.24	0.0136092387402253	0.0330967197920648
5	A	26	50	20120618	21	1386	27.28	0.0137154320366239	0.0335358472453172
5	A	26	50	20120618	21	1388	27.32	0.0146311848157352	0.0323383831245812
5	A	26	50	20120618	21	1390	27.36	0.0154092002649391	0.0312010160091783
5	A	26	50	20120618	21	1392	27.4	0.0159876772515600	0.0308462676081248
5	A	26	50	20120618	21	1394	27.44	0.0177249254758503	0.0288857150623358
5	A	26	50	20120618	21	1396	27.48	0.0184913726581141	0.0297333098188084
5	A	26	50	20120618	21	1398	27.52	0.0200391934811069	0.0289261126384304
5	A	26	50	20120618	21	1400	27.56	0.0213878347689189	0.0296879022497478
5	A	26	50	20120618	21	1402	27.6	0.0223169688367573	0.0289588794009851
5	A	26	50	20120618	21	1404	27.64	0.0233345520634273	0.0292031989360207
5	A	26	50	20120618	21	1406	27.68	0.0240821124235655	0.0314950663641347
5	A	26	50	20120618	21	1408	27.72	0.0250644251639899	0.0305147335226977
5	A	26	50	20120618	21	1410	27.76	0.0255880235933229	0.0317625790015932
5	A	26	50	20120618	21	1412	27.8	0.0264796640311957	0.032600097486434
5	A	26	50	20120618	21	1414	27.84	0.0277192151475479	0.0318822497532412
5	A	26	50	20120618	21	1416	27.88	0.0279148220964275	0.0324885018942271
5	A	26	50	20120618	21	1418	27.92	0.0281595941798030	0.0316046467020152
5	A	26	50	20120618	21	1420	27.96	0.0283822550341309	0.0310480900256111
5	A	26	50	20120618	21	1422	28	0.0285066209748060	0.0310848030096903
5	A	26	50	20120618	21	1424	28.04	0.0287290626260316	0.030726738277833
5	A	26	50	20120618	21	1426	28.08	0.0284593367443480	0.0304271017793052
5	A	26	50	20120618	21	1428	28.12	0.0280557767621892	0.0297879621019264
5	A	26	50	20120618	21	1430	28.16	0.0282820367900333	0.0286639593046878
5	A	26	50	20120618	21	1432	28.2	0.0276498267591100	0.0279371101021706
5	A	26	50	20120618	21	1434	28.24	0.0272595745265732	0.027454651145367
5	A	26	50	20120618	21	1436	28.28	0.0270175248043052	0.0275868164738386
5	A	26	50	20120618	21	1438	28.32	0.0269755792300452	0.0270295597617211
5	A	26	50	20120618	21	1440	28.36	0.0271172622157916	0.0236497519822090
5	A	26	50	20120618	21	1442	28.4	0.0269661747098555	0.0223436338334759
5	A	26	50	20120618	21	1444	28.44	0.0270799411198806	0.0212454333626829
5	A	26	50	20120618	21	1446	28.48	0.0271655010404041	0.0203288815529089
5	A	26	50	20120618	21	1448	28.52	0.0270546266971141	0.0189022229111869
5	A	26	50	20120618	21	1450	28.56	0.0264228267881239	0.0183087481897371
5	A	26	50	20120618	21	1452	28.6	0.0263550152478081	0.0163130807211943
5	A	26	50	20120618	21	1454	28.64	0.0268963761994845	0.0161866500287181
5	A	26	50	20120618	21	1456	28.68	0.0271696729704131	0.0151184238143796
5	A	26	50	20120618	21	1458	28.72	0.0273487831180877	0.0140864014672378
5	A	26	50	20120618	21	1460	28.76	0.0272562228404304	0.0136825727845022
5	A	26	50	20120618	21	1462	28.8	0.0271379945866160	0.013754556254827
5	A	26	50	20120618	21	1464	28.84	0.0267975226714746	0.0128961993331446
5	A	26	50	20120618	21	1466	28.88	0.0272755975662349	0.0105411801984029
5	A	26	50	20120618	21	1468	28.92	0.0271541166212270	0.00989446033632963
5	A	26	50	20120618	21	1470	28.96	0.0266843785154170	0.00897627510989109
5	A	26	50	20120618	21	1472	29	0.0262232953966087	0.00708004806798655
5	A	26	50	20120618	21	1474	29.04	0.0252894336128312	0.00680803823139971
5	A	26	50	20120618	21	1476	29.08	0.0246869786352603	0.0047934910117992
5	A	26	50	20120618	21	1478	29.12	0.0241895572989668	0.0046989791194258
5	A	26	50	20120618	21	1480	29.16	0.0238261114845047	0.0037516045250599
5	A	26	50	20120618	21	1482	29.2	0.0241222407333978	0.0026844318998254
5	A	26	50	20120618	21	1484	29.24	0.0239967504929407	0.0032473808215314
5	A	26	50	20120618	21	1486	29.28	0.0233973502166645	0.0022824063393818
5	A	26	50	20120618	21	1488	29.32	0.0235316863629543	0.0028581185384882
5	A	26	50	20120618	21	1490	29.36	0.0233408665269833	0.0027554042074531
5	A	26	50	20120618	21	1492	29.4	0.0227992793011369	0.0024205750044256
5	A	26	50	20120618	21	1494	29.44	0.0227727840100458	0.0012644059197109
5	A	26	50	20120618	21	1496	29.48	0.0226138405477707	0.0014129124858957
5	A	26	50	20120618	21	1498	29.52	0.0230291385024972	0.001084334106814
5	A	26	50	20120618	21	1500	29.56	0.0229719406349670	0.0021961251699414
5	A	26	50	20120618	21	1502	29.6	0.0230008400891141	0.0026951092122213
5	A	26	50	20120618	21	1504	29.64	0.0225027682145819	0.0010212601819321
5	A	26	50	20120618	21	1506	29.68	0.0223242774924477	0.0014343349929386
5	A	26	50	20120618	21	1508	29.72	0.0219203106410470	0.000715564202553599
5	A	26	50	20120618	21	1510	29.76	0.0213863823715903	0.0014535796110953
5	A	26	50	20120618	21	1512	29.8	0.0212214023387242	0.0011245508049939
5	A	26	50	20120618	21	1514	29.84	0.0213514498823862	0.0031239058354006
5	A	26	50	20120618	21	1516	29.88	0.0208618703602960	0.0037009261820523
5	A	26	50	20120618	21	1518	29.92	0.0204245177450643	0.0041374161270109
5	A	26	50	20120618	21	1520	29.96	0.0198957687499372	0.0034221323630067
5	A	26	50	20120618	21	1522	30	0.0198138956841707	0.0043600486970675
5	A	26	50	20120618	21	1524	30.04	0.0191748684367700	0.0035554170415129
5	A	26	50	20120618	21	1526	30.08	0.0183605289122165	0.0031577048324346
5	A	26	50	20120618	21	1528	30.12	0.0171547499228406	0.0015572188378003
5	A	26	50	20120618	21	1530	30.16	0.0158540552831192	0.0019336400616971
5	A	26	50	20120618	21	1532	30.2	0.0155764380897576	0.0002887611962332
5	A	26	50	20120618	21	1534	30.24	0.0146282786068645	0.000251496668864599
5	A	26	50	20120618	21	1536	30.28	0.0145754011617674	0.000279229396822799
5	A	26	50	20120618	21	1538	30.32	0.0145731313489998	-0.0011823673909576
5	A	26	50	20120618	21	1540	30.36	0.0143513614492162	-0.000924011786315501
5	A	26	50	20120618	21	1542	30.4	0.0143524574647271	-0.0017167138433647
5	A	26	50	20120618	21	1544	30.44	0.0150609360330691	-0.0036054384823208
5	A	26	50	20120618	21	1546	30.48	0.0154141358702718	-0.0042679268256145
5	A	26	50	20120618	21	1548	30.52	0.0155436778325852	-0.0048507242346685
5	A	26	50	20120618	21	1550	30.56	0.0157680781695947	-0.0060452043647878
5	A	26	50	20120618	21	1552	30.6	0.0158348078365353	-0.005878206956275
5	A	26	50	20120618	21	1554	30.64	0.0162486774355638	-0.0069981933869964
5	A	26	50	20120618	21	1556	30.68	0.0165085674619211	-0.0056231959667079
5	A	26	50	20120618	21	1558	30.72	0.0171239766357233	-0.0071121365737168
5	A	26	50	20120618	21	1560	30.76	0.0177106065635313	-0.0075196987802571
5	A	26	50	20120618	21	1562	30.8	0.0181621508118614	-0.00865037666551
5	A	26	50	20120618	21	1564	30.84	0.0185590215638702	-0.0095328035020239
5	A	26	50	20120618	21	1566	30.88	0.0183248277979412	-0.0099782807741715
5	A	26	50	20120618	21	1568	30.92	0.0178183979212554	-0.0099890287972455
5	A	26	50	20120618	21	1570	30.96	0.0169080686511558	-0.0128119404890984
5	A	26	50	20120618	21	1572	31	0.0160895925519324	-0.0124987628957109
5	A	26	50	20120618	21	1574	31.04	0.0157433223611854	-0.0135084406685672
5	A	26	50	20120618	21	1576	31.08	0.0150582773115719	-0.0148768337115194
5	A	26	50	20120618	21	1578	31.12	0.0144438722293989	-0.0156715510228949
5	A	26	50	20120618	21	1580	31.16	0.0139346846362664	-0.0183048873867118
5	A	26	50	20120618	21	1582	31.2	0.0129410581873431	-0.0183420812034022
5	A	26	50	20120618	21	1584	31.24	0.0127746052510518	-0.0201913068575612
5	A	26	50	20120618	21	1586	31.28	0.0116807110605562	-0.0207940446778447
5	A	26	50	20120618	21	1588	31.32	0.0111805037235448	-0.0230525437369545
5	A	26	50	20120618	21	1590	31.36	0.0104873269459477	-0.0230164105804358
5	A	26	50	20120618	21	1592	31.4	0.00980907012143352	-0.0225628722909828
5	A	26	50	20120618	21	1594	31.44	0.0087237319229903	-0.022333557561844
5	A	26	50	20120618	21	1596	31.48	0.00792257993990593	-0.0223271936008133
5	A	26	50	20120618	21	1598	31.52	0.00714546958738192	-0.0221556494956975
5	A	26	50	20120618	21	1600	31.56	0.00664208026985521	-0.0219984596582397
5	A	26	50	20120618	21	1602	31.6	0.00494679176196047	-0.0216284306796448
5	A	26	50	20120618	21	1604	31.64	0.00416869145994279	-0.0222509674898014
5	A	26	50	20120618	21	1606	31.68	0.00282660278925072	-0.021486726480695
5	A	26	50	20120618	21	1608	31.72	0.00064977456336794	-0.0209824886350309
5	A	26	50	20120618	21	1610	31.76	-0.0002358059693901	-0.0218106520971565
5	A	26	50	20120618	21	1612	31.8	-0.00179476428987208	-0.0212494214449288
5	A	26	50	20120618	21	1614	31.84	-0.00325274776200066	-0.0214214605247915
5	A	26	50	20120618	21	1616	31.88	-0.00533524794327316	-0.0206521990575386
5	A	26	50	20120618	21	1618	31.92	-0.00569650879778136	-0.0192919377425701
5	A	26	50	20120618	21	1620	31.96	-0.00759643400815146	-0.0203707705586264
5	A	26	50	20120618	21	1622	32	-0.00879434360615956	-0.0197823870060011
5	A	26	50	20120618	21	1624	32.04	-0.00979737457527276	-0.0178192464493928
5	A	26	50	20120618	21	1626	32.08	-0.00986942875627566	-0.016681723770498
5	A	26	50	20120618	21	1628	32.12	-0.0104296553168741	-0.0156835152696326
5	A	26	50	20120618	21	1630	32.16	-0.0113818311662843	-0.0154869537265984
5	A	26	50	20120618	21	1632	32.2	-0.0120804809503679	-0.0139575948959769
5	A	26	50	20120618	21	1634	32.24	-0.0126569073273233	-0.0142871137270776
5	A	26	50	20120618	21	1636	32.28	-0.0134825322761046	-0.0145565143396419
5	A	26	50	20120618	21	1638	32.32	-0.0131172691972148	-0.0139417274198071
5	A	26	50	20120618	21	1640	32.36	-0.0128224127405279	-0.01416983299635
5	A	26	50	20120618	21	1642	32.4	-0.0128274049144030	-0.0140719269914269
5	A	26	50	20120618	21	1644	32.44	-0.0128417874663324	-0.0136335632134981
5	A	26	50	20120618	21	1646	32.48	-0.0133973046957682	-0.0139359079309979
5	A	26	50	20120618	21	1648	32.52	-0.0149012713218773	-0.0149870009480282
5	A	26	50	20120618	21	1650	32.56	-0.0158786343148333	-0.0153337661135221
5	A	26	50	20120618	21	1652	32.6	-0.0174585159249706	-0.0166924788646399
5	A	26	50	20120618	21	1654	32.64	-0.0187673352216078	-0.0172826655395572
5	A	26	50	20120618	21	1656	32.68	-0.0200396183108612	-0.0171966247864225
5	A	26	50	20120618	21	1658	32.72	-0.0211471243068946	-0.0193430827760533
5	A	26	50	20120618	21	1660	32.76	-0.0230084132027407	-0.0184690563680998
5	A	26	50	20120618	21	1662	32.8	-0.0228388631387478	-0.0202803669566517
5	A	26	50	20120618	21	1664	32.84	-0.0235380078975782	-0.0199487763026821
5	A	26	50	20120618	21	1666	32.88	-0.0243059612172858	-0.0192389471603879
5	A	26	50	20120618	21	1668	32.92	-0.0247910788955867	-0.0201557393864675
5	A	26	50	20120618	21	1670	32.96	-0.0246504070725374	-0.0198044063111672
5	A	26	50	20120618	21	1672	33	-0.0246910586413878	-0.0204060905423467
5	A	26	50	20120618	21	1674	33.04	-0.0247183883184807	-0.0225500029475652
5	A	26	50	20120618	21	1676	33.08	-0.0238229224329217	-0.0228481050243778
5	A	26	50	20120618	21	1678	33.12	-0.0236053739606218	-0.0239619820525097
5	A	26	50	20120618	21	1680	33.16	-0.0225108433740231	-0.0253349712895397
5	A	26	50	20120618	21	1682	33.2	-0.0212903487854239	-0.02579094202632
5	A	26	50	20120618	21	1684	33.24	-0.0208532365864978	-0.0260775819022096
5	A	26	50	20120618	21	1686	33.28	-0.0196269366512251	-0.028968128357683
5	A	26	50	20120618	21	1688	33.32	-0.0184109251196186	-0.030008635986199
5	A	26	50	20120618	21	1690	33.36	-0.0172712104097021	-0.0312842566194596
5	A	26	50	20120618	21	1692	33.4	-0.0159863973882861	-0.0337370686220394
5	A	26	50	20120618	21	1694	33.44	-0.0147088675667164	-0.0353432616755047
5	A	26	50	20120618	21	1696	33.48	-0.0138537633362275	-0.036140807414005
5	A	26	50	20120618	21	1698	33.52	-0.0127412015267086	-0.0367258675647588
5	A	26	50	20120618	21	1700	33.56	-0.0108707626691139	-0.0389471728071782
5	A	26	50	20120618	21	1702	33.6	-0.00971952211866406	-0.0410621999003853
5	A	26	50	20120618	21	1704	33.64	-0.00882524417249746	-0.0416248447661754
5	A	26	50	20120618	21	1706	33.68	-0.00761107111852206	-0.0439802881649859
5	A	26	50	20120618	21	1708	33.72	-0.00683721345719146	-0.0460215640209152
5	A	26	50	20120618	21	1710	33.76	-0.00679966608711046	-0.0470875274935539
5	A	26	50	20120618	21	1712	33.8	-0.00638240237553226	-0.0476200496104655
5	A	26	50	20120618	21	1714	33.84	-0.00557955333617306	-0.0493383190887488
5	A	26	50	20120618	21	1716	33.88	-0.00465402127027796	-0.0498550020137619
5	A	26	50	20120618	21	1718	33.92	-0.00367863817630926	-0.0494829224255015
5	A	26	50	20120618	21	1720	33.96	-0.00194134752561206	-0.0515978080973523
5	A	26	50	20120618	21	1722	34	-0.00193307437627217	-0.0502432036366333
5	A	26	50	20120618	21	1724	34.04	-0.00081662347945673	-0.0515890399732656
5	A	26	50	20120618	21	1726	34.08	0.00089719122610511	-0.0524144457189447
5	A	26	50	20120618	21	1728	34.12	0.00236415495435473	-0.0537463520519877
5	A	26	50	20120618	21	1730	34.16	0.00375340764735193	-0.0542531354820641
5	A	26	50	20120618	21	1732	34.2	0.00478019740431291	-0.0553536057656247
5	A	26	50	20120618	21	1734	34.24	0.00605129255417385	-0.0570708852944143
5	A	26	50	20120618	21	1736	34.28	0.0064141797542788	-0.0577320301348238
5	A	26	50	20120618	21	1738	34.32	0.00790073034036726	-0.0606228947883487
5	A	26	50	20120618	21	1740	34.36	0.0087389347187858	-0.0613606900038388
5	A	26	50	20120618	21	1742	34.4	0.009763461734047	-0.0621114252734245
5	A	26	50	20120618	21	1744	34.44	0.0114837818219957	-0.063904860202548
5	A	26	50	20120618	21	1746	34.48	0.0122665490287692	-0.0668916792462799
5	A	26	50	20120618	21	1748	34.52	0.0129998187608597	-0.0665497224068981
5	A	26	50	20120618	21	1750	34.56	0.0135862931251758	-0.0680827299085106
5	A	26	50	20120618	21	1752	34.6	0.0143559081458192	-0.069116944286674
5	A	26	50	20120618	21	1754	34.64	0.0149679797756143	-0.0696369506135586
5	A	26	50	20120618	21	1756	34.68	0.0157201999694406	-0.071992323301691
5	A	26	50	20120618	21	1758	34.72	0.0156757229529039	-0.0720916718044477
5	A	26	50	20120618	21	1760	34.76	0.0167384337343492	-0.0738456501751809
5	A	26	50	20120618	21	1762	34.8	0.0170867545347617	-0.0780021652563517
5	A	26	50	20120618	21	1764	34.84	0.0168882696612826	-0.0794267732884082
5	A	26	50	20120618	21	1766	34.88	0.0167179276376948	-0.0805777309961456
5	A	26	50	20120618	21	1768	34.92	0.0164334585796235	-0.0815073642813715
5	A	26	50	20120618	21	1770	34.96	0.0156762886383289	-0.0844991330725718
5	A	26	50	20120618	21	1772	35	0.0152778339671303	-0.0854475753981778
5	A	26	50	20120618	21	1774	35.04	0.0149581509913558	-0.0864600815981588
5	A	26	50	20120618	21	1776	35.08	0.0149102091515914	-0.0885433595968898
5	A	26	50	20120618	21	1778	35.12	0.0146409428893156	-0.0915798175366618
5	A	26	50	20120618	21	1780	35.16	0.0142125068905946	-0.0937231289011158
5	A	26	50	20120618	21	1782	35.2	0.0132165469892934	-0.0957262917015398
5	A	26	50	20120618	21	1784	35.24	0.0130505890277489	-0.0950045478099818
5	A	26	50	20120618	21	1786	35.28	0.0122987930979914	-0.0983348793280148
5	A	26	50	20120618	21	1788	35.32	0.0120466388198202	-0.100210833618503
5	A	26	50	20120618	21	1790	35.36	0.0112215866275318	-0.100386478942949
5	A	26	50	20120618	21	1792	35.4	0.0107850896115053	-0.104200400788635
5	A	26	50	20120618	21	1794	35.44	0.0101495420365748	-0.104083586748383
5	A	26	50	20120618	21	1796	35.48	0.00906476952355656	-0.105316710264095
5	A	26	50	20120618	21	1798	35.52	0.00707999149944404	-0.107505135041189
5	A	26	50	20120618	21	1800	35.56	0.00682861503873222	-0.105588946374851
5	A	26	50	20120618	21	1802	35.6	0.00616457106051993	-0.107237424413832
5	A	26	50	20120618	21	1804	35.64	0.00448342468824891	-0.111640931893671
5	A	26	50	20120618	21	1806	35.68	0.00302982527816373	-0.112915067602691
5	A	26	50	20120618	21	1808	35.72	0.00173560773655799	-0.113588021126346
5	A	26	50	20120618	21	1810	35.76	-3.45633794643996e-05	-0.113123169128394
5	A	26	50	20120618	21	1812	35.8	-0.00083210911796472	-0.115220094288003
5	A	26	50	20120618	21	1814	35.84	-0.00232375087287774	-0.113966606096993
5	A	26	50	20120618	21	1816	35.88	-0.00421236237474886	-0.115792143673983
5	A	26	50	20120618	21	1818	35.92	-0.00542278776278406	-0.115574496206733
5	A	26	50	20120618	21	1820	35.96	-0.00715753282906896	-0.115604689666290
5	A	26	50	20120618	21	1822	36	-0.00897486796739656	-0.117848975879098
5	A	26	50	20120618	21	1824	36.04	-0.0105395538528062	-0.117125747063300
5	A	26	50	20120618	21	1826	36.08	-0.0122938857769300	-0.117013317085092
5	A	26	50	20120618	21	1828	36.12	-0.0134388330770272	-0.116234651097649
5	A	26	50	20120618	21	1830	36.16	-0.0150429048101489	-0.118130757931401
5	A	26	50	20120618	21	1832	36.2	-0.0160172979546240	-0.117606084699761
5	A	26	50	20120618	21	1834	36.24	-0.0173241727076130	-0.115975355040988
5	A	26	50	20120618	21	1836	36.28	-0.0181310522556249	-0.115857197497852
5	A	26	50	20120618	21	1838	36.32	-0.0188433209163141	-0.115033205965735
5	A	26	50	20120618	21	1840	36.36	-0.0201726109542667	-0.113947160660511
5	A	26	50	20120618	21	1842	36.4	-0.0206803136231587	-0.112187878988919
5	A	26	50	20120618	21	1844	36.44	-0.0222106341190026	-0.112701097090704
5	A	26	50	20120618	21	1846	36.48	-0.0227478938513481	-0.111968675886751
5	A	26	50	20120618	21	1848	36.52	-0.0237727037093218	-0.112458488754079
5	A	26	50	20120618	21	1850	36.56	-0.0246805581056872	-0.111225365238367
5	A	26	50	20120618	21	1852	36.6	-0.0251040443569398	-0.109763846232333
5	A	26	50	20120618	21	1854	36.64	-0.0270375571394163	-0.110035092393596
5	A	26	50	20120618	21	1856	36.68	-0.0281966465751373	-0.109585938166186
5	A	26	50	20120618	21	1858	36.72	-0.0290709133993964	-0.109219374010819
5	A	26	50	20120618	21	1860	36.76	-0.0298181131350762	-0.109208979541136
5	A	26	50	20120618	21	1862	36.8	-0.0304996933614619	-0.108115863168100
5	A	26	50	20120618	21	1864	36.84	-0.0313496357124481	-0.108381735317826
5	A	26	50	20120618	21	1866	36.88	-0.0327641321175337	-0.107153915102973
5	A	26	50	20120618	21	1868	36.92	-0.0337325855650468	-0.105939388495607
5	A	26	50	20120618	21	1870	36.96	-0.0348191258450180	-0.105219129528291
5	A	26	50	20120618	21	1872	37	-0.0354641486508164	-0.105069081469323
5	A	26	50	20120618	21	1874	37.04	-0.0369440524331617	-0.104385379922594
5	A	26	50	20120618	21	1876	37.08	-0.0383256683729221	-0.101325092484297
5	A	26	50	20120618	21	1878	37.12	-0.0384584630264290	-0.100142951367509
5	A	26	50	20120618	21	1880	37.16	-0.0386818380586058	-0.0991530725845258
5	A	26	50	20120618	21	1882	37.2	-0.0388926265900775	-0.0998827360720318
5	A	26	50	20120618	21	1884	37.24	-0.0386272494150982	-0.0993589820792068
5	A	26	50	20120618	21	1886	37.28	-0.0381812064575257	-0.100541830302776
5	A	26	50	20120618	21	1888	37.32	-0.0383801863057516	-0.101520890352007
5	A	26	50	20120618	21	1890	37.36	-0.0394001171269351	-0.101759609601336
5	A	26	50	20120618	21	1892	37.4	-0.0399298108167219	-0.101676807397259
5	A	26	50	20120618	21	1894	37.44	-0.0405807733194823	-0.102482484863743
5	A	26	50	20120618	21	1896	37.48	-0.041663424512157	-0.101886323136524
5	A	26	50	20120618	21	1898	37.52	-0.0433463386513810	-0.102606157839772
5	A	26	50	20120618	21	1900	37.56	-0.0450523751823498	-0.102641018204085
5	A	26	50	20120618	21	1902	37.6	-0.0466384864032293	-0.102166478843230
5	A	26	50	20120618	21	1904	37.64	-0.0465469160750656	-0.102675242172294
5	A	26	50	20120618	21	1906	37.68	-0.0480701655030977	-0.102204167634668
5	A	26	50	20120618	21	1908	37.72	-0.0484441542796673	-0.103736538740177
5	A	26	50	20120618	21	1910	37.76	-0.048444578543736	-0.103782783523667
5	A	26	50	20120618	21	1912	37.8	-0.0502624793674885	-0.105988320284866
5	A	26	50	20120618	21	1914	37.84	-0.0514137199179383	-0.106737782762245
5	A	26	50	20120618	21	1916	37.88	-0.0527113315720937	-0.106947722765579
5	A	26	50	20120618	21	1918	37.92	-0.0536961191862522	-0.108903085147595
5	A	26	50	20120618	21	1920	37.96	-0.0546090647514422	-0.108492185397047
5	A	26	50	20120618	21	1922	38	-0.0558399255254536	-0.108729278300779
5	A	26	50	20120618	21	1924	38.04	-0.0569501538825946	-0.108973866536391
5	A	26	50	20120618	21	1926	38.08	-0.0580690089424661	-0.111524895670878
5	A	26	50	20120618	21	1928	38.12	-0.0583467604861162	-0.110414172338990
5	A	26	50	20120618	21	1930	38.16	-0.0594352806650747	-0.111408788737407
5	A	26	50	20120618	21	1932	38.2	-0.060375237709306	-0.110600353554477
5	A	26	50	20120618	21	1934	38.24	-0.0609701266443182	-0.111855255959048
5	A	26	50	20120618	21	1936	38.28	-0.0616334635157493	-0.111500217644215
5	A	26	50	20120618	21	1938	38.32	-0.0620390599654379	-0.110783494210804
5	A	26	50	20120618	21	1940	38.36	-0.0628408483446253	-0.111762200706644
5	A	26	50	20120618	21	1942	38.4	-0.063082608153113	-0.111315379931613
5	A	26	50	20120618	21	1944	38.44	-0.0633589454832008	-0.110954189787782
5	A	26	50	20120618	21	1946	38.48	-0.0637936747322742	-0.110690580379756
5	A	26	50	20120618	21	1948	38.52	-0.063988977625238	-0.110664983114277
5	A	26	50	20120618	21	1950	38.56	-0.0630787190658165	-0.111111379625240
5	A	26	50	20120618	21	1952	38.6	-0.0630386968220013	-0.112209233613710
5	A	26	50	20120618	21	1954	38.64	-0.063232161237334	-0.111987484927130
5	A	26	50	20120618	21	1956	38.68	-0.0631050234380767	-0.112268772004686
5	A	26	50	20120618	21	1958	38.72	-0.0625764611191397	-0.111250184686387
5	A	26	50	20120618	21	1960	38.76	-0.0622617986015117	-0.113287359322986
5	A	26	50	20120618	21	1962	38.8	-0.0614427568168632	-0.112959473908549
5	A	26	50	20120618	21	1964	38.84	-0.061754873750079	-0.114494319887793
5	A	26	50	20120618	21	1966	38.88	-0.0614342715354891	-0.115886895982662
5	A	26	50	20120618	21	1968	38.92	-0.061517710135669	-0.116584103268912
5	A	26	50	20120618	21	1970	38.96	-0.0613416405471536	-0.119085139953968
5	A	26	50	20120618	21	1972	39	-0.0614798092121975	-0.120446037665040
5	A	26	50	20120618	21	1974	39.04	-0.0614764858103258	-0.121765993893481
5	A	26	50	20120618	21	1976	39.08	-0.0615145281551537	-0.123212875789145
5	A	26	50	20120618	21	1978	39.12	-0.0609237404394724	-0.124524912421636
5	A	26	50	20120618	21	1980	39.16	-0.0609304579538937	-0.127800584585483
5	A	26	50	20120618	21	1982	39.2	-0.0603340133839628	-0.126797553616370
5	A	26	50	20120618	21	1984	39.24	-0.0601368013026899	-0.127436000329103
5	A	26	50	20120618	21	1986	39.28	-0.0595752170970716	-0.130581352713177
5	A	26	50	20120618	21	1988	39.32	-0.0584477353344696	-0.131397707492057
5	A	26	50	20120618	21	1990	39.36	-0.0579035459556685	-0.133220345931244
5	A	26	50	20120618	21	1992	39.4	-0.0571569826160917	-0.134092774277872
5	A	26	50	20120618	21	1994	39.44	-0.0563582347960634	-0.133680955288509
5	A	26	50	20120618	21	1996	39.48	-0.0551147168106687	-0.132996900188389
5	A	26	50	20120618	21	1998	39.52	-0.0537535362568846	-0.133659459242361
5	A	26	50	20120618	21	2000	39.56	-0.052424246218932	-0.135049560463495
5	A	26	50	20120618	21	2002	39.6	-0.0517499491923925	-0.135995386494010
5	A	26	50	20120618	21	2004	39.64	-0.0511737985870817	-0.135177122526821
5	A	26	50	20120618	21	2006	39.68	-0.049740210298904	-0.135719756270704
5	A	26	50	20120618	21	2008	39.72	-0.0493413313636368	-0.136213387514650
5	A	26	50	20120618	21	2010	39.76	-0.0487185824214458	-0.135153222317617
5	A	26	50	20120618	21	2012	39.8	-0.0468552853423411	-0.138341637504665
5	A	26	50	20120618	21	2014	39.84	-0.0459200659135438	-0.139087352316105
5	A	26	50	20120618	21	2016	39.88	-0.044573381048774	-0.137522171455948
5	A	26	50	20120618	21	2018	39.92	-0.0430811028977579	-0.138016014831929
5	A	26	50	20120618	21	2020	39.96	-0.0414489590254231	-0.138040197883846
5	A	26	50	20120618	21	2022	40	-0.0395417506152068	-0.137700220943451
5	A	26	50	20120618	21	2024	40.04	-0.0384968589246474	-0.139025126919360
5	A	26	50	20120618	21	2026	40.08	-0.037540143449702	-0.138465805455442
5	A	26	50	20120618	21	2028	40.12	-0.0359260308002875	-0.138712373590042
5	A	26	50	20120618	21	2030	40.16	-0.0344577942798317	-0.139206216966022
5	A	26	50	20120618	21	2032	40.2	-0.0327156953030224	-0.136818812340702
5	A	26	50	20120618	21	2034	40.24	-0.0317724855675977	-0.138778841627473
5	A	26	50	20120618	21	2036	40.28	-0.0308020522210973	-0.138439713215216
5	A	26	50	20120618	21	2038	40.32	-0.0293301387453794	-0.138811368539408
5	A	26	50	20120618	21	2040	40.36	-0.0276231829755951	-0.137487664645026
5	A	26	50	20120618	21	2042	40.4	-0.0262212023605365	-0.138495079676183
5	A	26	50	20120618	21	2044	40.44	-0.0246037663092504	-0.138158072584269
5	A	26	50	20120618	21	2046	40.48	-0.0223397518172473	-0.140215611896166
5	A	26	50	20120618	21	2048	40.52	-0.0215767836003470	-0.138478250534791
5	A	26	50	20120618	21	2050	40.56	-0.0202929605284247	-0.139698433996406
5	A	26	50	20120618	21	2052	40.6	-0.0192287648227389	-0.139144769386737
5	A	26	50	20120618	21	2054	40.64	-0.0173755086599271	-0.139081766172533
5	A	26	50	20120618	21	2056	40.68	-0.0158693005053216	-0.140265533634918
5	A	26	50	20120618	21	2058	40.72	-0.0148477433385414	-0.139780953357771
5	A	26	50	20120618	21	2060	40.76	-0.0134445606419548	-0.140083877902831
5	A	26	50	20120618	21	2062	40.8	-0.0124080128114135	-0.141942083813111
5	A	26	50	20120618	21	2064	40.84	-0.0108936729288244	-0.142368893466235
5	A	26	50	20120618	21	2066	40.88	-0.00936978710468916	-0.142386641846443
5	A	26	50	20120618	21	2068	40.92	-0.00726543732387806	-0.144662111468301
5	A	26	50	20120618	21	2070	40.96	-0.00614820860960326	-0.144086526548416
5	A	26	50	20120618	21	2072	41	-0.00477076459985196	-0.145461142131042
5	A	26	50	20120618	21	2074	41.04	-0.00326179872879986	-0.145547409158347
5	A	26	50	20120618	21	2076	41.08	-0.00211487152971523	-0.145441343141169
5	A	26	50	20120618	21	2078	41.12	-0.00122745251932611	-0.144582208402027
5	A	26	50	20120618	21	2080	41.16	-0.00042205789555464	-0.144807775465226
5	A	26	50	20120618	21	2082	41.2	7.57452784006804e-05	-0.144823331814412
5	A	26	50	20120618	21	2084	41.24	0.00159956039185769	-0.144200370740187
5	A	26	50	20120618	21	2086	41.28	0.00296144805242299	-0.144023594044890
5	A	26	50	20120618	21	2088	41.32	0.0042165625890291	-0.143307294875548
5	A	26	50	20120618	21	2090	41.36	0.00655213628728828	-0.145302043105275
5	A	26	50	20120618	21	2092	41.4	0.0080271610328434	-0.145642868573807
5	A	26	50	20120618	21	2094	41.44	0.00918186640652105	-0.145381946171549
5	A	26	50	20120618	21	2096	41.48	0.0115436030556841	-0.145125973516760
5	A	26	50	20120618	21	2098	41.52	0.0124550636966336	-0.143387197941822
5	A	26	50	20120618	21	2100	41.56	0.0152050019686681	-0.143847524456374
5	A	26	50	20120618	21	2102	41.6	0.0169154932723583	-0.144462000249226
5	A	26	50	20120618	21	2104	41.64	0.0189059988613984	-0.143177187227810
5	A	26	50	20120618	21	2106	41.68	0.0205005246529741	-0.144262596136931
5	A	26	50	20120618	21	2108	41.72	0.0228359569298770	-0.141354407367267
5	A	26	50	20120618	21	2110	41.76	0.0243709443304768	-0.141935083455977
5	A	26	50	20120618	21	2112	41.8	0.0254849910642362	-0.140548093504680
5	A	26	50	20120618	21	2114	41.84	0.0277147108773517	-0.141165185592621
5	A	26	50	20120618	21	2116	41.88	0.0295416626679034	-0.142738003206015
5	A	26	50	20120618	21	2118	41.92	0.0313241374419184	-0.142134982543019
5	A	26	50	20120618	21	2120	41.96	0.0314606797613656	-0.140502202274581
5	A	26	50	20120618	21	2122	42	0.0328000107156110	-0.139257623629015
5	A	26	50	20120618	21	2124	42.04	0.0341307149671260	-0.140397550470965
5	A	26	50	20120618	21	2126	42.08	0.0355249881182696	-0.140160104013843
5	A	26	50	20120618	21	2128	42.12	0.0388003774394038	-0.141363529044744
5	A	26	50	20120618	21	2130	42.16	0.0401864481518857	-0.140845785459559
5	A	26	50	20120618	21	2132	42.2	0.0411556794168581	-0.138340718265850
5	A	26	50	20120618	21	2134	42.24	0.0436840811343468	-0.139213500165868
5	A	26	50	20120618	21	2136	42.28	0.0453389231343577	-0.138453855350840
5	A	26	50	20120618	21	2138	42.32	0.0465648341609008	-0.138000104929352
5	A	26	50	20120618	21	2140	42.36	0.048058385104123	-0.139139819639269
5	A	26	50	20120618	21	2142	42.4	0.0496689622196316	-0.138714353489029
5	A	26	50	20120618	21	2144	42.44	0.0518214659722416	-0.138970255433140
5	A	26	50	20120618	21	2146	42.48	0.052277620556785	-0.136413993708473
5	A	26	50	20120618	21	2148	42.52	0.0541942334871912	-0.136745980342240
5	A	26	50	20120618	21	2150	42.56	0.0553920016638431	-0.136767264256354
5	A	26	50	20120618	21	2152	42.6	0.0570865123542785	-0.137486816116889
5	A	26	50	20120618	21	2154	42.64	0.0592938168824304	-0.137975002638620
5	A	26	50	20120618	21	2156	42.68	0.0602741497238675	-0.135055783003170
5	A	26	50	20120618	21	2158	42.72	0.0610304711370246	-0.134991012022013
5	A	26	50	20120618	21	2160	42.76	0.062336992336623	-0.135431044571945
5	A	26	50	20120618	21	2162	42.8	0.063552721025517	-0.134590082477080
5	A	26	50	20120618	21	2164	42.84	0.0640578781099967	-0.134342312260952
5	A	26	50	20120618	21	2166	42.88	0.0646931428422148	-0.132325360878296
5	A	26	50	20120618	21	2168	42.92	0.0656649196915994	-0.131770777029811
5	A	26	50	20120618	21	2170	42.96	0.0667244484925293	-0.132651549236457
5	A	26	50	20120618	21	2172	43	0.0681322273831936	-0.132430295524624
5	A	26	50	20120618	21	2174	43.04	0.0699733920200472	-0.130599030382707
5	A	26	50	20120618	21	2176	43.08	0.071075205806492	-0.129570755701506
5	A	26	50	20120618	21	2178	43.12	0.0727786967530485	-0.129374816412439
5	A	26	50	20120618	21	2180	43.16	0.0739497362933716	-0.129418586322194
5	A	26	50	20120618	21	2182	43.2	0.0747105831899283	-0.127894064101956
5	A	26	50	20120618	21	2184	43.24	0.0764896638513936	-0.128410252052222
5	A	26	50	20120618	21	2186	43.28	0.0786663506559202	-0.128221949516392
5	A	26	50	20120618	21	2188	43.32	0.079880170156505	-0.125708467751987
5	A	26	50	20120618	21	2190	43.36	0.0809048385931224	-0.126059829111558
5	A	26	50	20120618	21	2192	43.4	0.0821937528338692	-0.123963398926696
5	A	26	50	20120618	21	2194	43.44	0.0834034004044451	-0.122862645800423
5	A	26	50	20120618	21	2196	43.48	0.0852275944785501	-0.123227654320872
5	A	26	50	20120618	21	2198	43.52	0.0861365802457656	-0.123602774468291
5	A	26	50	20120618	21	2200	43.56	0.0877967255466352	-0.123977682483676
5	A	26	50	20120618	21	2202	43.6	0.0884897609028762	-0.122018925989111
5	A	26	50	20120618	21	2204	43.64	0.0895690886936794	-0.121140416524165
5	A	26	50	20120618	21	2206	43.68	0.0903518559004528	-0.121716708550832
5	A	26	50	20120618	21	2208	43.72	0.0911360373207887	-0.119914293365588
5	A	26	50	20120618	21	2210	43.76	0.092090277922	-0.118602256733096
5	A	26	50	20120618	21	2212	43.8	0.0928170422717036	-0.118658966696947
5	A	26	50	20120618	21	2214	43.84	0.0939982641496756	-0.117408448354419
5	A	26	50	20120618	21	2216	43.88	0.0943540802819687	-0.117539121687582
5	A	26	50	20120618	21	2218	43.92	0.0946884003681138	-0.115448348356970
5	A	26	50	20120618	21	2220	43.96	0.0957139173328685	-0.115648954550792
5	A	26	50	20120618	21	2222	44	0.0971100289616433	-0.113226123875735
5	A	26	50	20120618	21	2224	44.04	0.0976519555987446	-0.113364433962135
5	A	26	50	20120618	21	2226	44.08	0.0986085296523339	-0.113553372894068
5	A	26	50	20120618	21	2228	44.12	0.0995391528870535	-0.111769978881237
5	A	26	50	20120618	21	2230	44.16	0.100204752500184	-0.110961543698307
5	A	26	50	20120618	21	2232	44.2	0.101111687657734	-0.111731865825731
5	A	26	50	20120618	21	2234	44.24	0.101604753216256	-0.109934895362702
5	A	26	50	20120618	21	2236	44.28	0.101972165899760	-0.109325652160032
5	A	26	50	20120618	21	2238	44.32	0.102783783063206	-0.108863345746492
5	A	26	50	20120618	21	2240	44.36	0.103693829490593	-0.108320994845322
5	A	26	50	20120618	21	2242	44.4	0.103765530118205	-0.106050192128219
5	A	26	50	20120618	21	2244	44.44	0.10451555828101	-0.105049848164875
5	A	26	50	20120618	21	2246	44.48	0.105320740772747	-0.104560035297547
5	A	26	50	20120618	21	2248	44.52	0.105779228809668	-0.103080485068592
5	A	26	50	20120618	21	2250	44.56	0.106179026983751	-0.103000299159606
5	A	26	50	20120618	21	2252	44.6	0.106883234627135	-0.103068252121278
5	A	26	50	20120618	21	2254	44.64	0.107198179987476	-0.100138425884109
5	A	26	50	20120618	21	2256	44.68	0.108343622262320	-0.100306788008710
5	A	26	50	20120618	21	2258	44.72	0.108728641904676	-0.101657008407385
5	A	26	50	20120618	21	2260	44.76	0.109447910922499	-0.101343618681964
5	A	26	50	20120618	21	2262	44.8	0.110159458334271	-0.100852688585921
5	A	26	50	20120618	21	2264	44.84	0.111215600093719	-0.101244701514343
5	A	26	50	20120618	21	2266	44.88	0.112628003462732	-0.101250754348390
5	A	26	50	20120618	21	2268	44.92	0.113079123446994	-0.0998506970637768
5	A	26	50	20120618	21	2270	44.96	0.115135100052904	-0.100286564754768
5	A	26	50	20120618	21	2272	45	0.117352608131909	-0.101137900106113
5	A	26	50	20120618	21	2274	45.04	0.119115849601475	-0.101644471404155
5	A	26	50	20120618	21	2276	45.08	0.119574012369277	-0.101286717799282
5	A	26	50	20120618	21	2278	45.12	0.121368329060557	-0.0995673544268078
5	A	26	50	20120618	21	2280	45.16	0.122228913368600	-0.100444838586921
5	A	26	50	20120618	21	2282	45.2	0.123952862328550	-0.100444815959504
5	A	26	50	20120618	21	2284	45.24	0.125077403234049	-0.0997855513160258
5	A	26	50	20120618	21	2286	45.28	0.126896767768838	-0.100506114339258
5	A	26	50	20120618	21	2288	45.32	0.128275576494677	-0.100558489738541
5	A	26	50	20120618	21	2290	45.36	0.129253830442178	-0.0980401572216158
5	A	26	50	20120618	21	2292	45.4	0.131205282523693	-0.0983967016738938
5	A	26	50	20120618	21	2294	45.44	0.132325615436737	-0.0977557871584938
5	A	26	50	20120618	21	2296	45.48	0.133083322779185	-0.0970376777957918
5	A	26	50	20120618	21	2298	45.52	0.134321169768195	-0.0958182155830938
5	A	26	50	20120618	21	2300	45.56	0.134882541841779	-0.0935414024583508
5	A	26	50	20120618	21	2302	45.6	0.136121463633096	-0.0940631765521888
5	A	26	50	20120618	21	2304	45.64	0.136222933456196	-0.0937920011016038
5	A	26	50	20120618	21	2306	45.68	0.136699382005360	-0.0919027532036298
5	A	26	50	20120618	21	2308	45.72	0.136968648267635	-0.0922359419189248
5	A	26	50	20120618	21	2310	45.76	0.136965183444408	-0.0923808280983898
5	A	26	50	20120618	21	2312	45.8	0.136591053246482	-0.0918526900435218
5	A	26	50	20120618	21	2314	45.84	0.136653915039329	-0.0938658937602378
5	A	26	50	20120618	21	2316	45.88	0.136896452665276	-0.0935653733782328
5	A	26	50	20120618	21	2318	45.92	0.136435136201230	-0.0929419880399388
5	A	26	50	20120618	21	2320	45.96	0.136745838920884	-0.0924375380622408
5	A	26	50	20120618	21	2322	46	0.136781901366724	-0.0920168095274348
5	A	26	50	20120618	21	2324	46.04	0.137787548630928	-0.0922401138489338
5	A	26	50	20120618	21	2326	46.08	0.138932354509669	-0.0931671308390688
5	A	26	50	20120618	21	2328	46.12	0.139723253444426	-0.0930380838515028
5	A	26	50	20120618	21	2330	46.16	0.141556286353296	-0.0948862488454898
5	A	26	50	20120618	21	2332	46.2	0.143179449969509	-0.0945415342896608
5	A	26	50	20120618	21	2334	46.24	0.144931236309221	-0.0966463083345408
5	A	26	50	20120618	21	2336	46.28	0.146430726949405	-0.0980926245447798
5	A	26	50	20120618	21	2338	46.32	0.147222969387047	-0.0975492836941168
5	A	26	50	20120618	21	2340	46.36	0.147560117900316	-0.0970777848924208
5	A	26	50	20120618	21	2342	46.4	0.147730954898651	-0.0979209390183078
5	A	26	50	20120618	21	2344	46.44	0.148947532115682	-0.0974793508334568
5	A	26	50	20120618	21	2346	46.48	0.148713267639075	-0.0966487124975968
5	A	26	50	20120618	21	2348	46.52	0.149585201010956	-0.0961869010588038
5	A	26	50	20120618	21	2350	46.56	0.151304036174665	-0.0973870026878338
5	A	26	50	20120618	21	2352	46.6	0.152558019340421	-0.0985173835882388
5	A	26	50	20120618	21	2354	46.64	0.154356050463622	-0.100372266096648
5	A	26	50	20120618	21	2356	46.68	0.156737091127912	-0.101147750103575
5	A	26	50	20120618	21	2358	46.72	0.157658663395832	-0.0990523805788848
5	A	26	50	20120618	21	2360	46.76	0.159144577585817	-0.0998673918548798
5	A	26	50	20120618	21	2362	46.8	0.161055462951296	-0.101699929789003
5	A	26	50	20120618	21	2364	46.84	0.161667393159735	-0.100471402467370
5	A	26	50	20120618	21	2366	46.88	0.162036644320870	-0.0998235512344468
5	A	26	50	20120618	21	2368	46.92	0.163260221895036	-0.0993749626924618
5	A	26	50	20120618	21	2370	46.96	0.16463943367174	-0.100278291605428
5	A	26	50	20120618	21	2372	47	0.165311750799292	-0.0996484008847468
5	A	26	50	20120618	21	2374	47.04	0.167057738863398	-0.101891909280096
5	A	26	50	20120618	21	2376	47.08	0.168172139150548	-0.100842562816815
5	A	26	50	20120618	21	2378	47.12	0.169214131703304	-0.100817389815405
5	A	26	50	20120618	21	2380	47.16	0.169621425209268	-0.100267260739641
5	A	26	50	20120618	21	2382	47.2	0.170543421741257	-0.0978518546857858
5	A	26	50	20120618	21	2384	47.24	0.171331209406177	-0.0982661485488838
5	A	26	50	20120618	21	2386	47.28	0.172151170429641	-0.0979114637874398
5	A	26	50	20120618	21	2388	47.32	0.172194091811259	-0.0971713351195718
5	A	26	50	20120618	21	2390	47.36	0.172294218131475	-0.0976637642819908
5	A	26	50	20120618	21	2392	47.4	0.1734749450347	-0.0980471575787498
5	A	26	50	20120618	21	2394	47.44	0.173812234969326	-0.0954725817884498
5	A	26	50	20120618	21	2396	47.48	0.175452439858966	-0.0964656425519478
5	A	26	50	20120618	21	2398	47.52	0.175724746680401	-0.0949601415041238
5	A	26	50	20120618	21	2400	47.56	0.176577446747834	-0.0933833640927558
5	A	26	50	20120618	21	2402	47.6	0.177889624801682	-0.0930088096307618
5	A	26	50	20120618	21	2404	47.64	0.178524465269831	-0.0927374220481418
5	A	26	50	20120618	21	2406	47.68	0.179398873515447	-0.0919521092569558
5	A	26	50	20120618	21	2408	47.72	0.179782620365597	-0.0899731295084498
5	A	26	50	20120618	21	2410	47.76	0.179912586591979	-0.0901981308862228
5	A	26	50	20120618	21	2412	47.8	0.179764589142676	-0.0887692802134788
5	A	26	50	20120618	21	2414	47.84	0.179823279005515	-0.0887360461947638
5	A	26	50	20120618	21	2416	47.88	0.180028410682737	-0.0879991702180888
5	A	26	50	20120618	21	2418	47.92	0.180022117432385	-0.0875995841760408
5	A	26	50	20120618	21	2420	47.96	0.179831269312142	-0.0892357585570278
5	A	26	50	20120618	21	2422	48	0.180124647915657	-0.0903679072243858
5	A	26	50	20120618	21	2424	48.04	0.179606338645047	-0.0886008473782008
5	A	26	50	20120618	21	2426	48.08	0.179505717350084	-0.0900067877912338
5	A	26	50	20120618	21	2428	48.12	0.179853684597106	-0.0910772767472718
5	A	26	50	20120618	21	2430	48.16	0.179338557307012	-0.0909305520901758
5	A	26	50	20120618	21	2432	48.2	0.178528212935772	-0.0903266828990428
5	A	26	50	20120618	21	2434	48.24	0.178567174519415	-0.0899723516909898
5	A	26	50	20120618	21	2436	48.28	0.178468108859371	-0.0908407495289648
5	A	26	50	20120618	21	2438	48.32	0.178574387008583	-0.0916650239037948
5	A	26	50	20120618	21	2440	48.36	0.177995478686826	-0.0915707665698618
5	A	26	50	20120618	21	2442	48.4	0.177283846422240	-0.0913108341170978
5	A	26	50	20120618	21	2444	48.44	0.177567679084208	-0.0919122991451758
5	A	26	50	20120618	21	2446	48.48	0.177316585466209	-0.0928040315069298
5	A	26	50	20120618	21	2448	48.52	0.177214337825649	-0.0946966735174538
5	A	26	50	20120618	21	2450	48.56	0.176623550109968	-0.0951163413920878
5	A	26	50	20120618	21	2452	48.6	0.176698644850130	-0.0956210742124988
5	A	26	50	20120618	21	2454	48.64	0.176711797036260	-0.0993782153836558
5	A	26	50	20120618	21	2456	48.68	0.177173679185731	-0.101545356246636
5	A	26	50	20120618	21	2458	48.72	0.177505736530176	-0.102264059579034
5	A	26	50	20120618	21	2460	48.76	0.177513726836803	-0.102858524249978
5	A	26	50	20120618	21	2462	48.8	0.177771962233293	-0.103001925505202
5	A	26	50	20120618	21	2464	48.84	0.178948305074475	-0.105805179628538
5	A	26	50	20120618	21	2466	48.88	0.178980619854375	-0.106250869032720
5	A	26	50	20120618	21	2468	48.92	0.178170346193813	-0.106324337427285
5	A	26	50	20120618	21	2470	48.96	0.177616752294822	-0.107565239117590
5	A	26	50	20120618	21	2472	49	0.177077371242133	-0.109882286618182
5	A	26	50	20120618	21	2474	49.04	0.176251824075098	-0.110391049947245
5	A	26	50	20120618	21	2476	49.08	0.176067693469277	-0.112154857102237
5	A	26	50	20120618	21	2478	49.12	0.175794325987670	-0.114391153008418
5	A	26	50	20120618	21	2480	49.16	0.175472521691552	-0.117081765021511
5	A	26	50	20120618	21	2482	49.2	0.174720796472473	-0.118537768594652
5	A	26	50	20120618	21	2484	49.24	0.174479390217376	-0.119569720231116
5	A	26	50	20120618	21	2486	49.28	0.173590486282746	-0.122449836861566
5	A	26	50	20120618	21	2488	49.32	0.172997718668077	-0.122421764722353
5	A	26	50	20120618	21	2490	49.36	0.172484995541039	-0.124874788856968
5	A	26	50	20120618	21	2492	49.4	0.172163191244921	-0.125012745389977
5	A	26	50	20120618	21	2494	49.44	0.172298319350806	-0.125034594989516
5	A	26	50	20120618	21	2496	49.48	0.171654286494501	-0.127399725751229
5	A	26	50	20120618	21	2498	49.52	0.170574110175560	-0.127054374799297
5	A	26	50	20120618	21	2500	49.56	0.170846982682420	-0.131445578621144
5	A	26	50	20120618	21	2502	49.6	0.169150138539607	-0.130910793762532
5	A	26	50	20120618	21	2504	49.64	0.168086395382261	-0.131661995722594
5	A	26	50	20120618	21	2506	49.68	0.167531175137674	-0.134812297854136
5	A	26	50	20120618	21	2508	49.72	0.166977354964513	-0.136023727333800
5	A	26	50	20120618	21	2510	49.76	0.166535307160254	-0.138649320878363
5	A	26	50	20120618	21	2512	49.8	0.164622972225874	-0.139754139868628
5	A	26	50	20120618	21	2514	49.84	0.163875529952568	-0.140388445056944
5	A	26	50	20120618	21	2516	49.88	0.163382063464502	-0.142775543505028
5	A	26	50	20120618	21	2518	49.92	0.162171192599195	-0.143488611196380
5	A	26	50	20120618	21	2520	49.96	0.161159768272589	-0.145204313877047
5	A	26	50	20120618	21	2522	50	0.160266522702323	-0.147271356704083
5	A	26	50	20120618	21	2524	50.04	0.158497567809964	-0.149697920902945
5	A	26	50	20120618	21	2526	50.08	0.157140000571832	-0.151304389728055
5	A	26	50	20120618	21	2528	50.12	0.155907725584258	-0.152026133619612
5	A	26	50	20120618	21	2530	50.16	0.155267511104572	-0.153352241677050
5	A	26	50	20120618	21	2532	50.2	0.153671712520790	-0.155329877922672
5	A	26	50	20120618	21	2534	50.24	0.152897147752678	-0.157674219745018
5	A	26	50	20120618	21	2536	50.28	0.150933795064035	-0.157591205408907
5	A	26	50	20120618	21	2538	50.32	0.150106550840725	-0.158219045519922
5	A	26	50	20120618	21	2540	50.36	0.149074952757652	-0.159632481264836
5	A	26	50	20120618	21	2542	50.4	0.148550845211437	-0.162999158071422
5	A	26	50	20120618	21	2544	50.44	0.146690093716744	-0.162553327245883
5	A	26	50	20120618	21	2546	50.48	0.145361864338964	-0.165138792480614
5	A	26	50	20120618	21	2548	50.52	0.143430190034118	-0.165656253223086
5	A	26	50	20120618	21	2550	50.56	0.142414713985656	-0.166415756616759
5	A	26	50	20120618	21	2552	50.6	0.140287029681066	-0.165823908240906
5	A	26	50	20120618	21	2554	50.64	0.139483119981535	-0.166675901201557
5	A	26	50	20120618	21	2556	50.68	0.136672511947675	-0.166127752024781
5	A	26	50	20120618	21	2558	50.72	0.136104493070347	-0.169300752284000
5	A	26	50	20120618	21	2560	50.76	0.134629539035470	-0.169577867431547
5	A	26	50	20120618	21	2562	50.8	0.133280379296966	-0.169388362814189
5	A	26	50	20120618	21	2564	50.84	0.131438507553332	-0.168384836870329
5	A	26	50	20120618	21	2566	50.88	0.130660831515383	-0.169479296746249
5	A	26	50	20120618	21	2568	50.92	0.129570543569471	-0.170544128848038
5	A	26	50	20120618	21	2570	50.96	0.128372492550107	-0.170333623159279
5	A	26	50	20120618	21	2572	51	0.127003463111052	-0.169118884419879
5	A	26	50	20120618	21	2574	51.04	0.125668374797493	-0.167966371077223
5	A	26	50	20120618	21	2576	51.08	0.124359095881448	-0.167688902376285
5	A	26	50	20120618	21	2578	51.12	0.122393692583140	-0.168013817942240
5	A	26	50	20120618	21	2580	51.16	0.122429047922200	-0.167049324292702
5	A	26	50	20120618	21	2582	51.2	0.121399217606079	-0.167312650858016
5	A	26	50	20120618	21	2584	51.24	0.119800378463139	-0.167422323119778
5	A	26	50	20120618	21	2586	51.28	0.118752658345454	-0.165992341076184
5	A	26	50	20120618	21	2588	51.32	0.117555950828974	-0.165223291740966
5	A	26	50	20120618	21	2590	51.36	0.116633530032917	-0.164235110014257
5	A	26	50	20120618	21	2592	51.4	0.116229701350181	-0.16472661993786
5	A	26	50	20120618	21	2594	51.44	0.114421912153399	-0.164209442038100
5	A	26	50	20120618	21	2596	51.48	0.113370232237741	-0.163746499228458
5	A	26	50	20120618	21	2598	51.52	0.111967261673188	-0.163380288626481
5	A	26	50	20120618	21	2600	51.56	0.109831869904683	-0.163400016905676
5	A	26	50	20120618	21	2602	51.6	0.108463335440375	-0.162490253321002
5	A	26	50	20120618	21	2604	51.64	0.106623019331658	-0.162214905940408
5	A	26	50	20120618	21	2606	51.68	0.105615180036433	-0.160213298774903
5	A	26	50	20120618	21	2608	51.72	0.103747569605963	-0.161256422698509
5	A	26	50	20120618	21	2610	51.76	0.102620299975396	-0.160584812677738
5	A	26	50	20120618	21	2612	51.8	0.101091817957183	-0.159371134598510
5	A	26	50	20120618	21	2614	51.84	0.100287837546974	-0.158779286222656
5	A	26	50	20120618	21	2616	51.88	0.0995908423927581	-0.158450976544152
5	A	26	50	20120618	21	2618	51.92	0.0984020544722273	-0.155439550184434
5	A	26	50	20120618	21	2620	51.96	0.0979440614100529	-0.155163566407737
5	A	26	50	20120618	21	2622	52	0.097732636482478	-0.155300038016506
5	A	26	50	20120618	21	2624	52.04	0.0977229491195758	-0.155538827976513
5	A	26	50	20120618	21	2626	52.08	0.0973645166921923	-0.154533958529769
5	A	26	50	20120618	21	2628	52.12	0.0968264084317094	-0.154425771192247
5	A	26	50	20120618	21	2630	52.16	0.0962753601171308	-0.154815599160715
5	A	26	50	20120618	21	2632	52.2	0.0959085838297292	-0.155777759357876
5	A	26	50	20120618	21	2634	52.24	0.0937618076420468	-0.156702655027668
5	A	26	50	20120618	21	2636	52.28	0.0919402298630323	-0.157572467079205
5	A	26	50	20120618	21	2638	52.32	0.0904212230756872	-0.158609227041781
5	A	26	50	20120618	21	2640	52.36	0.088408019358971	-0.158564750025244
5	A	26	50	20120618	21	2642	52.4	0.087040969818903	-0.159637643144339
5	A	26	50	20120618	21	2644	52.44	0.0857756729446478	-0.159710757985513
5	A	26	50	20120618	21	2646	52.48	0.0843403876001955	-0.160936739722735
5	A	26	50	20120618	21	2648	52.52	0.0831772676558216	-0.161218804617750
5	A	26	50	20120618	21	2650	52.56	0.0818793731589537	-0.163860201998872
5	A	26	50	20120618	21	2652	52.6	0.0809488206349123	-0.165574228836469
5	A	26	50	20120618	21	2654	52.64	0.0792649872568728	-0.166884709834042
5	A	26	50	20120618	21	2656	52.68	0.0781642341305997	-0.167453718660862
5	A	26	50	20120618	21	2658	52.72	0.076822993988045	-0.167983200218615
5	A	26	50	20120618	21	2660	52.76	0.0759835875280984	-0.169286468727020
5	A	26	50	20120618	21	2662	52.8	0.0743663636088466	-0.169225021147735
5	A	26	50	20120618	21	2664	52.84	0.0735550292881132	-0.172226972276584
5	A	26	50	20120618	21	2666	52.88	0.0724373055990916	-0.171008415160565
5	A	26	50	20120618	21	2668	52.92	0.071510217898278	-0.174629579697700
5	A	26	50	20120618	21	2670	52.96	0.070125914952749	-0.175337888560414
5	A	26	50	20120618	21	2672	53	0.0696575981315692	-0.178300878105620
5	A	26	50	20120618	21	2674	53.04	0.068250455637008	-0.178142486186635
5	A	26	50	20120618	21	2676	53.08	0.0673413991591146	-0.181069625418034
5	A	26	50	20120618	21	2678	53.12	0.0664589298961937	-0.179885928666328
5	A	26	50	20120618	21	2680	53.16	0.0658081795254677	-0.184380511499584
5	A	26	50	20120618	21	2682	53.2	0.0647758743356135	-0.182949256663784
5	A	26	50	20120618	21	2684	53.24	0.0641898242353661	-0.184045837860049
5	A	26	50	20120618	21	2686	53.28	0.0630195625125024	-0.186982452322316
5	A	26	50	20120618	21	2688	53.32	0.0620833531342114	-0.188704964441287
5	A	26	50	20120618	21	2690	53.36	0.0601925496013185	-0.189499752463340
5	A	26	50	20120618	21	2692	53.4	0.0588306619407533	-0.191383484928421
5	A	26	50	20120618	21	2694	53.44	0.0579206155133662	-0.191060337129419
5	A	26	50	20120618	21	2696	53.48	0.0564696323983714	-0.192369898888177
5	A	26	50	20120618	21	2698	53.52	0.0558586921394262	-0.192731937560144
5	A	26	50	20120618	21	2700	53.56	0.0542599237071634	-0.195022256424407
5	A	26	50	20120618	21	2702	53.6	0.052772171039547	-0.197617338311362
5	A	26	50	20120618	21	2704	53.64	0.0524921567541971	-0.19791432315946
5	A	26	50	20120618	21	2706	53.68	0.0498475773925593	-0.197512686507746
5	A	26	50	20120618	21	2708	53.72	0.048682265417164	-0.198129283620941
5	A	26	50	20120618	21	2710	53.76	0.0474865478501775	-0.197687341882699
5	A	26	50	20120618	21	2712	53.8	0.0455695813663807	-0.197960992207019
5	A	26	50	20120618	21	2714	53.84	0.0444735658555416	-0.200186964354194
5	A	26	50	20120618	21	2716	53.88	0.0432743127546492	-0.200066756201392
5	A	26	50	20120618	21	2718	53.92	0.0421443561183131	-0.200499505551478
5	A	26	50	20120618	21	2720	53.96	0.0404854836096495	-0.199157416880786
5	A	26	50	20120618	21	2722	54	0.0395987717060415	-0.200546174599037
5	A	26	50	20120618	21	2724	54.04	0.0379010083244126	-0.200271110061155
5	A	26	50	20120618	21	2726	54.08	0.0363163820277736	-0.200925183833753
5	A	26	50	20120618	21	2728	54.12	0.0350662172386358	-0.200281716662873
5	A	26	50	20120618	21	2730	54.16	0.0329597461374810	-0.200456372037826
5	A	26	50	20120618	21	2732	54.2	0.0320801053016850	-0.201440664677238
5	A	26	50	20120618	21	2734	54.24	0.0298739321443829	-0.200948518357532
5	A	26	50	20120618	21	2736	54.28	0.0285700272398749	-0.199976953640181
5	A	26	50	20120618	21	2738	54.32	0.0264161799843807	-0.199455108835666
5	A	26	50	20120618	21	2740	54.36	0.0247997338825883	-0.199582388056279
5	A	26	50	20120618	21	2742	54.4	0.0239172646196675	-0.198753658908729
5	A	26	50	20120618	21	2744	54.44	0.0230114608329675	-0.199594408871560
5	A	26	50	20120618	21	2746	54.48	0.0220469671834290	-0.198437582177538
5	A	26	50	20120618	21	2748	54.52	0.0208915547029702	-0.19877840764607
5	A	26	50	20120618	21	2750	54.56	0.0196746239325482	-0.198561325864246
5	A	26	50	20120618	21	2752	54.6	0.0188225602612184	-0.19696680007267
5	A	26	50	20120618	21	2754	54.64	0.0177406868860030	-0.195404094086248
5	A	26	50	20120618	21	2756	54.68	0.0176522985383547	-0.194991850832816
5	A	26	50	20120618	21	2758	54.72	0.0176431061501992	-0.195894826192392
5	A	26	50	20120618	21	2760	54.76	0.0168278120314912	-0.195553293617078
5	A	26	50	20120618	21	2762	54.8	0.0167952851195566	-0.194471420241863
5	A	26	50	20120618	21	2764	54.84	0.0160980778333067	-0.194902755378387
5	A	26	50	20120618	21	2766	54.88	0.0146534586793426	-0.196915888384425
5	A	26	50	20120618	21	2768	54.92	0.0128941770077504	-0.195872198775394
5	A	26	50	20120618	21	2770	54.96	0.0117097731492629	-0.197715626153947
5	A	26	50	20120618	21	2772	55	0.0100848417660963	-0.197254592532613
5	A	26	50	20120618	21	2774	55.04	0.00882619169558422	-0.197118828030625
5	A	26	50	20120618	21	2776	55.08	0.00709165876133363	-0.197202973737587
5	A	26	50	20120618	21	2778	55.12	0.00669285053674438	-0.194272723236350
5	A	26	50	20120618	21	2780	55.16	0.00368976803704512	-0.197193781349431
5	A	26	50	20120618	21	2782	55.2	0.00168865584628718	-0.199302373770929
5	A	26	50	20120618	21	2784	55.24	-2.7435743110097e-06	-0.199162366628255
5	A	26	50	20120618	21	2786	55.28	-0.00160858307438568	-0.197601781962176
5	A	26	50	20120618	21	2788	55.32	-0.00184617095286435	-0.196620317749889
5	A	26	50	20120618	21	2790	55.36	-0.00333250940691846	-0.198438996391101
5	A	26	50	20120618	21	2792	55.4	-0.00421922131052646	-0.199109333619666
5	A	26	50	20120618	21	2794	55.44	-0.00576778516132496	-0.198055744515698
5	A	26	50	20120618	21	2796	55.48	-0.00704269868780426	-0.197749567279444
5	A	26	50	20120618	21	2798	55.52	-0.00804042635605856	-0.197682392135231
5	A	26	50	20120618	21	2800	55.56	-0.00959888970179366	-0.19772340432854
5	A	26	50	20120618	21	2802	55.6	-0.0108653179468988	-0.197871189645808
5	A	26	50	20120618	21	2804	55.64	-0.0126917747627037	-0.19791432315946
5	A	26	50	20120618	21	2806	55.68	-0.0139695167163077	-0.197326717424294
5	A	26	50	20120618	21	2808	55.72	-0.0149990641897154	-0.196804872619779
5	A	26	50	20120618	21	2810	55.76	-0.0172653414234183	-0.200264746100124
5	A	26	50	20120618	21	2812	55.8	-0.0182482198492675	-0.200332628351118
5	A	26	50	20120618	21	2814	55.84	-0.0195747521707735	-0.198233935424557
5	A	26	50	20120618	21	2816	55.88	-0.0216720308837728	-0.198515363923469
5	A	26	50	20120618	21	2818	55.92	-0.0226655159113399	-0.198845582790283
5	A	26	50	20120618	21	2820	55.96	-0.0246298585494762	-0.199514505805285
5	A	26	50	20120618	21	2822	56	-0.0249226007568874	-0.199801591158447
5	A	26	50	20120618	21	2824	56.04	-0.0262802457767655	-0.199513091591723
5	A	26	50	20120618	21	2826	56.08	-0.0288244159754748	-0.200344649166398
5	A	26	50	20120618	21	2828	56.12	-0.0294678831463545	-0.2003220217494
5	A	26	50	20120618	21	2830	56.16	-0.0305752123656926	-0.199778963741449
5	A	26	50	20120618	21	2832	56.2	-0.0322779254947899	-0.201345912368559
5	A	26	50	20120618	21	2834	56.24	-0.0324957143833953	-0.198762144190103
5	A	26	50	20120618	21	2836	56.28	-0.0336850679893511	-0.199425410350856
5	A	26	50	20120618	21	2838	56.32	-0.0346955235796666	-0.198481422797972
5	A	26	50	20120618	21	2840	56.36	-0.0361542848692545	-0.197898059703493
5	A	26	50	20120618	21	2842	56.4	-0.036758861167169	-0.196249793796547
5	A	26	50	20120618	21	2844	56.44	-0.0386503718068430	-0.197172568145996
5	A	26	50	20120618	21	2846	56.48	-0.0394303105864918	-0.195986750073946
5	A	26	50	20120618	21	2848	56.52	-0.0403134869561938	-0.196193932360833
5	A	26	50	20120618	21	2850	56.56	-0.0412942440616995	-0.196147970420056
5	A	26	50	20120618	21	2852	56.6	-0.0416895167523828	-0.196267471466077
5	A	26	50	20120618	21	2854	56.64	-0.0431673699250627	-0.195488239793209
5	A	26	50	20120618	21	2856	56.68	-0.0444585469075093	-0.195909675434796
5	A	26	50	20120618	21	2858	56.72	-0.0447852302404175	-0.194936696503884
5	A	26	50	20120618	21	2860	56.76	-0.0459703412056861	-0.195836136329553
5	A	26	50	20120618	21	2862	56.8	-0.0465770388239442	-0.195052662015998
5	A	26	50	20120618	21	2864	56.84	-0.0480527706762805	-0.195529959093299
5	A	26	50	20120618	21	2866	56.88	-0.0484749134246489	-0.194902755378387
5	A	26	50	20120618	21	2868	56.92	-0.0501422712146868	-0.196581426876924
5	A	26	50	20120618	21	2870	56.96	-0.0521207559884467	-0.197732596716695
5	A	26	50	20120618	21	2872	57	-0.0538135696226073	-0.197287119444548
5	A	26	50	20120618	21	2874	57.04	-0.0552383897866982	-0.198590317242275
5	A	26	50	20120618	21	2876	57.08	-0.0575202233695872	-0.199931698806185
5	A	26	50	20120618	21	2878	57.12	-0.0591578826748153	-0.202232624272167
5	A	26	50	20120618	21	2880	57.16	-0.0593360735836743	-0.200824067564043
5	A	26	50	20120618	21	2882	57.2	-0.0595135573857521	-0.199518041339191
5	A	26	50	20120618	21	2884	57.24	-0.0595383061230936	-0.199484807320476
5	A	26	50	20120618	21	2886	57.28	-0.0596542716352082	-0.200718001546865
5	A	26	50	20120618	21	2888	57.32	-0.0597942787778831	-0.200616178170374
5	A	26	50	20120618	21	2890	57.36	-0.0602786469229959	-0.201939174957974
5	A	26	50	20120618	21	2892	57.4	-0.061059999916207	-0.200432330407266
5	A	26	50	20120618	21	2894	57.44	-0.0614736573832012	-0.201840180008608
5	A	26	50	20120618	21	2896	57.48	-0.063182734473329	-0.203014684372159
5	A	26	50	20120618	21	2898	57.52	-0.0639343889817303	-0.205054687435882
5	A	26	50	20120618	21	2900	57.56	-0.0649957562602913	-0.207039536170673
5	A	26	50	20120618	21	2902	57.6	-0.0658959031927419	-0.206413746669323
5	A	26	50	20120618	21	2904	57.64	-0.0673341583856752	-0.20797362422862
5	A	26	50	20120618	21	2906	57.68	-0.068311379957275	-0.209969079565129
5	A	26	50	20120618	21	2908	57.72	-0.069797011304548	-0.210867812284017
5	A	26	50	20120618	21	2910	57.76	-0.0705599795214483	-0.213579566789867
5	A	26	50	20120618	21	2912	57.8	-0.0714530553860868	-0.214509412207127
5	A	26	50	20120618	21	2914	57.84	-0.072814235939871	-0.215104089010105
5	A	26	50	20120618	21	2916	57.88	-0.0735057863718715	-0.216866199108822
5	A	26	50	20120618	21	2918	57.92	-0.0739201509456467	-0.218134748674271
5	A	26	50	20120618	21	2920	57.96	-0.0742645119480847	-0.217576841423915
5	A	26	50	20120618	21	2922	58	-0.074891715662997	-0.220213642610959
5	A	26	50	20120618	21	2924	58.04	-0.075331536080895	-0.222600835104245
5	A	26	50	20120618	21	2926	58.08	-0.0767139298381149	-0.224408907143739
5	A	26	50	20120618	21	2928	58.12	-0.0769465679691251	-0.224760339213989
5	A	26	50	20120618	21	2930	58.16	-0.0774365929684875	-0.226835697616771
5	A	26	50	20120618	21	2932	58.2	-0.0777632763013957	-0.229121066733566
5	A	26	50	20120618	21	2934	58.24	-0.0780786459258049	-0.22954674501584
5	A	26	50	20120618	21	2936	58.28	-0.0788684842003902	-0.232514472176480
5	A	26	50	20120618	21	2938	58.32	-0.0791760756502063	-0.232462853381454
5	A	26	50	20120618	21	2940	58.36	-0.0798251996753356	-0.235752314127534
5	A	26	50	20120618	21	2942	58.4	-0.0801936023083338	-0.236700544321105
5	A	26	50	20120618	21	2944	58.44	-0.0801158205624033	-0.236348405144074
5	A	26	50	20120618	21	2946	58.48	-0.080149054581119	-0.237426742985383
5	A	26	50	20120618	21	2948	58.52	-0.080470788166559	-0.240412854922334
5	A	26	50	20120618	21	2950	58.56	-0.0802685556271396	-0.24121471401220
5	A	26	50	20120618	21	2952	58.6	-0.0801511759014626	-0.241063393161026
5	A	26	50	20120618	21	2954	58.64	-0.0807168613264119	-0.243142287097714
5	A	26	50	20120618	21	2956	58.68	-0.0810025324660112	-0.243389774471129
5	A	26	50	20120618	21	2958	58.72	-0.0813419437209807	-0.244758733199507
5	A	26	50	20120618	21	2960	58.76	-0.0812733543632057	-0.244902275876087
5	A	26	50	20120618	21	2962	58.8	-0.0815187204162774	-0.250196384346831
