# Supplementary material for: How Do Ants Make Sense of Gravity? A Boltzmann Walker Analysis of Lasius niger Trajectories on Various Inclines
Source: PLoS One. 2013 Oct 29;8(10):e76531. doi: 10.1371/journal.pone.0076531 (PMC3812222; doi:10.1371/journal.pone.0076531)
Supplement: Dataset S5 — Trajectories for . (ZIP) [file pone.0076531.s009.zip › Incline5/5-A-26-50-20120618-22.txt]

Pente	Colonie	Temperature	Humidite	Date	Indiv	Frame	Time	X	Y
5	A	26	50	20120618	22	64	0	0	0
5	A	26	50	20120618	22	66	0.04	0.00066425611024664	-0.00061829416946951
5	A	26	50	20120618	22	68	0.08	0.000659419499863331	0.0004720362028489
5	A	26	50	20120618	22	70	0.12	0.00065859925599715	7.71029234205799e-05
5	A	26	50	20120618	22	72	0.16	0.0008149617785209	0.00015429777072272
5	A	26	50	20120618	22	74	0.2	0.0011816602841765	-0.00060641477554558
5	A	26	50	20120618	22	76	0.24	0.0018868083795791	-8.68114995262702e-05
5	A	26	50	20120618	22	78	0.28	0.0027341627197462	-0.00032538932749861
5	A	26	50	20120618	22	80	0.32	0.002907326099391	-0.00078536935972827
5	A	26	50	20120618	22	82	0.36	0.0034580562159181	-0.00089564266225431
5	A	26	50	20120618	22	84	0.4	0.003670831717445	-0.00045461309176045
5	A	26	50	20120618	22	86	0.44	0.0040786343402909	-0.00081373848378948
5	A	26	50	20120618	22	88	0.48	0.0043362545538806	-0.00095733065784503
5	A	26	50	20120618	22	90	0.52	0.00474963624923	-0.00074773713683352
5	A	26	50	20120618	22	92	0.56	0.005540315980885	-0.00147620561387972
5	A	26	50	20120618	22	94	0.6	0.0056676800543123	-0.00240695612781995
5	A	26	50	20120618	22	96	0.64	0.0057449456122926	-0.00125403973429871
5	A	26	50	20120618	22	98	0.68	0.0054253757736031	-0.00156922551094481
5	A	26	50	20120618	22	100	0.72	0.0054154479943953	-0.00095972774983325
5	A	26	50	20120618	22	102	0.76	0.0055903367145862	-0.00145743899990703
5	A	26	50	20120618	22	104	0.8	0.0057577442450321	-0.00158659205349075
5	A	26	50	20120618	22	106	0.84	0.0056455900384681	-0.00109402854078401
5	A	26	50	20120618	22	108	0.88	0.0051626361069177	-0.00034902083612586
5	A	26	50	20120618	22	110	0.92	0.0052086970426442	-0.00075168986374036
5	A	26	50	20120618	22	112	0.96	0.0050749972924574	-7.43381359061403e-05
5	A	26	50	20120618	22	114	1	0.0047649521821105	-0.00054560359236354
5	A	26	50	20120618	22	116	1.04	0.0048097827520378	-1.88090403795602e-05
5	A	26	50	20120618	22	118	1.08	0.0048270502996343	-0.00025652419807885
5	A	26	50	20120618	22	120	1.12	0.0047304665843921	-0.00029512515726383
5	A	26	50	20120618	22	122	1.16	0.0045975729359359	-0.00016469224040616
5	A	26	50	20120618	22	124	1.2	0.0045527706502799	0.00010516799156588
5	A	26	50	20120618	22	126	1.24	0.0044386860422033	-0.0004146544875556
5	A	26	50	20120618	22	128	1.28	0.0045772436159768	0.0005346717215264
5	A	26	50	20120618	22	130	1.32	0.0045516817058369	-6.09596756060899e-05
5	A	26	50	20120618	22	132	1.36	0.0040342633897714	0.000107798428791890
5	A	26	50	20120618	22	134	1.4	0.0039348158920653	-8.96540687866402e-05
5	A	26	50	20120618	22	136	1.44	0.0041478813073725	0.00082061863277043
5	A	26	50	20120618	22	138	1.48	0.0038098135552872	0.00023888188388825
5	A	26	50	20120618	22	140	1.52	0.0038752916432251	0.0006840763133233
5	A	26	50	20120618	22	142	1.56	0.0039273064180491	0.00090056412545138
5	A	26	50	20120618	22	144	1.6	0.0033382299007783	0.00020952281033339
5	A	26	50	20120618	22	146	1.64	0.0033662171871776	0.00076781189835142
5	A	26	50	20120618	22	148	1.68	0.0033298648275568	0.00040438022602497
5	A	26	50	20120618	22	150	1.72	0.0031357357318499	0.00120749796596102
5	A	26	50	20120618	22	152	1.76	0.003305052450605	0.00064006598726225
5	A	26	50	20120618	22	154	1.8	0.0029336587559224	0.00165805226479747
5	A	26	50	20120618	22	156	1.84	0.0027983468022745	0.00132152600549517
5	A	26	50	20120618	22	158	1.88	0.0023023326084756	0.00129959862421057
5	A	26	50	20120618	22	160	1.92	0.0020797778201649	0.00250100132971776
5	A	26	50	20120618	22	162	1.96	0.0019918561629922	0.00242840974756115
5	A	26	50	20120618	22	164	2	0.0014647292708211	0.00247990833443497
5	A	26	50	20120618	22	166	2.04	0.0013121568406444	0.00280502896135673
5	A	26	50	20120618	22	168	2.08	0.001101884497123	0.00276355714864014
5	A	26	50	20120618	22	170	2.12	0.0010100383973147	0.00254764209300483
5	A	26	50	20120618	22	172	2.16	0.000512765553445241	0.00237125430643784
5	A	26	50	20120618	22	174	2.2	0.000121000112396640	0.00220893087374866
5	A	26	50	20120618	22	176	2.24	-0.00033885971168022	0.00220365585716101
5	A	26	50	20120618	22	178	2.28	-0.000659207367828969	0.00214358006503140
5	A	26	50	20120618	22	180	2.32	-0.00072730882192505	0.00339800870805977
5	A	26	50	20120618	22	182	2.36	-0.00060839467453291	0.00242827539727272
5	A	26	50	20120618	22	184	2.4	-0.00050111243369128	0.00246573791453999
5	A	26	50	20120618	22	186	2.44	-0.000583165104580169	0.00240216901491132
5	A	26	50	20120618	22	188	2.48	-0.00086276926799696	0.00258347119360755
5	A	26	50	20120618	22	190	2.52	-0.000846611878046839	0.00303031318184276
5	A	26	50	20120618	22	192	2.56	-0.00069285150847783	0.00359439347439871
5	A	26	50	20120618	22	194	2.6	-0.00109551346502451	0.00284633813951365
5	A	26	50	20120618	22	196	2.64	-0.000744951136115649	0.00302539878971352
5	A	26	50	20120618	22	198	2.68	-0.00106006620208363	0.00335503782896706
5	A	26	50	20120618	22	200	2.72	-0.00099544371335099	0.00236996030102827
5	A	26	50	20120618	22	202	2.76	-0.00103533160687772	0.00222967738670867
5	A	26	50	20120618	22	204	2.8	-0.001129058610724	0.00216157593261260
5	A	26	50	20120618	22	206	2.84	-0.00112186733475933	0.00260383586890572
5	A	26	50	20120618	22	208	2.88	-0.0012920467237875	0.00207424824513606
5	A	26	50	20120618	22	210	2.92	-0.00167519253317343	0.00249610107972414
5	A	26	50	20120618	22	212	2.96	-0.00211892325157142	0.00230015471958954
5	A	26	50	20120618	22	214	3	-0.00197654730117951	0.00215818889113071
5	A	26	50	20120618	22	216	3.04	-0.00224280128856749	0.00184956506541403
5	A	26	50	20120618	22	218	3.08	-0.00245230288569744	-0.00048487726199524
5	A	26	50	20120618	22	220	3.12	-0.00258625719432542	0.00052219835790627
5	A	26	50	20120618	22	222	3.16	-0.00284829682529753	0.00028534587048002
5	A	26	50	20120618	22	224	3.2	-0.00319767828588181	0.00042952494316396
5	A	26	50	20120618	22	226	3.24	-0.00309663979791806	0.00063415457457153
5	A	26	50	20120618	22	228	3.28	-0.00338253014061959	0.00076008322123305
5	A	26	50	20120618	22	230	3.32	-0.00346195237428247	0.00113042332681169
5	A	26	50	20120618	22	232	3.36	-0.00383135202784213	0.00145513383180036
5	A	26	50	20120618	22	234	3.4	-0.00405891313216358	0.00149911587359017
5	A	26	50	20120618	22	236	3.44	-0.00445439088381341	0.00068206105899692
5	A	26	50	20120618	22	238	3.48	-0.00449504952373164	0.00111711557718976
5	A	26	50	20120618	22	240	3.52	-0.00508037130399442	0.00188587499862796
5	A	26	50	20120618	22	242	3.56	-0.00487146367656067	0.00191570076265841
5	A	26	50	20120618	22	244	3.6	-0.00506722618893217	0.00198517400390999
5	A	26	50	20120618	22	246	3.64	-0.00512072588799674	0.00197752310853755
5	A	26	50	20120618	22	248	3.68	-0.00537116189668958	0.00186159295176202
5	A	26	50	20120618	22	250	3.72	-0.00538067955396435	0.00178819526787485
5	A	26	50	20120618	22	252	3.76	-0.00555071752163628	0.0019719511071018
5	A	26	50	20120618	22	254	3.8	-0.00560898312040605	0.00208596500450032
5	A	26	50	20120618	22	256	3.84	-0.00571302681218984	0.00214362249143827
5	A	26	50	20120618	22	258	3.88	-0.00537068813514619	0.00115604887656189
5	A	26	50	20120618	22	260	3.92	-0.00530803847433306	0.00113955914642462
5	A	26	50	20120618	22	262	3.96	-0.00532710207315385	0.00117751663843871
5	A	26	50	20120618	22	264	4	-0.005269628433979	0.00104035206502415
5	A	26	50	20120618	22	266	4.04	-0.00563971398111642	0.00070128022130957
5	A	26	50	20120618	22	268	4.08	-0.005757935163863	0.00076842001018324
5	A	26	50	20120618	22	270	4.12	-0.00553089024749181	0.00105153849430252
5	A	26	50	20120618	22	272	4.16	-0.00603104808702849	0.00097408908855916
5	A	26	50	20120618	22	274	4.2	-0.0061241386947717	0.00075609513898715
5	A	26	50	20120618	22	276	4.24	-0.00623194702305853	0.00036855536806293
5	A	26	50	20120618	22	278	4.28	-0.00594536442281821	0.0001106657467896
5	A	26	50	20120618	22	280	4.32	-0.00608029807433813	0.0009316838948914
5	A	26	50	20120618	22	282	4.36	-0.00622427915712334	0.0010971185974178
5	A	26	50	20120618	22	284	4.4	-0.00628913499109377	0.00029025319154146
5	A	26	50	20120618	22	286	4.44	-0.00593334714307195	0.000137461558262670
5	A	26	50	20120618	22	288	4.48	-0.00600747314694373	0.00106474017790727
5	A	26	50	20120618	22	290	4.52	-0.00582180104833977	0.00077919631752852
5	A	26	50	20120618	22	292	4.56	-0.00592230213514981	-9.12167747730602e-05
5	A	26	50	20120618	22	294	4.6	-0.00641813106697207	0.00060912440873109
5	A	26	50	20120618	22	296	4.64	-0.00661613157230602	0.0003321966444811
5	A	26	50	20120618	22	298	4.68	-0.00714379466354933	9.598882630726e-05
5	A	26	50	20120618	22	300	4.72	-0.00795528362853582	0.00053329286330309
5	A	26	50	20120618	22	302	4.76	-0.00833902086203353	0.00133158360950805
5	A	26	50	20120618	22	304	4.8	-0.00833150261989325	0.00103257106200397
5	A	26	50	20120618	22	306	4.84	-0.00858368659654918	0.00108288736633964
5	A	26	50	20120618	22	308	4.88	-0.00853711654394023	0.00065862329762771
5	A	26	50	20120618	22	310	4.92	-0.00899282352989118	0.00161658964446903
5	A	26	50	20120618	22	312	4.96	-0.00895288189624908	0.00068939587763817
5	A	26	50	20120618	22	314	5	-0.00897206994586336	0.00082656327947986
5	A	26	50	20120618	22	316	5.04	-0.00929805889991242	0.00140905521840434
5	A	26	50	20120618	22	318	5.08	-0.00916080381682986	0.00088753709722158
5	A	26	50	20120618	22	320	5.12	-0.00907977432945335	0.00137847214301124
5	A	26	50	20120618	22	322	5.16	-0.00898880079941301	0.0015516963338392
5	A	26	50	20120618	22	324	5.2	-0.00912041175616814	0.00115323176314564
5	A	26	50	20120618	22	326	5.24	-0.0092521457495032	0.0007543910116445
5	A	26	50	20120618	22	328	5.28	-0.00905893942814569	0.00125056854710988
5	A	26	50	20120618	22	330	5.32	-0.00913475753854485	0.00092935185672705
5	A	26	50	20120618	22	332	5.36	-0.00941633665120149	0.00093549590754878
5	A	26	50	20120618	22	334	5.4	-0.00929048720049947	0.00079847416970401
5	A	26	50	20120618	22	336	5.44	-0.00948083115360674	0.00055107659884993
5	A	26	50	20120618	22	338	5.48	-0.00954674764774894	0.00031368671026998
5	A	26	50	20120618	22	340	5.52	-0.00967866336752676	0.00108757053455144
5	A	26	50	20120618	22	342	5.56	-0.00934777204216374	0.00075649536142531
5	A	26	50	20120618	22	344	5.6	-0.00942132104690207	0.00046497927717265
5	A	26	50	20120618	22	346	5.64	-0.00965241768512946	2.56396918858299e-05
5	A	26	50	20120618	22	348	5.68	-0.00963559561480504	-0.000134314933086380
5	A	26	50	20120618	22	350	5.72	-0.0096996948445196	-1.424113057309e-05
5	A	26	50	20120618	22	352	5.76	-0.0098216283378674	9.19097394186299e-05
5	A	26	50	20120618	22	354	5.8	-0.00969108228392474	7.76120403030399e-05
5	A	26	50	20120618	22	356	5.84	-0.00977873736184097	0.00081697915416766
5	A	26	50	20120618	22	358	5.88	-0.0099009784466386	0.00039037809754391
5	A	26	50	20120618	22	360	5.92	-0.00973104937341097	0.00060230082829264
5	A	26	50	20120618	22	362	5.96	-0.0098919317224801	0.0006974081045758
5	A	26	50	20120618	22	364	6	-0.00977861078972714	0.00041954342384073
5	A	26	50	20120618	22	366	6.04	-0.00965238940085822	-0.00023091279046428
5	A	26	50	20120618	22	368	6.08	-0.00975611489459047	0.00026689745455887
5	A	26	50	20120618	22	370	6.12	-0.00966224646938795	-0.00088633006594609
5	A	26	50	20120618	22	372	6.16	-0.00975339960455071	-0.00026995215585358
5	A	26	50	20120618	22	374	6.2	-0.00978308394722492	-0.00080632093365483
5	A	26	50	20120618	22	376	6.24	-0.00933889360941916	-0.00212084658201624
5	A	26	50	20120618	22	378	6.28	-0.0098210838656459	-0.0019096196443402
5	A	26	50	20120618	22	380	6.32	-0.00988767918229804	-0.00253631424237021
5	A	26	50	20120618	22	382	6.36	-0.00979782712361266	-0.00099851962784914
5	A	26	50	20120618	22	384	6.4	-0.00998058594227814	-0.00258381060486251
5	A	26	50	20120618	22	386	6.44	-0.0100746311441760	-0.0027499524141701
5	A	26	50	20120618	22	388	6.48	-0.0101033255373565	-0.00414252850903889
5	A	26	50	20120618	22	390	6.52	-0.00969651286400426	-0.00384200812703461
5	A	26	50	20120618	22	392	6.56	-0.009977884794374	-0.00375760786163218
5	A	26	50	20120618	22	394	6.6	-0.0100188474902081	-0.00368483950278027
5	A	26	50	20120618	22	396	6.64	-0.0105561284357571	-0.00587728771745947
5	A	26	50	20120618	22	398	6.68	-0.0108137769336181	-0.00569918873248201
5	A	26	50	20120618	22	400	6.72	-0.0107994721634347	-0.00534530300170158
5	A	26	50	20120618	22	402	6.76	-0.0111239210389143	-0.00527247100323937
5	A	26	50	20120618	22	404	6.8	-0.0112591622818840	-0.0061739614385741
5	A	26	50	20120618	22	406	6.84	-0.0114640323295972	-0.00556756787623195
5	A	26	50	20120618	22	408	6.88	-0.0116112166061012	-0.00620026581083424
5	A	26	50	20120618	22	410	6.92	-0.0115552278911668	-0.00599362092510028
5	A	26	50	20120618	22	412	6.96	-0.0118471781389831	-0.0063235428070663
5	A	26	50	20120618	22	414	7	-0.0118870801746455	-0.00570992261342043
5	A	26	50	20120618	22	416	7.04	-0.0120132916640195	-0.00574211718516785
5	A	26	50	20120618	22	418	7.08	-0.0115436030556841	-0.00656104583273124
5	A	26	50	20120618	22	420	7.12	-0.0118437698842978	-0.0072986713425938
5	A	26	50	20120618	22	422	7.16	-0.0120297177545465	-0.00742385045606725
5	A	26	50	20120618	22	424	7.2	-0.0118454881537761	-0.00763849979056424
5	A	26	50	20120618	22	426	7.24	-0.0120881742721471	-0.0069244845761255
5	A	26	50	20120618	22	428	7.28	-0.0119851134587892	-0.00735151343235187
5	A	26	50	20120618	22	430	7.32	-0.0119561503650318	-0.00755531574882545
5	A	26	50	20120618	22	432	7.36	-0.0118395555278819	-0.00759718354133951
5	A	26	50	20120618	22	434	7.4	-0.0122905482329227	-0.00744190289219094
5	A	26	50	20120618	22	436	7.44	-0.0122956323306795	-0.00722849099456103
5	A	26	50	20120618	22	438	7.48	-0.0122610548090794	-0.0072611876121231
5	A	26	50	20120618	22	440	7.52	-0.0125061875169134	-0.00725034766516751
5	A	26	50	20120618	22	442	7.56	-0.0123574900318977	-0.00699412752300456
5	A	26	50	20120618	22	444	7.6	-0.0123367223057342	-0.00672837558143122
5	A	26	50	20120618	22	446	7.64	-0.012559722571317	-0.00725903800750829
5	A	26	50	20120618	22	448	7.68	-0.0128493393667554	-0.0066983871828411
5	A	26	50	20120618	22	450	7.72	-0.0125679037967753	-0.00714275429734216
5	A	26	50	20120618	22	452	7.76	-0.0126699180920971	-0.0064161525821983
5	A	26	50	20120618	22	454	7.8	-0.0129457887317092	-0.00651098974369104
5	A	26	50	20120618	22	456	7.84	-0.0130487222658466	-0.00664800582468156
5	A	26	50	20120618	22	458	7.88	-0.0131185914868956	-0.00675163232346445
5	A	26	50	20120618	22	460	7.92	-0.0127723000829451	-0.00681416177612477
5	A	26	50	20120618	22	462	7.96	-0.0131037281023551	-0.00673484560847908
5	A	26	50	20120618	22	464	8	-0.0129488646462074	-0.00737836227683352
5	A	26	50	20120618	22	466	8.04	-0.0131429725287109	-0.00736018256148922
5	A	26	50	20120618	22	468	8.08	-0.0126987609777017	-0.00716928494377228
5	A	26	50	20120618	22	470	8.12	-0.0125291755583698	-0.00726277153131296
5	A	26	50	20120618	22	472	8.16	-0.0126732132096974	-0.0082098844961699
5	A	26	50	20120618	22	474	8.2	-0.012584153110607	-0.0077377563694394
5	A	26	50	20120618	22	476	8.24	-0.0123811073983893	-0.00758920030577991
5	A	26	50	20120618	22	478	8.28	-0.0124024761653167	-0.00741810874900402
5	A	26	50	20120618	22	480	8.32	-0.0123479511614195	-0.00872204900885109
5	A	26	50	20120618	22	482	8.36	-0.0124204225354233	-0.00848274286089409
5	A	26	50	20120618	22	484	8.4	-0.0123619023782123	-0.00924979815498969
5	A	26	50	20120618	22	486	8.44	-0.0119991141730567	-0.00989542907261979
5	A	26	50	20120618	22	488	8.48	-0.0109616612458354	-0.0118176140044617
5	A	26	50	20120618	22	490	8.52	-0.0111420724699874	-0.0110213127738963
5	A	26	50	20120618	22	492	8.56	-0.0111495041622576	-0.0119618284324847
5	A	26	50	20120618	22	494	8.6	-0.0111156761738457	-0.0117700893576982
5	A	26	50	20120618	22	496	8.64	-0.0108438289718185	-0.0128310677275295
5	A	26	50	20120618	22	498	8.68	-0.0109477807397207	-0.0126248683190677
5	A	26	50	20120618	22	500	8.72	-0.0109374852649866	-0.01241836485469
5	A	26	50	20120618	22	502	8.76	-0.0109271402927779	-0.012211910887787
5	A	26	50	20120618	22	504	8.8	-0.0109892384103017	-0.0118047446610441
5	A	26	50	20120618	22	506	8.84	-0.0109124536849326	-0.0122475278563553
5	A	26	50	20120618	22	508	8.88	-0.010426614757715	-0.0119619132852985
5	A	26	50	20120618	22	510	8.92	-0.0103072127066438	-0.0116463032445837
5	A	26	50	20120618	22	512	8.96	-0.0098376584485969	-0.0125323433967495
5	A	26	50	20120618	22	514	9	-0.00968089287520785	-0.0127230500956355
5	A	26	50	20120618	22	516	9.04	-0.00954039075778608	-0.0125715171124272
5	A	26	50	20120618	22	518	9.08	-0.0095725216899232	-0.0120289965056296
5	A	26	50	20120618	22	520	9.12	-0.0092724679983945	-0.0122843610485874
5	A	26	50	20120618	22	522	9.16	-0.00938348376304078	-0.0124980487178619
5	A	26	50	20120618	22	524	9.2	-0.00952398588046255	-0.0126473189593704
5	A	26	50	20120618	22	526	9.24	-0.00940865676445102	-0.0130395510908946
5	A	26	50	20120618	22	528	9.28	-0.00895200720516075	-0.0135680426991534
5	A	26	50	20120618	22	530	9.32	-0.00888857972688832	-0.0130261867727302
5	A	26	50	20120618	22	532	9.36	-0.0091765843188656	-0.013545132439443
5	A	26	50	20120618	22	534	9.4	-0.00911301541923693	-0.0130032765130197
5	A	26	50	20120618	22	536	9.44	-0.00878520071547885	-0.0129830532590778
5	A	26	50	20120618	22	538	9.48	-0.008745956289123	-0.0135608302099853
5	A	26	50	20120618	22	540	9.52	-0.0083825599721356	-0.0127249451418091
5	A	26	50	20120618	22	542	9.56	-0.00832770262805115	-0.0131885384896906
5	A	26	50	20120618	22	544	9.6	-0.00811776262471687	-0.0124447328665605
5	A	26	50	20120618	22	546	9.64	-0.0080390616399708	-0.0132359146440301
5	A	26	50	20120618	22	548	9.68	-0.00745021139686989	-0.0127855159086855
5	A	26	50	20120618	22	550	9.72	-0.00672906147500898	-0.0133462091597596
5	A	26	50	20120618	22	552	9.76	-0.00662284696540695	-0.012420882154831
5	A	26	50	20120618	22	554	9.8	-0.00612562361901219	-0.0122097542121044
5	A	26	50	20120618	22	556	9.84	-0.00584051816483778	-0.0114494730009726
5	A	26	50	20120618	22	558	9.88	-0.005516939030699	-0.0115238535632856
5	A	26	50	20120618	22	560	9.92	-0.00541595004020994	-0.0115860648178944
5	A	26	50	20120618	22	562	9.96	-0.00546689708379443	-0.0115675739755664
5	A	26	50	20120618	22	564	10	-0.00474252982607912	-0.011390224523777
5	A	26	50	20120618	22	566	10.04	-0.00452916035485608	-0.0114172713581573
5	A	26	50	20120618	22	568	10.08	-0.0045567092350511	-0.0113072172587335
5	A	26	50	20120618	22	570	10.12	-0.00436579747519855	-0.0115787533337769
5	A	26	50	20120618	22	572	10.16	-0.00389878173049608	-0.0118278953370602
5	A	26	50	20120618	22	574	10.2	-0.00339270540720087	-0.0114061061420824
5	A	26	50	20120618	22	576	10.24	-0.00336688186755194	-0.0106799640463463
5	A	26	50	20120618	22	578	10.28	-0.00267877504557587	-0.0109489969633844
5	A	26	50	20120618	22	580	10.32	-0.00253091194656195	-0.0100466509288444
5	A	26	50	20120618	22	582	10.36	-0.00188051512922656	-0.0086924000215159
5	A	26	50	20120618	22	584	10.4	-0.00171467737583489	-0.00948737896240049
5	A	26	50	20120618	22	586	10.44	-0.00169344295919585	-0.00876808873137409
5	A	26	50	20120618	22	588	10.48	-0.00168784974455667	-0.00822664999795179
5	A	26	50	20120618	22	590	10.52	-0.00134630302710794	-0.00796910756610799
5	A	26	50	20120618	22	592	10.56	-0.000757106301684249	-0.00800980156136529
5	A	26	50	20120618	22	594	10.6	-0.00078119035865146	-0.00840370246489309
5	A	26	50	20120618	22	596	10.64	-0.00085630631201691	-0.00853510411804099
5	A	26	50	20120618	22	598	10.68	-0.0004768091736219	-0.00827906782364109
5	A	26	50	20120618	22	600	10.72	-0.000613669691120559	-0.00779381579505189
5	A	26	50	20120618	22	602	10.76	-0.00074282910866531	-0.00737525029988952
5	A	26	50	20120618	22	604	10.8	-0.00092116214598734	-0.00841611218890289
5	A	26	50	20120618	22	606	10.84	-0.00117039607315216	-0.0083673713184757
5	A	26	50	20120618	22	608	10.88	-0.000698388154574519	-0.00843106749732499
5	A	26	50	20120618	22	610	10.92	-0.000713449529013789	-0.00801535942066539
5	A	26	50	20120618	22	612	10.96	-0.00039546643794133	-0.00737903685670277
5	A	26	50	20120618	22	614	11	-0.00034166268296084	-0.0077285668097111
5	A	26	50	20120618	22	616	11.04	-0.000451057758864649	-0.00688888316390632
5	A	26	50	20120618	22	618	11.08	-0.000304033359203900	-0.00661061974565734
5	A	26	50	20120618	22	620	11.12	-0.00015419170470554	-0.0071192359257999
5	A	26	50	20120618	22	622	11.16	-0.00048965023276825	-0.0063872460569834
5	A	26	50	20120618	22	624	11.2	-0.000186739829843560	-0.00709988241319883
5	A	26	50	20120618	22	626	11.24	-0.000170333396885110	-0.00688548608150814
5	A	26	50	20120618	22	628	11.28	-7.06420887608798e-05	-0.00648485012731092
5	A	26	50	20120618	22	630	11.32	0.000100815890749031	-0.00717082983066782
5	A	26	50	20120618	22	632	11.36	-0.000209430108634369	-0.00672885563622497
5	A	26	50	20120618	22	634	11.4	-0.000109745093760499	-0.00632836739663434
5	A	26	50	20120618	22	636	11.44	-0.00033274394512974	-0.0071154960380342
5	A	26	50	20120618	22	638	11.48	-0.00055828696669769	-0.00669573341109131
5	A	26	50	20120618	22	640	11.52	-0.00078557229937448	-0.00643539790746186
5	A	26	50	20120618	22	642	11.56	-0.00063606121729632	-0.00623667219341312
5	A	26	50	20120618	22	644	11.6	-0.00072013522362991	-0.00739371002951918
5	A	26	50	20120618	22	646	11.64	-0.00068931385325155	-0.00729854194205284
5	A	26	50	20120618	22	648	11.68	-0.00082467176884019	-0.0069438748582792
5	A	26	50	20120618	22	650	11.72	-0.00100915663515854	-0.00614350139976093
5	A	26	50	20120618	22	652	11.76	-0.00103368829071824	-0.00643772358166518
5	A	26	50	20120618	22	654	11.8	-0.00115613655780276	-0.00649540086759301
5	A	26	50	20120618	22	656	11.84	-0.00143838317926083	-0.00632340209281684
5	A	26	50	20120618	22	658	11.88	-0.00123724170560485	-0.00554229163723166
5	A	26	50	20120618	22	660	11.92	-0.00103626498782889	-0.00453252618313452
5	A	26	50	20120618	22	662	11.96	-0.00110494697659232	-0.00461690594244029
5	A	26	50	20120618	22	664	12	-0.00122759606200269	-0.00460463905400027
5	A	26	50	20120618	22	666	12.04	-0.00139471862841578	-0.00410241434134218
5	A	26	50	20120618	22	668	12.08	-0.00163451268005177	-0.00439241297444241
5	A	26	50	20120618	22	670	12.12	-0.0015752359185849	-0.00372143227870668
5	A	26	50	20120618	22	672	12.16	-0.00156105135655429	-0.00356056548598674
5	A	26	50	20120618	22	674	12.2	-0.00187900192071483	-0.00259678601429728
5	A	26	50	20120618	22	676	12.24	-0.00214009402860015	-0.00271409502929613
5	A	26	50	20120618	22	678	12.28	-0.00204520029856491	-0.00202255873943131
5	A	26	50	20120618	22	680	12.32	-0.00212806614225216	-0.00240830670177201
5	A	26	50	20120618	22	682	12.36	-0.00232891275238039	-0.00210584884718728
5	A	26	50	20120618	22	684	12.4	-0.00234672477219848	-0.00124807882413331
5	A	26	50	20120618	22	686	12.44	-0.00224260329866876	-0.00161347625331146
5	A	26	50	20120618	22	688	12.48	-0.00256810576325236	-0.00064845227368712
5	A	26	50	20120618	22	690	12.52	-0.00239088359068358	-0.00117229819039355
5	A	26	50	20120618	22	692	12.56	-0.00277199293253969	-0.00053630513819093
5	A	26	50	20120618	22	694	12.6	-0.00300732514038639	0.000124974052506910
5	A	26	50	20120618	22	696	12.64	-0.003314598392151	0.00107062330632674
5	A	26	50	20120618	22	698	12.68	-0.00322269572380019	0.00077276871688753
5	A	26	50	20120618	22	700	12.72	-0.00376062720758785	0.00115024352988835
5	A	26	50	20120618	22	702	12.76	-0.00385258644448116	0.00163396820783025
5	A	26	50	20120618	22	704	12.8	-0.00407866969562994	0.00143727231450759
5	A	26	50	20120618	22	706	12.84	-0.00386224552311217	0.0011932992617948
5	A	26	50	20120618	22	708	12.88	-0.00414684186040413	0.00168021299131985
5	A	26	50	20120618	22	710	12.92	-0.00431290588796579	0.00226349830405283
5	A	26	50	20120618	22	712	12.96	-0.00434999363863903	0.00163419448200023
5	A	26	50	20120618	22	714	13	-0.00460194992691142	0.00206123040929441
5	A	26	50	20120618	22	716	13.04	-0.00499244964682169	0.00167218732935339
5	A	26	50	20120618	22	718	13.08	-0.00505066574811678	0.0022647357409199
5	A	26	50	20120618	22	720	13.12	-0.00532002393427417	0.00195756148410465
5	A	26	50	20120618	22	722	13.16	-0.00564583752584149	0.00239489995720072
5	A	26	50	20120618	22	724	13.2	-0.00550749915517016	0.00232274678124845
5	A	26	50	20120618	22	726	13.24	-0.00557202264895343	0.00252081446172661
5	A	26	50	20120618	22	728	13.28	-0.00552961745528567	0.00181279551279233
5	A	26	50	20120618	22	730	13.32	-0.0055951238274948	0.00236288216214860
5	A	26	50	20120618	22	732	13.36	-0.00567615826461877	0.00196687408041288
5	A	26	50	20120618	22	734	13.4	-0.00586138488595059	0.00180711744533940
5	A	26	50	20120618	22	736	13.44	-0.00585572096063329	0.00286443300204421
5	A	26	50	20120618	22	738	13.48	-0.00589186825928754	0.00238476004595851
5	A	26	50	20120618	22	740	13.52	-0.00591819384475112	0.00322445641968534
5	A	26	50	20120618	22	742	13.56	-0.00592097277440118	0.00364571528457723
5	A	26	50	20120618	22	744	13.6	-0.00593416031587031	0.00271022008413524
5	A	26	50	20120618	22	746	13.64	-0.00579019337522073	0.00295380422811838
5	A	26	50	20120618	22	748	13.68	-0.00584767408546338	0.00324443218625386
5	A	26	50	20120618	22	750	13.72	-0.00590320318098996	0.00282842005367838
5	A	26	50	20120618	22	752	13.76	-0.00596897825377594	0.00296810192723397
5	A	26	50	20120618	22	754	13.8	-0.0060698470361122	0.00353952198817863
5	A	26	50	20120618	22	756	13.84	-0.00610630546175017	0.002884924956563
5	A	26	50	20120618	22	758	13.88	-0.006222525532306	0.00317708733641366
5	A	26	50	20120618	22	760	13.92	-0.00661754366454805	0.0033231755974068
5	A	26	50	20120618	22	762	13.96	-0.00635258368256964	0.00329728841814756
5	A	26	50	20120618	22	764	14	-0.00632024061839816	0.00292430373320728
5	A	26	50	20120618	22	766	14.04	-0.00683811148280357	0.00281393850679968
5	A	26	50	20120618	22	768	14.08	-0.00656606629087767	0.00243493634315150
5	A	26	50	20120618	22	770	14.12	-0.00684548024257031	0.00339170202267837
5	A	26	50	20120618	22	772	14.16	-0.0070085928064273	0.00339417406798539
5	A	26	50	20120618	22	774	14.2	-0.00718137081287633	0.00339965061000568
5	A	26	50	20120618	22	776	14.24	-0.00732879197015201	0.00275922753381894
5	A	26	50	20120618	22	778	14.28	-0.00786741146883777	0.00317346694969398
5	A	26	50	20120618	22	780	14.32	-0.00762729073386888	0.00283160769104797
5	A	26	50	20120618	22	782	14.36	-0.00815420549400566	0.00279866358611249
5	A	26	50	20120618	22	784	14.4	-0.00819455442115372	0.00266728456038159
5	A	26	50	20120618	22	786	14.44	-0.00862771884292044	0.00260356504700853
5	A	26	50	20120618	22	788	14.48	-0.00868255073116077	0.0034324808707494
5	A	26	50	20120618	22	790	14.52	-0.0089072678520083	0.00307557720822686
5	A	26	50	20120618	22	792	14.56	-0.0089277461593662	0.00249653644536932
5	A	26	50	20120618	22	794	14.6	-0.00927106509854062	0.00287577075217376
5	A	26	50	20120618	22	796	14.64	-0.00933692926678102	0.00314315611041164
5	A	26	50	20120618	22	798	14.68	-0.00938696173845473	0.00237871103028817
5	A	26	50	20120618	22	800	14.72	-0.0101911771909579	0.00277539340905042
5	A	26	50	20120618	22	802	14.76	-0.0101475083974722	0.00276947987503936
5	A	26	50	20120618	22	804	14.8	-0.0105121067959876	0.00269113244368389
5	A	26	50	20120618	22	806	14.84	-0.0112107396095084	0.00278912612984785
5	A	26	50	20120618	22	808	14.88	-0.0113802118917554	0.00241918907513448
5	A	26	50	20120618	22	810	14.92	-0.0120065953628016	0.00260793001716879
5	A	26	50	20120618	22	812	14.96	-0.0120857842512267	0.0022909552603663
5	A	26	50	20120618	22	814	15	-0.0116799120298935	0.00256342471636091
5	A	26	50	20120618	22	816	15.04	-0.0118261134279716	0.00284338243316829
5	A	26	50	20120618	22	818	15.08	-0.0119171604971172	0.00206316081080705
5	A	26	50	20120618	22	820	15.12	-0.0118525309373167	0.00249492021139956
5	A	26	50	20120618	22	822	15.16	-0.0117850729503915	0.00259285450059390
5	A	26	50	20120618	22	824	15.2	-0.0117954391358037	0.00246608439686277
5	A	26	50	20120618	22	826	15.24	-0.0117856952043590	0.00143645207064142
5	A	26	50	20120618	22	828	15.28	-0.011850190413871	0.00169026804974833
5	A	26	50	20120618	22	830	15.32	-0.0116979474954544	0.0012024322529806
5	A	26	50	20120618	22	832	15.36	-0.0116921661904114	0.00079464660069745
5	A	26	50	20120618	22	834	15.4	-0.0118022393817184	0.00085148879351669
5	A	26	50	20120618	22	836	15.44	-0.0120523168872732	0.00160134937201412
5	A	26	50	20120618	22	838	15.48	-0.0122656580742250	0.00102140160328835
5	A	26	50	20120618	22	840	15.52	-0.0122318442279486	0.00083102017352168
5	A	26	50	20120618	22	842	15.56	-0.0122899896185656	0.00088868473152744
5	A	26	50	20120618	22	844	15.6	-0.0124324079953644	0.00093741145981901
5	A	26	50	20120618	22	846	15.64	-0.0125527858537936	0.00102158545105146
5	A	26	50	20120618	22	848	15.68	-0.0124213488453066	0.00096631798503392
5	A	26	50	20120618	22	850	15.72	-0.0124466137705984	0.00112758782861913
5	A	26	50	20120618	22	852	15.76	-0.0123769566815837	0.00073918114478117
5	A	26	50	20120618	22	854	15.8	-0.0123010204843521	0.00082583708081558
5	A	26	50	20120618	22	856	15.84	-0.0120736078724547	0.00084902311217069
5	A	26	50	20120618	22	858	15.88	-0.0120301943445170	0.00045017528960173
5	A	26	50	20120618	22	860	15.92	-0.0120861356832970	-0.00034587633226993
5	A	26	50	20120618	22	862	15.96	-0.0124262512166206	-0.00030346689596148
5	A	26	50	20120618	22	864	16	-0.0130285053758657	-0.00065403912436527
5	A	26	50	20120618	22	866	16.04	-0.0127650914828643	-0.00120402925364591
5	A	26	50	20120618	22	868	16.08	-0.0128856634421050	-0.0028692554702919
5	A	26	50	20120618	22	870	16.12	-0.0130073975313405	-0.00285715121641155
5	A	26	50	20120618	22	872	16.16	-0.0127610358719208	-0.0037377169478774
5	A	26	50	20120618	22	874	16.2	-0.0131627856607198	-0.0038478417579794
5	A	26	50	20120618	22	876	16.24	-0.0130834341377350	-0.00424203964635527
5	A	26	50	20120618	22	878	16.28	-0.0134950197818603	-0.00369171965176122
5	A	26	50	20120618	22	880	16.32	-0.0135487740393661	-0.00419469884735483
5	A	26	50	20120618	22	882	16.36	-0.0141344281598160	-0.00455117966002222
5	A	26	50	20120618	22	884	16.4	-0.0142450486517716	-0.0041050370003936
5	A	26	50	20120618	22	886	16.44	-0.0143814141945234	-0.0035557069552932
5	A	26	50	20120618	22	888	16.48	-0.0144101906120906	-0.00408855716975126
5	A	26	50	20120618	22	890	16.52	-0.0142029376145248	-0.00360013023171447
5	A	26	50	20120618	22	892	16.56	-0.0139442235067447	-0.00424718738372231
5	A	26	50	20120618	22	894	16.6	-0.0141524615040566	-0.00383376114064563
5	A	26	50	20120618	22	896	16.64	-0.0139136906359330	-0.0043654722060792
5	A	26	50	20120618	22	898	16.68	-0.0140687732951829	-0.00455344947278983
5	A	26	50	20120618	22	900	16.72	-0.0138299833351761	-0.00459929827648196
5	A	26	50	20120618	22	902	16.76	-0.0139430426384201	-0.00486792107158692
5	A	26	50	20120618	22	904	16.8	-0.0137014737487633	-0.00476997971132477
5	A	26	50	20120618	22	906	16.84	-0.0137435041758370	-0.00502706959482858
5	A	26	50	20120618	22	908	16.88	-0.0134657172768479	-0.00522855967212768
5	A	26	50	20120618	22	910	16.92	-0.0133468172715914	-0.0056829111343791
5	A	26	50	20120618	22	912	16.96	-0.0134111286333403	-0.0054074718299035
5	A	26	50	20120618	22	914	17	-0.0136131561117931	-0.00733809254564495
5	A	26	50	20120618	22	916	17.04	-0.0135720095681959	-0.00737225287424407
5	A	26	50	20120618	22	918	17.08	-0.0137055466838229	-0.00725073657389716
5	A	26	50	20120618	22	920	17.12	-0.0143441701732516	-0.00868146107961099
5	A	26	50	20120618	22	922	17.16	-0.0142185738667772	-0.0078731107494941
5	A	26	50	20120618	22	924	17.2	-0.0143411932537028	-0.00840216097211009
5	A	26	50	20120618	22	926	17.24	-0.0144217751424868	-0.00778502645776169
5	A	26	50	20120618	22	928	17.28	-0.0145346293847642	-0.00828933501410399
5	A	26	50	20120618	22	930	17.32	-0.0145520737090560	-0.00792668115923679
5	A	26	50	20120618	22	932	17.36	-0.0150932154576303	-0.00947970685382469
5	A	26	50	20120618	22	934	17.4	-0.0154751309012170	-0.00970901451189559
5	A	26	50	20120618	22	936	17.44	-0.0160942877409595	-0.00987955452538219
5	A	26	50	20120618	22	938	17.48	-0.0163436560184128	-0.0104132362974149
5	A	26	50	20120618	22	940	17.52	-0.0163998356521780	-0.0100019476381378
5	A	26	50	20120618	22	942	17.56	-0.0165721363615498	-0.00962204037780969
5	A	26	50	20120618	22	944	17.6	-0.0170160721409143	-0.0103021215378193
5	A	26	50	20120618	22	946	17.64	-0.0167557224951492	-0.0108296161255166
5	A	26	50	20120618	22	948	17.68	-0.0166393044346947	-0.0103943494752895
5	A	26	50	20120618	22	950	17.72	-0.0163162061331671	-0.0111059322424009
5	A	26	50	20120618	22	952	17.76	-0.0164847096791239	-0.0107002650820342
5	A	26	50	20120618	22	954	17.8	-0.0159147745424197	-0.0113864485735654
5	A	26	50	20120618	22	956	17.84	-0.0156093963368287	-0.0121624770527142
5	A	26	50	20120618	22	958	17.88	-0.0154038474666055	-0.0117848042498147
5	A	26	50	20120618	22	960	17.92	-0.0151176459969203	-0.0122723897307819
5	A	26	50	20120618	22	962	17.96	-0.0149492909433876	-0.011603106091321
5	A	26	50	20120618	22	964	18	-0.0150485333801271	-0.0128142739414764
5	A	26	50	20120618	22	966	18.04	-0.0147343516951103	-0.0126631793644724
5	A	26	50	20120618	22	968	18.08	-0.0144975416340909	-0.0140583717544316
5	A	26	50	20120618	22	970	18.12	-0.0146275078604730	-0.0142210063141045
5	A	26	50	20120618	22	972	18.16	-0.0142704401491772	-0.0155596796590434
5	A	26	50	20120618	22	974	18.2	-0.0141430972889534	-0.015275062108548
5	A	26	50	20120618	22	976	18.24	-0.0140947099719168	-0.0162558404272572
5	A	26	50	20120618	22	978	18.28	-0.0138594696879516	-0.0169221330050337
5	A	26	50	20120618	22	980	18.32	-0.0139258670147050	-0.0180114310014516
5	A	26	50	20120618	22	982	18.36	-0.0132026381989074	-0.0185342657554609
5	A	26	50	20120618	22	984	18.4	-0.0126310130769962	-0.0191750459205721
5	A	26	50	20120618	22	986	18.44	-0.0122565293256798	-0.0189746518587839
5	A	26	50	20120618	22	988	18.48	-0.0119582009746972	-0.0189655301813066
5	A	26	50	20120618	22	990	18.52	-0.0118348815520583	-0.0189165983920485
5	A	26	50	20120618	22	992	18.56	-0.0116540036374308	-0.019298294632533
5	A	26	50	20120618	22	994	18.6	-0.0113779491500556	-0.0204053410091586
5	A	26	50	20120618	22	996	18.64	-0.0106753678522686	-0.0206538183320676
5	A	26	50	20120618	22	998	18.68	-0.00978504970407663	-0.0208160993383499
5	A	26	50	20120618	22	1000	18.72	-0.00960388894673663	-0.0209525709471189
5	A	26	50	20120618	22	1002	18.76	-0.00933052146512991	-0.021428170968145
5	A	26	50	20120618	22	1004	18.8	-0.00857632137231634	-0.021890053117616
5	A	26	50	20120618	22	1006	18.84	-0.00765163783455869	-0.0223669966415263
5	A	26	50	20120618	22	1008	18.88	-0.0071471878568602	-0.0222053520313471
5	A	26	50	20120618	22	1010	18.92	-0.00713099511157104	-0.0226919122074816
5	A	26	50	20120618	22	1012	18.96	-0.00631478175404741	-0.0224761739285415
5	A	26	50	20120618	22	1014	19	-0.0062700218947983	-0.0230123730007153
5	A	26	50	20120618	22	1016	19.04	-0.00589659880365368	-0.0226515364102758
5	A	26	50	20120618	22	1018	19.08	-0.0054520407703217	-0.0241650984754056
5	A	26	50	20120618	22	1020	19.12	-0.00525242452599274	-0.0232391421454418
5	A	26	50	20120618	22	1022	19.16	-0.00484039340459534	-0.0237818466000025
5	A	26	50	20120618	22	1024	19.2	-0.00446590965327894	-0.0234659112901683
5	A	26	50	20120618	22	1026	19.24	-0.00403068542945862	-0.0242244247343472
5	A	26	50	20120618	22	1028	19.28	-0.00356569201015035	-0.024460315556551
5	A	26	50	20120618	22	1030	19.32	-0.00269071807911011	-0.0246410520498223
5	A	26	50	20120618	22	1032	19.36	-0.00250375904616439	-0.0239425719713662
5	A	26	50	20120618	22	1034	19.4	-0.00185647349866622	-0.0239994233565736
5	A	26	50	20120618	22	1036	19.44	-0.00149825320331712	-0.0247496636514125
5	A	26	50	20120618	22	1038	19.48	-0.00139367211037963	-0.0235810282741455
5	A	26	50	20120618	22	1040	19.52	-0.00091305163120713	-0.0233635929389307
5	A	26	50	20120618	22	1042	19.56	-0.00104747263031069	-0.0239685227902357
5	A	26	50	20120618	22	1044	19.6	-0.00121074358608667	-0.0235764320800678
5	A	26	50	20120618	22	1046	19.64	-0.00134233615806548	-0.0232240807710025
5	A	26	50	20120618	22	1048	19.68	-0.00173591179247392	-0.0241201264841221
5	A	26	50	20120618	22	1050	19.72	-0.00204039197245284	-0.0237371574514315
5	A	26	50	20120618	22	1052	19.76	-0.0022445337001814	-0.0237042769861063
5	A	26	50	20120618	22	1054	19.8	-0.00252582077773741	-0.0238403243308066
5	A	26	50	20120618	22	1056	19.84	-0.00269573853725654	-0.0234428596091017
5	A	26	50	20120618	22	1058	19.88	-0.00350176955713108	-0.0234600423038845
5	A	26	50	20120618	22	1060	19.92	-0.00335264073697884	-0.0240782657626759
5	A	26	50	20120618	22	1062	19.96	-0.00373582190170383	-0.0241185001385254
5	A	26	50	20120618	22	1064	20	-0.00353769058161536	-0.0245536536516676
5	A	26	50	20120618	22	1066	20.04	-0.00422867532819086	-0.0248022723959328
5	A	26	50	20120618	22	1068	20.08	-0.004193602831844	-0.0243627348207472
5	A	26	50	20120618	22	1070	20.12	-0.00393253900822993	-0.0250791754114455
5	A	26	50	20120618	22	1072	20.16	-0.00435701520897622	-0.0244446884966868
5	A	26	50	20120618	22	1074	20.2	-0.00401838177146597	-0.025281549372221
5	A	26	50	20120618	22	1076	20.24	-0.00462868563430809	-0.0256190514388814
5	A	26	50	20120618	22	1078	20.28	-0.00500868481851774	-0.0254298296642359
5	A	26	50	20120618	22	1080	20.32	-0.00498061267930463	-0.0251382895383527
5	A	26	50	20120618	22	1082	20.36	-0.00555916744767146	-0.0257109046097575
5	A	26	50	20120618	22	1084	20.4	-0.00575885440267854	-0.0255990403169738
5	A	26	50	20120618	22	1086	20.44	-0.00597572405246846	-0.0257470377662761
5	A	26	50	20120618	22	1088	20.48	-0.00644906133179473	-0.0257726350317551
5	A	26	50	20120618	22	1090	20.52	-0.00612626708618307	-0.0254081214860534
5	A	26	50	20120618	22	1092	20.56	-0.00638634096030348	-0.0256397696675701
5	A	26	50	20120618	22	1094	20.6	-0.00681081716104977	-0.025561634368249
5	A	26	50	20120618	22	1096	20.64	-0.00728670002478832	-0.0254879538416494
5	A	26	50	20120618	22	1098	20.68	-0.0078362634151265	-0.0242840338360012
5	A	26	50	20120618	22	1100	20.72	-0.00788901358100302	-0.0248460423056883
5	A	26	50	20120618	22	1102	20.76	-0.00860290858728895	-0.0246886403361961
5	A	26	50	20120618	22	1104	20.8	-0.00908621607222996	-0.024919793542966
5	A	26	50	20120618	22	1106	20.84	-0.00918386751871182	-0.024681993532453
5	A	26	50	20120618	22	1108	20.88	-0.00964801240988267	-0.0244961658703571
5	A	26	50	20120618	22	1110	20.92	-0.0100092025537128	-0.0242923776960192
5	A	26	50	20120618	22	1112	20.96	-0.0103778173187453	-0.0235697852763247
5	A	26	50	20120618	22	1114	21	-0.0103662914782120	-0.0243212276526916
5	A	26	50	20120618	22	1116	21.04	-0.0109848684903940	-0.0235811696955018
5	A	26	50	20120618	22	1118	21.08	-0.0113746964588621	-0.0236672245907722
5	A	26	50	20120618	22	1120	21.12	-0.0119429274682236	-0.0235052971378804
5	A	26	50	20120618	22	1122	21.16	-0.0118162846437131	-0.0230504153455431
5	A	26	50	20120618	22	1124	21.2	-0.0117204716748623	-0.0241535726348723
5	A	26	50	20120618	22	1126	21.24	-0.0119306238102310	-0.0236229597062699
5	A	26	50	20120618	22	1128	21.28	-0.0121986172803007	-0.0230482233145214
5	A	26	50	20120618	22	1130	21.32	-0.0120043750475087	-0.0231487031881281
5	A	26	50	20120618	22	1132	21.36	-0.0123518473197838	-0.0231222573945117
5	A	26	50	20120618	22	1134	21.4	-0.0126532869406036	-0.0229724214675783
5	A	26	50	20120618	22	1136	21.44	-0.0125651107249897	-0.0226651835711527
5	A	26	50	20120618	22	1138	21.48	-0.0128956831451944	-0.0215238425156395
5	A	26	50	20120618	22	1140	21.52	-0.0126248612479999	-0.0224191811219779
5	A	26	50	20120618	22	1142	21.56	-0.0127199671100695	-0.0220236962992603
5	A	26	50	20120618	22	1144	21.6	-0.0128546709518855	-0.0216542330060903
5	A	26	50	20120618	22	1146	21.64	-0.0129621511826259	-0.0209523588150845
5	A	26	50	20120618	22	1148	21.68	-0.0131648079861140	-0.0215231354088583
5	A	26	50	20120618	22	1150	21.72	-0.0131217451831397	-0.0220194536585731
5	A	26	50	20120618	22	1152	21.76	-0.0130315890685384	-0.021214271166836
5	A	26	50	20120618	22	1154	21.8	-0.0132654292810768	-0.0207159730181339
5	A	26	50	20120618	22	1156	21.84	-0.0135242303629911	-0.0207510455144807
5	A	26	50	20120618	22	1158	21.88	-0.0135869507344823	-0.0205717939454499
5	A	26	50	20120618	22	1160	21.92	-0.0135337763045371	-0.0202513331522162
5	A	26	50	20120618	22	1162	21.96	-0.0133695861099456	-0.0212135640600548
5	A	26	50	20120618	22	1164	22	-0.0136662174046534	-0.0210874869209693
5	A	26	50	20120618	22	1166	22.04	-0.0135351905180995	-0.0201442771855445
5	A	26	50	20120618	22	1168	22.08	-0.0136179220114983	-0.0203643288158498
5	A	26	50	20120618	22	1170	22.12	-0.0141889107373064	-0.0205489543964176
5	A	26	50	20120618	22	1172	22.16	-0.0141553938758782	-0.0197642072906568
5	A	26	50	20120618	22	1174	22.2	-0.0143586163647912	-0.0197152755013987
5	A	26	50	20120618	22	1176	22.24	-0.0145953557151325	-0.0197131541810551
5	A	26	50	20120618	22	1178	22.28	-0.0144888654338858	-0.0195154471250353
5	A	26	50	20120618	22	1180	22.32	-0.0148211349103653	-0.0203863905474228
5	A	26	50	20120618	22	1182	22.36	-0.0149980530270182	-0.0199744301367035
5	A	26	50	20120618	22	1184	22.4	-0.0146855825404119	-0.0193208513388528
5	A	26	50	20120618	22	1186	22.44	-0.0150381459815115	-0.019951449166315
5	A	26	50	20120618	22	1188	22.48	-0.0149780419051106	-0.0195244980918345
5	A	26	50	20120618	22	1190	22.52	-0.0153212008260205	-0.0192937691491334
5	A	26	50	20120618	22	1192	22.56	-0.0152019826227124	-0.0197109621500334
5	A	26	50	20120618	22	1194	22.6	-0.0150197612052006	-0.0190604946220199
5	A	26	50	20120618	22	1196	22.64	-0.0154880073157024	-0.0200651519367298
5	A	26	50	20120618	22	1198	22.68	-0.0155099276259192	-0.0199054872255378
5	A	26	50	20120618	22	1200	22.72	-0.0155017958979355	-0.0191134569199308
5	A	26	50	20120618	22	1202	22.76	-0.0154682790365073	-0.019626109336291
5	A	26	50	20120618	22	1204	22.8	-0.0155574452016149	-0.0198767786902217
5	A	26	50	20120618	22	1206	22.84	-0.0156461871026538	-0.019437170404358
5	A	26	50	20120618	22	1208	22.88	-0.015483623253659	-0.0191361550476069
5	A	26	50	20120618	22	1210	22.92	-0.0158214788737099	-0.0197294176370224
5	A	26	50	20120618	22	1212	22.96	-0.0157971544004371	-0.0192471708122532
5	A	26	50	20120618	22	1214	23	-0.0157794060202293	-0.0186214520215812
5	A	26	50	20120618	22	1216	23.04	-0.0158737340648396	-0.0197406606348433
5	A	26	50	20120618	22	1218	23.08	-0.0161668156835058	-0.0186625490677038
5	A	26	50	20120618	22	1220	23.12	-0.0166119394022628	-0.0188398207377472
5	A	26	50	20120618	22	1222	23.16	-0.0167259603707291	-0.0185898938459368
5	A	26	50	20120618	22	1224	23.2	-0.0171718760490810	-0.0177867478217295
5	A	26	50	20120618	22	1226	23.24	-0.0172660768144706	-0.0174353016093442
5	A	26	50	20120618	22	1228	23.28	-0.0175178916813868	-0.0170266504583609
5	A	26	50	20120618	22	1230	23.32	-0.0177412667135636	-0.0167140385503983
5	A	26	50	20120618	22	1232	23.36	-0.0176906237258950	-0.0161667520438955
5	A	26	50	20120618	22	1234	23.4	-0.0174501367096135	-0.0168637471981111
5	A	26	50	20120618	22	1236	23.44	-0.0179476428987207	-0.0161125310959141
5	A	26	50	20120618	22	1238	23.48	-0.0178633274861320	-0.0165310251732916
5	A	26	50	20120618	22	1240	23.52	-0.0176831354650823	-0.0156217070658891
5	A	26	50	20120618	22	1242	23.56	-0.0178466609792995	-0.015243079668835
5	A	26	50	20120618	22	1244	23.6	-0.0175898610095759	-0.0153542156416341
5	A	26	50	20120618	22	1246	23.64	-0.017771884437189	-0.0148566811682556
5	A	26	50	20120618	22	1248	23.68	-0.0175302094815150	-0.0144314130079144
5	A	26	50	20120618	22	1250	23.72	-0.0172125771154060	-0.0152239382882683
5	A	26	50	20120618	22	1252	23.76	-0.0174326570299825	-0.0149232482006365
5	A	26	50	20120618	22	1254	23.8	-0.0173905771054341	-0.015520831212485
5	A	26	50	20120618	22	1256	23.84	-0.0171144589784486	-0.0149762812092255
5	A	26	50	20120618	22	1258	23.88	-0.0172004785183799	-0.015496252180771
5	A	26	50	20120618	22	1260	23.92	-0.0172339883087404	-0.0151254524557846
5	A	26	50	20120618	22	1262	23.96	-0.0174685356280600	-0.0145688887083127
5	A	26	50	20120618	22	1264	24	-0.0174437091089725	-0.0141734109566628
5	A	26	50	20120618	22	1266	24.04	-0.0172321286179059	-0.0149629805306714
5	A	26	50	20120618	22	1268	24.08	-0.0171854524992797	-0.0142659217368455
5	A	26	50	20120618	22	1270	24.12	-0.0170432321123797	-0.0139773726726467
5	A	26	50	20120618	22	1272	24.16	-0.0171956348369288	-0.0148413652353751
5	A	26	50	20120618	22	1274	24.2	-0.0172130155216104	-0.0141430407204109
5	A	26	50	20120618	22	1276	24.24	-0.0172125134757957	-0.0136293347149467
5	A	26	50	20120618	22	1278	24.28	-0.0169496606720253	-0.0137435536733117
5	A	26	50	20120618	22	1280	24.32	-0.0171802694065736	-0.0138394868503153
5	A	26	50	20120618	22	1282	24.36	-0.0172344832834872	-0.0141273712341398
5	A	26	50	20120618	22	1284	24.4	-0.0173865112414423	-0.0143324322006839
5	A	26	50	20120618	22	1286	24.44	-0.017527430551865	-0.0134551318883335
5	A	26	50	20120618	22	1288	24.48	-0.0173291860946915	-0.0137520884521606
5	A	26	50	20120618	22	1290	24.52	-0.0176706338171909	-0.0128863917620896
5	A	26	50	20120618	22	1292	24.56	-0.0175401726160620	-0.0127041703445778
5	A	26	50	20120618	22	1294	24.6	-0.0177669912582632	-0.0127471836500774
5	A	26	50	20120618	22	1296	24.64	-0.0176073406892069	-0.0135224413828347
5	A	26	50	20120618	22	1298	24.68	-0.0179148684994127	-0.0123734565030169
5	A	26	50	20120618	22	1300	24.72	-0.0180111835140781	-0.0119552664815553
5	A	26	50	20120618	22	1302	24.76	-0.0179410385213844	-0.0125093553552931
5	A	26	50	20120618	22	1304	24.8	-0.0184500776220928	-0.0120351059082191
5	A	26	50	20120618	22	1306	24.84	-0.0184761062227083	-0.0114909094583501
5	A	26	50	20120618	22	1308	24.88	-0.0184511170690612	-0.0115822252280725
5	A	26	50	20120618	22	1310	24.92	-0.0187524294106604	-0.0122224962763013
5	A	26	50	20120618	22	1312	24.96	-0.0187482786938548	-0.0113946651543628
5	A	26	50	20120618	22	1314	25	-0.0187922748777802	-0.0121557807514964
5	A	26	50	20120618	22	1316	25.04	-0.0188421117637183	-0.0116528298401740
5	A	26	50	20120618	22	1318	25.08	-0.0190928871836661	-0.0113832453798466
5	A	26	50	20120618	22	1320	25.12	-0.0191520508080480	-0.0112218341149052
5	A	26	50	20120618	22	1322	25.16	-0.0192142408494533	-0.0114026059635155
5	A	26	50	20120618	22	1324	25.2	-0.0193745773120874	-0.0114214503592342
5	A	26	50	20120618	22	1326	25.24	-0.0193081304878593	-0.0108498040241195
5	A	26	50	20120618	22	1328	25.28	-0.01925781276931	-0.0110126931422337
5	A	26	50	20120618	22	1330	25.32	-0.0193347247738997	-0.0108120374509363
5	A	26	50	20120618	22	1332	25.36	-0.0199482106172571	-0.0106641107123121
5	A	26	50	20120618	22	1334	25.4	-0.0199542634513041	-0.0104037822797505
5	A	26	50	20120618	22	1336	25.44	-0.01990593270281	-0.0104638510008123
5	A	26	50	20120618	22	1338	25.48	-0.0200348623106509	-0.00995280088841819
5	A	26	50	20120618	22	1340	25.52	-0.0200611030433007	-0.0093156198968232
5	A	26	50	20120618	22	1342	25.56	-0.0203251402509296	-0.00900717638333569
5	A	26	50	20120618	22	1344	25.6	-0.0205442344586532	-0.00824587269579829
5	A	26	50	20120618	22	1346	25.64	-0.0204963428234702	-0.00863713538392549
5	A	26	50	20120618	22	1348	25.68	-0.0205255187563687	-0.00856426025194959
5	A	26	50	20120618	22	1350	25.72	-0.0208126847197035	-0.00796738151845509
5	A	26	50	20120618	22	1352	25.76	-0.0206365295712676	-0.0078995848273818
5	A	26	50	20120618	22	1354	25.8	-0.0207151393392388	-0.00820408551345729
5	A	26	50	20120618	22	1356	25.84	-0.0210022515624583	-0.00816516777043439
5	A	26	50	20120618	22	1358	25.88	-0.0212287279649774	-0.00884689931767129
5	A	26	50	20120618	22	1360	25.92	-0.0219224739635334	-0.00774826397620783
5	A	26	50	20120618	22	1362	25.96	-0.0219172060180136	-0.00788406383353469
5	A	26	50	20120618	22	1364	26	-0.021904449811681	-0.00759898666363153
5	A	26	50	20120618	22	1366	26.04	-0.0223277168598314	-0.00712678782622297
5	A	26	50	20120618	22	1368	26.08	-0.0223518504142733	-0.00760781135626075
5	A	26	50	20120618	22	1370	26.12	-0.0222542201809949	-0.00710652214587417
5	A	26	50	20120618	22	1372	26.16	-0.0220420032938252	-0.00764499810188334
5	A	26	50	20120618	22	1374	26.2	-0.0222886279969674	-0.00742934467575707
5	A	26	50	20120618	22	1376	26.24	-0.0221608396594714	-0.00666236009233964
5	A	26	50	20120618	22	1378	26.28	-0.0221920018553183	-0.00718528677023053
5	A	26	50	20120618	22	1380	26.32	-0.0222123877438199	-0.00681573155317901
5	A	26	50	20120618	22	1382	26.36	-0.0218467004008615	-0.00622767326967303
5	A	26	50	20120618	22	1384	26.4	-0.0220843165636114	-0.00687606190374984
5	A	26	50	20120618	22	1386	26.44	-0.0217843477248964	-0.00637459591666797
5	A	26	50	20120618	22	1388	26.48	-0.0217297095839141	-0.0071219158605006
5	A	26	50	20120618	22	1390	26.52	-0.0215652577598136	-0.00680115101135094
5	A	26	50	20120618	22	1392	26.56	-0.0213833403982177	-0.00640592781814235
5	A	26	50	20120618	22	1394	26.6	-0.0210637776305961	-0.00648889265677896
5	A	26	50	20120618	22	1396	26.64	-0.0211813341329683	-0.00688610989111051
5	A	26	50	20120618	22	1398	26.68	-0.0209152781354791	-0.00613775050030954
5	A	26	50	20120618	22	1400	26.72	-0.0209415612945358	-0.00674164090464628
5	A	26	50	20120618	22	1402	26.76	-0.0209389167151742	-0.00604453261334571
5	A	26	50	20120618	22	1404	26.8	-0.0207496313009183	-0.00600372548100344
5	A	26	50	20120618	22	1406	26.84	-0.0206291898028788	-0.00633276347949297
5	A	26	50	20120618	22	1408	26.88	-0.0200263317744426	-0.00652026698466021
5	A	26	50	20120618	22	1410	26.92	-0.0199155847103732	-0.00604001420101393
5	A	26	50	20120618	22	1412	26.96	-0.0193366905307514	-0.00575765232115052
5	A	26	50	20120618	22	1414	27	-0.0189658413082903	-0.00546735670320219
5	A	26	50	20120618	22	1416	27.04	-0.0192016826330194	-0.00467615371252913
5	A	26	50	20120618	22	1418	27.08	-0.0189483474865237	-0.00423496857854341
5	A	26	50	20120618	22	1420	27.12	-0.0185567517511026	-0.00486160660803093
5	A	26	50	20120618	22	1422	27.16	-0.0181257135994269	-0.00388889637769509
5	A	26	50	20120618	22	1424	27.2	-0.0179680287872223	-0.00408957328219583
5	A	26	50	20120618	22	1426	27.24	-0.0176238869878866	-0.00383366426701661
5	A	26	50	20120618	22	1428	27.28	-0.0172793279955501	-0.00321664288975322
5	A	26	50	20120618	22	1430	27.32	-0.0167918273673966	-0.00219671913963756
5	A	26	50	20120618	22	1432	27.36	-0.0164330555287582	-0.00203801609366805
5	A	26	50	20120618	22	1434	27.4	-0.0161699552376143	-0.00166382932719975
5	A	26	50	20120618	22	1436	27.44	-0.0158877135659037	-0.00128397863541415
5	A	26	50	20120618	22	1438	27.48	-0.0154651536245344	-0.00146179477767913
5	A	26	50	20120618	22	1440	27.52	-0.0154564067136511	-0.00117383968317654
5	A	26	50	20120618	22	1442	27.56	-0.0151046635164177	-0.000123276996232060
5	A	26	50	20120618	22	1444	27.6	-0.0151021674294801	5.54442427128398e-05
5	A	26	50	20120618	22	1446	27.64	-0.0149937891731276	0.00053744358010865
5	A	26	50	20120618	22	1448	27.68	-0.0147576650056860	0.00031548983256201
5	A	26	50	20120618	22	1450	27.72	-0.0143963192983641	0.00038767129278553
5	A	26	50	20120618	22	1452	27.76	-0.0143408326292444	0.00042762989699038
5	A	26	50	20120618	22	1454	27.8	-0.0144236136201179	0.00061244639638911
5	A	26	50	20120618	22	1456	27.84	-0.0139179403476879	0.00113885203964343
5	A	26	50	20120618	22	1458	27.88	-0.0140376818100141	0.00117948239529041
5	A	26	50	20120618	22	1460	27.92	-0.0138721198282671	0.0018262446837705
5	A	26	50	20120618	22	1462	27.96	-0.0136812222105501	0.00177504308174478
5	A	26	50	20120618	22	1464	28	-0.0131539680391584	0.00172087163123808
5	A	26	50	20120618	22	1466	28.04	-0.0128158932160053	0.00139634497401252
5	A	26	50	20120618	22	1468	28.08	-0.0127752062918158	0.00168871948589753
5	A	26	50	20120618	22	1470	28.12	-0.0123602618904799	0.00199563211320374
5	A	26	50	20120618	22	1472	28.16	-0.0123171778743022	0.00115125469258545
5	A	26	50	20120618	22	1474	28.2	-0.0123058288104642	0.00149826734545274
5	A	26	50	20120618	22	1476	28.24	-0.0125034722268736	0.00213646657081266
5	A	26	50	20120618	22	1478	28.28	-0.0126227116433851	0.00224777224923924
5	A	26	50	20120618	22	1480	28.32	-0.0124009983121441	0.00131318214547717
5	A	26	50	20120618	22	1482	28.36	-0.0121299996382543	0.00195923025610825
5	A	26	50	20120618	22	1484	28.4	-0.0118436638182806	0.00159997758485862
5	A	26	50	20120618	22	1486	28.44	-0.0117307105810539	0.0015901346584645
5	A	26	50	20120618	22	1488	28.48	-0.0113487244267891	0.00169967256993811
5	A	26	50	20120618	22	1490	28.52	-0.0109001655832892	0.0019057673265963
5	A	26	50	20120618	22	1492	28.56	-0.0112385147638734	0.00233761016578899
5	A	26	50	20120618	22	1494	28.6	-0.0108813119951824	0.00153248353548758
5	A	26	50	20120618	22	1496	28.64	-0.0108122849383098	0.00210255372958696
5	A	26	50	20120618	22	1498	28.68	-0.0110686634723917	0.00165951880426165
5	A	26	50	20120618	22	1500	28.72	-0.0109592358695759	0.00247614652635906
5	A	26	50	20120618	22	1502	28.76	-0.0105116945527341	0.00127519707629861
5	A	26	50	20120618	22	1504	28.8	-0.0105974326641666	0.00154218079788477
5	A	26	50	20120618	22	1506	28.84	-0.0102630666160808	0.00159102419879523
5	A	26	50	20120618	22	1508	28.88	-0.0100053910360301	0.00143821255439454
5	A	26	50	20120618	22	1510	28.92	-0.0097069073336877	0.00118001979644411
5	A	26	50	20120618	22	1512	28.96	-0.00936838066930142	0.00108755497820226
5	A	26	50	20120618	22	1514	29	-0.00914168859921404	0.00114424443595676
5	A	26	50	20120618	22	1516	29.04	-0.00877977367093324	0.00131218866044960
5	A	26	50	20120618	22	1518	29.08	-0.00852682806956329	0.00149076784164216
5	A	26	50	20120618	22	1520	29.12	-0.00871824774421677	0.00167505804146365
5	A	26	50	20120618	22	1522	29.16	-0.00869191628976691	0.00158459101201067
5	A	26	50	20120618	22	1524	29.2	-0.0085211941255735	0.00159757603809767
5	A	26	50	20120618	22	1526	29.24	-0.00878570608469536	0.00168406764251614
5	A	26	50	20120618	22	1528	29.28	-0.00836122670196856	0.00126951108924973
5	A	26	50	20120618	22	1530	29.32	-0.00840557841918357	0.00123317796293338
5	A	26	50	20120618	22	1532	29.36	-0.0083981050076132	0.00117931693230361
5	A	26	50	20120618	22	1534	29.4	-0.00781436785364706	0.00063033973348703
5	A	26	50	20120618	22	1536	29.44	-0.00739530596952432	0.00070513961012129
5	A	26	50	20120618	22	1538	29.48	-0.00679890099757321	0.00099953927582762
5	A	26	50	20120618	22	1540	29.52	-0.00647844020433947	0.00041172140862725
5	A	26	50	20120618	22	1542	29.56	-0.00596240640335159	9.05832070971298e-05
5	A	26	50	20120618	22	1544	29.6	-0.00560629611463754	0.00025996073703543
5	A	26	50	20120618	22	1546	29.64	-0.00535928108855208	-0.00076506690982684
5	A	26	50	20120618	22	1548	29.68	-0.00506137063767716	-0.00093309740134698
5	A	26	50	20120618	22	1550	29.72	-0.00457201314711632	-0.00137815323785292
5	A	26	50	20120618	22	1552	29.76	-0.00438445802315406	-0.00087019388919941
5	A	26	50	20120618	22	1554	29.8	-0.00376693035743535	-0.00237005505333694
5	A	26	50	20120618	22	1556	29.84	-0.00371241666724655	-0.00141563484700328
5	A	26	50	20120618	22	1558	29.88	-0.00301944495061593	-0.00197149855876183
5	A	26	50	20120618	22	1560	29.92	-0.00277040194228202	-0.00245926081642431
5	A	26	50	20120618	22	1562	29.96	-0.0021275499543019	-0.00313451243711841
5	A	26	50	20120618	22	1564	30	-0.00216867528469571	-0.00276732602778386
5	A	26	50	20120618	22	1566	30.04	-0.00211073495504528	-0.00278879378966068
5	A	26	50	20120618	22	1568	30.08	-0.00205308453917514	-0.00318745352182584
5	A	26	50	20120618	22	1570	30.12	-0.00210108294748209	-0.00254122863449946
5	A	26	50	20120618	22	1572	30.16	-0.0022721589479088	-0.00382977376550652
5	A	26	50	20120618	22	1574	30.2	-0.00198891954852993	-0.00452467517654301
5	A	26	50	20120618	22	1576	30.24	-0.00207848027922146	-0.00517225629467571
5	A	26	50	20120618	22	1578	30.28	-0.00175487215370465	-0.0045984737899751
5	A	26	50	20120618	22	1580	30.32	-0.00167355558097498	-0.00471656132954003
5	A	26	50	20120618	22	1582	30.36	-0.00152708760364034	-0.00469864536502511
5	A	26	50	20120618	22	1584	30.4	-0.00154750814037423	-0.00421914140746011
5	A	26	50	20120618	22	1586	30.44	-0.00150365549912538	-0.00384989236764484
5	A	26	50	20120618	22	1588	30.48	-0.00141182354145269	-0.00399907068527176
5	A	26	50	20120618	22	1590	30.52	-0.00111906507058549	-0.00490990695093344
5	A	26	50	20120618	22	1592	30.56	-0.00122237054288972	-0.00494349169461267
5	A	26	50	20120618	22	1594	30.6	-0.00102487491179753	-0.00486182015427885
5	A	26	50	20120618	22	1596	30.64	-0.00088853623910339	-0.00454983615713797
5	A	26	50	20120618	22	1598	30.68	-0.00086725939605749	-0.00386741447368264
5	A	26	50	20120618	22	1600	30.72	-0.000372517994464699	-0.0040858609715946
5	A	26	50	20120618	22	1602	30.76	-0.000279526381670860	-0.00368358085270976
5	A	26	50	20120618	22	1604	30.8	-0.000151384490784230	-0.00332152803860663
5	A	26	50	20120618	22	1606	30.84	0.000295648416281911	-0.0030253917186457
5	A	26	50	20120618	22	1608	30.88	0.000617968900350171	-0.00325192751813443
5	A	26	50	20120618	22	1610	30.92	0.000934293118914001	-0.0022907219151285
5	A	26	50	20120618	22	1612	30.96	0.0008813096077997	-0.00252345197002043
5	A	26	50	20120618	22	1614	31	0.0010722496519235	-0.00203665844864817
5	A	26	50	20120618	22	1616	31.04	0.0010272281631653	-0.00293968330569808
5	A	26	50	20120618	22	1618	31.08	0.0010301980116463	-0.00205594125057113
5	A	26	50	20120618	22	1620	31.12	0.00066813105540754	-0.00272984229731316
5	A	26	50	20120618	22	1622	31.16	0.000852318229771	-0.0022140220425732
5	A	26	50	20120618	22	1624	31.2	0.0010036673652162	-0.0023961444651356
5	A	26	50	20120618	22	1626	31.24	0.0010159568810732	-0.00210893183275325
5	A	26	50	20120618	22	1628	31.28	0.0008503807571906	-0.00226814399560521
5	A	26	50	20120618	22	1630	31.32	0.000592039294684061	-0.00250781783908839
5	A	26	50	20120618	22	1632	31.36	0.000741401460074091	-0.00186186872340667
5	A	26	50	20120618	22	1634	31.4	0.00052453181028418	-0.0017896589789119
5	A	26	50	20120618	22	1636	31.44	0.0009732334893539	-0.0022307097626092
5	A	26	50	20120618	22	1638	31.48	0.00064930080182455	-0.00223149465113632
5	A	26	50	20120618	22	1640	31.52	0.00064082259151812	-0.00270751186516329
5	A	26	50	20120618	22	1642	31.56	0.00059893358580063	-0.00237449285549567
5	A	26	50	20120618	22	1644	31.6	0.00030914708473476	-0.00220105370420623
5	A	26	50	20120618	22	1646	31.64	0.0002468368351766	-0.00221723230735978
5	A	26	50	20120618	22	1648	31.68	0.000148513637252609	-0.0022608678668268
5	A	26	50	20120618	22	1650	31.72	-1.56977705424027e-06	-0.00253497781055377
5	A	26	50	20120618	22	1652	31.76	0.000188443957186210	-0.00317134562935041
5	A	26	50	20120618	22	1654	31.8	0.00073467687458501	-0.00420238509806633
5	A	26	50	20120618	22	1656	31.84	0.0009665937566786	-0.0041506390238191
5	A	26	50	20120618	22	1658	31.88	0.0008802913740348	-0.00336295742491635
5	A	26	50	20120618	22	1660	31.92	0.0008420793235794	-0.00413302499389974
5	A	26	50	20120618	22	1662	31.96	0.0008482877211183	-0.0035319983720268
5	A	26	50	20120618	22	1664	32	0.000876550779162301	-0.00359778051588059
5	A	26	50	20120618	22	1666	32.04	0.0009536537025829	-0.00390986916482508
5	A	26	50	20120618	22	1668	32.08	0.0009368528454619	-0.00329126386837184
5	A	26	50	20120618	22	1670	32.12	0.0008676765890584	-0.00350822544204331
5	A	26	50	20120618	22	1672	32.16	0.000920773237257701	-0.00441764254439514
5	A	26	50	20120618	22	1674	32.2	0.000633553533807521	-0.00453473235629182
5	A	26	50	20120618	22	1676	32.24	0.000687109801414591	-0.00435149270501514
5	A	26	50	20120618	22	1678	32.28	0.00068377225740739	-0.00447037149706822
5	A	26	50	20120618	22	1680	32.32	0.0012585440044949	-0.00582133435786418
5	A	26	50	20120618	22	1682	32.36	0.00112748883366980	-0.00481819025166607
5	A	26	50	20120618	22	1684	32.4	0.0012027815637305	-0.00610747218793913
5	A	26	50	20120618	22	1686	32.44	0.001223924056488	-0.00660831592105356
5	A	26	50	20120618	22	1688	32.48	0.0010149393544151	-0.00753671106230566
5	A	26	50	20120618	22	1690	32.52	0.00096818474693620	-0.0076524792916283
5	A	26	50	20120618	22	1692	32.56	0.000958820531833	-0.00751363392539485
5	A	26	50	20120618	22	1694	32.6	0.000903987229379101	-0.00669787735885187
5	A	26	50	20120618	22	1696	32.64	0.0009677965453134	-0.00764706921764544
5	A	26	50	20120618	22	1698	32.68	0.0010022771932844	-0.00666181279169101
5	A	26	50	20120618	22	1700	32.72	0.000984710539519401	-0.0068039716603011
5	A	26	50	20120618	22	1702	32.76	0.0011490570047095	-0.00677284411268648
5	A	26	50	20120618	22	1704	32.8	0.0013134013485793	-0.00674171868639221
5	A	26	50	20120618	22	1706	32.84	0.0010619626624708	-0.00669291983320897
5	A	26	50	20120618	22	1708	32.88	0.0012101354742548	-0.00675051509475017
5	A	26	50	20120618	22	1710	32.92	0.0009739695875131	-0.00673198111890849
5	A	26	50	20120618	22	1712	32.96	0.0010576620390276	-0.00615359676327593
5	A	26	50	20120618	22	1714	33	0.000793423305966	-0.00609129358478558
5	A	26	50	20120618	22	1716	33.04	0.000551757542680201	-0.00660632682967808
5	A	26	50	20120618	22	1718	33.08	0.000281616589316041	-0.00632549017914169
5	A	26	50	20120618	22	1720	33.12	0.000493647507402301	-0.00717213953384794
5	A	26	50	20120618	22	1722	33.16	0.000198998940108981	-0.00669674881642909
5	A	26	50	20120618	22	1724	33.2	0.000338407870447040	-0.00630617555741358
5	A	26	50	20120618	22	1726	33.24	0.00057413888651832	-0.00719658280105999
5	A	26	50	20120618	22	1728	33.28	0.0002633781841089	-0.00685044130374711
5	A	26	50	20120618	22	1730	33.32	0.0003304599902265	-0.0065198915109594
5	A	26	50	20120618	22	1732	33.36	0.000508515841690311	-0.0064855197574327
5	A	26	50	20120618	22	1734	33.4	2.11955257660695e-05	-0.00683891404900021
5	A	26	50	20120618	22	1736	33.44	2.00644377588797e-05	-0.00705557128391305
5	A	26	50	20120618	22	1738	33.48	-0.000133905518260079	-0.00790901126788179
5	A	26	50	20120618	22	1740	33.52	-0.00058611373985772	-0.00853446065087009
5	A	26	50	20120618	22	1742	33.56	-0.0004967142295123	-0.008800453008749
5	A	26	50	20120618	22	1744	33.6	-0.00060593394293438	-0.00983937671807519
5	A	26	50	20120618	22	1746	33.64	-0.00067226055900968	-0.00916861522544159
5	A	26	50	20120618	22	1748	33.68	-0.00092829685340952	-0.0100887662087319
5	A	26	50	20120618	22	1750	33.72	-0.00126561507230675	-0.00995161577745289
5	A	26	50	20120618	22	1752	33.76	-0.00109883686689609	-0.0106961567916355
5	A	26	50	20120618	22	1754	33.8	-0.00138409788456236	-0.0103783971463059
5	A	26	50	20120618	22	1756	33.84	-0.00183827257011848	-0.009873735036573
5	A	26	50	20120618	22	1758	33.88	-0.0018596201238425	-0.00946558593140439
5	A	26	50	20120618	22	1760	33.92	-0.00205184003124025	-0.0100687763000277
5	A	26	50	20120618	22	1762	33.96	-0.00198366079539825	-0.0096177694528513
5	A	26	50	20120618	22	1764	34	-0.00232607018312002	-0.0096404251541205
5	A	26	50	20120618	22	1766	34.04	-0.00233038353448526	-0.00957204792837979
5	A	26	50	20120618	22	1768	34.08	-0.00253641323731958	-0.00920772530150909
5	A	26	50	20120618	22	1770	34.12	-0.00248002147151996	-0.0099089277410727
5	A	26	50	20120618	22	1772	34.16	-0.00294270972272156	-0.00978952569000149
5	A	26	50	20120618	22	1774	34.2	-0.00306892121209555	-0.00983399563547039
5	A	26	50	20120618	22	1776	34.24	-0.00327763792069838	-0.0105624358282453
5	A	26	50	20120618	22	1778	34.28	-0.00378281621838149	-0.0101373444445994
5	A	26	50	20120618	22	1780	34.32	-0.00407239765848081	-0.0109293959634099
5	A	26	50	20120618	22	1782	34.36	-0.00406440735185341	-0.0110288858875228
5	A	26	50	20120618	22	1784	34.4	-0.00382467693982773	-0.0104182072580867
5	A	26	50	20120618	22	1786	34.44	-0.00402265976749215	-0.0096167653612220
5	A	26	50	20120618	22	1788	34.48	-0.0041089197237291	-0.0104370021563306
5	A	26	50	20120618	22	1790	34.52	-0.00398188799048894	-0.0106055410576264
5	A	26	50	20120618	22	1792	34.56	-0.00415418162879285	-0.0111332265641547
5	A	26	50	20120618	22	1794	34.6	-0.004295270644843	-0.0103027508628545
5	A	26	50	20120618	22	1796	34.64	-0.00452918863912732	-0.00980651039488559
5	A	26	50	20120618	22	1798	34.68	-0.00433561815777751	-0.00955297725849119
5	A	26	50	20120618	22	1800	34.72	-0.00448694608001924	-0.0102310997327169
5	A	26	50	20120618	22	1802	34.76	-0.00433811424471509	-0.0098858336335991
5	A	26	50	20120618	22	1804	34.8	-0.00439790012306442	-0.0101035871668655
5	A	26	50	20120618	22	1806	34.84	-0.00438652277495513	-0.0104057409655344
5	A	26	50	20120618	22	1808	34.88	-0.0042462822870424	-0.0105919009678174
5	A	26	50	20120618	22	1810	34.92	-0.00393254607929774	-0.0106236571333604
5	A	26	50	20120618	22	1812	34.96	-0.00387109142894482	-0.01078536538315
5	A	26	50	20120618	22	1814	35	-0.00379903724794191	-0.0106365194057102
5	A	26	50	20120618	22	1816	35.04	-0.00405370175518624	-0.0100809809630710
5	A	26	50	20120618	22	1818	35.08	-0.00379441276959295	-0.00944367269225539
5	A	26	50	20120618	22	1820	35.12	-0.00381204094164793	-0.00982234958678419
5	A	26	50	20120618	22	1822	35.16	-0.00363474805840102	-0.00945979472686639
5	A	26	50	20120618	22	1824	35.2	-0.00360925685893925	-0.0100893672494959
5	A	26	50	20120618	22	1826	35.24	-0.00395848982709947	-0.00928672327110319
5	A	26	50	20120618	22	1828	35.28	-0.0039995656600186	-0.00928254427002639
5	A	26	50	20120618	22	1830	35.32	-0.00377355311954794	-0.00873762657124059
5	A	26	50	20120618	22	1832	35.36	-0.0041505188156663	-0.00924229575204129
5	A	26	50	20120618	22	1834	35.4	-0.00435236951742382	-0.00873619114447479
5	A	26	50	20120618	22	1836	35.44	-0.00395519470949914	-0.00923209220118869
5	A	26	50	20120618	22	1838	35.48	-0.00388450524458393	-0.00940012198560209
5	A	26	50	20120618	22	1840	35.52	-0.00420838843463861	-0.00882470677134369
5	A	26	50	20120618	22	1842	35.56	-0.00396912471308852	-0.0088487696151075
5	A	26	50	20120618	22	1844	35.6	-0.00399244509473205	-0.00920824856052709
5	A	26	50	20120618	22	1846	35.64	-0.0041726229736462	-0.00850864418228899
5	A	26	50	20120618	22	1848	35.68	-0.00428635402833224	-0.0089005510446938
5	A	26	50	20120618	22	1850	35.72	-0.00397900299482169	-0.00854115695208789
5	A	26	50	20120618	22	1852	35.76	-0.00405266937928571	-0.0088522697936744
5	A	26	50	20120618	22	1854	35.8	-0.00438817033375529	-0.00852153473890999
5	A	26	50	20120618	22	1856	35.84	-0.00460991902033539	-0.00791427143522699
5	A	26	50	20120618	22	1858	35.88	-0.00430278718992701	-0.0087369548197985
5	A	26	50	20120618	22	1860	35.92	-0.00452464901359211	-0.0081293803891318
5	A	26	50	20120618	22	1862	35.96	-0.00427058554711178	-0.00865341722466909
5	A	26	50	20120618	22	1864	36	-0.00466112769342892	-0.00763526124150641
5	A	26	50	20120618	22	1866	36.04	-0.00439684653396045	-0.00751763402845602
5	A	26	50	20120618	22	1868	36.08	-0.00448253373370463	-0.00740434137997432
5	A	26	50	20120618	22	1870	36.12	-0.00434934310040034	-0.00679000700847944
5	A	26	50	20120618	22	1872	36.16	-0.00435346553293466	-0.00761878565350476
5	A	26	50	20120618	22	1874	36.2	-0.00429573733531858	-0.00678905241432484
5	A	26	50	20120618	22	1876	36.24	-0.00413163199354081	-0.00742877191926431
5	A	26	50	20120618	22	1878	36.28	-0.00390664475790287	-0.00679804681258153
5	A	26	50	20120618	22	1880	36.32	-0.00383975952747044	-0.00708160370290515
5	A	26	50	20120618	22	1882	36.36	-0.00346689505068296	-0.00673037669362198
5	A	26	50	20120618	22	1884	36.4	-0.00337490045845059	-0.00706674738943242
5	A	26	50	20120618	22	1886	36.44	-0.00363007408257738	-0.00686117023493806
5	A	26	50	20120618	22	1888	36.48	-0.00353815727209094	-0.00719761871249443
5	A	26	50	20120618	22	1890	36.52	-0.00359811285606775	-0.00742586571039363
5	A	26	50	20120618	22	1892	36.56	-0.00336028456128347	-0.00643341305872707
5	A	26	50	20120618	22	1894	36.6	-0.00345621066721923	-0.00604330224754645
5	A	26	50	20120618	22	1896	36.64	-0.00313844395082181	-0.00636812588962011
5	A	26	50	20120618	22	1898	36.68	-0.00326814147662704	-0.00582604368902688
5	A	26	50	20120618	22	1900	36.72	-0.00275701641091416	-0.00605670192104993
5	A	26	50	20120618	22	1902	36.76	-0.00273405665372903	-0.00639464946498242
5	A	26	50	20120618	22	1904	36.8	-0.00235665962247415	-0.0066812257012617
5	A	26	50	20120618	22	1906	36.84	-0.00224886119368226	-0.00548745267792352
5	A	26	50	20120618	22	1908	36.88	-0.0021375137959556	-0.00592778999087859
5	A	26	50	20120618	22	1910	36.92	-0.00194509731287267	-0.00534858609848663
5	A	26	50	20120618	22	1912	36.96	-0.00216971048902337	-0.00555962282443854
5	A	26	50	20120618	22	1914	37	-0.00197659679865419	-0.00557892401113781
5	A	26	50	20120618	22	1916	37.04	-0.00208830764926639	-0.00537922503531545
5	A	26	50	20120618	22	1918	37.08	-0.00194009028975509	-0.00526749438571338
5	A	26	50	20120618	22	1920	37.12	-0.00204812559931868	-0.00544652321610809
5	A	26	50	20120618	22	1922	37.16	-0.00207913859563474	-0.00568938540406764
5	A	26	50	20120618	22	1924	37.2	-0.0017390393257671	-0.00505102849389552
5	A	26	50	20120618	22	1926	37.24	-0.00181611891466391	-0.00459311109214658
5	A	26	50	20120618	22	1928	37.28	-0.00180463055078997	-0.00478937070058525
5	A	26	50	20120618	22	1930	37.32	-0.00168918829769345	-0.00486258453670931
5	A	26	50	20120618	22	1932	37.36	-0.00185137808720099	-0.00474419435544203
5	A	26	50	20120618	22	1934	37.4	-0.00129236845737294	-0.00430143308044104
5	A	26	50	20120618	22	1936	37.44	-0.00169174590292101	-0.00357304592067468
5	A	26	50	20120618	22	1938	37.48	-0.00148333042180696	-0.00457371232471151
5	A	26	50	20120618	22	1940	37.52	-0.00197075821796194	-0.00402998044399777
5	A	26	50	20120618	22	1942	37.56	-0.0017124853448132	-0.00384127273598217
5	A	26	50	20120618	22	1944	37.6	-0.00190672757760515	-0.00299083541024911
5	A	26	50	20120618	22	1946	37.64	-0.00195325520380723	-0.00347245998105089
5	A	26	50	20120618	22	1948	37.68	-0.00164155546359238	-0.00359264692064917
5	A	26	50	20120618	22	1950	37.72	-0.00189524416347868	-0.00234534591397516
5	A	26	50	20120618	22	1952	37.76	-0.00204869340606397	-0.00289996511779883
5	A	26	50	20120618	22	1954	37.8	-0.00172129589530679	-0.00210160620650016
5	A	26	50	20120618	22	1956	37.84	-0.00185865138755228	-0.00222483370525754
5	A	26	50	20120618	22	1958	37.88	-0.00183919180893402	-0.0023029972888499
5	A	26	50	20120618	22	1960	37.92	-0.00213989603870141	-0.00237051184431759
5	A	26	50	20120618	22	1962	37.96	-0.00197262992961174	-0.00244074876089285
5	A	26	50	20120618	22	1964	38	-0.00228855109731026	-0.00243878300404115
5	A	26	50	20120618	22	1966	38.04	-0.00250488334594648	-0.001926427572529
5	A	26	50	20120618	22	1968	38.08	-0.00251428786613625	-0.00241642428762003
5	A	26	50	20120618	22	1970	38.12	-0.00289365065424284	-0.00081950847512396
5	A	26	50	20120618	22	1972	38.16	-0.00277137774964006	-0.00151841281764874
5	A	26	50	20120618	22	1974	38.2	-0.00300181677856094	-0.00090531588302095
5	A	26	50	20120618	22	1976	38.24	-0.0030210995804839	-0.00071348488435285
5	A	26	50	20120618	22	1978	38.28	-0.0029250320531919	3.18198051533999e-05
5	A	26	50	20120618	22	1980	38.32	-0.00283319302445139	-2.72377532113e-05
5	A	26	50	20120618	22	1982	38.36	-0.00312442202335088	-0.00022577919523286
5	A	26	50	20120618	22	1984	38.4	-0.00306047128606037	-0.0005710877207575
5	A	26	50	20120618	22	1986	38.44	-0.00306366740871133	0.00015248050629507
5	A	26	50	20120618	22	1988	38.48	-0.00315834900671221	7.167234334107e-05
5	A	26	50	20120618	22	1990	38.52	-0.00316672822206927	0.00020513874829003
5	A	26	50	20120618	22	1992	38.56	-0.00317509329529071	0.00033856272683212
5	A	26	50	20120618	22	1994	38.6	-0.00306866665365432	-1.04298250225001e-05
5	A	26	50	20120618	22	1996	38.64	-0.00308879091264689	0.00030987540471938
5	A	26	50	20120618	22	1998	38.68	-0.00306195621030086	-0.000117309014998840
5	A	26	50	20120618	22	2000	38.72	-0.00325903394128536	0.00023500693872735
5	A	26	50	20120618	22	2002	38.76	-0.002983736058166	0.00077337682871935
5	A	26	50	20120618	22	2004	38.8	-0.00324711919202237	0.00113772066879353
5	A	26	50	20120618	22	2006	38.84	-0.00305892979327738	0.00145354284154269
5	A	26	50	20120618	22	2008	38.88	-0.00324120777933165	0.00097032020941543
5	A	26	50	20120618	22	2010	38.92	-0.00359651479474227	0.00114773330081514
5	A	26	50	20120618	22	2012	38.96	-0.00372194139558914	0.00165371062916098
5	A	26	50	20120618	22	2014	39	-0.00364483847216855	0.00213922428725929
5	A	26	50	20120618	22	2016	39.04	-0.00376229597959145	0.00128244421369898
5	A	26	50	20120618	22	2018	39.08	-0.00358195546611764	0.00153039827758986
5	A	26	50	20120618	22	2020	39.12	-0.0038317480076396	0.00223066026513452
5	A	26	50	20120618	22	2022	39.16	-0.00389278546499162	0.00206389620185949
5	A	26	50	20120618	22	2024	39.2	-0.00399615740533328	0.00142620609338202
5	A	26	50	20120618	22	2026	39.24	-0.00387705233911022	0.00170015340254931
5	A	26	50	20120618	22	2028	39.28	-0.00413474326337803	0.00153333984179960
5	A	26	50	20120618	22	2030	39.32	-0.00422769952083281	0.00225081280839834
5	A	26	50	20120618	22	2032	39.36	-0.00415312803968888	0.00198802364423817
5	A	26	50	20120618	22	2034	39.4	-0.00412855607904265	0.00158930734353051
5	A	26	50	20120618	22	2036	39.44	-0.0041651205706978	0.00256642284911314
5	A	26	50	20120618	22	2038	39.48	-0.00413620697441509	0.00248113870023423
5	A	26	50	20120618	22	2040	39.52	-0.00422775608937531	0.0018068770290338
5	A	26	50	20120618	22	2042	39.56	-0.00402275876244152	0.00148885575419515
5	A	26	50	20120618	22	2044	39.6	-0.00459096148753178	0.00190787309059068
5	A	26	50	20120618	22	2046	39.64	-0.00462144486086873	0.00231293921019339
5	A	26	50	20120618	22	2048	39.68	-0.00448003764676705	0.00179741594030152
5	A	26	50	20120618	22	2050	39.72	-0.00439761020928413	0.00157790878221778
5	A	26	50	20120618	22	2052	39.76	-0.00415635244661109	0.00126451198572809
5	A	26	50	20120618	22	2054	39.8	-0.00422662471852541	0.00093396784979463
5	A	26	50	20120618	22	2056	39.84	-0.00425741214777827	0.00141007698770316
5	A	26	50	20120618	22	2058	39.88	-0.00436270034749695	0.00102666954880819
5	A	26	50	20120618	22	2060	39.92	-0.00443734961038681	0.00174727499844759
5	A	26	50	20120618	22	2062	39.96	-0.00425120375023946	0.0010825734109288
5	A	26	50	20120618	22	2064	40	-0.00403163295254541	0.00140573535206667
5	A	26	50	20120618	22	2066	40.04	-0.00402165567586287	0.00099164654993602
5	A	26	50	20120618	22	2068	40.08	-0.00390977016987572	0.00134195432040364
5	A	26	50	20120618	22	2070	40.12	-0.00400887118525901	0.00162283834709438
5	A	26	50	20120618	22	2072	40.16	-0.00387988783730278	0.00110374418795752
5	A	26	50	20120618	22	2074	40.2	-0.00406173448822052	0.0004984961386009
5	A	26	50	20120618	22	2076	40.24	-0.00381926050188384	0.00078237829804386
5	A	26	50	20120618	22	2078	40.28	-0.00406850150011647	0.00099053639228955
5	A	26	50	20120618	22	2080	40.32	-0.00388782157538769	0.00132563429589386
5	A	26	50	20120618	22	2082	40.36	-0.00378056761881731	0.0002606607727488
5	A	26	50	20120618	22	2084	40.4	-0.00412506297154359	0.00051094121794978
5	A	26	50	20120618	22	2086	40.44	-0.00419773940651394	0.00096477649225093
5	A	26	50	20120618	22	2088	40.48	-0.00429010876534034	0.00134270385359170
5	A	26	50	20120618	22	2090	40.52	-0.00409242999359183	0.00082510168976315
5	A	26	50	20120618	22	2092	40.56	-0.00407480889260466	0.0012324517642691
5	A	26	50	20120618	22	2094	40.6	-0.00406504374795647	0.00060736229863238
5	A	26	50	20120618	22	2096	40.64	-0.00440108210357976	0.00125556001387827
5	A	26	50	20120618	22	2098	40.68	-0.00415481802489592	0.00052525305920099
5	A	26	50	20120618	22	2100	40.72	-0.00430418726135376	0.00121492258716348
5	A	26	50	20120618	22	2102	40.76	-0.00435048154231805	0.00157206100913737
5	A	26	50	20120618	22	2104	40.8	-0.0044404396670206	0.00079574261620828
5	A	26	50	20120618	22	2106	40.84	-0.00451884366691856	0.00144027044725982
5	A	26	50	20120618	22	2108	40.88	-0.00481571537793192	0.00122590395547531
5	A	26	50	20120618	22	2110	40.92	-0.0045747616711748	0.00092362994865368
5	A	26	50	20120618	22	2112	40.96	-0.00501135768215062	0.00079929229224984
5	A	26	50	20120618	22	2114	41	-0.00480064693242484	0.00123952990314877
5	A	26	50	20120618	22	2116	41.04	-0.00503626198298401	0.00056197311434801
5	A	26	50	20120618	22	2118	41.08	-0.0049727920783047	0.00105775396290915
5	A	26	50	20120618	22	2120	41.12	-0.00489045656470334	0.00076788260902954
5	A	26	50	20120618	22	2122	41.16	-0.00529159117060266	0.00176049789525577
5	A	26	50	20120618	22	2124	41.2	-0.00530134924418303	0.0009057047917506
5	A	26	50	20120618	22	2126	41.24	-0.00582037976370958	0.00116846567163953
5	A	26	50	20120618	22	2128	41.28	-0.00602211025731429	0.00135536106497494
5	A	26	50	20120618	22	2130	41.32	-0.00585563610781954	0.00152134023972286
5	A	26	50	20120618	22	2132	41.36	-0.00613702925139273	0.00161529351773912
5	A	26	50	20120618	22	2134	41.4	-0.00602721556827446	0.00154885376457883
5	A	26	50	20120618	22	2136	41.44	-0.00611909702342184	0.00170696284085214
5	A	26	50	20120618	22	2138	41.48	-0.00634265378204143	0.00070522092740113
5	A	26	50	20120618	22	2140	41.52	-0.00635469086077757	0.00098971614842338
5	A	26	50	20120618	22	2142	41.56	-0.00636673996032899	0.00127400135873162
5	A	26	50	20120618	22	2144	41.6	-0.00646464596525208	0.00218195475004639
5	A	26	50	20120618	22	2146	41.64	-0.00617773738878564	0.00217771918042708
5	A	26	50	20120618	22	2148	41.68	-0.00604871868549034	0.00193875951479290
5	A	26	50	20120618	22	2150	41.72	-0.00645317669326124	0.00197840699201403
5	A	26	50	20120618	22	2152	41.76	-0.00635112704260039	0.00098224910081405
5	A	26	50	20120618	22	2154	41.8	-0.00629240182442285	0.00146273522969812
5	A	26	50	20120618	22	2156	41.84	-0.00655939968814464	0.00090428209290686
5	A	26	50	20120618	22	2158	41.88	-0.00651892277466918	0.00074186178658865
5	A	26	50	20120618	22	2160	41.92	-0.00684180187309458	0.00064230115179759
5	A	26	50	20120618	22	2162	41.96	-0.00681617703045116	0.00147558335991228
5	A	26	50	20120618	22	2164	42	-0.00697507170235837	0.00122919129490105
5	A	26	50	20120618	22	2166	42.04	-0.00724100254194735	0.00104749101508701
5	A	26	50	20120618	22	2168	42.08	-0.00720284918135487	0.00078146118054866
5	A	26	50	20120618	22	2170	42.12	-0.00725612684889015	0.00056206998797703
5	A	26	50	20120618	22	2172	42.16	-0.00805790603568942	0.00145539546130940
5	A	26	50	20120618	22	2174	42.2	-0.00746778300038238	0.00025807983299747
5	A	26	50	20120618	22	2176	42.24	-0.00814516725512853	-1.47403479606100e-05
5	A	26	50	20120618	22	2178	42.28	-0.00799156598458528	0.00041900248715312
5	A	26	50	20120618	22	2180	42.32	-0.0081744584464324	0.00045367263974148
5	A	26	50	20120618	22	2182	42.36	-0.00816621711689767	0.00078257275240869
5	A	26	50	20120618	22	2184	42.4	-0.00837362921348922	0.00069589206763693
5	A	26	50	20120618	22	2186	42.44	-0.00818776407473399	0.00104085623215913
5	A	26	50	20120618	22	2188	42.48	-0.00831689237958037	0.00088228400094414
5	A	26	50	20120618	22	2190	42.52	-0.00848476306496796	0.00070188338339393
5	A	26	50	20120618	22	2192	42.56	-0.00829187706298233	0.00043831781598801
5	A	26	50	20120618	22	2194	42.6	-0.00858450613330857	0.00115668173713105
5	A	26	50	20120618	22	2196	42.64	-0.00837332374335974	0.00087994630592554
5	A	26	50	20120618	22	2198	42.68	-0.00852102067228008	0.00040386898782217
5	A	26	50	20120618	22	2200	42.72	-0.00824014498944937	0.00128693094764697
5	A	26	50	20120618	22	2202	42.76	-0.00834323634982025	0.00112799229369797
5	A	26	50	20120618	22	2204	42.8	-0.00825554662367175	0.00035674527060355
5	A	26	50	20120618	22	2206	42.84	-0.00844387673666619	0.0008416373818412
5	A	26	50	20120618	22	2208	42.88	-0.00892894845302626	0.00050351659674732
5	A	26	50	20120618	22	2210	42.92	-0.00893601244977031	0.0004617902255895
5	A	26	50	20120618	22	2212	42.96	-0.00901539225702631	0.00032956125750762
5	A	26	50	20120618	22	2214	43	-0.00924761178082223	0.00132694244343905
5	A	26	50	20120618	22	2216	43.04	-0.0093371067505831	0.00162416841494979
5	A	26	50	20120618	22	2218	43.08	-0.00925528176807776	0.00187534688576287
5	A	26	50	20120618	22	2220	43.12	-0.00953988241872108	0.00203250426701939
5	A	26	50	20120618	22	2222	43.16	-0.0100864971030710	0.00119590212185635
5	A	26	50	20120618	22	2224	43.2	-0.0102145039365625	0.00146617883972250
5	A	26	50	20120618	22	2226	43.24	-0.0103592741505155	0.00167648371015588
5	A	26	50	20120618	22	2228	43.28	-0.0104417164372408	0.00202075349581895
5	A	26	50	20120618	22	2230	43.32	-0.0106508750875819	0.00213514569534541
5	A	26	50	20120618	22	2232	43.36	-0.0105795987240383	0.00147069159520003
5	A	26	50	20120618	22	2234	43.4	-0.0105655866960623	0.00216621455309718
5	A	26	50	20120618	22	2236	43.44	-0.0107589358529896	0.00187078746123778
5	A	26	50	20120618	22	2238	43.48	-0.0105776018544882	0.00172263091290967
5	A	26	50	20120618	22	2240	43.52	-0.0106765197292152	0.00235196514055386
5	A	26	50	20120618	22	2242	43.56	-0.0107032688716407	0.00196396645732864
5	A	26	50	20120618	22	2244	43.6	-0.0103951760831167	0.00197212010562250
5	A	26	50	20120618	22	2246	43.64	-0.0104164769677931	0.00124200689820327
5	A	26	50	20120618	22	2248	43.68	-0.0106076567211157	0.00143390790044271
5	A	26	50	20120618	22	2250	43.72	-0.0102827793389267	0.00171284314084449
5	A	26	50	20120618	22	2252	43.76	-0.0103046303526789	0.00096811969311238
5	A	26	50	20120618	22	2254	43.8	-0.0103782663315514	0.00094754076445951
5	A	26	50	20120618	22	2256	43.84	-0.0104207033450243	0.00083927918072594
5	A	26	50	20120618	22	2258	43.88	-0.0105451173689605	0.00135958814931288
5	A	26	50	20120618	22	2260	43.92	-0.0105326589960041	0.00088077871202835
5	A	26	50	20120618	22	2262	43.96	-0.0108458491758923	0.00089576782015459
5	A	26	50	20120618	22	2264	44	-0.0107620796497387	0.00168104667021487
5	A	26	50	20120618	22	2266	44.04	-0.0110884348851004	0.00133862031193035
5	A	26	50	20120618	22	2268	44.08	-0.0110397081568089	0.00085014387641887
5	A	26	50	20120618	22	2270	44.12	-0.0107429580681619	0.00125696503505249
5	A	26	50	20120618	22	2272	44.16	-0.0107683794761844	0.00061636256587535
5	A	26	50	20120618	22	2274	44.2	-0.0111401067131356	0.00108444017283113
5	A	26	50	20120618	22	2276	44.24	-0.0111957220756895	0.0008136550451893
5	A	26	50	20120618	22	2278	44.28	-0.0111684312894696	0.00145523070542939
5	A	26	50	20120618	22	2280	44.32	-0.0111922593737821	0.00158974928526875
5	A	26	50	20120618	22	2282	44.36	-0.0112214183361179	0.00089737648808179
5	A	26	50	20120618	22	2284	44.4	-0.0113177998188207	0.00081862176322036
5	A	26	50	20120618	22	2286	44.44	-0.0115495795221987	0.00020785545254335
5	A	26	50	20120618	22	2288	44.48	-0.0115537613517027	-0.0003756108795256
5	A	26	50	20120618	22	2290	44.52	-0.0116658337955095	-0.000177030992108350
5	A	26	50	20120618	22	2292	44.56	-0.0116340186784741	0.00044457712521508
5	A	26	50	20120618	22	2294	44.6	-0.0117996605632874	-0.00017855860438522
5	A	26	50	20120618	22	2296	44.64	-0.0118311989399419	-0.00012490192761523
5	A	26	50	20120618	22	2298	44.68	-0.0117869658752448	0.0001487095058310
5	A	26	50	20120618	22	2300	44.72	-0.0118432720811239	0.00027381720151956
5	A	26	50	20120618	22	2302	44.76	-0.01201800806625	-0.00109793177021616
5	A	26	50	20120618	22	2304	44.8	-0.0126356863457131	-0.00202765768643045
5	A	26	50	20120618	22	2306	44.84	-0.0127281504568482	-0.00259390596837751
5	A	26	50	20120618	22	2308	44.88	-0.0127774796401173	-0.00230933650114324
5	A	26	50	20120618	22	2310	44.92	-0.012925020298439	-0.00281347959449868
5	A	26	50	20120618	22	2312	44.96	-0.0133584293791520	-0.00245621177198384
5	A	26	50	20120618	22	2314	45	-0.0129896788496175	-0.00258822295117712
5	A	26	50	20120618	22	2316	45.04	-0.0131714045852756	-0.00275512914291517
5	A	26	50	20120618	22	2318	45.08	-0.0131994350051887	-0.00334813646678267
5	A	26	50	20120618	22	2320	45.12	-0.0133575914576163	-0.00308402713426203
5	A	26	50	20120618	22	2322	45.16	-0.0132745113605744	-0.0025578923129049
5	A	26	50	20120618	22	2324	45.2	-0.0130845315674594	-0.00281141272137728
5	A	26	50	20120618	22	2326	45.24	-0.0131636341888572	-0.00314120166726843
5	A	26	50	20120618	22	2328	45.28	-0.0130093010627954	-0.00398089096992746
5	A	26	50	20120618	22	2330	45.32	-0.0128018217910597	-0.00374591938653917
5	A	26	50	20120618	22	2332	45.36	-0.0127634471060447	-0.00392069496964505
5	A	26	50	20120618	22	2334	45.4	-0.0129650149650897	-0.0038270457475447
5	A	26	50	20120618	22	2336	45.44	-0.0131515709471701	-0.00437606466566137
5	A	26	50	20120618	22	2338	45.48	-0.0129155457746779	-0.0040153624255103
5	A	26	50	20120618	22	2340	45.52	-0.0130921244800758	-0.00453691024517788
5	A	26	50	20120618	22	2342	45.56	-0.0129014884918679	-0.00438414689617033
5	A	26	50	20120618	22	2344	45.6	-0.0118252719709020	-0.00582769124782705
5	A	26	50	20120618	22	2346	45.64	-0.0119929057755179	-0.0054814846966903
5	A	26	50	20120618	22	2348	45.68	-0.0118892085660569	-0.00532645153491515
5	A	26	50	20120618	22	2350	45.72	-0.0118319894853232	-0.00505615289673878
5	A	26	50	20120618	22	2352	45.76	-0.0115935318655037	-0.00558169586972006
5	A	26	50	20120618	22	2354	45.8	-0.0111265656182759	-0.00613197343790724
5	A	26	50	20120618	22	2356	45.84	-0.0113838676338141	-0.00676520170259542
5	A	26	50	20120618	22	2358	45.88	-0.0108609904533979	-0.00668739167239365
5	A	26	50	20120618	22	2360	45.92	-0.0107596337673826	-0.00665475162337408
5	A	26	50	20120618	22	2362	45.96	-0.0106348152783676	-0.00682148740237787
5	A	26	50	20120618	22	2364	46	-0.0105329565465376	-0.00659489503434664
5	A	26	50	20120618	22	2366	46.04	-0.0105484633982491	-0.00785390572931709
5	A	26	50	20120618	22	2368	46.08	-0.0104340323078496	-0.00726691517705071
5	A	26	50	20120618	22	2370	46.12	-0.0103638943862237	-0.0076351976018961
5	A	26	50	20120618	22	2372	46.16	-0.0102108128391647	-0.00703110920766062
5	A	26	50	20120618	22	2374	46.2	-0.0095689508006782	-0.00729966129208746
5	A	26	50	20120618	22	2376	46.24	-0.0095519660957941	-0.00787055102294619
5	A	26	50	20120618	22	2378	46.28	-0.0092402875687827	-0.00750339289788293
5	A	26	50	20120618	22	2380	46.32	-0.00865447788484089	-0.00768248890342186
5	A	26	50	20120618	22	2382	46.36	-0.00827766068114658	-0.00827863648850459
5	A	26	50	20120618	22	2384	46.4	-0.00797967881248675	-0.00902997279885439
5	A	26	50	20120618	22	2386	46.44	-0.00737397114372236	-0.00915896321787839
5	A	26	50	20120618	22	2388	46.48	-0.00722254422653126	-0.00958159386992579
5	A	26	50	20120618	22	2390	46.52	-0.00695033640004569	-0.0095520933750147
5	A	26	50	20120618	22	2392	46.56	-0.00698040965144955	-0.00942281304221039
5	A	26	50	20120618	22	2394	46.6	-0.00650174785806094	-0.0097247829931161
5	A	26	50	20120618	22	2396	46.64	-0.00657656682657829	-0.0106171588220413
5	A	26	50	20120618	22	2398	46.68	-0.00625642423139608	-0.0105043399351030
5	A	26	50	20120618	22	2400	46.72	-0.00617432913410032	-0.0105126130844429
5	A	26	50	20120618	22	2402	46.76	-0.00642398732533386	-0.0108278907849705
5	A	26	50	20120618	22	2404	46.8	-0.00620133354207384	-0.0113959238044333
5	A	26	50	20120618	22	2406	46.84	-0.00579406124931382	-0.0126591205715484
5	A	26	50	20120618	22	2408	46.88	-0.00574640932332966	-0.0117595463955907
5	A	26	50	20120618	22	2410	46.92	-0.00603408864618759	-0.0118236385542374
5	A	26	50	20120618	22	2412	46.96	-0.00583746346354305	-0.0118175079384446
5	A	26	50	20120618	22	2414	47	-0.00567109538006548	-0.0120393414778384
5	A	26	50	20120618	22	2416	47.04	-0.0056280820745659	-0.0119143037857212
5	A	26	50	20120618	22	2418	47.08	-0.00542535456039972	-0.0115369208966019
5	A	26	50	20120618	22	2420	47.12	-0.00532717278383196	-0.0123427044291031
5	A	26	50	20120618	22	2422	47.16	-0.00541484695363129	-0.0118853406919638
5	A	26	50	20120618	22	2424	47.2	-0.00537078713009555	-0.0112458969586690
5	A	26	50	20120618	22	2426	47.24	-0.005295487328967	-0.0118522480946043
5	A	26	50	20120618	22	2428	47.28	-0.00519101230204668	-0.0114565864951913
5	A	26	50	20120618	22	2430	47.32	-0.00497184455521791	-0.0123219791293465
5	A	26	50	20120618	22	2432	47.36	-0.00463881140341467	-0.0118090580124094
5	A	26	50	20120618	22	2434	47.4	-0.00413895054872609	-0.0118491438958348
5	A	26	50	20120618	22	2436	47.44	-0.00309114557822824	-0.0131032543408117
5	A	26	50	20120618	22	2438	47.48	-0.00349463484970891	-0.0135126833092543
5	A	26	50	20120618	22	2440	47.52	-0.00353194887455212	-0.0131196521470674
5	A	26	50	20120618	22	2442	47.56	-0.00348958610729124	-0.0125852844814569
5	A	26	50	20120618	22	2444	47.6	-0.00294417343375862	-0.0134144873905509
5	A	26	50	20120618	22	2446	47.64	-0.00241820619670863	-0.0131454827577841
5	A	26	50	20120618	22	2448	47.68	-0.00185029338539865	-0.0136147541731186
5	A	26	50	20120618	22	2450	47.72	-0.00106224409096968	-0.0142024518321662
5	A	26	50	20120618	22	2452	47.76	-0.00108396641128773	-0.0138635496940791
5	A	26	50	20120618	22	2454	47.8	-0.0007523686862503	-0.0143369223287444
5	A	26	50	20120618	22	2456	47.84	-0.00035406250747573	-0.0148780782194543
5	A	26	50	20120618	22	2458	47.88	0.000152317871735390	-0.0147552325583588
5	A	26	50	20120618	22	2460	47.92	0.00065502836675216	-0.015386579919009
5	A	26	50	20120618	22	2462	47.96	0.0011368862827917	-0.0159262084590715
5	A	26	50	20120618	22	2464	48	0.0010245482284646	-0.0158711036276136
5	A	26	50	20120618	22	2466	48.04	0.0009776529067363	-0.0155196149888214
5	A	26	50	20120618	22	2468	48.08	0.0010755235563204	-0.0161847125561377
5	A	26	50	20120618	22	2470	48.12	0.00119085267233190	-0.0157039506556089
5	A	26	50	20120618	22	2472	48.16	0.0010817885224017	-0.0152375713070095
5	A	26	50	20120618	22	2474	48.2	0.0009916819052751	-0.0158891207083983
5	A	26	50	20120618	22	2476	48.24	0.0014970794060603	-0.0164317968786877
5	A	26	50	20120618	22	2478	48.28	0.00150834361708460	-0.0169614693552711
5	A	26	50	20120618	22	2480	48.32	0.0016451829213799	-0.0167990327854969
5	A	26	50	20120618	22	2482	48.36	0.0019781312203694	-0.0167237541975718
5	A	26	50	20120618	22	2484	48.4	0.0019336471327649	-0.0175006594891293
5	A	26	50	20120618	22	2486	48.44	0.0020974908450337	-0.0176261638717221
5	A	26	50	20120618	22	2488	48.48	0.0026173203952229	-0.0186589993916622
5	A	26	50	20120618	22	2490	48.52	0.0025223559545096	-0.0180246538982597
5	A	26	50	20120618	22	2492	48.56	0.0025318806828522	-0.0181643287007475
5	A	26	50	20120618	22	2494	48.6	0.0031317900760108	-0.0190224734903955
5	A	26	50	20120618	22	2496	48.64	0.0037136541041136	-0.01993359472009
5	A	26	50	20120618	22	2498	48.68	0.0043352716754547	-0.0205556365554998
5	A	26	50	20120618	22	2500	48.72	0.0044876178314614	-0.0196039768940399
5	A	26	50	20120618	22	2502	48.76	0.0049238885733178	-0.0200238710428441
5	A	26	50	20120618	22	2504	48.8	0.004930047473382	-0.0197459002960919
5	A	26	50	20120618	22	2506	48.84	0.0048842481671645	-0.0195744763991288
5	A	26	50	20120618	22	2508	48.88	0.0053467242863318	-0.0200811608342558
5	A	26	50	20120618	22	2510	48.92	0.0053289546929206	-0.0201689339990045
5	A	26	50	20120618	22	2512	48.96	0.0055907751207905	-0.0205898958790483
5	A	26	50	20120618	22	2514	49	0.0060954230883877	-0.0218260033853761
5	A	26	50	20120618	22	2516	49.04	0.0065102189972995	-0.0217842770142183
5	A	26	50	20120618	22	2518	49.08	0.00621230076825	-0.0216133834473411
5	A	26	50	20120618	22	2520	49.12	0.0070108718115831	-0.0226370265791259
5	A	26	50	20120618	22	2522	49.16	0.0071158276711146	-0.0222974526895966
5	A	26	50	20120618	22	2524	49.2	0.0072866293141102	-0.0229893213196486
5	A	26	50	20120618	22	2526	49.24	0.0080708955872598	-0.0230049342373772
5	A	26	50	20120618	22	2528	49.28	0.0084508099186557	-0.0233097821128824
5	A	26	50	20120618	22	2530	49.32	0.0092400825078161	-0.0239963827974145
5	A	26	50	20120618	22	2532	49.36	0.0094620150421594	-0.023498961461121
5	A	26	50	20120618	22	2534	49.4	0.0098744562854899	-0.0245336849561669
5	A	26	50	20120618	22	2536	49.44	0.010486824900133	-0.0241751676759697
5	A	26	50	20120618	22	2538	49.48	0.0105271299866607	-0.0238086035206026
5	A	26	50	20120618	22	2540	49.52	0.0113056050552724	-0.0245011933995714
5	A	26	50	20120618	22	2542	49.56	0.0123323382436909	-0.0253194432246248
5	A	26	50	20120618	22	2544	49.6	0.0125844500954551	-0.0248441684727181
5	A	26	50	20120618	22	2546	49.64	0.0128837047563211	-0.0254938511122045
5	A	26	50	20120618	22	2548	49.68	0.0131589389998301	-0.025409677120972
5	A	26	50	20120618	22	2550	49.72	0.0136089629685807	-0.025519540301565
5	A	26	50	20120618	22	2552	49.76	0.0143403871519722	-0.0265526303799464
5	A	26	50	20120618	22	2554	49.8	0.0146867280533974	-0.0262318867440001
5	A	26	50	20120618	22	2556	49.84	0.0152089829798462	-0.0257056720195767
5	A	26	50	20120618	22	2558	49.88	0.0158088004491233	-0.0262646611433081
5	A	26	50	20120618	22	2560	49.92	0.0161190223361654	-0.0266377872496047
5	A	26	50	20120618	22	2562	49.96	0.0158808475590584	-0.0257182868045531
5	A	26	50	20120618	22	2564	50	0.0162341746754817	-0.0263065430779578
5	A	26	50	20120618	22	2566	50.04	0.016415809194365	-0.0258663903198726
5	A	26	50	20120618	22	2568	50.08	0.0166161537586786	-0.0265425753215179
5	A	26	50	20120618	22	2570	50.12	0.0168932476930222	-0.0266908768267361
5	A	26	50	20120618	22	2572	50.16	0.016876079140375	-0.0267319455885875
5	A	26	50	20120618	22	2574	50.2	0.0168403985321963	-0.0261476349710218
5	A	26	50	20120618	22	2576	50.24	0.0170729164550539	-0.0261968283897889
5	A	26	50	20120618	22	2578	50.28	0.017775115915179	-0.026982805861349
5	A	26	50	20120618	22	2580	50.32	0.018083428613912	-0.0273545884647613
5	A	26	50	20120618	22	2582	50.36	0.0182967485876603	-0.0274242526248438
5	A	26	50	20120618	22	2584	50.4	0.0188312930299661	-0.0283556819612939
5	A	26	50	20120618	22	2586	50.44	0.0187814420018924	-0.0288562428516959
5	A	26	50	20120618	22	2588	50.48	0.0188886606031238	-0.0283596912567433
5	A	26	50	20120618	22	2590	50.52	0.0190958782453505	-0.0290118911963707
5	A	26	50	20120618	22	2592	50.56	0.0191603946680659	-0.0290820079047931
5	A	26	50	20120618	22	2594	50.6	0.0193416968467622	-0.0296619768867223
5	A	26	50	20120618	22	2596	50.64	0.0195980866945526	-0.0288414572489013
5	A	26	50	20120618	22	2598	50.68	0.0198800172392795	-0.0295876599640196
5	A	26	50	20120618	22	2600	50.72	0.0201592749203735	-0.0300872096917245
5	A	26	50	20120618	22	2602	50.76	0.0200648195965426	-0.0296678812283452
5	A	26	50	20120618	22	2604	50.8	0.0201819023373715	-0.029225812210883
5	A	26	50	20120618	22	2606	50.84	0.0204450450549222	-0.0292602200268556
5	A	26	50	20120618	22	2608	50.88	0.0202230347388331	-0.0292435110936161
5	A	26	50	20120618	22	2610	50.92	0.0204255218366937	-0.0292715408064224
5	A	26	50	20120618	22	2612	50.96	0.0203662875016337	-0.030026002528745
5	A	26	50	20120618	22	2614	51	0.0207099201840869	-0.0309372015401854
5	A	26	50	20120618	22	2616	51.04	0.0206503605799076	-0.0306137921116741
5	A	26	50	20120618	22	2618	51.08	0.0208641331019959	-0.0305506333339785
5	A	26	50	20120618	22	2620	51.12	0.0210792774112397	-0.0314579503291902
5	A	26	50	20120618	22	2622	51.16	0.0208775752019062	-0.0309160590474279
5	A	26	50	20120618	22	2624	51.2	0.0212920104863597	-0.0315499802767617
5	A	26	50	20120618	22	2626	51.24	0.0215212262205491	-0.0322753586971741
5	A	26	50	20120618	22	2628	51.28	0.0216844335367148	-0.0321575476363606
5	A	26	50	20120618	22	2630	51.32	0.0216862154458034	-0.0336934401336403
5	A	26	50	20120618	22	2632	51.36	0.0221132301598941	-0.0337389141707384
5	A	26	50	20120618	22	2634	51.4	0.0219493864476254	-0.0347320527159827
5	A	26	50	20120618	22	2636	51.44	0.0217756361693522	-0.0345010550727047
5	A	26	50	20120618	22	2638	51.48	0.0220141432866464	-0.0358963888840201
5	A	26	50	20120618	22	2640	51.52	0.0225287473177227	-0.0358525765478578
5	A	26	50	20120618	22	2642	51.56	0.0224076128550377	-0.0368204006703356
5	A	26	50	20120618	22	2644	51.6	0.0229108183248013	-0.0382519807752546
5	A	26	50	20120618	22	2646	51.64	0.0229312254265063	-0.0381537919276191
5	A	26	50	20120618	22	2648	51.68	0.0231867455329559	-0.0383656694035338
5	A	26	50	20120618	22	2650	51.72	0.0234370330492247	-0.0379231902641385
5	A	26	50	20120618	22	2652	51.76	0.0232606381915899	-0.0379872965649209
5	A	26	50	20120618	22	2654	51.8	0.0231719175037544	-0.0380326008963915
5	A	26	50	20120618	22	2656	51.84	0.0230406926273018	-0.0399966465496796
5	A	26	50	20120618	22	2658	51.88	0.0230289758679375	-0.040597807521841
5	A	26	50	20120618	22	2660	51.92	0.0230191470836791	-0.0400549616459241
5	A	26	50	20120618	22	2662	51.96	0.0232571309419552	-0.0407188217763733
5	A	26	50	20120618	22	2664	52	0.023383611131906	-0.0409584814777208
5	A	26	50	20120618	22	2666	52.04	0.0237563483294729	-0.0423965033254165
5	A	26	50	20120618	22	2668	52.08	0.0234173047700296	-0.0433686902967342
5	A	26	50	20120618	22	2670	52.12	0.0237518299171411	-0.0435052396872492
5	A	26	50	20120618	22	2672	52.16	0.0236602808021809	-0.044163888440721
5	A	26	50	20120618	22	2674	52.2	0.0239632477736481	-0.044354482002522
5	A	26	50	20120618	22	2676	52.24	0.0239520613443697	-0.0448917558770032
5	A	26	50	20120618	22	2678	52.28	0.0239636720377168	-0.0453667760704687
5	A	26	50	20120618	22	2680	52.32	0.0240661318103107	-0.0468012835974618
5	A	26	50	20120618	22	2682	52.36	0.0245405297498088	-0.0467937175549031
5	A	26	50	20120618	22	2684	52.4	0.0244565254642038	-0.0464190923822305
5	A	26	50	20120618	22	2686	52.44	0.0246842138477459	-0.0475086025106827
5	A	26	50	20120618	22	2688	52.48	0.0247198520295177	-0.0474501954905567
5	A	26	50	20120618	22	2690	52.52	0.0251843504740791	-0.0479774850172875
5	A	26	50	20120618	22	2692	52.56	0.0253662183382003	-0.0483427763804485
5	A	26	50	20120618	22	2694	52.6	0.0257686328073736	-0.0495966888355266
5	A	26	50	20120618	22	2696	52.64	0.0257221051811715	-0.049682107334694
5	A	26	50	20120618	22	2698	52.68	0.0262727292316815	-0.0496478126558064
5	A	26	50	20120618	22	2700	52.72	0.0259657034672903	-0.0487487970942058
5	A	26	50	20120618	22	2702	52.76	0.0265000640618329	-0.0490441555967075
5	A	26	50	20120618	22	2704	52.8	0.0266336365327991	-0.0487148559687089
5	A	26	50	20120618	22	2706	52.84	0.0267315001113153	-0.0493662427355379
5	A	26	50	20120618	22	2708	52.88	0.0270625675062668	-0.0496176899069279
5	A	26	50	20120618	22	2710	52.92	0.0267520769186478	-0.0488064262968725
5	A	26	50	20120618	22	2712	52.96	0.0266731638018674	-0.0490365188434706
5	A	26	50	20120618	22	2714	53	0.0266861745666412	-0.0493053608416778
5	A	26	50	20120618	22	2716	53.04	0.027010241604459	-0.0501640006060726
5	A	26	50	20120618	22	2718	53.08	0.0268513547107264	-0.0502714101261348
5	A	26	50	20120618	22	2720	53.12	0.026893427564207	-0.0505869918825784
5	A	26	50	20120618	22	2722	53.16	0.0269757347935371	-0.0504994520630675
5	A	26	50	20120618	22	2724	53.2	0.0270537993821801	-0.0509880628488674
5	A	26	50	20120618	22	2726	53.24	0.0271397128560943	-0.0512197817410622
5	A	26	50	20120618	22	2728	53.28	0.0274750936024111	-0.0519843763035592
5	A	26	50	20120618	22	2730	53.32	0.02755669372496	-0.0522820682584388
5	A	26	50	20120618	22	2732	53.36	0.0274328086168961	-0.0515806183315017
5	A	26	50	20120618	22	2734	53.4	0.0278614567476514	-0.052142768222545
5	A	26	50	20120618	22	2736	53.44	0.0278036861236285	-0.0515352927868277
5	A	26	50	20120618	22	2738	53.48	0.0276157371411891	-0.0518028619928286
5	A	26	50	20120618	22	2740	53.52	0.027151450828662	-0.0519362223317604
5	A	26	50	20120618	22	2742	53.56	0.0269667545374161	-0.0513149583138099
5	A	26	50	20120618	22	2744	53.6	0.0266720324310175	-0.0517783960981996
5	A	26	50	20120618	22	2746	53.64	0.0265415712298886	-0.0509634555328821
5	A	26	50	20120618	22	2748	53.68	0.0265005590365798	-0.0504977550067926
5	A	26	50	20120618	22	2750	53.72	0.0267935840867035	-0.0508399946888869
5	A	26	50	20120618	22	2752	53.76	0.026725984678422	-0.0517199183673955
5	A	26	50	20120618	22	2754	53.8	0.0265443289463352	-0.0513863760987098
5	A	26	50	20120618	22	2756	53.84	0.0266676483689741	-0.0509199684658391
5	A	26	50	20120618	22	2758	53.88	0.0267073170593987	-0.0512450254531506
5	A	26	50	20120618	22	2760	53.92	0.0265670270740113	-0.0504761175392883
5	A	26	50	20120618	22	2762	53.96	0.0261719665153624	-0.0507919821384444
5	A	26	50	20120618	22	2764	54	0.026152662500236	-0.0513898409219376
5	A	26	50	20120618	22	2766	54.04	0.0263585012842394	-0.051765526754782
5	A	26	50	20120618	22	2768	54.08	0.0258959827386653	-0.0510558036785051
5	A	26	50	20120618	22	2770	54.12	0.0260079884528052	-0.0501955375685135
5	A	26	50	20120618	22	2772	54.16	0.0257332774683143	-0.0504674201258797
5	A	26	50	20120618	22	2774	54.2	0.0260463843510237	-0.0510159935667243
5	A	26	50	20120618	22	2776	54.24	0.02609425548011	-0.0515291409578313
5	A	26	50	20120618	22	2778	54.28	0.0260768606532928	-0.0513424647675981
5	A	26	50	20120618	22	2780	54.32	0.0257413384856198	-0.0512194988983497
5	A	26	50	20120618	22	2782	54.36	0.0255825223025653	-0.0517598699005325
5	A	26	50	20120618	22	2784	54.4	0.0248221703807554	-0.0514308531152464
5	A	26	50	20120618	22	2786	54.44	0.0244754052152615	-0.0508883607927201
5	A	26	50	20120618	22	2788	54.48	0.0243354687832647	-0.0515637184794314
5	A	26	50	20120618	22	2790	54.52	0.0241488633037095	-0.0512670871847236
5	A	26	50	20120618	22	2792	54.56	0.0242630610488712	-0.051068885153957
5	A	26	50	20120618	22	2794	54.6	0.0238010374780439	-0.0528899679582248
5	A	26	50	20120618	22	2796	54.64	0.0235133157287791	-0.0532072467709433
5	A	26	50	20120618	22	2798	54.68	0.0232978602925515	-0.0530408645453301
5	A	26	50	20120618	22	2800	54.72	0.0228905667865881	-0.0524549558664389
5	A	26	50	20120618	22	2802	54.76	0.0224185730101461	-0.0524850079046393
5	A	26	50	20120618	22	2804	54.8	0.022353589896955	-0.0518252065671141
5	A	26	50	20120618	22	2806	54.84	0.0220720906873647	-0.0525500617285085
5	A	26	50	20120618	22	2808	54.88	0.0217560139561743	-0.0528982411075647
5	A	26	50	20120618	22	2810	54.92	0.0218313208283706	-0.0528592795239213
5	A	26	50	20120618	22	2812	54.96	0.0213724792380587	-0.0522180043840633
5	A	26	50	20120618	22	2814	55	0.0211707416733862	-0.0515580616251819
5	A	26	50	20120618	22	2816	55.04	0.0212974552085748	-0.0511588291365239
5	A	26	50	20120618	22	2818	55.08	0.0213454677590174	-0.0521238177608092
5	A	26	50	20120618	22	2820	55.12	0.0208239057972142	-0.0509396967450342
5	A	26	50	20120618	22	2822	55.16	0.0211493870485943	-0.0508559045914636
5	A	26	50	20120618	22	2824	55.2	0.0210392198120855	-0.0507236756233817
5	A	26	50	20120618	22	2826	55.24	0.0210856060169313	-0.0515884672167729
5	A	26	50	20120618	22	2828	55.28	0.0205971366524876	-0.0509339691801066
5	A	26	50	20120618	22	2830	55.32	0.0205971366524876	-0.0509339691801066
5	A	26	50	20120618	22	2832	55.36	0.020502030790418	-0.0503905576187647
5	A	26	50	20120618	22	2834	55.4	0.0203246884096965	-0.0495441508016845
5	A	26	50	20120618	22	2836	55.44	0.0204814539830855	-0.0491758188793644
5	A	26	50	20120618	22	2838	55.48	0.0202629579876989	-0.0492412969673023
5	A	26	50	20120618	22	2840	55.52	0.0205236682579224	-0.0491529793303321
5	A	26	50	20120618	22	2842	55.56	0.020335719275483	-0.049769717864883
5	A	26	50	20120618	22	2844	55.6	0.020407844167164	-0.0490169319856318
5	A	26	50	20120618	22	2846	55.64	0.0204545839254004	-0.048792425582605
5	A	26	50	20120618	22	2848	55.68	0.0205191427745228	-0.0483852027873197
5	A	26	50	20120618	22	2850	55.72	0.0204146323922634	-0.0478298411213758
5	A	26	50	20120618	22	2852	55.76	0.0204222691455002	-0.0483443320153671
5	A	26	50	20120618	22	2854	55.8	0.0208220673195831	-0.0475068347437298
5	A	26	50	20120618	22	2856	55.84	0.0205132737882389	-0.0477109764714583
5	A	26	50	20120618	22	2858	55.88	0.0207840956854334	-0.0470277698994759
5	A	26	50	20120618	22	2860	55.92	0.0210313002161362	-0.0478878945881112
5	A	26	50	20120618	22	2862	55.96	0.0211448615651947	-0.0478463167093774
5	A	26	50	20120618	22	2864	56	0.0212687466732586	-0.0467101375333669
5	A	26	50	20120618	22	2866	56.04	0.0212503618969478	-0.0462095059322868
5	A	26	50	20120618	22	2868	56.08	0.0214438263122804	-0.0453935047067975
5	A	26	50	20120618	22	2870	56.12	0.0218275731624304	-0.045250739847676
5	A	26	50	20120618	22	2872	56.16	0.021778499951816	-0.0450605281235368
5	A	26	50	20120618	22	2874	56.2	0.0219533674588034	-0.0446914890944355
5	A	26	50	20120618	22	2876	56.24	0.0219320835446897	-0.044185837035209
5	A	26	50	20120618	22	2878	56.28	0.0219238103953498	-0.043513590618335
5	A	26	50	20120618	22	2880	56.32	0.0221953747546645	-0.0423097766787039
5	A	26	50	20120618	22	2882	56.36	0.0221948444245786	-0.0427017613228547
5	A	26	50	20120618	22	2884	56.4	0.022308038078111	-0.042944100958903
5	A	26	50	20120618	22	2886	56.44	0.0224415256962634	-0.0425270635214948
5	A	26	50	20120618	22	2888	56.48	0.0226091807140827	-0.0427716517571072
5	A	26	50	20120618	22	2890	56.52	0.0224386548427318	-0.0419535009270031
5	A	26	50	20120618	22	2892	56.56	0.0225349486441937	-0.0405275635341979
5	A	26	50	20120618	22	2894	56.6	0.0227103464812671	-0.0405087191384793
5	A	26	50	20120618	22	2896	56.64	0.0227825067282872	-0.0402966931701405
5	A	26	50	20120618	22	2898	56.68	0.0227831431243902	-0.0392180017754404
5	A	26	50	20120618	22	2900	56.72	0.0227294030090201	-0.0391888689760556
5	A	26	50	20120618	22	2902	56.76	0.0227916354768323	-0.0387917507366734
5	A	26	50	20120618	22	2904	56.8	0.0226670220487838	-0.0395724178363068
5	A	26	50	20120618	22	2906	56.84	0.0230038806482732	-0.0386671868060996
5	A	26	50	20120618	22	2908	56.88	0.0226022227833558	-0.0384081240946763
5	A	26	50	20120618	22	2910	56.92	0.0227006237630258	-0.0379895451644851
5	A	26	50	20120618	22	2912	56.96	0.0228694950045087	-0.037986278331156
5	A	26	50	20120618	22	2914	57	0.0231420634554527	-0.0375681873046438
5	A	26	50	20120618	22	2916	57.04	0.0232721074635807	-0.0375517046455744
5	A	26	50	20120618	22	2918	57.08	0.0229729659397998	-0.0374890903401003
5	A	26	50	20120618	22	2920	57.12	0.0232412563947176	-0.0367436442292378
5	A	26	50	20120618	22	2922	57.16	0.0232213866941662	-0.0369134205674007
5	A	26	50	20120618	22	2924	57.2	0.0235496044487896	-0.0371914761669667
5	A	26	50	20120618	22	2926	57.24	0.0235661366053337	-0.0358830599211947
5	A	26	50	20120618	22	2928	57.28	0.0234054324471735	-0.0356458043829032
5	A	26	50	20120618	22	2930	57.32	0.0234713277281122	-0.0358309320092856
5	A	26	50	20120618	22	2932	57.36	0.023629005469249	-0.0352989119381887
5	A	26	50	20120618	22	2934	57.4	0.0234505458598132	-0.0348945741385706
5	A	26	50	20120618	22	2936	57.44	0.0238784727416516	-0.0349402673787709
5	A	26	50	20120618	22	2938	57.48	0.0240739594823785	-0.0341915402924437
5	A	26	50	20120618	22	2940	57.52	0.0236671821643653	-0.0338340766013505
5	A	26	50	20120618	22	2942	57.56	0.0239434699969783	-0.0345912960401197
5	A	26	50	20120618	22	2944	57.6	0.0236844779962331	-0.0341378072481413
5	A	26	50	20120618	22	2946	57.64	0.0233720570071014	-0.0344432985908173
5	A	26	50	20120618	22	2948	57.68	0.0232228574762711	-0.0335442830292168
5	A	26	50	20120618	22	2950	57.72	0.0229769115956388	-0.0335435900645712
5	A	26	50	20120618	22	2952	57.76	0.0231581925611316	-0.0335884418477019
5	A	26	50	20120618	22	2954	57.8	0.0227986216918304	-0.0332349662388545
5	A	26	50	20120618	22	2956	57.84	0.0228661362472981	-0.0329271767991397
5	A	26	50	20120618	22	2958	57.88	0.0229192399665652	-0.0335082064412406
5	A	26	50	20120618	22	2960	57.92	0.0229192399665652	-0.0335082064412406
5	A	26	50	20120618	22	2962	57.96	0.0229231007695905	-0.0334436758763895
5	A	26	50	20120618	22	2964	58	0.0228479070344791	-0.0328083687177647
5	A	26	50	20120618	22	2966	58.04	0.0230173015349802	-0.0333962855799144
5	A	26	50	20120618	22	2968	58.08	0.0231366965149835	-0.0326038663655777
5	A	26	50	20120618	22	2970	58.12	0.0231899557977425	-0.0331844576014744
5	A	26	50	20120618	22	2972	58.16	0.0232909023618247	-0.0328165075168161
5	A	26	50	20120618	22	2974	58.2	0.023127355634404	-0.0333661345467646
5	A	26	50	20120618	22	2976	58.24	0.0233712296921675	-0.0341816478685749
5	A	26	50	20120618	22	2978	58.28	0.0235389271363937	-0.0333764229504309
5	A	26	50	20120618	22	2980	58.32	0.0236262477528024	-0.0333046586832083
5	A	26	50	20120618	22	2982	58.36	0.023286567797256	-0.0331875476581082
5	A	26	50	20120618	22	2984	58.4	0.0236760775676726	-0.0335590262056045
5	A	26	50	20120618	22	2986	58.44	0.0236076367023216	-0.0333675346181914
5	A	26	50	20120618	22	2988	58.48	0.0234923782969882	-0.0327872827935497
5	A	26	50	20120618	22	2990	58.52	0.0234113933573389	-0.0327498980580284
5	A	26	50	20120618	22	2992	58.56	0.0231887466451466	-0.0330689941351744
5	A	26	50	20120618	22	2994	58.6	0.0233871395947442	-0.0342421054983663
5	A	26	50	20120618	22	2996	58.64	0.0235242758838875	-0.0342353596996738
5	A	26	50	20120618	22	2998	58.68	0.0233659405334442	-0.0344748709085973
5	A	26	50	20120618	22	3000	58.72	0.0233868496809639	-0.0335375513726599
5	A	26	50	20120618	22	3002	58.76	0.0231316477725658	-0.0335646406334471
5	A	26	50	20120618	22	3004	58.8	0.0231334862501969	-0.033346427480773
5	A	26	50	20120618	22	3006	58.84	0.0232257495430061	-0.0336256780907992
5	A	26	50	20120618	22	3008	58.88	0.0232868152846294	-0.0339614406747778
5	A	26	50	20120618	22	3010	58.92	0.0233791422170489	-0.0342410519092624
5	A	26	50	20120618	22	3012	58.96	0.0234418130910655	-0.034128459296494
5	A	26	50	20120618	22	3014	59	0.0230770025605157	-0.0339702936516782
5	A	26	50	20120618	22	3016	59.04	0.0231379834493253	-0.0343062825098268
5	A	26	50	20120618	22	3018	59.08	0.0230175065959467	-0.0343931010804209
5	A	26	50	20120618	22	3020	59.12	0.0233470254270474	-0.0335251911461247
5	A	26	50	20120618	22	3022	59.16	0.0231812654554017	-0.0334843345163078
5	A	26	50	20120618	22	3024	59.2	0.0234661234222027	-0.0348293576801418
5	A	26	50	20120618	22	3026	59.24	0.0231095294724503	-0.0337988909679186
5	A	26	50	20120618	22	3028	59.28	0.0232874021832578	-0.033979097131104
5	A	26	50	20120618	22	3030	59.32	0.0235180957706199	-0.0342447925041348
5	A	26	50	20120618	22	3032	59.36	0.0233984674453788	-0.0334555057728388
5	A	26	50	20120618	22	3034	59.4	0.0233858526604024	-0.0338298763870702
5	A	26	50	20120618	22	3036	59.44	0.0234187826232022	-0.0341881178956228
5	A	26	50	20120618	22	3038	59.48	0.0234187826232022	-0.0341881178956228
5	A	26	50	20120618	22	3040	59.52	0.0235414939340094	-0.0341584618372198
5	A	26	50	20120618	22	3042	59.56	0.0237189353096803	-0.0344062744797544
5	A	26	50	20120618	22	3044	59.6	0.0235544481302407	-0.0343887523737166
5	A	26	50	20120618	22	3046	59.64	0.0237319177901829	-0.0346366781533363
5	A	26	50	20120618	22	3048	59.68	0.0234109620222023	-0.0336139896157061
5	A	26	50	20120618	22	3050	59.72	0.0235489397684153	-0.0337489550870312
5	A	26	50	20120618	22	3052	59.76	0.023302428202358	-0.0340773496183499
5	A	26	50	20120618	22	3054	59.8	0.0235640364981936	-0.0341948919785865
5	A	26	50	20120618	22	3056	59.84	0.0233734782917316	-0.0343696109931499
5	A	26	50	20120618	22	3058	59.88	0.0234716176418925	-0.0344380660006366
5	A	26	50	20120618	22	3060	59.92	0.0234180613742854	-0.0333620898959762
5	A	26	50	20120618	22	3062	59.96	0.0235160946584291	-0.0334303681267676
5	A	26	50	20120618	22	3064	60	0.0236668710373816	-0.0343856481749472
5	A	26	50	20120618	22	3066	60.04	0.0235845213816446	-0.0341992972538333
5	A	26	50	20120618	22	3068	60.08	0.023464157665351	-0.0335011141602253
5	A	26	50	20120618	22	3070	60.12	0.0235811414112305	-0.0342050813873034
5	A	26	50	20120618	22	3072	60.16	0.0235646799653645	-0.0340259570974932
5	A	26	50	20120618	22	3074	60.2	0.0235033030967575	-0.0338699693415635
5	A	26	50	20120618	22	3076	60.24	0.0234092296105884	-0.0339828518681121
5	A	26	50	20120618	22	3078	60.28	0.0231955985098563	-0.0337828255018501
5	A	26	50	20120618	22	3080	60.32	0.0232032989027035	-0.0339379010900321
5	A	26	50	20120618	22	3082	60.36	0.023195046966567	-0.0343805994325295
5	A	26	50	20120618	22	3084	60.4	0.0230635958159444	-0.0338343594440629
5	A	26	50	20120618	22	3086	60.44	0.0229484222634248	-0.034176797116056
5	A	26	50	20120618	22	3088	60.48	0.0227221339513095	-0.0343738112074301
5	A	26	50	20120618	22	3090	60.52	0.0228432472007911	-0.033885285274444
5	A	26	50	20120618	22	3092	60.56	0.0227484666078408	-0.0344133809029053
5	A	26	50	20120618	22	3094	60.6	0.0224114665869951	-0.0342886401956362
5	A	26	50	20120618	22	3096	60.64	0.0225019903971226	-0.034209571515364
5	A	26	50	20120618	22	3098	60.68	0.0228265594807551	-0.0350841141112677
5	A	26	50	20120618	22	3100	60.72	0.02272594525686	-0.0344958649089308
5	A	26	50	20120618	22	3102	60.76	0.0225210964223503	-0.0346495192124826
5	A	26	50	20120618	22	3104	60.8	0.0221556070692906	-0.0333554289500975
5	A	26	50	20120618	22	3106	60.84	0.0223226893306172	-0.0332710781821697
5	A	26	50	20120618	22	3108	60.88	0.0220629407256161	-0.0331413523720932
5	A	26	50	20120618	22	3110	60.92	0.0220297279201038	-0.0331912528976416
5	A	26	50	20120618	22	3112	60.96	0.0218806627395618	-0.0337162160430623
5	A	26	50	20120618	22	3114	61	0.0216315773048211	-0.0329428250722073
5	A	26	50	20120618	22	3116	61.04	0.0218649437558161	-0.0328957105473768
5	A	26	50	20120618	22	3118	61.08	0.0215111145935781	-0.0327443826251351
5	A	26	50	20120618	22	3120	61.12	0.0216011010025519	-0.0329296021753991
5	A	26	50	20120618	22	3122	61.16	0.0215826596576986	-0.0328452301942679
5	A	26	50	20120618	22	3124	61.2	0.0210656797478375	-0.0328786904871537
5	A	26	50	20120618	22	3126	61.24	0.021108282931404	-0.0327025855432992
5	A	26	50	20120618	22	3128	61.28	0.0211171995479147	-0.0322959920730491
5	A	26	50	20120618	22	3130	61.32	0.0209875868749232	-0.0335663094054507
5	A	26	50	20120618	22	3132	61.36	0.0213851647337132	-0.0327188702124699
5	A	26	50	20120618	22	3134	61.4	0.0210647322247507	-0.0322586568350025
5	A	26	50	20120618	22	3136	61.44	0.0211004835436075	-0.0319260620894036
5	A	26	50	20120618	22	3138	61.48	0.021088137459208	-0.0325753699622959
5	A	26	50	20120618	22	3140	61.52	0.0204224176379243	-0.0318923543091444
5	A	26	50	20120618	22	3142	61.56	0.0207131940884838	-0.0319996789763929
5	A	26	50	20120618	22	3144	61.6	0.0204364395653952	-0.0320443610538961
5	A	26	50	20120618	22	3146	61.64	0.0203173062149009	-0.031236618835611
5	A	26	50	20120618	22	3148	61.68	0.0202822478606896	-0.0314013605734919
5	A	26	50	20120618	22	3150	61.72	0.0204497543860849	-0.0315108984849655
5	A	26	50	20120618	22	3152	61.76	0.0201182556559969	-0.0314083750727613
5	A	26	50	20120618	22	3154	61.8	0.0198486358403304	-0.0313218959134221
5	A	26	50	20120618	22	3156	61.84	0.0200045387434464	-0.0312805443088584
5	A	26	50	20120618	22	3158	61.88	0.0200369242340248	-0.031226097086707
5	A	26	50	20120618	22	3160	61.92	0.0197099014898616	-0.0316594686907606
5	A	26	50	20120618	22	3162	61.96	0.0195071881178311	-0.0309406805055489
5	A	26	50	20120618	22	3164	62	0.0192883244269182	-0.0313654536911432
5	A	26	50	20120618	22	3166	62.04	0.018931461776589	-0.0303587316246323
5	A	26	50	20120618	22	3168	62.08	0.0188899828928046	-0.0301009629186186
5	A	26	50	20120618	22	3170	62.12	0.0187445522411179	-0.0302495048401424
5	A	26	50	20120618	22	3172	62.16	0.0185907282319386	-0.0304150668218895
5	A	26	50	20120618	22	3174	62.2	0.0185753274462444	-0.0299664641377691
5	A	26	50	20120618	22	3176	62.24	0.0187353669240303	-0.0308505385330832
5	A	26	50	20120618	22	3178	62.28	0.0183943505366675	-0.0299061762136051
5	A	26	50	20120618	22	3180	62.32	0.0186828288901882	-0.0301378456083253
5	A	26	50	20120618	22	3182	62.36	0.0186198256759844	-0.0300285976106319
5	A	26	50	20120618	22	3184	62.4	0.018212680662445	-0.0299807901211559
5	A	26	50	20120618	22	3186	62.44	0.0182849328333467	-0.0298864762186813
5	A	26	50	20120618	22	3188	62.48	0.0183080764382949	-0.0297145573469714
5	A	26	50	20120618	22	3190	62.52	0.0183131393228482	-0.0296041355520213
5	A	26	50	20120618	22	3192	62.56	0.0177043274553144	-0.0291374380053704
5	A	26	50	20120618	22	3194	62.6	0.0179724411335369	-0.029442080819909
5	A	26	50	20120618	22	3196	62.64	0.0174687124047553	-0.0293888922478281
5	A	26	50	20120618	22	3198	62.68	0.017372878222701	-0.0295073538468803
5	A	26	50	20120618	22	3200	62.72	0.0173603553616062	-0.0286347204392858
5	A	26	50	20120618	22	3202	62.76	0.0171532013589898	-0.0286945133887029
5	A	26	50	20120618	22	3204	62.8	0.016810678834183	-0.0288630876453378
5	A	26	50	20120618	22	3206	62.84	0.0166534677835218	-0.027955961568957
5	A	26	50	20120618	22	3208	62.88	0.0165599387695743	-0.0282060440242592
5	A	26	50	20120618	22	3210	62.92	0.0164603144951729	-0.0282936474833804
5	A	26	50	20120618	22	3212	62.96	0.0162002759763916	-0.0274484781031672
5	A	26	50	20120618	22	3214	63	0.0160557362792492	-0.027777996934268
5	A	26	50	20120618	22	3216	63.04	0.0159410789146798	-0.0279394647677519
5	A	26	50	20120618	22	3218	63.08	0.0158597192084365	-0.0279810850728926
5	A	26	50	20120618	22	3220	63.12	0.0156636809244204	-0.0271195744549661
5	A	26	50	20120618	22	3222	63.16	0.0152626523845382	-0.0270732872450696
5	A	26	50	20120618	22	3224	63.2	0.0152341913365955	-0.026730234390177
5	A	26	50	20120618	22	3226	63.24	0.0150389025857674	-0.0272387714450707
5	A	26	50	20120618	22	3228	63.28	0.0146509201659981	-0.0262505826472947
5	A	26	50	20120618	22	3230	63.32	0.014262782182737	-0.0255675952784144
5	A	26	50	20120618	22	3232	63.36	0.0143644004982613	-0.025703706262725
5	A	26	50	20120618	22	3234	63.4	0.0142983355116951	-0.0255651345468159
5	A	26	50	20120618	22	3236	63.44	0.0143520614849296	-0.0252640626215223
5	A	26	50	20120618	22	3238	63.48	0.0140874267720705	-0.0256143986762612
5	A	26	50	20120618	22	3240	63.52	0.0142139140330892	-0.025627635715205
5	A	26	50	20120618	22	3242	63.56	0.0143404083651757	-0.025640865683081
5	A	26	50	20120618	22	3244	63.6	0.014170886585454	-0.0259539301393835
5	A	26	50	20120618	22	3246	63.64	0.0140165181040532	-0.0257703015793772
5	A	26	50	20120618	22	3248	63.68	0.0134487325719638	-0.0246555972363113
5	A	26	50	20120618	22	3250	63.72	0.0131508143429143	-0.0247269584526686
5	A	26	50	20120618	22	3252	63.76	0.013195963110893	-0.024495982022594
5	A	26	50	20120618	22	3254	63.8	0.0131008289645522	-0.0238329562781467
5	A	26	50	20120618	22	3256	63.84	0.0127410742474879	-0.0238688560894275
5	A	26	50	20120618	22	3258	63.88	0.0130294465349914	-0.0233815039536981
5	A	26	50	20120618	22	3260	63.92	0.0128018359331953	-0.0229565964178153
5	A	26	50	20120618	22	3262	63.96	0.0125596165052998	-0.0234651122595056
5	A	26	50	20120618	22	3264	64	0.0124803569061966	-0.0240642367641372
5	A	26	50	20120618	22	3266	64.04	0.0121424447176032	-0.0236997090762999
5	A	26	50	20120618	22	3268	64.08	0.0121441134896068	-0.0229049493385174
5	A	26	50	20120618	22	3270	64.12	0.012036350416154	-0.0231986814954223
5	A	26	50	20120618	22	3272	64.16	0.0122784779201679	-0.022991485066399
5	A	26	50	20120618	22	3274	64.2	0.0118974039336508	-0.0224789175028525
5	A	26	50	20120618	22	3276	64.24	0.0120460872765309	-0.0228608470885748
5	A	26	50	20120618	22	3278	64.28	0.0121048619921831	-0.0221116533117721
5	A	26	50	20120618	22	3280	64.32	0.0119848023318055	-0.0232212382017422
5	A	26	50	20120618	22	3282	64.36	0.0119265367330357	-0.0228732002440422
5	A	26	50	20120618	22	3284	64.4	0.0117370462578133	-0.0228695091466444
5	A	26	50	20120618	22	3286	64.44	0.0120615234175642	-0.022219338603479
5	A	26	50	20120618	22	3288	64.48	0.0119913077141924	-0.0217381524388815
5	A	26	50	20120618	22	3290	64.52	0.0121479672215643	-0.0214960744323423
5	A	26	50	20120618	22	3292	64.56	0.0117226849190874	-0.0211835615193291
5	A	26	50	20120618	22	3294	64.6	0.0118777746494051	-0.0212570087006909
5	A	26	50	20120618	22	3296	64.64	0.0118841881079104	-0.0216529390006807
5	A	26	50	20120618	22	3298	64.68	0.0122568404526636	-0.0217363705297929
5	A	26	50	20120618	22	3300	64.72	0.0119756240857857	-0.02201235430649
5	A	26	50	20120618	22	3302	64.76	0.0120375454266142	-0.0213155924975122
5	A	26	50	20120618	22	3304	64.8	0.0123601133980559	-0.0219517199000033
5	A	26	50	20120618	22	3306	64.84	0.0119470781850292	-0.0209001955478364
5	A	26	50	20120618	22	3308	64.88	0.0120747958118471	-0.0206126717884703
5	A	26	50	20120618	22	3310	64.92	0.0118853619051672	-0.0205256269437063
5	A	26	50	20120618	22	3312	64.96	0.011930058124806	-0.0210887597131754
5	A	26	50	20120618	22	3314	65	0.0117953189276509	-0.0207478988893044
5	A	26	50	20120618	22	3316	65.04	0.0120792640195974	-0.0204505187685154
5	A	26	50	20120618	22	3318	65.08	0.0120341159587254	-0.0212361490506459
5	A	26	50	20120618	22	3320	65.12	0.0118992565534175	-0.0208951255922153
5	A	26	50	20120618	22	3322	65.16	0.0119088873477773	-0.0210158852883063
5	A	26	50	20120618	22	3324	65.2	0.0118832900822983	-0.0206940102815102
5	A	26	50	20120618	22	3326	65.24	0.011907889620109	-0.0201865982335053
5	A	26	50	20120618	22	3328	65.28	0.012034989942707	-0.0200333349600035
5	A	26	50	20120618	22	3330	65.32	0.0121109466460352	-0.0199323466766212
5	A	26	50	20120618	22	3332	65.36	0.012017141860443	-0.0192766182741557
5	A	26	50	20120618	22	3334	65.4	0.0119132890874902	-0.019676890209782
5	A	26	50	20120618	22	3336	65.44	0.0116045273759512	-0.020105435810054
5	A	26	50	20120618	22	3338	65.48	0.0116250221588971	-0.0194534946715085
5	A	26	50	20120618	22	3340	65.52	0.0116804515523675	-0.0199149603350854
5	A	26	50	20120618	22	3342	65.56	0.0114596532173013	-0.0186508344296598
5	A	26	50	20120618	22	3344	65.6	0.0115596034679288	-0.0189359745320665
5	A	26	50	20120618	22	3346	65.64	0.0116462367765462	-0.0192051573557422
5	A	26	50	20120618	22	3348	65.68	0.0114624017413598	-0.0190586321027583
5	A	26	50	20120618	22	3350	65.72	0.0117566203877301	-0.0190359424603636
5	A	26	50	20120618	22	3352	65.76	0.011707811635052	-0.0184090399729399
5	A	26	50	20120618	22	3354	65.8	0.0118291341881408	-0.0192638076206009
5	A	26	50	20120618	22	3356	65.84	0.0118613421949171	-0.0189974058478957
5	A	26	50	20120618	22	3358	65.88	0.0115136669829958	-0.0186572075830787
5	A	26	50	20120618	22	3360	65.92	0.0115496311409937	-0.0179765034619949
5	A	26	50	20120618	22	3362	65.96	0.0114834395823137	-0.0175431947904448
5	A	26	50	20120618	22	3364	66	0.0112293775300469	-0.0170596030485777
5	A	26	50	20120618	22	3366	66.04	0.0112522701120878	-0.0175366349608357
5	A	26	50	20120618	22	3368	66.08	0.0112402570749822	-0.0168996653941683
5	A	26	50	20120618	22	3370	66.12	0.0111889882978123	-0.0171258723890037
5	A	26	50	20120618	22	3372	66.16	0.011137853163824	-0.0170536881003531
5	A	26	50	20120618	22	3374	66.2	0.010969191933055	-0.0161765384017471
5	A	26	50	20120618	22	3376	66.24	0.0109424986520653	-0.0167505323313753
5	A	26	50	20120618	22	3378	66.28	0.0110275141003673	-0.0165007610030568
5	A	26	50	20120618	22	3380	66.32	0.0106911221913534	-0.0162025952866339
5	A	26	50	20120618	22	3382	66.36	0.0108125253546154	-0.0162149767263724
5	A	26	50	20120618	22	3384	66.4	0.0104516534088368	-0.0147902626282987
5	A	26	50	20120618	22	3386	66.44	0.0104503806166307	-0.0154328812710411
5	A	26	50	20120618	22	3388	66.48	0.0104069784024014	-0.0148775054629615
5	A	26	50	20120618	22	3390	66.52	0.0103153939321022	-0.0140823780296529
5	A	26	50	20120618	22	3392	66.56	0.0101874853864533	-0.0138029930693383
5	A	26	50	20120618	22	3394	66.6	0.0105615236604976	-0.0146740284156073
5	A	26	50	20120618	22	3396	66.64	0.0104732625920699	-0.0133380350053691
5	A	26	50	20120618	22	3398	66.68	0.0104449712497546	-0.012977559039388
5	A	26	50	20120618	22	3400	66.72	0.0104167435470496	-0.0126174436978653
5	A	26	50	20120618	22	3402	66.76	0.0104468309405891	-0.0130015794567449
5	A	26	50	20120618	22	3404	66.8	0.0104321160484726	-0.0132905103586055
5	A	26	50	20120618	22	3406	66.84	0.010418610308952	-0.0126414570441544
5	A	26	50	20120618	22	3408	66.88	0.0103373001001833	-0.0129883565599367
5	A	26	50	20120618	22	3410	66.92	0.0103286451131816	-0.0124398114033634
5	A	26	50	20120618	22	3412	66.96	0.0103192123087206	-0.0116435667413405
5	A	26	50	20120618	22	3414	67	0.0104878289917623	-0.0122072298408955
5	A	26	50	20120618	22	3416	67.04	0.0101970030437281	-0.0115906963673112
5	A	26	50	20120618	22	3418	67.08	0.0104066602043499	-0.012117985894042
5	A	26	50	20120618	22	3420	67.12	0.0104436136047347	-0.0109779459150061
5	A	26	50	20120618	22	3422	67.16	0.0105443551078504	-0.0107601075289260
5	A	26	50	20120618	22	3424	67.2	0.0102372091353064	-0.0101528230120396
5	A	26	50	20120618	22	3426	67.24	0.0104722585004406	-0.0107211883716895
5	A	26	50	20120618	22	3428	67.28	0.0105457905346162	-0.00979530982347159
5	A	26	50	20120618	22	3430	67.32	0.0100463468729285	-0.0106672573374884
5	A	26	50	20120618	22	3432	67.36	0.0099667620047059	-0.0096484225318158
5	A	26	50	20120618	22	3434	67.4	0.0100171292207299	-0.00973113281201119
5	A	26	50	20120618	22	3436	67.44	0.0098679509031029	-0.00961740882839289
5	A	26	50	20120618	22	3438	67.48	0.010006374126588	-0.0098601161599674
5	A	26	50	20120618	22	3440	67.52	0.0100124057474315	-0.00906382200046979
5	A	26	50	20120618	22	3442	67.56	0.0096798322150361	-0.0094286396020874
5	A	26	50	20120618	22	3444	67.6	0.0097524945078708	-0.00948509500749729
5	A	26	50	20120618	22	3446	67.64	0.0098427496174214	-0.00976734375027569
5	A	26	50	20120618	22	3448	67.68	0.0095095467599907	-0.00963470466026069
5	A	26	50	20120618	22	3450	67.72	0.009765377993424	-0.00933121442977549
5	A	26	50	20120618	22	3452	67.76	0.0095642273273799	-0.00900076221772359
5	A	26	50	20120618	22	3454	67.8	0.0093874152767442	-0.00898297848217669
5	A	26	50	20120618	22	3456	67.84	0.0093873374949982	-0.00868875842159279
5	A	26	50	20120618	22	3458	67.88	0.0092687910431323	-0.00835843348876149
5	A	26	50	20120618	22	3460	67.92	0.0092382581723207	-0.00898109757813879
5	A	26	50	20120618	22	3462	67.96	0.0092915386682831	-0.0086526111229386
5	A	26	50	20120618	22	3464	68	0.0090749589322735	-0.00773428447514377
5	A	26	50	20120618	22	3466	68.04	0.0091835493206603	-0.00819434936018719
5	A	26	50	20120618	22	3468	68.08	0.0090411168017259	-0.00779032975862059
5	A	26	50	20120618	22	3470	68.12	0.0089682494479246	-0.00816979861274439
5	A	26	50	20120618	22	3472	68.16	0.0091715426475157	-0.00821851826996809
5	A	26	50	20120618	22	3474	68.2	0.0089748467541931	-0.00838198014457499
5	A	26	50	20120618	22	3476	68.24	0.0091620744877156	-0.00778180205083949
5	A	26	50	20120618	22	3478	68.28	0.0088861543506288	-0.00798050612742069
5	A	26	50	20120618	22	3480	68.32	0.0089860756098783	-0.00864072465794679
5	A	26	50	20120618	22	3482	68.36	0.0088629612482059	-0.00838412267812199
5	A	26	50	20120618	22	3484	68.4	0.0086324727218104	-0.00867938218567429
5	A	26	50	20120618	22	3486	68.44	0.008351235141729	-0.0082327240452022
5	A	26	50	20120618	22	3488	68.48	0.0082602022147191	-0.00757408236279815
5	A	26	50	20120618	22	3490	68.52	0.007974559359391	-0.0079338300087946
5	A	26	50	20120618	22	3492	68.56	0.0082103370445098	-0.0081107198411763
5	A	26	50	20120618	22	3494	68.6	0.0079648649254209	-0.00789473407486279
5	A	26	50	20120618	22	3496	68.64	0.0080479570432781	-0.00755439651000991
5	A	26	50	20120618	22	3498	68.68	0.0075593957549529	-0.00652762796625236
5	A	26	50	20120618	22	3500	68.72	0.0079168382328427	-0.00732786071052118
5	A	26	50	20120618	22	3502	68.76	0.00764775581833	-0.00679678109144321
5	A	26	50	20120618	22	3504	68.8	0.0075406927805905	-0.00707934803227317
5	A	26	50	20120618	22	3506	68.84	0.0073677981015226	-0.00683858524434696
5	A	26	50	20120618	22	3508	68.88	0.0075285658992932	-0.00681612753297647
5	A	26	50	20120618	22	3510	68.92	0.0075454021117532	-0.00710278155100169
5	A	26	50	20120618	22	3512	68.96	0.0075864708736045	-0.00764748004668531
5	A	26	50	20120618	22	3514	69	0.0074525589913834	-0.00709351845216815
5	A	26	50	20120618	22	3516	69.04	0.0072364459458494	-0.00716340181535281
5	A	26	50	20120618	22	3518	69.08	0.0074282628023819	-0.00755070541261212
5	A	26	50	20120618	22	3520	69.12	0.0072030068661671	-0.00660386114833208
5	A	26	50	20120618	22	3522	69.16	0.0067972831372579	-0.0068564255484363
5	A	26	50	20120618	22	3524	69.2	0.0070173984071734	-0.00689044445567918
5	A	26	50	20120618	22	3526	69.24	0.0067934364763682	-0.00733375091000846
5	A	26	50	20120618	22	3528	69.28	0.0067735879890203	-0.00622449128915769
5	A	26	50	20120618	22	3530	69.32	0.0064863541434345	-0.00585963126113324
5	A	26	50	20120618	22	3532	69.36	0.0065803144925186	-0.00610847627956841
5	A	26	50	20120618	22	3534	69.4	0.0061052377305106	-0.00576387486082496
5	A	26	50	20120618	22	3536	69.44	0.0060972615660188	-0.00622751063511336
5	A	26	50	20120618	22	3538	69.48	0.0059141350518271	-0.00595200769102746
5	A	26	50	20120618	22	3540	69.52	0.0060589858759532	-0.00646533185882983
5	A	26	50	20120618	22	3542	69.56	0.006060421302719	-0.00573062669997357
5	A	26	50	20120618	22	3544	69.6	0.0060250376793884	-0.00632575605129142
5	A	26	50	20120618	22	3546	69.64	0.0055875365717327	-0.00622543174117667
5	A	26	50	20120618	22	3548	69.68	0.0054566723197385	-0.00589186825928754
5	A	26	50	20120618	22	3550	69.72	0.0056459648050621	-0.00558151909302476
5	A	26	50	20120618	22	3552	69.76	0.00519953293876	-0.00578824176050465
5	A	26	50	20120618	22	3554	69.8	0.0051247068991748	-0.00499177082431175
5	A	26	50	20120618	22	3556	69.84	0.0048817662223626	-0.00565558145728624
5	A	26	50	20120618	22	3558	69.88	0.0044766435342173	-0.00536038558934429
5	A	26	50	20120618	22	3560	69.92	0.0042781162343314	-0.00490257637493287
5	A	26	50	20120618	22	3562	69.96	0.0042918199637508	-0.00407598268986143
5	A	26	50	20120618	22	3564	70	0.0038360330747336	-0.00356402323814674
5	A	26	50	20120618	22	3566	70.04	0.0035967693531835	-0.00397214405904418
5	A	26	50	20120618	22	3568	70.08	0.0037283407119589	-0.00320544938940704
5	A	26	50	20120618	22	3570	70.12	0.0031654059323884	-0.0030240835711005
5	A	26	50	20120618	22	3572	70.16	0.0032765772605266	-0.00290923528770019
5	A	26	50	20120618	22	3574	70.2	0.0031263524248635	-0.00346505657305187
5	A	26	50	20120618	22	3576	70.24	0.0032888172789089	-0.00405495333418894
5	A	26	50	20120618	22	3578	70.28	0.0030124163092109	-0.00364588499020471
5	A	26	50	20120618	22	3580	70.32	0.0027646955905578	-0.00272108124429426
5	A	26	50	20120618	22	3582	70.36	0.0027322323182336	-0.00332856375107943
5	A	26	50	20120618	22	3584	70.4	0.0030114263597173	-0.00331934307865276
5	A	26	50	20120618	22	3586	70.44	0.0030138022385021	-0.00290811805898591
5	A	26	50	20120618	22	3588	70.48	0.0029991934124027	-0.00308493718068942
5	A	26	50	20120618	22	3590	70.52	0.0025907048959791	-0.00304441289105962
5	A	26	50	20120618	22	3592	70.56	0.002275179708078	-0.00295688721368435
5	A	26	50	20120618	22	3594	70.6	0.0023678814070916	-0.0029097231913792
5	A	26	50	20120618	22	3596	70.64	0.002132994676517	-0.00327287909206099
5	A	26	50	20120618	22	3598	70.68	0.0024928059621238	-0.00332304831818618
5	A	26	50	20120618	22	3600	70.72	0.0022181161908363	-0.00268981298243019
5	A	26	50	20120618	22	3602	70.76	0.0024262672140142	-0.0031737780766777
5	A	26	50	20120618	22	3604	70.8	0.0021671550051162	-0.00293819838145759
5	A	26	50	20120618	22	3606	70.84	0.0019965018545446	-0.00238703692979392
5	A	26	50	20120618	22	3608	70.88	0.0019633526886426	-0.00317495187393447
5	A	26	50	20120618	22	3610	70.92	0.0022080399192044	-0.00315866013369593
5	A	26	50	20120618	22	3612	70.96	0.001905306292975	-0.003116749914775
5	A	26	50	20120618	22	3614	71	0.0019738107979363	-0.00321582971695486
5	A	26	50	20120618	22	3616	71.04	0.0018535390055243	-0.00343325798110191
5	A	26	50	20120618	22	3618	71.08	0.0011457321886244	-0.00339238013808152
5	A	26	50	20120618	22	3620	71.12	0.0009059239948528	-0.00274462790010777
5	A	26	50	20120618	22	3622	71.16	0.00049078160361815	-0.00259663045080542
5	A	26	50	20120618	22	3624	71.2	0.00052694304440803	-0.0025576405828908
5	A	26	50	20120618	22	3626	71.24	0.000198951563954650	-0.0027500089827126
5	A	26	50	20120618	22	3628	71.28	-1.88019693117495e-05	-0.00164486472332833
5	A	26	50	20120618	22	3630	71.32	0.000142948706884671	-0.00221844853102342
5	A	26	50	20120618	22	3632	71.36	-9.89242386880036e-06	-0.00220332351697384
5	A	26	50	20120618	22	3634	71.4	-0.000317413163006829	-0.00282566233723175
5	A	26	50	20120618	22	3636	71.44	-0.00034795310488628	-0.00270390562057924
5	A	26	50	20120618	22	3638	71.48	-0.00092991612793843	-0.00277854781240129
5	A	26	50	20120618	22	3640	71.52	-0.00106232894378342	-0.00279181313561635
5	A	26	50	20120618	22	3642	71.56	-0.00093825998795643	-0.00274422484924249
5	A	26	50	20120618	22	3644	71.6	-0.00133248616060356	-0.00259829215174121
5	A	26	50	20120618	22	3646	71.64	-0.00125994407592163	-0.00220797627959405
5	A	26	50	20120618	22	3648	71.68	-0.00129251341426308	-0.00303362244157871
5	A	26	50	20120618	22	3650	71.72	-0.00162917402385381	-0.00283112827265032
5	A	26	50	20120618	22	3652	71.76	-0.00168760932825106	-0.00269254948567338
5	A	26	50	20120618	22	3654	71.8	-0.001833216756633	-0.00202433357745209
5	A	26	50	20120618	22	3656	71.84	-0.00193626342785531	-0.00291327286742076
5	A	26	50	20120618	22	3658	71.88	-0.00191055302529137	-0.0027122282673938
5	A	26	50	20120618	22	3660	71.92	-0.00234772886382776	-0.00247901030882285
5	A	26	50	20120618	22	3662	71.96	-0.00250402067567343	-0.00238901682878124
5	A	26	50	20120618	22	3664	72	-0.00219497965695585	-0.00235810919137558
5	A	26	50	20120618	22	3666	72.04	-0.00221209164106056	-0.00208956417801655
5	A	26	50	20120618	22	3668	72.08	-0.00236088104995784	-0.00295093337458676
5	A	26	50	20120618	22	3670	72.12	-0.00234768643742089	-0.002714250592788
5	A	26	50	20120618	22	3672	72.16	-0.00221946676478834	-0.00268619966677832
5	A	26	50	20120618	22	3674	72.2	-0.0024809407103355	-0.00264851087534108
5	A	26	50	20120618	22	3676	72.24	-0.00283128383614218	-0.00242391961950061
5	A	26	50	20120618	22	3678	72.28	-0.00273646788785288	-0.00269354650623485
5	A	26	50	20120618	22	3680	72.32	-0.00271746580732205	-0.0033092010460902
5	A	26	50	20120618	22	3682	72.36	-0.00293680467399187	-0.00270505749752579
5	A	26	50	20120618	22	3684	72.4	-0.00312159288911935	-0.00308073625930239
5	A	26	50	20120618	22	3686	72.44	-0.00316424627726731	-0.00236095883170376
5	A	26	50	20120618	22	3688	72.48	-0.00365615854462857	-0.00297365907942731
5	A	26	50	20120618	22	3690	72.52	-0.00377327522658294	-0.00195934834294071
5	A	26	50	20120618	22	3692	72.56	-0.0037968310747846	-0.00197713419980789
5	A	26	50	20120618	22	3694	72.6	-0.00364546143324278	-0.00195458527166263
5	A	26	50	20120618	22	3696	72.64	-0.00340713745660489	-0.00211847777429927
5	A	26	50	20120618	22	3698	72.68	-0.00349604199220347	-0.00252743298119851
5	A	26	50	20120618	22	3700	72.72	-0.00340552171760987	-0.00277246315854918
5	A	26	50	20120618	22	3702	72.76	-0.00327889444944855	-0.00310324912500181
5	A	26	50	20120618	22	3704	72.8	-0.00334588786721851	-0.00202832165969798
5	A	26	50	20120618	22	3706	72.84	-0.00362702220970978	-0.00215291670297018
5	A	26	50	20120618	22	3708	72.88	-0.00329373379235853	-0.00276443608236915
5	A	26	50	20120618	22	3710	72.92	-0.00356638426768913	-0.00235486993521096
5	A	26	50	20120618	22	3712	72.96	-0.00386258705568749	-0.0024513009153885
5	A	26	50	20120618	22	3714	73	-0.00376896328943126	-0.00189887798522719
5	A	26	50	20120618	22	3716	73.04	-0.00379105684080943	-0.0018061515374763
5	A	26	50	20120618	22	3718	73.08	-0.00401590689773182	-0.00145722686787267
5	A	26	50	20120618	22	3720	73.12	-0.00358816103522933	-0.00225819217476679
5	A	26	50	20120618	22	3722	73.16	-0.00402092028481043	-0.00146670916980838
5	A	26	50	20120618	22	3724	73.2	-0.00398476945062227	-0.00168616329488353
5	A	26	50	20120618	22	3726	73.24	-0.00398887420548706	-0.00082812103571881
5	A	26	50	20120618	22	3728	73.28	-0.00433563229991313	-0.00084891704615351
5	A	26	50	20120618	22	3730	73.32	-0.00435481610688672	-0.00077102923420581
5	A	26	50	20120618	22	3732	73.36	-0.00474718258869932	-0.00033371904538099
5	A	26	50	20120618	22	3734	73.4	-0.0043949727009903	-0.00114263506092277
5	A	26	50	20120618	22	3736	73.44	-0.00458420861777145	-0.00088855745230682
5	A	26	50	20120618	22	3738	73.48	-0.00479500422031097	-0.00045222307084004
5	A	26	50	20120618	22	3740	73.52	-0.00497414972332458	-0.00050311354588204
5	A	26	50	20120618	22	3742	73.56	-0.00497783374965456	-0.00021940109206656
5	A	26	50	20120618	22	3744	73.6	-0.00532420293535098	0.00024474379910429
5	A	26	50	20120618	22	3746	73.64	-0.00515368413506785	-0.00072152468845494
5	A	26	50	20120618	22	3748	73.68	-0.00550282022959905	-0.00044545110919662
5	A	26	50	20120618	22	3750	73.72	-0.00564836189705033	0.00043114421769288
5	A	26	50	20120618	22	3752	73.76	-0.00585101162947058	0.00045109169999015
5	A	26	50	20120618	22	3754	73.8	-0.0056454839724509	0.00019514732947187
5	A	26	50	20120618	22	3756	73.84	-0.00576164747446423	0.00022996526737749
5	A	26	50	20120618	22	3758	73.88	-0.00627449788072321	0.00098525430463409
5	A	26	50	20120618	22	3760	73.92	-0.00631755361262966	0.00128305232553081
5	A	26	50	20120618	22	3762	73.96	-0.00638776931600148	0.00169170347651414
5	A	26	50	20120618	22	3764	74	-0.00644834715394573	0.00095945904925641
5	A	26	50	20120618	22	3766	74.04	-0.00627156338758128	0.0009134476110046
5	A	26	50	20120618	22	3768	74.08	-0.00630689044236936	0.00077377987958463
5	A	26	50	20120618	22	3770	74.12	-0.00637337969300433	0.0010033138118256
5	A	26	50	20120618	22	3772	74.16	-0.00648076799986313	0.00125025671301937
5	A	26	50	20120618	22	3774	74.2	-0.00644457827480201	0.00120491702620969
5	A	26	50	20120618	22	3776	74.24	-0.00630498125406016	0.00096802211237658
5	A	26	50	20120618	22	3778	74.28	-0.00644056685803234	0.00042288026074115
5	A	26	50	20120618	22	3780	74.32	-0.00671316925010181	0.00079501783175757
5	A	26	50	20120618	22	3782	74.36	-0.00639429379027149	5.54675772366201e-05
5	A	26	50	20120618	22	3784	74.4	-0.00682771206337266	0.00057797281948592
5	A	26	50	20120618	22	3786	74.44	-0.00639665269849353	0.000130027744672050
5	A	26	50	20120618	22	3788	74.48	-0.00651281407918651	0.00096592907630426
5	A	26	50	20120618	22	3790	74.52	-0.00667947985461896	0.00056441899670414
5	A	26	50	20120618	22	3792	74.56	-0.00688763653465109	0.00086376699566521
5	A	26	50	20120618	22	3794	74.6	-0.00687416827178983	0.00063209547962472
5	A	26	50	20120618	22	3796	74.64	-0.00682026764318033	0.00102209810346782
5	A	26	50	20120618	22	3798	74.68	-0.00688206877585603	0.00035385391097528
5	A	26	50	20120618	22	3800	74.72	-0.00680861805896028	0.00024559232724172
5	A	26	50	20120618	22	3802	74.76	-0.00685758152660218	-6.881902605762e-05
5	A	26	50	20120618	22	3804	74.8	-0.00723259857785295	0.00077617767867963
5	A	26	50	20120618	22	3806	74.84	-0.00701785802658119	0.00121956827871588
5	A	26	50	20120618	22	3808	74.88	-0.00737741263242639	0.00097889246492376
5	A	26	50	20120618	22	3810	74.92	-0.00752238203835966	0.00059083388975418
5	A	26	50	20120618	22	3812	74.96	-0.00774488542000732	0.00038056345542104
5	A	26	50	20120618	22	3814	75	-0.00785105043213467	0.00055295608867432
5	A	26	50	20120618	22	3816	75.04	-0.00817475189574659	0.00038927288964492
5	A	26	50	20120618	22	3818	75.08	-0.00843082142416515	0.00075445323704124
5	A	26	50	20120618	22	3820	75.12	-0.00845330812691366	0.00020058993036666
5	A	26	50	20120618	22	3822	75.16	-0.00861693192897344	0.00042761434064119
5	A	26	50	20120618	22	3824	75.2	-0.00887202282160683	0.00054287769572207
5	A	26	50	20120618	22	3826	75.24	-0.00871326320709483	0.00069170953102621
5	A	26	50	20120618	22	3828	75.28	-0.00877146658046786	0.00096225424236244
5	A	26	50	20120618	22	3830	75.32	-0.00876098018690286	0.00127146496670750
5	A	26	50	20120618	22	3832	75.36	-0.0087826954361531	0.00052492284033418
5	A	26	50	20120618	22	3834	75.4	-0.00923884507094908	0.00038274275852066
5	A	26	50	20120618	22	3836	75.44	-0.00888690529803047	0.00090225269644485
5	A	26	50	20120618	22	3838	75.48	-0.00890955251401831	0.00012209612790748
5	A	26	50	20120618	22	3840	75.52	-0.00920312910743134	0.000258398031049
5	A	26	50	20120618	22	3842	75.56	-0.00988483237039698	0.000281685885780600
5	A	26	50	20120618	22	3844	75.6	-0.00958677696263192	-0.00016822777431209
5	A	26	50	20120618	22	3846	75.64	-0.0100144068596223	-0.00011747164955852
5	A	26	50	20120618	22	3848	75.68	-0.0100065303971867	0.00024104633774547
5	A	26	50	20120618	22	3850	75.72	-0.0103245488435982	0.00068422268442701
5	A	26	50	20120618	22	3852	75.76	-0.0102845789256848	0.000116510691442890
5	A	26	50	20120618	22	3854	75.8	-0.0103309601807832	0.00084037095359609
5	A	26	50	20120618	22	3856	75.84	-0.0102425803184162	9.76938728887997e-06
5	A	26	50	20120618	22	3858	75.88	-0.0104955251419687	0.00026620731834043
5	A	26	50	20120618	22	3860	75.92	-0.0104429171045552	0.00053591269392738
5	A	26	50	20120618	22	3862	75.96	-0.0105507919008795	-0.00027502706122216
5	A	26	50	20120618	22	3864	76	-0.0104347924476394	-0.000206613065928800
5	A	26	50	20120618	22	3866	76.04	-0.0106122621075816	0.000185251370069160
5	A	26	50	20120618	22	3868	76.08	-0.0102961874977116	0.00053009532643856
5	A	26	50	20120618	22	3870	76.12	-0.0103476316373632	0.00032309193756654
5	A	26	50	20120618	22	3872	76.16	-0.0105831950691274	-0.00023254055027457
5	A	26	50	20120618	22	3874	76.2	-0.0101878219692812	-6.59617489761999e-05
5	A	26	50	20120618	22	3876	76.24	-0.0104280671550436	-6.07871415514803e-05
5	A	26	50	20120618	22	3878	76.28	-0.010048965996446	0.00030964488790872
5	A	26	50	20120618	22	3880	76.32	-0.0100241076575534	0.00076655254117412
5	A	26	50	20120618	22	3882	76.36	-0.00996664886762095	0.00047327363971597
5	A	26	50	20120618	22	3884	76.4	-0.0098735936152168	0.0001486833428801
5	A	26	50	20120618	22	3886	76.44	-0.00961584117265903	0.000800015662487
5	A	26	50	20120618	22	3888	76.48	-0.00954331110879238	0.00038144168204328
5	A	26	50	20120618	22	3890	76.52	-0.0096348036552101	0.00018815404340593
5	A	26	50	20120618	22	3892	76.56	-0.00966447951260294	0.00110294374308122
5	A	26	50	20120618	22	3894	76.6	-0.0098990727938633	0.00110052897342347
5	A	26	50	20120618	22	3896	76.64	-0.0096194806512618	0.00064073773870438
5	A	26	50	20120618	22	3898	76.68	-0.00953370859870386	0.00023309067935034
5	A	26	50	20120618	22	3900	76.72	-0.0094424918239308	0.00017352400410318
5	A	26	50	20120618	22	3902	76.76	-0.0097199039563259	7.02864140499993e-06
5	A	26	50	20120618	22	3904	76.8	-0.0097113005881192	0.00116030070963717
5	A	26	50	20120618	22	3906	76.84	-0.00937073533488277	0.00088896121027889
5	A	26	50	20120618	22	3908	76.88	-0.00957615904720562	0.00071246240794726
5	A	26	50	20120618	22	3910	76.92	-0.00940261100147188	0.000483420622026
5	A	26	50	20120618	22	3912	76.96	-0.0096477260316363	0.00054997704780518
5	A	26	50	20120618	22	3914	77	-0.0094865940738734	0.00051874060574627
5	A	26	50	20120618	22	3916	77.04	-0.00943443080662527	0.00030155275790482
5	A	26	50	20120618	22	3918	77.08	-0.00953320655288922	-1.52098668633202e-05
5	A	26	50	20120618	22	3920	77.12	-0.00969032567966887	0.00073443645827941
5	A	26	50	20120618	22	3922	77.16	-0.00972784476547863	3.95272690684005e-06
5	A	26	50	20120618	22	3924	77.2	-0.00985937369784714	-5.69928065636302e-05
5	A	26	50	20120618	22	3926	77.24	-0.0095957006502105	0.00013319770437211
5	A	26	50	20120618	22	3928	77.28	-0.0097458604320497	0.00048209691813162
5	A	26	50	20120618	22	3930	77.32	-0.00990997425910885	-0.000242311351777
5	A	26	50	20120618	22	3932	77.36	-0.00986366583600894	-1.44886179465099e-05
5	A	26	50	20120618	22	3934	77.4	-0.00994231520195998	0.00024676400317814
5	A	26	50	20120618	22	3936	77.44	-0.00988773080109307	0.00029339486697027
5	A	26	50	20120618	22	3938	77.48	-0.00977708909593403	0.00032175621285688
5	A	26	50	20120618	22	3940	77.52	-0.0096259223940384	0.00038844911024483
5	A	26	50	20120618	22	3942	77.56	-0.0099199628494999	0.00045666794406659
5	A	26	50	20120618	22	3944	77.6	-0.0096202655397889	-0.00059806384445977
5	A	26	50	20120618	22	3946	77.64	-0.0100509628659961	0.00034285345078036
5	A	26	50	20120618	22	3948	77.68	-0.0100620799988099	0.0002623861132949
5	A	26	50	20120618	22	3950	77.72	-0.00997171882324206	-0.00042129422023094
5	A	26	50	20120618	22	3952	77.76	-0.0100616981611480	-0.00013701608099051
5	A	26	50	20120618	22	3954	77.8	-0.0101205223742750	-0.00042466004850939
5	A	26	50	20120618	22	3956	77.84	-0.0101146958143980	-0.00071960842907792
5	A	26	50	20120618	22	3958	77.88	-0.0103877168136819	-0.00080542997911053
5	A	26	50	20120618	22	3960	77.92	-0.0102798384818238	4.82013479531501e-05
5	A	26	50	20120618	22	3962	77.96	-0.0105323335854634	-0.00034336468898315
5	A	26	50	20120618	22	3964	78	-0.0104519397870832	0.00017951673407374
5	A	26	50	20120618	22	3966	78.04	-0.0102831286496766	-0.00036797836892948
5	A	26	50	20120618	22	3968	78.08	-0.0105205185382566	-0.00099880247056162
5	A	26	50	20120618	22	3970	78.12	-0.0104569779228991	-0.00088232784156457
5	A	26	50	20120618	22	3972	78.16	-0.0107649017129024	-0.00088917970627427
5	A	26	50	20120618	22	3974	78.2	-0.0107385160233625	-0.00045785517635219
5	A	26	50	20120618	22	3976	78.24	-0.0107152840300666	-0.00122709896593551
5	A	26	50	20120618	22	3978	78.28	-0.0109762347165957	-0.00166505262193121
5	A	26	50	20120618	22	3980	78.32	-0.0112473960250451	-0.00182782860296035
5	A	26	50	20120618	22	3982	78.36	-0.0110875545371579	-0.00147477725818172
5	A	26	50	20120618	22	3984	78.4	-0.0114822191160093	-0.00185719474758303
5	A	26	50	20120618	22	3986	78.44	-0.0114857405077796	-0.00263495563834573
5	A	26	50	20120618	22	3988	78.48	-0.0115179704348661	-0.00306938790257113
5	A	26	50	20120618	22	3990	78.52	-0.0112840453695140	-0.003499817942415
5	A	26	50	20120618	22	3992	78.56	-0.0109522991520525	-0.00118779089996935
5	A	26	50	20120618	22	3994	78.6	-0.0114204533386727	-0.00292473506834379
5	A	26	50	20120618	22	3996	78.64	-0.0113886759599262	-0.00291008381583761
5	A	26	50	20120618	22	3998	78.68	-0.0115778765213682	-0.00355590565229872
5	A	26	50	20120618	22	4000	78.72	-0.0114164723274946	-0.00383166315482585
5	A	26	50	20120618	22	4002	78.76	-0.0113505346201490	-0.00228266796889079
5	A	26	50	20120618	22	4004	78.8	-0.0113542822860892	-0.0019693348120114
5	A	26	50	20120618	22	4006	78.84	-0.0109961468435539	-0.0025168193084129
5	A	26	50	20120618	22	4008	78.88	-0.0109338295229279	-0.0029412460116845
5	A	26	50	20120618	22	4010	78.92	-0.0110474898669358	-0.0049089686202348
5	A	26	50	20120618	22	4012	78.96	-0.0111615391196734	-0.00528889002269852
5	A	26	50	20120618	22	4014	79	-0.0109043573122881	-0.0051474050268509
5	A	26	50	20120618	22	4016	79.04	-0.0109084514605511	-0.00565222977114342
5	A	26	50	20120618	22	4018	79.08	-0.0109464160236330	-0.00493152532655465
5	A	26	50	20120618	22	4020	79.12	-0.0109300252884451	-0.00536663641328998
5	A	26	50	20120618	22	4022	79.16	-0.0107534819383863	-0.0050924557588849
5	A	26	50	20120618	22	4024	79.2	-0.0105243651991462	-0.0061196697799146
5	A	26	50	20120618	22	4026	79.24	-0.0108377407824325	-0.00563664513768607
5	A	26	50	20120618	22	4028	79.28	-0.0109479292321448	-0.00739758851021398
5	A	26	50	20120618	22	4030	79.32	-0.0108518687759206	-0.00655881137530269
5	A	26	50	20120618	22	4032	79.36	-0.0109718223702811	-0.00667849626908632
5	A	26	50	20120618	22	4034	79.4	-0.0108389428639605	-0.00695353252269664
5	A	26	50	20120618	22	4036	79.44	-0.0113468223095477	-0.00715239216276974
5	A	26	50	20120618	22	4038	79.48	-0.0112957833420817	-0.00667086658691732
5	A	26	50	20120618	22	4040	79.52	-0.0113837191413900	-0.00657619913105207
5	A	26	50	20120618	22	4042	79.56	-0.011220412830275	-0.00741841280491993
5	A	26	50	20120618	22	4044	79.6	-0.0117041516503525	-0.00762592743199474
5	A	26	50	20120618	22	4046	79.64	-0.0112313659143156	-0.00781066614964749
5	A	26	50	20120618	22	4048	79.68	-0.0114146479919991	-0.00753179737728319
5	A	26	50	20120618	22	4050	79.72	-0.0113254959690271	-0.00710498772415899
5	A	26	50	20120618	22	4052	79.76	-0.0114609422729634	-0.00742904769090897
5	A	26	50	20120618	22	4054	79.8	-0.0110621623326455	-0.00780327688378419
5	A	26	50	20120618	22	4056	79.84	-0.0109576660925217	-0.00737444490526575
5	A	26	50	20120618	22	4058	79.88	-0.0110696364513226	-0.00780558912295859
5	A	26	50	20120618	22	4060	79.92	-0.0109088545114164	-0.00728109973908131
[truncated: 2,734 more rows]
