# Supplementary material for: How Do Ants Make Sense of Gravity? A Boltzmann Walker Analysis of Lasius niger Trajectories on Various Inclines
Source: PLoS One. 2013 Oct 29;8(10):e76531. doi: 10.1371/journal.pone.0076531 (PMC3812222; doi:10.1371/journal.pone.0076531)
Supplement: Dataset S5 — Trajectories for . (ZIP) [file pone.0076531.s009.zip › Incline5/5-A-26-50-20120618-23.txt]

Pente	Colonie	Temperature	Humidite	Date	Indiv	Frame	Time	X	Y
5	A	26	50	20120618	23	38	0	0	0
5	A	26	50	20120618	23	40	0.04	0.00117626505943601	-0.000150224835663077
5	A	26	50	20120618	23	42	0.08	0.00179092470005022	-0.000699109403491327
5	A	26	50	20120618	23	44	0.12	0.00206525384687936	-0.00113793987189570
5	A	26	50	20120618	23	46	0.16	0.00288699677943187	-0.000457646579851747
5	A	26	50	20120618	23	48	0.2	0.00324041581973672	-0.00146317363590245
5	A	26	50	20120618	23	50	0.24	0.00315752876284603	-0.00112352196462731
5	A	26	50	20120618	23	52	0.28	0.00279949231526003	-0.000259522330831086
5	A	26	50	20120618	23	54	0.32	0.0025698593880697	0.000224414479145175
5	A	26	50	20120618	23	56	0.36	0.00232738540173302	-0.000443893352957666
5	A	26	50	20120618	23	58	0.4	0.0016566451223029	-0.000461875078403237
5	A	26	50	20120618	23	60	0.44	0.00142990426184762	-0.000619927586134057
5	A	26	50	20120618	23	62	0.48	0.00227532820050207	0.000328267252098043
5	A	26	50	20120618	23	64	0.52	0.00240928250913005	0.00083167071176037
5	A	26	50	20120618	23	66	0.56	0.00145424994832387	0.00128765559067633
5	A	26	50	20120618	23	68	0.6	0.00117219212437637	0.00319414982304368
5	A	26	50	20120618	23	70	0.64	0.00099760746010141	0.00268230350841399
5	A	26	50	20120618	23	72	0.68	0.000120317047246011	0.00383550698728838
5	A	26	50	20120618	23	74	0.72	4.30925014590702e-05	0.00415362867128996
5	A	26	50	20120618	23	76	0.76	-0.000419542009627171	0.00455029011969149
5	A	26	50	20120618	23	78	0.8	-0.000149809763982531	0.0033910316854498
5	A	26	50	20120618	23	80	0.84	-0.00054582774521318	0.00335422960591616
5	A	26	50	20120618	23	82	0.88	-0.00087082038580755	0.00332144035736576
5	A	26	50	20120618	23	84	0.92	-0.00160904127957987	0.00341906493378994
5	A	26	50	20120618	23	86	0.96	-0.00198270832256399	0.00348613047645157
5	A	26	50	20120618	23	88	1	-0.00271242837861288	0.00313904004183835
5	A	26	50	20120618	23	90	1.04	-0.0025912833093261	0.00328843402703353
5	A	26	50	20120618	23	92	1.08	-0.00430656243303177	0.00263412903051853
5	A	26	50	20120618	23	94	1.12	-0.00453242435975803	0.00296743300421896
5	A	26	50	20120618	23	96	1.16	-0.00500416216354527	0.00182978446031712
5	A	26	50	20120618	23	98	1.2	-0.00617240297522837	0.00226678917901246
5	A	26	50	20120618	23	100	1.24	-0.00663554448187672	0.00248630270105723
5	A	26	50	20120618	23	102	1.28	-0.00709562563037609	0.00200531947610599
5	A	26	50	20120618	23	104	1.32	-0.00674884632274658	0.00226214065903294
5	A	26	50	20120618	23	106	1.36	-0.00723148912731327	0.00279367282645087
5	A	26	50	20120618	23	108	1.4	-0.00807162390724444	0.00327943397192259
5	A	26	50	20120618	23	110	1.44	-0.00871004233570653	0.00338542927842246
5	A	26	50	20120618	23	112	1.48	-0.0089484009605767	0.0039012990306371
5	A	26	50	20120618	23	114	1.52	-0.00965514004623703	0.00387111971321606
5	A	26	50	20120618	23	116	1.56	-0.0101416931513037	0.00317158604565602
5	A	26	50	20120618	23	118	1.6	-0.0102768141861206	0.00348646776638620
5	A	26	50	20120618	23	120	1.64	-0.0102158332973111	0.00287186469431448
5	A	26	50	20120618	23	122	1.68	-0.0105782184516014	0.00366418491370182
5	A	26	50	20120618	23	124	1.72	-0.0102307320371907	0.00290414411887564
5	A	26	50	20120618	23	126	1.76	-0.0106146273797647	0.00227665049018289
5	A	26	50	20120618	23	128	1.8	-0.0105428631125421	0.00185780993048267
5	A	26	50	20120618	23	130	1.84	-0.0105105412615740	0.00158095641244470
5	A	26	50	20120618	23	132	1.88	-0.0103799739944279	0.000931726321298267
5	A	26	50	20120618	23	134	1.92	-0.0107492251555635	-0.000712141381468597
5	A	26	50	20120618	23	136	1.96	-0.0109629764644484	-0.00191315517824614
5	A	26	50	20120618	23	138	2	-0.0108902858873424	-0.00185392791425395
5	A	26	50	20120618	23	140	2.04	-0.0105594094112218	-0.00324861825839849
5	A	26	50	20120618	23	142	2.08	-0.0104796053398971	-0.00336879812692895
5	A	26	50	20120618	23	144	2.12	-0.0107025716643544	-0.00574655640154015
5	A	26	50	20120618	23	146	2.16	-0.0106530819678460	-0.00682072867680166
5	A	26	50	20120618	23	148	2.2	-0.0106530819678460	-0.00682072867680166
5	A	26	50	20120618	23	150	2.24	-0.0103661147015167	-0.00757961900889484
5	A	26	50	20120618	23	152	2.28	-0.0101864247262816	-0.00734409588221723
5	A	26	50	20120618	23	154	2.32	-0.00972092219009082	-0.00844684304961327
5	A	26	50	20120618	23	156	2.36	-0.00947126399885728	-0.00857997004330726
5	A	26	50	20120618	23	158	2.4	-0.00888912419910984	-0.00868665124338488
5	A	26	50	20120618	23	160	2.44	-0.00856327525220345	-0.00849277670611915
5	A	26	50	20120618	23	162	2.48	-0.00831719502128272	-0.00836701776508512
5	A	26	50	20120618	23	164	2.52	-0.00761975438979499	-0.00811327249665633
5	A	26	50	20120618	23	166	2.56	-0.00705589330034122	-0.00799771710647482
5	A	26	50	20120618	23	168	2.6	-0.00693583363996355	-0.00799179862271629
5	A	26	50	20120618	23	170	2.64	-0.00639269077919854	-0.00750717591916228
5	A	26	50	20120618	23	172	2.68	-0.00594147179998778	-0.00800541749932195
5	A	26	50	20120618	23	174	2.72	-0.00591463709764175	-0.00729908146452689
5	A	26	50	20120618	23	176	2.76	-0.00545314385690035	-0.00785941409114255
5	A	26	50	20120618	23	178	2.8	-0.00500807670668591	-0.00743534801232935
5	A	26	50	20120618	23	180	2.84	-0.00436412163212714	-0.00762821138689798
5	A	26	50	20120618	23	182	2.88	-0.00409623422807461	-0.00781035502266382
5	A	26	50	20120618	23	184	2.92	-0.00418256489498968	-0.00783424816080012
5	A	26	50	20120618	23	186	2.96	-0.00410238605707094	-0.00742754155346505
5	A	26	50	20120618	23	188	3	-0.00397517754713548	-0.00667547692313066
5	A	26	50	20120618	23	190	3.04	-0.00413255123235636	-0.00643984065936806
5	A	26	50	20120618	23	192	3.08	-0.00374063729888371	-0.0062506542400616
5	A	26	50	20120618	23	194	3.12	-0.003526391015252	-0.00610909853353586
5	A	26	50	20120618	23	196	3.16	-0.00314576250600709	-0.00566689516578523
5	A	26	50	20120618	23	198	3.2	-0.00234190230395079	-0.00548357773276262
5	A	26	50	20120618	23	200	3.24	-0.00216125773456106	-0.00569068223790435
5	A	26	50	20120618	23	202	3.28	-0.00197774231163972	-0.00521482058736924
5	A	26	50	20120618	23	204	3.32	-0.00173181764421085	-0.00390235261974107
5	A	26	50	20120618	23	206	3.36	-0.00149410955757937	-0.00415087944012471
5	A	26	50	20120618	23	208	3.4	-0.00117151330186644	-0.00382061814690372
5	A	26	50	20120618	23	210	3.44	-0.000113344408698101	-0.00253920150077916
5	A	26	50	20120618	23	212	3.48	0.0006549364428706	-0.00174690730292137
5	A	26	50	20120618	23	214	3.52	0.00107028389507177	-0.00151075485120850
5	A	26	50	20120618	23	216	3.56	0.00215242597086404	-0.00180612749584574
5	A	26	50	20120618	23	218	3.6	0.00269826290846537	-0.00107801257219014
5	A	26	50	20120618	23	220	3.64	0.00360773657935969	-0.00151016088151230
5	A	26	50	20120618	23	222	3.68	0.00456408435877888	-0.00168931345559372
5	A	26	50	20120618	23	224	3.72	0.00485865797275338	-0.00167841694009564
5	A	26	50	20120618	23	226	3.76	0.00512593019390627	-0.00121431447533166
5	A	26	50	20120618	23	228	3.8	0.00537468328845988	-0.000731523178340916
5	A	26	50	20120618	23	230	3.84	0.00494458558880317	-0.00105291028145802
5	A	26	50	20120618	23	232	3.88	0.00489352540813369	-0.000753443488557697
5	A	26	50	20120618	23	234	3.92	0.00482400266940743	4.75953574416662e-05
5	A	26	50	20120618	23	236	3.96	0.00518044105566794	0.000197798979901313
5	A	26	50	20120618	23	238	4	0.00505960357783097	0.000932843550012542
5	A	26	50	20120618	23	240	4.04	0.00528099163995267	0.00121512764813002
5	A	26	50	20120618	23	242	4.08	0.0048980013940586	0.00185929485472316
5	A	26	50	20120618	23	244	4.12	0.00468571379621077	0.00260377930036322
5	A	26	50	20120618	23	246	4.16	0.00440333777421174	0.00298291581429982
5	A	26	50	20120618	23	248	4.2	0.00387449261256232	0.00267225552105333
5	A	26	50	20120618	23	250	4.24	0.00372817100633138	0.00357593091634192
5	A	26	50	20120618	23	252	4.28	0.00385368953105981	0.00258324491943756
5	A	26	50	20120618	23	254	4.32	0.00346292111057269	0.00305903585929456
5	A	26	50	20120618	23	256	4.36	0.00295651244709032	0.00324226843950343
5	A	26	50	20120618	23	258	4.4	0.00228358013663852	0.00468907255342141
5	A	26	50	20120618	23	260	4.44	0.00216933996507002	0.00459555061054168
5	A	26	50	20120618	23	262	4.48	0.00194456203303931	0.00531022626271404
5	A	26	50	20120618	23	264	4.52	0.00194843061423918	0.00585637362019232
5	A	26	50	20120618	23	266	4.56	0.00193121822097154	0.00549293629101162
5	A	26	50	20120618	23	268	4.6	0.00212190017112021	0.00500456238598341
5	A	26	50	20120618	23	270	4.64	0.00205220065569865	0.00529305488163971
5	A	26	50	20120618	23	272	4.68	0.00269118476958569	0.00498496845707673
5	A	26	50	20120618	23	274	4.72	0.00282006205152475	0.00448634503925523
5	A	26	50	20120618	23	276	4.76	0.00273105144990899	0.00467545367681576
5	A	26	50	20120618	23	278	4.8	0.00272296921940002	0.00406058897523499
5	A	26	50	20120618	23	280	4.84	0.00236684196012323	0.00393391786645324
5	A	26	50	20120618	23	282	4.88	0.00262591174261436	0.00440694401879579
5	A	26	50	20120618	23	284	4.92	0.00284116211787536	0.00434503682010291
5	A	26	50	20120618	23	286	4.96	0.00265113424149928	0.00420121130080956
5	A	26	50	20120618	23	288	5	0.00252908053999867	0.00404798833239425
5	A	26	50	20120618	23	290	5.04	0.00268067716281726	0.00327159215771923
5	A	26	50	20120618	23	292	5.08	0.00297823476740837	0.00351118114838867
5	A	26	50	20120618	23	294	5.12	0.00340239277010312	0.00384316071108794
5	A	26	50	20120618	23	296	5.16	0.00367358236282378	0.00345685413439011
5	A	26	50	20120618	23	298	5.2	0.00404727415454525	0.00408439726055754
5	A	26	50	20120618	23	300	5.24	0.00409107941963976	0.0043229255910552
5	A	26	50	20120618	23	302	5.28	0.00487252433673245	0.00393627253203459
5	A	26	50	20120618	23	304	5.32	0.00465125648276355	0.00446200642384678
5	A	26	50	20120618	23	306	5.36	0.00500558769081613	0.00372899125019756
5	A	26	50	20120618	23	308	5.4	0.00495007273742518	0.00445023309594003
5	A	26	50	20120618	23	310	5.44	0.00533086388122976	0.00416574989573306
5	A	26	50	20120618	23	312	5.48	0.00550668598237179	0.00364652845737559
5	A	26	50	20120618	23	314	5.52	0.00563179438516713	0.00386224552311217
5	A	26	50	20120618	23	316	5.56	0.00594439922206189	0.00368898314851803
5	A	26	50	20120618	23	318	5.6	0.00579655026518359	0.00359518543399363
5	A	26	50	20120618	23	320	5.64	0.00587377339675697	0.00271335963824370
5	A	26	50	20120618	23	322	5.68	0.00582923274061003	0.00268103778727566
5	A	26	50	20120618	23	324	5.72	0.00538885370835486	0.00322568678548460
5	A	26	50	20120618	23	326	5.76	0.00544703445431089	0.00308961115651306
5	A	26	50	20120618	23	328	5.8	0.00539689351245695	0.00309214966985752
5	A	26	50	20120618	23	330	5.84	0.00533591262364743	0.00347118718884476
5	A	26	50	20120618	23	332	5.88	0.00519736919200955	0.00244167507077620
5	A	26	50	20120618	23	334	5.92	0.00484607854311607	0.00311546298043324
5	A	26	50	20120618	23	336	5.96	0.00455047255324103	0.00309855605729507
5	A	26	50	20120618	23	338	6	0.00451223928958228	0.00229015622970355
5	A	26	50	20120618	23	340	6.04	0.00498211881674855	0.00232536307633883
5	A	26	50	20120618	23	342	6.08	0.00479876602838688	0.00168957508510276
5	A	26	50	20120618	23	344	6.12	0.00451295346743128	0.00112543115293651
5	A	26	50	20120618	23	346	6.16	0.00449381208686455	0.000645100587544299
5	A	26	50	20120618	23	348	6.2	0.00462003064730635	0.00147411257780741
5	A	26	50	20120618	23	350	6.24	0.00447175742635935	0.000934130484354301
5	A	26	50	20120618	23	352	6.28	0.00433277558851713	0.000184675078042490
5	A	26	50	20120618	23	354	6.32	0.00475628305297319	-0.000696457753061877
5	A	26	50	20120618	23	356	6.36	0.00465496879336478	8.21799501095001e-05
5	A	26	50	20120618	23	358	6.4	0.0046667774766106	-0.00157127612061025
5	A	26	50	20120618	23	360	6.44	0.00489848929773762	-0.00184409912999546
5	A	26	50	20120618	23	362	6.48	0.00531749249199752	-0.00252276607644268
5	A	26	50	20120618	23	364	6.52	0.00535426204461922	-0.00204169304893023
5	A	26	50	20120618	23	366	6.56	0.00572813061303598	-0.00236733693487007
5	A	26	50	20120618	23	368	6.6	0.00575729876775993	-0.00286207833646286
5	A	26	50	20120618	23	370	6.64	0.00636014972512833	-0.00341830267267982
5	A	26	50	20120618	23	372	6.68	0.00644433078742858	-0.00387618966883717
5	A	26	50	20120618	23	374	6.72	0.00656253782803958	-0.00437542826955831
5	A	26	50	20120618	23	376	6.76	0.00632895217394238	-0.00528628079867595
5	A	26	50	20120618	23	378	6.8	0.00649643041506638	-0.00570640829271794
5	A	26	50	20120618	23	380	6.84	0.00673261822211838	-0.00695274056310172
5	A	26	50	20120618	23	382	6.88	0.00655964576130448	-0.00687426585252564
5	A	26	50	20120618	23	384	6.92	0.00663657332224338	-0.00896348920507366
5	A	26	50	20120618	23	386	6.96	0.00664658383294458	-0.00957134859977323
5	A	26	50	20120618	23	388	7	0.00695672369560018	-0.00984047061226573
5	A	26	50	20120618	23	390	7.04	0.00665434150144098	-0.0110864160952401
5	A	26	50	20120618	23	392	7.08	0.00674526129136598	-0.0121107451206026
5	A	26	50	20120618	23	394	7.12	0.00701255472572228	-0.0132706760133932
5	A	26	50	20120618	23	396	7.16	0.00697557304106618	-0.0138426546886950
5	A	26	50	20120618	23	398	7.2	0.00747585815982348	-0.0145984740560375
5	A	26	50	20120618	23	400	7.24	0.00795758172557468	-0.0140994970848254
5	A	26	50	20120618	23	402	7.28	0.00825377461407808	-0.0151500597717699
5	A	26	50	20120618	23	404	7.32	0.00878445118229078	-0.0151601784698086
5	A	26	50	20120618	23	406	7.36	0.00897034248399688	-0.0146770194772917
5	A	26	50	20120618	23	408	7.4	0.00914603730591838	-0.0140755049517397
5	A	26	50	20120618	23	410	7.44	0.00955323181693238	-0.0142873117169763
5	A	26	50	20120618	23	412	7.48	0.00947648951797028	-0.0145544071614339
5	A	26	50	20120618	23	414	7.52	0.00937479342069998	-0.0153803220239954
5	A	26	50	20120618	23	416	7.56	0.00931165585620788	-0.0151699506855246
5	A	26	50	20120618	23	418	7.6	0.00866975846238228	-0.0146916495165944
5	A	26	50	20120618	23	420	7.64	0.00831066135462458	-0.0145981982843928
5	A	26	50	20120618	23	422	7.68	0.00783219048006688	-0.0155505721237017
5	A	26	50	20120618	23	424	7.72	0.00731708440317588	-0.0154790624149203
5	A	26	50	20120618	23	426	7.76	0.00719935819517618	-0.0145450379965832
5	A	26	50	20120618	23	428	7.8	0.00679377588762318	-0.0157229223305481
5	A	26	50	20120618	23	430	7.84	0.00636661975217618	-0.0161401789710585
5	A	26	50	20120618	23	432	7.88	0.00583304404616063	-0.0171789117615537
5	A	26	50	20120618	23	434	7.92	0.00554177262085427	-0.0182505462305776
5	A	26	50	20120618	23	436	7.96	0.00487476586522881	-0.0186972185131853
5	A	26	50	20120618	23	438	8	0.00448918053744778	-0.0195999817407262
5	A	26	50	20120618	23	440	8.04	0.00413315227312036	-0.0207435855379392
5	A	26	50	20120618	23	442	8.08	0.00345659250488107	-0.0214219837838095
5	A	26	50	20120618	23	444	8.12	0.00297109298891838	-0.0219294036099890
5	A	26	50	20120618	23	446	8.16	0.00229658383034454	-0.0232840080707081
5	A	26	50	20120618	23	448	8.2	0.00164943970420261	-0.0238713309631616
5	A	26	50	20120618	23	450	8.24	0.00160284136732241	-0.0243354051436544
5	A	26	50	20120618	23	452	8.28	0.00138158765548914	-0.0244609165973150
5	A	26	50	20120618	23	454	8.32	0.00102152888250895	-0.0252718266539797
5	A	26	50	20120618	23	456	8.36	0.00106162183700223	-0.0262631196505251
5	A	26	50	20120618	23	458	8.4	0.00106232894378342	-0.0262742919376679
5	A	26	50	20120618	23	460	8.44	0.00145144980547038	-0.0262787467103893
5	A	26	50	20120618	23	462	8.48	0.00185435924939047	-0.0268034199420298
5	A	26	50	20120618	23	464	8.52	0.00202265066331287	-0.0273114054536342
5	A	26	50	20120618	23	466	8.56	0.00238306298968365	-0.0282338262496920
5	A	26	50	20120618	23	468	8.6	0.00174143429643498	-0.0267858129831782
5	A	26	50	20120618	23	470	8.64	0.00166697595237603	-0.0269985814136372
5	A	26	50	20120618	23	472	8.68	0.00106049046615233	-0.0266783327524379
5	A	26	50	20120618	23	474	8.72	0.00077262729553129	-0.0264065916164279
5	A	26	50	20120618	23	476	8.76	0.00050336103325545	-0.0257492651526369
5	A	26	50	20120618	23	478	8.8	0.0001874257234213	-0.0254737763506866
5	A	26	50	20120618	23	480	8.84	-0.00018514883958589	-0.0245615378922778
5	A	26	50	20120618	23	482	8.88	-0.000566350105323559	-0.024608136229158
5	A	26	50	20120618	23	484	8.92	-0.00154767289625425	-0.0245905999809846
5	A	26	50	20120618	23	486	8.96	-0.00168527587587315	-0.0250954742227518
5	A	26	50	20120618	23	488	9	-0.00234960269679791	-0.0236892509670061
5	A	26	50	20120618	23	490	9.04	-0.00323482967616535	-0.0225336263545129
5	A	26	50	20120618	23	492	9.08	-0.00350741934031277	-0.0223136454348858
5	A	26	50	20120618	23	494	9.12	-0.00396597808791224	-0.0229677899181614
5	A	26	50	20120618	23	496	9.16	-0.00414020919879660	-0.0222362172423458
5	A	26	50	20120618	23	498	9.2	-0.00514910915419357	-0.0204622277497050
5	A	26	50	20120618	23	500	9.24	-0.0054683678658993	-0.0203471814764060
5	A	26	50	20120618	23	502	9.28	-0.00643406359696577	-0.0200287712928377
5	A	26	50	20120618	23	504	9.32	-0.0075205331662589	-0.0192688436350965
5	A	26	50	20120618	23	506	9.36	-0.00887400625612807	-0.0186448219006994
5	A	26	50	20120618	23	508	9.4	-0.0102119512810824	-0.0196042668078201
5	A	26	50	20120618	23	510	9.44	-0.0107054481747403	-0.0193716923164201
5	A	26	50	20120618	23	512	9.48	-0.0113664374516579	-0.0186725192733184
5	A	26	50	20120618	23	514	9.52	-0.0123249984753021	-0.0197802656856575
5	A	26	50	20120618	23	516	9.56	-0.0133457990378265	-0.0196867649559812
5	A	26	50	20120618	23	518	9.6	-0.0141191546533424	-0.0201062984803270
5	A	26	50	20120618	23	520	9.64	-0.0149004015805363	-0.0208593318469516
5	A	26	50	20120618	23	522	9.68	-0.0155026302839373	-0.0211633311943193
5	A	26	50	20120618	23	524	9.72	-0.0158058730270491	-0.0206155709262732
5	A	26	50	20120618	23	526	9.76	-0.0162485430852754	-0.0213171410613630
5	A	26	50	20120618	23	528	9.8	-0.016500075109479	-0.0211196319952420
5	A	26	50	20120618	23	530	9.84	-0.0171335155062016	-0.0210030866555668
5	A	26	50	20120618	23	532	9.88	-0.0172413634324681	-0.0224180638932636
5	A	26	50	20120618	23	534	9.92	-0.0175479437195872	-0.0235109893474690
5	A	26	50	20120618	23	536	9.96	-0.0182453914221427	-0.0234994352226644
5	A	26	50	20120618	23	538	10	-0.0189015865150838	-0.0243889755533970
5	A	26	50	20120618	23	540	10.04	-0.0193005644453005	-0.0253441071091526
5	A	26	50	20120618	23	542	10.08	-0.0196073144380471	-0.0259558888251674
5	A	26	50	20120618	23	544	10.12	-0.0201710694614837	-0.0269566782657841
5	A	26	50	20120618	23	546	10.16	-0.0206378377188127	-0.0272640505124981
5	A	26	50	20120618	23	548	10.2	-0.0206462381473732	-0.0277164008625588
5	A	26	50	20120618	23	550	10.24	-0.0208451472849210	-0.0273380280239458
5	A	26	50	20120618	23	552	10.28	-0.0211589117769369	-0.0271475829545689
5	A	26	50	20120618	23	554	10.32	-0.0214346409951928	-0.0277609698029770
5	A	26	50	20120618	23	556	10.36	-0.0213709872427504	-0.0264593417823044
5	A	26	50	20120618	23	558	10.4	-0.021072538683615	-0.0259519714535996
5	A	26	50	20120618	23	560	10.44	-0.0205602044653063	-0.0264570931827402
5	A	26	50	20120618	23	562	10.48	-0.0202742787672657	-0.0257356745603024
5	A	26	50	20120618	23	564	10.52	-0.0202765273668298	-0.0251931963799118
5	A	26	50	20120618	23	566	10.56	-0.0201626266065163	-0.0247762013689104
5	A	26	50	20120618	23	568	10.6	-0.0197561604154868	-0.0240193354835318
5	A	26	50	20120618	23	570	10.64	-0.0199959756803263	-0.0233453566550438
5	A	26	50	20120618	23	572	10.68	-0.0198178625532132	-0.0237674216216663
5	A	26	50	20120618	23	574	10.72	-0.0196956250039495	-0.0238205041277299
5	A	26	50	20120618	23	576	10.76	-0.0194766128206126	-0.0227894929432853
5	A	26	50	20120618	23	578	10.8	-0.0193563905256752	-0.0235784968318688
5	A	26	50	20120618	23	580	10.84	-0.0188829188960605	-0.0224201074318612
5	A	26	50	20120618	23	582	10.88	-0.018441047868497	-0.0218574625660711
5	A	26	50	20120618	23	584	10.92	-0.0180062620508811	-0.0220402355268722
5	A	26	50	20120618	23	586	10.96	-0.0172182410407233	-0.0208442563303767
5	A	26	50	20120618	23	588	11	-0.0167167326272346	-0.0199708663185263
5	A	26	50	20120618	23	590	11.04	-0.0163753273311421	-0.0181349484139892
5	A	26	50	20120618	23	592	11.08	-0.0159757200758901	-0.0177964776110386
5	A	26	50	20120618	23	594	11.12	-0.0154132095603884	-0.0164413145359624
5	A	26	50	20120618	23	596	11.16	-0.0147058411496929	-0.0156661628692223
5	A	26	50	20120618	23	598	11.2	-0.0142993537454600	-0.0146673462565250
5	A	26	50	20120618	23	600	11.24	-0.0141176555869663	-0.0143092390982609
5	A	26	50	20120618	23	602	11.28	-0.0140856165787107	-0.0139260650046037
5	A	26	50	20120618	23	604	11.32	-0.0137689529488919	-0.0126083220203879
5	A	26	50	20120618	23	606	11.36	-0.0135073870794632	-0.0127218197298362
5	A	26	50	20120618	23	608	11.4	-0.0136302044562875	-0.0122608638902485
5	A	26	50	20120618	23	610	11.44	-0.0131439554071368	-0.0119417183156278
5	A	26	50	20120618	23	612	11.48	-0.0127911798340028	-0.0111001905353376
5	A	26	50	20120618	23	614	11.52	-0.0121238124539189	-0.00984111620075693
5	A	26	50	20120618	23	616	11.56	-0.0118964139841572	-0.00921432967884533
5	A	26	50	20120618	23	618	11.6	-0.0114320993873588	-0.00850428133344905
5	A	26	50	20120618	23	620	11.64	-0.0110874824122662	-0.00796515625341475
5	A	26	50	20120618	23	622	11.68	-0.0106325779925119	-0.00691335754381675
5	A	26	50	20120618	23	624	11.72	-0.00972005951981777	-0.00695009598374008
5	A	26	50	20120618	23	626	11.76	-0.00921233139508171	-0.00601517071136373
5	A	26	50	20120618	23	628	11.8	-0.00927228202931105	-0.00560585275868574
5	A	26	50	20120618	23	630	11.84	-0.00921806461686357	-0.00518417316525905
5	A	26	50	20120618	23	632	11.88	-0.00936494908009233	-0.00442743738752814
5	A	26	50	20120618	23	634	11.92	-0.00912252883387102	-0.00434176008727889
5	A	26	50	20120618	23	636	11.96	-0.0089710764608358	-0.00384925031468753
5	A	26	50	20120618	23	638	12	-0.00887970624389121	-0.00399901340962249
5	A	26	50	20120618	23	640	12.04	-0.0086351964971315	-0.00394065517986439
5	A	26	50	20120618	23	642	12.08	-0.00878943090401555	-0.00426277032719446
5	A	26	50	20120618	23	644	12.12	-0.00902711043060414	-0.00358505825067348
5	A	26	50	20120618	23	646	12.16	-0.0089399142649889	-0.00407144447853978
5	A	26	50	20120618	23	648	12.2	-0.0090093380087658	-0.00499038630923419
5	A	26	50	20120618	23	650	12.24	-0.00890070045635667	-0.00448952610053175
5	A	26	50	20120618	23	652	12.28	-0.00883963662392171	-0.00395143007299611
5	A	26	50	20120618	23	654	12.32	-0.00875571436270337	-0.00466795834493518
5	A	26	50	20120618	23	656	12.36	-0.00872394214583635	-0.00431000158828343
5	A	26	50	20120618	23	658	12.4	-0.00885678113493836	-0.00393599676038993
5	A	26	50	20120618	23	660	12.44	-0.0091199358733044	-0.00444422480962029
5	A	26	50	20120618	23	662	12.48	-0.00887750997022885	-0.00412474123795815
5	A	26	50	20120618	23	664	12.52	-0.00898770336968861	-0.00480208094497708
5	A	26	50	20120618	23	666	12.56	-0.00911788696069524	-0.00446113710677
5	A	26	50	20120618	23	668	12.6	-0.0092519424563036	-0.00463655396501574
5	A	26	50	20120618	23	670	12.64	-0.00896344607156001	-0.00476069044954033
5	A	26	50	20120618	23	672	12.68	-0.00890998406128687	-0.00441682915946475
5	A	26	50	20120618	23	674	12.72	-0.00921175156752113	-0.00424171861987662
5	A	26	50	20120618	23	676	12.76	-0.00927352300171203	-0.00360624316983783
5	A	26	50	20120618	23	678	12.8	-0.00905871569956012	-0.0046062359839549
5	A	26	50	20120618	23	680	12.84	-0.00881385338935931	-0.00448204512291884
5	A	26	50	20120618	23	682	12.88	-0.00889665559343625	-0.00482680210515415
5	A	26	50	20120618	23	684	12.92	-0.00911735988330054	-0.00493075882280385
5	A	26	50	20120618	23	686	12.96	-0.00885248404702909	-0.0046078026497393
5	A	26	50	20120618	23	688	13	-0.00922849161345894	-0.00497301269562043
5	A	26	50	20120618	23	690	13.04	-0.00927544916058398	-0.00516409557531404
5	A	26	50	20120618	23	692	13.08	-0.0090551125662459	-0.00478889269640118
5	A	26	50	20120618	23	694	13.12	-0.00911926992013788	-0.00455481758299007
5	A	26	50	20120618	23	696	13.16	-0.00890803647707945	-0.00422682553685127
5	A	26	50	20120618	23	698	13.2	-0.00904676587780078	-0.00555819941848802
5	A	26	50	20120618	23	700	13.24	-0.00895307422929357	-0.00478200830477954
5	A	26	50	20120618	23	702	13.28	-0.00909495166940474	-0.00518125140003919
5	A	26	50	20120618	23	704	13.32	-0.00890497399761013	-0.00477092369887766
5	A	26	50	20120618	23	706	13.36	-0.00881649938293451	-0.0050615460001589
5	A	26	50	20120618	23	708	13.4	-0.00908274276372077	-0.00519568062101608
5	A	26	50	20120618	23	710	13.44	-0.00896190054826837	-0.00435144935936946
5	A	26	50	20120618	23	712	13.48	-0.0090761306082099	-0.00484687262403135
5	A	26	50	20120618	23	714	13.52	-0.0091059620290946	-0.00548674203560843
5	A	26	50	20120618	23	716	13.56	-0.00880927416584434	-0.0050187929099548
5	A	26	50	20120618	23	718	13.6	-0.00867471033117098	-0.00508578562061797
5	A	26	50	20120618	23	720	13.64	-0.00894381113046002	-0.0049518836378918
5	A	26	50	20120618	23	722	13.68	-0.00872052660795118	-0.0049741377025093
5	A	26	50	20120618	23	724	13.72	-0.00899174660626344	-0.0052282697583474
5	A	26	50	20120618	23	726	13.76	-0.00867154814964551	-0.0054952937850201
5	A	26	50	20120618	23	728	13.8	-0.00885608180633177	-0.00527192582391108
5	A	26	50	20120618	23	730	13.84	-0.00865385775219379	-0.00462977952849858
5	A	26	50	20120618	23	732	13.88	-0.00882713921867102	-0.00502612914280961
5	A	26	50	20120618	23	734	13.92	-0.00882769783302816	-0.0057512600758486
5	A	26	50	20120618	23	736	13.96	-0.008754300149141	-0.00583525021931794
5	A	26	50	20120618	23	738	14	-0.00877079695034608	-0.00597160161993414
5	A	26	50	20120618	23	740	14.04	-0.00874416023789878	-0.0058056083030506
5	A	26	50	20120618	23	742	14.08	-0.00872380263366842	-0.00583289555373658
5	A	26	50	20120618	23	744	14.12	-0.00859188479257026	-0.00591168139129639
5	A	26	50	20120618	23	746	14.16	-0.00882550155936579	-0.00560137182301336
5	A	26	50	20120618	23	748	14.2	-0.00857661128609663	-0.00551697438603806
5	A	26	50	20120618	23	750	14.24	-0.00872113189135588	-0.00517453459272469
5	A	26	50	20120618	23	752	14.28	-0.00868363896849703	-0.0059463720499814
5	A	26	50	20120618	23	754	14.32	-0.00900057978417402	-0.00549428898628403
5	A	26	50	20120618	23	756	14.36	-0.00916285937624277	-0.00512082488294611
5	A	26	50	20120618	23	758	14.4	-0.00920531406738521	-0.00621887686131507
5	A	26	50	20120618	23	760	14.44	-0.0089850432339778	-0.00631254729661886
5	A	26	50	20120618	23	762	14.48	-0.00908328865015585	-0.00597473410297479
5	A	26	50	20120618	23	764	14.52	-0.00874429600240077	-0.00541421621438247
5	A	26	50	20120618	23	766	14.56	-0.00881163519538673	-0.00481397306682308
5	A	26	50	20120618	23	768	14.6	-0.00865061213206814	-0.00526440079354569
5	A	26	50	20120618	23	770	14.64	-0.00875486583456595	-0.0058923844472378
5	A	26	50	20120618	23	772	14.68	-0.00888526198187099	-0.0048686437347173
5	A	26	50	20120618	23	774	14.72	-0.00882294395413824	-0.00539027004323759
5	A	26	50	20120618	23	776	14.76	-0.00900728881331392	-0.00500212286758832
5	A	26	50	20120618	23	778	14.8	-0.00872138432847676	-0.00566781440460077
5	A	26	50	20120618	23	780	14.84	-0.00885171471485116	-0.00528210533313304
5	A	26	50	20120618	23	782	14.88	-0.00890987071206985	-0.00617034105185443
5	A	26	50	20120618	23	784	14.92	-0.00910471893537327	-0.00540798306810631
5	A	26	50	20120618	23	786	14.96	-0.00879307434948736	-0.00495831406695991
5	A	26	50	20120618	23	788	15	-0.0089581505488757	-0.00516965909146841
5	A	26	50	20120618	23	790	15.04	-0.00859186357936682	-0.0056795735903719
5	A	26	50	20120618	23	792	15.08	-0.00897163578229971	-0.00535059993859946
5	A	26	50	20120618	23	794	15.12	-0.00880727658918749	-0.00554568999242205
5	A	26	50	20120618	23	796	15.16	-0.00862744448548935	-0.00504817036828597
5	A	26	50	20120618	23	798	15.2	-0.00880409602288572	-0.00521422520345948
5	A	26	50	20120618	23	800	15.24	-0.00856541425021654	-0.00542366103965878
5	A	26	50	20120618	23	802	15.28	-0.0087499026520688	-0.00489837545354585
5	A	26	50	20120618	23	804	15.32	-0.00889025274153261	-0.00569583280369851
5	A	26	50	20120618	23	806	15.36	-0.0085868431212204	-0.00564592944972305
5	A	26	50	20120618	23	808	15.4	-0.00869998020621025	-0.00562166154499273
5	A	26	50	20120618	23	810	15.44	-0.00863355459518558	-0.00576504865808174
5	A	26	50	20120618	23	812	15.48	-0.00866895943171959	-0.00563079029353785
5	A	26	50	20120618	23	814	15.52	-0.00869010970265166	-0.00555205324634594
5	A	26	50	20120618	23	816	15.56	-0.0088435228827911	-0.00496942625002626
5	A	26	50	20120618	23	818	15.6	-0.00866250354680736	-0.00557690168574362
5	A	26	50	20120618	23	820	15.64	-0.00906259446309764	-0.00500112301859972
5	A	26	50	20120618	23	822	15.68	-0.00900641553643915	-0.00560052965883697
5	A	26	50	20120618	23	824	15.72	-0.00894589709546452	-0.00572252396336796
5	A	26	50	20120618	23	826	15.76	-0.00888535531996611	-0.00584455574455835
5	A	26	50	20120618	23	828	15.8	-0.00887551663621268	-0.00548314922605322
5	A	26	50	20120618	23	830	15.84	-0.008896071523235	-0.00505805854951408
5	A	26	50	20120618	23	832	15.88	-0.00894216427876664	-0.00593681903736757
5	A	26	50	20120618	23	834	15.92	-0.00901690829396518	-0.00480413014042896
5	A	26	50	20120618	23	836	15.96	-0.00896263007033452	-0.00546424331204464
5	A	26	50	20120618	23	838	16	-0.00903922741240655	-0.00503986257071381
5	A	26	50	20120618	23	840	16.04	-0.00886991917893281	-0.00582196368289944
5	A	26	50	20120618	23	842	16.08	-0.00900919022344853	-0.00540057117482591
5	A	26	50	20120618	23	844	16.12	-0.00907303560182864	-0.00580160607866908
5	A	26	50	20120618	23	846	16.16	-0.0088272226572712	-0.00538395487257481
5	A	26	50	20120618	23	848	16.2	-0.00909542401673457	-0.00577117078859325
5	A	26	50	20120618	23	850	16.24	-0.00886789190379115	-0.00562083917980621
5	A	26	50	20120618	23	852	16.28	-0.00907366139132999	-0.00527016937066661
5	A	26	50	20120618	23	854	16.32	-0.0089681935864889	-0.00578113463024695
5	A	26	50	20120618	23	856	16.36	-0.00886258648161191	-0.00629276244888126
5	A	26	50	20120618	23	858	16.4	-0.00895869643531078	-0.00623613733784384
5	A	26	50	20120618	23	860	16.44	-0.00871606688548224	-0.00614105268897768
5	A	26	50	20120618	23	862	16.48	-0.00912077591616045	-0.00517606052915849
5	A	26	50	20120618	23	864	16.52	-0.00904179208870192	-0.00513803232646628
5	A	26	50	20120618	23	866	16.56	-0.00888562402054296	-0.00591059951792117
5	A	26	50	20120618	23	868	16.6	-0.00905235202137216	-0.00566058848040383
5	A	26	50	20120618	23	870	16.64	-0.00902804239734174	-0.00541737132484012
5	A	26	50	20120618	23	872	16.68	-0.00904071375086061	-0.00574903268948786
5	A	26	50	20120618	23	874	16.72	-0.00876276138888467	-0.00530409564692116
5	A	26	50	20120618	23	876	16.76	-0.00878452896403672	-0.00610654587805578
5	A	26	50	20120618	23	878	16.8	-0.00872646842623349	-0.00611235122472932
5	A	26	50	20120618	23	880	16.84	-0.0086733152094917	-0.00589162784298194
5	A	26	50	20120618	23	882	16.88	-0.00867868356417447	-0.00546075091165235
5	A	26	50	20120618	23	884	16.92	-0.00882791703613033	-0.00643264938340339
5	A	26	50	20120618	23	886	16.96	-0.00869055447281703	-0.00636449843183263
5	A	26	50	20120618	23	888	17	-0.00895737414562996	-0.00648486214812621
5	A	26	50	20120618	23	890	17.04	-0.00874199649114835	-0.00596930352289528
5	A	26	50	20120618	23	892	17.08	-0.00883264758049647	-0.00578776092789345
5	A	26	50	20120618	23	894	17.12	-0.00887632556637036	-0.00568124943344332
5	A	26	50	20120618	23	896	17.16	-0.0085555536461529	-0.00609401594589315
5	A	26	50	20120618	23	898	17.2	-0.00855545465120353	-0.00575464711733048
5	A	26	50	20120618	23	900	17.24	-0.00868673609619862	-0.0060280711674797
5	A	26	50	20120618	23	902	17.28	-0.00877078987927827	-0.00576712755201842
5	A	26	50	20120618	23	904	17.32	-0.00886853324964168	-0.00601547052463895
5	A	26	50	20120618	23	906	17.36	-0.00911663580595661	-0.00641451209446596
5	A	26	50	20120618	23	908	17.4	-0.0090101681521269	-0.00577503866268634
5	A	26	50	20120618	23	910	17.44	-0.00882436028902096	-0.00644989571779653
5	A	26	50	20120618	23	912	17.48	-0.00912362909202254	-0.00608780754835434
5	A	26	50	20120618	23	914	17.52	-0.00908135824864321	-0.00603239866098056
5	A	26	50	20120618	23	916	17.56	-0.00921361479388956	-0.00580448471037529
5	A	26	50	20120618	23	918	17.6	-0.00895035964636059	-0.00584683969946158
5	A	26	50	20120618	23	920	17.64	-0.00879384792430598	-0.0055341719300633
5	A	26	50	20120618	23	922	17.68	-0.00909984696965089	-0.00511903802411005
5	A	26	50	20120618	23	924	17.72	-0.00891924694798838	-0.0058446476684399
5	A	26	50	20120618	23	926	17.76	-0.00918751618970275	-0.0063027467966316
5	A	26	50	20120618	23	928	17.8	-0.0091662747019959	-0.00620088099373388
5	A	26	50	20120618	23	930	17.84	-0.00900734538185641	-0.0063510704740579
5	A	26	50	20120618	23	932	17.88	-0.00914458773701691	-0.00606942277204349
5	A	26	50	20120618	23	934	17.92	-0.00902425230499458	-0.00617404629138785
5	A	26	50	20120618	23	936	17.96	-0.00921805188894151	-0.00558737817981368
5	A	26	50	20120618	23	938	18	-0.00893799234875764	-0.00630547622880699
5	A	26	50	20120618	23	940	18.04	-0.00897871462828617	-0.0060826032424448
5	A	26	50	20120618	23	942	18.08	-0.0087891675845213	-0.00598061016032645
5	A	26	50	20120618	23	944	18.12	-0.00897537001321116	-0.00603359367144076
5	A	26	50	20120618	23	946	18.16	-0.00902663737616753	-0.00559922999657315
5	A	26	50	20120618	23	948	18.2	-0.00888165149464626	-0.00522306403822431
5	A	26	50	20120618	23	950	18.24	-0.00889606798770109	-0.0058803989872967
5	A	26	50	20120618	23	952	18.28	-0.00855220761686432	-0.00463937850305319
5	A	26	50	20120618	23	954	18.32	-0.00856049137280592	-0.00446963398469545
5	A	26	50	20120618	23	956	18.36	-0.0081742441930777	-0.00467670030607099
5	A	26	50	20120618	23	958	18.4	-0.00848363876518588	-0.00436064478808404
5	A	26	50	20120618	23	960	18.44	-0.00801516708762095	-0.00450920721570455
5	A	26	50	20120618	23	962	18.48	-0.00813181000803192	-0.00378275540719831
5	A	26	50	20120618	23	964	18.52	-0.00777175689190598	-0.00432906044948878
5	A	26	50	20120618	23	966	18.56	-0.00771881015034429	-0.00392868103363177
5	A	26	50	20120618	23	968	18.6	-0.00787719146272836	-0.00472741117599057
5	A	26	50	20120618	23	970	18.64	-0.00762248735750428	-0.00433888852664049
5	A	26	50	20120618	23	972	18.68	-0.00764176662389333	-0.00472711489824925
5	A	26	50	20120618	23	974	18.72	-0.00772739725509502	-0.0037796625221374
5	A	26	50	20120618	23	976	18.76	-0.00758033955070487	-0.00387223057796931
5	A	26	50	20120618	23	978	18.8	-0.00654142149823298	-0.00229882748016125
5	A	26	50	20120618	23	980	18.84	-0.00658083357960665	-0.00203592722952575
5	A	26	50	20120618	23	982	18.88	-0.00624303304317397	-0.00110737023153144
5	A	26	50	20120618	23	984	18.92	-0.00589494664865944	-0.00135575456989867
5	A	26	50	20120618	23	986	18.96	-0.00590132793380626	-0.00114509013566706
5	A	26	50	20120618	23	988	19	-0.0052127473502868	-0.00113830191056767
5	A	26	50	20120618	23	990	19.04	-0.00464152103660018	-0.000334488377558917
5	A	26	50	20120618	23	992	19.08	-0.00420016831830732	3.92691750931953e-05
5	A	26	50	20120618	23	994	19.12	-0.00348965823218292	0.000168217874817155
5	A	26	50	20120618	23	996	19.16	-0.00325811823800373	7.96661855023834e-05
5	A	26	50	20120618	23	998	19.2	-0.00188319930656795	0.000148035633068529
5	A	26	50	20120618	23	1000	19.24	-0.00117215676903732	0.000493235264148864
5	A	26	50	20120618	23	1002	19.28	-0.000184427590669081	0.000453099883248716
5	A	26	50	20120618	23	1004	19.32	-0.000194037171825400	-3.75402990131935e-05
5	A	26	50	20120618	23	1006	19.36	-0.00027660603066456	4.48164277916043e-05
5	A	26	50	20120618	23	1008	19.4	-0.00031654342166597	0.000122980011383965
5	A	26	50	20120618	23	1010	19.44	7.66503750805961e-06	0.000696471895197502
5	A	26	50	20120618	23	1012	19.48	3.50866384824702e-05	0.000364867099092258
5	A	26	50	20120618	23	1014	19.52	0.00025494734995681	7.20895363419691e-05
5	A	26	50	20120618	23	1016	19.56	0.00024543676374985	0.000827852335141963
5	A	26	50	20120618	23	1018	19.6	0.00114257849238028	0.000527833998952322
5	A	26	50	20120618	23	1020	19.64	0.00163756031027868	0.000461712443843568
5	A	26	50	20120618	23	1022	19.68	0.00220576303536894	-0.000241646671402687
5	A	26	50	20120618	23	1024	19.72	0.00229224219470805	-0.000851271711734857
5	A	26	50	20120618	23	1026	19.76	0.00239679500337429	-0.000562050896093937
5	A	26	50	20120618	23	1028	19.8	0.00223903948049157	-0.000101823376490863
5	A	26	50	20120618	23	1030	19.84	0.00180277580970291	0.000832512168829982
5	A	26	50	20120618	23	1032	19.88	0.00154375552468647	0.000857876089071144
5	A	26	50	20120618	23	1034	19.92	0.00148885575419514	0.000619538677404406
5	A	26	50	20120618	23	1036	19.96	0.00146671624087619	0.00144397568679324
5	A	26	50	20120618	23	1038	20	0.00149548134473486	0.00157484700985524
5	A	26	50	20120618	23	1040	20.04	0.00167057512589227	0.00195720793071405
5	A	26	50	20120618	23	1042	20.08	0.00189882919485929	0.00179757150379338
5	A	26	50	20120618	23	1044	20.12	0.00193597351407502	0.00208223148069565
5	A	26	50	20120618	23	1046	20.16	0.00170015340254931	0.00324994761914711
5	A	26	50	20120618	23	1048	20.2	0.0017663598104718	0.00328123709421462
5	A	26	50	20120618	23	1050	20.24	0.0017770229807321	0.00285647805075586
5	A	26	50	20120618	23	1052	20.28	0.00180296672853383	0.00383227833772548
5	A	26	50	20120618	23	1054	20.32	0.00176052617952702	0.00435006434931714
5	A	26	50	20120618	23	1056	20.36	0.00156386917707732	0.00486131315871673
5	A	26	50	20120618	23	1058	20.4	0.0017687993288669	0.00459540211811763
5	A	26	50	20120618	23	1060	20.44	0.00174071375462495	0.00544705496040755
5	A	26	50	20120618	23	1062	20.48	0.00153629059839748	0.00577813508328115
5	A	26	50	20120618	23	1064	20.52	0.00173316397552222	0.00664096021271382
5	A	26	50	20120618	23	1066	20.56	0.00172242344778007	0.00634829536278445
5	A	26	50	20120618	23	1068	20.6	0.00222297330731624	0.00603289434283416
5	A	26	50	20120618	23	1070	20.64	0.00215028767995773	0.00636889239337092
5	A	26	50	20120618	23	1072	20.68	0.00232355846912256	0.00695463002313172
5	A	26	50	20120618	23	1074	20.72	0.00265048158194025	0.00647450515510216
5	A	26	50	20120618	23	1076	20.76	0.00277961978628157	0.00631114298255141
5	A	26	50	20120618	23	1078	20.8	0.00270066693010004	0.00712270089044907
5	A	26	50	20120618	23	1080	20.84	0.00323371244745107	0.00621208863621568
5	A	26	50	20120618	23	1082	20.88	0.00348656676133557	0.0062628094056302
5	A	26	50	20120618	23	1084	20.92	0.00326799864105724	0.007058291806543
5	A	26	50	20120618	23	1086	20.96	0.00349741872910644	0.00714637680538218
5	A	26	50	20120618	23	1088	21	0.00349703547723103	0.00671135198567416
5	A	26	50	20120618	23	1090	21.04	0.00384863371757433	0.00661434047082927
5	A	26	50	20120618	23	1092	21.08	0.00413750097982465	0.00598700947669619
5	A	26	50	20120618	23	1094	21.12	0.00439283016744331	0.00614989152374251
5	A	26	50	20120618	23	1096	21.16	0.00456725219715859	0.00512614939700844
5	A	26	50	20120618	23	1098	21.2	0.00480560375096095	0.00517208305351432
5	A	26	50	20120618	23	1100	21.24	0.00482734021341463	0.00530036636575718
5	A	26	50	20120618	23	1102	21.28	0.00500560183295176	0.00502074806020477
5	A	26	50	20120618	23	1104	21.32	0.00572850537963001	0.00403067128732299
5	A	26	50	20120618	23	1106	21.36	0.00575601890448598	0.00367828462291867
5	A	26	50	20120618	23	1108	21.4	0.00618195881626932	0.00416086378787506
5	A	26	50	20120618	23	1110	21.44	0.00651702843560238	0.00372923166650316
5	A	26	50	20120618	23	1112	21.48	0.00731944613982508	0.00329893597694772
5	A	26	50	20120618	23	1114	21.52	0.00777166213959728	0.00228051129320817
5	A	26	50	20120618	23	1116	21.56	0.00849486974219148	0.00182552343485368
5	A	26	50	20120618	23	1118	21.6	0.00890120158293248	0.00129039916498733
5	A	26	50	20120618	23	1120	21.64	0.00907457709461158	0.00113304669296989
5	A	26	50	20120618	23	1122	21.68	0.00898385529458538	-7.58372022822565e-05
5	A	26	50	20120618	23	1124	21.72	0.00882279758303448	0.00085930444476914
5	A	26	50	20120618	23	1126	21.76	0.00911756211583998	-4.00222438151458e-06
5	A	26	50	20120618	23	1128	21.8	0.00903813281110928	-0.000758562941653496
5	A	26	50	20120618	23	1130	21.84	0.00880300566422908	-0.00207400782883046
5	A	26	50	20120618	23	1132	21.88	0.00894050964889868	-0.00216999050330872
5	A	26	50	20120618	23	1134	21.92	0.00874283087715018	-0.00299119603470752
5	A	26	50	20120618	23	1136	21.96	0.00886856860498078	-0.0035650697561829
5	A	26	50	20120618	23	1138	22	0.00888640890907008	-0.00340807083755605
5	A	26	50	20120618	23	1140	22.04	0.00872567646663858	-0.00466595016167662
5	A	26	50	20120618	23	1142	22.08	0.00852387526235568	-0.00523912384743862
5	A	26	50	20120618	23	1144	22.12	0.00819355740059228	-0.00577506836117115
5	A	26	50	20120618	23	1146	22.16	0.00852968768009708	-0.00715932888029318
5	A	26	50	20120618	23	1148	22.2	0.00835078259338908	-0.00791466741502446
5	A	26	50	20120618	23	1150	22.24	0.00882429664941068	-0.00904246737567795
5	A	26	50	20120618	23	1152	22.28	0.00931292864841398	-0.00896579578739389
5	A	26	50	20120618	23	1154	22.32	0.00956606580501098	-0.00924878699229253
5	A	26	50	20120618	23	1156	22.36	0.00995030055883988	-0.00969639265585143
5	A	26	50	20120618	23	1158	22.4	0.0105080734589077	-0.00921088606882093
5	A	26	50	20120618	23	1160	22.44	0.0111380419613346	-0.00997688777381253
5	A	26	50	20120618	23	1162	22.48	0.0111833462928052	-0.0103254419194628
5	A	26	50	20120618	23	1164	22.52	0.0115552632465059	-0.0112534700722955
5	A	26	50	20120618	23	1166	22.56	0.0113406492673480	-0.0118971564462774
5	A	26	50	20120618	23	1168	22.6	0.0112383379871781	-0.0115464951224192
5	A	26	50	20120618	23	1170	22.64	0.0110640184879461	-0.0125614231631257
5	A	26	50	20120618	23	1172	22.68	0.0104159756290853	-0.0127597461091519
5	A	26	50	20120618	23	1174	22.72	0.0101152783289643	-0.0127750551123860
5	A	26	50	20120618	23	1176	22.76	0.00961315204557018	-0.0140981323687377
5	A	26	50	20120618	23	1178	22.8	0.00925896932994168	-0.0142625276242957
5	A	26	50	20120618	23	1180	22.84	0.00849547785402328	-0.0152819917550036
5	A	26	50	20120618	23	1182	22.88	0.00806404372255008	-0.0159729340751723
5	A	26	50	20120618	23	1184	22.92	0.00684714830746708	-0.0173567066906153
5	A	26	50	20120618	23	1186	22.96	0.00606606401483284	-0.0172063899310706
5	A	26	50	20120618	23	1188	23	0.0055101508055996	-0.0184071845247460
5	A	26	50	20120618	23	1190	23.04	0.00486507143125874	-0.0187038016773181
5	A	26	50	20120618	23	1192	23.08	0.00431195129381119	-0.0195093589356493
5	A	26	50	20120618	23	1194	23.12	0.00312177744398924	-0.0202751272954031
5	A	26	50	20120618	23	1196	23.16	0.00253968714171647	-0.0219088268026565
5	A	26	50	20120618	23	1198	23.2	0.00153715114735018	-0.0213930631164590
5	A	26	50	20120618	23	1200	23.24	0.000801689384238049	-0.0235520722514559
5	A	26	50	20120618	23	1202	23.28	0.000376435366032470	-0.0236492287231909
5	A	26	50	20120618	23	1204	23.32	-0.000121579939957220	-0.0244387134443857
5	A	26	50	20120618	23	1206	23.36	-0.00068620470473468	-0.0263493866778299
5	A	26	50	20120618	23	1208	23.4	-0.00109576095239793	-0.0274017029895917
5	A	26	50	20120618	23	1210	23.44	-0.00118414930004624	-0.0286583731611164
5	A	26	50	20120618	23	1212	23.48	-0.00141657529902227	-0.0294665255013345
5	A	26	50	20120618	23	1214	23.52	-0.00188432643477717	-0.0308314537210589
5	A	26	50	20120618	23	1216	23.56	-0.00159929169128087	-0.0313924015305742
5	A	26	50	20120618	23	1218	23.6	-0.00131828745643733	-0.0325277321784473
5	A	26	50	20120618	23	1220	23.64	-0.00101783778511117	-0.0332637596269844
5	A	26	50	20120618	23	1222	23.68	-0.00095292538259824	-0.0329821897067159
5	A	26	50	20120618	23	1224	23.72	-0.000239878904449729	-0.0339533301599975
5	A	26	50	20120618	23	1226	23.76	-0.00036192553488253	-0.0344241218549115
5	A	26	50	20120618	23	1228	23.8	-0.000303306382722159	-0.0338556787135157
5	A	26	50	20120618	23	1230	23.84	-0.000230757226972430	-0.0347722305232897
5	A	26	50	20120618	23	1232	23.88	-0.000260031447713551	-0.0346245866273779
5	A	26	50	20120618	23	1234	23.92	-0.00055432929004339	-0.0349730488491467
5	A	26	50	20120618	23	1236	23.96	-0.00029404328388862	-0.0363973740384907
5	A	26	50	20120618	23	1238	24	-0.00094571289343014	-0.0373275022984635
5	A	26	50	20120618	23	1240	24.04	-0.00114674335132148	-0.0369564833703749
5	A	26	50	20120618	23	1242	24.08	-0.00121865611096815	-0.037895733307825
5	A	26	50	20120618	23	1244	24.12	-0.00187237633017511	-0.0390531963979493
5	A	26	50	20120618	23	1246	24.16	-0.00263513241504104	-0.0400931383410403
5	A	26	50	20120618	23	1248	24.2	-0.00332194523160754	-0.0400420145207605
5	A	26	50	20120618	23	1250	24.24	-0.00358817093472427	-0.0417015234255272
5	A	26	50	20120618	23	1252	24.28	-0.00440869764361314	-0.0410043161392773
5	A	26	50	20120618	23	1254	24.32	-0.00448089324597229	-0.0426897051522354
5	A	26	50	20120618	23	1256	24.36	-0.0050332143527571	-0.042810408279784
5	A	26	50	20120618	23	1258	24.4	-0.00521840561874985	-0.0446291576316739
5	A	26	50	20120618	23	1260	24.44	-0.00595980707882395	-0.0457774283336427
5	A	26	50	20120618	23	1262	24.48	-0.00634489743185814	-0.0460400477921754
5	A	26	50	20120618	23	1264	24.52	-0.00712851316676908	-0.0474029254022344
5	A	26	50	20120618	23	1266	24.56	-0.0076088508032291	-0.0473991777362941
5	A	26	50	20120618	23	1268	24.6	-0.00804633776874921	-0.04846825247877
5	A	26	50	20120618	23	1270	24.64	-0.00861336669658271	-0.0491489841770183
5	A	26	50	20120618	23	1272	24.68	-0.00900022481656986	-0.049657747506082
5	A	26	50	20120618	23	1274	24.72	-0.0095571421174324	-0.0506488283705931
5	A	26	50	20120618	23	1276	24.76	-0.0103238580002730	-0.0524142618711816
5	A	26	50	20120618	23	1278	24.8	-0.0109666887750497	-0.0530927308277301
5	A	26	50	20120618	23	1280	24.84	-0.0114843616495563	-0.0534855286446792
5	A	26	50	20120618	23	1282	24.88	-0.0120646841848761	-0.0548049191876952
5	A	26	50	20120618	23	1284	24.92	-0.0123253237444215	-0.0562891363214057
5	A	26	50	20120618	23	1286	24.96	-0.0128476635236840	-0.0571435334451134
5	A	26	50	20120618	23	1288	25	-0.0136268951965516	-0.0585402107593131
5	A	26	50	20120618	23	1290	25.04	-0.0144042176811099	-0.0584517517009867
5	A	26	50	20120618	23	1292	25.08	-0.0145652966058642	-0.0595090177602168
5	A	26	50	20120618	23	1294	25.12	-0.0149315072078407	-0.0615753959068782
5	A	26	50	20120618	23	1296	25.16	-0.0151562964535799	-0.0622100242429932
5	A	26	50	20120618	23	1298	25.2	-0.0154595745520308	-0.0635106057456296
5	A	26	50	20120618	23	1300	25.24	-0.0152043090040225	-0.0634407435956483
5	A	26	50	20120618	23	1302	25.28	-0.0156711409009619	-0.0634465418712541
5	A	26	50	20120618	23	1304	25.32	-0.0154940106522746	-0.0655515280481683
5	A	26	50	20120618	23	1306	25.36	-0.0158764847102184	-0.0675419629265303
5	A	26	50	20120618	23	1308	25.4	-0.0162257247494465	-0.0682704950431868
5	A	26	50	20120618	23	1310	25.44	-0.0164735656762524	-0.0700876887601581
5	A	26	50	20120618	23	1312	25.48	-0.0171446100115984	-0.0712134027558071
5	A	26	50	20120618	23	1314	25.52	-0.0173759046397245	-0.071275840284586
5	A	26	50	20120618	23	1316	25.56	-0.0170850716206225	-0.0713631679720624
5	A	26	50	20120618	23	1318	25.6	-0.0166357759718565	-0.0716150394075211
5	A	26	50	20120618	23	1320	25.64	-0.0161145675634439	-0.0709362876082601
5	A	26	50	20120618	23	1322	25.68	-0.0159862276826586	-0.0718725676972292
5	A	26	50	20120618	23	1324	25.72	-0.0154924550173560	-0.072768118435602
5	A	26	50	20120618	23	1326	25.76	-0.0150872828317361	-0.0743285616803244
5	A	26	50	20120618	23	1328	25.8	-0.014379822497159	-0.0741555326509681
5	A	26	50	20120618	23	1330	25.84	-0.0139117178080135	-0.0760818329442765
5	A	26	50	20120618	23	1332	25.88	-0.0134710488619781	-0.0761340174247281
5	A	26	50	20120618	23	1334	25.92	-0.0134942419644010	-0.0775222094575535
5	A	26	50	20120618	23	1336	25.96	-0.0125927515290662	-0.0788739854911478
5	A	26	50	20120618	23	1338	26	-0.0131001006445676	-0.0776021125238276
5	A	26	50	20120618	23	1340	26.04	-0.0129003429788824	-0.0776874603123168
5	A	26	50	20120618	23	1342	26.08	-0.0128564316477707	-0.0781102394567882
5	A	26	50	20120618	23	1344	26.12	-0.0128125203166590	-0.0785334428653284
5	A	26	50	20120618	23	1346	26.16	-0.01277377086505	-0.0798077907063828
5	A	26	50	20120618	23	1348	26.2	-0.0129848422392342	-0.0803148569791716
5	A	26	50	20120618	23	1350	26.24	-0.0133311124299812	-0.08010293707685
5	A	26	50	20120618	23	1352	26.28	-0.0135677810696444	-0.0813311108450929
5	A	26	50	20120618	23	1354	26.32	-0.0145727919377448	-0.08137106237823
5	A	26	50	20120618	23	1356	26.36	-0.0149882878823700	-0.0820616228607368
5	A	26	50	20120618	23	1358	26.4	-0.0156642112545062	-0.0834109947312751
5	A	26	50	20120618	23	1360	26.44	-0.0168152396729217	-0.0837991963541465
5	A	26	50	20120618	23	1362	26.48	-0.0178756877126672	-0.0840255412348043
5	A	26	50	20120618	23	1364	26.52	-0.0188688898975218	-0.0847449516739835
5	A	26	50	20120618	23	1366	26.56	-0.0196732945717996	-0.0850635739895861
5	A	26	50	20120618	23	1368	26.6	-0.0204760729004807	-0.0859130213658255
5	A	26	50	20120618	23	1370	26.64	-0.0217241163692749	-0.0865994806290014
5	A	26	50	20120618	23	1372	26.68	-0.0225294402823683	-0.0874548677022028
5	A	26	50	20120618	23	1374	26.72	-0.0235028434773497	-0.0883234776722123
5	A	26	50	20120618	23	1376	26.76	-0.0247840502541816	-0.0893013356399152
5	A	26	50	20120618	23	1378	26.8	-0.0253454930384437	-0.0902426361870308
5	A	26	50	20120618	23	1380	26.84	-0.0260865409451272	-0.0903289032143355
5	A	26	50	20120618	23	1382	26.88	-0.0265652522359905	-0.0907503388559227
5	A	26	50	20120618	23	1384	26.92	-0.0274762886128713	-0.0902941135607012
5	A	26	50	20120618	23	1386	26.96	-0.0281611922411286	-0.089827423085118
5	A	26	50	20120618	23	1388	27	-0.0285585155414773	-0.0901725619050152
5	A	26	50	20120618	23	1390	27.04	-0.0290648039968069	-0.0893264379306474
5	A	26	50	20120618	23	1392	27.08	-0.029535100716974	-0.0891207405680002
5	A	26	50	20120618	23	1394	27.12	-0.0300991597963265	-0.0887546713873799
5	A	26	50	20120618	23	1396	27.16	-0.0298073368277308	-0.0893398022488118
5	A	26	50	20120618	23	1398	27.2	-0.0306594004990606	-0.0891767434250702
5	A	26	50	20120618	23	1400	27.24	-0.0307069180747564	-0.0890884964987781
5	A	26	50	20120618	23	1402	27.28	-0.0318850993935694	-0.0894800922341992
5	A	26	50	20120618	23	1404	27.32	-0.0330747358422377	-0.0900647281208842
5	A	26	50	20120618	23	1406	27.36	-0.0335673771366903	-0.0916055845077678
5	A	26	50	20120618	23	1408	27.4	-0.03389137346383	-0.0926018979624597
5	A	26	50	20120618	23	1410	27.44	-0.0346524324924211	-0.0930062923306203
5	A	26	50	20120618	23	1412	27.48	-0.0351194765213948	-0.0922251514694435
5	A	26	50	20120618	23	1414	27.52	-0.0358315330500496	-0.0924225756827508
5	A	26	50	20120618	23	1416	27.56	-0.0357753180609453	-0.094179523901965
5	A	26	50	20120618	23	1418	27.6	-0.0357418719101952	-0.0934788517924872
5	A	26	50	20120618	23	1420	27.64	-0.0357449831800324	-0.0943082880468191
5	A	26	50	20120618	23	1422	27.68	-0.035769166231949	-0.09464614366687
5	A	26	50	20120618	23	1424	27.72	-0.0357267398250778	-0.0937079543895917
5	A	26	50	20120618	23	1426	27.76	-0.0355882883173215	-0.0946738622526925
5	A	26	50	20120618	23	1428	27.8	-0.0351602765826692	-0.095219395134378
5	A	26	50	20120618	23	1430	27.84	-0.0352688174735814	-0.0950788930169562
5	A	26	50	20120618	23	1432	27.88	-0.0349941771997685	-0.0973422004021781
5	A	26	50	20120618	23	1434	27.92	-0.0352898185449826	-0.0965443718209653
5	A	26	50	20120618	23	1436	27.96	-0.0352439980255617	-0.097311158414484
5	A	26	50	20120618	23	1438	28	-0.0351763279066022	-0.0969907683319283
5	A	26	50	20120618	23	1440	28.04	-0.0354954451969517	-0.0972101835661305
5	A	26	50	20120618	23	1442	28.08	-0.0349550741947689	-0.0984385694664078
5	A	26	50	20120618	23	1444	28.12	-0.0348063696386854	-0.0987120076586926
5	A	26	50	20120618	23	1446	28.16	-0.0346526446244554	-0.0986680256169028
5	A	26	50	20120618	23	1448	28.2	-0.0344318151766909	-0.0989537674671803
5	A	26	50	20120618	23	1450	28.24	-0.0339552252061711	-0.0985303519266058
5	A	26	50	20120618	23	1452	28.28	-0.0334451183742232	-0.0986111035210173
5	A	26	50	20120618	23	1454	28.32	-0.0333951966354714	-0.0997468584329592
5	A	26	50	20120618	23	1456	28.36	-0.0334028333887082	-0.0996931183175892
5	A	26	50	20120618	23	1458	28.4	-0.033312111588682	-0.100412458046090
5	A	26	50	20120618	23	1460	28.44	-0.0339295572300141	-0.101094108983154
5	A	26	50	20120618	23	1462	28.48	-0.0338471792900058	-0.101214387846634
5	A	26	50	20120618	23	1464	28.52	-0.0345832067385429	-0.100636893738438
5	A	26	50	20120618	23	1466	28.56	-0.0350446646239452	-0.101931747676147
5	A	26	50	20120618	23	1468	28.6	-0.0353278608898105	-0.101690412131728
5	A	26	50	20120618	23	1470	28.64	-0.0365258411984967	-0.103021611357990
5	A	26	50	20120618	23	1472	28.68	-0.0372252405157683	-0.103913626562457
5	A	26	50	20120618	23	1474	28.72	-0.0379082349557164	-0.104186074805248
5	A	26	50	20120618	23	1476	28.76	-0.0388067555425702	-0.104910505702574
5	A	26	50	20120618	23	1478	28.8	-0.0399118927308866	-0.105321546874477
5	A	26	50	20120618	23	1480	28.84	-0.0403411065470668	-0.105928951599517
5	A	26	50	20120618	23	1482	28.88	-0.0414116662137833	-0.106696869563885
5	A	26	50	20120618	23	1484	28.92	-0.0419512593985067	-0.106170004301223
5	A	26	50	20120618	23	1486	28.96	-0.0426635987698741	-0.107047240973963
5	A	26	50	20120618	23	1488	29	-0.0429952318502506	-0.106190934661946
5	A	26	50	20120618	23	1490	29.04	-0.0437641397641128	-0.106378035116248
5	A	26	50	20120618	23	1492	29.08	-0.0449638171290739	-0.105275938487091
5	A	26	50	20120618	23	1494	29.12	-0.0458994608219399	-0.107024472135609
5	A	26	50	20120618	23	1496	29.16	-0.0473997292795834	-0.107361267095488
5	A	26	50	20120618	23	1498	29.2	-0.0488355803094608	-0.106298768446077
5	A	26	50	20120618	23	1500	29.24	-0.0496066802543448	-0.106015572180212
5	A	26	50	20120618	23	1502	29.28	-0.0504106606645539	-0.106573479430568
5	A	26	50	20120618	23	1504	29.32	-0.050599670307165	-0.105354922314549
5	A	26	50	20120618	23	1506	29.36	-0.0515367989242716	-0.105256422339930
5	A	26	50	20120618	23	1508	29.4	-0.051963749998752	-0.104231258928566
5	A	26	50	20120618	23	1510	29.44	-0.0529847414801073	-0.103176326321714
5	A	26	50	20120618	23	1512	29.48	-0.0532115106248338	-0.103658078171736
5	A	26	50	20120618	23	1514	29.52	-0.0532696348022473	-0.102607176073537
5	A	26	50	20120618	23	1516	29.56	-0.0542188549453121	-0.102690331831004
5	A	26	50	20120618	23	1518	29.6	-0.0547492557418802	-0.102582780889586
5	A	26	50	20120618	23	1520	29.64	-0.0561139718295702	-0.102154274180187
5	A	26	50	20120618	23	1522	29.68	-0.0562123303828333	-0.100725140664731
5	A	26	50	20120618	23	1524	29.72	-0.0569025373119494	-0.100365859709210
5	A	26	50	20120618	23	1526	29.76	-0.0567758237767608	-0.100641065668447
5	A	26	50	20120618	23	1528	29.8	-0.0569827939316141	-0.0994639450098062
5	A	26	50	20120618	23	1530	29.84	-0.0570463628312428	-0.09901429580765
5	A	26	50	20120618	23	1532	29.88	-0.0573178918352184	-0.0996478634835932
5	A	26	50	20120618	23	1534	29.92	-0.0573669650458328	-0.0986625808946877
5	A	26	50	20120618	23	1536	29.96	-0.0573841477406156	-0.098805204332453
5	A	26	50	20120618	23	1538	30	-0.0578161899839206	-0.0979503122339985
5	A	26	50	20120618	23	1540	30.04	-0.0580781730463502	-0.0979570297484198
5	A	26	50	20120618	23	1542	30.08	-0.0579472875811526	-0.098639458502943
5	A	26	50	20120618	23	1544	30.12	-0.0583866130243038	-0.0991179576617722
5	A	26	50	20120618	23	1546	30.16	-0.0586587784243825	-0.0997197762432402
5	A	26	50	20120618	23	1548	30.2	-0.0589414797155009	-0.0991499895989592
5	A	26	50	20120618	23	1550	30.24	-0.0595391970776378	-0.0997826380360872
5	A	26	50	20120618	23	1552	30.28	-0.0603370256588506	-0.102482159594623
5	A	26	50	20120618	23	1554	30.32	-0.0612923976309118	-0.102054289281327
5	A	26	50	20120618	23	1556	30.36	-0.0619901706025867	-0.103551375758455
5	A	26	50	20120618	23	1558	30.4	-0.0630290518855059	-0.104739880836273
5	A	26	50	20120618	23	1560	30.44	-0.0635434720688192	-0.105832007259816
5	A	26	50	20120618	23	1562	30.48	-0.0644352044305735	-0.108348529583381
5	A	26	50	20120618	23	1564	30.52	-0.0650836920595997	-0.108425533511852
5	A	26	50	20120618	23	1566	30.56	-0.065726310702342	-0.108774278576333
5	A	26	50	20120618	23	1568	30.6	-0.0660152345331348	-0.108940731512625
5	A	26	50	20120618	23	1570	30.64	-0.0667243919239868	-0.109891860843999
5	A	26	50	20120618	23	1572	30.68	-0.0670590655635224	-0.111172219092693
5	A	26	50	20120618	23	1574	30.72	-0.0674218820529492	-0.112216545097827
5	A	26	50	20120618	23	1576	30.76	-0.0678635409484784	-0.113937218739167
5	A	26	50	20120618	23	1578	30.8	-0.0678831985169953	-0.113886448472278
5	A	26	50	20120618	23	1580	30.84	-0.068338858126792	-0.116477004875833
5	A	26	50	20120618	23	1582	30.88	-0.068422296726972	-0.117530593979801
5	A	26	50	20120618	23	1584	30.92	-0.0685495052369074	-0.118447075078896
5	A	26	50	20120618	23	1586	30.96	-0.0684001642847208	-0.119039064876106
5	A	26	50	20120618	23	1588	31	-0.0685854262613917	-0.120038913864704
5	A	26	50	20120618	23	1590	31.04	-0.0679948506777447	-0.121393164772032
5	A	26	50	20120618	23	1592	31.08	-0.0676245388564373	-0.122733627097127
5	A	26	50	20120618	23	1594	31.12	-0.0675630912771522	-0.123885433333002
5	A	26	50	20120618	23	1596	31.16	-0.0675706573197109	-0.126713365483002
5	A	26	50	20120618	23	1598	31.2	-0.0673890722983022	-0.128413815870399
5	A	26	50	20120618	23	1600	31.24	-0.0671972342285663	-0.128181389871423
5	A	26	50	20120618	23	1602	31.28	-0.066874652114989	-0.130568723786065
5	A	26	50	20120618	23	1604	31.32	-0.0664251443341887	-0.131105912807732
5	A	26	50	20120618	23	1606	31.36	-0.0664242250953731	-0.132655395897347
5	A	26	50	20120618	23	1608	31.4	-0.0658600953053425	-0.133335491199492
5	A	26	50	20120618	23	1610	31.44	-0.0652152139209004	-0.135056589104900
5	A	26	50	20120618	23	1612	31.48	-0.0651601303026459	-0.136442447685347
5	A	26	50	20120618	23	1614	31.52	-0.064647619307642	-0.137687521305661
5	A	26	50	20120618	23	1616	31.56	-0.0635871005572184	-0.138357717112869
5	A	26	50	20120618	23	1618	31.6	-0.062925390031384	-0.138876592068904
5	A	26	50	20120618	23	1620	31.64	-0.062197777153543	-0.140291512738058
5	A	26	50	20120618	23	1622	31.68	-0.0620386781277761	-0.140788608805232
5	A	26	50	20120618	23	1624	31.72	-0.0613356725659204	-0.141331808234540
5	A	26	50	20120618	23	1626	31.76	-0.0610465366030932	-0.143207691814350
5	A	26	50	20120618	23	1628	31.8	-0.0606965187464059	-0.144853129294171
5	A	26	50	20120618	23	1630	31.84	-0.0605777955178446	-0.144752649420564
5	A	26	50	20120618	23	1632	31.88	-0.0600362224341339	-0.146125780078950
5	A	26	50	20120618	23	1634	31.92	-0.0593848356673048	-0.148165924564030
5	A	26	50	20120618	23	1636	31.96	-0.0586809815773117	-0.148882506576084
5	A	26	50	20120618	23	1638	32	-0.0583472271765917	-0.148804724830154
5	A	26	50	20120618	23	1640	32.04	-0.0569181643718137	-0.149703457549042
5	A	26	50	20120618	23	1642	32.08	-0.0563079312196497	-0.150643202461239
5	A	26	50	20120618	23	1644	32.12	-0.055702082129529	-0.151161370310492
5	A	26	50	20120618	23	1646	32.16	-0.0548694638946819	-0.152173593667761
5	A	26	50	20120618	23	1648	32.2	-0.0541039500933693	-0.154045022474849
5	A	26	50	20120618	23	1650	32.24	-0.0534880600869559	-0.153252355773139
5	A	26	50	20120618	23	1652	32.28	-0.052783145336791	-0.154339108185144
5	A	26	50	20120618	23	1654	32.32	-0.0521237682633345	-0.154265922633292
5	A	26	50	20120618	23	1656	32.36	-0.0514392181884678	-0.154799151856984
5	A	26	50	20120618	23	1658	32.4	-0.0509264950614295	-0.155601788764309
5	A	26	50	20120618	23	1660	32.44	-0.0511411726801977	-0.154961432863267
5	A	26	50	20120618	23	1662	32.48	-0.0515676994906094	-0.156574202009797
5	A	26	50	20120618	23	1664	32.52	-0.0517903674160051	-0.157045912943527
5	A	26	50	20120618	23	1666	32.56	-0.0514846851544981	-0.157978091813165
5	A	26	50	20120618	23	1668	32.6	-0.0520754728701795	-0.160318968812283
5	A	26	50	20120618	23	1670	32.64	-0.0521681038585149	-0.161067794893559
5	A	26	50	20120618	23	1672	32.68	-0.0523389408568496	-0.163364760561566
5	A	26	50	20120618	23	1674	32.72	-0.0528337741823239	-0.163971599601180
5	A	26	50	20120618	23	1676	32.76	-0.0528364611880925	-0.165530204368272
5	A	26	50	20120618	23	1678	32.8	-0.0525718618305725	-0.166320891170994
5	A	26	50	20120618	23	1680	32.84	-0.0524561084504922	-0.168159156670045
5	A	26	50	20120618	23	1682	32.88	-0.0528777562241138	-0.169131923468923
5	A	26	50	20120618	23	1684	32.92	-0.0529490325876574	-0.169944530581863
5	A	26	50	20120618	23	1686	32.96	-0.0528677153078209	-0.170865890717749
5	A	26	50	20120618	23	1688	33	-0.0528025200625955	-0.170604402630066
5	A	26	50	20120618	23	1690	33.04	-0.0530367845392026	-0.172941178409853
5	A	26	50	20120618	23	1692	33.08	-0.0534319158085296	-0.173847123617910
5	A	26	50	20120618	23	1694	33.12	-0.0532951613570482	-0.175514057143879
5	A	26	50	20120618	23	1696	33.16	-0.0534284509853018	-0.17685579226118
5	A	26	50	20120618	23	1698	33.2	-0.0527263646622617	-0.178803800732671
5	A	26	50	20120618	23	1700	33.24	-0.0526765843448662	-0.178852166836504
5	A	26	50	20120618	23	1702	33.28	-0.0524838270363147	-0.179091593192614
5	A	26	50	20120618	23	1704	33.32	-0.051898766885561	-0.180105160052767
5	A	26	50	20120618	23	1706	33.36	-0.0508524609814392	-0.181816146331204
5	A	26	50	20120618	23	1708	33.4	-0.0509653859343947	-0.182035561565406
5	A	26	50	20120618	23	1710	33.44	-0.0497036953047236	-0.182875816553490
5	A	26	50	20120618	23	1712	33.48	-0.0495647488222204	-0.183265078836533
5	A	26	50	20120618	23	1714	33.52	-0.0484888151439669	-0.183474099601052
5	A	26	50	20120618	23	1716	33.56	-0.0485467979000243	-0.184602642023826
5	A	26	50	20120618	23	1718	33.6	-0.0481815065368633	-0.184857624729122
5	A	26	50	20120618	23	1720	33.64	-0.0481981235462212	-0.185787116592991
5	A	26	50	20120618	23	1722	33.68	-0.0477894158266953	-0.185920052667854
5	A	26	50	20120618	23	1724	33.72	-0.0470851374726336	-0.186928386937826
5	A	26	50	20120618	23	1726	33.76	-0.0470554389878237	-0.187547812478146
5	A	26	50	20120618	23	1728	33.8	-0.0462146890249929	-0.186820199600305
5	A	26	50	20120618	23	1730	33.84	-0.0465123809798725	-0.187321538308166
5	A	26	50	20120618	23	1732	33.88	-0.0467032998107928	-0.18819410807615
5	A	26	50	20120618	23	1734	33.92	-0.0462394377623344	-0.188971925535455
5	A	26	50	20120618	23	1736	33.96	-0.0469479587570834	-0.188686254395856
5	A	26	50	20120618	23	1738	34	-0.0473269679917993	-0.189027079864388
5	A	26	50	20120618	23	1740	34.04	-0.0477088056536401	-0.188657970124609
5	A	26	50	20120618	23	1742	34.08	-0.0481762032360044	-0.189164965686719
5	A	26	50	20120618	23	1744	34.12	-0.0485941033436856	-0.188765450355349
5	A	26	50	20120618	23	1746	34.16	-0.049429196452267	-0.189341742382016
5	A	26	50	20120618	23	1748	34.2	-0.0500330656434003	-0.190477355872602
5	A	26	50	20120618	23	1750	34.24	-0.0512598959087589	-0.191923389240128
5	A	26	50	20120618	23	1752	34.28	-0.0529873577751977	-0.191348511427023
5	A	26	50	20120618	23	1754	34.32	-0.0538090158549364	-0.193722975998248
5	A	26	50	20120618	23	1756	34.36	-0.0549835202184873	-0.194961119972105
5	A	26	50	20120618	23	1758	34.4	-0.0566430998339321	-0.196770606225162
5	A	26	50	20120618	23	1760	34.44	-0.0570419080585213	-0.197183556585375
5	A	26	50	20120618	23	1762	34.48	-0.0582835875662849	-0.196832831621906
5	A	26	50	20120618	23	1764	34.52	-0.0591038314324613	-0.19740700232823
5	A	26	50	20120618	23	1766	34.56	-0.0599219539782941	-0.198218053806251
5	A	26	50	20120618	23	1768	34.6	-0.0604070292301881	-0.198683330068271
5	A	26	50	20120618	23	1770	34.64	-0.061168583233526	-0.200217044676665
5	A	26	50	20120618	23	1772	34.68	-0.0619251874893956	-0.200460289409393
5	A	26	50	20120618	23	1774	34.72	-0.062533299321216	-0.200980720000347
5	A	26	50	20120618	23	1776	34.76	-0.0622242936578375	-0.201639036413631
5	A	26	50	20120618	23	1778	34.8	-0.0628621039744678	-0.201706918664625
5	A	26	50	20120618	23	1780	34.84	-0.0627977572573798	-0.201827833924208
5	A	26	50	20120618	23	1782	34.88	-0.063207879190468	-0.202288867545542
5	A	26	50	20120618	23	1784	34.92	-0.0636413356473354	-0.201289725663725
5	A	26	50	20120618	23	1786	34.96	-0.0636682057050205	-0.201079007842931
5	A	26	50	20120618	23	1788	35	-0.0636957828694867	-0.202052693880625
5	A	26	50	20120618	23	1790	35.04	-0.0642890454589022	-0.201961477105852
5	A	26	50	20120618	23	1792	35.08	-0.063999838785397	-0.201882988253141
5	A	26	50	20120618	23	1794	35.12	-0.0642954094199329	-0.201467209465803
5	A	26	50	20120618	23	1796	35.16	-0.0650956421642017	-0.201027601179939
5	A	26	50	20120618	23	1798	35.2	-0.0652003646784955	-0.201098241147380
5	A	26	50	20120618	23	1800	35.24	-0.0653631406595246	-0.202385034067783
5	A	26	50	20120618	23	1802	35.28	-0.065191101579662	-0.201642076972790
5	A	26	50	20120618	23	1804	35.32	-0.0653581909120563	-0.203082948460814
5	A	26	50	20120618	23	1806	35.36	-0.0657138656229931	-0.201956527358384
5	A	26	50	20120618	23	1808	35.4	-0.0659459380685786	-0.202473988100856
5	A	26	50	20120618	23	1810	35.44	-0.0668366804808393	-0.202296009324032
5	A	26	50	20120618	23	1812	35.48	-0.0666821069384719	-0.202191781784485
5	A	26	50	20120618	23	1814	35.52	-0.0676476612481821	-0.202756406549262
5	A	26	50	20120618	23	1816	35.56	-0.0678276906346722	-0.203154790509783
5	A	26	50	20120618	23	1818	35.6	-0.0689845880393715	-0.203974963665281
5	A	26	50	20120618	23	1820	35.64	-0.0693723653981742	-0.203664968052409
5	A	26	50	20120618	23	1822	35.68	-0.0698855127892813	-0.204689070803601
5	A	26	50	20120618	23	1824	35.72	-0.0706708962911452	-0.202944850506448
5	A	26	50	20120618	23	1826	35.76	-0.0710400060309245	-0.204325122943325
5	A	26	50	20120618	23	1828	35.8	-0.0719028177253284	-0.203712627049461
5	A	26	50	20120618	23	1830	35.84	-0.0724489870031169	-0.203377175592466
5	A	26	50	20120618	23	1832	35.88	-0.0726607654840823	-0.202513444659247
5	A	26	50	20120618	23	1834	35.92	-0.0728533106605994	-0.203190640823589
5	A	26	50	20120618	23	1836	35.96	-0.0735147383437213	-0.204113132330325
5	A	26	50	20120618	23	1838	36	-0.0735200416445802	-0.202832208396205
5	A	26	50	20120618	23	1840	36.04	-0.0741239815463916	-0.203990378593111
5	A	26	50	20120618	23	1842	36.08	-0.0743338508390477	-0.204610652661568
5	A	26	50	20120618	23	1844	36.12	-0.0741227087541854	-0.205336568483134
5	A	26	50	20120618	23	1846	36.16	-0.0746538166575347	-0.204658382369298
5	A	26	50	20120618	23	1848	36.2	-0.074911486368599	-0.205345407317899
5	A	26	50	20120618	23	1850	36.24	-0.07492873977406	-0.205236230030883
5	A	26	50	20120618	23	1852	36.28	-0.0749116985006334	-0.205512072386224
5	A	26	50	20120618	23	1854	36.32	-0.0745464778481506	-0.206476919589153
5	A	26	50	20120618	23	1856	36.36	-0.074449038533703	-0.205789470376484
5	A	26	50	20120618	23	1858	36.4	-0.07401579420887	-0.206757287427894
5	A	26	50	20120618	23	1860	36.44	-0.0738675846275333	-0.207551792607235
5	A	26	50	20120618	23	1862	36.48	-0.073336335302828	-0.208641656289078
5	A	26	50	20120618	23	1864	36.52	-0.0738014701434924	-0.208906255646598
5	A	26	50	20120618	23	1866	36.56	-0.073680837726622	-0.210617878321138
5	A	26	50	20120618	23	1868	36.6	-0.0735146676330431	-0.210724651445097
5	A	26	50	20120618	23	1870	36.64	-0.0736483108146874	-0.211217504871584
5	A	26	50	20120618	23	1872	36.68	-0.0730960604185807	-0.210897185499707
5	A	26	50	20120618	23	1874	36.72	-0.0734856762550145	-0.21357499888006
5	A	26	50	20120618	23	1876	36.76	-0.0730317137014927	-0.213911581707905
5	A	26	50	20120618	23	1878	36.8	-0.0726131064870303	-0.215508228819824
5	A	26	50	20120618	23	1880	36.84	-0.0721428804775413	-0.214971534772904
5	A	26	50	20120618	23	1882	36.88	-0.0717532646411074	-0.215033053062867
5	A	26	50	20120618	23	1884	36.92	-0.0713290005723955	-0.218226347286705
5	A	26	50	20120618	23	1886	36.96	-0.0709655476868656	-0.217712987763564
5	A	26	50	20120618	23	1888	37	-0.0698341768369671	-0.218241903635891
5	A	26	50	20120618	23	1890	37.04	-0.0697076047231348	-0.219922696454772
5	A	26	50	20120618	23	1892	37.08	-0.0684333983034366	-0.220252208214805
5	A	26	50	20120618	23	1894	37.12	-0.0681385347756818	-0.221415398869857
5	A	26	50	20120618	23	1896	37.16	-0.0676548737373502	-0.221070330760638
5	A	26	50	20120618	23	1898	37.2	-0.0665305739552636	-0.221891988840376
5	A	26	50	20120618	23	1900	37.24	-0.066338240910781	-0.221602075060090
5	A	26	50	20120618	23	1902	37.28	-0.065269802564408	-0.222376356985489
5	A	26	50	20120618	23	1904	37.32	-0.0643710698455199	-0.222518485448508
5	A	26	50	20120618	23	1906	37.36	-0.0635204203877525	-0.225309435913851
5	A	26	50	20120618	23	1908	37.4	-0.0625608764856823	-0.226123315818997
5	A	26	50	20120618	23	1910	37.44	-0.0618445773163403	-0.226890526676584
5	A	26	50	20120618	23	1912	37.48	-0.0611516126707775	-0.228069980787603
5	A	26	50	20120618	23	1914	37.52	-0.0596893158472838	-0.230949319600595
5	A	26	50	20120618	23	1916	37.56	-0.0593548543397825	-0.231747643156554
5	A	26	50	20120618	23	1918	37.6	-0.0580530707556181	-0.232278680349226
5	A	26	50	20120618	23	1920	37.64	-0.0568714953242554	-0.233047305420375
5	A	26	50	20120618	23	1922	37.68	-0.0556008244384631	-0.233632082728417
5	A	26	50	20120618	23	1924	37.72	-0.05418661087609	-0.233593898962233
5	A	26	50	20120618	23	1926	37.76	-0.053200904023116	-0.234648902279763
5	A	26	50	20120618	23	1928	37.8	-0.0520136717375038	-0.235697541636263
5	A	26	50	20120618	23	1930	37.84	-0.0511658507068611	-0.236683955596018
5	A	26	50	20120618	23	1932	37.88	-0.0501285250588605	-0.237231963351437
5	A	26	50	20120618	23	1934	37.92	-0.0490572582853628	-0.239482684235954
5	A	26	50	20120618	23	1936	37.96	-0.0472668639153985	-0.241113272473370
5	A	26	50	20120618	23	1938	38	-0.0456977939679455	-0.241719262984847
5	A	26	50	20120618	23	1940	38.04	-0.0436606193313471	-0.242165447363776
5	A	26	50	20120618	23	1942	38.08	-0.0428905800466349	-0.242074230589003
5	A	26	50	20120618	23	1944	38.12	-0.0411037212105765	-0.243373185746042
