# Supplementary material for: How Do Ants Make Sense of Gravity? A Boltzmann Walker Analysis of Lasius niger Trajectories on Various Inclines
Source: PLoS One. 2013 Oct 29;8(10):e76531. doi: 10.1371/journal.pone.0076531 (PMC3812222; doi:10.1371/journal.pone.0076531)
Supplement: Dataset S5 — Trajectories for . (ZIP) [file pone.0076531.s009.zip › Incline5/5-C-26-50-20120601-01.txt]

Pente	Colonie	Temperature	Humidite	Date	Indiv	Frame	Time	X	Y
5	C	26	50	20120601	1	18	0	0	0
5	C	26	50	20120601	1	20	0.04	0.0021045406996421	0.000854234489147999
5	C	26	50	20120601	1	22	0.08	0.0035040040145597	0.0021491874218062
5	C	26	50	20120601	1	24	0.12	0.0045115887513436	0.0043034165149622
5	C	26	50	20120601	1	26	0.16	0.0057122489947306	0.0062973091454843
5	C	26	50	20120601	1	28	0.2	0.0076893195549282	0.0091103213424006
5	C	26	50	20120601	1	30	0.24	0.0084766122451013	0.0108179842189661
5	C	26	50	20120601	1	32	0.28	0.0081697986127444	0.0117754775113708
5	C	26	50	20120601	1	34	0.32	0.0076017090247392	0.0123329604976583
5	C	26	50	20120601	1	36	0.36	0.0067630803822519	0.0127145153167865
5	C	26	50	20120601	1	38	0.4	0.0060071125224854	0.0155399018823736
5	C	26	50	20120601	1	40	0.44	0.0053848585550412	0.0159292348760949
5	C	26	50	20120601	1	42	0.48	0.0049577660592045	0.0165138707627800
5	C	26	50	20120601	1	44	0.52	0.0041078944188964	0.0192008058206107
5	C	26	50	20120601	1	46	0.56	0.0034674678071758	0.0213527438877958
5	C	26	50	20120601	1	48	0.6	0.0035430575220846	0.0227982822805754
5	C	26	50	20120601	1	50	0.64	0.0033839584963176	0.0226623763572314
5	C	26	50	20120601	1	52	0.68	0.0035693618943448	0.0232184451299565
5	C	26	50	20120601	1	54	0.72	0.0040223344983729	0.0255994150835678
5	C	26	50	20120601	1	56	0.76	0.0048454775023521	0.0277749705172444
5	C	26	50	20120601	1	58	0.8	0.0051766156079818	0.0296068720552644
5	C	26	50	20120601	1	60	0.84	0.0060110016097819	0.0306450462314025
5	C	26	50	20120601	1	62	0.88	0.0060486904012191	0.0311167571651321
5	C	26	50	20120601	1	64	0.92	0.0067382609342323	0.0319023527990303
5	C	26	50	20120601	1	66	0.96	0.0078138410590951	0.0314261163819012
5	C	26	50	20120601	1	68	1	0.009173678109995	0.0314660679150382
5	C	26	50	20120601	1	70	1.04	0.0103734261856342	0.0315586281926955
5	C	26	50	20120601	1	72	1.08	0.0122756141377041	0.0305711535727685
5	C	26	50	20120601	1	74	1.12	0.012613469757755	0.0303571830607815
5	C	26	50	20120601	1	76	1.16	0.0141692460977217	0.0299890632704958
5	C	26	50	20120601	1	78	1.2	0.0146927879585122	0.0304179942439635
5	C	26	50	20120601	1	80	1.24	0.0145128292827002	0.0302934727397966
5	C	26	50	20120601	1	82	1.28	0.0142370576380375	0.0307226865559768
5	C	26	50	20120601	1	84	1.32	0.0135041414593376	0.031741839559701
5	C	26	50	20120601	1	86	1.36	0.0129467291837283	0.032147082455999
5	C	26	50	20120601	1	88	1.4	0.0127146567381428	0.0326933931551437
5	C	26	50	20120601	1	90	1.44	0.0123468905012477	0.0334168341029757
5	C	26	50	20120601	1	92	1.48	0.0117634566960907	0.0328785137104584
5	C	26	50	20120601	1	94	1.52	0.0110899374870105	0.0329395370256748
5	C	26	50	20120601	1	96	1.56	0.0110486424509892	0.0325417187505792
5	C	26	50	20120601	1	98	1.6	0.0091159781966501	0.0333199604739531
5	C	26	50	20120601	1	100	1.64	0.0078413475128833	0.0334967371692498
5	C	26	50	20120601	1	102	1.68	0.0062529028396258	0.0336214708054511
5	C	26	50	20120601	1	104	1.72	0.0048760952259775	0.0345769841988684
5	C	26	50	20120601	1	106	1.76	0.0028523909735607	0.0346888131363131
5	C	26	50	20120601	1	108	1.8	0.00147815015752800	0.0349688769191377
5	C	26	50	20120601	1	110	1.84	-0.000183253793412299	0.0358477965060169
5	C	26	50	20120601	1	112	1.88	-0.00144272410779050	0.035696588791928
5	C	26	50	20120601	1	114	1.92	-0.0034680971322109	0.0367479929359421
5	C	26	50	20120601	1	116	1.96	-0.00485795793704	0.0359968758286945
5	C	26	50	20120601	1	118	2	-0.0056785624276748	0.0348022259929476
5	C	26	50	20120601	1	120	2.04	-0.0073071849082392	0.0336715763919659
5	C	26	50	20120601	1	122	2.08	-0.0080294612512026	0.0333856598863135
5	C	26	50	20120601	1	124	2.12	-0.0104267476937898	0.0309963991056928
5	C	26	50	20120601	1	126	2.16	-0.0125693321524733	0.0314697872967073
5	C	26	50	20120601	1	128	2.2	-0.0145448258645488	0.0302074390577296
5	C	26	50	20120601	1	130	2.24	-0.0167337597585255	0.0291482072416478
5	C	26	50	20120601	1	132	2.28	-0.019088227349978	0.0274497933217802
5	C	26	50	20120601	1	134	2.32	-0.0205441107149664	0.0260083915036705
5	C	26	50	20120601	1	136	2.36	-0.0217021041351766	0.0244660148372073
5	C	26	50	20120601	1	138	2.4	-0.0219685702545989	0.0230321295641816
5	C	26	50	20120601	1	140	2.44	-0.0224420270349712	0.0212825953595682
5	C	26	50	20120601	1	142	2.48	-0.0236247939412602	0.0203557346400312
5	C	26	50	20120601	1	144	2.52	-0.0240455401537358	0.0206742685672862
5	C	26	50	20120601	1	146	2.56	-0.0243087528748578	0.0196256412316019
5	C	26	50	20120601	1	148	2.6	-0.0246542403691088	0.0179731985156102
5	C	26	50	20120601	1	150	2.64	-0.0249765996733394	0.017312622825449
5	C	26	50	20120601	1	152	2.68	-0.0245215297905983	0.0154101902144328
5	C	26	50	20120601	1	154	2.72	-0.0239092884551757	0.0148447452057891
5	C	26	50	20120601	1	156	2.76	-0.024069540064996	0.0126783609470645
5	C	26	50	20120601	1	158	2.8	-0.0244699392798429	0.0108265119267472
5	C	26	50	20120601	1	160	2.84	-0.0257104520614175	0.009442258478693
5	C	26	50	20120601	1	162	2.88	-0.0264969952184025	0.0093556520401333
5	C	26	50	20120601	1	164	2.92	-0.0276426637674166	0.0092016583253265
5	C	26	50	20120601	1	166	2.96	-0.0286607702531046	0.0096916974668244
5	C	26	50	20120601	1	168	3	-0.0303761971621276	0.0099106035841441
5	C	26	50	20120601	1	170	3.04	-0.0315239972845335	0.0109585602290465
5	C	26	50	20120601	1	172	3.08	-0.0328560418569522	0.0119186666345611
5	C	26	50	20120601	1	174	3.12	-0.0341017023758939	0.0128440077816252
5	C	26	50	20120601	1	176	3.16	-0.03443462946168	0.0131709951704493
5	C	26	50	20120601	1	178	3.2	-0.0339699471693554	0.0128690888591539
5	C	26	50	20120601	1	180	3.24	-0.0338401223643295	0.013233248851465
5	C	26	50	20120601	1	182	3.28	-0.033700101079519	0.0122384768895561
5	C	26	50	20120601	1	184	3.32	-0.0337528724585989	0.0110333053049052
5	C	26	50	20120601	1	186	3.36	-0.0341247045594859	0.0101722260221153
5	C	26	50	20120601	1	188	3.4	-0.0349906056034167	0.008309260576091
5	C	26	50	20120601	1	190	3.44	-0.0362785659571157	0.0059064063747087
5	C	26	50	20120601	1	192	3.48	-0.0364259199392472	0.0045715231221169
5	C	26	50	20120601	1	194	3.52	-0.0373191796516489	0.0032779844030211
5	C	26	50	20120601	1	196	3.56	-0.0373034040993606	0.0032030947238257
5	C	26	50	20120601	1	198	3.6	-0.0368615047875259	0.00192412240442230
5	C	26	50	20120601	1	200	3.64	-0.035685161946344	0.0015165460557464
5	C	26	50	20120601	1	202	3.68	-0.0347551043970493	0.0015908629784491
5	C	26	50	20120601	1	204	3.72	-0.0336915026610598	-9.35785114223008e-05
5	C	26	50	20120601	1	206	3.76	-0.0329114860996651	-0.0004479167905426
5	C	26	50	20120601	1	208	3.8	-0.0314735208205119	-0.0027782508275532
5	C	26	50	20120601	1	210	3.84	-0.0306071594500665	-0.0047314353206823
5	C	26	50	20120601	1	212	3.88	-0.0298481510311409	-0.0051049291225051
5	C	26	50	20120601	1	214	3.92	-0.0283395387134794	-0.0067756103144145
5	C	26	50	20120601	1	216	3.96	-0.0275709843530077	-0.0075073951222645
5	C	26	50	20120601	1	218	4	-0.0266115818722938	-0.0106545859839696
5	C	26	50	20120601	1	220	4.04	-0.0265633571898169	-0.0105444187474607
5	C	26	50	20120601	1	222	4.08	-0.0256453911664805	-0.0126658805123766
5	C	26	50	20120601	1	224	4.12	-0.0246697252297993	-0.0134394553309947
5	C	26	50	20120601	1	226	4.16	-0.0246407338517707	-0.0133256111392236
5	C	26	50	20120601	1	228	4.2	-0.0247287686460284	-0.0128990136181338
5	C	26	50	20120601	1	230	4.24	-0.0247025349844464	-0.0122717391925432
5	C	26	50	20120601	1	232	4.28	-0.0240688965978251	-0.0111163974227625
5	C	26	50	20120601	1	234	4.32	-0.0236736946178200	-0.0098607879114095
5	C	26	50	20120601	1	236	4.36	-0.0228301869385425	-0.0090639492796904
5	C	26	50	20120601	1	238	4.4	-0.0224038722601652	-0.0081869247389847
5	C	26	50	20120601	1	240	4.44	-0.0217596979825042	-0.0063729130025288
5	C	26	50	20120601	1	242	4.48	-0.0209260190874853	-0.0053621745695007
5	C	26	50	20120601	1	244	4.52	-0.0199034719712114	-0.0046050753388843
5	C	26	50	20120601	1	246	4.56	-0.0186987034374258	-0.0015731428825126
5	C	26	50	20120601	1	248	4.6	-0.0173327145575296	-0.0010529951342718
5	C	26	50	20120601	1	250	4.64	-0.0159502076632249	0.000279872863993599
5	C	26	50	20120601	1	252	4.68	-0.0142487743974017	0.0020754927530709
5	C	26	50	20120601	1	254	4.72	-0.0129608501061485	0.0030727961572564
5	C	26	50	20120601	1	256	4.76	-0.0111732063815629	0.0051919315408622
5	C	26	50	20120601	1	258	4.8	-0.0098969670298689	0.0064926367871853
5	C	26	50	20120601	1	260	4.84	-0.0076901327277264	0.0082921775833643
5	C	26	50	20120601	1	262	4.88	-0.0055000886761033	0.0103505583523305
5	C	26	50	20120601	1	264	4.92	-0.0039967513750294	0.0125628409122220
5	C	26	50	20120601	1	266	4.96	-0.0023254337870169	0.0126369457028904
5	C	26	50	20120601	1	268	5	-0.000558656783544199	0.0141070207009772
5	C	26	50	20120601	1	270	5.04	0.00147370952694220	0.0163420438149516
5	C	26	50	20120601	1	272	5.08	0.0025763718415245	0.0165779346371555
5	C	26	50	20120601	1	274	5.12	0.004427648105349	0.0173825514434676
5	C	26	50	20120601	1	276	5.16	0.0052208804924841	0.0179537523013101
5	C	26	50	20120601	1	278	5.2	0.005931805650289	0.0185436207781760
5	C	26	50	20120601	1	280	5.24	0.0072454686283774	0.0185880270840345
5	C	26	50	20120601	1	282	5.28	0.0080606920364073	0.0186436763877139
5	C	26	50	20120601	1	284	5.32	0.009880502048469	0.0191556216972929
5	C	26	50	20120601	1	286	5.36	0.011418600718906	0.0186766275637171
5	C	26	50	20120601	1	288	5.4	0.0130574621056621	0.0194036040454550
5	C	26	50	20120601	1	290	5.44	0.0142001466640595	0.0181923301292825
5	C	26	50	20120601	1	292	5.48	0.0154627565325462	0.0180538786215261
5	C	26	50	20120601	1	294	5.52	0.0170771520246732	0.0157550037652106
5	C	26	50	20120601	1	296	5.56	0.0177293166089616	0.0153784694042287
5	C	26	50	20120601	1	298	5.6	0.0189842897242115	0.0142874036408579
5	C	26	50	20120601	1	300	5.64	0.0205950789717544	0.0135054849622218
5	C	26	50	20120601	1	302	5.68	0.0222417892437817	0.0128177529068398
5	C	26	50	20120601	1	304	5.72	0.0233466435893856	0.0111272727250571
5	C	26	50	20120601	1	306	5.76	0.0240961767774434	0.0102138321851203
5	C	26	50	20120601	1	308	5.8	0.0254756006861821	0.0077996282127932
5	C	26	50	20120601	1	310	5.84	0.0263174820198628	0.0067361396138886
5	C	26	50	20120601	1	312	5.88	0.026816982250093	0.0067953951621521
5	C	26	50	20120601	1	314	5.92	0.027308067909627	0.0069493323084164
5	C	26	50	20120601	1	316	5.96	0.027359898836688	0.0073107345842808
5	C	26	50	20120601	1	318	6	0.0271179976068441	0.0079158058569421
5	C	26	50	20120601	1	320	6.04	0.0268461150494779	0.0078392261925396
5	C	26	50	20120601	1	322	6.08	0.0264067188956486	0.0082313876133857
5	C	26	50	20120601	1	324	6.12	0.0262269016411928	0.0089518587127367
5	C	26	50	20120601	1	326	6.16	0.0266633279465412	0.0098054780189851
5	C	26	50	20120601	1	328	6.2	0.025721037449932	0.0104401770657781
5	C	26	50	20120601	1	330	6.24	0.0256791767284857	0.0107914677146716
5	C	26	50	20120601	1	332	6.28	0.0255170371435596	0.0124474410855324
5	C	26	50	20120601	1	334	6.32	0.0252102235112028	0.0126510171278360
5	C	26	50	20120601	1	336	6.36	0.0249866363469916	0.0129498404535654
5	C	26	50	20120601	1	338	6.4	0.0247955053840369	0.0144764132834690
5	C	26	50	20120601	1	340	6.44	0.0240065156375889	0.0162837782161819
5	C	26	50	20120601	1	342	6.48	0.0237630587728264	0.0185151950855723
5	C	26	50	20120601	1	344	6.52	0.0232743065656703	0.0194980735114216
5	C	26	50	20120601	1	346	6.56	0.0231131569302379	0.0221188233745333
5	C	26	50	20120601	1	348	6.6	0.0236842163667241	0.0236975099742103
5	C	26	50	20120601	1	350	6.64	0.0241683723798025	0.0251314518157786
5	C	26	50	20120601	1	352	6.68	0.024478509414031	0.0267983853417477
5	C	26	50	20120601	1	354	6.72	0.0249491596875887	0.028522028831568
5	C	26	50	20120601	1	356	6.76	0.0256914096758002	0.0294154582495972
5	C	26	50	20120601	1	358	6.8	0.0262783083041851	0.0301836590566783
5	C	26	50	20120601	1	360	6.84	0.0258696712953374	0.0313022312738373
5	C	26	50	20120601	1	362	6.88	0.0254780755599163	0.031809792521373
5	C	26	50	20120601	1	364	6.92	0.0253997988392389	0.0312870284780418
5	C	26	50	20120601	1	366	6.96	0.0250251029558882	0.0307112314261216
5	C	26	50	20120601	1	368	7	0.0250279313830129	0.0320589769510631
5	C	26	50	20120601	1	370	7.04	0.0240266681808528	0.0336919693515354
5	C	26	50	20120601	1	372	7.08	0.0239365827769296	0.0334290670502902
5	C	26	50	20120601	1	374	7.12	0.0235261072904508	0.033713818951074
5	C	26	50	20120601	1	376	7.16	0.0228820744341461	0.0358047337030427
5	C	26	50	20120601	1	378	7.2	0.0227909283700512	0.0365358114041114
5	C	26	50	20120601	1	380	7.24	0.0222027569494602	0.0374663639281529
5	C	26	50	20120601	1	382	7.28	0.022235425282751	0.0375901076148606
5	C	26	50	20120601	1	384	7.32	0.0214738712794131	0.0398870732828669
5	C	26	50	20120601	1	386	7.36	0.0212335963951659	0.0422468300330427
5	C	26	50	20120601	1	388	7.4	0.0214535066041149	0.0439952222602045
5	C	26	50	20120601	1	390	7.44	0.0211816947574268	0.0460045368896242
5	C	26	50	20120601	1	392	7.48	0.0213700680039349	0.04804369142521
5	C	26	50	20120601	1	394	7.52	0.0220093632448057	0.0498136504091981
5	C	26	50	20120601	1	396	7.56	0.0224728788109413	0.0511302054540215
5	C	26	50	20120601	1	398	7.6	0.0228558549146997	0.053297197824578
5	C	26	50	20120601	1	400	7.64	0.0230512355894094	0.0539202225384136
5	C	26	50	20120601	1	402	7.68	0.0233909367581592	0.0562095443821154
5	C	26	50	20120601	1	404	7.72	0.0233891831333418	0.0581169507822305
5	C	26	50	20120601	1	406	7.76	0.0236099842968352	0.0597012518097502
5	C	26	50	20120601	1	408	7.8	0.0231887749294179	0.0623956680573259
5	C	26	50	20120601	1	410	7.84	0.0235176927197547	0.0640438208271867
5	C	26	50	20120601	1	412	7.88	0.023877986959293	0.0676376677080436
5	C	26	50	20120601	1	414	7.92	0.0239635094031572	0.0686632928601359
5	C	26	50	20120601	1	416	7.96	0.0241283713491908	0.0712216405498079
5	C	26	50	20120601	1	418	8	0.0247060917315559	0.0734997830352991
5	C	26	50	20120601	1	420	8.04	0.0252109376890518	0.0750623758846364
5	C	26	50	20120601	1	422	8.08	0.0261831812289121	0.0777108019071638
5	C	26	50	20120601	1	424	8.12	0.0271676647871547	0.0793402092762553
5	C	26	50	20120601	1	426	8.16	0.0277916653083483	0.0808414888965959
5	C	26	50	20120601	1	428	8.2	0.0284104615236325	0.0825733984646884
5	C	26	50	20120601	1	430	8.24	0.0292179279702728	0.0842953943957085
5	C	26	50	20120601	1	432	8.28	0.0301922999015445	0.0860524345388043
5	C	26	50	20120601	1	434	8.32	0.0309457080347631	0.0883613644535483
5	C	26	50	20120601	1	436	8.36	0.0323068178778691	0.0894144585827695
5	C	26	50	20120601	1	438	8.4	0.0331725287100758	0.091429642198473
5	C	26	50	20120601	1	440	8.44	0.0343765901370803	0.0933631549809495
5	C	26	50	20120601	1	442	8.48	0.0355457204890941	0.094861089986215
5	C	26	50	20120601	1	444	8.52	0.0370099265008971	0.0968817890348119
5	C	26	50	20120601	1	446	8.56	0.0387910577720279	0.0991055691509654
5	C	26	50	20120601	1	448	8.6	0.0400062914861751	0.100727106421583
5	C	26	50	20120601	1	450	8.64	0.0410672345006674	0.102309328555166
5	C	26	50	20120601	1	452	8.68	0.042330410054579	0.103847710068315
5	C	26	50	20120601	1	454	8.72	0.0434911965465749	0.105622830931806
5	C	26	50	20120601	1	456	8.76	0.0446730548206501	0.107579112552636
5	C	26	50	20120601	1	458	8.8	0.0460596912185569	0.109012417998102
5	C	26	50	20120601	1	460	8.84	0.0480844207758064	0.110667472130147
5	C	26	50	20120601	1	462	8.88	0.0494813809327186	0.112421379790202
5	C	26	50	20120601	1	464	8.92	0.0516355110309253	0.114843644779834
5	C	26	50	20120601	1	466	8.96	0.0536498461184914	0.115216502185554
5	C	26	50	20120601	1	468	9	0.054976166307963	0.116786491371823
5	C	26	50	20120601	1	470	9.04	0.0563251139144326	0.117797866200954
5	C	26	50	20120601	1	472	9.08	0.0575718138803426	0.119289083691798
5	C	26	50	20120601	1	474	9.12	0.0585474091063457	0.120311772229428
5	C	26	50	20120601	1	476	9.16	0.0597712695232233	0.120848607697705
5	C	26	50	20120601	1	478	9.2	0.060646526296976	0.121346552293016
5	C	26	50	20120601	1	480	9.24	0.0622071109630548	0.122736017118048
5	C	26	50	20120601	1	482	9.28	0.0637610488253903	0.122760341591320
5	C	26	50	20120601	1	484	9.32	0.0643072181031788	0.124437316033583
5	C	26	50	20120601	1	486	9.36	0.0660959154168683	0.124556392815534
5	C	26	50	20120601	1	488	9.4	0.0673569696504364	0.125197455823358
5	C	26	50	20120601	1	490	9.44	0.069414169551078	0.124653464434456
5	C	26	50	20120601	1	492	9.48	0.0713417426365925	0.124463959817098
5	C	26	50	20120601	1	494	9.52	0.0725863424953624	0.125088950287785
5	C	26	50	20120601	1	496	9.56	0.0738907848010241	0.125118111371441
5	C	26	50	20120601	1	498	9.6	0.0755911927620147	0.124734336237020
5	C	26	50	20120601	1	500	9.64	0.0771622708927262	0.124546358970309
5	C	26	50	20120601	1	502	9.68	0.0785708063876467	0.124000493748437
5	C	26	50	20120601	1	504	9.72	0.0791587515340677	0.123893381213223
5	C	26	50	20120601	1	506	9.76	0.0805023767477947	0.124219942216658
5	C	26	50	20120601	1	508	9.8	0.0819909899643637	0.123582685564637
5	C	26	50	20120601	1	510	9.84	0.0831569949044047	0.124109494258757
5	C	26	50	20120601	1	512	9.88	0.0836117472962017	0.124779041649047
5	C	26	50	20120601	1	514	9.92	0.0847966553218237	0.125023903534984
5	C	26	50	20120601	1	516	9.96	0.0863139084843517	0.125780705780752
5	C	26	50	20120601	1	518	10	0.0877942365307657	0.126618273763067
5	C	26	50	20120601	1	520	10.04	0.0898500999995907	0.127918339077754
5	C	26	50	20120601	1	522	10.08	0.0918553841203577	0.128213980422968
5	C	26	50	20120601	1	524	10.12	0.0927705075744337	0.129002984311551
5	C	26	50	20120601	1	526	10.16	0.0940991117188087	0.129385578577648
5	C	26	50	20120601	1	528	10.2	0.0955463895942697	0.130609750121509
5	C	26	50	20120601	1	530	10.24	0.0975471765159087	0.131216773008887
5	C	26	50	20120601	1	532	10.28	0.0987934239334787	0.131623741245731
5	C	26	50	20120601	1	534	10.32	0.0982654555842377	0.132277574602023
5	C	26	50	20120601	1	536	10.36	0.0976871200189727	0.132379320196768
5	C	26	50	20120601	1	538	10.4	0.0975394549098577	0.132483144685449
5	C	26	50	20120601	1	540	10.44	0.0968849285889207	0.132354196692832
5	C	26	50	20120601	1	542	10.48	0.0960703910744687	0.133294599214336
5	C	26	50	20120601	1	544	10.52	0.0952156191841667	0.133623283659434
5	C	26	50	20120601	1	546	10.56	0.0944408847104277	0.134405089200986
5	C	26	50	20120601	1	548	10.6	0.0929857247156757	0.136703120478911
5	C	26	50	20120601	1	550	10.64	0.0921684273634567	0.138011149937274
5	C	26	50	20120601	1	552	10.68	0.0915670401171257	0.139451165826092
5	C	26	50	20120601	1	554	10.72	0.0912601840583617	0.141108595836922
5	C	26	50	20120601	1	556	10.76	0.0909210980725117	0.144693301948419
5	C	26	50	20120601	1	558	10.8	0.0904675880673297	0.147029130205119
5	C	26	50	20120601	1	560	10.84	0.0899917405589307	0.149219004551115
5	C	26	50	20120601	1	562	10.88	0.0898883615475207	0.151503100875704
5	C	26	50	20120601	1	564	10.92	0.0896153476193047	0.153703687889434
5	C	26	50	20120601	1	566	10.96	0.0895574355739257	0.155645332399895
5	C	26	50	20120601	1	568	11	0.0891058771834597	0.158017392808063
5	C	26	50	20120601	1	570	11.04	0.0887808909068267	0.159900842430431
5	C	26	50	20120601	1	572	11.08	0.0889304439910477	0.162189393527742
5	C	26	50	20120601	1	574	11.12	0.0889615566894197	0.164314956511988
5	C	26	50	20120601	1	576	11.16	0.0893257873924087	0.166603790452011
5	C	26	50	20120601	1	578	11.2	0.0897880230952707	0.168736636636104
5	C	26	50	20120601	1	580	11.24	0.0897593145599547	0.170203600364354
5	C	26	50	20120601	1	582	11.28	0.0896748152996027	0.171666957848019
5	C	26	50	20120601	1	584	11.32	0.0899005944948357	0.172936002388215
5	C	26	50	20120601	1	586	11.36	0.0909386272496167	0.175357136006998
5	C	26	50	20120601	1	588	11.4	0.0915718413721697	0.177405270798704
5	C	26	50	20120601	1	590	11.44	0.0925309610101707	0.179424484923061
5	C	26	50	20120601	1	592	11.48	0.0929215667960987	0.181087317229699
5	C	26	50	20120601	1	594	11.52	0.0933995002695027	0.182338966943077
5	C	26	50	20120601	1	596	11.56	0.0946185523602677	0.183720653593516
5	C	26	50	20120601	1	598	11.6	0.0957829450968477	0.185439842310615
5	C	26	50	20120601	1	600	11.64	0.0969422466646037	0.187879714259099
5	C	26	50	20120601	1	602	11.68	0.0978462119736727	0.189193235815831
5	C	26	50	20120601	1	604	11.72	0.0984886891950587	0.190976134853915
5	C	26	50	20120601	1	606	11.76	0.0992020185159197	0.191477614983132
5	C	26	50	20120601	1	608	11.8	0.0997919577034637	0.192842118938788
5	C	26	50	20120601	1	610	11.84	0.100422131266857	0.194285182457833
5	C	26	50	20120601	1	612	11.88	0.100057052035730	0.196389744370679
5	C	26	50	20120601	1	614	11.92	0.0997672796767997	0.197498346382223
5	C	26	50	20120601	1	616	11.96	0.0996271311127687	0.198861789677707
5	C	26	50	20120601	1	618	12	0.0991242367699887	0.200068962374549
5	C	26	50	20120601	1	620	12.04	0.0988156553706787	0.200195110224312
5	C	26	50	20120601	1	622	12.08	0.0986017555693697	0.199684932681686
5	C	26	50	20120601	1	624	12.12	0.0976405853217037	0.200097388067152
5	C	26	50	20120601	1	626	12.16	0.0970837387315187	0.198825656521189
5	C	26	50	20120601	1	628	12.2	0.0956162093178447	0.199403645604130
5	C	26	50	20120601	1	630	12.24	0.0945796614873027	0.199720358731424
5	C	26	50	20120601	1	632	12.28	0.0931980455475427	0.200536289246235
5	C	26	50	20120601	1	634	12.32	0.0918061765594547	0.201197009822576
5	C	26	50	20120601	1	636	12.36	0.0907462234944567	0.202249891819762
5	C	26	50	20120601	1	638	12.4	0.0892666732655017	0.203361746522500
5	C	26	50	20120601	1	640	12.44	0.0878684403163837	0.204207021968731
5	C	26	50	20120601	1	642	12.48	0.0864150530383327	0.206163869274986
5	C	26	50	20120601	1	644	12.52	0.0845328054974917	0.207401235431385
5	C	26	50	20120601	1	646	12.56	0.0828341935877257	0.208657198496128
5	C	26	50	20120601	1	648	12.6	0.0813293289360047	0.209927303696495
5	C	26	50	20120601	1	650	12.64	0.0796144535702707	0.211073665210155
5	C	26	50	20120601	1	652	12.68	0.0779832996474297	0.212884424255418
5	C	26	50	20120601	1	654	12.72	0.0766808089564841	0.214193986014175
5	C	26	50	20120601	1	656	12.76	0.0752682924503858	0.216570996169812
5	C	26	50	20120601	1	658	12.8	0.0738086119219825	0.218973957144318
5	C	26	50	20120601	1	660	12.84	0.0728946056966207	0.220626182849238
5	C	26	50	20120601	1	662	12.88	0.0717526282450044	0.223281368812594
5	C	26	50	20120601	1	664	12.92	0.0713734775889322	0.225064833536103
5	C	26	50	20120601	1	666	12.96	0.0708530469979789	0.226798659363572
5	C	26	50	20120601	1	668	13	0.070487189949393	0.227025923483045
5	C	26	50	20120601	1	670	13.04	0.0704008522114101	0.227150444987212
5	C	26	50	20120601	1	672	13.08	0.0701291817860782	0.226893199540217
5	C	26	50	20120601	1	674	13.12	0.0699584154984217	0.226048560490089
5	C	26	50	20120601	1	676	13.16	0.0704473091269341	0.225665732878755
5	C	26	50	20120601	1	678	13.2	0.0701136961475702	0.225815498095010
5	C	26	50	20120601	1	680	13.24	0.0701597287990255	0.225151454116798
5	C	26	50	20120601	1	682	13.28	0.069477087912468	0.224595243922717
5	C	26	50	20120601	1	684	13.32	0.069028357949127	0.224003112704151
5	C	26	50	20120601	1	686	13.36	0.0684006592594677	0.223473984699789
5	C	26	50	20120601	1	688	13.4	0.0677611518865626	0.221870549362771
5	C	26	50	20120601	1	690	13.44	0.0659674341147267	0.221332228970253
5	C	26	50	20120601	1	692	13.48	0.0640718929663999	0.219786988521326
5	C	26	50	20120601	1	694	13.52	0.0626428301616219	0.219424242742578
5	C	26	50	20120601	1	696	13.56	0.0609877053188986	0.218076992192383
5	C	26	50	20120601	1	698	13.6	0.059687053105584	0.217179956529770
5	C	26	50	20120601	1	700	13.64	0.0578929110696794	0.216045262278000
5	C	26	50	20120601	1	702	13.68	0.0562611914614133	0.214779258296963
5	C	26	50	20120601	1	704	13.72	0.0544200975352379	0.213762226613583
5	C	26	50	20120601	1	706	13.76	0.0522601691614255	0.212726032336432
5	C	26	50	20120601	1	708	13.8	0.0509287578031293	0.211811672557679
5	C	26	50	20120601	1	710	13.84	0.0499812347163394	0.211615096872510
5	C	26	50	20120601	1	712	13.88	0.049358839327539	0.212142739952631
5	C	26	50	20120601	1	714	13.92	0.0481364638349018	0.212486888823034
5	C	26	50	20120601	1	716	13.96	0.0473159371260129	0.213068413439882
5	C	26	50	20120601	1	718	14	0.0456082035387693	0.213327992339256
5	C	26	50	20120601	1	720	14.04	0.0440644480140828	0.213835129322723
5	C	26	50	20120601	1	722	14.08	0.0420798821220046	0.215051777250432
5	C	26	50	20120601	1	724	14.12	0.0401614307139674	0.215261858675123
5	C	26	50	20120601	1	726	14.16	0.0382035934582181	0.216505518081874
5	C	26	50	20120601	1	728	14.2	0.0364778993587323	0.216889123510668
5	C	26	50	20120601	1	730	14.24	0.0346349669549258	0.217316428138539
5	C	26	50	20120601	1	732	14.28	0.0332038535404824	0.218352975969080
5	C	26	50	20120601	1	734	14.32	0.031466492179107	0.217912448444401
5	C	26	50	20120601	1	736	14.36	0.0300360151607666	0.219084124380827
5	C	26	50	20120601	1	738	14.4	0.0284061340301317	0.219470911790136
5	C	26	50	20120601	1	740	14.44	0.0268448422572717	0.220117207388140
5	C	26	50	20120601	1	742	14.48	0.0254171936660561	0.220711884191118
5	C	26	50	20120601	1	744	14.52	0.0242596598652538	0.222300753128444
5	C	26	50	20120601	1	746	14.56	0.023206777868067	0.223667590536478
5	C	26	50	20120601	1	748	14.6	0.0214651738660045	0.224547938479055
5	C	26	50	20120601	1	750	14.64	0.0197433688538153	0.226610568959776
5	C	26	50	20120601	1	752	14.68	0.0183369334660352	0.227800629672513
5	C	26	50	20120601	1	754	14.72	0.017486991115049	0.229250198573946
5	C	26	50	20120601	1	756	14.76	0.0166929101997765	0.230222470398077
5	C	26	50	20120601	1	758	14.8	0.0164022893127088	0.231395560548066
5	C	26	50	20120601	1	760	14.84	0.0157298307638004	0.233026855892263
5	C	26	50	20120601	1	762	14.88	0.0152362702305322	0.235756288067643
5	C	26	50	20120601	1	764	14.92	0.0150474727199554	0.236940691926131
5	C	26	50	20120601	1	766	14.96	0.0144923938967239	0.238750178179187
5	C	26	50	20120601	1	768	15	0.0143919847337955	0.240123379548251
5	C	26	50	20120601	1	770	15.04	0.0144018842287321	0.241367887483140
5	C	26	50	20120601	1	772	15.08	0.0141685389909405	0.243525977379321
5	C	26	50	20120601	1	774	15.12	0.0140688369347932	0.245274652449195
5	C	26	50	20120601	1	776	15.16	0.0132591996703346	0.246446328385621
5	C	26	50	20120601	1	778	15.2	0.0125711847722401	0.247425671277565
5	C	26	50	20120601	1	780	15.24	0.011463855552902	0.248378851218604
5	C	26	50	20120601	1	782	15.28	0.010694523374971	0.248885139673934
5	C	26	50	20120601	1	784	15.32	0.0103225852080669	0.248855441189124
5	C	26	50	20120601	1	786	15.36	0.009792255122177	0.248217630872494
5	C	26	50	20120601	1	788	15.4	0.0089267564220046	0.248005498838138
5	C	26	50	20120601	1	790	15.44	0.0075422413444414	0.247668916010293
5	C	26	50	20120601	1	792	15.48	0.0062934907688659	0.246753919835438
5	C	26	50	20120601	1	794	15.52	0.0047180568603823	0.246765233543937
5	C	26	50	20120601	1	796	15.56	0.0029835239261317	0.246204497866456
5	C	26	50	20120601	1	798	15.6	0.000956248784469899	0.245428801727494
5	C	26	50	20120601	1	800	15.64	-0.000368162216692499	0.245136766626864
5	C	26	50	20120601	1	802	15.68	-0.00171944327554000	0.244366727342152
5	C	26	50	20120601	1	804	15.72	-0.0031513345074428	0.243313845344965
5	C	26	50	20120601	1	806	15.76	-0.0039835991888993	0.242683813202928
5	C	26	50	20120601	1	808	15.8	-0.0050343598657425	0.241804172367132
5	C	26	50	20120601	1	810	15.84	-0.0060752210476491	0.240647345673111
5	C	26	50	20120601	1	812	15.88	-0.0069704182326313	0.239728106857568
5	C	26	50	20120601	1	814	15.92	-0.0082290683031434	0.238955946252512
5	C	26	50	20120601	1	816	15.96	-0.0096157047010502	0.237799826665272
5	C	26	50	20120601	1	818	16	-0.0103129119873001	0.236879173636168
5	C	26	50	20120601	1	820	16.04	-0.0101474490005025	0.237040393982278
5	C	26	50	20120601	1	822	16.08	-0.0100505753714799	0.236894022878572
5	C	26	50	20120601	1	824	16.12	-0.0102775566482408	0.237157773707955
5	C	26	50	20120601	1	826	16.16	-0.0099770362662365	0.237376269703342
5	C	26	50	20120601	1	828	16.2	-0.0095852991094592	0.237653455561567
5	C	26	50	20120601	1	830	16.24	-0.009417714802318	0.237607493620790
5	C	26	50	20120601	1	832	16.28	-0.0090478979557574	0.237705781463375
5	C	26	50	20120601	1	834	16.32	-0.008553630315708	0.237331721976127
5	C	26	50	20120601	1	836	16.36	-0.0081413870622762	0.236700275620527
5	C	26	50	20120601	1	838	16.4	-0.0078677367379571	0.236155096292233
5	C	26	50	20120601	1	840	16.44	-0.0073006370994454	0.235515871762040
5	C	26	50	20120601	1	842	16.48	-0.006756871984713	0.234117921655634
5	C	26	50	20120601	1	844	16.52	-0.0064832216603938	0.232790682227347
5	C	26	50	20120601	1	846	16.56	-0.0062611901311012	0.231779519530250
5	C	26	50	20120601	1	848	16.6	-0.0062194708310112	0.229207772167075
5	C	26	50	20120601	1	850	16.64	-0.0062838175480992	0.228171860732636
5	C	26	50	20120601	1	852	16.68	-0.0067971770712406	0.226402679566108
5	C	26	50	20120601	1	854	16.72	-0.0068000054983654	0.225250095512774
5	C	26	50	20120601	1	856	16.76	-0.0075014554253024	0.224847044647497
5	C	26	50	20120601	1	858	16.8	-0.0077892478852454	0.222594909549418
5	C	26	50	20120601	1	860	16.84	-0.0082347251573929	0.221617687977818
5	C	26	50	20120601	1	862	16.88	-0.0083386698542273	0.220242365288410
5	C	26	50	20120601	1	864	16.92	-0.0090846675083791	0.218998564460303
5	C	26	50	20120601	1	866	16.96	-0.0093300335614508	0.218162057138160
5	C	26	50	20120601	1	868	17	-0.0095442869161503	0.217014422832294
5	C	26	50	20120601	1	870	17.04	-0.0097231849317906	0.215493436145962
5	C	26	50	20120601	1	872	17.08	-0.0096277255163303	0.214352872907908
5	C	26	50	20120601	1	874	17.12	-0.0096963148741055	0.213018562411809
5	C	26	50	20120601	1	876	17.16	-0.0094219574430051	0.212469847549608
5	C	26	50	20120601	1	878	17.2	-0.0089842583454506	0.211100181714450
5	C	26	50	20120601	1	880	17.24	-0.0085479734614585	0.209927091564461
5	C	26	50	20120601	1	882	17.28	-0.0084991830935566	0.209947597661115
5	C	26	50	20120601	1	884	17.32	-0.0082057337793642	0.209061592864289
5	C	26	50	20120601	1	886	17.36	-0.00823896779808	0.208223671328583
5	C	26	50	20120601	1	888	17.4	-0.0084914049189636	0.207507372159241
5	C	26	50	20120601	1	890	17.44	-0.0083711967661619	0.206313775912598
5	C	26	50	20120601	1	892	17.48	-0.0083655399119124	0.206211952536107
5	C	26	50	20120601	1	894	17.52	-0.0077553067597484	0.205791224001301
5	C	26	50	20120601	1	896	17.56	-0.0075516600067667	0.205628589441628
5	C	26	50	20120601	1	898	17.6	-0.0072150771789219	0.204756019673644
5	C	26	50	20120601	1	900	17.64	-0.0067957628576783	0.203715865598518
5	C	26	50	20120601	1	902	17.68	-0.006199671841138	0.203295137063712
5	C	26	50	20120601	1	904	17.72	-0.0056177229602215	0.201529491431090
5	C	26	50	20120601	1	906	17.76	-0.0051962873186343	0.201038759324946
5	C	26	50	20120601	1	908	17.8	-0.0051517395914195	0.199913752436078
5	C	26	50	20120601	1	910	17.84	-0.0052945751612192	0.199314125885632
5	C	26	50	20120601	1	912	17.88	-0.0052090152406956	0.198504488621174
5	C	26	50	20120601	1	914	17.92	-0.0050746649522702	0.197450899517206
5	C	26	50	20120601	1	916	17.96	-0.0047543455803927	0.196293365716403
5	C	26	50	20120601	1	918	18	-0.0044785739357299	0.195029058791642
5	C	26	50	20120601	1	920	18.04	-0.0041943170096929	0.193669999558201
5	C	26	50	20120601	1	922	18.08	-0.0036625727102406	0.192067695592032
5	C	26	50	20120601	1	924	18.12	-0.0031923467007516	0.191608783291042
5	C	26	50	20120601	1	926	18.16	-0.0025177668314996	0.189944253928129
5	C	26	50	20120601	1	928	18.2	-0.0022957353022071	0.188283967205903
5	C	26	50	20120601	1	930	18.24	-0.0013460908950735	0.186648429221019
5	C	26	50	20120601	1	932	18.28	-0.0007818196836867	0.185217245095897
5	C	26	50	20120601	1	934	18.32	0.000140459691014901	0.182978332894626
5	C	26	50	20120601	1	936	18.36	0.0008122818438203	0.180787645375832
5	C	26	50	20120601	1	938	18.4	0.0010787903896495	0.179232788274681
5	C	26	50	20120601	1	940	18.44	0.0014536984050346	0.176856768068538
5	C	26	50	20120601	1	942	18.48	0.0014660020630272	0.176250494714349
5	C	26	50	20120601	1	944	18.52	0.00141883804072210	0.174647271509364
5	C	26	50	20120601	1	946	18.56	0.001037990328375	0.173751084374889
5	C	26	50	20120601	1	948	18.6	0.0010416672836372	0.171935799846226
5	C	26	50	20120601	1	950	18.64	0.000989694935220001	0.170566487564459
5	C	26	50	20120601	1	952	18.68	0.0012048675287351	0.169903009271671
5	C	26	50	20120601	1	954	18.72	0.0016352834264433	0.169291574037979
5	C	26	50	20120601	1	956	18.76	0.0020413748508787	0.167649459960030
5	C	26	50	20120601	1	958	18.8	0.0025664723465879	0.166652015134488
5	C	26	50	20120601	1	960	18.84	0.0033392693477467	0.165712340932969
5	C	26	50	20120601	1	962	18.88	0.0038468305952824	0.164616466843486
5	C	26	50	20120601	1	964	18.92	0.0041486944801709	0.162935744735284
5	C	26	50	20120601	1	966	18.96	0.005011647595931	0.161040415718992
5	C	26	50	20120601	1	968	19	0.00533055275424610	0.159239414747310
5	C	26	50	20120601	1	970	19.04	0.0058080619635814	0.157269910229671
5	C	26	50	20120601	1	972	19.08	0.0060750654841574	0.154938154908030
5	C	26	50	20120601	1	974	19.12	0.0063975061763785	0.153200086439873
5	C	26	50	20120601	1	976	19.16	0.0065684138853913	0.151555568198868
5	C	26	50	20120601	1	978	19.2	0.0065449379402559	0.150029066079642
5	C	26	50	20120601	1	980	19.24	0.0073543630726801	0.148211306677246
5	C	26	50	20120601	1	982	19.28	0.00783583207999	0.146850196834140
5	C	26	50	20120601	1	984	19.32	0.0080446407124744	0.144484712519037
5	C	26	50	20120601	1	986	19.36	0.0086801175767268	0.143458912711569
5	C	26	50	20120601	1	988	19.4	0.0086911484425133	0.142274084589013
5	C	26	50	20120601	1	990	19.44	0.0092013966958175	0.139899902860501
5	C	26	50	20120601	1	992	19.48	0.0095879012624141	0.137949278093920
5	C	26	50	20120601	1	994	19.52	0.0104468945801995	0.137103012698196
5	C	26	50	20120601	1	996	19.56	0.0112315002646041	0.135341185442192
5	C	26	50	20120601	1	998	19.6	0.0121230204943241	0.133241926830205
5	C	26	50	20120601	1	1000	19.64	0.0127857209696521	0.131874948000815
5	C	26	50	20120601	1	1002	19.68	0.0137907318377525	0.129249248390235
5	C	26	50	20120601	1	1004	19.72	0.0148289060138906	0.127836307620068
5	C	26	50	20120601	1	1006	19.76	0.0158534330291518	0.126681672957069
5	C	26	50	20120601	1	1008	19.8	0.0164024307340651	0.126364606276385
5	C	26	50	20120601	1	1010	19.84	0.0177293873196397	0.124097197671832
5	C	26	50	20120601	1	1012	19.88	0.0189341558534254	0.122152795444925
5	C	26	50	20120601	1	1014	19.92	0.0198961039185515	0.119609756617066
5	C	26	50	20120601	1	1016	19.96	0.0207548851043026	0.117967076853692
5	C	26	50	20120601	1	1018	20	0.0218166059362542	0.116477273576410
5	C	26	50	20120601	1	1020	20.04	0.0229062574860627	0.114370095368474
5	C	26	50	20120601	1	1022	20.08	0.0242409922462304	0.112015429787123
5	C	26	50	20120601	1	1024	20.12	0.0251556348676952	0.110621368768013
5	C	26	50	20120601	1	1026	20.16	0.0260009103139256	0.108981588142442
5	C	26	50	20120601	1	1028	20.2	0.0273497872097171	0.106679814148323
5	C	26	50	20120601	1	1030	20.24	0.0283598185359639	0.105307178464684
5	C	26	50	20120601	1	1032	20.28	0.0292260243429174	0.102695126014981
5	C	26	50	20120601	1	1034	20.32	0.0307184439152898	0.101366472373131
5	C	26	50	20120601	1	1036	20.36	0.0316137118109501	0.099113700878949
5	C	26	50	20120601	1	1038	20.4	0.0329864182052675	0.0977866735826963
5	C	26	50	20120601	1	1040	20.44	0.0337573060181171	0.0966281498324003
5	C	26	50	20120601	1	1042	20.48	0.0352538975204984	0.0949167392898944
5	C	26	50	20120601	1	1044	20.52	0.0364284725947274	0.0932822619651818
5	C	26	50	20120601	1	1046	20.56	0.0377158241294878	0.0918437310006036
5	C	26	50	20120601	1	1048	20.6	0.0394823112191802	0.0903914821644705
5	C	26	50	20120601	1	1050	20.64	0.0408124427142024	0.0892539665566435
5	C	26	50	20120601	1	1052	20.68	0.042717536875143	0.0878011378929498
5	C	26	50	20120601	1	1054	20.72	0.0441772400309634	0.0872499255295979
5	C	26	50	20120601	1	1056	20.76	0.0452886124868764	0.0853379667760256
5	C	26	50	20120601	1	1058	20.8	0.0460803528787031	0.0838763134197027
5	C	26	50	20120601	1	1060	20.84	0.0468737125450588	0.0841208450867726
5	C	26	50	20120601	1	1062	20.88	0.04778668639452	0.0823873445284225
5	C	26	50	20120601	1	1064	20.92	0.0496042407359497	0.0790845831037886
5	C	26	50	20120601	1	1066	20.96	0.0499575466391696	0.0779437016676832
5	C	26	50	20120601	1	1068	21	0.0500524403692048	0.0763974005585844
5	C	26	50	20120601	1	1070	21.04	0.0503415056213539	0.0740630996525314
5	C	26	50	20120601	1	1072	21.08	0.0500949374867542	0.07425295782328
5	C	26	50	20120601	1	1074	21.12	0.0498019124366304	0.0722081464334447
5	C	26	50	20120601	1	1076	21.16	0.0501495261302618	0.0698916646182776
5	C	26	50	20120601	1	1078	21.2	0.0510974027704423	0.0670976735937752
5	C	26	50	20120601	1	1080	21.24	0.0516916553093515	0.0649883740654957
5	C	26	50	20120601	1	1082	21.28	0.0524892010478518	0.0642390530094723
5	C	26	50	20120601	1	1084	21.32	0.0531318196905941	0.0622431734088952
5	C	26	50	20120601	1	1086	21.36	0.053693686738925	0.0603527941400711
5	C	26	50	20120601	1	1088	21.4	0.054352215284244	0.0577041842697806
5	C	26	50	20120601	1	1090	21.44	0.0547153853270614	0.0563602571214575
5	C	26	50	20120601	1	1092	21.48	0.0553654285910062	0.0542370275895886
5	C	26	50	20120601	1	1094	21.52	0.0554759493809056	0.0520146616869974
5	C	26	50	20120601	1	1096	21.56	0.0554057336775338	0.0514886449524727
5	C	26	50	20120601	1	1098	21.6	0.0548704538441756	0.051249218596363
5	C	26	50	20120601	1	1100	21.64	0.0545862676288167	0.0499945990345037
5	C	26	50	20120601	1	1102	21.68	0.0540601801836139	0.0497336766322458
5	C	26	50	20120601	1	1104	21.72	0.0535007172983392	0.0483771629832176
5	C	26	50	20120601	1	1106	21.76	0.0537111522764203	0.0466246695367248
5	C	26	50	20120601	1	1108	21.8	0.0536004193544864	0.0445323405711938
5	C	26	50	20120601	1	1110	21.84	0.0537385880195303	0.0440901159902398
5	C	26	50	20120601	1	1112	21.88	0.0541250218754488	0.0415315915238725
5	C	26	50	20120601	1	1114	21.92	0.0545526093460323	0.0409396724373412
5	C	26	50	20120601	1	1116	21.96	0.0551851163618036	0.0401602286324393
5	C	26	50	20120601	1	1118	22	0.0562005216995875	0.0376343017886847
5	C	26	50	20120601	1	1120	22.04	0.0571283165071824	0.0370179168075244
5	C	26	50	20120601	1	1122	22.08	0.0578512624802675	0.0369537115117927
5	C	26	50	20120601	1	1124	22.12	0.0587116700116153	0.0352311993928222
5	C	26	50	20120601	1	1126	22.16	0.0598299593860618	0.0334910803150003
5	C	26	50	20120601	1	1128	22.2	0.0603478443926028	0.0329016361022032
5	C	26	50	20120601	1	1130	22.24	0.0615155605310543	0.0318476227341665
5	C	26	50	20120601	1	1132	22.28	0.0625069242382779	0.0309535569200342
5	C	26	50	20120601	1	1134	22.32	0.0634598213366048	0.0288963004508501
5	C	26	50	20120601	1	1136	22.36	0.0641293100370323	0.0278458226167193
5	C	26	50	20120601	1	1138	22.4	0.0653086227266952	0.0264627217527185
5	C	26	50	20120601	1	1140	22.44	0.0659302402980363	0.0260793991666372
5	C	26	50	20120601	1	1142	22.48	0.0668721772412549	0.0243961314740226
5	C	26	50	20120601	1	1144	22.52	0.068036711399191	0.0232784077850011
5	C	26	50	20120601	1	1146	22.56	0.069344222548283	0.0224378699542046
5	C	26	50	20120601	1	1148	22.6	0.0702769671033462	0.0206786589932906
5	C	26	50	20120601	1	1150	22.64	0.0708248334374096	0.0196922450335354
5	C	26	50	20120601	1	1152	22.68	0.0715235963585781	0.0185637026107617
5	C	26	50	20120601	1	1154	22.72	0.0718915747275076	0.0177341249350736
5	C	26	50	20120601	1	1156	22.76	0.0726024998853125	0.0169490949866003
5	C	26	50	20120601	1	1158	22.8	0.0740031369974869	0.0150359468794220
5	C	26	50	20120601	1	1160	22.84	0.0746936974799936	0.0145068895857382
5	C	26	50	20120601	1	1162	22.88	0.0762148255876821	0.0132362186999460
5	C	26	50	20120601	1	1164	22.92	0.0777382164370707	0.0106428338692662
5	C	26	50	20120601	1	1166	22.96	0.0788514853533707	0.0105772143599721
5	C	26	50	20120601	1	1168	23	0.0809168028398597	0.0086828752931733
5	C	26	50	20120601	1	1170	23.04	0.0826917822819947	0.0066558829942239
5	C	26	50	20120601	1	1172	23.08	0.0840390328321897	0.0065211791524079
5	C	26	50	20120601	1	1174	23.12	0.0860111536449187	0.0057381291029219
5	C	26	50	20120601	1	1176	23.16	0.0874617832065227	0.0037639576805272
5	C	26	50	20120601	1	1178	23.2	0.0886701579848927	0.0032844685722046
5	C	26	50	20120601	1	1180	23.24	0.0893460813570287	0.0022247276392403
5	C	26	50	20120601	1	1182	23.28	0.0902211967094257	0.0019008727334569
5	C	26	50	20120601	1	1184	23.32	0.0913737100520817	0.00175881498111650
5	C	26	50	20120601	1	1186	23.36	0.0929481540110707	-0.000553848457432199
5	C	26	50	20120601	1	1188	23.4	0.0943189512170797	-0.00168875484123660
5	C	26	50	20120601	1	1190	23.44	0.0957548729576347	-0.0032482788471435
5	C	26	50	20120601	1	1192	23.48	0.0970592021262117	-0.0041006253611858
5	C	26	50	20120601	1	1194	23.52	0.0982883658439487	-0.0055075557237127
5	C	26	50	20120601	1	1196	23.56	0.100447233557589	-0.0072024199675387
5	C	26	50	20120601	1	1198	23.6	0.101856780215206	-0.0085930161634202
5	C	26	50	20120601	1	1200	23.64	0.103907531302004	-0.0105614600208873
5	C	26	50	20120601	1	1202	23.68	0.105426962353417	-0.0121872399321914
5	C	26	50	20120601	1	1204	23.72	0.106875965569425	-0.0147616743011354
5	C	26	50	20120601	1	1206	23.76	0.107737928735691	-0.0153506942498638
5	C	26	50	20120601	1	1208	23.8	0.108567647832735	-0.0173649586267518
5	C	26	50	20120601	1	1210	23.84	0.108922615436891	-0.0181215628826214
5	C	26	50	20120601	1	1212	23.88	0.109377638650585	-0.02095741462857
5	C	26	50	20120601	1	1214	23.92	0.109686856445998	-0.0228925537566433
5	C	26	50	20120601	1	1216	23.96	0.110264986950296	-0.0235546885465463
5	C	26	50	20120601	1	1218	24	0.110576750330121	-0.0248070453667058
5	C	26	50	20120601	1	1220	24.04	0.111051360401653	-0.0266390176154039
5	C	26	50	20120601	1	1222	24.08	0.111516848795708	-0.0277560341976443
5	C	26	50	20120601	1	1224	24.12	0.112523486009406	-0.0315789362994513
5	C	26	50	20120601	1	1226	24.16	0.113255624370646	-0.0330459000277009
5	C	26	50	20120601	1	1228	24.2	0.113439330712398	-0.0346228895711031
5	C	26	50	20120601	1	1230	24.24	0.114069080011723	-0.0368639938033958
5	C	26	50	20120601	1	1232	24.28	0.114247624473973	-0.0370955712742344
5	C	26	50	20120601	1	1234	24.32	0.114208592179651	-0.0395401808381525
5	C	26	50	20120601	1	1236	24.36	0.114498223117225	-0.0417112814991077
5	C	26	50	20120601	1	1238	24.4	0.114824906450133	-0.045161962591298
5	C	26	50	20120601	1	1240	24.44	0.114990157304897	-0.0449472142618517
5	C	26	50	20120601	1	1242	24.48	0.114858494022240	-0.0459684178752413
5	C	26	50	20120601	1	1244	24.52	0.115376944714206	-0.0476066428658943
5	C	26	50	20120601	1	1246	24.56	0.115201157968403	-0.0490962340111418
5	C	26	50	20120601	1	1248	24.6	0.115378500349124	-0.0492823445159502
5	C	26	50	20120601	1	1250	24.64	0.115385500706258	-0.0497575909835856
5	C	26	50	20120601	1	1252	24.68	0.115827654576534	-0.0503944820614004
5	C	26	50	20120601	1	1254	24.72	0.116251777223890	-0.0516801436109538
5	C	26	50	20120601	1	1256	24.76	0.116474515859963	-0.0532407282770325
5	C	26	50	20120601	1	1258	24.8	0.116759904156850	-0.0541588357217251
5	C	26	50	20120601	1	1260	24.84	0.117390501984313	-0.0556933988582561
5	C	26	50	20120601	1	1262	24.88	0.117957601622824	-0.0574187394043513
5	C	26	50	20120601	1	1264	24.92	0.118466294241210	-0.0598049419481434
5	C	26	50	20120601	1	1266	24.96	0.118386108332223	-0.0594806627782913
5	C	26	50	20120601	1	1268	25	0.118933550402218	-0.0628449354218206
5	C	26	50	20120601	1	1270	25.04	0.118877618255826	-0.0639855693705526
5	C	26	50	20120601	1	1272	25.08	0.118995280824215	-0.0656950707247492
5	C	26	50	20120601	1	1274	25.12	0.119352864723461	-0.066113890071246
5	C	26	50	20120601	1	1276	25.16	0.120272952067141	-0.068783076748869
5	C	26	50	20120601	1	1278	25.2	0.120883043797949	-0.069017270514798
5	C	26	50	20120601	1	1280	25.24	0.121765725192904	-0.0698995276456844
5	C	26	50	20120601	1	1282	25.28	0.122632213842570	-0.0707442374064899
5	C	26	50	20120601	1	1284	25.32	0.123262670248676	-0.0711518137551658
5	C	26	50	20120601	1	1286	25.36	0.123970484136644	-0.0737164900505294
5	C	26	50	20120601	1	1288	25.4	0.124568130788103	-0.0748286275959796
5	C	26	50	20120601	1	1290	25.44	0.125823457456743	-0.0761287848345473
5	C	26	50	20120601	1	1292	25.48	0.126942666070005	-0.07810528970932
5	C	26	50	20120601	1	1294	25.52	0.126930008858622	-0.0766924196498312
5	C	26	50	20120601	1	1296	25.56	0.128073683366513	-0.0776134969430047
5	C	26	50	20120601	1	1298	25.6	0.128909837135266	-0.0788336096939421
5	C	26	50	20120601	1	1300	25.64	0.129478845962087	-0.0800564094506476
5	C	26	50	20120601	1	1302	25.68	0.130742516490746	-0.0816409650366086
5	C	26	50	20120601	1	1304	25.72	0.131504494758152	-0.0826693811391666
5	C	26	50	20120601	1	1306	25.76	0.133113304106708	-0.0831592647171726
5	C	26	50	20120601	1	1308	25.8	0.134519880915844	-0.0851750847289796
5	C	26	50	20120601	1	1310	25.84	0.135295789186840	-0.0857016671489286
5	C	26	50	20120601	1	1312	25.88	0.136342943619099	-0.0865849142293086
5	C	26	50	20120601	1	1314	25.92	0.136936135497837	-0.0875204872114966
5	C	26	50	20120601	1	1316	25.96	0.138205533591423	-0.0892506360837046
5	C	26	50	20120601	1	1318	26	0.138106043667310	-0.0882894658360376
5	C	26	50	20120601	1	1320	26.04	0.139217756948691	-0.0896017146005636
5	C	26	50	20120601	1	1322	26.08	0.140060769653222	-0.0905703094694326
5	C	26	50	20120601	1	1324	26.12	0.140256850363645	-0.0914561021342246
5	C	26	50	20120601	1	1326	26.16	0.140509358195207	-0.0904766885316036
5	C	26	50	20120601	1	1328	26.2	0.141267942350064	-0.0912836387902936
5	C	26	50	20120601	1	1330	26.24	0.142072417735020	-0.0916006347602996
5	C	26	50	20120601	1	1332	26.28	0.142913238408528	-0.0937381478491486
5	C	26	50	20120601	1	1334	26.32	0.143144108772586	-0.0940248796489196
5	C	26	50	20120601	1	1336	26.36	0.143497520741823	-0.0941876556299486
5	C	26	50	20120601	1	1338	26.4	0.143703925211251	-0.0938242734550966
5	C	26	50	20120601	1	1340	26.44	0.144151948067811	-0.0937085907856946
5	C	26	50	20120601	1	1342	26.48	0.144402263868351	-0.0941356832815316
5	C	26	50	20120601	1	1344	26.52	0.144663256981287	-0.0944417898071076
5	C	26	50	20120601	1	1346	26.56	0.146103774915920	-0.0955539273525576
5	C	26	50	20120601	1	1348	26.6	0.145532503347400	-0.0944154147241686
5	C	26	50	20120601	1	1350	26.64	0.145946160814394	-0.0944528913835716
5	C	26	50	20120601	1	1352	26.68	0.145996718949249	-0.0947219455138136
5	C	26	50	20120601	1	1354	26.72	0.146046428555966	-0.0949904339586296
5	C	26	50	20120601	1	1356	26.76	0.145441852258052	-0.0937240057135246
5	C	26	50	20120601	1	1358	26.8	0.145176757925785	-0.0929906652707566
5	C	26	50	20120601	1	1360	26.84	0.145320795577112	-0.0940430522931956
5	C	26	50	20120601	1	1362	26.88	0.144899713488916	-0.0943212988115926
5	C	26	50	20120601	1	1364	26.92	0.144944614769521	-0.0945606544570246
5	C	26	50	20120601	1	1366	26.96	0.145203557272792	-0.0955320777530186
5	C	26	50	20120601	1	1368	27	0.145694572221648	-0.0964665900750346
5	C	26	50	20120601	1	1370	27.04	0.145631922560834	-0.0964585290577296
5	C	26	50	20120601	1	1372	27.08	0.146201921337149	-0.0982078405237066
5	C	26	50	20120601	1	1374	27.12	0.146214719969888	-0.0974412660622226
5	C	26	50	20120601	1	1376	27.16	0.146400476921306	-0.0986414384019306
5	C	26	50	20120601	1	1378	27.2	0.146935686043986	-0.0991103209085346
5	C	26	50	20120601	1	1380	27.24	0.147256641811967	-0.0997779004206536
5	C	26	50	20120601	1	1382	27.28	0.148111392489065	-0.101263673189283
5	C	26	50	20120601	1	1384	27.32	0.148540818437280	-0.101305180357339
5	C	26	50	20120601	1	1386	27.36	0.149286745380753	-0.102646632631928
5	C	26	50	20120601	1	1388	27.4	0.149540313872487	-0.103244420704743
5	C	26	50	20120601	1	1390	27.44	0.149529283006700	-0.102633197603085
5	C	26	50	20120601	1	1392	27.48	0.149049935319734	-0.101870865782288
5	C	26	50	20120601	1	1394	27.52	0.149607842570090	-0.102530596409135
5	C	26	50	20120601	1	1396	27.56	0.149491664925941	-0.102298877516940
5	C	26	50	20120601	1	1398	27.6	0.149737879507150	-0.101888614162496
5	C	26	50	20120601	1	1400	27.64	0.150361476977479	-0.101096725278245
5	C	26	50	20120601	1	1402	27.68	0.150661573095414	-0.101944970572956
5	C	26	50	20120601	1	1404	27.72	0.150732283773533	-0.101045530747287
5	C	26	50	20120601	1	1406	27.76	0.151859199850710	-0.101677896341702
5	C	26	50	20120601	1	1408	27.8	0.151808076030430	-0.101572042456558
5	C	26	50	20120601	1	1410	27.84	0.152484989352060	-0.101923262394774
5	C	26	50	20120601	1	1412	27.88	0.152981590444487	-0.101256955674862
5	C	26	50	20120601	1	1414	27.92	0.153566650595241	-0.102412792419389
5	C	26	50	20120601	1	1416	27.96	0.154049109552045	-0.101489098831125
5	C	26	50	20120601	1	1418	28	0.154591531163893	-0.101533575847662
5	C	26	50	20120601	1	1420	28.04	0.155469757786127	-0.101508120003539
5	C	26	50	20120601	1	1422	28.08	0.155780177663068	-0.100586759867653
5	C	26	50	20120601	1	1424	28.12	0.156555732380673	-0.100852066331954
5	C	26	50	20120601	1	1426	28.16	0.157479567390293	-0.101004447843300
5	C	26	50	20120601	1	1428	28.2	0.158226413572582	-0.100236388457575
5	C	26	50	20120601	1	1430	28.24	0.159139995533875	-0.100510745888675
5	C	26	50	20120601	1	1432	28.28	0.160735935539014	-0.101171890729085
5	C	26	50	20120601	1	1434	28.32	0.161250426433005	-0.0995500706157546
5	C	26	50	20120601	1	1436	28.36	0.161611333734122	-0.0999570812790056
5	C	26	50	20120601	1	1438	28.4	0.163217314655553	-0.100472420701135
5	C	26	50	20120601	1	1440	28.44	0.163736048190232	-0.0991942544834616
5	C	26	50	20120601	1	1442	28.48	0.165336937942838	-0.0998009521017196
5	C	26	50	20120601	1	1444	28.52	0.165834458274081	-0.0982866122191306
5	C	26	50	20120601	1	1446	28.56	0.166664672345872	-0.0978778337889266
5	C	26	50	20120601	1	1448	28.6	0.167895108855815	-0.0982793997299626
5	C	26	50	20120601	1	1450	28.64	0.168618903357037	-0.0979996682873256
5	C	26	50	20120601	1	1452	28.68	0.170026116562277	-0.0986727632323366
5	C	26	50	20120601	1	1454	28.72	0.170645471391918	-0.0977762225444706
5	C	26	50	20120601	1	1456	28.76	0.171921233446535	-0.0982498426665096
5	C	26	50	20120601	1	1458	28.8	0.172925325075820	-0.0980348822050286
5	C	26	50	20120601	1	1460	28.84	0.173045391807265	-0.0975471199473656
5	C	26	50	20120601	1	1462	28.88	0.175101092641531	-0.0979224522268196
5	C	26	50	20120601	1	1464	28.92	0.175488657868299	-0.0981797683844936
5	C	26	50	20120601	1	1466	28.96	0.176225109580905	-0.0983385138568696
5	C	26	50	20120601	1	1468	29	0.176765127029697	-0.0975128252684786
5	C	26	50	20120601	1	1470	29.04	0.177422665625522	-0.0969882227475166
5	C	26	50	20120601	1	1472	29.08	0.177936590834089	-0.0968448214922916
5	C	26	50	20120601	1	1474	29.12	0.179090306258273	-0.0969723835556176
5	C	26	50	20120601	1	1476	29.16	0.180256396051127	-0.0975288058817336
5	C	26	50	20120601	1	1478	29.2	0.181099691598371	-0.0974845409972306
5	C	26	50	20120601	1	1480	29.24	0.181544744606449	-0.0962814695197206
5	C	26	50	20120601	1	1482	29.28	0.182135815164843	-0.0965530692343736
5	C	26	50	20120601	1	1484	29.32	0.184119178975393	-0.0968211334151216
5	C	26	50	20120601	1	1486	29.36	0.184701834963091	-0.0962469627087986
5	C	26	50	20120601	1	1488	29.4	0.185050792159607	-0.0958004247764786
5	C	26	50	20120601	1	1490	29.44	0.186469460494701	-0.0960363863093606
5	C	26	50	20120601	1	1492	29.48	0.187096310656223	-0.0956612661619416
5	C	26	50	20120601	1	1494	29.52	0.188541141942222	-0.0953803326377756
5	C	26	50	20120601	1	1496	29.56	0.190056896038373	-0.0964808736320146
5	C	26	50	20120601	1	1498	29.6	0.190617066030429	-0.0964199210274766
5	C	26	50	20120601	1	1500	29.64	0.191254027818922	-0.0968181635666406
5	C	26	50	20120601	1	1502	29.68	0.192016783903788	-0.0970750554602456
5	C	26	50	20120601	1	1504	29.72	0.191882504326040	-0.0962519124562666
5	C	26	50	20120601	1	1506	29.76	0.192522011698946	-0.0957637259345356
5	C	26	50	20120601	1	1508	29.8	0.192653462849568	-0.0952306381321986
5	C	26	50	20120601	1	1510	29.84	0.193156498613704	-0.0949383201888566
5	C	26	50	20120601	1	1512	29.88	0.193586985222091	-0.0955458663352516
5	C	26	50	20120601	1	1514	29.92	0.193878383926618	-0.0941513810520736
5	C	26	50	20120601	1	1516	29.96	0.193928305665369	-0.0950588818950486
5	C	26	50	20120601	1	1518	30	0.194256332501162	-0.0930804678319666
5	C	26	50	20120601	1	1520	30.04	0.194725639271835	-0.0929364301806386
5	C	26	50	20120601	1	1522	30.08	0.195163833344137	-0.0923808563826606
5	C	26	50	20120601	1	1524	30.12	0.196850424438623	-0.0914791538152916
5	C	26	50	20120601	1	1526	30.16	0.197568279242883	-0.0918262018234986
5	C	26	50	20120601	1	1528	30.2	0.198823181647455	-0.0914961950887186
5	C	26	50	20120601	1	1530	30.24	0.200262992475307	-0.0908186453709856
5	C	26	50	20120601	1	1532	30.28	0.201356038137665	-0.0901894617570856
5	C	26	50	20120601	1	1534	30.32	0.201888913807967	-0.0886963350779316
5	C	26	50	20120601	1	1536	30.36	0.203884864119223	-0.0876380083585306
5	C	26	50	20120601	1	1538	30.4	0.205311947025013	-0.0876520090727976
5	C	26	50	20120601	1	1540	30.44	0.204917381441111	-0.0867709540234396
5	C	26	50	20120601	1	1542	30.48	0.206020750862475	-0.0869474478760236
5	C	26	50	20120601	1	1544	30.52	0.208695947947738	-0.0847078285679716
5	C	26	50	20120601	1	1546	30.56	0.209579548581509	-0.0843248595352806
5	C	26	50	20120601	1	1548	30.6	0.211313798673047	-0.0851588212730116
5	C	26	50	20120601	1	1550	30.64	0.212465251355531	-0.0850029749384386
5	C	26	50	20120601	1	1552	30.68	0.213110274161329	-0.0851937523480026
5	C	26	50	20120601	1	1554	30.72	0.213884414665372	-0.0846034596070686
5	C	26	50	20120601	1	1556	30.76	0.213166489150434	-0.0830586434222096
5	C	26	50	20120601	1	1558	30.8	0.213876919333492	-0.0831246164848946
5	C	26	50	20120601	1	1560	30.84	0.213719729496034	-0.0813796890809606
5	C	26	50	20120601	1	1562	30.88	0.214300617716779	-0.0804707033137456
5	C	26	50	20120601	1	1564	30.92	0.214322750159030	-0.0806790876821606
5	C	26	50	20120601	1	1566	30.96	0.215163570832539	-0.0793701623195065
5	C	26	50	20120601	1	1568	31	0.216591997241214	-0.0793856479580145
5	C	26	50	20120601	1	1570	31.04	0.216981613077648	-0.0777458673324429
5	C	26	50	20120601	1	1572	31.08	0.217492144173664	-0.0770203757749455
5	C	26	50	20120601	1	1574	31.12	0.217757309216609	-0.0749733016434104
5	C	26	50	20120601	1	1576	31.16	0.217997725522213	-0.0749238041687274
5	C	26	50	20120601	1	1578	31.2	0.218453809396078	-0.0751578565133
5	C	26	50	20120601	1	1580	31.24	0.218936763327628	-0.0737372789898963
5	C	26	50	20120601	1	1582	31.28	0.219142531400954	-0.0738313241917941
5	C	26	50	20120601	1	1584	31.32	0.219633263507097	-0.0735074692860107
5	C	26	50	20120601	1	1586	31.36	0.219800847814238	-0.0727232878656748
5	C	26	50	20120601	1	1588	31.4	0.220777362279057	-0.072617928955278
5	C	26	50	20120601	1	1590	31.44	0.221295671549667	-0.0719482988334944
5	C	26	50	20120601	1	1592	31.48	0.222016920466477	-0.0717474805076374
5	C	26	50	20120601	1	1594	31.52	0.222075610329315	-0.0713720068068273
5	C	26	50	20120601	1	1596	31.56	0.222794737925782	-0.0711549250250031
5	C	26	50	20120601	1	1598	31.6	0.223187182189341	-0.0698290998102783
5	C	26	50	20120601	1	1600	31.64	0.223985505745300	-0.0687451051147193
5	C	26	50	20120601	1	1602	31.68	0.225239913175125	-0.0684311497038725
5	C	26	50	20120601	1	1604	31.72	0.225154353254602	-0.0686270182822612
5	C	26	50	20120601	1	1606	31.76	0.226096219487142	-0.0682154821356106
5	C	26	50	20120601	1	1608	31.8	0.226787062812361	-0.0684438776259338
5	C	26	50	20120601	1	1610	31.84	0.227054349175650	-0.0672587666606652
5	C	26	50	20120601	1	1612	31.88	0.226809690229359	-0.0672474529521662
5	C	26	50	20120601	1	1614	31.92	0.226946161838128	-0.0673853387744976
5	C	26	50	20120601	1	1616	31.96	0.227098189796083	-0.066659140110219
5	C	26	50	20120601	1	1618	32	0.227278502025286	-0.0670035011126568
5	C	26	50	20120601	1	1620	32.04	0.227797518402677	-0.0671166381976467
5	C	26	50	20120601	1	1622	32.08	0.227765698597524	-0.0669589533854421
5	C	26	50	20120601	1	1624	32.12	0.227352748237311	-0.0666860101679041
5	C	26	50	20120601	1	1626	32.16	0.227117988785957	-0.0665672162286647
5	C	26	50	20120601	1	1628	32.2	0.226858480597261	-0.0665863081117568
5	C	26	50	20120601	1	1630	32.24	0.226773627783519	-0.0663699334367137
5	C	26	50	20120601	1	1632	32.28	0.227019700943372	-0.0676215124394139
5	C	26	50	20120601	1	1634	32.32	0.226905856751601	-0.0675133251018923
5	C	26	50	20120601	1	1636	32.36	0.227016165409466	-0.0679050622586697
5	C	26	50	20120601	1	1638	32.4	0.226560788642382	-0.0666987380899654
5	C	26	50	20120601	1	1640	32.44	0.226778577530987	-0.0669561249583173
5	C	26	50	20120601	1	1642	32.48	0.226946868944910	-0.0679559739469151
5	C	26	50	20120601	1	1644	32.52	0.226984345604312	-0.0683710456274716
5	C	26	50	20120601	1	1646	32.56	0.227130716708018	-0.0679998145673487
5	C	26	50	20120601	1	1648	32.6	0.227662461007470	-0.0689883498474475
5	C	26	50	20120601	1	1650	32.64	0.227429822876460	-0.0687330842994391
5	C	26	50	20120601	1	1652	32.68	0.227206377133605	-0.0693751372567565
5	C	26	50	20120601	1	1654	32.72	0.227612963532787	-0.0700758800769124
5	C	26	50	20120601	1	1656	32.76	0.227763577277180	-0.0700893151057549
5	C	26	50	20120601	1	1658	32.8	0.227487098525736	-0.0699005175951781
5	C	26	50	20120601	1	1660	32.84	0.227591750329352	-0.0692471509293617
5	C	26	50	20120601	1	1662	32.88	0.227243853793008	-0.0692471509293618
5	C	26	50	20120601	1	1664	32.92	0.227327292393188	-0.0695908048250184
5	C	26	50	20120601	1	1666	32.96	0.227595285863258	-0.0709449143109906
