# Supplementary material for: How Do Ants Make Sense of Gravity? A Boltzmann Walker Analysis of Lasius niger Trajectories on Various Inclines
Source: PLoS One. 2013 Oct 29;8(10):e76531. doi: 10.1371/journal.pone.0076531 (PMC3812222; doi:10.1371/journal.pone.0076531)
Supplement: Dataset S5 — Trajectories for . (ZIP) [file pone.0076531.s009.zip › Incline5/5-C-26-50-20120601-02.txt]

Pente	Colonie	Temperature	Humidite	Date	Indiv	Frame	Time	X	Y
5	C	26	50	20120601	2	28	0	0	0
5	C	26	50	20120601	2	30	0.0399999999999999	9.78352942449705e-05	-0.001108800001443
5	C	26	50	20120601	2	32	0.08	0.000257549502911581	-0.000140961736829540
5	C	26	50	20120601	2	34	0.12	0.00118325127443413	-0.00056659759269696
5	C	26	50	20120601	2	36	0.16	0.00145680260380396	-0.0009856856397706
5	C	26	50	20120601	2	38	0.2	0.00189117829948686	-0.001792098497307
5	C	26	50	20120601	2	40	0.24	0.00240429033525487	-0.0022178687034629
5	C	26	50	20120601	2	42	0.28	0.00344804358389653	-0.0029570993457187
5	C	26	50	20120601	2	44	0.32	0.00401908180717934	-0.0026799205585614
5	C	26	50	20120601	2	46	0.36	0.00489481941354326	-0.0025078390522918
5	C	26	50	20120601	2	48	0.4	0.00603698778399046	-0.0037431192436857
5	C	26	50	20120601	2	50	0.44	0.00738941435582347	-0.0040427769554169
5	C	26	50	20120601	2	52	0.48	0.007770771185053	-0.0051893364589753
5	C	26	50	20120601	2	54	0.52	0.00900710496555081	-0.0057783281234324
5	C	26	50	20120601	2	56	0.56	0.00945830273155813	-0.0057091094406221
5	C	26	50	20120601	2	58	0.6	0.00947733097503986	-0.0053136175468366
5	C	26	50	20120601	2	60	0.64	0.00835202710132397	-0.0036160097286996
5	C	26	50	20120601	2	62	0.68	0.00824881779554198	-0.0034256282989329
5	C	26	50	20120601	2	64	0.72	0.00781140154069998	-0.0039576554410977
5	C	26	50	20120601	2	66	0.76	0.00739180437674388	-0.0023925452916194
5	C	26	50	20120601	2	68	0.8	0.00780663564099478	-0.0012044220514629
5	C	26	50	20120601	2	70	0.84	0.00790012222853546	-0.0013148226332095
5	C	26	50	20120601	2	72	0.88	0.00765205502755959	-0.0019944229606079
5	C	26	50	20120601	2	74	0.92	0.00845259889881213	-0.000112288556852420
5	C	26	50	20120601	2	76	0.96	0.00877956507443279	0.00050545406932777
5	C	26	50	20120601	2	78	1	0.00899518314522	0.00065920029676116
5	C	26	50	20120601	2	80	1.04	0.00940679000254869	0.00066925535518963
5	C	26	50	20120601	2	82	1.08	0.00954894674983843	0.0010808480703827
5	C	26	50	20120601	2	84	1.12	0.0104799016176384	0.00251703073334048
5	C	26	50	20120601	2	86	1.16	0.0108804620528314	0.00288196712889729
5	C	26	50	20120601	2	88	1.2	0.0110898455631289	0.00424971882599896
5	C	26	50	20120601	2	90	1.24	0.0117785392837334	0.0049388226685365
5	C	26	50	20120601	2	92	1.28	0.0122251125713917	0.00490231474542384
5	C	26	50	20120601	2	94	1.32	0.012412764568983	0.00638740869154308
5	C	26	50	20120601	2	96	1.36	0.0124544555848018	0.00677138181586299
5	C	26	50	20120601	2	98	1.4	0.0128702980117498	0.00591382392484339
5	C	26	50	20120601	2	100	1.44	0.0134918165881415	0.00684567752536226
5	C	26	50	20120601	2	102	1.48	0.014429772520182	0.00754208578094946
5	C	26	50	20120601	2	104	1.52	0.0153129135345449	0.00924828494647792
5	C	26	50	20120601	2	106	1.56	0.0158955765933104	0.0088352285202478
5	C	26	50	20120601	2	108	1.6	0.0168638674062639	0.00810106076254524
5	C	26	50	20120601	2	110	1.64	0.0169355114653337	0.00853229690411966
5	C	26	50	20120601	2	112	1.68	0.0173610412551839	0.0091494102052646
5	C	26	50	20120601	2	114	1.72	0.0167835825023279	0.00845963461128493
5	C	26	50	20120601	2	116	1.76	0.0161361908888126	0.00959214390310112
5	C	26	50	20120601	2	118	1.8	0.0159933199636739	0.0094826625601700
5	C	26	50	20120601	2	120	1.84	0.0158371483599810	0.00883073839218726
5	C	26	50	20120601	2	122	1.88	0.0157757927045774	0.00932262308238406
5	C	26	50	20120601	2	124	1.92	0.0155752501503651	0.00925996635050312
5	C	26	50	20120601	2	126	1.96	0.0150444392318640	0.00970377485064704
5	C	26	50	20120601	2	128	2	0.0149520133044951	0.0097423616676964
5	C	26	50	20120601	2	130	2.04	0.0140564625661224	0.0101090106758772
5	C	26	50	20120601	2	132	2.08	0.0138498106093206	0.00998835704580338
5	C	26	50	20120601	2	134	2.12	0.0140448730859787	0.00983514114845588
5	C	26	50	20120601	2	136	2.16	0.0135121954055753	0.00945815423913408
5	C	26	50	20120601	2	138	2.2	0.0126751506822779	0.0105153071612792
5	C	26	50	20120601	2	140	2.24	0.0126273078374628	0.0109594126462712
5	C	26	50	20120601	2	142	2.28	0.0114003573639514	0.0123045206629190
5	C	26	50	20120601	2	144	2.32	0.0114876779803601	0.0136054062214713
5	C	26	50	20120601	2	146	2.36	0.0115711660780148	0.0143594012533183
5	C	26	50	20120601	2	148	2.4	0.0114828901603447	0.0149761122107048
5	C	26	50	20120601	2	150	2.44	0.0113651300112194	0.0154928785743180
5	C	26	50	20120601	2	152	2.48	0.0110673843162245	0.0149892884384654
5	C	26	50	20120601	2	154	2.52	0.0110731316801420	0.0153663828280179
5	C	26	50	20120601	2	156	2.56	0.0111614125475596	0.0154667014812784
5	C	26	50	20120601	2	158	2.6	0.0114049224453307	0.0146698239586864
5	C	26	50	20120601	2	160	2.64	0.0115418140755277	0.0134196916964605
5	C	26	50	20120601	2	162	2.68	0.0114660900103305	0.0136464820543904
5	C	26	50	20120601	2	164	2.72	0.0114893608944993	0.0133362955226873
5	C	26	50	20120601	2	166	2.76	0.0113308982648354	0.0124754778694065
5	C	26	50	20120601	2	168	2.8	0.0116853143257017	0.0132779733553751
5	C	26	50	20120601	2	170	2.84	0.0112394976422992	0.0119257871998477
5	C	26	50	20120601	2	172	2.88	0.0110391813622569	0.0114104124223798
5	C	26	50	20120601	2	174	2.92	0.0111117163758710	0.0114997765773862
5	C	26	50	20120601	2	176	2.96	0.0103331493833777	0.0103023195277180
5	C	26	50	20120601	2	178	3	0.00945853607679592	0.0102355474343706
5	C	26	50	20120601	2	180	3.04	0.00878959891965783	0.00933429741534145
5	C	26	50	20120601	2	182	3.08	0.0079766594665311	0.00970110905808197
5	C	26	50	20120601	2	184	3.12	0.00689772058445759	0.0083535968783782
5	C	26	50	20120601	2	186	3.16	0.00598217003788575	0.00681879049711443
5	C	26	50	20120601	2	188	3.2	0.00549850475691347	0.00654295804126849
5	C	26	50	20120601	2	190	3.24	0.00458261762751378	0.00590975806085156
5	C	26	50	20120601	2	192	3.28	0.00372399200525458	0.00481336071235057
5	C	26	50	20120601	2	194	3.32	0.00271589815158816	0.00512006120762243
5	C	26	50	20120601	2	196	3.36	0.00218420688514447	0.00541685160135595
5	C	26	50	20120601	2	198	3.4	0.00144375648369107	0.00451077557854523
5	C	26	50	20120601	2	200	3.44	9.54794972927702e-05	0.00461488404131017
5	C	26	50	20120601	2	202	3.48	-0.000305300423845099	0.0056204523923969
5	C	26	50	20120601	2	204	3.52	-0.00099905561478929	0.00317787788179502
5	C	26	50	20120601	2	206	3.56	-0.00124856389938521	0.00379163101151576
5	C	26	50	20120601	2	208	3.6	-0.00129473160823566	0.00276930380545084
5	C	26	50	20120601	2	210	3.64	-0.00098412576221131	0.00263476754794195
5	C	26	50	20120601	2	212	3.68	-0.000780737810311499	0.00223395538273485
5	C	26	50	20120601	2	214	3.72	-0.000184816499398730	0.00224334576078901
5	C	26	50	20120601	2	216	3.76	0.000412179613821451	5.57836539678107e-05
5	C	26	50	20120601	2	218	3.8	0.00106622510214776	-0.0011629855940853
5	C	26	50	20120601	2	220	3.84	0.00128571104702806	-0.0021027870748247
5	C	26	50	20120601	2	222	3.88	0.00174848415104341	-0.003622684816714
5	C	26	50	20120601	2	224	3.92	0.00203706857058127	-0.0044151535285254
5	C	26	50	20120601	2	226	3.96	0.00224962486900594	-0.0051808087511942
5	C	26	50	20120601	2	228	4	0.00218703177673531	-0.0054555055935495
5	C	26	50	20120601	2	230	4.04	0.00286917061747816	-0.0045043691911077
5	C	26	50	20120601	2	232	4.08	0.00289226472495171	-0.004173909907988
5	C	26	50	20120601	2	234	4.12	0.00350987300084348	-0.0034685496805509
5	C	26	50	20120601	2	236	4.16	0.0032266979481817	-0.0028425409760987
5	C	26	50	20120601	2	238	4.2	0.00344990327473105	-0.002598150730385
5	C	26	50	20120601	2	240	4.24	0.00325257098530532	-0.0015669839824484
5	C	26	50	20120601	2	242	4.28	0.00415866468578557	-0.00061260903094877
5	C	26	50	20120601	2	244	4.32	0.0052019865992907	-0.000662177216309949
5	C	26	50	20120601	2	246	4.36	0.00544285545323408	-0.00055427272150089
5	C	26	50	20120601	2	248	4.4	0.00610773381744817	0.00070928467007261
5	C	26	50	20120601	2	250	4.44	0.00682593510403153	0.000216989857942719
5	C	26	50	20120601	2	252	4.48	0.00627885365849532	0.00081600122548928
5	C	26	50	20120601	2	254	4.52	0.00703271434005392	0.00194949339573131
5	C	26	50	20120601	2	256	4.56	0.00659091402316856	0.00071355559503097
5	C	26	50	20120601	2	258	4.6	0.00702857776538398	0.00174357682998198
5	C	26	50	20120601	2	260	4.64	0.00743440756031037	0.0014980057159437
5	C	26	50	20120601	2	262	4.68	0.00789809283207345	0.0013263131184038
5	C	26	50	20120601	2	264	4.72	0.00813546857851777	0.00143622579647143
5	C	26	50	20120601	2	266	4.76	0.00856404599859494	0.00173919276793862
5	C	26	50	20120601	2	268	4.8	0.0094359185592929	0.00393051244019505
5	C	26	50	20120601	2	270	4.84	0.00935415438797073	0.00304449915808693
5	C	26	50	20120601	2	272	4.88	0.0103056910128507	0.00412313115581739
5	C	26	50	20120601	2	274	4.92	0.0106525367885177	0.00439592870935847
5	C	26	50	20120601	2	276	4.96	0.00998682934160263	0.00363703873081868
5	C	26	50	20120601	2	278	5	0.0105250474157687	0.00327305926286884
5	C	26	50	20120601	2	280	5.04	0.0115543652208938	0.00367279747429667
5	C	26	50	20120601	2	282	5.08	0.0121237629564443	0.00357434699715207
5	C	26	50	20120601	2	284	5.12	0.0120005142444834	0.00401802821807538
5	C	26	50	20120601	2	286	5.16	0.0119127106741432	0.00284019126026479
5	C	26	50	20120601	2	288	5.2	0.0116373180387151	0.00344752244619879
5	C	26	50	20120601	2	290	5.24	0.0112017522823195	0.00365658351580406
5	C	26	50	20120601	2	292	5.28	0.0110370289292150	0.00332023120476994
5	C	26	50	20120601	2	294	5.32	0.0110411867170883	0.00363748173321709
5	C	26	50	20120601	2	296	5.36	0.010766399365065	0.00428155135907442
5	C	26	50	20120601	2	298	5.4	0.0102238547166369	0.00470564996479955
5	C	26	50	20120601	2	300	5.44	0.0099231794782475	0.00400357849100183
5	C	26	50	20120601	2	302	5.48	0.0100535940103289	0.00436094601557283
5	C	26	50	20120601	2	304	5.52	0.0102791914791190	0.00410663011197162
5	C	26	50	20120601	2	306	5.56	0.0100157835965253	0.00499187476900859
5	C	26	50	20120601	2	308	5.6	0.00929278325399973	0.00444450560879417
5	C	26	50	20120601	2	310	5.64	0.00880671726772357	0.00459001325733821
5	C	26	50	20120601	2	312	5.68	0.00900181863525466	0.00554343007914937
5	C	26	50	20120601	2	314	5.72	0.00861354771591869	0.00601778700645412
5	C	26	50	20120601	2	316	5.76	0.00832629972819728	0.00597077147657302
5	C	26	50	20120601	2	318	5.8	0.00811351362006871	0.00633112369886741
5	C	26	50	20120601	2	320	5.84	0.00831124118218513	0.00774053529908946
5	C	26	50	20120601	2	322	5.88	0.0083041347590342	0.00847020585766367
5	C	26	50	20120601	2	324	5.92	0.00852878258341717	0.00852371969886387
5	C	26	50	20120601	2	326	5.96	0.00860021451045263	0.00926813343382582
5	C	26	50	20120601	2	328	6	0.00856013569809498	0.0100357544133463
5	C	26	50	20120601	2	330	6.04	0.00858778357323937	0.0104984850909548
5	C	26	50	20120601	2	332	6.08	0.00852304087635393	0.0110259443233131
5	C	26	50	20120601	2	334	6.12	0.00883145964110407	0.0109416925503347
5	C	26	50	20120601	2	336	6.16	0.00874307836452356	0.0106384498072229
5	C	26	50	20120601	2	338	6.2	0.0090152649778057	0.0112955994943186
5	C	26	50	20120601	2	340	6.24	0.00883594269809679	0.0115573279983070
5	C	26	50	20120601	2	342	6.28	0.00847998585155427	0.0127113538423679
5	C	26	50	20120601	2	344	6.32	0.00829679781907261	0.0119959788615889
5	C	26	50	20120601	2	346	6.36	0.00791961362695886	0.0117013267587617
5	C	26	50	20120601	2	348	6.4	0.00751505973550844	0.0118708524982813
5	C	26	50	20120601	2	350	6.44	0.00710772988425644	0.0112484086019558
5	C	26	50	20120601	2	352	6.48	0.00712874721911364	0.0118787214653851
5	C	26	50	20120601	2	354	6.52	0.00743090667463672	0.0111234055580708
5	C	26	50	20120601	2	356	6.56	0.00712613516666394	0.011096360137904
5	C	26	50	20120601	2	358	6.6	0.00669866238880034	0.0113041206967173
5	C	26	50	20120601	2	360	6.64	0.00630770432227451	0.0104792935058066
5	C	26	50	20120601	2	362	6.68	0.00663325699143958	0.0109789485924219
5	C	26	50	20120601	2	364	6.72	0.00582631521803086	0.00996880978594426
5	C	26	50	20120601	2	366	6.76	0.0052534554876797	0.00916182134348799
5	C	26	50	20120601	2	368	6.8	0.00421118645617177	0.00992958586568506
5	C	26	50	20120601	2	370	6.84	0.00382247218088399	0.00861379803171923
5	C	26	50	20120601	2	372	6.88	0.00315131046581228	0.00792533341371188
5	C	26	50	20120601	2	374	6.92	0.002851504261657	0.00858658432013848
5	C	26	50	20120601	2	376	6.96	0.00258864862945939	0.0081806300744186
5	C	26	50	20120601	2	378	7	0.00262288532559089	0.00854418336911141
5	C	26	50	20120601	2	380	7.04	0.00275339248866058	0.00790260770887133
5	C	26	50	20120601	2	382	7.08	0.00226402467434074	0.00677145648633909
5	C	26	50	20120601	2	384	7.12	0.00180889348544171	0.00641374014599294
5	C	26	50	20120601	2	386	7.16	0.00166306706608964	0.00687104710245768
5	C	26	50	20120601	2	388	7.2	0.00179048275831199	0.0066993382414618
5	C	26	50	20120601	2	390	7.24	0.00155525661648247	0.00635541564522829
5	C	26	50	20120601	2	392	7.28	0.00122005547528811	0.00646653464746463
5	C	26	50	20120601	2	394	7.32	0.000648105791364341	0.00669101205911333
5	C	26	50	20120601	2	396	7.36	0.000328599592285201	0.00665137872402783
5	C	26	50	20120601	2	398	7.4	-0.000279865792925819	0.00638898553966512
5	C	26	50	20120601	2	400	7.44	-0.00072627644602451	0.00633385949500382
5	C	26	50	20120601	2	402	7.48	-0.000468882506604799	0.0060291459697871
5	C	26	50	20120601	2	404	7.52	-0.00079475266671462	0.00664826745419061
5	C	26	50	20120601	2	406	7.56	-0.000388406683837959	0.00648172966508555
5	C	26	50	20120601	2	408	7.6	2.78882914500006e-05	0.00675733867518863
5	C	26	50	20120601	2	410	7.64	-8.90530280226298e-05	0.0064785406135024
5	C	26	50	20120601	2	412	7.68	0.000110683424459130	0.00627542419060656
5	C	26	50	20120601	2	414	7.72	0.00076459314828345	0.0062220178296371
5	C	26	50	20120601	2	416	7.76	0.00106791296603445	0.00571937875240524
5	C	26	50	20120601	2	418	7.8	0.00113151934232253	0.00495242740300653
5	C	26	50	20120601	2	420	7.84	0.00104777315069270	0.00488141620450587
5	C	26	50	20120601	2	422	7.88	0.00129560700643077	0.00445988863903714
5	C	26	50	20120601	2	424	7.92	0.00112240473591303	0.00368259797428392
5	C	26	50	20120601	2	426	7.96	0.00156687791643127	0.00324659593300429
5	C	26	50	20120601	2	428	8	0.00170413441372739	0.00219005819375879
5	C	26	50	20120601	2	430	8.04	0.00192325973414929	0.000319301138112600
5	C	26	50	20120601	2	432	8.08	0.00235373220040004	-0.0012569671563728
5	C	26	50	20120601	2	434	8.12	0.00262048823360266	-0.0013539185671413
5	C	26	50	20120601	2	436	8.16	0.00247164932723071	-0.0022711279862218
5	C	26	50	20120601	2	438	8.2	0.00274911802816831	-0.0017193159963195
5	C	26	50	20120601	2	440	8.24	0.00294126722488794	-0.0018020757739895
5	C	26	50	20120601	2	442	8.28	0.00304024803211843	-0.0013176793446055
5	C	26	50	20120601	2	444	8.32	0.00357202061584196	-0.000505001520987799
5	C	26	50	20120601	2	446	8.36	0.00382698917900221	0.000223106331599981
5	C	26	50	20120601	2	448	8.4	0.00401278855682679	0.00110916769696922
5	C	26	50	20120601	2	450	8.44	0.00440882492283375	0.00117331642415846
5	C	26	50	20120601	2	452	8.48	0.00497209911365914	0.00116761007243429
5	C	26	50	20120601	2	454	8.52	0.00591430475745459	0.00120606253919521
5	C	26	50	20120601	2	456	8.56	0.00554616375396544	0.0015891800643099
5	C	26	50	20120601	2	458	8.6	0.00534744553524858	0.0025059086507792
5	C	26	50	20120601	2	460	8.64	0.00563798864057032	0.00343276300635509
5	C	26	50	20120601	2	462	8.68	0.00558849116588727	0.00332713539538144
5	C	26	50	20120601	2	464	8.72	0.00622284373035753	0.00373457739376894
5	C	26	50	20120601	2	466	8.76	0.0070529093097246	0.00346393227326979
5	C	26	50	20120601	2	468	8.8	0.00746878002094385	0.00378384859428202
5	C	26	50	20120601	2	470	8.84	0.00737537757911014	0.00504572943567731
5	C	26	50	20120601	2	472	8.88	0.00815069824437097	0.00520916231890618
5	C	26	50	20120601	2	474	8.92	0.00862919033213209	0.00608065021351516
5	C	26	50	20120601	2	476	8.96	0.00885514630406026	0.00422653845149811
5	C	26	50	20120601	2	478	9	0.00943412109385511	0.00516725492841238
5	C	26	50	20120601	2	480	9.04	0.00992588062615164	0.00501240773572068
5	C	26	50	20120601	2	482	9.08	0.0100790505615584	0.00570452031761217
5	C	26	50	20120601	2	484	9.12	0.00993872380661833	0.00422781831477205
5	C	26	50	20120601	2	486	9.16	0.0106455138039669	0.00468007815516472
5	C	26	50	20120601	2	488	9.2	0.0102889983430672	0.00394060780371005
5	C	26	50	20120601	2	490	9.24	0.0105069972423867	0.00413825616986697
5	C	26	50	20120601	2	492	9.28	0.0110964216561939	0.00473305459521122
5	C	26	50	20120601	2	494	9.32	0.0113690325335448	0.00493253648925175
5	C	26	50	20120601	2	496	9.36	0.0109586772552188	0.00484720991396597
5	C	26	50	20120601	2	498	9.4	0.0105906564598825	0.00469355561041414
5	C	26	50	20120601	2	500	9.44	0.00988496389225828	0.00625395642872974
5	C	26	50	20120601	2	502	9.48	0.009686825501102	0.00570844476024775
5	C	26	50	20120601	2	504	9.52	0.0095871305160225	0.00642344992418015
5	C	26	50	20120601	2	506	9.56	0.009300299721302	0.00623193712356359
5	C	26	50	20120601	2	508	9.6	0.00901206885515474	0.00664398238709661
5	C	26	50	20120601	2	510	9.64	0.0085274206957566	0.0062036839650145
5	C	26	50	20120601	2	512	9.68	0.00848417828765992	0.00721270130013714
5	C	26	50	20120601	2	514	9.72	0.00858653906530448	0.00728427464852885
5	C	26	50	20120601	2	516	9.76	0.00869961251068402	0.00715328311731404
5	C	26	50	20120601	2	518	9.8	0.00848634203441035	0.00782191621853622
5	C	26	50	20120601	2	520	9.84	0.00811914148294018	0.00885979340982622
5	C	26	50	20120601	2	522	9.88	0.00789235112501022	0.00878115606469046
5	C	26	50	20120601	2	524	9.92	0.00733557524550393	0.00971979789030873
5	C	26	50	20120601	2	526	9.96	0.00756918918387234	0.00973689573227782
5	C	26	50	20120601	2	528	10	0.00757474704317247	0.0106190397260793
5	C	26	50	20120601	2	530	10.04	0.00766208887278463	0.0106746324612162
5	C	26	50	20120601	2	532	10.08	0.00794335049449651	0.0110615726055900
5	C	26	50	20120601	2	534	10.12	0.00777808266917047	0.0120266630532517
5	C	26	50	20120601	2	536	10.16	0.00769941067580244	0.0124978075944495
5	C	26	50	20120601	2	538	10.2	0.00813378212884464	0.0120504112344979
5	C	26	50	20120601	2	540	10.24	0.00844416382201935	0.012338128741122
5	C	26	50	20120601	2	542	10.28	0.00865893951649814	0.0130381795158711
5	C	26	50	20120601	2	544	10.32	0.0088483792921643	0.0122856140418036
5	C	26	50	20120601	2	546	10.36	0.00915700877473523	0.0129571194107710
5	C	26	50	20120601	2	548	10.4	0.00928951704999568	0.0132901136717012
5	C	26	50	20120601	2	550	10.44	0.00901335225396259	0.0126345804307073
5	C	26	50	20120601	2	552	10.48	0.00879049744024468	0.0131829164958054
5	C	26	50	20120601	2	554	10.52	0.00890058166241743	0.0133667765625719
5	C	26	50	20120601	2	556	10.56	0.00846358118636277	0.0129372176782825
5	C	26	50	20120601	2	558	10.6	0.00803896900898246	0.0128088157842324
5	C	26	50	20120601	2	560	10.64	0.00824394017296535	0.0122133943978139
5	C	26	50	20120601	2	562	10.68	0.00819532375333165	0.0131091105991735
5	C	26	50	20120601	2	564	10.72	0.00811580563598925	0.0126319942583658
5	C	26	50	20120601	2	566	10.76	0.0078891458099711	0.0126385458855362
5	C	26	50	20120601	2	568	10.8	0.00750891257341687	0.0113918819820721
5	C	26	50	20120601	2	570	10.84	0.00729170563369233	0.0121995796526299
5	C	26	50	20120601	2	572	10.88	0.00696656803620782	0.0118036804653385
5	C	26	50	20120601	2	574	10.92	0.00678240561058169	0.0117703934136141
5	C	26	50	20120601	2	576	10.96	0.00653467640664723	0.0122858615291770
5	C	26	50	20120601	2	578	11	0.00631526400087217	0.0115307252269852
5	C	26	50	20120601	2	580	11.04	0.0056752178125998	0.0120114036889137
5	C	26	50	20120601	2	582	11.08	0.00447967702230864	0.0110981823520791
5	C	26	50	20120601	2	584	11.12	0.00369577137361742	0.0106229995240539
5	C	26	50	20120601	2	586	11.16	0.00304262886065069	0.0104326866836450
5	C	26	50	20120601	2	588	11.2	0.00258754907841465	0.0108781780979282
5	C	26	50	20120601	2	590	11.24	0.0024765920036312	0.0104554717854552
5	C	26	50	20120601	2	592	11.28	0.00245484352036225	0.0109027472301473
5	C	26	50	20120601	2	594	11.32	0.00259180161859671	0.0103849244490030
5	C	26	50	20120601	2	596	11.36	0.00271147166313794	0.0102988688466258
5	C	26	50	20120601	2	598	11.4	0.00231447504612212	0.0105838908622001
5	C	26	50	20120601	2	600	11.44	0.00238287631349342	0.0100251025567945
5	C	26	50	20120601	2	602	11.48	0.00234250970867583	0.0105187712774003
5	C	26	50	20120601	2	604	11.52	0.0014614765796276	0.0089255119140697
5	C	26	50	20120601	2	606	11.56	0.00140911532248074	0.00822729346512266
5	C	26	50	20120601	2	608	11.6	0.00106465532509353	0.00938844765264471
5	C	26	50	20120601	2	610	11.64	0.00064824014165277	0.00858747951732347
5	C	26	50	20120601	2	612	11.68	0.000180163736778521	0.00882163085684558
5	C	26	50	20120601	2	614	11.72	-0.00072177217582835	0.00783421987652887
5	C	26	50	20120601	2	616	11.76	-0.00132543630599512	0.00861642846894524
5	C	26	50	20120601	2	618	11.8	-0.00288917466831793	0.0078310166828101
5	C	26	50	20120601	2	620	11.84	-0.00336861427916584	0.00780759023514939
5	C	26	50	20120601	2	622	11.88	-0.00349604199220347	0.00909597414581034
5	C	26	50	20120601	2	624	11.92	-0.00462413186663724	0.00830480651047633
5	C	26	50	20120601	2	626	11.96	-0.00468269445025511	0.00951873914814615
5	C	26	50	20120601	2	628	12	-0.00476854428455897	0.00909335077965213
5	C	26	50	20120601	2	630	12.04	-0.00467634463136005	0.00949971797573223
5	C	26	50	20120601	2	632	12.08	-0.00451758501684805	0.00918710606776966
5	C	26	50	20120601	2	634	12.12	-0.00390204149275735	0.0087183720535889
5	C	26	50	20120601	2	636	12.16	-0.00389620079074475	0.00967481882795746
5	C	26	50	20120601	2	638	12.2	-0.00311574582314572	0.00911558928792045
5	C	26	50	20120601	2	640	12.24	-0.00293698215779395	0.00920654443318447
5	C	26	50	20120601	2	642	12.28	-0.00300258045388462	0.00724414633869651
5	C	26	50	20120601	2	644	12.32	-0.00308813330334039	0.00691829032072231
5	C	26	50	20120601	2	646	12.36	-0.0034194835410044	0.0059152027830667
5	C	26	50	20120601	2	648	12.4	-0.00411803433013859	0.00508293810161013
5	C	26	50	20120601	2	650	12.44	-0.00446895728350585	0.00462450663323127
5	C	26	50	20120601	2	652	12.48	-0.00488491284753884	0.00372489003086669
5	C	26	50	20120601	2	654	12.52	-0.00539842793417216	0.0034709114172001
5	C	26	50	20120601	2	656	12.56	-0.00623265837248036	0.00164967304944041
5	C	26	50	20120601	2	658	12.6	-0.00626895416355866	0.00121673278052332
5	C	26	50	20120601	2	660	12.64	-0.00618019104931636	0.00137955825902715
5	C	26	50	20120601	2	662	12.68	-0.00587906255548026	0.00090575428922529
5	C	26	50	20120601	2	664	12.72	-0.0052610667850724	1.91993633227808e-05
5	C	26	50	20120601	2	666	12.76	-0.00500640793468231	0.000623392409361869
5	C	26	50	20120601	2	668	12.8	-0.00460071227791231	-0.000135998059357640
5	C	26	50	20120601	2	670	12.84	-0.00428669556090755	-0.0009072300210776
5	C	26	50	20120601	2	672	12.88	-0.00422460946419903	-0.001712343923457
5	C	26	50	20120601	2	674	12.92	-0.00396329815321154	-0.0023079753205895
5	C	26	50	20120601	2	676	12.96	-0.00337405900138098	-0.0036030484614004
5	C	26	50	20120601	2	678	13	-0.00318982940061064	-0.0033727720670392
5	C	26	50	20120601	2	680	13.04	-0.00264689867187998	-0.0025545222419858
5	C	26	50	20120601	2	682	13.08	-0.00250197006600798	-0.0024301845855819
5	C	26	50	20120601	2	684	13.12	-0.00197463811287031	-0.0024925231194113
5	C	26	50	20120601	2	686	13.16	-0.0017543743505307	-0.0031807501495402
5	C	26	50	20120601	2	688	13.2	-0.00081298187953361	-0.0042825144385104
5	C	26	50	20120601	2	690	13.24	-0.00078312783123191	-0.0029031046719073
5	C	26	50	20120601	2	692	13.28	-1.06560991924793e-05	-0.0042621921896191
5	C	26	50	20120601	2	694	13.32	0.000641720617130231	-0.0048809106231573
5	C	26	50	20120601	2	696	13.36	0.000456663701425891	-0.0064583880702386
5	C	26	50	20120601	2	698	13.4	0.00105145364148877	-0.0058140440869501
5	C	26	50	20120601	2	700	13.44	0.00110787369155964	-0.0062491905290245
5	C	26	50	20120601	2	702	13.48	0.00152760520580417	-0.0059123177873995
5	C	26	50	20120601	2	704	13.52	0.00165522383767272	-0.0049822460959692
5	C	26	50	20120601	2	706	13.56	0.0016945460457745	-0.0046166789611635
5	C	26	50	20120601	2	708	13.6	0.00179456629997334	-0.0034907174781411
5	C	26	50	20120601	2	710	13.64	0.00172278789061509	-0.0032348084629619
5	C	26	50	20120601	2	712	13.68	0.00179508955899142	-0.0034499457011379
5	C	26	50	20120601	2	714	13.72	0.0017360814981014	-0.0036795786283282
5	C	26	50	20120601	2	716	13.76	0.00167092160821506	-0.0025184032276028
5	C	26	50	20120601	2	718	13.8	0.00240052852717896	-0.0028207762293737
5	C	26	50	20120601	2	720	13.84	0.00335237203640199	-0.0029360134215037
5	C	26	50	20120601	2	722	13.88	0.00365066503204553	-0.0033356489610269
5	C	26	50	20120601	2	724	13.92	0.00413360482146032	-0.002609351301799
5	C	26	50	20120601	2	726	13.96	0.00400949343922646	-0.0025502230327562
5	C	26	50	20120601	2	728	14	0.00498602911724852	-0.0023420012989001
5	C	26	50	20120601	2	730	14.04	0.00545654504051786	-0.0037969795672087
5	C	26	50	20120601	2	732	14.08	0.00625304426098201	-0.0031642745615386
5	C	26	50	20120601	2	734	14.12	0.00659961143657716	-0.0031283111106474
5	C	26	50	20120601	2	736	14.16	0.00720893949206123	-0.0041949675479317
5	C	26	50	20120601	2	738	14.2	0.0077487801641581	-0.0050065493560385
5	C	26	50	20120601	2	740	14.24	0.00803871515764802	-0.0054436615549646
5	C	26	50	20120601	2	742	14.28	0.00816747930250209	-0.0049182105058649
5	C	26	50	20120601	2	744	14.32	0.00829595353357587	-0.0045978274943771
5	C	26	50	20120601	2	746	14.36	0.008313313005054	-0.0034225099580279
5	C	26	50	20120601	2	748	14.4	0.00817505948719641	-0.0035603392118168
5	C	26	50	20120601	2	750	14.44	0.00818309222023069	-0.0026875148853913
5	C	26	50	20120601	2	752	14.48	0.0082987112500225	-0.002256950495259
5	C	26	50	20120601	2	754	14.52	0.00845399189917106	-0.0014436362755383
5	C	26	50	20120601	2	756	14.56	0.00850629658777543	-0.0010823966342335
5	C	26	50	20120601	2	758	14.6	0.00848354896262466	-0.0014311911961894
5	C	26	50	20120601	2	760	14.64	0.0089686030013152	-0.00025925363025423
5	C	26	50	20120601	2	762	14.68	0.00904569178260016	0.000357767747009151
5	C	26	50	20120601	2	764	14.72	0.00936319686948854	0.00151045079529259
5	C	26	50	20120601	2	766	14.76	0.00947823607171978	0.00148863655109298
5	C	26	50	20120601	2	768	14.8	0.0101404712707858	0.00239297096990164
5	C	26	50	20120601	2	770	14.84	0.0104263609063805	0.0026245123782944
5	C	26	50	20120601	2	772	14.88	0.0105253141364466	0.00385981448999845
5	C	26	50	20120601	2	774	14.92	0.0105861849287303	0.00313165310942733
5	C	26	50	20120601	2	776	14.96	0.0104021509844063	0.00425224531852814
5	C	26	50	20120601	2	778	15	0.0103182202379066	0.00434400232288203
5	C	26	50	20120601	2	780	15.04	0.00979589106524578	0.0048967724424729
5	C	26	50	20120601	2	782	15.08	0.00980463656191549	0.00457662843307713
5	C	26	50	20120601	2	784	15.12	0.00932939575113426	0.00420165536386815
5	C	26	50	20120601	2	786	15.16	0.00960653281899149	0.00469395088310482
5	C	26	50	20120601	2	788	15.2	0.00926599090027883	0.00597302290456432
5	C	26	50	20120601	2	790	15.24	0.00904557793840839	0.00525192177307131
5	C	26	50	20120601	2	792	15.28	0.00885002119411022	0.00672534916440775
5	C	26	50	20120601	2	794	15.32	0.00853135433078034	0.00610023636424725
5	C	26	50	20120601	2	796	15.36	0.00851745473278256	0.00800371337197929
5	C	26	50	20120601	2	798	15.4	0.0083555060666874	0.00837423025425323
5	C	26	50	20120601	2	800	15.44	0.00806467304758538	0.00777285007898969
5	C	26	50	20120601	2	802	15.48	0.00783849080148724	0.0088343375657035
5	C	26	50	20120601	2	804	15.52	0.00748283730375384	0.00916237147256375
5	C	26	50	20120601	2	806	15.56	0.00705524276210252	0.00972735686179961
5	C	26	50	20120601	2	808	15.6	0.00672941432129279	0.0101892467894453
5	C	26	50	20120601	2	810	15.64	0.0064581243194092	0.0112020796727592
5	C	26	50	20120601	2	812	15.68	0.00624550650269456	0.0116759734451223
5	C	26	50	20120601	2	814	15.72	0.00655550635820743	0.0112202105977356
5	C	26	50	20120601	2	816	15.76	0.00661143001931791	0.0107534296124845
5	C	26	50	20120601	2	818	15.8	0.0067277904505698	0.0113495499739562
5	C	26	50	20120601	2	820	15.84	0.00682629784981028	0.0123825407038348
5	C	26	50	20120601	2	822	15.88	0.00712978595897521	0.0129326011902401
5	C	26	50	20120601	2	824	15.92	0.00753262681353753	0.0121926683909505
5	C	26	50	20120601	2	826	15.96	0.00758227065932429	0.0128828845124549
5	C	26	50	20120601	2	828	16	0.00767372714329618	0.0125168160389414
5	C	26	50	20120601	2	830	16.04	0.00812592970803957	0.0135469921302775
5	C	26	50	20120601	2	832	16.08	0.00837867314758078	0.0129088330685827
5	C	26	50	20120601	2	834	16.12	0.0092478232057498	0.0129041917610924
5	C	26	50	20120601	2	836	16.16	0.00938365134734792	0.0136610010779285
5	C	26	50	20120601	2	838	16.2	0.00998551589075657	0.0143043232919182
5	C	26	50	20120601	2	840	16.24	0.0102557119984497	0.0138163524377552
5	C	26	50	20120601	2	842	16.28	0.0109385459251584	0.0143561768463961
5	C	26	50	20120601	2	844	16.32	0.0110137608734732	0.0138671912940022
5	C	26	50	20120601	2	846	16.36	0.0113074060562441	0.0147740295779230
5	C	26	50	20120601	2	848	16.4	0.0111979409767689	0.0149965327474387
5	C	26	50	20120601	2	850	16.44	0.0111105362146532	0.0147591350806841
5	C	26	50	20120601	2	852	16.48	0.0108415789580407	0.0160806349232284
5	C	26	50	20120601	2	854	16.52	0.0106176502612543	0.0156583387326885
5	C	26	50	20120601	2	856	16.56	0.0107064296389526	0.0154481066942536
5	C	26	50	20120601	2	858	16.6	0.0106691099572551	0.0166826147250424
5	C	26	50	20120601	2	860	16.64	0.0104406578983894	0.0166392266529488
5	C	26	50	20120601	2	862	16.68	0.00986419616609483	0.0168101909305040
5	C	26	50	20120601	2	864	16.72	0.00977197742101283	0.0156043737573619
5	C	26	50	20120601	2	866	16.76	0.0094756834162397	0.0166616277957767
5	C	26	50	20120601	2	868	16.8	0.00944645869297326	0.0163951121788797
5	C	26	50	20120601	2	870	16.84	0.0092812290514134	0.0162880915675471
5	C	26	50	20120601	2	872	16.88	0.00924364632599333	0.0156028697412383
5	C	26	50	20120601	2	874	16.92	0.00912607568148544	0.0155890316615305
5	C	26	50	20120601	2	876	16.96	0.00867267881338863	0.0166182114394119
5	C	26	50	20120601	2	878	17	0.00820626410945017	0.0168784903744988
5	C	26	50	20120601	2	880	17.04	0.00805730499492541	0.0161751171171170
5	C	26	50	20120601	2	882	17.08	0.00773288440371703	0.0171330346735904
5	C	26	50	20120601	2	884	17.12	0.00771597748057886	0.0174689598921287
5	C	26	50	20120601	2	886	17.16	0.007224057435043	0.0174171006807965
5	C	26	50	20120601	2	888	17.2	0.00660108928974984	0.0180129442099633
5	C	26	50	20120601	2	890	17.24	0.00647223322101421	0.0166244622633576
5	C	26	50	20120601	2	892	17.28	0.00554294641811104	0.0177253497399191
5	C	26	50	20120601	2	894	17.32	0.00552110388964019	0.0184923555365400
5	C	26	50	20120601	2	896	17.36	0.00575671894019936	0.018382379218862
5	C	26	50	20120601	2	898	17.4	0.00580165557614376	0.0183793174464995
5	C	26	50	20120601	2	900	17.44	0.00602943588356739	0.0184661430881614
5	C	26	50	20120601	2	902	17.48	0.00614390232930586	0.0196228142186907
5	C	26	50	20120601	2	904	17.52	0.00619593124626557	0.0203809458252077
5	C	26	50	20120601	2	906	17.56	0.00616808538122244	0.0200159938733017
5	C	26	50	20120601	2	908	17.6	0.00614583980188632	0.0201325250708412
5	C	26	50	20120601	2	910	17.64	0.0060548917276901	0.0202003790375639
5	C	26	50	20120601	2	912	17.68	0.00623760104888089	0.0209886546061628
5	C	26	50	20120601	2	914	17.72	0.00656126503583341	0.0209661756815889
5	C	26	50	20120601	2	916	17.76	0.00653931644134538	0.0210394885126623
5	C	26	50	20120601	2	918	17.8	0.00686980400873635	0.0203712584623054
5	C	26	50	20120601	2	920	17.84	0.00663900435535706	0.0208185883542197
5	C	26	50	20120601	2	922	17.88	0.00665503446608656	0.0211738175878843
5	C	26	50	20120601	2	924	17.92	0.0067629813873025	0.0204992094343611
5	C	26	50	20120601	2	926	17.96	0.00692748977994555	0.0208530951651416
5	C	26	50	20120601	2	928	18	0.00766801442761097	0.0212230110066515
5	C	26	50	20120601	2	930	18.04	0.0077664154072809	0.0207612985628079
5	C	26	50	20120601	2	932	18.08	0.00843144933498684	0.0208361811709356
5	C	26	50	20120601	2	934	18.12	0.00835831328060872	0.0206701737119164
5	C	26	50	20120601	2	936	18.16	0.0086038914657148	0.0202222215660347
5	C	26	50	20120601	2	938	18.2	0.0088918465602174	0.0213283982013195
5	C	26	50	20120601	2	940	18.24	0.00906884952968402	0.0217965594590075
5	C	26	50	20120601	2	942	18.28	0.00928557068704988	0.0224270936468594
5	C	26	50	20120601	2	944	18.32	0.00913963091848079	0.0221326473121055
5	C	26	50	20120601	2	946	18.36	0.00943076092243092	0.0216795898552636
5	C	26	50	20120601	2	948	18.4	0.0100835053342798	0.0229347609604123
5	C	26	50	20120601	2	950	18.44	0.0101022719482525	0.0226928314462971
5	C	26	50	20120601	2	952	18.48	0.00993057935071263	0.0232050666696564
5	C	26	50	20120601	2	954	18.52	0.00993498462595942	0.0228359357166736
5	C	26	50	20120601	2	956	18.56	0.00983550177291428	0.0239779768079002
5	C	26	50	20120601	2	958	18.6	0.00968810536437595	0.0228522981675903
5	C	26	50	20120601	2	960	18.64	0.0099137572803882	0.0232969834801429
5	C	26	50	20120601	2	962	18.68	0.00965714115842779	0.0236985564922465
5	C	26	50	20120601	2	964	18.72	0.00964747500872897	0.022561436864217
5	C	26	50	20120601	2	966	18.76	0.00961001249146171	0.0224929747856625
5	C	26	50	20120601	2	968	18.8	0.00921554590250898	0.0215234323937064
5	C	26	50	20120601	2	970	18.84	0.00920451503672247	0.0215800009362013
5	C	26	50	20120601	2	972	18.88	0.00921829654788779	0.0224667906215552
5	C	26	50	20120601	2	974	18.92	0.00924383017375644	0.0222965829482558
5	C	26	50	20120601	2	976	18.96	0.0097959957170494	0.0222104007737648
5	C	26	50	20120601	2	978	19	0.0100140038087570	0.0219498248538297
5	C	26	50	20120601	2	980	19.04	0.0096968381331236	0.0215689347150758
5	C	26	50	20120601	2	982	19.08	0.0100806910492907	0.0215721520509302
5	C	26	50	20120601	2	984	19.12	0.0101576879066941	0.0220063933963246
5	C	26	50	20120601	2	986	19.16	0.00992916513715025	0.0218484115992719
5	C	26	50	20120601	2	988	19.2	0.0102345574848769	0.0219958504342171
5	C	26	50	20120601	2	990	19.24	0.0101226507656863	0.0224006407821752
5	C	26	50	20120601	2	992	19.28	0.0105211690764953	0.0231404229677204
5	C	26	50	20120601	2	994	19.32	0.0104300866520106	0.0226205651332598
5	C	26	50	20120601	2	996	19.36	0.0110380924178139	0.0230743509100863
5	C	26	50	20120601	2	998	19.4	0.0106105756579085	0.0229706890559643
5	C	26	50	20120601	2	1000	19.44	0.0105096998045044	0.0230083495631303
5	C	26	50	20120601	2	1002	19.48	0.00988517602429264	0.0220564494853648
5	C	26	50	20120601	2	1004	19.52	0.00945208019188369	0.0209800137612967
5	C	26	50	20120601	2	1006	19.56	0.00944620413453203	0.021355706665209
5	C	26	50	20120601	2	1008	19.6	0.0089780853032509	0.0215071830798747
5	C	26	50	20120601	2	1010	19.64	0.00930042700052261	0.0211879526524403
5	C	26	50	20120601	2	1012	19.68	0.00927239021664857	0.0209202773804221
5	C	26	50	20120601	2	1014	19.72	0.00967143178647557	0.0220112512199114
5	C	26	50	20120601	2	1016	19.76	0.00996299312556222	0.0219635002989778
5	C	26	50	20120601	2	1018	19.8	0.0109742265333371	0.02102679594594
5	C	26	50	20120601	2	1020	19.84	0.0112633271408252	0.020923664421904
5	C	26	50	20120601	2	1022	19.88	0.0116986998570696	0.0212740287609141
5	C	26	50	20120601	2	1024	19.92	0.0124850025977490	0.0220703724178864
5	C	26	50	20120601	2	1026	19.96	0.0125858855222209	0.0222975870398851
5	C	26	50	20120601	2	1028	20	0.0125911605388086	0.02187313912341
5	C	26	50	20120601	2	1030	20.04	0.0126461168778424	0.0229239563687957
5	C	26	50	20120601	2	1032	20.08	0.0130540467799089	0.0228507708169429
5	C	26	50	20120601	2	1034	20.12	0.0128811379587054	0.0231805159222136
5	C	26	50	20120601	2	1036	20.16	0.0133900568512609	0.0240073217393194
5	C	26	50	20120601	2	1038	20.2	0.0135588432399302	0.0243405811652927
5	C	26	50	20120601	2	1040	20.24	0.0139100348938743	0.0242593628804056
5	C	26	50	20120601	2	1042	20.28	0.0142977415419989	0.0240258055105797
5	C	26	50	20120601	2	1044	20.32	0.0139967403273834	0.0249175237301984
5	C	26	50	20120601	2	1046	20.36	0.0141585334299867	0.0248485030372868
5	C	26	50	20120601	2	1048	20.4	0.0143557384401918	0.0248330244698466
5	C	26	50	20120601	2	1050	20.44	0.0141699178491638	0.0244596650183123
5	C	26	50	20120601	2	1052	20.48	0.0143997346241172	0.0249404905584513
5	C	26	50	20120601	2	1054	20.52	0.0141542978603674	0.0245988872724601
5	C	26	50	20120601	2	1056	20.56	0.0143992255072348	0.0236106489772094
5	C	26	50	20120601	2	1058	20.6	0.0136132126803356	0.0234439061271378
5	C	26	50	20120601	2	1060	20.64	0.0136646264143957	0.0228255341759224
5	C	26	50	20120601	2	1062	20.68	0.013516190558889	0.0229960317630021
5	C	26	50	20120601	2	1064	20.72	0.0135625979769383	0.0231078748425823
5	C	26	50	20120601	2	1066	20.76	0.0129564448309017	0.023155696474194
5	C	26	50	20120601	2	1068	20.8	0.0130198864513098	0.0226192004171721
5	C	26	50	20120601	2	1070	20.84	0.0131424351275572	0.0228438411704873
5	C	26	50	20120601	2	1072	20.88	0.0131568671769612	0.0219387374195007
5	C	26	50	20120601	2	1074	20.92	0.0131544630139052	0.0220903411133871
5	C	26	50	20120601	2	1076	20.96	0.0131520164244423	0.0222418458123241
5	C	26	50	20120601	2	1078	21	0.0134496588818472	0.0228306324158147
5	C	26	50	20120601	2	1080	21.04	0.0133905376838722	0.0222673582249893
5	C	26	50	20120601	2	1082	21.08	0.0133130529227897	0.0219116693719169
5	C	26	50	20120601	2	1084	21.12	0.0132434311891141	0.0222412235583567
5	C	26	50	20120601	2	1086	21.16	0.0132519093994205	0.0221258308027348
5	C	26	50	20120601	2	1088	21.2	0.0136045718354695	0.021526529521408
5	C	26	50	20120601	2	1090	21.24	0.0139251033393814	0.0217080438321386
5	C	26	50	20120601	2	1092	21.28	0.0142796961769430	0.0222403043195411
5	C	26	50	20120601	2	1094	21.32	0.0150686576391196	0.0223099119110811
5	C	26	50	20120601	2	1096	21.36	0.0154182795160095	0.0222564263541522
5	C	26	50	20120601	2	1098	21.4	0.0157348653640824	0.0222846257725859
5	C	26	50	20120601	2	1100	21.44	0.0158833839510824	0.0217522896247578
5	C	26	50	20120601	2	1102	21.48	0.0159117976228709	0.0223670602811366
5	C	26	50	20120601	2	1104	21.52	0.0164250468373544	0.0221162891038295
5	C	26	50	20120601	2	1106	21.56	0.0167541385759593	0.0223743788363219
5	C	26	50	20120601	2	1108	21.6	0.0174658836452903	0.0219671139469699
5	C	26	50	20120601	2	1110	21.64	0.0176808980378052	0.0222418417111048
5	C	26	50	20120601	2	1112	21.68	0.0177659001924998	0.0226943821314682
5	C	26	50	20120601	2	1114	21.72	0.0178227692553767	0.0227956221448646
5	C	26	50	20120601	2	1116	21.76	0.0180977050998241	0.0221757596125544
5	C	26	50	20120601	2	1118	21.8	0.0186287387569613	0.022282253429335
5	C	26	50	20120601	2	1120	21.84	0.0200874682267440	0.0223630368435517
5	C	26	50	20120601	2	1122	21.88	0.0207755043380419	0.0220525957534074
5	C	26	50	20120601	2	1124	21.92	0.0210276027547773	0.0242499152267021
5	C	26	50	20120601	2	1126	21.96	0.0212835322760532	0.0232003290542225
5	C	26	50	20120601	2	1128	22	0.0216597908653904	0.0236813667263959
5	C	26	50	20120601	2	1130	22.04	0.0218949957940165	0.0242084229078889
5	C	26	50	20120601	2	1132	22.08	0.0220336452916715	0.0240344180711745
5	C	26	50	20120601	2	1134	22.12	0.0223659642656258	0.0243150192551528
5	C	26	50	20120601	2	1136	22.16	0.0229969510018176	0.0244132010317205
5	C	26	50	20120601	2	1138	22.2	0.0228608965860495	0.0240456539979276
5	C	26	50	20120601	2	1140	22.24	0.0228089808061748	0.0249883829007411
5	C	26	50	20120601	2	1142	22.28	0.0229080676794224	0.024492750544604
5	C	26	50	20120601	2	1144	22.32	0.0233061546550948	0.0258150543675585
5	C	26	50	20120601	2	1146	22.36	0.0240453145866726	0.0251426453161248
5	C	26	50	20120601	2	1148	22.4	0.0249511042312369	0.0254608575097943
5	C	26	50	20120601	2	1150	22.44	0.0255296165731969	0.025663981003758
5	C	26	50	20120601	2	1152	22.48	0.0255296165731969	0.025663981003758
5	C	26	50	20120601	2	1154	22.52	0.0251279869925507	0.02565195311741
5	C	26	50	20120601	2	1156	22.56	0.0251383673200985	0.0250922922422365
5	C	26	50	20120601	2	1158	22.6	0.0248617117919593	0.0249813118329292
5	C	26	50	20120601	2	1160	22.64	0.0249334477749107	0.0247032420912276
5	C	26	50	20120601	2	1162	22.68	0.0248222410914335	0.024993346790345
5	C	26	50	20120601	2	1164	22.72	0.0255386533978604	0.0249959206590285
5	C	26	50	20120601	2	1166	22.76	0.0257211505870169	0.025176310669977
5	C	26	50	20120601	2	1168	22.8	0.0262969688521405	0.0244703847571151
5	C	26	50	20120601	2	1170	22.84	0.0268663807298266	0.0252197270263419
5	C	26	50	20120601	2	1172	22.88	0.0276012626653782	0.025639550464468
5	C	26	50	20120601	2	1174	22.92	0.0287921365509135	0.0251494193990885
5	C	26	50	20120601	2	1176	22.96	0.0295229596935410	0.0254779836360347
5	C	26	50	20120601	2	1178	23	0.0303555637862526	0.0261706088703425
5	C	26	50	20120601	2	1180	23.04	0.0307180479354922	0.0266132365021619
5	C	26	50	20120601	2	1182	23.08	0.0314770563544179	0.0268436118914724
5	C	26	50	20120601	2	1184	23.12	0.0322088553044034	0.0269948478898326
5	C	26	50	20120601	2	1186	23.16	0.0327646624476195	0.028107954171573
5	C	26	50	20120601	2	1188	23.2	0.0331893719936036	0.0284227368973539
5	C	26	50	20120601	2	1190	23.24	0.0333863436585709	0.028702779466975
5	C	26	50	20120601	2	1192	23.28	0.0327259837066886	0.0278277277541888
5	C	26	50	20120601	2	1194	23.32	0.0325137385352476	0.0276496499824148
5	C	26	50	20120601	2	1196	23.36	0.0322657208317465	0.0269826715110606
5	C	26	50	20120601	2	1198	23.4	0.0329133457904996	0.0263858168191966
5	C	26	50	20120601	2	1200	23.44	0.0335687347817102	0.0265983306912144
5	C	26	50	20120601	2	1202	23.48	0.0344784276557067	0.025707164014885
5	C	26	50	20120601	2	1204	23.52	0.0348098344619132	0.026624507784254
5	C	26	50	20120601	2	1206	23.56	0.0354227263355744	0.0258117875342294
5	C	26	50	20120601	2	1208	23.6	0.0367396561469919	0.026129547179559
5	C	26	50	20120601	2	1210	23.64	0.0371463132568523	0.0263564577456418
5	C	26	50	20120601	2	1212	23.68	0.0372902801975018	0.0259370020030419
5	C	26	50	20120601	2	1214	23.72	0.0386109435327239	0.0269867020197133
5	C	26	50	20120601	2	1216	23.76	0.0395446073266027	0.0265229813926112
5	C	26	50	20120601	2	1218	23.8	0.0400123584623576	0.0264348051769972
5	C	26	50	20120601	2	1220	23.84	0.0404117323723717	0.0270827978312766
5	C	26	50	20120601	2	1222	23.88	0.0403486584474899	0.027543124345829
5	C	26	50	20120601	2	1224	23.92	0.0412949794527518	0.025915576667572
5	C	26	50	20120601	2	1226	23.96	0.0419004749894819	0.0264942021466169
5	C	26	50	20120601	2	1228	24	0.0422953234160965	0.0265893787193646
5	C	26	50	20120601	2	1230	24.04	0.0427182439819241	0.0254976765598907
5	C	26	50	20120601	2	1232	24.08	0.0434927380393577	0.0247060705183524
5	C	26	50	20120601	2	1234	24.12	0.0441787023277868	0.0243418398153632
5	C	26	50	20120601	2	1236	24.16	0.0446241088892562	0.0247895091185324
5	C	26	50	20120601	2	1238	24.2	0.0452701923552264	0.0239840437840828
5	C	26	50	20120601	2	1240	24.24	0.0456583232674197	0.0227250401601801
5	C	26	50	20120601	2	1242	24.28	0.0458657883970198	0.0226650775051355
5	C	26	50	20120601	2	1244	24.32	0.0461800266505791	0.0230418239981517
5	C	26	50	20120601	2	1246	24.36	0.0461494796376318	0.0227444148859846
5	C	26	50	20120601	2	1248	24.4	0.0465389540527094	0.0225276159468728
5	C	26	50	20120601	2	1250	24.44	0.0473156401411647	0.0213529701619658
5	C	26	50	20120601	2	1252	24.48	0.0478565061180943	0.0213305548770021
5	C	26	50	20120601	2	1254	24.52	0.0486386369287647	0.0198850164842225
5	C	26	50	20120601	2	1256	24.56	0.0493316015743275	0.0201217558345637
5	C	26	50	20120601	2	1258	24.6	0.0495620476743162	0.01944611530514
5	C	26	50	20120601	2	1260	24.64	0.0493023273535864	0.0205207054805092
5	C	26	50	20120601	2	1262	24.68	0.0492623051097713	0.0195702125452382
5	C	26	50	20120601	2	1264	24.72	0.0493526733564069	0.0188551861681024
5	C	26	50	20120601	2	1266	24.76	0.0497618760506796	0.0179057538930032
5	C	26	50	20120601	2	1268	24.8	0.0494286873353845	0.0178216081860420
5	C	26	50	20120601	2	1270	24.84	0.0492878316645721	0.0179941422406515
5	C	26	50	20120601	2	1272	24.88	0.0497090551741249	0.0173754945177914
5	C	26	50	20120601	2	1274	24.92	0.0502827309057016	0.0175077941965514
5	C	26	50	20120601	2	1276	24.96	0.0505099243144968	0.0171869798499271
5	C	26	50	20120601	2	1278	25	0.0512676599412163	0.0164265572174391
5	C	26	50	20120601	2	1280	25.04	0.0518122028734081	0.0170983793702444
5	C	26	50	20120601	2	1282	25.08	0.0523088039658354	0.0163607962867887
5	C	26	50	20120601	2	1284	25.12	0.0520121726711276	0.0161321886644311
5	C	26	50	20120601	2	1286	25.16	0.0522034450554386	0.0161113290143861
5	C	26	50	20120601	2	1288	25.2	0.0516945403050186	0.0168514576822541
5	C	26	50	20120601	2	1290	25.24	0.052090378681127	0.0161862116225138
5	C	26	50	20120601	2	1292	25.28	0.0524190419130224	0.0164822065211185
5	C	26	50	20120601	2	1294	25.32	0.0524424471474796	0.0177140572446235
5	C	26	50	20120601	2	1296	25.36	0.0525326739727591	0.0176605999719658
5	C	26	50	20120601	2	1298	25.4	0.052985575866109	0.0173000462242388
5	C	26	50	20120601	2	1300	25.44	0.0541170881373638	0.0174875709426095
5	C	26	50	20120601	2	1302	25.48	0.0543971024227136	0.0182679339863270
5	C	26	50	20120601	2	1304	25.52	0.0545823643993845	0.0185837278748049
5	C	26	50	20120601	2	1306	25.56	0.0554087600945572	0.0173414119709382
5	C	26	50	20120601	2	1308	25.6	0.0551908297845955	0.0183351798412178
5	C	26	50	20120601	2	1310	25.64	0.0550007594818126	0.0182289724026836
5	C	26	50	20120601	2	1312	25.68	0.054856226855738	0.017552836898513
5	C	26	50	20120601	2	1314	25.72	0.0545026027544667	0.0181825154871596
5	C	26	50	20120601	2	1316	25.76	0.0545813744498908	0.0176145673205106
5	C	26	50	20120601	2	1318	25.8	0.0542013045550031	0.0180915108444209
5	C	26	50	20120601	2	1320	25.84	0.054096299197997	0.0174851667795535
5	C	26	50	20120601	2	1322	25.88	0.0540066380581424	0.0173536449182528
5	C	26	50	20120601	2	1324	25.92	0.0538897533072123	0.0176973695245876
5	C	26	50	20120601	2	1326	25.96	0.0540068501901768	0.0169618370507973
5	C	26	50	20120601	2	1328	26	0.0536052842491409	0.0169937275666288
5	C	26	50	20120601	2	1330	26.04	0.0536811568067622	0.0165529879099152
5	C	26	50	20120601	2	1332	26.08	0.0541965669395691	0.0159476337945414
5	C	26	50	20120601	2	1334	26.12	0.0545037341253165	0.0149257230743706
5	C	26	50	20120601	2	1336	26.16	0.0546889253913093	0.0142954788002991
5	C	26	50	20120601	2	1338	26.2	0.0549368370287933	0.0150983278396583
5	C	26	50	20120601	2	1340	26.24	0.0555159574825851	0.0146985296655754
5	C	26	50	20120601	2	1342	26.28	0.0565164428672859	0.0136441627441481
5	C	26	50	20120601	2	1344	26.32	0.05681321558335	0.0141372283026695
5	C	26	50	20120601	2	1346	26.36	0.0574990384504228	0.0132589309697577
5	C	26	50	20120601	2	1348	26.4	0.0580797145391332	0.0133880486680024
5	C	26	50	20120601	2	1350	26.44	0.0590200251367550	0.0128650724926368
5	C	26	50	20120601	2	1352	26.48	0.0592389453962104	0.0123784416058242
5	C	26	50	20120601	2	1354	26.52	0.0597061308465403	0.0116228980101264
5	C	26	50	20120601	2	1356	26.56	0.0603641644171125	0.0108621925349259
5	C	26	50	20120601	2	1358	26.6	0.0604726345973466	0.0105616721529216
5	C	26	50	20120601	2	1360	26.64	0.0607766905132568	0.0100319077524567
5	C	26	50	20120601	2	1362	26.68	0.0605796905640182	0.0107347718929561
5	C	26	50	20120601	2	1364	26.72	0.0612894843509733	0.0101847842385492
5	C	26	50	20120601	2	1366	26.76	0.0618370678423241	0.00940442119483171
5	C	26	50	20120601	2	1368	26.8	0.0621139001471586	0.00882720992934914
5	C	26	50	20120601	2	1370	26.84	0.061941224671193	0.00835571112765395
5	C	26	50	20120601	2	1372	26.88	0.06287870684169	0.00984204958170807
5	C	26	50	20120601	2	1374	26.92	0.0630759896336411	0.00984699932917637
5	C	26	50	20120601	2	1376	26.96	0.0632887580641001	0.0097841375363289
5	C	26	50	20120601	2	1378	27	0.063372055242924	0.00927714197421814
5	C	26	50	20120601	2	1380	27.04	0.0627599129024507	0.00876144899869879
5	C	26	50	20120601	2	1382	27.08	0.0625740852403548	0.00936899514509427
5	C	26	50	20120601	2	1384	27.12	0.0622092181412626	0.00907738430853294
5	C	26	50	20120601	2	1386	27.16	0.062164741124726	0.00946565664208246
5	C	26	50	20120601	2	1388	27.2	0.0618409569296206	0.00894770092486332
5	C	26	50	20120601	2	1390	27.24	0.0618740495269802	0.00815800407163419
5	C	26	50	20120601	2	1392	27.28	0.0616723826729858	0.00797330778038826
5	C	26	50	20120601	2	1394	27.32	0.061747618834504	0.0085044863944156
5	C	26	50	20120601	2	1396	27.36	0.061992560623507	0.00793950807624754
5	C	26	50	20120601	2	1398	27.4	0.0615552150793432	0.00793731604522587
5	C	26	50	20120601	2	1400	27.44	0.0622632410993452	0.00719577316379553
5	C	26	50	20120601	2	1402	27.48	0.062331618325086	0.00598753980678207
5	C	26	50	20120601	2	1404	27.52	0.062912577256509	0.00596547807520906
5	C	26	50	20120601	2	1406	27.56	0.0629265779707763	0.00576833670461425
5	C	26	50	20120601	2	1408	27.6	0.0632822526817132	0.00480341879100708
5	C	26	50	20120601	2	1410	27.64	0.0640810005017415	0.00380272127427189
5	C	26	50	20120601	2	1412	27.68	0.0643970772329319	0.00354066750116415
5	C	26	50	20120601	2	1414	27.72	0.0647223463522777	0.00412841465768641
5	C	26	50	20120601	2	1416	27.76	0.0647662576833894	0.00338531614133747
5	C	26	50	20120601	2	1418	27.8	0.065404280132054	0.00264547031618199
5	C	26	50	20120601	2	1420	27.84	0.0658765567512085	0.00183236822849557
5	C	26	50	20120601	2	1422	27.88	0.0660618894385575	0.00187005701993282
5	C	26	50	20120601	2	1424	27.92	0.0661927749037551	0.00109683575470532
5	C	26	50	20120601	2	1426	27.96	0.0663218926019998	0.00056028312914097
5	C	26	50	20120601	2	1428	28	0.066755278348189	-3.10702719653402e-05
5	C	26	50	20120601	2	1430	28.04	0.0665666222589684	-0.000196816101475459
5	C	26	50	20120601	2	1432	28.08	0.0672555563958785	-0.0010106252959431
5	C	26	50	20120601	2	1434	28.12	0.0674992961033535	-0.0027070451746877
5	C	26	50	20120601	2	1436	28.16	0.0678187669470936	-0.0028555375987369
5	C	26	50	20120601	2	1438	28.2	0.068701589763405	-0.0034990754802948
5	C	26	50	20120601	2	1440	28.24	0.068976300747896	-0.0025948980391915
5	C	26	50	20120601	2	1442	28.28	0.069208161061447	-0.0030985701994307
5	C	26	50	20120601	2	1444	28.32	0.0701235815003711	-0.0046769739563953
5	C	26	50	20120601	2	1446	28.36	0.0705554116116418	-0.0044005659156295
5	C	26	50	20120601	2	1448	28.4	0.0710688418454613	-0.0058079205422251
5	C	26	50	20120601	2	1450	28.44	0.0720093645751175	-0.0069696262730365
5	C	26	50	20120601	2	1452	28.48	0.071982777360145	-0.0070145982643199
5	C	26	50	20120601	2	1454	28.52	0.0720270422446472	-0.0070721567563085
5	C	26	50	20120601	2	1456	28.56	0.0720051219344304	-0.0084548333562407
5	C	26	50	20120601	2	1458	28.6	0.0721008641926031	-0.0078059921738239
5	C	26	50	20120601	2	1460	28.64	0.0724384369699416	-0.0087721828796372
5	C	26	50	20120601	2	1462	28.68	0.0723434725292282	-0.0098974019005394
5	C	26	50	20120601	2	1464	28.72	0.0724685597188201	-0.0101914876108348
5	C	26	50	20120601	2	1466	28.76	0.0727308256239622	-0.0098784514388036
5	C	26	50	20120601	2	1468	28.8	0.0731654134516794	-0.0105661834941856
5	C	26	50	20120601	2	1470	28.84	0.0733437457818947	-0.010216024216142
5	C	26	50	20120601	2	1472	28.88	0.0734807830760886	-0.0095543136903076
5	C	26	50	20120601	2	1474	28.92	0.0736796922136364	-0.0104007912180661
5	C	26	50	20120601	2	1476	28.96	0.0736097593529771	-0.010208246041549
5	C	26	50	20120601	2	1478	29	0.0740587014483524	-0.0110953114985475
5	C	26	50	20120601	2	1480	29.04	0.0739709494968072	-0.0104848662143491
5	C	26	50	20120601	2	1482	29.08	0.0739594236562738	-0.0111214744494514
5	C	26	50	20120601	2	1484	29.12	0.0740332456042297	-0.0115086861228291
5	C	26	50	20120601	2	1486	29.16	0.073838508396691	-0.0113487385689248
5	C	26	50	20120601	2	1488	29.2	0.0740523374873217	-0.011972265328575
5	C	26	50	20120601	2	1490	29.24	0.0745148560328958	-0.0132604017518626
5	C	26	50	20120601	2	1492	29.28	0.0744640857660067	-0.0132447039813202
5	C	26	50	20120601	2	1494	29.32	0.0742844099329071	-0.0134484214449801
5	C	26	50	20120601	2	1496	29.36	0.0748835415086065	-0.015013319462424
5	C	26	50	20120601	2	1498	29.4	0.0750415091635236	-0.0146689584599862
5	C	26	50	20120601	2	1500	29.44	0.0755424236073161	-0.0153685699092921
5	C	26	50	20120601	2	1502	29.48	0.0755278572076237	-0.0169022845176858
5	C	26	50	20120601	2	1504	29.52	0.076230579926767	-0.0166844956290803
5	C	26	50	20120601	2	1506	29.56	0.0765270698001184	-0.0167780458562313
5	C	26	50	20120601	2	1508	29.6	0.0773782849433108	-0.0173454283374554
5	C	26	50	20120601	2	1510	29.64	0.0775622741277755	-0.018018593993145
5	C	26	50	20120601	2	1512	29.68	0.0781522840259976	-0.0179009314247555
5	C	26	50	20120601	2	1514	29.72	0.0783747398193588	-0.0178495954724414
5	C	26	50	20120601	2	1516	29.76	0.0785093022398187	-0.0174980926915135
5	C	26	50	20120601	2	1518	29.8	0.0784042261721343	-0.0187961993204158
5	C	26	50	20120601	2	1520	29.84	0.0782217926225882	-0.0182589395880703
5	C	26	50	20120601	2	1522	29.88	0.077958183214562	-0.0187174276249916
5	C	26	50	20120601	2	1524	29.92	0.0775540716891137	-0.0184964567558708
5	C	26	50	20120601	2	1526	29.96	0.0776124079985616	-0.0195324389009873
5	C	26	50	20120601	2	1528	30	0.0775122109676675	-0.0199098217901065
5	C	26	50	20120601	2	1530	30.04	0.0767981745400253	-0.0207600469838052
5	C	26	50	20120601	2	1532	30.08	0.0772860782190441	-0.0199765726702505
5	C	26	50	20120601	2	1534	30.12	0.0774257318083284	-0.0219930290781602
5	C	26	50	20120601	2	1536	30.16	0.077135818028042	-0.0218400111707114
5	C	26	50	20120601	2	1538	30.2	0.0769023313688941	-0.0211163580908451
5	C	26	50	20120601	2	1540	30.24	0.0772861489297221	-0.0219740786164244
5	C	26	50	20120601	2	1542	30.28	0.0774655419201092	-0.0222667501131575
5	C	26	50	20120601	2	1544	30.32	0.0772875631432845	-0.0227378953614621
5	C	26	50	20120601	2	1546	30.36	0.0775790325584896	-0.0223660986159142
5	C	26	50	20120601	2	1548	30.4	0.0777098473130091	-0.0237960099488297
5	C	26	50	20120601	2	1550	30.44	0.0778603196360456	-0.0246049401065071
5	C	26	50	20120601	2	1552	30.48	0.0778803307579532	-0.0254475992576471
5	C	26	50	20120601	2	1554	30.52	0.0785346166625851	-0.0269508375637716
5	C	26	50	20120601	2	1556	30.56	0.0784958672109761	-0.0262925211504869
5	C	26	50	20120601	2	1558	30.6	0.078853380399544	-0.02812392771376
5	C	26	50	20120601	2	1560	30.64	0.0792500673037897	-0.0278065781903635
5	C	26	50	20120601	2	1562	30.68	0.0795646591107396	-0.0279407163467546
5	C	26	50	20120601	2	1564	30.72	0.0801233441785551	-0.0285531415299403
5	C	26	50	20120601	2	1566	30.76	0.0800295818193697	-0.0299259186349358
5	C	26	50	20120601	2	1568	30.8	0.080494504528	-0.0301096956873662
5	C	26	50	20120601	2	1570	30.84	0.0809735693722538	-0.0316812405085533
5	C	26	50	20120601	2	1572	30.88	0.0809735693722538	-0.0316812405085533
5	C	26	50	20120601	2	1574	30.92	0.0810693116304264	-0.0314681185247037
5	C	26	50	20120601	2	1576	30.96	0.0814380678168152	-0.0323666391115574
5	C	26	50	20120601	2	1578	31	0.081678625543775	-0.0335692863249995
5	C	26	50	20120601	2	1580	31.04	0.082349104193696	-0.0334708570610584
5	C	26	50	20120601	2	1582	31.08	0.082315728753624	-0.0340351282724452
5	C	26	50	20120601	2	1584	31.12	0.0820724133102177	-0.0335885903401259
5	C	26	50	20120601	2	1586	31.16	0.0825907932915055	-0.0340980607759708
5	C	26	50	20120601	2	1588	31.2	0.0828678377283744	-0.0356425234074385
5	C	26	50	20120601	2	1590	31.24	0.0825340833276544	-0.0350443110705547
5	C	26	50	20120601	2	1592	31.28	0.0826677265092986	-0.0356162190351783
5	C	26	50	20120601	2	1594	31.32	0.0822395733532902	-0.0358637771192718
5	C	26	50	20120601	2	1596	31.36	0.0820454725418545	-0.035146982975183
5	C	26	50	20120601	2	1598	31.4	0.0816516847754117	-0.0354907075815177
5	C	26	50	20120601	2	1600	31.44	0.0812779788415546	-0.0358386748285396
5	C	26	50	20120601	2	1602	31.48	0.080830663091776	-0.0355711056225386
5	C	26	50	20120601	2	1604	31.52	0.080700767576072	-0.0366889707329165
5	C	26	50	20120601	2	1606	31.56	0.0804155207005414	-0.0362665451418356
5	C	26	50	20120601	2	1608	31.6	0.079647744157529	-0.0359948747165037
5	C	26	50	20120601	2	1610	31.64	0.0797119494532607	-0.035462281888914
5	C	26	50	20120601	2	1612	31.68	0.079127454987932	-0.0352245525890791
5	C	26	50	20120601	2	1614	31.72	0.0791705177909062	-0.035859180925194
5	C	26	50	20120601	2	1616	31.76	0.0785030089894661	-0.0369600047621453
5	C	26	50	20120601	2	1618	31.8	0.0779103120854755	-0.0374602120991566
5	C	26	50	20120601	2	1620	31.84	0.0773347978762678	-0.036869848647544
5	C	26	50	20120601	2	1622	31.88	0.0775998214978565	-0.0398140998630485
5	C	26	50	20120601	2	1624	31.92	0.0771669307264141	-0.0392040081322408
5	C	26	50	20120601	2	1626	31.96	0.0765728903195393	-0.0415021758817752
5	C	26	50	20120601	2	1628	32	0.076449288054188	-0.0422215863209544
5	C	26	50	20120601	2	1630	32.04	0.0760139224090113	-0.0430575986683512
5	C	26	50	20120601	2	1632	32.08	0.0756411357139698	-0.0432625182135391
5	C	26	50	20120601	2	1634	32.12	0.0751872438711261	-0.0438391637935967
5	C	26	50	20120601	2	1636	32.16	0.075392092705636	-0.0439943737320672
5	C	26	50	20120601	2	1638	32.2	0.0750096893583702	-0.0452492054259608
5	C	26	50	20120601	2	1640	32.24	0.0746777734352812	-0.0446645695392758
5	C	26	50	20120601	2	1642	32.28	0.0746318114945041	-0.0438948130972761
5	C	26	50	20120601	2	1644	32.32	0.0736992083607972	-0.0442736101999577
5	C	26	50	20120601	2	1646	32.36	0.0729324924779566	-0.0436881964958134
5	C	26	50	20120601	2	1648	32.4	0.0725003088132954	-0.0445969701309943
5	C	26	50	20120601	2	1650	32.44	0.0722271251794517	-0.0446720224447495
5	C	26	50	20120601	2	1652	32.48	0.0717116160516955	-0.0455812486282704
5	C	26	50	20120601	2	1654	32.52	0.071029993398903	-0.0463270765767947
5	C	26	50	20120601	2	1656	32.56	0.0703110072237924	-0.0468107376151263
5	C	26	50	20120601	2	1658	32.6	0.069875224385615	-0.046918281485477
5	C	26	50	20120601	2	1660	32.64	0.0693285813462831	-0.0489028968750298
5	C	26	50	20120601	2	1662	32.68	0.0689348642905184	-0.0488200239602747
5	C	26	50	20120601	2	1664	32.72	0.0680975013691695	-0.0499905755969188
5	C	26	50	20120601	2	1666	32.76	0.06802058936458	-0.0495884934679327
5	C	26	50	20120601	2	1668	32.8	0.0672165311726248	-0.0491066072676218
5	C	26	50	20120601	2	1670	32.84	0.0669037637011704	-0.0486162428570046
5	C	26	50	20120601	2	1672	32.88	0.0663829300593518	-0.0481943617381453
5	C	26	50	20120601	2	1674	32.92	0.065679853786818	-0.0497548756935459
5	C	26	50	20120601	2	1676	32.96	0.0648808733286587	-0.0505186422340021
5	C	26	50	20120601	2	1678	33	0.0646121762873417	-0.0501909654160663
5	C	26	50	20120601	2	1680	33.04	0.0634871998040655	-0.0501967332860805
5	C	26	50	20120601	2	1682	33.08	0.0626383683178325	-0.0508651111217547
5	C	26	50	20120601	2	1684	33.12	0.0623362569455706	-0.0523606773193033
5	C	26	50	20120601	2	1686	33.16	0.0616272834024817	-0.0517919089087881
5	C	26	50	20120601	2	1688	33.2	0.0606514265469696	-0.0538306886777798
5	C	26	50	20120601	2	1690	33.24	0.0600482998179565	-0.0546667363805157
5	C	26	50	20120601	2	1692	33.28	0.0594058508808417	-0.0548198674250495
5	C	26	50	20120601	2	1694	33.32	0.058462337089501	-0.056021333770167
5	C	26	50	20120601	2	1696	33.36	0.0577103785251838	-0.0568929348018609
5	C	26	50	20120601	2	1698	33.4	0.0574461044367831	-0.0564288889056395
5	C	26	50	20120601	2	1700	33.44	0.0564657857374817	-0.0564960499077166
5	C	26	50	20120601	2	1702	33.48	0.056050459498484	-0.0576398375526927
5	C	26	50	20120601	2	1704	33.52	0.0550083962350494	-0.0579511766684491
5	C	26	50	20120601	2	1706	33.56	0.0542051936422996	-0.058745469715756
5	C	26	50	20120601	2	1708	33.6	0.0534410233438713	-0.0600056047105085
5	C	26	50	20120601	2	1710	33.64	0.0530650546683144	-0.0597450358616412
5	C	26	50	20120601	2	1712	33.68	0.0526443968441865	-0.0606827301641727
5	C	26	50	20120601	2	1714	33.72	0.0521621500194173	-0.0607592391178971
5	C	26	50	20120601	2	1716	33.76	0.0521979296225453	-0.0607954429850939
5	C	26	50	20120601	2	1718	33.8	0.0515925755071715	-0.0603347629171508
5	C	26	50	20120601	2	1720	33.84	0.0509463506198451	-0.0610447688361402
5	C	26	50	20120601	2	1722	33.88	0.0501814732146356	-0.0617874430884205
5	C	26	50	20120601	2	1724	33.92	0.049745400462678	-0.062560664353648
5	C	26	50	20120601	2	1726	33.96	0.0493028223283333	-0.0638799134753077
5	C	26	50	20120601	2	1728	34	0.0486484657130232	-0.0634163342695618
5	C	26	50	20120601	2	1730	34.04	0.0485479151287385	-0.0636259207195055
5	C	26	50	20120601	2	1732	34.08	0.0474200798127459	-0.0651736360421666
5	C	26	50	20120601	2	1734	34.12	0.0473186807003238	-0.0658575497209303
5	C	26	50	20120601	2	1736	34.16	0.0462680614448368	-0.0666063758022068
5	C	26	50	20120601	2	1738	34.2	0.0461890069067002	-0.0650824192673936
5	C	26	50	20120601	2	1740	34.24	0.0455727633468961	-0.0648707822077844
5	C	26	50	20120601	2	1742	34.28	0.045216947214603	-0.0653599586790093
5	C	26	50	20120601	2	1744	34.32	0.0445256089146369	-0.0653581909120563
5	C	26	50	20120601	2	1746	34.36	0.0433547815063482	-0.0668561259173219
5	C	26	50	20120601	2	1748	34.4	0.0428264313194457	-0.0667060778583541
5	C	26	50	20120601	2	1750	34.44	0.0424612813776409	-0.0664701870361503
5	C	26	50	20120601	2	1752	34.48	0.0420660086869576	-0.0651886267059278
5	C	26	50	20120601	2	1754	34.52	0.0412157834932589	-0.0658189416906775
5	C	26	50	20120601	2	1756	34.56	0.0412287942580328	-0.0646044150833115
5	C	26	50	20120601	2	1758	34.6	0.0408024795796554	-0.0645358964362145
5	C	26	50	20120601	2	1760	34.64	0.0407027775235081	-0.0635569778083398
5	C	26	50	20120601	2	1762	34.68	0.0404448249697313	-0.0636446590492069
5	C	26	50	20120601	2	1764	34.72	0.0404388852727693	-0.0635146928228249
5	C	26	50	20120601	2	1766	34.76	0.0403137273724993	-0.0630317388912744
5	C	26	50	20120601	2	1768	34.8	0.0398340968428204	-0.0607714720652116
5	C	26	50	20120601	2	1770	34.84	0.0404593913694237	-0.0623274605372126
5	C	26	50	20120601	2	1772	34.88	0.0405911253627587	-0.0626550631089364
5	C	26	50	20120601	2	1774	34.92	0.0407640129707589	-0.0615253186046346
5	C	26	50	20120601	2	1776	34.96	0.0406183489738344	-0.0614860034676006
5	C	26	50	20120601	2	1778	35	0.0409595279957569	-0.0614252629950967
5	C	26	50	20120601	2	1780	35.04	0.0414706247771986	-0.0606830837175633
5	C	26	50	20120601	2	1782	35.08	0.0413487902788001	-0.0607433999259985
5	C	26	50	20120601	2	1784	35.12	0.0415598616529843	-0.0597382476365419
5	C	26	50	20120601	2	1786	35.16	0.0415636093189246	-0.0605083576319321
5	C	26	50	20120601	2	1788	35.2	0.0416558160431913	-0.0604522133535059
5	C	26	50	20120601	2	1790	35.24	0.0420933737193896	-0.0604571631009742
5	C	26	50	20120601	2	1792	35.28	0.0420655137122108	-0.0598712544220831
5	C	26	50	20120601	2	1794	35.32	0.0420573819842272	-0.060001149937787
5	C	26	50	20120601	2	1796	35.36	0.0423832167889979	-0.0602992661567353
5	C	26	50	20120601	2	1798	35.4	0.0429055565682604	-0.0584658089837967
5	C	26	50	20120601	2	1800	35.44	0.0427912174017426	-0.0587958157185764
5	C	26	50	20120601	2	1802	35.48	0.0426831007748991	-0.0583495606289696
5	C	26	50	20120601	2	1804	35.52	0.0427627209984608	-0.057590552210044
5	C	26	50	20120601	2	1806	35.56	0.0432011272027964	-0.0575392162577298
5	C	26	50	20120601	2	1808	35.6	0.0430594937145247	-0.0564220582541332
5	C	26	50	20120601	2	1810	35.64	0.0431536096271007	-0.0563935618508514
5	C	26	50	20120601	2	1812	35.68	0.0434574534109765	-0.0554950412639976
5	C	26	50	20120601	2	1814	35.72	0.0438534332084410	-0.0555309622884819
5	C	26	50	20120601	2	1816	35.76	0.0436738987966977	-0.0547180016221517
5	C	26	50	20120601	2	1818	35.8	0.0435567312030551	-0.0545141427371357
5	C	26	50	20120601	2	1820	35.84	0.0440085017255552	-0.0543174963412877
5	C	26	50	20120601	2	1822	35.88	0.0440831014909704	-0.0540710696280442
5	C	26	50	20120601	2	1824	35.92	0.0442292604626416	-0.0530537551019511
5	C	26	50	20120601	2	1826	35.96	0.0444778792069069	-0.0528059848858233
5	C	26	50	20120601	2	1828	36	0.0443948648707955	-0.0525285161848857
5	C	26	50	20120601	2	1830	36.04	0.0443758436983816	-0.0535192434960062
5	C	26	50	20120601	2	1832	36.08	0.0441893089295046	-0.053125809282954
5	C	26	50	20120601	2	1834	36.12	0.044598370202421	-0.053349891421912
5	C	26	50	20120601	2	1836	36.16	0.0444915970784619	-0.0516528351470643
5	C	26	50	20120601	2	1838	36.2	0.0446661817427368	-0.0523243744571572
5	C	26	50	20120601	2	1840	36.24	0.0451064971353817	-0.0523442441577085
5	C	26	50	20120601	2	1842	36.28	0.0451052950538537	-0.0509177976480209
5	C	26	50	20120601	2	1844	36.32	0.0451052950538537	-0.0509177976480209
5	C	26	50	20120601	2	1846	36.36	0.0449942085785293	-0.0501606984174044
5	C	26	50	20120601	2	1848	36.4	0.0450231292458798	-0.0485448887117151
5	C	26	50	20120601	2	1850	36.44	0.044665121082565	-0.0481209781963937
5	C	26	50	20120601	2	1852	36.48	0.0447420543003581	-0.0475964463861095
5	C	26	50	20120601	2	1854	36.52	0.0449838141088458	-0.0465248260592213
5	C	26	50	20120601	2	1856	36.56	0.0449515700396237	-0.0459004507714336
5	C	26	50	20120601	2	1858	36.6	0.0453704600967986	-0.0465095525527477
5	C	26	50	20120601	2	1860	36.64	0.0457889966005829	-0.0465142901681816
5	C	26	50	20120601	2	1862	36.68	0.045539953592249	-0.0460767324919834
5	C	26	50	20120601	2	1864	36.72	0.0459617357161590	-0.0451151450513156
5	C	26	50	20120601	2	1866	36.76	0.0457281924884687	-0.0453361017783008
5	C	26	50	20120601	2	1868	36.8	0.0455930714536518	-0.0445808339542477
5	C	26	50	20120601	2	1870	36.84	0.0456459488987489	-0.0446454776561837
5	C	26	50	20120601	2	1872	36.88	0.0458241610208114	-0.0449710084050386
5	C	26	50	20120601	2	1874	36.92	0.0455097459905568	-0.0440817862723574
5	C	26	50	20120601	2	1876	36.96	0.0457285106865202	-0.0437548342388724
5	C	26	50	20120601	2	1878	37	0.0454777776929793	-0.0434395989647516
5	C	26	50	20120601	2	1880	37.04	0.0452918510359341	-0.0443661492644116
5	C	26	50	20120601	2	1882	37.08	0.0451399857125387	-0.0432073214581997
5	C	26	50	20120601	2	1884	37.12	0.0451777734989253	-0.0429022473085245
5	C	26	50	20120601	2	1886	37.16	0.0450707811718640	-0.0417412557555621
5	C	26	50	20120601	2	1888	37.2	0.044923745387784	-0.0413585271391771
5	C	26	50	20120601	2	1890	37.24	0.0446714991857313	-0.041951174545693
5	C	26	50	20120601	2	1892	37.28	0.0444894616159827	-0.0406403682790006
5	C	26	50	20120601	2	1894	37.32	0.0447847494078062	-0.040012457457307
5	C	26	50	20120601	2	1896	37.36	0.0447169025121513	-0.0409059222306752
5	C	26	50	20120601	2	1898	37.4	0.0446521668863337	-0.0402382366525398
5	C	26	50	20120601	2	1900	37.44	0.0450871789781197	-0.0406107405048689
5	C	26	50	20120601	2	1902	37.48	0.0455206142217836	-0.0399593749512433
5	C	26	50	20120601	2	1904	37.52	0.0455117683159509	-0.0389796855769771
5	C	26	50	20120601	2	1906	37.56	0.0459513836728824	-0.0399743656150044
5	C	26	50	20120601	2	1908	37.6	0.0456384535668683	-0.0391054374469434
5	C	26	50	20120601	2	1910	37.64	0.04577986078097	-0.0380633176149663
5	C	26	50	20120601	2	1912	37.68	0.0455334977073368	-0.0383949577664106
5	C	26	50	20120601	2	1914	37.72	0.0455788798205534	-0.0393153420949386
5	C	26	50	20120601	2	1916	37.76	0.0455621638162461	-0.038458498381768
5	C	26	50	20120601	2	1918	37.8	0.0456101692956209	-0.0388291001168557
5	C	26	50	20120601	2	1920	37.84	0.0455243618877239	-0.0375405747848385
5	C	26	50	20120601	2	1922	37.88	0.0455209819173098	-0.0381498038453732
5	C	26	50	20120601	2	1924	37.92	0.0456461681018511	-0.0378559019828408
5	C	26	50	20120601	2	1926	37.96	0.04552931870626	-0.0374623617037714
5	C	26	50	20120601	2	1928	38	0.0453604545358448	-0.036501552080563
5	C	26	50	20120601	2	1930	38.04	0.0453418434853640	-0.0371586805544552
5	C	26	50	20120601	2	1932	38.08	0.0451014554640318	-0.0356189979648284
5	C	26	50	20120601	2	1934	38.12	0.0447230755543511	-0.0349164944487874
5	C	26	50	20120601	2	1936	38.16	0.0442675078684360	-0.0345149072945481
5	C	26	50	20120601	2	1938	38.2	0.0444702212404666	-0.0334342501429963
5	C	26	50	20120601	2	1940	38.24	0.0442915141436573	-0.0332578482142937
5	C	26	50	20120601	2	1942	38.28	0.0442995185924203	-0.0334136096960535
5	C	26	50	20120601	2	1944	38.32	0.0443374619422988	-0.0334863992681088
5	C	26	50	20120601	2	1946	38.36	0.0449908568923864	-0.032776860039595
5	C	26	50	20120601	2	1948	38.4	0.0450535079674131	-0.031665145344
5	C	26	50	20120601	2	1950	38.44	0.0446125399152092	-0.0300379674825894
5	C	26	50	20120601	2	1952	38.48	0.0448253733994921	-0.0307182098629451
5	C	26	50	20120601	2	1954	38.52	0.0447688437478702	-0.0302820275094363
5	C	26	50	20120601	2	1956	38.56	0.0448004188940773	-0.0286214197607316
5	C	26	50	20120601	2	1958	38.6	0.0449248131190236	-0.0283141677221705
5	C	26	50	20120601	2	1960	38.64	0.0453973160123481	-0.0276890711854659
5	C	26	50	20120601	2	1962	38.68	0.0455663923147976	-0.027786149875455
5	C	26	50	20120601	2	1964	38.72	0.0456643831725344	-0.0280592486564849
5	C	26	50	20120601	2	1966	38.76	0.0462671280638857	-0.0270173904540168
5	C	26	50	20120601	2	1968	38.8	0.0467898921072169	-0.0259767414041446
5	C	26	50	20120601	2	1970	38.84	0.0467516447014225	-0.0260745272009149
5	C	26	50	20120601	2	1972	38.88	0.0466087808473516	-0.0253852677948855
5	C	26	50	20120601	2	1974	38.92	0.0465785944588627	-0.0253826444287273
5	C	26	50	20120601	2	1976	38.96	0.0466988521091391	-0.0245695635542443
5	C	26	50	20120601	2	1978	39	0.0464498303140086	-0.024936106496408
5	C	26	50	20120601	2	1980	39.04	0.0468101436454301	-0.0242107846445381
5	C	26	50	20120601	2	1982	39.08	0.0468583753989748	-0.0234567189020129
5	C	26	50	20120601	2	1984	39.12	0.0470332924034369	-0.0225336829230554
5	C	26	50	20120601	2	1986	39.16	0.0474904935060165	-0.021522958632163
5	C	26	50	20120601	2	1988	39.2	0.0477151908278742	-0.0220045195633545
5	C	26	50	20120601	2	1990	39.24	0.047517950462330	-0.0206676210564363
5	C	26	50	20120601	2	1992	39.28	0.0473106903936964	-0.0209993319185587
5	C	26	50	20120601	2	1994	39.32	0.0474246194382812	-0.020884837188549
5	C	26	50	20120601	2	1996	39.36	0.0470881851028604	-0.0204923858539227
5	C	26	50	20120601	2	1998	39.4	0.0469497830925788	-0.0201151655993631
5	C	26	50	20120601	2	2000	39.44	0.0472267568187696	-0.0208700020882797
5	C	26	50	20120601	2	2002	39.48	0.0469294961990265	-0.0205325636612297
5	C	26	50	20120601	2	2004	39.52	0.046925083852712	-0.0204541030927892
5	C	26	50	20120601	2	2006	39.56	0.0468871122185622	-0.0211979087159194
5	C	26	50	20120601	2	2008	39.6	0.0466126416503768	-0.0206314878999177
5	C	26	50	20120601	2	2010	39.64	0.0466723992444549	-0.0206209449378102
5	C	26	50	20120601	2	2012	39.68	0.0459802407006227	-0.0205796923281958
5	C	26	50	20120601	2	2014	39.72	0.0456114774431661	-0.0206035288977896
5	C	26	50	20120601	2	2016	39.76	0.0452204898195768	-0.0197426546759662
5	C	26	50	20120601	2	2018	39.8	0.0452624071095655	-0.020115243381109
5	C	26	50	20120601	2	2020	39.84	0.0446966368318025	-0.0190659817706419
5	C	26	50	20120601	2	2022	39.88	0.0442770325967786	-0.0189750549096491
5	C	26	50	20120601	2	2024	39.92	0.0437067439066839	-0.0191664757863842
5	C	26	50	20120601	2	2026	39.96	0.0431872679098852	-0.0194890932553005
5	C	26	50	20120601	2	2028	40	0.0425736477162393	-0.0194113044383022
5	C	26	50	20120601	2	2030	40.04	0.0416615577502546	-0.0191869323855639
5	C	26	50	20120601	2	2032	40.08	0.0409016442346490	-0.0187724829589748
5	C	26	50	20120601	2	2034	40.12	0.0401710049397846	-0.017617409889771
5	C	26	50	20120601	2	2036	40.16	0.039637655507939	-0.0164039227293733
5	C	26	50	20120601	2	2038	40.2	0.0390437777356238	-0.0173404644478514
5	C	26	50	20120601	2	2040	40.24	0.0384972973308516	-0.017141654305253
5	C	26	50	20120601	2	2042	40.28	0.0377105703261035	-0.0168046472133395
5	C	26	50	20120601	2	2044	40.32	0.0374742198844919	-0.0180011072424462
5	C	26	50	20120601	2	2046	40.36	0.0371884426788753	-0.0173902730495182
5	C	26	50	20120601	2	2048	40.4	0.0367646523717068	-0.0174699851969614
5	C	26	50	20120601	2	2050	40.44	0.0361490947054805	-0.0175471517599923
5	C	26	50	20120601	2	2052	40.48	0.0360513796193883	-0.0183350030645225
5	C	26	50	20120601	2	2054	40.52	0.0357318946335126	-0.0183071571994794
5	C	26	50	20120601	2	2056	40.56	0.0347321587819998	-0.0190547387728211
5	C	26	50	20120601	2	2058	40.6	0.0341178569374169	-0.0190913343771746
5	C	26	50	20120601	2	2060	40.64	0.0337366903199115	-0.0192947343498897
5	C	26	50	20120601	2	2062	40.68	0.0332655726487714	-0.0203172538889991
5	C	26	50	20120601	2	2064	40.72	0.0322203599317333	-0.02049413947874
5	C	26	50	20120601	2	2066	40.76	0.0314263567982068	-0.0215121540405465
5	C	26	50	20120601	2	2068	40.8	0.0306219026264543	-0.0216847375926307
5	C	26	50	20120601	2	2070	40.84	0.0301726140487562	-0.0230371429512603
5	C	26	50	20120601	2	2072	40.88	0.0292770279550443	-0.0236340471405989
5	C	26	50	20120601	2	2074	40.92	0.028899008669822	-0.023869513698734
5	C	26	50	20120601	2	2076	40.96	0.0281220750939933	-0.0253791513212282
5	C	26	50	20120601	2	2078	41	0.0273280436761955	-0.0247954558865622
5	C	26	50	20120601	2	2080	41.04	0.0270439635268538	-0.0255301044768759
5	C	26	50	20120601	2	2082	41.08	0.0258215880342166	-0.0253791371790926
5	C	26	50	20120601	2	2084	41.12	0.0250845777072537	-0.0253663314752853
5	C	26	50	20120601	2	2086	41.16	0.0241505391467809	-0.0271080274012293
5	C	26	50	20120601	2	2088	41.2	0.0232136933723869	-0.0268570752045862
5	C	26	50	20120601	2	2090	41.24	0.0228614127739997	-0.0278519744457157
5	C	26	50	20120601	2	2092	41.28	0.0216132985945274	-0.0290933004000887
5	C	26	50	20120601	2	2094	41.32	0.0210663514992796	-0.0295655770192432
5	C	26	50	20120601	2	2096	41.36	0.0201138079543432	-0.0305120394458614
5	C	26	50	20120601	2	2098	41.4	0.0192613200189447	-0.0307575469202893
5	C	26	50	20120601	2	2100	41.44	0.0184975032739070	-0.0306118829233649
5	C	26	50	20120601	2	2102	41.48	0.0176116398984364	-0.0315397484416379
5	C	26	50	20120601	2	2104	41.52	0.0173452727739635	-0.0318410466411015
5	C	26	50	20120601	2	2106	41.56	0.0169678898848442	-0.0307733861121879
5	C	26	50	20120601	2	2108	41.6	0.0167886383158134	-0.0313517287485204
5	C	26	50	20120601	2	2110	41.64	0.0161270692113353	-0.0311455364111264
5	C	26	50	20120601	2	2112	41.68	0.0158007394318177	-0.0308439553689503
5	C	26	50	20120601	2	2114	41.72	0.0149375034733452	-0.0315584160606612
5	C	26	50	20120601	2	2116	41.76	0.0144841066052484	-0.0310658454768867
5	C	26	50	20120601	2	2118	41.8	0.0135896165270474	-0.0305053926421182
5	C	26	50	20120601	2	2120	41.84	0.0137257345824258	-0.0304247117583848
5	C	26	50	20120601	2	2122	41.88	0.0132361338471322	-0.0307474352933184
5	C	26	50	20120601	2	2124	41.92	0.0129918284542323	-0.0321760031233495
5	C	26	50	20120601	2	2126	41.96	0.0125222388408463	-0.0324440673040974
5	C	26	50	20120601	2	2128	42	0.0124069097248348	-0.0331677910946418
5	C	26	50	20120601	2	2130	42.04	0.0119211273661596	-0.0331273445867579
5	C	26	50	20120601	2	2132	42.08	0.0113140761945110	-0.0344941112841134
5	C	26	50	20120601	2	2134	42.12	0.0107409661483593	-0.0346252795920235
5	C	26	50	20120601	2	2136	42.16	0.00958633148535976	-0.0359114361163237
5	C	26	50	20120601	2	2138	42.2	0.00928772029166469	-0.0363016883488606
5	C	26	50	20120601	2	2140	42.24	0.0086687897260921	-0.0367555801917042
5	C	26	50	20120601	2	2142	42.28	0.00827217353252456	-0.0368745862629779
5	C	26	50	20120601	2	2144	42.32	0.00780689727050382	-0.0375026385060278
5	C	26	50	20120601	2	2146	42.36	0.00737436005245201	-0.0377551463375895
5	C	26	50	20120601	2	2148	42.4	0.00646480859981175	-0.0379875723365655
5	C	26	50	20120601	2	2150	42.44	0.00555483288310278	-0.03637048983867
5	C	26	50	20120601	2	2152	42.48	0.00499621852596541	-0.0368787581929869
5	C	26	50	20120601	2	2154	42.52	0.00432595200807869	-0.0374937289605849
5	C	26	50	20120601	2	2156	42.56	0.00399658166940199	-0.0368697779368659
5	C	26	50	20120601	2	2158	42.6	0.00260004577655856	-0.0385761680212252
5	C	26	50	20120601	2	2160	42.64	0.00147263472463472	-0.0378546362617025
5	C	26	50	20120601	2	2162	42.68	0.000566689516578521	-0.0379062550567291
5	C	26	50	20120601	2	2164	42.72	4.10970461225601e-05	-0.0377856933505368
5	C	26	50	20120601	2	2166	42.76	-0.00067909121051594	-0.0390524751490325
5	C	26	50	20120601	2	2168	42.8	-0.00144106947792256	-0.039403765797926
5	C	26	50	20120601	2	2170	42.84	-0.00180169393632771	-0.0379334079571267
5	C	26	50	20120601	2	2172	42.88	-0.00290463909362248	-0.038960409846122
5	C	26	50	20120601	2	2174	42.92	-0.00384756598633474	-0.0390118165091143
5	C	26	50	20120601	2	2176	42.96	-0.0050743962516934	-0.0389249837963846
5	C	26	50	20120601	2	2178	43	-0.00652495510261946	-0.0395752391923637
5	C	26	50	20120601	2	2180	43.04	-0.00741053563537756	-0.0404032612331331
5	C	26	50	20120601	2	2182	43.08	-0.00888336834991096	-0.0403956951905745
5	C	26	50	20120601	2	2184	43.12	-0.00983987169282206	-0.0408382733249191
5	C	26	50	20120601	2	2186	43.16	-0.00978804076576106	-0.0411435313223573
5	C	26	50	20120601	2	2188	43.2	-0.00963389148746236	-0.0396799617066574
5	C	26	50	20120601	2	2190	43.24	-0.0100044861514823	-0.0394944875979522
5	C	26	50	20120601	2	2192	43.28	-0.0104187800145795	-0.0394043314833509
5	C	26	50	20120601	2	2194	43.32	-0.0110102041263639	-0.0399555919299639
5	C	26	50	20120601	2	2196	43.36	-0.0122185081940555	-0.0397810779763671
5	C	26	50	20120601	2	2198	43.4	-0.0125781427029670	-0.039682083027001
5	C	26	50	20120601	2	2200	43.44	-0.0126670967360402	-0.0385416612103033
5	C	26	50	20120601	2	2202	43.48	-0.0131312416272111	-0.0384965477976636
5	C	26	50	20120601	2	2204	43.52	-0.0145399397566909	-0.0375167806416515
5	C	26	50	20120601	2	2206	43.56	-0.0145656077328480	-0.0369718134453911
5	C	26	50	20120601	2	2208	43.6	-0.0145320908714198	-0.0371132348016284
5	C	26	50	20120601	2	2210	43.64	-0.0148149335838944	-0.0365441552641294
5	C	26	50	20120601	2	2212	43.68	-0.0143311311242065	-0.0359593779560882
5	C	26	50	20120601	2	2214	43.72	-0.0144269440930573	-0.0350348358396868
5	C	26	50	20120601	2	2216	43.76	-0.0141613547860436	-0.0346699687405945
5	C	26	50	20120601	2	2218	43.8	-0.0138288731775297	-0.0341814993761508
5	C	26	50	20120601	2	2220	43.84	-0.0142283885089001	-0.033377660387298
5	C	26	50	20120601	2	2222	43.88	-0.0145035944681379	-0.033577347342305
5	C	26	50	20120601	2	2224	43.92	-0.0145180194464741	-0.0325647704316459
5	C	26	50	20120601	2	2226	43.96	-0.0145301109724324	-0.0319919432282067
5	C	26	50	20120601	2	2228	44	-0.0148065897238764	-0.0304026500268118
5	C	26	50	20120601	2	2230	44.04	-0.0150201359717947	-0.03039444758815
5	C	26	50	20120601	2	2232	44.08	-0.0152626735977417	-0.0282826024754583
5	C	26	50	20120601	2	2234	44.12	-0.0156162269883350	-0.02925261155789
5	C	26	50	20120601	2	2236	44.16	-0.0154290558233549	-0.0283535252856113
5	C	26	50	20120601	2	2238	44.2	-0.0153723458595037	-0.0272860768887321
5	C	26	50	20120601	2	2240	44.24	-0.0150239543484131	-0.0268241240285829
5	C	26	50	20120601	2	2242	44.28	-0.0151593652970103	-0.0262602063705867
5	C	26	50	20120601	2	2244	44.32	-0.0154668860361484	-0.0263257551692026
5	C	26	50	20120601	2	2246	44.36	-0.0155120701594662	-0.0254412352966164
5	C	26	50	20120601	2	2248	44.4	-0.0158412849346510	-0.0252428352759511
5	C	26	50	20120601	2	2250	44.44	-0.0163725978989668	-0.0244315080262854
5	C	26	50	20120601	2	2252	44.48	-0.0166776084090316	-0.0238131077907987
5	C	26	50	20120601	2	2254	44.52	-0.0165684876905589	-0.0230266070602206
5	C	26	50	20120601	2	2256	44.56	-0.0167751962159031	-0.0221614407002354
5	C	26	50	20120601	2	2258	44.6	-0.0169716446218524	-0.0217869428067834
5	C	26	50	20120601	2	2260	44.64	-0.0171572247965748	-0.021665143663724
5	C	26	50	20120601	2	2262	44.68	-0.0171282829160208	-0.0209912214037785
5	C	26	50	20120601	2	2264	44.72	-0.0170161357805247	-0.0201381677829551
5	C	26	50	20120601	2	2266	44.76	-0.0167992449175313	-0.0192309002852181
5	C	26	50	20120601	2	2268	44.8	-0.0164644864251820	-0.0190020946729617
5	C	26	50	20120601	2	2270	44.84	-0.0160164494264865	-0.0172896376124197
5	C	26	50	20120601	2	2272	44.88	-0.0160001081887733	-0.0179572241956058
5	C	26	50	20120601	2	2274	44.92	-0.0154975815415197	-0.0178502247974766
5	C	26	50	20120601	2	2276	44.96	-0.0158211394624550	-0.0176726137161782
5	C	26	50	20120601	2	2278	45	-0.0155637950205100	-0.017551373187476
5	C	26	50	20120601	2	2280	45.04	-0.0158489216878878	-0.0179814143185902
5	C	26	50	20120601	2	2282	45.08	-0.0158502510486365	-0.0180499471078228
5	C	26	50	20120601	2	2284	45.12	-0.0157405717158066	-0.0166614085926746
5	C	26	50	20120601	2	2286	45.16	-0.0157268184889125	-0.0166625753188635
5	C	26	50	20120601	2	2288	45.2	-0.0154436434362508	-0.0157873680425855
5	C	26	50	20120601	2	2290	45.24	-0.0154058415077285	-0.0152493022085094
5	C	26	50	20120601	2	2292	45.28	-0.0155260213762590	-0.0144119746424995
5	C	26	50	20120601	2	2294	45.32	-0.0157302833121404	-0.0145874290481154
5	C	26	50	20120601	2	2296	45.36	-0.0157116934748630	-0.0143383082580355
5	C	26	50	20120601	2	2298	45.4	-0.0160994863900148	-0.0120582975964284
5	C	26	50	20120601	2	2300	45.44	-0.0160407934866172	-0.0116162174773898
5	C	26	50	20120601	2	2302	45.48	-0.0164163282107425	-0.0108886849975898
5	C	26	50	20120601	2	2304	45.52	-0.0169399450248518	-0.0106747809536402
5	C	26	50	20120601	2	2306	45.56	-0.0176552188893611	-0.0083308987507021
5	C	26	50	20120601	2	2308	45.6	-0.0176670912122172	-0.0082538311826206
5	C	26	50	20120601	2	2310	45.64	-0.0182683865346670	-0.0072862545475162
5	C	26	50	20120601	2	2312	45.68	-0.0183616680612411	-0.0075490719959476
5	C	26	50	20120601	2	2314	45.72	-0.0188730406143274	-0.006821183346462
5	C	26	50	20120601	2	2316	45.76	-0.0188523153145708	-0.0053772076596687
5	C	26	50	20120601	2	2318	45.8	-0.0186852684085833	-0.0041557796901183
5	C	26	50	20120601	2	2320	45.84	-0.0189112950911896	-0.0043268641758264
5	C	26	50	20120601	2	2322	45.88	-0.0184272522151962	-0.0028475543631773
5	C	26	50	20120601	2	2324	45.92	-0.0182245883406403	-0.0034046201564639
5	C	26	50	20120601	2	2326	45.96	-0.0178617859933491	-0.0023254903555594
5	C	26	50	20120601	2	2328	46	-0.0173431231693487	-0.0024333241396904
5	C	26	50	20120601	2	2330	46.04	-0.0169877666564635	-0.0018312580708491
5	C	26	50	20120601	2	2332	46.08	-0.0165935192706129	-0.00080563504007708
5	C	26	50	20120601	2	2334	46.12	-0.0167205510038531	-0.00042220638797867
5	C	26	50	20120601	2	2336	46.16	-0.0162190567324999	0.00080064993726972
5	C	26	50	20120601	2	2338	46.2	-0.0157271508290997	0.00139655710604687
5	C	26	50	20120601	2	2340	46.24	-0.0153419049125736	0.00166411216991224
5	C	26	50	20120601	2	2342	46.28	-0.0148534143349265	0.00237006636704545
5	C	26	50	20120601	2	2344	46.32	-0.0142751141250009	0.00356547280704818
5	C	26	50	20120601	2	2346	46.36	-0.0138436092828497	0.0045057551203988
5	C	26	50	20120601	2	2348	46.4	-0.0135011291844498	0.00513498116070546
5	C	26	50	20120601	2	2350	46.44	-0.0135549612237015	0.00483511838800769
5	C	26	50	20120601	2	2352	46.48	-0.0129051088785876	0.00513363765782121
5	C	26	50	20120601	2	2354	46.52	-0.0125857087455257	0.00659685372013053
5	C	26	50	20120601	2	2356	46.56	-0.0125251662629205	0.00607739893653527
5	C	26	50	20120601	2	2358	46.6	-0.0119406717975917	0.00651071397204639
5	C	26	50	20120601	2	2360	46.64	-0.0115519964131769	0.00698584023152906
5	C	26	50	20120601	2	2362	46.68	-0.0107908242475008	0.00744965985358057
5	C	26	50	20120601	2	2364	46.72	-0.0109555447721782	0.00850052659644096
5	C	26	50	20120601	2	2366	46.76	-0.0104761263745337	0.00864364500895311
5	C	26	50	20120601	2	2368	46.8	-0.0103048651121303	0.0089635401167619
5	C	26	50	20120601	2	2370	46.84	-0.0105315635461787	0.00962397785039014
5	C	26	50	20120601	2	2372	46.88	-0.0106103352416029	0.00980824987756736
5	C	26	50	20120601	2	2374	46.92	-0.00997671099711726	0.0104223579748923
5	C	26	50	20120601	2	2376	46.96	-0.0102263974726221	0.0104426448684445
5	C	26	50	20120601	2	2378	47	-0.0100302319093853	0.0101545837079247
5	C	26	50	20120601	2	2380	47.04	-0.00944250596606646	0.00978856402477912
5	C	26	50	20120601	2	2382	47.08	-0.00914540090981526	0.0100419698819529
5	C	26	50	20120601	2	2384	47.12	-0.00912200274642576	0.00935151546546334
5	C	26	50	20120601	2	2386	47.16	-0.00886511792388856	0.0103478501333586
5	C	26	50	20120601	2	2388	47.2	-0.00890456034014316	0.00964048879373085
5	C	26	50	20120601	2	2390	47.24	-0.00832419537841646	0.00953095795332505
5	C	26	50	20120601	2	2392	47.28	-0.00795030559679626	0.0101377262822612
5	C	26	50	20120601	2	2394	47.32	-0.00781697354213576	0.00951202163372488
5	C	26	50	20120601	2	2396	47.36	-0.00756197669470426	0.0094100709780134
5	C	26	50	20120601	2	2398	47.4	-0.00707035363401646	0.0102329452814158
5	C	26	50	20120601	2	2400	47.44	-0.00683205864875656	0.0106271148855204
5	C	26	50	20120601	2	2402	47.48	-0.00700580892702976	0.0106412428790085
5	C	26	50	20120601	2	2404	47.52	-0.00670470164639706	0.0100061832077571
5	C	26	50	20120601	2	2406	47.56	-0.00681003227252266	0.0109214622253250
5	C	26	50	20120601	2	2408	47.6	-0.00698739586644766	0.0101294107065145
5	C	26	50	20120601	2	2410	47.64	-0.00673447084188506	0.0102464156655974
5	C	26	50	20120601	2	2412	47.68	-0.00703741660014876	0.00957537840131919
5	C	26	50	20120601	2	2414	47.72	-0.00663232926734266	0.0096173381177148
5	C	26	50	20120601	2	2416	47.76	-0.00662078928467366	0.0099642305624293
5	C	26	50	20120601	2	2418	47.8	-0.00651726885190796	0.0103641560157328
5	C	26	50	20120601	2	2420	47.84	-0.00695363858871386	0.0107693847698952
5	C	26	50	20120601	2	2422	47.88	-0.00670798262186176	0.0102318775501762
5	C	26	50	20120601	2	2424	47.92	-0.00661554962342506	0.010315061591915
5	C	26	50	20120601	2	2426	47.96	-0.00631114015412426	0.0103563990543432
5	C	26	50	20120601	2	2428	48	-0.00559493997973166	0.0100153190273700
5	C	26	50	20120601	2	2430	48.04	-0.00503771155188544	0.00906622616352582
5	C	26	50	20120601	2	2432	48.08	-0.00495614678467557	0.0106885907490768
5	C	26	50	20120601	2	2434	48.12	-0.00511990564413056	0.0103066611633545
5	C	26	50	20120601	2	2436	48.16	-0.0048743416011601	0.0108840279923290
5	C	26	50	20120601	2	2438	48.2	-0.00447138973083313	0.0101888006050663
5	C	26	50	20120601	2	2440	48.24	-0.00384108181715125	0.0093219371888063
5	C	26	50	20120601	2	2442	48.28	-0.00381746445065962	0.0096643041501212
5	C	26	50	20120601	2	2444	48.32	-0.00354255547626992	0.00943776127956467
5	C	26	50	20120601	2	2446	48.36	-0.0034096476856781	0.00899369822097951
5	C	26	50	20120601	2	2448	48.4	-0.00356576979189627	0.00958900434899266
5	C	26	50	20120601	2	2450	48.44	-0.00344993155900229	0.00897810651645435
5	C	26	50	20120601	2	2452	48.48	-0.00332881830952066	0.00945794917816754
5	C	26	50	20120601	2	2454	48.52	-0.00342387467411557	0.00961760681829165
5	C	26	50	20120601	2	2456	48.56	-0.00356089075510609	0.0097604211748879
5	C	26	50	20120601	2	2458	48.6	-0.00361434802776379	0.00975265714243047
5	C	26	50	20120601	2	2460	48.64	-0.00331351651877578	0.0087384538861746
5	C	26	50	20120601	2	2462	48.68	-0.00338344937943513	0.0089674716304653
5	C	26	50	20120601	2	2464	48.72	-0.0031881394154036	0.00953054783139196
5	C	26	50	20120601	2	2466	48.76	-0.00338838498476782	0.00954681835842707
5	C	26	50	20120601	2	2468	48.8	-0.00296361887024125	0.00944555359629334
5	C	26	50	20120601	2	2470	48.84	-0.00290074293525814	0.00974267986574793
5	C	26	50	20120601	2	2472	48.88	-0.00293853072164475	0.00991337544272636
5	C	26	50	20120601	2	2474	48.92	-0.00294552400771068	0.0100814900799535
5	C	26	50	20120601	2	2476	48.96	-0.00303736303645119	0.0094265819213541
5	C	26	50	20120601	2	2478	49	-0.00294152885439698	0.00922083506123226
5	C	26	50	20120601	2	2480	49.04	-0.0031395116820614	0.00952260702223924
5	C	26	50	20120601	2	2482	49.08	-0.0030152023099288	0.00988644174543096
5	C	26	50	20120601	2	2484	49.12	-0.00328333013028693	0.00894736858467617
5	C	26	50	20120601	2	2486	49.16	-0.00310805957243422	0.00878728668048335
5	C	26	50	20120601	2	2488	49.2	-0.0030886777755619	0.00905622060257203
5	C	26	50	20120601	2	2490	49.24	-0.00313183957348552	0.0096326540505953
5	C	26	50	20120601	2	2492	49.28	-0.00304262391090322	0.0098869367201778
5	C	26	50	20120601	2	2494	49.32	-0.00294800595251265	0.00953047712071384
5	C	26	50	20120601	2	2496	49.36	-0.00305982781888949	0.00904524630532801
5	C	26	50	20120601	2	2498	49.4	-0.00316469882560726	0.0100450033700442
5	C	26	50	20120601	2	2500	49.44	-0.00316438062755573	0.0101159898198076
5	C	26	50	20120601	2	2502	49.48	-0.0031640624295042	0.0101869621274353
5	C	26	50	20120601	2	2504	49.52	-0.0030740760205304	0.0096349804319054
5	C	26	50	20120601	2	2506	49.56	-0.00299277995389738	0.00991172081285838
5	C	26	50	20120601	2	2508	49.6	-0.00294578563721972	0.00994267794773873
5	C	26	50	20120601	2	2510	49.64	-0.00294548865237162	0.0100136856107055
5	C	26	50	20120601	2	2512	49.68	-0.00298499470823651	0.0100058296543665
5	C	26	50	20120601	2	2514	49.72	-0.00298469772338842	0.0100768231751976
5	C	26	50	20120601	2	2516	49.76	-0.00301551343691253	0.0103623528934408
5	C	26	50	20120601	2	2518	49.8	-0.00312549682565828	0.00975185104069992
5	C	26	50	20120601	2	2520	49.84	-0.00347523183963315	0.00944847394729964
5	C	26	50	20120601	2	2522	49.88	-0.00339078914782385	0.00880568559892982
5	C	26	50	20120601	2	2524	49.92	-0.0032970197175707	0.00895001316403781
5	C	26	50	20120601	2	2526	49.96	-0.00313013544614287	0.0092138842015732
5	C	26	50	20120601	2	2528	50	-0.00343704100238126	0.00939061139939515
5	C	26	50	20120601	2	2530	50.04	-0.00334332814067061	0.0095347409746044
5	C	26	50	20120601	2	2532	50.08	-0.00325821369741919	0.00937202863318556
5	C	26	50	20120601	2	2534	50.12	-0.00324054309895733	0.00921473272971062
5	C	26	50	20120601	2	2536	50.16	-0.00308536851582595	0.00916558173735034
5	C	26	50	20120601	2	2538	50.2	-0.00330039261691696	0.00905174461664712
5	C	26	50	20120601	2	2540	50.24	-0.00308355832246611	0.00905121428656123
5	C	26	50	20120601	2	2542	50.28	-0.00298351685506383	0.00982402542985563
5	C	26	50	20120601	2	2544	50.32	-0.00326910314184946	0.00898723526499947
5	C	26	50	20120601	2	2546	50.36	-0.00318315431259623	0.00952581728702583
5	C	26	50	20120601	2	2548	50.4	-0.00347939669857434	0.00950246155004323
5	C	26	50	20120601	2	2550	50.44	-0.00322149364227217	0.00862162570378696
5	C	26	50	20120601	2	2552	50.48	-0.00350395451708495	0.00840107909873488
5	C	26	50	20120601	2	2554	50.52	-0.00330537771972433	0.00890646952845234
5	C	26	50	20120601	2	2556	50.56	-0.00355620970821463	0.00881223340772361
5	C	26	50	20120601	2	2558	50.6	-0.00342002801322591	0.0088860624267473
5	C	26	50	20120601	2	2560	50.64	-0.00328386046037282	0.00895987730363536
5	C	26	50	20120601	2	2562	50.68	-0.00344614146665513	0.00849693449399253
5	C	26	50	20120601	2	2564	50.72	-0.00346363528842169	0.00902900406256416
5	C	26	50	20120601	2	2566	50.76	-0.00344048461240564	0.0100531916665704
5	C	26	50	20120601	2	2568	50.8	-0.00318364221627525	0.0103444701629445
5	C	26	50	20120601	2	2570	50.84	-0.00305781963563092	0.00907416697267854
5	C	26	50	20120601	2	2572	50.88	-0.00322775860835348	0.0100360938246013
5	C	26	50	20120601	2	2574	50.92	-0.00342152000853422	0.00926024212214778
5	C	26	50	20120601	2	2576	50.96	-0.00321962688036983	0.0091597763906768
5	C	26	50	20120601	2	2578	51	-0.00341840166762918	0.00909185878434383
5	C	26	50	20120601	2	2580	51.04	-0.00318720603445243	0.00912803436726933
5	C	26	50	20120601	2	2582	51.08	-0.00332946884775935	0.00935488129374179
5	C	26	50	20120601	2	2584	51.12	-0.00304767265332089	0.00934995983054473
5	C	26	50	20120601	2	2586	51.16	-0.00321479026998652	0.00942948105915697
5	C	26	50	20120601	2	2588	51.2	-0.0033014886324278	0.00924892134258098
5	C	26	50	20120601	2	2590	51.24	-0.00309473060960886	0.0087963730026216
5	C	26	50	20120601	2	2592	51.28	-0.00319931170254635	0.00942862545995173
5	C	26	50	20120601	2	2594	51.32	-0.00300760798309886	0.00889701551078788
5	C	26	50	20120601	2	2596	51.36	-0.00327250432546697	0.00909971474068281
5	C	26	50	20120601	2	2598	51.4	-0.00303451339612301	0.00851231406648334
5	C	26	50	20120601	2	2600	51.44	-0.00341746828667802	0.00889328905805102
5	C	26	50	20120601	2	2602	51.48	-0.00321780961594219	0.00863656687007344
5	C	26	50	20120601	2	2604	51.52	-0.00348818603586449	0.00833558686866138
5	C	26	50	20120601	2	2606	51.56	-0.00351012755928471	0.00887626192676005
5	C	26	50	20120601	2	2608	51.6	-0.0035231171108551	0.00808218808255537
5	C	26	50	20120601	2	2610	51.64	-0.00344421813621031	0.00805089153642005
5	C	26	50	20120601	2	2612	51.68	-0.00328629997876792	0.00769078326596518
5	C	26	50	20120601	2	2614	51.72	-0.00357815123163485	0.00837544647791687
5	C	26	50	20120601	2	2616	51.76	-0.00363655825176086	0.00803535640043738
5	C	26	50	20120601	2	2618	51.8	-0.00382280310685758	0.00918895161646855
5	C	26	50	20120601	2	2620	51.84	-0.00358085237953898	0.00863021705117838
5	C	26	50	20120601	2	2622	51.88	-0.00376400717800192	0.00908770099647045
5	C	26	50	20120601	2	2624	51.92	-0.00358907603140418	0.00921584995842489
5	C	26	50	20120601	2	2626	51.96	-0.00347979974943961	0.00931741877647453
5	C	26	50	20120601	2	2628	52	-0.003293024564257	0.00834692886143161
5	C	26	50	20120601	2	2630	52.04	-0.00328840715697585	0.00844610058749303
5	C	26	50	20120601	2	2632	52.08	-0.00332535348629285	0.00838754507494297
5	C	26	50	20120601	2	2634	52.12	-0.00375634214049386	0.00853709108809611
5	C	26	50	20120601	2	2636	52.16	-0.00334144016556484	0.00854082461190078
5	C	26	50	20120601	2	2638	52.2	-0.00360924271680362	0.00885719125687145
5	C	26	50	20120601	2	2640	52.24	-0.00362499705588846	0.0090575146079816
5	C	26	50	20120601	2	2642	52.28	-0.00350241302430196	0.00923511154714441
5	C	26	50	20120601	2	2644	52.32	-0.0034654879081884	0.00929853902541685
5	C	26	50	20120601	2	2646	52.36	-0.00344090180540654	0.0089467887571156
5	C	26	50	20120601	2	2648	52.4	-0.00328832937522992	0.00872780485804994
5	C	26	50	20120601	2	2650	52.44	-0.00350501517725673	0.00883644474391144
5	C	26	50	20120601	2	2652	52.48	-0.00322473219133	0.00907451345500132
5	C	26	50	20120601	2	2654	52.52	-0.00336705864424723	0.00908492206682039
5	C	26	50	20120601	2	2656	52.56	-0.00351625817507759	0.00893411033252892
5	C	26	50	20120601	2	2658	52.6	-0.00356159079081946	0.009193031622596
5	C	26	50	20120601	2	2660	52.64	-0.00375460265781214	0.00944839616555371
5	C	26	50	20120601	2	2662	52.68	-0.00340971839635621	0.00878906151850413
5	C	26	50	20120601	2	2664	52.72	-0.00346830926424533	0.00936705060144601
5	C	26	50	20120601	2	2666	52.76	-0.00327742578866402	0.0082873904704557
5	C	26	50	20120601	2	2668	52.8	-0.00354200393298059	0.00875910847525306
5	C	26	50	20120601	2	2670	52.84	-0.00365315404791531	0.0092379682585404
5	C	26	50	20120601	2	2672	52.88	-0.00343347718420408	0.00916812732176261
5	C	26	50	20120601	2	2674	52.92	-0.00345003055395166	0.00910368868079308
5	C	26	50	20120601	2	2676	52.96	-0.00339939463735089	0.00825522418297953
5	C	26	50	20120601	2	2678	53	-0.00333714095633523	0.00801978590911566
5	C	26	50	20120601	2	2680	53.04	-0.00343093159979181	0.00852446216098412
5	C	26	50	20120601	2	2682	53.08	-0.00360868410244648	0.0082240973424717
5	C	26	50	20120601	2	2684	53.12	-0.00371912711060001	0.0092035745847035
5	C	26	50	20120601	2	2686	53.16	-0.00341360748365274	0.00896368860918596
5	C	26	50	20120601	2	2688	53.2	-0.00337528936718024	0.00787716954241814
5	C	26	50	20120601	2	2690	53.24	-0.00342139980038142	0.0084745121379611
5	C	26	50	20120601	2	2692	53.28	-0.00337262357461517	0.0081830992912985
5	C	26	50	20120601	2	2694	53.32	-0.00331249828501088	0.00807108650609074
5	C	26	50	20120601	2	2696	53.36	-0.00331440747332008	0.00786970249480881
5	C	26	50	20120601	2	2698	53.4	-0.00358344039035812	0.00750730319838289
5	C	26	50	20120601	2	2700	53.44	-0.00379324604340398	0.00771388444450654
5	C	26	50	20120601	2	2702	53.48	-0.00360516271067618	0.00729480346850071
5	C	26	50	20120601	2	2704	53.52	-0.00383101261658716	0.00829601010211837
5	C	26	50	20120601	2	2706	53.56	-0.00367281161643229	0.00773586132326582
5	C	26	50	20120601	2	2708	53.6	-0.00354428788788383	0.00779233087081138
5	C	26	50	20120601	2	2710	53.64	-0.00356299793331402	0.00769428344453205
5	C	26	50	20120601	2	2712	53.68	-0.00358172212087984	0.00759620773398148
5	C	26	50	20120601	2	2714	53.72	-0.00342845672605766	0.0076515246974737
5	C	26	50	20120601	2	2716	53.76	-0.00382755486442716	0.00811931118856766
5	C	26	50	20120601	2	2718	53.8	-0.00380591739692285	0.00860184085604936
5	C	26	50	20120601	2	2720	53.84	-0.00379053075336423	0.00822547620069501
5	C	26	50	20120601	2	2722	53.88	-0.00361731080517696	0.00797349869921919
5	C	26	50	20120601	2	2724	53.92	-0.00385131365227503	0.00827800009240155
5	C	26	50	20120601	2	2726	53.96	-0.00355191049898502	0.00834961586720012
5	C	26	50	20120601	2	2728	54	-0.00372874376282415	0.00804336792026823
5	C	26	50	20120601	2	2730	54.04	-0.00341591265175941	0.00843441918346782
5	C	26	50	20120601	2	2732	54.08	-0.00343192154928547	0.0085072228976588
5	C	26	50	20120601	2	2734	54.12	-0.00345145183858184	0.00863099486863769
5	C	26	50	20120601	2	2736	54.16	-0.00349017300591962	0.00816195679854102
5	C	26	50	20120601	2	2738	54.2	-0.0035294952140214	0.00776548909739754
5	C	26	50	20120601	2	2740	54.24	-0.00344331303953039	0.00876945344746182
5	C	26	50	20120601	2	2742	54.28	-0.00357363989037088	0.0088948871193765
5	C	26	50	20120601	2	2744	54.32	-0.00356761534059517	0.00857007054837065
5	C	26	50	20120601	2	2746	54.36	-0.00371599462755936	0.00779201267275985
5	C	26	50	20120601	2	2748	54.4	-0.00353083871690566	0.00796107483307374
5	C	26	50	20120601	2	2750	54.44	-0.00364500817779604	0.00789784534470004
5	C	26	50	20120601	2	2752	54.48	-0.00360798406673311	0.00800737618510583
5	C	26	50	20120601	2	2754	54.52	-0.00353675720066419	0.00765316518520606
5	C	26	50	20120601	2	2756	54.56	-0.00353172967144995	0.00742521517215495
5	C	26	50	20120601	2	2758	54.6	-0.00343031641689218	0.00743283778325614
5	C	26	50	20120601	2	2760	54.64	-0.00380456682297078	0.00792514673752165
5	C	26	50	20120601	2	2762	54.68	-0.00391252788632235	0.00867497691042749
5	C	26	50	20120601	2	2764	54.72	-0.00385341375941515	0.00816232449406724
5	C	26	50	20120601	2	2766	54.76	-0.00379637852644464	0.00860502990763251
5	C	26	50	20120601	2	2768	54.8	-0.00382908221507452	0.00787658971485757
5	C	26	50	20120601	2	2770	54.84	-0.00374314752795692	0.00807747168032485
5	C	26	50	20120601	2	2772	54.88	-0.00370104639020507	0.00822323467219865
5	C	26	50	20120601	2	2774	54.92	-0.00352070587673125	0.00852949676126617
5	C	26	50	20120601	2	2776	54.96	-0.00392314155910796	0.00800542457038976
5	C	26	50	20120601	2	2778	55	-0.0036387856381216	0.00785918074590476
5	C	26	50	20120601	2	2780	55.04	-0.00370725478774389	0.0072531407369532
5	C	26	50	20120601	2	2782	55.08	-0.00372639616831061	0.00803686253788131
5	C	26	50	20120601	2	2784	55.12	-0.0033998754699621	0.00840695515608654
5	C	26	50	20120601	2	2786	55.16	-0.00351067203150622	0.00804250524999518
5	C	26	50	20120601	2	2788	55.2	-0.0034700770311983	0.00845991745399741
5	C	26	50	20120601	2	2790	55.24	-0.00337040325932224	0.00808237900138629
5	C	26	50	20120601	2	2792	55.28	-0.00368549004101897	0.00806492760602661
5	C	26	50	20120601	2	2794	55.32	-0.00362778305660633	0.00837214428924873
5	C	26	50	20120601	2	2796	55.36	-0.00340843146201445	0.00862696435998492
5	C	26	50	20120601	2	2798	55.4	-0.00365854927265576	0.00903275879957226
5	C	26	50	20120601	2	2800	55.44	-0.00356733249788269	0.00854850379154446
5	C	26	50	20120601	2	2802	55.48	-0.00346801227939723	0.00894195214673228
5	C	26	50	20120601	2	2804	55.52	-0.00338410698874164	0.00802885101805047
5	C	26	50	20120601	2	2806	55.56	-0.0036784755417496	0.00895313857601065
5	C	26	50	20120601	2	2808	55.6	-0.00377242174869804	0.00836349637331481
5	C	26	50	20120601	2	2810	55.64	-0.00355335299681864	0.00917743991807084
5	C	26	50	20120601	2	2812	55.68	-0.00369533296741308	0.00895407195696182
5	C	26	50	20120601	2	2814	55.72	-0.00343651067229537	0.00869797909401949
5	C	26	50	20120601	2	2816	55.76	-0.00361063571716256	0.00850081651022124
5	C	26	50	20120601	2	2818	55.8	-0.00343121444250429	0.0090540568558216
5	C	26	50	20120601	2	2820	55.84	-0.00353295296618141	0.00857376164576844
5	C	26	50	20120601	2	2822	55.88	-0.00357088217392425	0.00836147404792062
5	C	26	50	20120601	2	2824	55.92	-0.00362670118323112	0.00855273229009596
5	C	26	50	20120601	2	2826	55.96	-0.00353892094741462	0.00866879679715992
5	C	26	50	20120601	2	2828	56	-0.00385432592716288	0.00893268197683092
5	C	26	50	20120601	2	2830	56.04	-0.00369227119505055	0.00789447951642159
5	C	26	50	20120601	2	2832	56.08	-0.00351476617976929	0.00849835577862271
5	C	26	50	20120601	2	2834	56.12	-0.0034756773169053	0.00811572615718705
5	C	26	50	20120601	2	2836	56.16	-0.00358731533551903	0.00789056921592163
5	C	26	50	20120601	2	2838	56.2	-0.0037465911379813	0.0079456740473795
5	C	26	50	20120601	2	2840	56.24	-0.00356103217646232	0.00813457055290567
5	C	26	50	20120601	2	2842	56.28	-0.00355301358556367	0.00782118082748379
5	C	26	50	20120601	2	2844	56.32	-0.00380232529447442	0.00807264214100935
5	C	26	50	20120601	2	2846	56.36	-0.00363378639317861	0.00756230196382358
5	C	26	50	20120601	2	2848	56.4	-0.00369970288732082	0.0086675381470894
5	C	26	50	20120601	2	2850	56.44	-0.00371191462143191	0.00774211214721151
5	C	26	50	20120601	2	2852	56.48	-0.00355368533700579	0.00868807252801506
5	C	26	50	20120601	2	2854	56.52	-0.00359657843435257	0.00850197616534239
5	C	26	50	20120601	2	2856	56.56	-0.00384149901015216	0.00898512101572372
5	C	26	50	20120601	2	2858	56.6	-0.00395864539059133	0.00902130366971704
5	C	26	50	20120601	2	2860	56.64	-0.00351033969131906	0.00787450374985307
5	C	26	50	20120601	2	2862	56.68	-0.00368781642232907	0.00814813286096883
5	C	26	50	20120601	2	2864	56.72	-0.00343226096054044	0.00853840630670912
5	C	26	50	20120601	2	2866	56.76	-0.00356470206065668	0.00818855815564926
5	C	26	50	20120601	2	2868	56.8	-0.00361234691557303	0.0081773151578284
5	C	26	50	20120601	2	2870	56.84	-0.0036819332939096	0.00836460653096128
5	C	26	50	20120601	2	2872	56.88	-0.00377336927178483	0.0084631842873265
5	C	26	50	20120601	2	2874	56.92	-0.00362743657428355	0.00832289430193908
5	C	26	50	20120601	2	2876	56.96	-0.00343130636638584	0.00817846774188173
5	C	26	50	20120601	2	2878	57	-0.00371204190065252	0.00886385220275023
5	C	26	50	20120601	2	2880	57.04	-0.0033405845663596	0.00885504165225664
5	C	26	50	20120601	2	2882	57.08	-0.00347004167585924	0.00852210749540277
5	C	26	50	20120601	2	2884	57.12	-0.00360667591918792	0.00794066066030088
5	C	26	50	20120601	2	2886	57.16	-0.00373616838402661	0.0084041903685721
5	C	26	50	20120601	2	2888	57.2	-0.00369384804317259	0.00826604291673168
5	C	26	50	20120601	2	2890	57.24	-0.00395798071021702	0.00835093815688094
5	C	26	50	20120601	2	2892	57.28	-0.00382107069524368	0.00840316506373938
5	C	26	50	20120601	2	2894	57.32	-0.0039632133003978	0.00828002948886356
5	C	26	50	20120601	2	2896	57.36	-0.00373305711418939	0.00836613388160864
5	C	26	50	20120601	2	2898	57.4	-0.0039001676597872	0.00884844434598817
5	C	26	50	20120601	2	2900	57.44	-0.00381468552100956	0.00903422251060931
5	C	26	50	20120601	2	2902	57.48	-0.00373785129816583	0.00883174955488436
5	C	26	50	20120601	2	2904	57.52	-0.00358600718797383	0.00854918968512221
5	C	26	50	20120601	2	2906	57.56	-0.00352740217794909	0.00912340281785256
5	C	26	50	20120601	2	2908	57.6	-0.00360157060822775	0.00822671363756209
5	C	26	50	20120601	2	2910	57.64	-0.00378661338179646	0.00801383914108588
5	C	26	50	20120601	2	2912	57.68	-0.00379021962638051	0.00803147438420867
5	C	26	50	20120601	2	2914	57.72	-0.00337038911718662	0.00783463706952977
5	C	26	50	20120601	2	2916	57.76	-0.00338562019725338	0.00858955841126015
5	C	26	50	20120601	2	2918	57.8	-0.0034571440481704	0.0086688462946346
5	C	26	50	20120601	2	2920	57.84	-0.00339018103599203	0.0080389980003605
5	C	26	50	20120601	2	2922	57.88	-0.00340820518784448	0.00783340670373051
5	C	26	50	20120601	2	2924	57.92	-0.0034210321048552	0.00872136311527333
5	C	26	50	20120601	2	2926	57.96	-0.00350034827250089	0.00853824367214944
5	C	26	50	20120601	2	2928	58	-0.0035264546548623	0.00845626171193868
5	C	26	50	20120601	2	2930	58.04	-0.00360391820274129	0.0083017518091816
5	C	26	50	20120601	2	2932	58.08	-0.00369459757636065	0.00833560808186482
5	C	26	50	20120601	2	2934	58.12	-0.00341572173292849	0.0079189878374575
5	C	26	50	20120601	2	2936	58.16	-0.00348770520325328	0.00828217202241055
5	C	26	50	20120601	2	2938	58.2	-0.00326279574936127	0.00826339833737005
5	C	26	50	20120601	2	2940	58.24	-0.00337605304250392	0.00774622750867802
5	C	26	50	20120601	2	2942	58.28	-0.00350685365488781	0.00827692529009415
5	C	26	50	20120601	2	2944	58.32	-0.00347958054633745	0.00762783662030395
5	C	26	50	20120601	2	2946	58.36	-0.00361212064140305	0.00807027333329238
5	C	26	50	20120601	2	2948	58.4	-0.00353199130095899	0.00859569609812085
5	C	26	50	20120601	2	2950	58.44	-0.00345850169319027	0.00775960596897807
5	C	26	50	20120601	2	2952	58.48	-0.00339851075387441	0.00837000882676954
5	C	26	50	20120601	2	2954	58.52	-0.00357006193005808	0.00760021702943081
5	C	26	50	20120601	2	2956	58.56	-0.0036154864696815	0.00793226023174039
5	C	26	50	20120601	2	2958	58.6	-0.00341973102837782	0.00857264441705417
5	C	26	50	20120601	2	2960	58.64	-0.00325999560650777	0.00926645759075441
5	C	26	50	20120601	2	2962	58.68	-0.00325839754518229	0.00898502909184216
5	C	26	50	20120601	2	2964	58.72	-0.00283042823693695	0.00934272612817319
5	C	26	50	20120601	2	2966	58.76	-0.00281725483760344	0.00945420151222725
5	C	26	50	20120601	2	2968	58.8	-0.00268313789441579	0.00953166506010624
5	C	26	50	20120601	2	2970	58.84	-0.00269349700876017	0.00972226569297507
5	C	26	50	20120601	2	2972	58.88	-0.00205552405757023	0.00875506382446468
5	C	26	50	20120601	2	2974	58.92	-0.00185874331143383	0.00956583953084098
5	C	26	50	20120601	2	2976	58.96	-0.000487571338831559	0.00905100215452687
5	C	26	50	20120601	2	2978	59	-0.000203696250456410	0.00933466511086767
5	C	26	50	20120601	2	2980	59.04	-8.84661293942494e-05	0.0081845276469965
5	C	26	50	20120601	2	2982	59.08	-0.000192538105449279	0.0078911490434822
5	C	26	50	20120601	2	2984	59.12	-2.39002092040919e-06	0.0086401801857253
5	C	26	50	20120601	2	2986	59.16	-0.0002011860213832	0.00845583744786997
5	C	26	50	20120601	2	2988	59.2	3.66281312655023e-06	0.00897466997749778
5	C	26	50	20120601	2	2990	59.24	-0.000143281047071829	0.00818612570832198
5	C	26	50	20120601	2	2992	59.28	0.000211410785439151	0.00877443147920138
5	C	26	50	20120601	2	2994	59.32	0.00025136938964401	0.0081152736088471
5	C	26	50	20120601	2	2996	59.36	0.000607128953394580	0.00774226063963556
5	C	26	50	20120601	2	2998	59.4	0.00074186107948187	0.00754473743137891
5	C	26	50	20120601	2	3000	59.44	0.00119073246417909	0.00770120601991987
5	C	26	50	20120601	2	3002	59.48	0.00135755309599662	0.0081892369781592
5	C	26	50	20120601	2	3004	59.52	0.00186837057025969	0.00771991252981616
5	C	26	50	20120601	2	3006	59.56	0.0021789325756636	0.00702015895204717
5	C	26	50	20120601	2	3008	59.6	0.00250007219140728	0.00595703804866882
5	C	26	50	20120601	2	3010	59.64	0.00229875606237635	0.00595234568806887
5	C	26	50	20120601	2	3012	59.68	0.00303126777599736	0.00560318484480032
5	C	26	50	20120601	2	3014	59.72	0.00276857053571875	0.00557429953278885
5	C	26	50	20120601	2	3016	59.76	0.00339498229103629	0.0053712326073677
5	C	26	50	20120601	2	3018	59.8	0.00385020349462856	0.00457477581331042
5	C	26	50	20120601	2	3020	59.84	0.00470875133514183	0.00423295332421703
5	C	26	50	20120601	2	3022	59.88	0.00511709135914144	0.00467939226158697
5	C	26	50	20120601	2	3024	59.92	0.00575603304662161	0.00434108409319608
5	C	26	50	20120601	2	3026	59.96	0.00601495433668868	0.00434322662674307
5	C	26	50	20120601	2	3028	60	0.0056939914976403	0.00457240700559345
5	C	26	50	20120601	2	3030	60.04	0.00562971549123044	0.00534496359044662
5	C	26	50	20120601	2	3032	60.08	0.0055725388369037	0.005014801292175
5	C	26	50	20120601	2	3034	60.12	0.0055084183939857	0.00578650934889075
5	C	26	50	20120601	2	3036	60.16	0.00601115717327371	0.00562677392702071
5	C	26	50	20120601	2	3038	60.2	0.00546959823169856	0.00582103030194828
5	C	26	50	20120601	2	3040	60.24	0.00578040701736911	0.00589560885416002
5	C	26	50	20120601	2	3042	60.28	0.00594394667372193	0.00585782106777341
5	C	26	50	20120601	2	3044	60.32	0.00546344640270224	0.00615882935345671
5	C	26	50	20120601	2	3046	60.36	0.00561655623403256	0.0065458218237323
5	C	26	50	20120601	2	3048	60.4	0.00576243448431169	0.00728144127165663
5	C	26	50	20120601	2	3050	60.44	0.00569710983854533	0.00688207938245775
5	C	26	50	20120601	2	3052	60.48	0.00609586220169883	0.0073977872072195
5	C	26	50	20120601	2	3054	60.52	0.00625919594855697	0.00753313366767828
5	C	26	50	20120601	2	3056	60.56	0.00658628388796535	0.00770120743413343
5	C	26	50	20120601	2	3058	60.6	0.00605981743352785	0.00801370903343814
5	C	26	50	20120601	2	3060	60.64	0.00575995041818938	0.0083925655330894
5	C	26	50	20120601	2	3062	60.68	0.00558812629878817	0.00793901592992784
5	C	26	50	20120601	2	3064	60.72	0.00536983324304773	0.00809599858509872
5	C	26	50	20120601	2	3066	60.76	0.0054587908116549	0.00729740986409617
5	C	26	50	20120601	2	3068	60.8	0.00533392423937873	0.0075106817545834
5	C	26	50	20120601	2	3070	60.84	0.00533550108750078	0.00724965328630839
5	C	26	50	20120601	2	3072	60.88	0.0052031179701406	0.00688917166347305
5	C	26	50	20120601	2	3074	60.92	0.00393563613593152	0.0061735442455732
5	C	26	50	20120601	2	3076	60.96	0.00459102512714209	0.00619704847497985
5	C	26	50	20120601	2	3078	61	0.00457795779382576	0.00596011113473986
5	C	26	50	20120601	2	3080	61.04	0.00405208955172514	0.00709254971587792
5	C	26	50	20120601	2	3082	61.08	0.0040371695986421	0.00655101905857402
5	C	26	50	20120601	2	3084	61.12	0.00413211282615202	0.00697510635059065
5	C	26	50	20120601	2	3086	61.16	0.00384002822804729	0.0064188890854415
5	C	26	50	20120601	2	3088	61.2	0.00375655427252822	0.00612352351187207
5	C	26	50	20120601	2	3090	61.24	0.00368708103127664	0.00586570530838364
5	C	26	50	20120601	2	3092	61.28	0.00393917166983746	0.00529183865797607
5	C	26	50	20120601	2	3094	61.32	0.00367791692739246	0.00523046886043689
5	C	26	50	20120601	2	3096	61.36	0.00371583906406750	0.0051901849871127
5	C	26	50	20120601	2	3098	61.4	0.00385813723271348	0.00494235820244244
5	C	26	50	20120601	2	3100	61.44	0.00454259538369862	0.00426109617410826
5	C	26	50	20120601	2	3102	61.48	0.00464277120138932	0.00465759215952299
5	C	26	50	20120601	2	3104	61.52	0.0047460936442563	0.00458159232268106
5	C	26	50	20120601	2	3106	61.56	0.00510516246774282	0.00450530964312665
5	C	26	50	20120601	2	3108	61.6	0.00599532505244294	0.00349517932193042
5	C	26	50	20120601	2	3110	61.64	0.00668753309374989	0.0036256758783984
5	C	26	50	20120601	2	3112	61.68	0.00671504661860586	0.00405086625699368
5	C	26	50	20120601	2	3114	61.72	0.00728754148185793	0.00319209214231043
5	C	26	50	20120601	2	3116	61.76	0.00780252027952828	0.00378978829124399
5	C	26	50	20120601	2	3118	61.8	0.0084416740990428	0.00286561387036879
5	C	26	50	20120601	2	3120	61.84	0.00909799717831131	0.00375371241037463
5	C	26	50	20120601	2	3122	61.88	0.00960805147222544	0.00399564595499845
5	C	26	50	20120601	2	3124	61.92	0.00971361848414794	0.00427053675674388
5	C	26	50	20120601	2	3126	61.96	0.0095945572585453	0.00362012721148643
5	C	26	50	20120601	2	3128	62	0.00975729215667047	0.00411771959691029
5	C	26	50	20120601	2	3130	62.04	0.0094164908004798	0.00339196930904165
5	C	26	50	20120601	2	3132	62.08	0.00957440379604268	0.00406103565458867
5	C	26	50	20120601	2	3134	62.12	0.00925922459548965	0.00380422104775479
5	C	26	50	20120601	2	3136	62.16	0.00894857066620418	0.00316272599768776
5	C	26	50	20120601	2	3138	62.2	0.00907542562274905	0.00287786095981894
5	C	26	50	20120601	2	3140	62.24	0.00896530081264706	0.00324032389585517
5	C	26	50	20120601	2	3142	62.28	0.0095914721516590	0.00134988805848856
5	C	26	50	20120601	2	3144	62.32	0.00964971653722533	0.00216220525764785
5	C	26	50	20120601	2	3146	62.36	0.00973842308292518	0.00136316752383924
5	C	26	50	20120601	2	3148	62.4	0.0103049428938762	0.00059314238126271
5	C	26	50	20120601	2	3150	62.44	0.0107638269105950	-0.000229816774953439
5	C	26	50	20120601	2	3152	62.48	0.0110505445682306	-0.000259600112577019
5	C	26	50	20120601	2	3154	62.52	0.0119543684559432	-0.00071271413796135
5	C	26	50	20120601	2	3156	62.56	0.0125340312606362	-0.000189337033050850
5	C	26	50	20120601	2	3158	62.6	0.0129208179628384	-0.000186792155745359
5	C	26	50	20120601	2	3160	62.64	0.0127420783391172	-0.000601988287095350
5	C	26	50	20120601	2	3162	62.68	0.0125705200918657	-0.00071754367727686
5	C	26	50	20120601	2	3164	62.72	0.0126815146433086	-0.0015335661159696
5	C	26	50	20120601	2	3166	62.76	0.0126986266274133	-0.0013173328622827
5	C	26	50	20120601	2	3168	62.8	0.0125258450854304	-0.0019969685450202
5	C	26	50	20120601	2	3170	62.84	0.0126639218265927	-0.0025692512762379
5	C	26	50	20120601	2	3172	62.88	0.0125285603754701	-0.0026044864071444
5	C	26	50	20120601	2	3174	62.92	0.0124346707370642	-0.0035459142334806
5	C	26	50	20120601	2	3176	62.96	0.0119277317434959	-0.0040935825776452
5	C	26	50	20120601	2	3178	63	0.0118402555635953	-0.0044853975161684
5	C	26	50	20120601	2	3180	63.04	0.0118267498240747	-0.0043539463655459
5	C	26	50	20120601	2	3182	63.08	0.0115163723735406	-0.0044848601150147
5	C	26	50	20120601	2	3184	63.12	0.0114333792506328	-0.0048009156330017
5	C	26	50	20120601	2	3186	63.16	0.0113579026728089	-0.0047892766553834
5	C	26	50	20120601	2	3188	63.2	0.0111666232174302	-0.0052974813700899
5	C	26	50	20120601	2	3190	63.24	0.0109588257476429	-0.0044635691298332
5	C	26	50	20120601	2	3192	63.28	0.0112215866275318	-0.004808495817696
5	C	26	50	20120601	2	3194	63.32	0.0116684498289704	-0.0054911649885247
5	C	26	50	20120601	2	3196	63.36	0.0113598684296606	-0.0045657036333078
5	C	26	50	20120601	2	3198	63.4	0.0118398949391369	-0.0047642167910581
5	C	26	50	20120601	2	3200	63.44	0.0118918602164863	-0.0042727139385231
5	C	26	50	20120601	2	3202	63.48	0.0114278426045361	-0.0045121544367685
5	C	26	50	20120601	2	3204	63.52	0.0114212099429285	-0.0039837901077303
5	C	26	50	20120601	2	3206	63.56	0.0113469920151752	-0.0031773772501939
5	C	26	50	20120601	2	3208	63.6	0.0109210803876631	-0.0039996929392392
5	C	26	50	20120601	2	3210	63.64	0.0104882603268988	-0.0034749489969207
5	C	26	50	20120601	2	3212	63.68	0.0100629921665576	-0.0040200010459949
5	C	26	50	20120601	2	3214	63.72	0.00985995352540771	-0.0037413585478005
5	C	26	50	20120601	2	3216	63.76	0.00939162963316005	-0.0036701599660028
5	C	26	50	20120601	2	3218	63.8	0.00929044265277226	-0.0036295013260846
5	C	26	50	20120601	2	3220	63.84	0.00910163807112764	-0.0036907438444032
5	C	26	50	20120601	2	3222	63.88	0.0090306374792287	-0.0043285612321013
5	C	26	50	20120601	2	3224	63.92	0.0086522717116836	-0.0044112149437542
5	C	26	50	20120601	2	3226	63.96	0.00893733473945113	-0.004423136764085
5	C	26	50	20120601	2	3228	64	0.00852329543479516	-0.0058834112621845
5	C	26	50	20120601	2	3230	64.04	0.00873034337139439	-0.0049651553250679
5	C	26	50	20120601	2	3232	64.08	0.00864802199992865	-0.0049018126996092
5	C	26	50	20120601	2	3234	64.12	0.00864993118823786	-0.0052717002568479
5	C	26	50	20120601	2	3236	64.16	0.0080488338556868	-0.0055298508005235
5	C	26	50	20120601	2	3238	64.2	0.00765650980028106	-0.0057332359239961
5	C	26	50	20120601	2	3240	64.24	0.00765830585150528	-0.0047396519014797
5	C	26	50	20120601	2	3242	64.28	0.00745816634815824	-0.0048215631510123
5	C	26	50	20120601	2	3244	64.32	0.00695677814282229	-0.0046776457078374
5	C	26	50	20120601	2	3246	64.36	0.00689335066454986	-0.004210177414795
5	C	26	50	20120601	2	3248	64.4	0.00647361915030534	-0.0039223778837843
5	C	26	50	20120601	2	3250	64.44	0.00572366169817889	-0.0046256662883524
5	C	26	50	20120601	2	3252	64.48	0.00511259416001309	-0.0034983683735136
5	C	26	50	20120601	2	3254	64.52	0.00486864232050374	-0.004076937284016
5	C	26	50	20120601	2	3256	64.56	0.00451032303020527	-0.0030089656281187
5	C	26	50	20120601	2	3258	64.6	0.00474924734050039	-0.0032553287017519
5	C	26	50	20120601	2	3260	64.64	0.00446949468465955	-0.0021535644127817
5	C	26	50	20120601	2	3262	64.68	0.00481268896090844	-0.0019663296081914
5	C	26	50	20120601	2	3264	64.72	0.00484083181079967	-0.0012316598046742
5	C	26	50	20120601	2	3266	64.76	0.00526869505302784	-0.000182985092835449
5	C	26	50	20120601	2	3268	64.8	0.0054758773399155	-7.86019897967005e-05
5	C	26	50	20120601	2	3270	64.84	0.00527085172871046	-0.000146208469145939
5	C	26	50	20120601	2	3272	64.88	0.0058970301387902	-0.000150104627510280
5	C	26	50	20120601	2	3274	64.92	0.00581731092027923	-0.00036683285594395
5	C	26	50	20120601	2	3276	64.96	0.00608389017678656	-0.00052781278574888
5	C	26	50	20120601	2	3278	65	0.00652920481437441	-0.00016027989409155
5	C	26	50	20120601	2	3280	65.04	0.00678958981547855	0.000582069089069331
5	C	26	50	20120601	2	3282	65.08	0.00702006419973849	0.000104036620715980
5	C	26	50	20120601	2	3284	65.12	0.00687983785396138	0.000734839509144691
5	C	26	50	20120601	2	3286	65.16	0.00698108140289168	0.00139319834883623
5	C	26	50	20120601	2	3288	65.2	0.00665581935461368	0.00137586716162935
5	C	26	50	20120601	2	3290	65.24	0.00703624987395985	0.00100824941715828
5	C	26	50	20120601	2	3292	65.28	0.00708874548139514	0.00084717049240398
5	C	26	50	20120601	2	3294	65.32	0.00734166343488994	0.00118839194073336
5	C	26	50	20120601	2	3296	65.36	0.00773016911367727	0.00149536820764988
5	C	26	50	20120601	2	3298	65.4	0.00805023392711355	0.002641786289852
5	C	26	50	20120601	2	3300	65.44	0.00794966212962538	0.00226984105188007
5	C	26	50	20120601	2	3302	65.48	0.00839917698149349	0.00255909722286005
5	C	26	50	20120601	2	3304	65.52	0.00856479270335587	0.00384776821887416
5	C	26	50	20120601	2	3306	65.56	0.0087148054069846	0.00444287635698857
5	C	26	50	20120601	2	3308	65.6	0.00888481226195816	0.00399255257496279
5	C	26	50	20120601	2	3310	65.64	0.0091766635148251	0.00481479048226213
5	C	26	50	20120601	2	3312	65.68	0.00991141675694247	0.00616397709082375
5	C	26	50	20120601	2	3314	65.72	0.00998492757791462	0.00662243684347386
5	C	26	50	20120601	2	3316	65.76	0.0100760029313315	0.00614492763413859
5	C	26	50	20120601	2	3318	65.8	0.00995998085067436	0.00670344299632659
5	C	26	50	20120601	2	3320	65.84	0.0102211578113734	0.0078478246109989
5	C	26	50	20120601	2	3322	65.88	0.00979585429569315	0.00877046461015892
5	C	26	50	20120601	2	3324	65.92	0.00992391840483385	0.00817358870509154
5	C	26	50	20120601	2	3326	65.96	0.0094422584786930	0.00877554163684784
5	C	26	50	20120601	2	3328	66	0.00927829455827147	0.00907990867974178
5	C	26	50	20120601	2	3330	66.04	0.00925782381695612	0.00976725182639416
5	C	26	50	20120601	2	3332	66.08	0.00898186125346245	0.00943053464826094
5	C	26	50	20120601	2	3334	66.12	0.00840040027622494	0.00943590158873014
5	C	26	50	20120601	2	3336	66.16	0.00821815764550973	0.00980503254171296
5	C	26	50	20120601	2	3338	66.2	0.00808831869834825	0.0109266736023023
5	C	26	50	20120601	2	3340	66.24	0.0076719671545178	0.0106447430575754
5	C	26	50	20120601	2	3342	66.28	0.00757321898541832	0.0114554063339735
5	C	26	50	20120601	2	3344	66.32	0.00687882739837107	0.0124327254863091
5	C	26	50	20120601	2	3346	66.36	0.00665127972907846	0.0133624867578625
5	C	26	50	20120601	2	3348	66.4	0.00646121649736333	0.0128530799616279
5	C	26	50	20120601	2	3350	66.44	0.00638327918794094	0.0144678007228742
5	C	26	50	20120601	2	3352	66.48	0.00647308174915164	0.0141959323076436
5	C	26	50	20120601	2	3354	66.52	0.00641217864208804	0.0155807797253940
5	C	26	50	20120601	2	3356	66.56	0.00665272222691208	0.0156040859649020
5	C	26	50	20120601	2	3358	66.6	0.00662135497009864	0.0153679547263925
5	C	26	50	20120601	2	3360	66.64	0.00709282548752259	0.0153727630525046
5	C	26	50	20120601	2	3362	66.68	0.00700923132385071	0.0154362329571839
5	C	26	50	20120601	2	3364	66.72	0.00734785061922533	0.0148441300228895
5	C	26	50	20120601	2	3366	66.76	0.00798477705237911	0.0151325518078677
5	C	26	50	20120601	2	3368	66.8	0.00775786648629635	0.0157474094383806
5	C	26	50	20120601	2	3370	66.84	0.00783194299269345	0.0153309376863974
5	C	26	50	20120601	2	3372	66.88	0.0080021648081285	0.0162829933276548
5	C	26	50	20120601	2	3374	66.92	0.00782500627517001	0.0160828113979009
5	C	26	50	20120601	2	3376	66.96	0.00824744600838648	0.0157999686854263
5	C	26	50	20120601	2	3378	67	0.00875481633709126	0.0160245245859277
5	C	26	50	20120601	2	3380	67.04	0.00943348328353848	0.0176096741415848
5	C	26	50	20120601	2	3382	67.08	0.0094819413112532	0.0173143934208291
5	C	26	50	20120601	2	3384	67.12	0.009466087977219	0.0174743551168691
5	C	26	50	20120601	2	3386	67.16	0.0100694126961308	0.0178238850698774
5	C	26	50	20120601	2	3388	67.2	0.0101719219661994	0.0179084762541108
5	C	26	50	20120601	2	3390	67.24	0.0107969053658190	0.0181611537913
5	C	26	50	20120601	2	3392	67.28	0.0109402641946367	0.018260191167073
5	C	26	50	20120601	2	3394	67.32	0.0109697929738191	0.0181863975033884
5	C	26	50	20120601	2	3396	67.36	0.0113088153200590	0.0196776503495717
5	C	26	50	20120601	2	3398	67.4	0.0114507387221109	0.0196608848477898
5	C	26	50	20120601	2	3400	67.44	0.0114561480889870	0.0193074375232137
5	C	26	50	20120601	2	3402	67.48	0.0118724854906818	0.0199118794708398
5	C	26	50	20120601	2	3404	67.52	0.0119032941331381	0.0199094965209872
5	C	26	50	20120601	2	3406	67.56	0.0119980110864780	0.0198460336873757
5	C	26	50	20120601	2	3408	67.6	0.0116964724707088	0.0191349953924857
5	C	26	50	20120601	2	3410	67.64	0.0116699630374822	0.020133210964419
5	C	26	50	20120601	2	3412	67.68	0.0114786199424931	0.0189441402011757
5	C	26	50	20120601	2	3414	67.72	0.0112297395687189	0.0190542862244811
5	C	26	50	20120601	2	3416	67.76	0.0112081586697571	0.019236238941416
5	C	26	50	20120601	2	3418	67.8	0.0111475454764737	0.0188271918106352
5	C	26	50	20120601	2	3420	67.84	0.0109702384510912	0.0189004127178271
5	C	26	50	20120601	2	3422	67.88	0.0106523232422697	0.0183819620258611
5	C	26	50	20120601	2	3424	67.92	0.0108098737041859	0.0187082140236328
5	C	26	50	20120601	2	3426	67.96	0.0105183335783027	0.0181153049876079
5	C	26	50	20120601	2	3428	68	0.0108214278289905	0.0184643046105303
5	C	26	50	20120601	2	3430	68.04	0.0108536860403482	0.0179793566378569
5	C	26	50	20120601	2	3432	68.08	0.0107350405935329	0.0182695461897881
5	C	26	50	20120601	2	3434	68.12	0.0105875381189774	0.0181600860600604
5	C	26	50	20120601	2	3436	68.16	0.0104555212829299	0.0184302715611518
5	C	26	50	20120601	2	3438	68.2	0.0103547868508821	0.0183347131507422
5	C	26	50	20120601	2	3440	68.24	0.0100860650608277	0.0177634203690182
5	C	26	50	20120601	2	3442	68.28	0.0102405537503814	0.0177894984671083
5	C	26	50	20120601	2	3444	68.32	0.0098654831004366	0.0178792373887087
5	C	26	50	20120601	2	3446	68.36	0.0097666861409692	0.0178386211751974
5	C	26	50	20120601	2	3448	68.4	0.00917147193683762	0.0173995644326230
5	C	26	50	20120601	2	3450	68.44	0.00849217566535514	0.0181116421744813
5	C	26	50	20120601	2	3452	68.48	0.00759237521522745	0.0176951633514303
5	C	26	50	20120601	2	3454	68.52	0.00717375385862939	0.0186092261453345
5	C	26	50	20120601	2	3456	68.56	0.00650430758460883	0.0188114586847538
5	C	26	50	20120601	2	3458	68.6	0.00577773415373622	0.018570455480522
5	C	26	50	20120601	2	3460	68.64	0.00602004550551323	0.01921932494721
5	C	26	50	20120601	2	3462	68.68	0.00572191514442936	0.0188168256252230
5	C	26	50	20120601	2	3464	68.72	0.00591187231012731	0.0185215095491283
5	C	26	50	20120601	2	3466	68.76	0.00579477542716282	0.0182928877846351
5	C	26	50	20120601	2	3468	68.8	0.00566702951607366	0.0191100345231098
5	C	26	50	20120601	2	3470	68.84	0.00591928278919415	0.0185202084726509
5	C	26	50	20120601	2	3472	68.88	0.00592493257237583	0.0176593554640310
5	C	26	50	20120601	2	3474	68.92	0.0057811777637606	0.0176035223125885
5	C	26	50	20120601	2	3476	68.96	0.00530266446279604	0.0177911460259085
5	C	26	50	20120601	2	3478	69	0.00523195378467738	0.0181251832693410
5	C	26	50	20120601	2	3480	69.04	0.0043546817565983	0.0166609277600634
5	C	26	50	20120601	2	3482	69.08	0.00427274929386221	0.0166639188217478
5	C	26	50	20120601	2	3484	69.12	0.00366476474126239	0.0167723041491681
5	C	26	50	20120601	2	3486	69.16	0.00322563021694211	0.0166361790227218
5	C	26	50	20120601	2	3488	69.2	0.00292250061091525	0.0167894161332728
5	C	26	50	20120601	2	3490	69.24	0.00316527865316784	0.0160409153211156
5	C	26	50	20120601	2	3492	69.28	0.00315428314272039	0.0164550324075175
5	C	26	50	20120601	2	3494	69.32	0.00272886648995513	0.0162990517226555
5	C	26	50	20120601	2	3496	69.36	0.00205099150310283	0.0162458914348459
5	C	26	50	20120601	2	3498	69.4	0.00179462286851584	0.0154914509257267
5	C	26	50	20120601	2	3500	69.44	0.00170257170774097	0.0156315994897579
5	C	26	50	20120601	2	3502	69.48	0.00135433576014222	0.0157539289629032
5	C	26	50	20120601	2	3504	69.52	0.00112589784341209	0.0158616920363560
5	C	26	50	20120601	2	3506	69.56	0.00065275148291674	0.0152451302785004
5	C	26	50	20120601	2	3508	69.6	0.000608684588313191	0.0161574394475873
5	C	26	50	20120601	2	3510	69.64	0.000175609969107681	0.0159646538547646
5	C	26	50	20120601	2	3512	69.68	0.000197721198155381	0.0157991555126279
5	C	26	50	20120601	2	3514	69.72	0.00046118211375768	0.0164450480597671
5	C	26	50	20120601	2	3516	69.76	0.000622572165495701	0.0156917954900403
5	C	26	50	20120601	2	3518	69.8	0.00108684433588716	0.0160101773893374
5	C	26	50	20120601	2	3520	69.84	0.00130922941857033	0.0152150923824356
5	C	26	50	20120601	2	3522	69.88	0.00148093615824586	0.0153478375384678
5	C	26	50	20120601	2	3524	69.92	0.00152536721284172	0.0136108969056272
5	C	26	50	20120601	2	3526	69.96	0.00131212714215963	0.0132333110768618
5	C	26	50	20120601	2	3528	70	0.00120895248460992	0.0138009120540812
5	C	26	50	20120601	2	3530	70.04	0.00114043595883329	0.0136813141344317
5	C	26	50	20120601	2	3532	70.08	0.00089895899305808	0.0134885851101515
5	C	26	50	20120601	2	3534	70.12	0.00100603546582638	0.0134009526596522
5	C	26	50	20120601	2	3536	70.16	0.00070717183501042	0.0124791703810178
5	C	26	50	20120601	2	3538	70.2	0.00057542440664652	0.0122274835004290
5	C	26	50	20120601	2	3540	70.24	0.000253207867275090	0.0112513911783588
5	C	26	50	20120601	2	3542	70.28	0.000356455356823260	0.0121649123284686
5	C	26	50	20120601	2	3544	70.32	3.30218866814030e-06	0.0122287400291792
5	C	26	50	20120601	2	3546	70.36	-1.76055446379792e-05	0.0124239524124750
5	C	26	50	20120601	2	3548	70.4	-0.00032293142432721	0.0130759501195629
5	C	26	50	20120601	2	3550	70.44	-0.000505209410381479	0.0135583525078240
5	C	26	50	20120601	2	3552	70.48	-0.000442423985066359	0.0128595415033944
5	C	26	50	20120601	2	3554	70.52	-0.000179876651425360	0.0134538633387681
5	C	26	50	20120601	2	3556	70.56	5.47350146113106e-05	0.0128257057368078
5	C	26	50	20120601	2	3558	70.6	0.00042784202902473	0.0114769511704895
5	C	26	50	20120601	2	3560	70.64	0.00048571942617163	0.0127613335638757
5	C	26	50	20120601	2	3562	70.68	0.00103565829021063	0.0119767497997813
5	C	26	50	20120601	2	3564	70.72	0.00113649171720783	0.0121168559374056
5	C	26	50	20120601	2	3566	70.76	0.00110715244264284	0.0111027007644109
5	C	26	50	20120601	2	3568	70.8	0.00095996109507105	0.0113604977546959
5	C	26	50	20120601	2	3570	70.84	0.00072201259213396	0.0109934032692429
5	C	26	50	20120601	2	3572	70.88	0.00064693199410757	0.0103161222520868
5	C	26	50	20120601	2	3574	70.92	0.00078331167899502	0.0106511282318095
5	C	26	50	20120601	2	3576	70.96	0.00059917400210623	0.0109143628732419
5	C	26	50	20120601	2	3578	71	0.00037065830363018	0.0101905895852227
5	C	26	50	20120601	2	3580	71.04	0.000624198511092431	0.0105387548221434
5	C	26	50	20120601	2	3582	71.08	0.00060613193283311	0.0109162862036867
5	C	26	50	20120601	2	3584	71.12	0.00040901177544174	0.0109110606845737
5	C	26	50	20120601	2	3586	71.16	0.00057501216339309	0.0104203285784302
5	C	26	50	20120601	2	3588	71.2	0.00068987458892903	0.0106225328335784
5	C	26	50	20120601	2	3590	71.24	0.00070886040600389	0.0108280534195302
5	C	26	50	20120601	2	3592	71.28	0.00069161407161075	0.0110518880711148
5	C	26	50	20120601	2	3594	71.32	0.00091409107817547	0.0105076350527033
5	C	26	50	20120601	2	3596	71.36	0.0007431904402305	0.0107805004884954
5	C	26	50	20120601	2	3598	71.4	0.00096741400054475	0.00998272847582514
5	C	26	50	20120601	2	3600	71.44	0.00078098529768492	0.0100356271341257
5	C	26	50	20120601	2	3602	71.48	0.00078467639508271	0.0100267600150896
5	C	26	50	20120601	2	3604	71.52	0.00093599017518882	0.0107401812598322
5	C	26	50	20120601	2	3606	71.56	0.00094591088332887	0.00981079546197963
5	C	26	50	20120601	2	3608	71.6	0.000891598011465931	0.0103648631225140
5	C	26	50	20120601	2	3610	71.64	0.00117712772970906	0.0101548099820947
5	C	26	50	20120601	2	3612	71.68	0.00101401940849276	0.00961232473063619
5	C	26	50	20120601	2	3614	71.72	0.00091904789671159	0.0106871765355144
5	C	26	50	20120601	2	3616	71.76	0.00095082527545812	0.0100770848047067
5	C	26	50	20120601	2	3618	71.8	0.00093459717482988	0.0104206326343462
5	C	26	50	20120601	2	3620	71.84	0.00094452495403774	0.0102217234967984
5	C	26	50	20120601	2	3622	71.88	0.00095445980431341	0.0100227224353690
5	C	26	50	20120601	2	3624	71.92	0.00096439465458909	0.00982362237899035
5	C	26	50	20120601	2	3626	71.96	0.0010077261581402	0.00962171510869034
5	C	26	50	20120601	2	3628	72	0.00103292744382169	0.0108971518941878
5	C	26	50	20120601	2	3630	72.04	0.00106050460828796	0.00969335916776017
5	C	26	50	20120601	2	3632	72.08	0.00100902016354977	0.00952414144395441
5	C	26	50	20120601	2	3634	72.12	0.00085598811396538	0.0103729241398195
5	C	26	50	20120601	2	3636	72.16	0.001155518546476	0.00995700393112557
5	C	26	50	20120601	2	3638	72.2	0.00105710342467045	0.0103648631225140
5	C	26	50	20120601	2	3640	72.24	0.00094733923902687	0.0101390627140777
5	C	26	50	20120601	2	3642	72.28	0.00107361436801116	0.010464275264881
5	C	26	50	20120601	2	3644	72.32	0.00083827508909665	0.0105586174516269
5	C	26	50	20120601	2	3646	72.36	0.00075114539151885	0.0100589475157692
5	C	26	50	20120601	2	3648	72.4	0.00106474017790727	0.00952613548507736
5	C	26	50	20120601	2	3650	72.44	0.00074892507622592	0.0107320707450520
5	C	26	50	20120601	2	3652	72.48	0.00087098584879434	0.0113769097030872
5	C	26	50	20120601	2	3654	72.52	0.00084947566051065	0.00996942779727102
5	C	26	50	20120601	2	3656	72.56	0.00096856658459809	0.0106787266094792
5	C	26	50	20120601	2	3658	72.6	0.00102252590307043	0.0101552483882990
5	C	26	50	20120601	2	3660	72.64	0.0007509403305523	0.0107731041515642
5	C	26	50	20120601	2	3662	72.68	0.00080474408553279	0.0102497673517402
5	C	26	50	20120601	2	3664	72.72	0.00081965696754801	0.0100469761979637
5	C	26	50	20120601	2	3666	72.76	0.00076251566856033	0.00981822008318209
5	C	26	50	20120601	2	3668	72.8	0.00060958968499311	0.0102842812337299
5	C	26	50	20120601	2	3670	72.84	0.00085764981490116	0.00962887102931595
5	C	26	50	20120601	2	3672	72.88	0.00073076657408505	0.0100930300626224
5	C	26	50	20120601	2	3674	72.92	0.00100513814732105	0.00943518033981333
5	C	26	50	20120601	2	3676	72.96	0.00089733971852917	0.00985443102144665
5	C	26	50	20120601	2	3678	73	0.00078965442682227	0.0102732432968756
5	C	26	50	20120601	2	3680	73.04	0.00066146303846096	0.00964835182113764
5	C	26	50	20120601	2	3682	73.08	0.00099467296695949	0.0100583111196662
5	C	26	50	20120601	2	3684	73.12	0.00092785844720518	0.00936843653073714
5	C	26	50	20120601	2	3686	73.16	0.00084189547581633	0.00981394915822372
5	C	26	50	20120601	2	3688	73.2	0.00079991454621728	0.0094287810234436
5	C	26	50	20120601	2	3690	73.24	0.00076776947194454	0.00964944076558067
5	C	26	50	20120601	2	3692	73.28	0.000763774318630841	0.00977965447933617
5	C	26	50	20120601	2	3694	73.32	0.00081701945925419	0.00951110946597715
5	C	26	50	20120601	2	3696	73.36	0.00086972012765602	0.0103319402307819
5	C	26	50	20120601	2	3698	73.4	0.00114481294980883	0.00964813968910329
5	C	26	50	20120601	2	3700	73.44	0.00104575436083241	0.0106348152783676
5	C	26	50	20120601	2	3702	73.48	0.00108659684851374	0.0101874288179108
5	C	26	50	20120601	2	3704	73.52	0.00111247695670517	0.00981592905721104
5	C	26	50	20120601	2	3706	73.56	0.00098004999872456	0.0101378040640072
5	C	26	50	20120601	2	3708	73.6	0.00084772910676112	0.0104594032991586
5	C	26	50	20120601	2	3710	73.64	0.00114120670522478	0.00965791190481928
5	C	26	50	20120601	2	3712	73.68	0.0011320426013406	0.00998267190728264
5	C	26	50	20120601	2	3714	73.72	0.00093539620549262	0.0094501215060998
5	C	26	50	20120601	2	3716	73.76	0.00117577008468918	0.00960502031758653
5	C	26	50	20120601	2	3718	73.8	0.00103940454193735	0.00987857871802417
5	C	26	50	20120601	2	3720	73.84	0.00088181165361431	0.00950072206736151
5	C	26	50	20120601	2	3722	73.88	0.00112420078713725	0.0101799334860302
5	C	26	50	20120601	2	3724	73.92	0.00096670689376357	0.00980235967808007
5	C	26	50	20120601	2	3726	73.96	0.0008891372798674	0.0100515441077702
5	C	26	50	20120601	2	3728	74	0.00118810202695307	0.0102759798001188
5	C	26	50	20120601	2	3730	74.04	0.00110868686435801	0.0105797458022487
5	C	26	50	20120601	2	3732	74.08	0.00105416893152853	0.0097862871409437
5	C	26	50	20120601	2	3734	74.12	0.00097657103336112	0.0100354857127695
5	C	26	50	20120601	2	3736	74.16	0.00081607900723521	0.0097068436940774
5	C	26	50	20120601	2	3738	74.2	0.00096265517190737	0.00956695675955526
5	C	26	50	20120601	2	3740	74.24	0.00086093079036587	0.0102724796215519
5	C	26	50	20120601	2	3742	74.28	0.00116396847251118	0.00955886745797848
5	C	26	50	20120601	2	3744	74.32	0.00099633466789528	0.0103484723873261
5	C	26	50	20120601	2	3746	74.36	0.00072242271406705	0.0105321292316037
5	C	26	50	20120601	2	3748	74.4	0.00063928109873513	0.0103114977737378
5	C	26	50	20120601	2	3750	74.44	0.00094883123433517	0.0100162029108465
5	C	26	50	20120601	2	3752	74.48	0.00085787608907114	0.00975319454358417
5	C	26	50	20120601	2	3754	74.52	0.00083348090512021	0.0104627903406405
5	C	26	50	20120601	2	3756	74.56	0.00108737466597305	0.0101917845956829
5	C	26	50	20120601	2	3758	74.6	0.00136786271286632	0.0100819779836325
5	C	26	50	20120601	2	3760	74.64	0.00125168506871737	0.00966660931822788
5	C	26	50	20120601	2	3762	74.68	0.00153641575629776	0.00921825412148092
5	C	26	50	20120601	2	3764	74.72	0.0018071174453394	0.0100562958653398
5	C	26	50	20120601	2	3766	74.76	0.00190265464254552	0.00931152150591943
5	C	26	50	20120601	2	3768	74.8	0.0023759989929396	0.00889019193034943
5	C	26	50	20120601	2	3770	74.84	0.00243359284026725	0.00933392264874742
5	C	26	50	20120601	2	3772	74.88	0.00251400502342378	0.00875743263218165
5	C	26	50	20120601	2	3774	74.92	0.00266833107841774	0.00868552694360279
5	C	26	50	20120601	2	3776	74.96	0.00288774348419281	0.00719443956040622
5	C	26	50	20120601	2	3778	75	0.00311910373182822	0.00764820921519808
5	C	26	50	20120601	2	3780	75.04	0.00277542876438948	0.00647976461534063
5	C	26	50	20120601	2	3782	75.08	0.00256538835189226	0.00655944282165829
5	C	26	50	20120601	2	3784	75.12	0.00254015948904631	0.00571204534797756
5	C	26	50	20120601	2	3786	75.16	0.00250355398519784	0.0057588897580176
5	C	26	50	20120601	2	3788	75.2	0.00202450823282705	0.00516277964959425
5	C	26	50	20120601	2	3790	75.24	0.00200845903021446	0.00495227183951467
5	C	26	50	20120601	2	3792	75.28	0.00193894336255601	0.00462227217580272
5	C	26	50	20120601	2	3794	75.32	0.00186835996365797	0.00486787864518006
5	C	26	50	20120601	2	3796	75.36	0.00150420633530793	0.00461293200233003
5	C	26	50	20120601	2	3798	75.4	0.00160557787056561	0.0046780982561774
5	C	26	50	20120601	2	3800	75.44	0.00082299733998234	0.00402471461979828
5	C	26	50	20120601	2	3802	75.48	0.00066633500418333	0.00301303856317838
5	C	26	50	20120601	2	3804	75.52	0.00101776000336523	0.00347885929742064
5	C	26	50	20120601	2	3806	75.56	0.00104284815196173	0.0029474402670877
5	C	26	50	20120601	2	3808	75.6	0.00143797235022096	0.00246983913387087
5	C	26	50	20120601	2	3810	75.64	0.00205157840173121	0.00278059135099892
5	C	26	50	20120601	2	3812	75.68	0.00283566082711773	0.00205913030215429
5	C	26	50	20120601	2	3814	75.72	0.00353958562778894	0.00154666173355715
5	C	26	50	20120601	2	3816	75.76	0.00397807668493834	0.00107582761223628
5	C	26	50	20120601	2	3818	75.8	0.00446069827630159	0.00160929018116684
5	C	26	50	20120601	2	3820	75.84	0.00543449038001265	0.00131555095319414
5	C	26	50	20120601	2	3822	75.88	0.00604883889364314	0.00053421210211863
5	C	26	50	20120601	2	3824	75.92	0.00669869123875701	0.0009734597635239
5	C	26	50	20120601	2	3826	75.96	0.00703505486349964	0.00087150203674461
5	C	26	50	20120601	2	3828	76	0.00770973372770098	0.00033308264927793
5	C	26	50	20120601	2	3830	76.04	0.00759289847424552	-0.0009971902671005
5	C	26	50	20120601	2	3832	76.08	0.00819731920866816	-0.0015871718810513
5	C	26	50	20120601	2	3834	76.12	0.00824231241315506	-0.0025742717343843
5	C	26	50	20120601	2	3836	76.16	0.00846052556582923	-0.0030739133859707
5	C	26	50	20120601	2	3838	76.2	0.00802395783912465	-0.0035915155497993
5	C	26	50	20120601	2	3840	76.24	0.00841144528414707	-0.0036118872961653
5	C	26	50	20120601	2	3842	76.28	0.00812466398690124	-0.00521982690338
5	C	26	50	20120601	2	3844	76.32	0.00789337642984293	-0.0049018339128126
5	C	26	50	20120601	2	3846	76.36	0.00813466247678722	-0.0051423704265689
5	C	26	50	20120601	2	3848	76.4	0.00835906281379677	-0.0060296833709408
5	C	26	50	20120601	2	3850	76.44	0.00825716165555998	-0.00603527658558
5	C	26	50	20120601	2	3852	76.48	0.00890179555262869	-0.0063722483221544
5	C	26	50	20120601	2	3854	76.52	0.00876644117257396	-0.0057649991606071
5	C	26	50	20120601	2	3856	76.56	0.00885337995132085	-0.0045578618191044
5	C	26	50	20120601	2	3858	76.6	0.00893272440323779	-0.0049744820635117
5	C	26	50	20120601	2	3860	76.64	0.00889590535314141	-0.0053668344031887
5	C	26	50	20120601	2	3862	76.68	0.00929235184108146	-0.0045273148061572
5	C	26	50	20120601	2	3864	76.72	0.00957583802072696	-0.0037095387426471
5	C	26	50	20120601	2	3866	76.76	0.0094631039866024	-0.003523308029686
5	C	26	50	20120601	2	3868	76.8	0.00964762350115302	-0.0033618401962021
5	C	26	50	20120601	2	3870	76.84	0.00997989297763258	-0.0030280150848039
5	C	26	50	20120601	2	3872	76.88	0.00978594772968873	-0.0031096717758953
5	C	26	50	20120601	2	3874	76.92	0.00955164082667476	-0.0017923035582735
5	C	26	50	20120601	2	3876	76.96	0.00945379139029416	-0.0021408930592629
5	C	26	50	20120601	2	3878	77	0.0095971997165866	-0.0017287841561196
5	C	26	50	20120601	2	3880	77.04	0.0092932145113545	-0.0011118334895343
5	C	26	50	20120601	2	3882	77.08	0.00927779251245683	-0.0012504334897147
5	C	26	50	20120601	2	3884	77.12	0.00946714863739077	-0.0009080594573319
5	C	26	50	20120601	2	3886	77.16	0.0097135258531596	-0.0013973561367096
5	C	26	50	20120601	2	3888	77.2	0.0101423012631355	5.23400439434302e-05
5	C	26	50	20120601	2	3890	77.24	0.00989965757117134	0.000476582899451921
5	C	26	50	20120601	2	3892	77.28	0.0105315352619074	0.00081846195708781
5	C	26	50	20120601	2	3894	77.32	0.0106795539244132	0.00133605704984855
5	C	26	50	20120601	2	3896	77.36	0.0105753263848663	0.00130466150876386
5	C	26	50	20120601	2	3898	77.4	0.0109153775714728	0.0019292807483911
5	C	26	50	20120601	2	3900	77.44	0.0107393412169761	0.00189617895864341
5	C	26	50	20120601	2	3902	77.48	0.0104737158475166	0.00193028201159325
5	C	26	50	20120601	2	3904	77.52	0.0100115416629449	0.00293661304805417
5	C	26	50	20120601	2	3906	77.56	0.0099758030720102	0.00328585167306865
5	C	26	50	20120601	2	3908	77.6	0.00948016859455276	0.00396026678644059
5	C	26	50	20120601	2	3910	77.64	0.00949404768645389	0.00366825148480042
5	C	26	50	20120601	2	3912	77.68	0.0092455343010991	0.00304804034884711
5	C	26	50	20120601	2	3914	77.72	0.00941275515535478	0.00413720116654944
5	C	26	50	20120601	2	3916	77.76	0.00906526591251696	0.00448551913853481
5	C	26	50	20120601	2	3918	77.8	0.00841100334240883	0.00633216597426288
5	C	26	50	20120601	2	3920	77.84	0.00795504674776412	0.00664385864340991
5	C	26	50	20120601	2	3922	77.88	0.00748764916539981	0.00596075106637683
5	C	26	50	20120601	2	3924	77.92	0.007572276412079	0.00587830312279726
5	C	26	50	20120601	2	3926	77.96	0.00722135982267277	0.00510607817102446
5	C	26	50	20120601	2	3928	78	0.0069272585560281	0.00596217093679345
5	C	26	50	20120601	2	3930	78.04	0.00632471448300273	0.00711483560030058
5	C	26	50	20120601	2	3932	78.08	0.00535630487611007	0.00776024165797435
5	C	26	50	20120601	2	3934	78.12	0.0050083553067577	0.00789985635638573
5	C	26	50	20120601	2	3936	78.16	0.00469162379468793	0.00833316290661547
5	C	26	50	20120601	2	3938	78.2	0.00432648375237814	0.00879917597390222
5	C	26	50	20120601	2	3940	78.24	0.00440134585440914	0.00973074885302897
5	C	26	50	20120601	2	3942	78.28	0.00453192726369086	0.0101888946502682
5	C	26	50	20120601	2	3944	78.32	0.00443904737376844	0.0101405243037944
5	C	26	50	20120601	2	3946	78.36	0.0043456046268482	0.0104274300518337
5	C	26	50	20120601	2	3948	78.4	0.00364505343263004	0.009887575944708
5	C	26	50	20120601	2	3950	78.44	0.00370010134199202	0.00999879641676743
5	C	26	50	20120601	2	3952	78.48	0.00346850159728982	0.0100224197936667
5	C	26	50	20120601	2	3954	78.52	0.00387601713478256	0.0094214256987057
5	C	26	50	20120601	2	3956	78.56	0.00370909347750701	0.0100848490492961
5	C	26	50	20120601	2	3958	78.6	0.00353494347177045	0.00925943672752401
5	C	26	50	20120601	2	3960	78.64	0.00350439928725031	0.00864481244224885
5	C	26	50	20120601	2	3962	78.68	0.00349540983874109	0.00898153032748885
5	C	26	50	20120601	2	3964	78.72	0.00350899760264837	0.00917528465660178
5	C	26	50	20120601	2	3966	78.76	0.00369122962676186	0.008777534970864
5	C	26	50	20120601	2	3968	78.8	0.00340301078142988	0.00825713761392942
5	C	26	50	20120601	2	3970	78.84	0.0030449022089522	0.00813002951315689
5	C	26	50	20120601	2	3972	78.88	0.00294595392863364	0.00822098748684804
5	C	26	50	20120601	2	3974	78.92	0.00254851996607367	0.00707668825011574
5	C	26	50	20120601	2	3976	78.96	0.00245779922670761	0.00662824006882706
5	C	26	50	20120601	2	3978	79	0.00206731718446686	0.00681887959256886
5	C	26	50	20120601	2	3980	79.04	0.0013950297553995	0.00607382804729028
5	C	26	50	20120601	2	3982	79.08	0.00082719755426258	0.00547998280188707
5	C	26	50	20120601	2	3984	79.12	0.00110138527973548	0.00455644477711494
5	C	26	50	20120601	2	3986	79.16	0.000181433700557530	0.00401855430552058
5	C	26	50	20120601	2	3988	79.2	-0.000234704297025000	0.00403882564272364
5	C	26	50	20120601	2	3990	79.24	-0.00084472036740717	0.00329736266435958
5	C	26	50	20120601	2	3992	79.28	-0.00118380918168449	0.0044583641168169
5	C	26	50	20120601	2	3994	79.32	-0.00181066641427418	0.00354036273814146
5	C	26	50	20120601	2	3996	79.36	-0.00258644104208853	0.00494879994521905
5	C	26	50	20120601	2	3998	79.4	-0.00298258347411267	0.00459318887389252
5	C	26	50	20120601	2	4000	79.44	-0.00351709256107939	0.00589485224990415
5	C	26	50	20120601	2	4002	79.48	-0.00321391345757785	0.0053243302145716
5	C	26	50	20120601	2	4004	79.52	-0.00382257683268761	0.00595987778950207
5	C	26	50	20120601	2	4006	79.56	-0.00378125351239506	0.0055945298577986
5	C	26	50	20120601	2	4008	79.6	-0.00310335024127152	0.00451664456482907
5	C	26	50	20120601	2	4010	79.64	-0.00300366232725984	0.00461718100697818
5	C	26	50	20120601	2	4012	79.68	-0.00306678574961636	0.00480315716149805
5	C	26	50	20120601	2	4014	79.72	-0.00279925189895443	0.00516422709717534
5	C	26	50	20120601	2	4016	79.76	-0.00234334480178441	0.00509447101321129
5	C	26	50	20120601	2	4018	79.8	-0.00245405651051478	0.00585891708328425
5	C	26	50	20120601	2	4020	79.84	-0.00233771623180616	0.00481802054603859
5	C	26	50	20120601	2	4022	79.88	-0.00218150220170643	0.00395858882204884
5	C	26	50	20120601	2	4024	79.92	-0.00246981792066743	0.00419101482102486
[truncated: 1,367 more rows]
