# Supplementary material for: How Do Ants Make Sense of Gravity? A Boltzmann Walker Analysis of Lasius niger Trajectories on Various Inclines
Source: PLoS One. 2013 Oct 29;8(10):e76531. doi: 10.1371/journal.pone.0076531 (PMC3812222; doi:10.1371/journal.pone.0076531)
Supplement: Dataset S5 — Trajectories for . (ZIP) [file pone.0076531.s009.zip › Incline5/5-C-26-50-20120601-03.txt]

Pente	Colonie	Temperature	Humidite	Date	Indiv	Frame	Time	X	Y
5	C	26	50	20120601	3	1594	0	0	0
5	C	26	50	20120601	3	1596	0.0400000000000027	-0.00035392108611949	-0.000304621601335202
5	C	26	50	20120601	3	1598	0.0800000000000018	-0.000266770175338250	0.000479255763084798
5	C	26	50	20120601	3	1600	0.120000000000001	-0.000620139718168415	0.000135347308986900
5	C	26	50	20120601	3	1602	0.16	-0.00052086899715764	0.000500249763418198
5	C	26	50	20120601	3	1604	0.199999999999999	-0.000867726086533072	-0.000173955339239702
5	C	26	50	20120601	3	1606	0.239999999999998	-0.0007082098677652	0.000182037569748699
5	C	26	50	20120601	3	1608	0.279999999999998	-0.000613804041408983	-0.000461917504810103
5	C	26	50	20120601	3	1610	0.320000000000004	-0.00036665607924866	-9.51836438154996e-05
5	C	26	50	20120601	3	1612	0.360000000000003	-0.00050092151486036	8.9102525497299e-05
5	C	26	50	20120601	3	1614	0.400000000000002	-0.00035161591801282	-0.0005955677575222
5	C	26	50	20120601	3	1616	0.440000000000001	-0.00031493121820487	0.000146031692450699
5	C	26	50	20120601	3	1618	0.48	-8.46406817080298e-05	-0.000689202837486903
5	C	26	50	20120601	3	1620	0.52	8.32830366881507e-05	-0.00046004367184
5	C	26	50	20120601	3	1622	0.559999999999999	0.000191088536547850	-0.000170158175824702
5	C	26	50	20120601	3	1624	0.599999999999998	0.000482070048073930	-0.00112174712660650
5	C	26	50	20120601	3	1626	0.640000000000004	0.00038145582417889	-0.0008133142197208
5	C	26	50	20120601	3	1628	0.680000000000003	0.00056838657285337	-0.000846873507555902
5	C	26	50	20120601	3	1630	0.720000000000002	0.00046520555134263	-0.000833480905120202
5	C	26	50	20120601	3	1632	0.760000000000002	0.000537825417770491	-0.000936223520426601
5	C	26	50	20120601	3	1634	0.8	0.00079997818582759	-0.0009514970269002
5	C	26	50	20120601	3	1636	0.84	0.000458480965853551	-0.0012518264900736
5	C	26	50	20120601	3	1638	0.879999999999999	0.000215780705346891	-0.0009352759973398
5	C	26	50	20120601	3	1640	0.919999999999998	0.000341638641330281	-0.0017284588870002
5	C	26	50	20120601	3	1642	0.960000000000004	4.360727519577e-05	-0.00100121370468550
5	C	26	50	20120601	3	1644	1.00000000000000	8.60548952703998e-05	-0.00134577976808990
5	C	26	50	20120601	3	1646	1.04000000000000	0.00023681713208718	-0.0012074343263507
5	C	26	50	20120601	3	1648	1.08000000000000	0.00039812233101146	-0.000700778175494902
5	C	26	50	20120601	3	1650	1.12	0.00070724113147497	-0.0002208789452392
5	C	26	50	20120601	3	1652	1.16	0.00084865541664447	2.30092546597976e-05
5	C	26	50	20120601	3	1654	1.2	0.00102167737493301	-0.000280488046893301
5	C	26	50	20120601	3	1656	1.24000000000000	0.00103747414042471	-0.0005579001792884
5	C	26	50	20120601	3	1658	1.28000000000000	0.00120759696091038	-8.36365900787027e-05
5	C	26	50	20120601	3	1660	1.32000000000000	0.00132880920534138	0.000455518188440401
5	C	26	50	20120601	3	1662	1.36000000000000	0.00164360607325782	-0.0001346543443413
5	C	26	50	20120601	3	1664	1.40000000000000	0.00179191464954389	-0.000275495873018099
5	C	26	50	20120601	3	1666	1.44	0.00175477033032816	0.000186831753725098
5	C	26	50	20120601	3	1668	1.48	0.00204156576970961	-0.000872392991288901
5	C	26	50	20120601	3	1670	1.52	0.00201055913735458	-0.0009198045009675
5	C	26	50	20120601	3	1672	1.56	0.00234419332992183	-0.0010657301274009
5	C	26	50	20120601	3	1674	1.60000000000000	0.00254793907785292	-0.0010826016952
5	C	26	50	20120601	3	1676	1.64000000000000	0.00264998165744595	-0.00168611026187490
5	C	26	50	20120601	3	1678	1.68000000000000	0.0027486371955571	-0.0013748984253391
5	C	26	50	20120601	3	1680	1.72000000000000	0.00275079387123972	-0.0015794997724754
5	C	26	50	20120601	3	1682	1.76	0.00265841037027769	-0.0017977482804887
5	C	26	50	20120601	3	1684	1.8	0.00260015184257574	-0.0017929328833088
5	C	26	50	20120601	3	1686	1.84	0.00249907799927293	-0.0015273011498883
5	C	26	50	20120601	3	1688	1.88	0.00251054727126378	-0.0012711729316069
5	C	26	50	20120601	3	1690	1.92	0.00268109435581816	-0.0018838173178947
5	C	26	50	20120601	3	1692	1.96000000000000	0.00222325685713549	-0.0012835402292098
5	C	26	50	20120601	3	1694	2.00000000000000	0.00245965679622178	-0.00129066786556420
5	C	26	50	20120601	3	1696	2.04000000000000	0.00235932541503922	-0.0013176015628596
5	C	26	50	20120601	3	1698	2.08	0.00229410188554257	-0.00117041021528780
5	C	26	50	20120601	3	1700	2.12	0.00206748830430791	-0.0014049433924717
5	C	26	50	20120601	3	1702	2.16	0.0021501985845033	-5.12793837716026e-05
5	C	26	50	20120601	3	1704	2.2	0.00205116120873031	-0.000323275078222902
5	C	26	50	20120601	3	1706	2.24	0.00184233136304249	0.000254169532497499
5	C	26	50	20120601	3	1708	2.28	0.00215142187923475	0.000159388939547297
5	C	26	50	20120601	3	1710	2.32000000000000	0.00195246324421229	0.000329667323524799
5	C	26	50	20120601	3	1712	2.36000000000000	0.00193723216414554	0.000287891454892299
5	C	26	50	20120601	3	1714	2.4	0.00183751596586261	6.76135504170984e-05
5	C	26	50	20120601	3	1716	2.44	0.00212954399542484	-0.000251397673915202
5	C	26	50	20120601	3	1718	2.48	0.00159878257439841	-0.000323105372595400
5	C	26	50	20120601	3	1720	2.52	0.0016203493312246	-6.11930208439006e-05
5	C	26	50	20120601	3	1722	2.56	0.00165989781349636	0.000334242304399098
5	C	26	50	20120601	3	1724	2.6	0.00170788207966768	0.000848110944422958
5	C	26	50	20120601	3	1726	2.64000000000000	0.0018499681162793	0.00116851516911421
5	C	26	50	20120601	3	1728	2.68000000000000	0.00155778452322521	0.00095442444897436
5	C	26	50	20120601	3	1730	2.72	0.00084501381672136	0.000153166399872798
5	C	26	50	20120601	3	1732	2.76	0.00066378941977106	0.00196615283149607
5	C	26	50	20120601	3	1734	2.8	0.00086626944656383	0.0012360862931244
5	C	26	50	20120601	3	1736	2.84	0.0009782327342969	0.00164984275506790
5	C	26	50	20120601	3	1738	2.88	0.0007658956389744	0.00141936129974014
5	C	26	50	20120601	3	1740	2.92	0.00085497695126828	0.00227051987439001
5	C	26	50	20120601	3	1742	2.96000000000000	0.0005755566356146	0.00168883969405033
5	C	26	50	20120601	3	1744	3.00000000000000	0.00077464254985767	0.00203267036640229
5	C	26	50	20120601	3	1746	3.04	0.00057222616267521	0.00232865112287136
5	C	26	50	20120601	3	1748	3.08	0.000780136769547491	0.00155675214732469
5	C	26	50	20120601	3	1750	3.12	0.00057322318323668	0.00193419160498644
5	C	26	50	20120601	3	1752	3.16	0.00060553796313691	0.00192730438493768
5	C	26	50	20120601	3	1754	3.2	0.00063622639744041	0.00212745803042035
5	C	26	50	20120601	3	1756	3.24	0.000603649988031141	0.00283533555799839
5	C	26	50	20120601	3	1758	3.28	0.000555948564572301	0.00202261530797382
5	C	26	50	20120601	3	1760	3.32000000000000	0.0009046936290535	0.00236527925413682
5	C	26	50	20120601	3	1762	3.36	0.00073549711845118	0.00166811439429376
5	C	26	50	20120601	3	1764	3.4	0.000649788705503571	0.00199911814963499
5	C	26	50	20120601	3	1766	3.44	0.000342515453738951	0.00228956226000736
5	C	26	50	20120601	3	1768	3.48	0.00017775957372249	0.00135946228430583
5	C	26	50	20120601	3	1770	3.52	0.00024188708770829	0.00183769981362572
5	C	26	50	20120601	3	1772	3.56	0.00060062357100766	0.00228578630979583
5	C	26	50	20120601	3	1774	3.6	0.00070029734288372	0.00151890072132777
5	C	26	50	20120601	3	1776	3.64000000000000	0.0003701350446121	0.00197823728638655
5	C	26	50	20120601	3	1778	3.68	0.000268785429664631	0.00230774197535167
5	C	26	50	20120601	3	1780	3.72	0.00043245943630588	0.00155787644710677
5	C	26	50	20120601	3	1782	3.76	0.00042820972455095	0.00211584733707327
5	C	26	50	20120601	3	1784	3.8	0.00042820972455095	0.00211584733707327
5	C	26	50	20120601	3	1786	3.84	0.00036480345948195	0.00212107285618623
5	C	26	50	20120601	3	1788	3.88	0.00029723233547176	0.00268349144780639
5	C	26	50	20120601	3	1790	3.92	0.000299191021255651	0.00200358706449209
5	C	26	50	20120601	3	1792	3.96000000000000	0.000159989980311271	0.00269479808523756
5	C	26	50	20120601	3	1794	4	0.000324618581107120	0.00193075506602987
5	C	26	50	20120601	3	1796	4.04	0.000340613336497561	0.00241471308920957
5	C	26	50	20120601	3	1798	4.08	0.00020991171906304	0.00167092160821507
5	C	26	50	20120601	3	1800	4.12	0.00045432317798017	0.00208406288725893
5	C	26	50	20120601	3	1802	4.16	0.00039573231009105	0.00187432087382338
5	C	26	50	20120601	3	1804	4.2	0.000439869915372711	0.00250466414284431
5	C	26	50	20120601	3	1806	4.24	0.000551218020206161	0.0020870256646721
5	C	26	50	20120601	3	1808	4.28	0.00035665758936268	0.00273174441455456
5	C	26	50	20120601	3	1810	4.32	0.000390188592926550	0.00175860992015001
5	C	26	50	20120601	3	1812	4.36	0.00045516463504978	0.00160817295245257
5	C	26	50	20120601	3	1814	4.4	0.00040985323251134	0.00185096513684078
5	C	26	50	20120601	3	1816	4.44	0.00071993369819727	0.00291028180573635
5	C	26	50	20120601	3	1818	4.48	0.00053050686258521	0.00256735623006431
5	C	26	50	20120601	3	1820	4.52	0.000591162482275391	0.00208771155824985
5	C	26	50	20120601	3	1822	4.56	0.00060939876616219	0.00160824366313069
5	C	26	50	20120601	3	1824	4.6	0.000766100699940941	0.00146508989527947
5	C	26	50	20120601	3	1826	4.64	0.000372044232921300	0.00189016006572195
5	C	26	50	20120601	3	1828	4.68	0.00043374637064764	0.00266490868159681
5	C	26	50	20120601	3	1830	4.72	0.0006097028220781	0.00209352397599121
5	C	26	50	20120601	3	1832	4.76	0.00090349154752549	0.00241207558091575
5	C	26	50	20120601	3	1834	4.8	0.00101022224507778	0.00176638809474306
5	C	26	50	20120601	3	1836	4.84	0.00080849882254089	0.00162363737775712
5	C	26	50	20120601	3	1838	4.88	0.00082929483297558	0.00290735438366224
5	C	26	50	20120601	3	1840	4.92	0.00108533112737542	0.00211544428620799
5	C	26	50	20120601	3	1842	4.96	0.00104625640664705	0.00239106036737888
5	C	26	50	20120601	3	1844	5	0.00159531068010278	0.00166288180411298
5	C	26	50	20120601	3	1846	5.04	0.00127663886702544	0.0024124079211029
5	C	26	50	20120601	3	1848	5.08	0.00150395248397348	0.00202941767520883
5	C	26	50	20120601	3	1850	5.12	0.00147526516186074	0.00289567297963704
5	C	26	50	20120601	3	1852	5.16	0.00145763698980576	0.00262507028554476
5	C	26	50	20120601	3	1854	5.2	0.00138425344805422	0.00222793083295915
5	C	26	50	20120601	3	1856	5.24	0.0014891880943823	0.00259050690608036
5	C	26	50	20120601	3	1858	5.28	0.00156898509463921	0.00280379152448966
5	C	26	50	20120601	3	1860	5.32	0.00154359996119461	0.00240834912817889
5	C	26	50	20120601	3	1862	5.36	0.001482809991216	0.00273140500329959
5	C	26	50	20120601	3	1864	5.4	0.00140602526584695	0.00193117933009859
5	C	26	50	20120601	3	1866	5.44	0.00166965588707673	0.00256642284911315
5	C	26	50	20120601	3	1868	5.48	0.00164821640947116	0.00197921309374459
5	C	26	50	20120601	3	1870	5.52	0.0017743430460314	0.00262569961058001
5	C	26	50	20120601	3	1872	5.56	0.00148650815968161	0.00211956671874231
5	C	26	50	20120601	3	1874	5.6	0.00162020790986836	0.00255742137978864
5	C	26	50	20120601	3	1876	5.64	0.00177699469646085	0.00254028818248049
5	C	26	50	20120601	3	1878	5.68	0.00162360202241805	0.00268974934281989
5	C	26	50	20120601	3	1880	5.72	0.00116234919798226	0.00182031205787635
5	C	26	50	20120601	3	1882	5.76	0.00099801051096669	0.00243965981644983
5	C	26	50	20120601	3	1884	5.8	0.00076897155347256	0.00139133865800172
5	C	26	50	20120601	3	1886	5.84	0.00072545620215834	0.00158840931791841
5	C	26	50	20120601	3	1888	5.88	0.000509032029640571	0.00228552468028679
5	C	26	50	20120601	3	1890	5.92	0.000465283333088561	0.00203992528197727
5	C	26	50	20120601	3	1892	5.96	0.00039612828988851	0.00260258428990303
5	C	26	50	20120601	3	1894	6	0.00041726371157818	0.00187237633017511
5	C	26	50	20120601	3	1896	6.04	0.000502540789389281	0.00250501062516709
5	C	26	50	20120601	3	1898	6.08	0.00071354852396316	0.0027151415473323
5	C	26	50	20120601	3	1900	6.12	0.00065460410268344	0.00210475283167645
5	C	26	50	20120601	3	1902	6.16	0.000451197766007320	0.00245346961188641
5	C	26	50	20120601	3	1904	6.2	0.000205951921088391	0.00168646381526555
5	C	26	50	20120601	3	1906	6.24	0.00028166891521785	0.00293739227972704
5	C	26	50	20120601	3	1908	6.28	0.000433753441715451	0.00197036718791195
5	C	26	50	20120601	3	1910	6.32	0.00049287463969046	0.00258096096453434
5	C	26	50	20120601	3	1912	6.36	0.00024771364758527	0.00181418144208346
5	C	26	50	20120601	3	1914	6.4	0.000374589817333570	0.00154623746948844
5	C	26	50	20120601	3	1916	6.44	0.00047044521259122	0.00247985883696029
5	C	26	50	20120601	3	1918	6.48	0.00020273458523399	0.0017988301538639
5	C	26	50	20120601	3	1920	6.52	0.00038403676393022	0.00224129515112357
5	C	26	50	20120601	3	1922	6.56	0.00056516216593116	0.00268328638683985
5	C	26	50	20120601	3	1924	6.6	0.00024535898200392	0.00286858371884978
5	C	26	50	20120601	3	1926	6.64	0.00050211652532057	0.00190501637919468
5	C	26	50	20120601	3	1928	6.68	0.00048156093119147	0.00254950885490716
5	C	26	50	20120601	3	1930	6.72	0.00042024063112698	0.00208670746662057
5	C	26	50	20120601	3	1932	6.76	0.000326492414077261	0.00256888358071167
5	C	26	50	20120601	3	1934	6.8	0.00057926894621583	0.00186679725767155
5	C	26	50	20120601	3	1936	6.84	0.00046164880423326	0.00188293343441823
5	C	26	50	20120601	3	1938	6.88	0.00055256859415823	0.00223167849889943
5	C	26	50	20120601	3	1940	6.92	0.000554357574314631	0.00200094248513045
5	C	26	50	20120601	3	1942	6.96	0.00055614655447103	0.00177006505000523
5	C	26	50	20120601	3	1944	7	0.00064703806012475	0.0021189091094358
5	C	26	50	20120601	3	1946	7.04	0.000553162563854421	0.00260105693925566
5	C	26	50	20120601	3	1948	7.08	0.00055749005735528	0.00204374365859567
5	C	26	50	20120601	3	1950	7.12	0.00039686368094095	0.00246991691561681
5	C	26	50	20120601	3	1952	7.16	0.00060004374344709	0.00174999735955516
5	C	26	50	20120601	3	1954	7.2	0.00054887042569262	0.0023115744941057
5	C	26	50	20120601	3	1956	7.24	0.00050862190770748	0.00122176738080537
5	C	26	50	20120601	3	1958	7.28	0.00060304894726713	0.00112803330589128
5	C	26	50	20120601	3	1960	7.32	0.00055412422907684	0.00115440131776173
5	C	26	50	20120601	3	1962	7.36	0.00050519243981873	0.00118077640069999
5	C	26	50	20120601	3	1964	7.4	0.00045768900625862	0.00149485909076743
5	C	26	50	20120601	3	1966	7.44	0.000362788205155571	0.00212229615091769
5	C	26	50	20120601	3	1968	7.48	0.00036698841943582	0.00156433233201901
5	C	26	50	20120601	3	1970	7.52	0.0004592304990416	0.00174981351179205
5	C	26	50	20120601	3	1972	7.56	0.00042756625738007	0.00223295129110557
5	C	26	50	20120601	3	1974	7.6	0.00057439698049346	0.00257678196345753
5	C	26	50	20120601	3	1976	7.64	0.00060340957172554	0.00189318648274543
5	C	26	50	20120601	3	1978	7.68	0.00075023322377111	0.00223730706887768
5	C	26	50	20120601	3	1980	7.72	0.00044585203874155	0.00124703230609717
5	C	26	50	20120601	3	1982	7.76	0.00037029767917177	0.00165195700434364
5	C	26	50	20120601	3	1984	7.8	0.00050795015626536	0.00259581020693926
5	C	26	50	20120601	3	1986	7.84	0.000218283863352290	0.00261968920293993
5	C	26	50	20120601	3	1988	7.88	0.000275715076120260	0.00268383793012917
5	C	26	50	20120601	3	1990	7.92	0.00046123161123236	0.00215763734784139
5	C	26	50	20120601	3	1992	7.96	0.00060680368427523	0.0020660458064743
5	C	26	50	20120601	3	1994	8	0.00050444997769848	0.00191374207687453
5	C	26	50	20120601	3	1996	8.04	0.000635293016489241	0.00233728489666965
5	C	26	50	20120601	3	1998	8.08	0.00079100500077433	0.00156586675373418
5	C	26	50	20120601	3	2000	8.12	0.000534530300170161	0.00185980397160562
5	C	26	50	20120601	3	2002	8.16	0.0006813963786226	0.00220395284200911
5	C	26	50	20120601	3	2004	8.2	0.000656371869636411	0.00156588089586981
5	C	26	50	20120601	3	2006	8.24	0.000231223917448000	0.00171542690902295
5	C	26	50	20120601	3	2008	8.28	0.000523619642536451	0.00224871977232603
5	C	26	50	20120601	3	2010	8.32	0.00051282919305554	0.00177187524336507
5	C	26	50	20120601	3	2012	8.36	0.00049341911191197	0.00241037145357309
5	C	26	50	20120601	3	2014	8.4	0.00034652474918828	0.00206639228879708
5	C	26	50	20120601	3	2016	8.44	0.00047618691965445	0.0024668763564577
5	C	26	50	20120601	3	2018	8.48	0.00055798503210212	0.00237102096120006
5	C	26	50	20120601	3	2020	8.52	0.00023408062884399	0.00230860464562472
5	C	26	50	20120601	3	2022	8.56	0.00023820306137831	0.00175090245623508
5	C	26	50	20120601	3	2024	8.6	0.000323621560545650	0.00238372059899017
5	C	26	50	20120601	3	2026	8.64	0.000260130442662911	0.00183170354812126
5	C	26	50	20120601	3	2028	8.68	0.00040251346412263	0.00215213605708376
5	C	26	50	20120601	3	2030	8.72	0.00054477627742955	0.00247233522080846
5	C	26	50	20120601	3	2032	8.76	0.0001895682569683	0.00220989961003889
5	C	26	50	20120601	3	2034	8.8	0.00029451704543201	0.00177089943600703
5	C	26	50	20120601	3	2036	8.84	0.0001735947147813	0.00223831823157477
5	C	26	50	20120601	3	2038	8.88	0.000253469496784130	0.00159162665377281
5	C	26	50	20120601	3	2040	8.92	0.000212372450661570	0.002070040959788
5	C	26	50	20120601	3	2042	8.96	0.00045172809609321	0.00155113771948207
5	C	26	50	20120601	3	2044	9	0.00028786317062104	0.00259354039417165
5	C	26	50	20120601	3	2046	9.04	0.000102537554339860	0.00235184422529428
5	C	26	50	20120601	3	2048	9.08	0.000316274721089121	0.00156593039334449
5	C	26	50	20120601	3	2050	9.12	0.000316274721089121	0.00156593039334449
5	C	26	50	20120601	3	2052	9.16	0.000388852161110100	0.00228897536137898
5	C	26	50	20120601	3	2054	9.2	0.000191647150904990	0.00153328327325710
5	C	26	50	20120601	3	2056	9.24	0.000392097781235751	0.00185998074830091
5	C	26	50	20120601	3	2058	9.28	0.000206560032920211	0.00238657023931835
5	C	26	50	20120601	3	2060	9.32	0.000319944605283480	0.00181995850448575
5	C	26	50	20120601	3	2062	9.36	0.000424999459764361	0.00236856730066934
5	C	26	50	20120601	3	2064	9.4	0.000132582521472481	0.0018354229297903
5	C	26	50	20120601	3	2066	9.44	0.000171989582388000	0.00238941987964653
5	C	26	50	20120601	3	2068	9.48	0.000106002377567671	0.00165170951697023
5	C	26	50	20120601	3	2070	9.52	0.000436850569417051	0.00162439398201299
5	C	26	50	20120601	3	2072	9.56	0.000312244212436350	0.00163468945674707
5	C	26	50	20120601	3	2074	9.6	1.24733636201304e-05	0.00193215513745662
5	C	26	50	20120601	3	2076	9.64	0.000146653946418090	0.00212362551166632
5	C	26	50	20120601	3	2078	9.68	0.000119486903884900	0.00276514106783
5	C	26	50	20120601	3	2080	9.72	0.00046425095718803	0.00232266899950252
5	C	26	50	20120601	3	2082	9.76	0.00057059981707848	0.00238796323967729
5	C	26	50	20120601	3	2084	9.8	0.000145847844687541	0.00194836202488142
5	C	26	50	20120601	3	2086	9.84	0.00023165525258452	0.00210052433312495
5	C	26	50	20120601	3	2088	9.88	0.00033805360994966	0.00216585392863878
5	C	26	50	20120601	3	2090	9.92	0.00037584139633627	0.00253403028746699
5	C	26	50	20120601	3	2092	9.96	0.00040477620582243	0.00314161886026934
5	C	26	50	20120601	3	2094	10	0.00044983304991963	0.00254458032064229
5	C	26	50	20120601	3	2096	10.04	0.00045210993375505	0.00224741162478083
5	C	26	50	20120601	3	2098	10.08	0.00041392616757098	0.0028545335071076
5	C	26	50	20120601	3	2100	10.12	0.000147537829894570	0.00219704440875692
5	C	26	50	20120601	3	2102	10.16	0.000151589551750771	0.00163920079801104
5	C	26	50	20120601	3	2104	10.2	0.000399663823794451	0.00221732423124135
5	C	26	50	20120601	3	2106	10.24	-1.50330901680295e-05	0.00154016342223805
5	C	26	50	20120601	3	2108	10.28	0.00036367208863205	0.00214911671112809
5	C	26	50	20120601	3	2110	10.32	0.00033633534047138	0.00279060398302053
5	C	26	50	20120601	3	2112	10.36	0.00031736366553214	0.00231798088154325
5	C	26	50	20120601	3	2114	10.4	0.000298370777389471	0.00184481330784446
5	C	26	50	20120601	3	2116	10.44	0.000271069384567861	0.00248677434128029
5	C	26	50	20120601	3	2118	10.48	0.00025204821215394	0.00201380475748023
5	C	26	50	20120601	3	2120	10.52	0.000231697678991390	0.00265812045649742
5	C	26	50	20120601	3	2122	10.56	0.000207443916396701	0.00171728659985747
5	C	26	50	20120601	3	2124	10.6	-1.96575685169897e-05	0.0022748615100265
5	C	26	50	20120601	3	2126	10.64	-3.10207744906501e-05	0.00213532812889495
5	C	26	50	20120601	3	2128	10.68	-4.23910515321398e-05	0.00199574525028873
5	C	26	50	20120601	3	2130	10.72	0.00024753687088997	0.00268066302068164
5	C	26	50	20120601	3	2132	10.76	0.00041407465999503	0.00205720697170946
5	C	26	50	20120601	3	2134	10.8	0.000100974848353440	0.00272897962704012
5	C	26	50	20120601	3	2136	10.84	0.00014788431221735	0.00224792074166329
5	C	26	50	20120601	3	2138	10.88	8.63518801185008e-05	0.00178477994212172
5	C	26	50	20120601	3	2140	10.92	-9.45189634412097e-05	0.00259743655253599
5	C	26	50	20120601	3	2142	10.96	0.000249622835894471	0.00210122436883833
5	C	26	50	20120601	3	2144	11	0.00032220734698327	0.00282331474271822
5	C	26	50	20120601	3	2146	11.04	-3.11126983721949e-06	0.00198685691804922
5	C	26	50	20120601	3	2148	11.08	8.23001582623004e-05	0.0026399336700853
5	C	26	50	20120601	3	2150	11.12	0.000131302658198530	0.0020907804016802
5	C	26	50	20120601	3	2152	11.16	0.000185756951417711	0.00256370048800558
5	C	26	50	20120601	3	2154	11.2	0.000346326759289551	0.00277307480591491
5	C	26	50	20120601	3	2156	11.24	0.000128573226023151	0.00206716303518857
5	C	26	50	20120601	3	2158	11.28	0.00027220075541776	0.00264082462462959
5	C	26	50	20120601	3	2160	11.32	0.00041026335444443	0.00192658313602087
5	C	26	50	20120601	3	2162	11.36	0.000539918453842800	0.00232720155396992
5	C	26	50	20120601	3	2164	11.4	0.00027220782648557	0.00164591831243231
5	C	26	50	20120601	3	2166	11.44	0.000200436488195141	0.00220934099568175
5	C	26	50	20120601	3	2168	11.48	0.000179513198539830	0.0017428131546583
5	C	26	50	20120601	3	2170	11.52	0.00048622076487949	0.00244623590951487
5	C	26	50	20120601	3	2172	11.56	0.000467326871686191	0.00197320975717231
5	C	26	50	20120601	3	2174	11.6	0.000420983093247220	0.0021421517093334
5	C	26	50	20120601	3	2176	11.64	0.000414767624640591	0.00295907924470603
5	C	26	50	20120601	3	2178	11.68	0.000325177195464261	0.00229861322680655
5	C	26	50	20120601	3	2180	11.72	0.000137199928753620	0.00277094641450354
5	C	26	50	20120601	3	2182	11.76	0.000250492577235330	0.00220487915189246
5	C	26	50	20120601	3	2184	11.8	0.00039841224479175	0.00179452387356647
5	C	26	50	20120601	3	2186	11.84	0.00012756913439386	0.00259910532453959
5	C	26	50	20120601	3	2188	11.88	0.00053792441271985	0.00278225305193472
5	C	26	50	20120601	3	2190	11.92	0.000188578307474640	0.00295903681829916
5	C	26	50	20120601	3	2192	11.96	0.000208921769569380	0.00191334609707706
5	C	26	50	20120601	3	2194	12	0.000334178664788761	0.00203914039345015
5	C	26	50	20120601	3	2196	12.04	9.54523443923699e-05	0.00220212143544584
5	C	26	50	20120601	3	2198	12.08	0.000128361093988790	0.00180714572961065
5	C	26	50	20120601	3	2200	12.12	0.00018609636267267	0.00213269062060113
5	C	26	50	20120601	3	2202	12.16	0.00031617572613975	0.00304488665260302
5	C	26	50	20120601	3	2204	12.2	0.000108095413639990	0.0027460138293989
5	C	26	50	20120601	3	2206	12.24	0.00017768886304437	0.00209437250412863
5	C	26	50	20120601	3	2208	12.28	0.000395336330293591	0.00253351409951672
5	C	26	50	20120601	3	2210	12.32	0.00029562013201066	0.00243228469272206
5	C	26	50	20120601	3	2212	12.36	0.00035991735162395	0.00186978831935597
5	C	26	50	20120601	3	2214	12.4	1.01611244456498e-05	0.00245581720639994
5	C	26	50	20120601	3	2216	12.44	0.000200556696347940	0.00219865661221802
5	C	26	50	20120601	3	2218	12.48	0.000334334228280620	0.00192246777455437
5	C	26	50	20120601	3	2220	12.52	0.00036092144325324	0.00267820936015093
5	C	26	50	20120601	3	2222	12.56	0.000208108596771010	0.00226253663883041
5	C	26	50	20120601	3	2224	12.6	0.000260187011205401	0.00305325879689227
5	C	26	50	20120601	3	2226	12.64	0.000260187011205401	0.00305325879689227
5	C	26	50	20120601	3	2228	12.68	0.00020424779374573	0.00294664830749277
5	C	26	50	20120601	3	2230	12.72	0.000219323310320631	0.00241339079952875
5	C	26	50	20120601	3	2232	12.76	-2.91045151136395e-05	0.00226251542562698
5	C	26	50	20120601	3	2234	12.8	0.000228508627408240	0.00285615985270433
5	C	26	50	20120601	3	2236	12.84	7.564628345134e-05	0.00244066390807912
5	C	26	50	20120601	3	2238	12.88	5.77564818873208e-05	0.00269246463285965
5	C	26	50	20120601	3	2240	12.92	5.71837253945506e-05	0.00277197879040408
5	C	26	50	20120601	3	2242	12.96	5.603821240903e-05	0.00293099296335731
5	C	26	50	20120601	3	2244	13	-0.000168531830228000	0.00233813342480707
5	C	26	50	20120601	3	2246	13.04	1.25370032304402e-05	0.00171090849669116
5	C	26	50	20120601	3	2248	13.08	0.000100564726420350	0.00250154580193928
5	C	26	50	20120601	3	2250	13.12	0.000132603734675911	0.0018116994972815
5	C	26	50	20120601	3	2252	13.16	0.00021451498420856	0.00198519521711343
5	C	26	50	20120601	3	2254	13.2	8.27173512632003e-05	0.00267454654702438
5	C	26	50	20120601	3	2256	13.24	0.00016351844314939	0.002282434623653
5	C	26	50	20120601	3	2258	13.28	0.000135121034816940	0.00189895647407992
5	C	26	50	20120601	3	2260	13.32	0.00032852181053927	0.0031554215846381
5	C	26	50	20120601	3	2262	13.36	0.000113455283041380	0.00293209604993596
5	C	26	50	20120601	3	2264	13.4	0.00030378014426555	0.00267524658273775
5	C	26	50	20120601	3	2266	13.44	5.28986583005608e-05	0.00300004901160798
5	C	26	50	20120601	3	2268	13.48	0.00021561807078721	0.00217775453576615
5	C	26	50	20120601	3	2270	13.52	0.00037024111062927	0.00246952800688715
5	C	26	50	20120601	3	2272	13.56	0.000119274771850550	0.00279450014138487
5	C	26	50	20120601	3	2274	13.6	0.00015216937931134	0.00240013254738151
5	C	26	50	20120601	3	2276	13.64	0.000185099342111200	0.00200534776037724
5	C	26	50	20120601	3	2278	13.68	0.00024279925545602	0.00233073001680804
5	C	26	50	20120601	3	2280	13.72	0.0003383718080012	0.00208679231943431
5	C	26	50	20120601	3	2282	13.76	0.000145614499449741	0.00245083917466039
5	C	26	50	20120601	3	2284	13.8	0.000317611152905560	0.00200015759660333
5	C	26	50	20120601	3	2286	13.84	5.79827560572999e-05	0.00270908164221753
5	C	26	50	20120601	3	2288	13.88	0.00042022648899135	0.00227359578888817
5	C	26	50	20120601	3	2290	13.92	7.72160605055708e-05	0.00285055956699734
5	C	26	50	20120601	3	2292	13.96	6.73094945011499e-05	0.00221518876876216
5	C	26	50	20120601	3	2294	14	0.000172548196745141	0.00274022262486099
5	C	26	50	20120601	3	2296	14.04	0.000296362594130900	0.00226668735563598
5	C	26	50	20120601	3	2298	14.08	3.51714912962204e-05	0.00288192682381077
5	C	26	50	20120601	3	2300	14.12	0.000187644926523470	0.0023498926105782
5	C	26	50	20120601	3	2302	14.16	0.000223558879939941	0.00187882514401953
5	C	26	50	20120601	3	2304	14.2	0.00028719141917892	0.00205193195512181
5	C	26	50	20120601	3	2306	14.24	2.69619815666403e-05	0.00273337076015129
5	C	26	50	20120601	3	2308	14.28	9.76231622106102e-05	0.00289531942624644
5	C	26	50	20120601	3	2310	14.32	0.000176394857634790	0.00194308700829377
5	C	26	50	20120601	3	2312	14.36	0.000107437804333480	0.00250587329544014
5	C	26	50	20120601	3	2314	14.4	0.000262032559904301	0.00279740635025554
5	C	26	50	20120601	3	2316	14.44	8.95904291763061e-06	0.00229871222175592
5	C	26	50	20120601	3	2318	14.48	3.05399418794507e-05	0.00293875699581473
5	C	26	50	20120601	3	2320	14.52	6.00757921296099e-05	0.00246512980270817
5	C	26	50	20120601	3	2322	14.56	8.16213357523604e-05	0.00310491294725795
5	C	26	50	20120601	3	2324	14.6	0.00011117839920596	0.00263147667298231
5	C	26	50	20120601	3	2326	14.64	0.00026575194157334	0.00292291780391615
5	C	26	50	20120601	3	2328	14.68	0.00025364627347942	0.00245307363208894
5	C	26	50	20120601	3	2330	14.72	0.00022119714329077	0.00262705725559989
5	C	26	50	20120601	3	2332	14.76	8.56377022695008e-05	0.00242961182908917
5	C	26	50	20120601	3	2334	14.8	-0.000125617519677790	0.00305714081312099
5	C	26	50	20120601	3	2336	14.84	-0.000315489832562	0.00265902555317733
5	C	26	50	20120601	3	2338	14.88	-0.000142149676221929	0.00252355803603762
5	C	26	50	20120601	3	2340	14.92	0.0001757443193961	0.00287836300563359
5	C	26	50	20120601	3	2342	14.96	0.000135212958698490	0.00288170054964079
5	C	26	50	20120601	3	2344	15	-3.537655226276e-05	0.0028711010189908
5	C	26	50	20120601	3	2346	15.04	3.96616193567498e-05	0.0025755728108617
5	C	26	50	20120601	3	2348	15.08	-0.00057862547904495	0.00130888293624755
5	C	26	50	20120601	3	2350	15.12	-0.000661484251664393	-0.000318480894246402
5	C	26	50	20120601	3	2352	15.16	-0.00043259378659431	0.0005678633138353
5	C	26	50	20120601	3	2354	15.2	-0.00039177958318422	0.00107488716021730
5	C	26	50	20120601	3	2356	15.24	-0.000302804336907520	0.000970341422618869
5	C	26	50	20120601	3	2358	15.28	-0.00034863192739622	0.00175573199555058
5	C	26	50	20120601	3	2360	15.32	-0.00021423214149609	0.00153256202434029
5	C	26	50	20120601	3	2362	15.36	-0.000258857650456770	0.00160903562272562
5	C	26	50	20120601	3	2364	15.4	-0.00030349023048527	0.00168548800790751
5	C	26	50	20120601	3	2366	15.44	5.78554768366803e-05	0.00172840938952553
5	C	26	50	20120601	3	2368	15.48	-0.000155167512063580	0.00156624152032821
5	C	26	50	20120601	3	2370	15.52	-0.000155011948571719	0.00126317555391166
5	C	26	50	20120601	3	2372	15.56	-0.000368183429896019	0.00110083090801904
5	C	26	50	20120601	3	2374	15.6	-0.000102127432406770	0.000831649498556938
5	C	26	50	20120601	3	2376	15.64	-0.000339404183901730	0.00102956868661106
5	C	26	50	20120601	3	2378	15.68	-0.00016209715851921	0.00144756071817386
5	C	26	50	20120601	3	2380	15.72	-1.32723942828702e-05	0.00118830001685181
5	C	26	50	20120601	3	2382	15.76	-0.000252147207103310	0.00148719405325936
5	C	26	50	20120601	3	2384	15.8	-0.00024918442969014	0.00104994043297704
5	C	26	50	20120601	3	2386	15.84	-0.00010030309691131	0.00079042517321377
5	C	26	50	20120601	3	2388	15.88	-0.00032613178961886	0.00141243165328451
5	C	26	50	20120601	3	2390	15.92	-0.000358842549316550	0.00124593629058633
5	C	26	50	20120601	3	2392	15.96	-0.00044320745937992	0.00196178998265615
5	C	26	50	20120601	3	2394	16	-0.000387027825614649	0.000824712781033499
5	C	26	50	20120601	3	2396	16.04	-0.000177787857993729	0.000824366298710718
5	C	26	50	20120601	3	2398	16.08	-0.000286922718602070	0.00194988230446097
5	C	26	50	20120601	3	2400	16.12	-0.00041217961382145	0.00222675703570238
5	C	26	50	20120601	3	2402	16.16	-0.00042644195759798	0.00145788447717918
5	C	26	50	20120601	3	2404	16.2	-0.0004480228565598	0.00180503148033491
5	C	26	50	20120601	3	2406	16.24	-0.000469603755521610	0.00215188149864253
5	C	26	50	20120601	3	2408	16.28	-9.95252794520098e-05	0.00169652594476183
5	C	26	50	20120601	3	2410	16.32	-8.39689302658993e-05	0.00237205333710059
5	C	26	50	20120601	3	2412	16.36	-0.000294368553007959	0.00187267331502321
5	C	26	50	20120601	3	2414	16.4	-0.000508636049843109	0.00203329969143755
5	C	26	50	20120601	3	2416	16.44	-0.00072280455172889	0.00219385535717377
5	C	26	50	20120601	3	2418	16.48	-0.00053858202202636	0.00206720546159544
5	C	26	50	20120601	3	2420	16.52	-0.00021479075585323	0.00166872957719339
5	C	26	50	20120601	3	2422	16.56	-0.00025478471539714	0.00212820756360841
5	C	26	50	20120601	3	2424	16.6	-0.00029472917746637	0.00258716936207316
5	C	26	50	20120601	3	2426	16.64	-0.000632577726449486	0.00128812228115192
5	C	26	50	20120601	3	2428	16.68	-0.000686784532295247	0.00159707137598794
5	C	26	50	20120601	3	2430	16.72	-0.000757869977007931	0.00216052941457644
5	C	26	50	20120601	3	2432	16.76	-0.000944100689969031	0.00200442145049389
5	C	26	50	20120601	3	2434	16.8	-0.000661031703324434	0.00163788557939803
5	C	26	50	20120601	3	2436	16.84	-0.0009332960983525	0.00138276145274592
5	C	26	50	20120601	3	2438	16.88	-0.000663754064432	0.00154653445433654
5	C	26	50	20120601	3	2440	16.92	-0.00050056089040196	0.00183057217727137
5	C	26	50	20120601	3	2442	16.96	-0.000654399041716902	0.00207022480755111
5	C	26	50	20120601	3	2444	17	-0.000541290240998299	0.00199897672827875
5	C	26	50	20120601	3	2446	17.04	-0.00029702727450522	0.000922887486533438
5	C	26	50	20120601	3	2448	17.08	-0.00019050163791947	0.000643007551471998
5	C	26	50	20120601	3	2450	17.12	-0.00029702727450522	0.000922887486533438
5	C	26	50	20120601	3	2452	17.16	-0.00029716162479365	0.00094347136493378
5	C	26	50	20120601	3	2454	17.2	-0.000190317790156359	0.0005943161785195
5	C	26	50	20120601	3	2456	17.24	7.52715168573104e-05	0.0005941181886208
5	C	26	50	20120601	3	2458	17.28	7.52715168573104e-05	0.0005941181886208
5	C	26	50	20120601	3	2460	17.32	7.52715168573104e-05	0.0005941181886208
5	C	26	50	20120601	3	2462	17.36	-0.000123885108063880	0.00119188504823243
5	C	26	50	20120601	3	2464	17.4	0.000186513555673571	0.000941038917606499
5	C	26	50	20120601	3	2466	17.44	0.000336370695810440	0.00126780003226062
5	C	26	50	20120601	3	2468	17.48	0.000193011866992681	0.000720881221284099
5	C	26	50	20120601	3	2470	17.52	0.000525422764828471	0.00151269939485676
5	C	26	50	20120601	3	2472	17.56	0.00030989661792282	0.00200549625280129
5	C	26	50	20120601	3	2474	17.6	0.00034839858215842	0.00213950005890396
5	C	26	50	20120601	3	2476	17.64	0.000439325443151201	0.00248802592028299
5	C	26	50	20120601	3	2478	17.68	0.0004305078215898	0.00174578300313928
5	C	26	50	20120601	3	2480	17.72	0.000632959564111321	0.00206132940424378
5	C	26	50	20120601	3	2482	17.76	0.000258532381337421	0.00257234133287168
5	C	26	50	20120601	3	2484	17.8	0.00037096235954609	0.00194758420742211
5	C	26	50	20120601	3	2486	17.84	0.000401523514628970	0.00203079653343215
5	C	26	50	20120601	3	2488	17.88	0.00064104179462029	0.00288596440353135
5	C	26	50	20120601	3	2490	17.92	0.0003489218411765	0.00266893919024957
5	C	26	50	20120601	3	2492	17.96	0.000273233131318291	0.0020183160987442
5	C	26	50	20120601	3	2494	18	0.00036915923725406	0.00259978414704953
5	C	26	50	20120601	3	2496	18.04	0.000429539085299580	0.00227664341911509
5	C	26	50	20120601	3	2498	18.08	0.000351106801130371	0.00307807824491192
5	C	26	50	20120601	3	2500	18.12	0.000290309760083951	0.00266935638325047
5	C	26	50	20120601	3	2502	18.16	0.00033197249163146	0.00251749813092285
5	C	26	50	20120601	3	2504	18.2	0.00039505348758111	0.0023062075536365
5	C	26	50	20120601	3	2506	18.24	0.00029274220741123	0.00314989200960922
5	C	26	50	20120601	3	2508	18.28	0.00072955035042141	0.00279616891338847
5	C	26	50	20120601	3	2510	18.32	0.00054981794877941	0.00244789053938284
5	C	26	50	20120601	3	2512	18.36	0.00030971984122752	0.00242642984857383
5	C	26	50	20120601	3	2514	18.4	0.000385153992644501	0.00237895469928497
5	C	26	50	20120601	3	2516	18.44	0.00055063112157778	0.00352665971582885
5	C	26	50	20120601	3	2518	18.48	0.00060789262871826	0.00360128776551528
5	C	26	50	20120601	3	2520	18.52	0.00027005822187077	0.00284852309946752
5	C	26	50	20120601	3	2522	18.56	0.00023059459241274	0.00270341771690023
5	C	26	50	20120601	3	2524	18.6	-0.00159512683233967	0.000128417662531299
5	C	26	50	20120601	3	2526	18.64	-0.00166778205410659	-0.000120179868530502
5	C	26	50	20120601	3	2528	18.68	-0.00150098970656031	0.000868114995262729
5	C	26	50	20120601	3	2530	18.72	-0.00166884271427837	0.0006024125511641
5	C	26	50	20120601	3	2532	18.76	-0.00191886152997031	0.000566364247459199
5	C	26	50	20120601	3	2534	18.8	-0.00164988518147476	0.000718752829872699
5	C	26	50	20120601	3	2536	18.84	-0.00155805322380206	0.000812819244973939
5	C	26	50	20120601	3	2538	18.88	-0.00155805322380206	0.000812819244973939
5	C	26	50	20120601	3	2540	18.92	-0.00163407427384743	0.000552837294735098
5	C	26	50	20120601	3	2542	18.96	-0.00133107194704118	0.000863306669150659
5	C	26	50	20120601	3	2544	19	-0.00123136281982607	0.00119035062651725
5	C	26	50	20120601	3	2546	19.04	-0.00112536751332620	0.000398886006335197
5	C	26	50	20120601	3	2548	19.08	-0.00137197807433282	0.0006768213977483
5	C	26	50	20120601	3	2550	19.12	-0.00141583990796983	0.00128399277754979
5	C	26	50	20120601	3	2552	19.16	-0.00143204679539462	0.00160429800729167
5	C	26	50	20120601	3	2554	19.2	-0.00125983093883664	0.00190879940047403
5	C	26	50	20120601	3	2556	19.24	-0.00149337416652693	0.00224654188343998
5	C	26	50	20120601	3	2558	19.28	-0.00131516911553230	0.00143516513629966
5	C	26	50	20120601	3	2560	19.32	-0.00152810725161881	0.00187962417468228
5	C	26	50	20120601	3	2562	19.36	-0.00142717482967224	0.00127221944964303
5	C	26	50	20120601	3	2564	19.4	-0.00136074921864758	0.00204299412540762
5	C	26	50	20120601	3	2566	19.44	-0.00150236856478362	0.00138660104256777
5	C	26	50	20120601	3	2568	19.48	-0.00169509051799602	0.000843875374803659
5	C	26	50	20120601	3	2570	19.52	-0.00160248781393183	0.000785411786135149
5	C	26	50	20120601	3	2572	19.56	-0.00133039312453124	0.00097538309396873
5	C	26	50	20120601	3	2574	19.6	-0.00140193818865170	0.00127303262244140
5	C	26	50	20120601	3	2576	19.64	-0.00150794763728718	0.00155246708023069
5	C	26	50	20120601	3	2578	19.68	-0.00172284445915759	0.00125012943379876
5	C	26	50	20120601	3	2580	19.72	-0.00153166399872818	0.00091397794109049
5	C	26	50	20120601	3	2582	19.76	-0.00175226010125495	0.00172881244039081
5	C	26	50	20120601	3	2584	19.8	-0.00175924631625307	0.00187869079373111
5	C	26	50	20120601	3	2586	19.84	-0.00182991456796485	0.00215925662237031
5	C	26	50	20120601	3	2588	19.88	-0.00164719817570625	0.0022933382102189
5	C	26	50	20120601	3	2590	19.92	-0.00143605609084395	0.00223136737191571
5	C	26	50	20120601	3	2592	19.96	-0.00159029729302417	0.00190112729189816
5	C	26	50	20120601	3	2594	20	-0.00159294894345362	0.00241569596763542
5	C	26	50	20120601	3	2596	20.04	-0.00133721670496969	0.00147173669902263
5	C	26	50	20120601	3	2598	20.08	-0.00145492877083382	0.00180026558062971
5	C	26	50	20120601	3	2600	20.12	-0.00152006037644891	0.00232010927295462
5	C	26	50	20120601	3	2602	20.16	-0.00170397177916772	0.00145907241657158
5	C	26	50	20120601	3	2604	20.2	-0.00195464820416616	0.00141777030948247
5	C	26	50	20120601	3	2606	20.24	-0.00198681449164234	0.00186708717145184
5	C	26	50	20120601	3	2608	20.28	-0.00210347296840250	0.00203600083934168
5	C	26	50	20120601	3	2610	20.32	-0.00185455723928921	0.00219391192571626
5	C	26	50	20120601	3	2612	20.36	-0.00200607608036186	0.00126938395145047
5	C	26	50	20120601	3	2614	20.4	-0.00200717916694051	0.00150875373901774
5	C	26	50	20120601	3	2616	20.44	-0.00200791455799294	0.00166827702885343
5	C	26	50	20120601	3	2618	20.48	-0.00217375938245244	0.00177951906766969
5	C	26	50	20120601	3	2620	20.52	-0.00214642970535958	0.00238859963578035
5	C	26	50	20120601	3	2622	20.56	-0.0021429860953352	0.00161643195965683
5	C	26	50	20120601	3	2624	20.6	-0.00214451344598256	0.00195977472832977
5	C	26	50	20120601	3	2626	20.64	-0.00214604786769774	0.00230282758322242
5	C	26	50	20120601	3	2628	20.68	-0.00215833031248695	0.00142015325933507
5	C	26	50	20120601	3	2630	20.72	-0.00229753842449914	0.00143482572504469
5	C	26	50	20120601	3	2632	20.76	-0.00253102508364694	0.00128233107661400
5	C	26	50	20120601	3	2634	20.8	-0.00225845663270296	0.00131593986192379
5	C	26	50	20120601	3	2636	20.84	-0.00249197157612201	0.00116340278708623
5	C	26	50	20120601	3	2638	20.88	-0.00236124874548405	0.00215688074358552
5	C	26	50	20120601	3	2640	20.92	-0.0024981658315252	0.00163606124390257
5	C	26	50	20120601	3	2642	20.96	-0.00225352102737028	0.0013479435148403
5	C	26	50	20120601	3	2644	21	-0.00238999970720710	0.00118667367125508
5	C	26	50	20120601	3	2646	21.04	-0.00235105226569934	0.000862649059844158
5	C	26	50	20120601	3	2648	21.08	-0.00205530485446807	0.00189902011369022
5	C	26	50	20120601	3	2650	21.12	-0.00246090837522448	0.00191198138098937
5	C	26	50	20120601	3	2652	21.16	-0.00227020874740628	0.00157639557370605
5	C	26	50	20120601	3	2654	21.2	-0.00253163319547876	0.0016149258222129
5	C	26	50	20120601	3	2656	21.24	-0.00256851588518545	0.00161796638137201
5	C	26	50	20120601	3	2658	21.28	-0.00259064832743659	0.00177618859473031
5	C	26	50	20120601	3	2660	21.32	-0.00239965878583810	0.00169844927520666
5	C	26	50	20120601	3	2662	21.36	-0.00220861974676493	0.00162068874247957
5	C	26	50	20120601	3	2664	21.4	-0.00242341757368597	0.00157644507118073
5	C	26	50	20120601	3	2666	21.44	-0.00252401765544538	0.00170378793140462
5	C	26	50	20120601	3	2668	21.48	-0.00218256286187821	0.00154166955968198
5	C	26	50	20120601	3	2670	21.52	-0.00211777066751809	0.00142811528169123
5	C	26	50	20120601	3	2672	21.56	-0.00221844145995561	0.00155550056832199
5	C	26	50	20120601	3	2674	21.6	-0.00234950370184854	0.00179518855394079
5	C	26	50	20120601	3	2676	21.64	-0.00252332469079982	0.00205732717986227
5	C	26	50	20120601	3	2678	21.68	-0.00237120480896316	0.0016433515148166
5	C	26	50	20120601	3	2680	21.72	-0.00240436811700081	0.00211791915994214
5	C	26	50	20120601	3	2682	21.76	-0.00228939962544768	0.00189938780921644
5	C	26	50	20120601	3	2684	21.8	-0.00233670506910907	0.00243192406826365
5	C	26	50	20120601	3	2686	21.84	-0.00242155081178364	0.00194599321716444
5	C	26	50	20120601	3	2688	21.88	-0.0025109786064003	0.00257475963806334
5	C	26	50	20120601	3	2690	21.92	-0.00221499077886343	0.00199030052807359
5	C	26	50	20120601	3	2692	21.96	-0.00262279340170933	0.00258101753307683
5	C	26	50	20120601	3	2694	22	-0.00262279340170933	0.00258101753307683
5	C	26	50	20120601	3	2696	22.04	-0.00272923418548134	0.00214418817686322
5	C	26	50	20120601	3	2698	22.08	-0.00240478531000171	0.0021174171141275
5	C	26	50	20120601	3	2700	22.12	-0.00238418021839793	0.00188192227172113
5	C	26	50	20120601	3	2702	22.16	-0.00238944109284996	0.00157643800011292
5	C	26	50	20120601	3	2704	22.2	-0.00245005428613327	0.00146020378742147
5	C	26	50	20120601	3	2706	22.24	-0.00256958361642504	0.00169501980731790
5	C	26	50	20120601	3	2708	22.28	-0.00269612037491838	0.00183647651889427
5	C	26	50	20120601	3	2710	22.32	-0.0024746262467795	0.00208208298827161
5	C	26	50	20120601	3	2712	22.36	-0.00263972860911875	0.00148300091004693
5	C	26	50	20120601	3	2714	22.4	-0.00252919367708367	0.00115887730368664
5	C	26	50	20120601	3	2716	22.44	-0.00246887746864846	0.00192359914540427
5	C	26	50	20120601	3	2718	22.48	-0.0028157981976342	0.00120281691906957
5	C	26	50	20120601	3	2720	22.52	-0.00276498550433813	0.00209135315817296
5	C	26	50	20120601	3	2722	22.56	-0.00271775077135487	0.00137635506530837
5	C	26	50	20120601	3	2724	22.6	-0.00258172463985802	0.0011789379230689
5	C	26	50	20120601	3	2726	22.64	-0.00264716030138902	0.00228113354717562
5	C	26	50	20120601	3	2728	22.68	-0.00256195393425604	0.00208837623862417
5	C	26	50	20120601	3	2730	22.72	-0.00250528639681175	0.00240204880675852
5	C	26	50	20120601	3	2732	22.76	-0.00256633092523159	0.00238822486918632
5	C	26	50	20120601	3	2734	22.8	-0.00278402788995549	0.00122624336673028
5	C	26	50	20120601	3	2736	22.84	-0.00273047162234842	0.00187484413284146
5	C	26	50	20120601	3	2738	22.88	-0.00269175045501064	0.00235464436814777
5	C	26	50	20120601	3	2740	22.92	-0.00270708760109458	0.00283834076181843
5	C	26	50	20120601	3	2742	22.96	-0.00285375568964829	0.00209269666105722
5	C	26	50	20120601	3	2744	23	-0.00259911239560739	0.00242780870679715
5	C	26	50	20120601	3	2746	23.04	-0.00271009280491462	0.0022064489289467
5	C	26	50	20120601	3	2748	23.08	-0.00293908933600189	0.0020023991250997
5	C	26	50	20120601	3	2750	23.12	-0.00273659516707349	0.00234573482270482
5	C	26	50	20120601	3	2752	23.16	-0.00281549414171829	0.00268846947954594
5	C	26	50	20120601	3	2754	23.2	-0.00296229658056043	0.00194254960714007
5	C	26	50	20120601	3	2756	23.24	-0.00273355460791439	0.00222093047582540
5	C	26	50	20120601	3	2758	23.28	-0.00279461327846985	0.00220709239611758
5	C	26	50	20120601	3	2760	23.32	-0.00259188576430367	-5.46169277788021e-05
5	C	26	50	20120601	3	2762	23.36	-0.00246607732579496	-0.0017913136087799
5	C	26	50	20120601	3	2764	23.4	-0.00249516769877297	-0.00110554731024950
5	C	26	50	20120601	3	2766	23.44	-0.00269337680060737	-0.00143969061969920
5	C	26	50	20120601	3	2768	23.48	-0.00275027768328945	-0.0016701013643489
5	C	26	50	20120601	3	2770	23.52	-0.00309970864134841	-0.00157075993266000
5	C	26	50	20120601	3	2772	23.56	-0.00299854994523186	-0.0017304670702588
5	C	26	50	20120601	3	2774	23.6	-0.00289792157920121	-0.0013873576468236
5	C	26	50	20120601	3	2776	23.64	-0.00263841339050574	-0.0021465923399192
5	C	26	50	20120601	3	2778	23.68	-0.00279619719765971	-0.001607479987807
5	C	26	50	20120601	3	2780	23.72	-0.00289391228375188	-0.0010740598452833
5	C	26	50	20120601	3	2782	23.76	-0.00276103984849911	-0.0017705388115486
5	C	26	50	20120601	3	2784	23.8	-0.00283136868895593	-0.0021951422915155
5	C	26	50	20120601	3	2786	23.84	-0.00297822062527275	-0.00132250181285320
5	C	26	50	20120601	3	2788	23.88	-0.00288502395151236	-0.0016748672640541
5	C	26	50	20120601	3	2790	23.92	-0.00319932584468197	-0.0019936380720808
5	C	26	50	20120601	3	2792	23.96	-0.00327409531572464	-0.0022175505054113
5	C	26	50	20120601	3	2794	24	-0.00333668840799527	-0.0013186905073026
5	C	26	50	20120601	3	2796	24.04	-0.00295277892328566	-0.0013344943438621
5	C	26	50	20120601	3	2798	24.08	-0.00299788526485755	-0.00174851243531470
5	C	26	50	20120601	3	2800	24.12	-0.00303257592354256	-0.0021329522501102
5	C	26	50	20120601	3	2802	24.16	-0.00282818670844059	-0.0019045072623122
5	C	26	50	20120601	3	2804	24.2	-0.00297210415161549	-0.00224659845198250
5	C	26	50	20120601	3	2806	24.24	-0.0032147195593084	-0.0019257770342903
5	C	26	50	20120601	3	2808	24.28	-0.00280381273769309	-0.0018098468775148
5	C	26	50	20120601	3	2810	24.32	-0.00267179590164556	-0.00170832048587200
5	C	26	50	20120601	3	2812	24.36	-0.00278802304326919	-0.0016478133586059
5	C	26	50	20120601	3	2814	24.4	-0.00272111659963332	-0.00131120224648980
5	C	26	50	20120601	3	2816	24.44	-0.00275505065406246	-0.00130838089043290
5	C	26	50	20120601	3	2818	24.48	-0.00268955842398897	-0.0014681445965742
5	C	26	50	20120601	3	2820	24.52	-0.00250567530554140	-0.000827032091275801
5	C	26	50	20120601	3	2822	24.56	-0.00245604348056992	-0.000524864150471302
5	C	26	50	20120601	3	2824	24.6	-0.00276041759453167	-0.000710005918989402
5	C	26	50	20120601	3	2826	24.64	-0.00230223361352622	-0.000381462895246702
5	C	26	50	20120601	3	2828	24.68	-0.00261193931261812	-0.000381653814077600
5	C	26	50	20120601	3	2830	24.72	-0.0026623418839811	-0.000447329891914202
5	C	26	50	20120601	3	2832	24.76	-0.0027958931417438	-0.000997451896609502
5	C	26	50	20120601	3	2834	24.8	-0.00240154676094387	-0.0009697262397192
5	C	26	50	20120601	3	2836	24.84	-0.00263044429708177	-0.000776353748268101
5	C	26	50	20120601	3	2838	24.88	-0.00276065093976946	-9.77433703634005e-05
5	C	26	50	20120601	3	2840	24.92	-0.00276272276263834	0.000462391266353498
5	C	26	50	20120601	3	2842	24.96	-0.00281541635997236	5.61867048330979e-05
5	C	26	50	20120601	3	2844	25	-0.00283666491874701	0.00082107118111039
5	C	26	50	20120601	3	2846	25.04	-0.00281371930369751	0.00108218450219915
5	C	26	50	20120601	3	2848	25.08	-0.00320588072454357	0.00100284712135002
5	C	26	50	20120601	3	2850	25.12	-0.00317809849911075	0.00077693357582873
5	C	26	50	20120601	3	2852	25.16	-0.00320335635333474	0.000613026223949699
5	C	26	50	20120601	3	2854	25.2	-0.00305491342676024	0.00107211530163505
5	C	26	50	20120601	3	2856	25.24	-0.00355360755525987	0.00145572073042875
5	C	26	50	20120601	3	2858	25.28	-0.00317261842155656	0.00103202234714177
5	C	26	50	20120601	3	2860	25.32	-0.00340406154210672	0.00160958009494713
5	C	26	50	20120601	3	2862	25.36	-0.00318618072961971	0.00143210336393712
5	C	26	50	20120601	3	2864	25.4	-0.0034595906376333	0.0003844822412024
5	C	26	50	20120601	3	2866	25.44	-0.00326903243117134	7.00813530833989e-05
5	C	26	50	20120601	3	2868	25.48	-0.00307637411756925	0.00120749089489322
5	C	26	50	20120601	3	2870	25.52	-0.00318486551100671	0.00129093656614104
5	C	26	50	20120601	3	2872	25.56	-0.00321941474833548	0.00107654179008528
5	C	26	50	20120601	3	2874	25.6	-0.00297528613213083	0.000907324066279529
5	C	26	50	20120601	3	2876	25.64	-0.0030821228957003	0.000468712800977298
5	C	26	50	20120601	3	2878	25.68	-0.00307804996064067	-0.000199814234227703
5	C	26	50	20120601	3	2880	25.72	-0.00285643562434899	0.0006270552224884
5	C	26	50	20120601	3	2882	25.76	-0.00308362903314423	0.000436192960110601
5	C	26	50	20120601	3	2884	25.8	-0.00296380978907217	5.29905821821004e-05
5	C	26	50	20120601	3	2886	25.84	-0.00284656441368363	0.0004165636758648
5	C	26	50	20120601	3	2888	25.88	-0.00302754132326051	0.000156970634355599
5	C	26	50	20120601	3	2890	25.92	-0.00290788471374812	0.00107134455524356
5	C	26	50	20120601	3	2892	25.96	-0.00314994857815171	0.00118513924953991
5	C	26	50	20120601	3	2894	26	-0.00311308003058065	0.00122886673288848
5	C	26	50	20120601	3	2896	26.04	-0.00280538251474732	0.000324738789259899
5	C	26	50	20120601	3	2898	26.08	-0.00301711149823801	0.000548304740267697
5	C	26	50	20120601	3	2900	26.12	-0.00287873777222761	0.000685052120681299
5	C	26	50	20120601	3	2902	26.16	-0.0031951114882661	0.000835467875175349
5	C	26	50	20120601	3	2904	26.2	-0.00300153393584847	0.00122178859400881
5	C	26	50	20120601	3	2906	26.24	-0.00304033288493218	0.00131958853291472
5	C	26	50	20120601	3	2908	26.28	-0.0030520849996355	0.00104125716170407
5	C	26	50	20120601	3	2910	26.32	-0.0030921355277219	0.00138899813455599
5	C	26	50	20120601	3	2912	26.36	-0.00313214362940144	0.00173644212255981
5	C	26	50	20120601	3	2914	26.4	-0.00308696657715143	0.00121436397280635
5	C	26	50	20120601	3	2916	26.44	-0.00308881919691814	0.00177269548723125
5	C	26	50	20120601	3	2918	26.48	-0.00325122748242106	0.00122794042300513
5	C	26	50	20120601	3	2920	26.52	-0.00310006926580682	0.00172330407856537
5	C	26	50	20120601	3	2922	26.56	-0.00317655700632776	0.00185942920501159
5	C	26	50	20120601	3	2924	26.6	-0.00325014560904585	0.00204342546054414
5	C	26	50	20120601	3	2926	26.64	-0.00329374581317381	0.00209907476422352
5	C	26	50	20120601	3	2928	26.68	-0.0029742608272981	0.00183374001565108
5	C	26	50	20120601	3	2930	26.72	-0.00308393308906014	0.0017552087365325
5	C	26	50	20120601	3	2932	26.76	-0.00312522105401362	0.00198165968320749
5	C	26	50	20120601	3	2934	26.8	-0.00316577362791467	0.00138455750397014
5	C	26	50	20120601	3	2936	26.84	-0.0030298606335028	0.00173824524485184
5	C	26	50	20120601	3	2938	26.88	-0.00317968241830061	0.00208516597383758
5	C	26	50	20120601	3	2940	26.92	-0.00299308400981329	0.00224125979578451
5	C	26	50	20120601	3	2942	26.96	-0.00285407388769983	0.00165739465549097
5	C	26	50	20120601	3	2944	27	-0.00323511958994563	0.0021610385314589
5	C	26	50	20120601	3	2946	27.04	-0.00323294170105958	0.0014636756817171
5	C	26	50	20120601	3	2948	27.08	-0.00319136382232581	0.00159016294273575
5	C	26	50	20120601	3	2950	27.12	-0.00314980715679548	0.00171661484841534
5	C	26	50	20120601	3	2952	27.16	-0.00278864529723664	0.00205857168779715
5	C	26	50	20120601	3	2954	27.2	-0.00284918070877402	0.0015487123432226
5	C	26	50	20120601	3	2956	27.24	-0.00282047924452565	0.00162607689615222
5	C	26	50	20120601	3	2958	27.28	-0.0027472654084016	0.00177216515714536
5	C	26	50	20120601	3	2960	27.32	-0.00274022969592879	0.00206154860734595
5	C	26	50	20120601	3	2962	27.36	-0.00299099804480879	0.00242508634568958
5	C	26	50	20120601	3	2964	27.4	-0.00259617083139766	0.00174974987218174
5	C	26	50	20120601	3	2966	27.44	-0.0025706301344612	0.00212864596981274
5	C	26	50	20120601	3	2968	27.48	-0.00280807659158364	-0.000134519994052902
5	C	26	50	20120601	3	2970	27.52	-0.00282141262547682	-0.0009798095824189
5	C	26	50	20120601	3	2972	27.56	-0.00297016667903503	-0.00101081621477400
5	C	26	50	20120601	3	2974	27.6	-0.00312971118207415	-0.0011179358210559
5	C	26	50	20120601	3	2976	27.64	-0.00308704435889736	-0.0012861565243002
5	C	26	50	20120601	3	2978	27.68	-0.00325354679266336	-0.0007107483811097
5	C	26	50	20120601	3	2980	27.72	-0.00295887418373949	-0.000735193062535302
5	C	26	50	20120601	3	2982	27.76	-0.00313973795623138	-0.000720188256638502
5	C	26	50	20120601	3	2984	27.8	-0.00305760043252875	-0.000677408296376702
5	C	26	50	20120601	3	2986	27.84	-0.00319229013220917	-0.00126788488507430
5	C	26	50	20120601	3	2988	27.88	-0.00301467197984292	-0.000926062395981
5	C	26	50	20120601	3	2990	27.92	-0.00344631824335043	-0.00159518340088220
5	C	26	50	20120601	3	2992	27.96	-0.00337277206703922	-0.00109840553175960
5	C	26	50	20120601	3	2994	28	-0.00331748338781824	-0.0005204093777499
5	C	26	50	20120601	3	2996	28.04	-0.00331675506783362	-0.000760960033641702
5	C	26	50	20120601	3	2998	28.08	-0.00342828702043018	-9.21360135890115e-06
5	C	26	50	20120601	3	3000	28.12	-0.00359936443507045	-0.000339955727191001
5	C	26	50	20120601	3	3002	28.16	-0.00330754853754257	-0.000685370318732902
5	C	26	50	20120601	3	3004	28.2	-0.00342579093349259	0.000124634641251897
5	C	26	50	20120601	3	3006	28.24	-0.00350071596802711	6.39224530189775e-06
5	C	26	50	20120601	3	3008	28.28	-0.00316904753231156	-0.000145572073042902
5	C	26	50	20120601	3	3010	28.32	-0.0031685313443613	-0.000305767114320701
5	C	26	50	20120601	3	3012	28.36	-0.00333056486327019	-0.000357831386619403
5	C	26	50	20120601	3	3014	28.4	-0.00338275641478957	-0.000534516158034501
5	C	26	50	20120601	3	3016	28.44	-0.0036104801536707	-0.000687187583160501
5	C	26	50	20120601	3	3018	28.48	-0.00320281895218103	-0.000961615724939
5	C	26	50	20120601	3	3020	28.52	-0.00325450138681796	-0.0001310693129607
5	C	26	50	20120601	3	3022	28.56	-0.00318935563906724	-0.0005955182600475
5	C	26	50	20120601	3	3024	28.6	-0.00340394133395392	-7.04561196773999e-05
5	C	26	50	20120601	3	3026	28.64	-0.0034628645420302	-0.0007946395296296
5	C	26	50	20120601	3	3028	28.68	-0.00336035527196158	-0.000184724575517201
5	C	26	50	20120601	3	3030	28.72	-0.00331510750903346	-0.0007493422692268
5	C	26	50	20120601	3	3032	28.76	-0.00369295001756049	-0.000717996225616802
5	C	26	50	20120601	3	3034	28.8	-0.00345710869283134	-0.0012821755131221
5	C	26	50	20120601	3	3036	28.84	-0.00361463794154408	-0.00036555299267
5	C	26	50	20120601	3	3038	28.88	-0.00330721619735542	-0.000428457211924402
5	C	26	50	20120601	3	3040	28.92	-0.00343190740714985	-0.00117956017703630
5	C	26	50	20120601	3	3042	28.96	-0.00315293256876832	-0.0008413297903914
5	C	26	50	20120601	3	3044	29	-0.0033692436042011	-0.0013510477136097
5	C	26	50	20120601	3	3046	29.04	-0.00325691969200961	-0.000581524616847802
5	C	26	50	20120601	3	3048	29.08	-0.00354819111731598	-0.000901419724656603
5	C	26	50	20120601	3	3050	29.12	-0.00318903744101571	-0.000333938248483202
5	C	26	50	20120601	3	3052	29.16	-0.0034660818778846	-0.000109460129727700
5	C	26	50	20120601	3	3054	29.2	-0.00326976782222378	-0.000393709984696899
5	C	26	50	20120601	3	3056	29.24	-0.00320486249077866	-0.0007782558655095
5	C	26	50	20120601	3	3058	29.28	-0.00323316797522956	-0.0010165437797016
5	C	26	50	20120601	3	3060	29.32	-0.0033381945454392	3.51573491606007e-05
5	C	26	50	20120601	3	3062	29.36	-0.0032985682814215	0.000367836947573200
5	C	26	50	20120601	3	3064	29.4	-0.00343320848362723	-0.000547760268046201
5	C	26	50	20120601	3	3066	29.44	-0.00338820113700471	-0.0004891764712248
5	C	26	50	20120601	3	3068	29.48	-0.00370099689273039	-0.000502809489966102
5	C	26	50	20120601	3	3070	29.52	-0.00374634365060788	-0.000436744503399901
5	C	26	50	20120601	3	3072	29.56	-0.00347822290131757	-0.000607609786005801
5	C	26	50	20120601	3	3074	29.6	-0.00339691269254893	-0.000267569206001000
5	C	26	50	20120601	3	3076	29.64	-0.00331841676876941	-0.000384022621794600
5	C	26	50	20120601	3	3078	29.68	-0.00353718853580071	-0.000452180644433201
5	C	26	50	20120601	3	3080	29.72	-0.00344768295943812	-0.000148138870658600
5	C	26	50	20120601	3	3082	29.76	-0.00347876030247127	-0.000591615030615302
5	C	26	50	20120601	3	3084	29.8	-0.00317271741650592	-0.0008976296323094
5	C	26	50	20120601	3	3086	29.84	-0.00346184630826529	-6.27840111015014e-05
5	C	26	50	20120601	3	3088	29.88	-0.00330186339902183	-0.000522014510143103
5	C	26	50	20120601	3	3090	29.92	-0.00341293573221062	1.89928881427007e-05
5	C	26	50	20120601	3	3092	29.96	-0.00359612588601261	-1.18864649917005e-05
5	C	26	50	20120601	3	3094	30	-0.0034187693631554	0.000176967614127600
5	C	26	50	20120601	3	3096	30.04	-0.00363317828134679	0.0004817872053615
5	C	26	50	20120601	3	3098	30.08	-0.00341676117989683	0.000584657099888498
5	C	26	50	20120601	3	3100	30.12	-0.00359681885065818	-0.0005669228618163
5	C	26	50	20120601	3	3102	30.16	-0.00321539131075053	0.000293979644278301
5	C	26	50	20120601	3	3104	30.2	-0.00344539900453489	0.000579283088351499
5	C	26	50	20120601	3	3106	30.24	-0.00316104308354853	-4.87974389697006e-05
5	C	26	50	20120601	3	3108	30.28	-0.00314666760268701	0.000337728340830300
5	C	26	50	20120601	3	3110	30.32	-0.00311427504104085	-9.55301261380131e-06
5	C	26	50	20120601	3	3112	30.36	-0.00354259790267679	-6.34486914759015e-05
5	C	26	50	20120601	3	3114	30.4	-0.00353651678435859	0.000639302311938599
5	C	26	50	20120601	3	3116	30.44	-0.00334795261901957	0.00109331436293502
5	C	26	50	20120601	3	3118	30.48	-0.00363580164750499	0.00167544709161466
5	C	26	50	20120601	3	3120	30.52	-0.0036193614148424	0.0007235752981204
5	C	26	50	20120601	3	3122	30.56	-0.00368430917269439	0.00082366626299735
5	C	26	50	20120601	3	3124	30.6	-0.00358273328357694	0.00104540787850963
5	C	26	50	20120601	3	3126	30.64	-0.00361606629724207	0.00130753236229549
5	C	26	50	20120601	3	3128	30.68	-0.00371370360158831	0.00180861651171552
5	C	26	50	20120601	3	3130	30.72	-0.00371741591218954	0.000576702148600098
5	C	26	50	20120601	3	3132	30.76	-0.00385798166922162	0.00091504567233008
5	C	26	50	20120601	3	3134	30.8	-0.00390908427629797	0.00085714069801872
5	C	26	50	20120601	3	3136	30.84	-0.00392222939136023	0.00123075470799425
5	C	26	50	20120601	3	3138	30.88	-0.00361266511362457	0.000397295016077499
5	C	26	50	20120601	3	3140	30.92	-0.00378986607298992	0.00148700313442844
5	C	26	50	20120601	3	3142	30.96	-0.00383799883158528	0.00110935861580015
5	C	26	50	20120601	3	3144	31	-0.00346080686129694	-0.0004613164640461
5	C	26	50	20120601	3	3146	31.04	-0.00371339247460459	-0.0018980372352644
5	C	26	50	20120601	3	3148	31.08	-0.00357048619412679	-0.0025847086304746
5	C	26	50	20120601	3	3150	31.12	-0.0037059466401987	-0.0023578899882734
5	C	26	50	20120601	3	3152	31.16	-0.00367949377551451	-0.0017048132362373
5	C	26	50	20120601	3	3154	31.2	-0.00365016298623089	-0.0021779242413936
5	C	26	50	20120601	3	3156	31.24	-0.00362614256887398	-0.0013269283013034
5	C	26	50	20120601	3	3158	31.28	-0.00356022607473177	-0.000979286323400903
5	C	26	50	20120601	3	3160	31.32	-0.00368299395408138	-0.0011903576975851
5	C	26	50	20120601	3	3162	31.36	-0.0035213846992412	-0.0016466890588238
5	C	26	50	20120601	3	3164	31.4	-0.00383152880453743	-0.00209979601314030
5	C	26	50	20120601	3	3166	31.44	-0.00345858654600402	-0.0018868295927826
5	C	26	50	20120601	3	3168	31.48	-0.00338419891262319	-0.0015909195469916
5	C	26	50	20120601	3	3170	31.52	-0.003788246798461	-0.0014506790590789
5	C	26	50	20120601	3	3172	31.56	-0.00371820080071666	-0.0017723136495694
5	C	26	50	20120601	3	3174	31.6	-0.0034120306355307	-0.0019859942477762
5	C	26	50	20120601	3	3176	31.64	-0.00367152468209054	-0.0020280105327143
5	C	26	50	20120601	3	3178	31.68	-0.0035060687663607	-0.0025047348535224
5	C	26	50	20120601	3	3180	31.72	-0.00383371376449129	-0.0020549018036028
5	C	26	50	20120601	3	3182	31.76	-0.00375373291647128	-0.00163948364072350
5	C	26	50	20120601	3	3184	31.8	-0.00340669905040055	-0.0021630113593784
5	C	26	50	20120601	3	3186	31.84	-0.0036483810771423	-0.0014147580345946
5	C	26	50	20120601	3	3188	31.88	-0.00347808855102914	-0.0023559383735573
5	C	26	50	20120601	3	3190	31.92	-0.00372015241543273	-0.0019624122366236
5	C	26	50	20120601	3	3192	31.96	-0.003543078735288	-0.0028627147325659
5	C	26	50	20120601	3	3194	32	-0.00374319702543161	-0.00217271286441630
5	C	26	50	20120601	3	3196	32.04	-0.00339150332567285	-0.0017612969259185
5	C	26	50	20120601	3	3198	32.08	-0.00321493169134276	-0.0024034276649818
5	C	26	50	20120601	3	3200	32.12	-0.00355901692213594	-0.0015939247508116
5	C	26	50	20120601	3	3202	32.16	-0.00352467981684153	-0.002386846010963
5	C	26	50	20120601	3	3204	32.2	-0.0031903455885609	-0.00195085811181900
5	C	26	50	20120601	3	3206	32.24	-0.00325749244850238	-0.0027593922896989
5	C	26	50	20120601	3	3208	32.28	-0.00337318926004012	-0.0023742877945291
5	C	26	50	20120601	3	3210	32.32	-0.00354555360902215	-0.001924737587322
5	C	26	50	20120601	3	3212	32.36	-0.00338796779176692	-0.0025871976463444
5	C	26	50	20120601	3	3214	32.4	-0.00344098665822029	-0.0018786907937311
5	C	26	50	20120601	3	3216	32.44	-0.00366963670698477	-0.0020707692797726
5	C	26	50	20120601	3	3218	32.48	-0.0033902800309414	-0.001812583380758
5	C	26	50	20120601	3	3220	32.52	-0.00337181747288462	-0.0025569617603809
5	C	26	50	20120601	3	3222	32.56	-0.00338248064314491	-0.00261163525670220
5	C	26	50	20120601	3	3224	32.6	-0.00346574953769744	-0.0024346040029643
5	C	26	50	20120601	3	3226	32.64	-0.00340282410523965	-0.0021581181804526
5	C	26	50	20120601	3	3228	32.68	-0.00351120236159211	-0.0017657658407756
5	C	26	50	20120601	3	3230	32.72	-0.0034597674143286	-0.0027266815300013
5	C	26	50	20120601	3	3232	32.76	-0.00361265097148894	-0.0024366192572907
5	C	26	50	20120601	3	3234	32.8	-0.00345437926065596	-0.0023530604489579
5	C	26	50	20120601	3	3236	32.84	-0.00350069475482368	-0.0019736976608513
5	C	26	50	20120601	3	3238	32.88	-0.00319421346265399	-0.0035559410076378
5	C	26	50	20120601	3	3240	32.92	-0.00292417645398666	-0.0033558934281723
5	C	26	50	20120601	3	3242	32.96	-0.00234093356766056	-0.0037427020506848
5	C	26	50	20120601	3	3244	33	-0.00274129035610057	-0.0033499820154816
5	C	26	50	20120601	3	3246	33.04	-0.00264337728010967	-0.0040343694557886
5	C	26	50	20120601	3	3248	33.08	-0.00266379852395034	-0.0038562633997433
5	C	26	50	20120601	3	3250	33.12	-0.00246129728395414	-0.0044751091125022
5	C	26	50	20120601	3	3252	33.16	-0.0022644387560718	-0.0043345362844023
5	C	26	50	20120601	3	3254	33.2	-0.00208073241431954	-0.0038869376919112
5	C	26	50	20120601	3	3256	33.24	-0.00237705258204357	-0.0035795866584007
5	C	26	50	20120601	3	3258	33.28	-0.00201800497176048	-0.0035826767150344
5	C	26	50	20120601	3	3260	33.32	-0.00193231070094848	-0.0035303437421588
5	C	26	50	20120601	3	3262	33.36	-0.00185035702500896	-0.0038197625476985
5	C	26	50	20120601	3	3264	33.4	-0.00158519198206400	-0.0037269901380068
5	C	26	50	20120601	3	3266	33.44	-0.00167902505192746	-0.0036222676237131
5	C	26	50	20120601	3	3268	33.48	-0.00117427101831306	-0.0037507984233294
5	C	26	50	20120601	3	3270	33.52	-0.00148167154929829	-0.003693756119291
5	C	26	50	20120601	3	3272	33.56	-0.00133134064761803	-0.003811135844968
5	C	26	50	20120601	3	3274	33.6	-0.00114453010709636	-0.0037079053259826
5	C	26	50	20120601	3	3276	33.64	-0.000972816296353019	-0.0034961692714241
5	C	26	50	20120601	3	3278	33.68	-0.00118972130148199	-0.0032855575166477
5	C	26	50	20120601	3	3280	33.72	-0.00124344727471655	-0.0043064641451892
5	C	26	50	20120601	3	3282	33.76	-0.00076866749755665	-0.0041910360342283
5	C	26	50	20120601	3	3284	33.8	-0.000893330423079838	-0.0038412303095753
5	C	26	50	20120601	3	3286	33.84	-0.000681283241537617	-0.0036826404006908
5	C	26	50	20120601	3	3288	33.88	-0.00029137749132354	-0.00370158379135880
5	C	26	50	20120601	3	3290	33.92	-0.000136605959057430	-0.0033667828726026
5	C	26	50	20120601	3	3292	33.96	0.00019814546222409	-0.0041443104181275
5	C	26	50	20120601	3	3294	34	0.00037748188406863	-0.0045756314125156
5	C	26	50	20120601	3	3296	34.04	0.00060653498369838	-0.0044059752825056
5	C	26	50	20120601	3	3298	34.08	0.0005878885778785	-0.0041101005920537
5	C	26	50	20120601	3	3300	34.12	0.00072597946117641	-0.0038533571908726
5	C	26	50	20120601	3	3302	34.16	0.00077724470281244	-0.0038757724758363
5	C	26	50	20120601	3	3304	34.2	0.000457575869173631	-0.0039059517932573
5	C	26	50	20120601	3	3306	34.24	0.00045599902105158	-0.0037038818883976
5	C	26	50	20120601	3	3308	34.28	0.000386568206206870	-0.0041673126017195
5	C	26	50	20120601	3	3310	34.32	0.00040037093057563	-0.0052376459942659
5	C	26	50	20120601	3	3312	34.36	0.000364852956956631	-0.0048962760535125
5	C	26	50	20120601	3	3314	34.4	0.00034653182025609	-0.0049376488712797
5	C	26	50	20120601	3	3316	34.44	0.0007604155614202	-0.0055395947319682
5	C	26	50	20120601	3	3318	34.48	0.0007418257241428	-0.0052655837831906
5	C	26	50	20120601	3	3320	34.52	0.00086762002051589	-0.0058788574945137
5	C	26	50	20120601	3	3322	34.56	0.000667148176981691	-0.0052375894257234
5	C	26	50	20120601	3	3324	34.6	0.000566442029205111	-0.0054453515401717
5	C	26	50	20120601	3	3326	34.64	0.00069635875811251	-0.0062980303944011
5	C	26	50	20120601	3	3328	34.68	0.0010480736710747	-0.0062895451130268
5	C	26	50	20120601	3	3330	34.72	0.0012424078277482	-0.0061550321900417
5	C	26	50	20120601	3	3332	34.76	0.00168780024708198	-0.006318741552022
5	C	26	50	20120601	3	3334	34.8	0.00215542410361627	-0.0065170708620092
5	C	26	50	20120601	3	3336	34.84	0.00192028281460049	-0.0065395144312441
5	C	26	50	20120601	3	3338	34.88	0.00198001212440732	-0.0059142411178443
5	C	26	50	20120601	3	3340	34.92	0.00200258297286279	-0.0064413750810832
5	C	26	50	20120601	3	3342	34.96	0.00193740186977302	-0.0067773780813674
5	C	26	50	20120601	3	3344	35	0.00175310862939237	-0.006722669229707
5	C	26	50	20120601	3	3346	35.04	0.00197608061070392	-0.0065210518731873
5	C	26	50	20120601	3	3348	35.08	0.00185470573171325	-0.0068046370477822
5	C	26	50	20120601	3	3350	35.12	0.00208087383567577	-0.0073197996932156
5	C	26	50	20120601	3	3352	35.16	0.0021525815343559	-0.0069615723267987
5	C	26	50	20120601	3	3354	35.2	0.00228925820409144	-0.0074615746028435
5	C	26	50	20120601	3	3356	35.24	0.00193973532215094	-0.0072128851479002
5	C	26	50	20120601	3	3358	35.28	0.00217506045892982	-0.0073141428389662
5	C	26	50	20120601	3	3360	35.32	0.0025062692752376	-0.0084146838332049
5	C	26	50	20120601	3	3362	35.36	0.00244913504731772	-0.0085732171735469
5	C	26	50	20120601	3	3364	35.4	0.00235452415999496	-0.0087861977360403
5	C	26	50	20120601	3	3366	35.44	0.00239843549110665	-0.00920077444185
5	C	26	50	20120601	3	3368	35.48	0.00219082894015028	-0.0085557516360516
5	C	26	50	20120601	3	3370	35.52	0.00242304280709194	-0.0087569942259773
5	C	26	50	20120601	3	3372	35.56	0.00225171083401044	-0.008920689445822
5	C	26	50	20120601	3	3374	35.6	0.00255760522755174	-0.008382581185339
5	C	26	50	20120601	3	3376	35.64	0.00259027356084256	-0.008712092945372
5	C	26	50	20120601	3	3378	35.68	0.0026184871214119	-0.0092982137562975
5	C	26	50	20120601	3	3380	35.72	0.00263736687246958	-0.0090656463359652
5	C	26	50	20120601	3	3382	35.76	0.00251772440509282	-0.0094374430815131
5	C	26	50	20120601	3	3384	35.8	0.00270737044380705	-0.01087895096564
5	C	26	50	20120601	3	3386	35.84	0.00281336575030691	-0.0100371403426374
5	C	26	50	20120601	3	3388	35.88	0.00319011224332311	-0.0106049470879302
5	C	26	50	20120601	3	3390	35.92	0.00255795878094233	-0.0103570354504462
5	C	26	50	20120601	3	3392	35.96	0.00275050395745943	-0.0101787738309091
5	C	26	50	20120601	3	3394	36	0.00274986756135636	-0.0102018962226539
5	C	26	50	20120601	3	3396	36.04	0.00270015795463895	-0.0105311958506525
5	C	26	50	20120601	3	3398	36.08	0.00260017305577917	-0.0101058004110906
5	C	26	50	20120601	3	3400	36.12	0.00250245089861919	-0.0111900779493621
5	C	26	50	20120601	3	3402	36.16	0.00263991245688185	-0.0116300397886164
5	C	26	50	20120601	3	3404	36.2	0.00263764971518206	-0.0109561670261456
5	C	26	50	20120601	3	3406	36.24	0.002609011890544	-0.0122765475186552
5	C	26	50	20120601	3	3408	36.28	0.00267562134933178	-0.0114393330897304
5	C	26	50	20120601	3	3410	36.32	0.0025153909527149	-0.0109449240283247
5	C	26	50	20120601	3	3412	36.36	0.00270079435074202	-0.0113581572312501
5	C	26	50	20120601	3	3414	36.4	0.00275262527780299	-0.0120388889294984
5	C	26	50	20120601	3	3416	36.44	0.0029937486901876	-0.0113303679347495
5	C	26	50	20120601	3	3418	36.48	0.00317193959904661	-0.011896194781055
5	C	26	50	20120601	3	3420	36.52	0.00302245722550378	-0.0112631927905368
5	C	26	50	20120601	3	3422	36.56	0.00293095760801823	-0.0116098165346744
5	C	26	50	20120601	3	3424	36.6	0.00300386031715857	-0.0115336611343406
5	C	26	50	20120601	3	3426	36.64	0.00298158645355119	-0.011177491448657
5	C	26	50	20120601	3	3428	36.68	0.00298759686119128	-0.0117538541860021
5	C	26	50	20120601	3	3430	36.72	0.00304572103860482	-0.0114929317837443
5	C	26	50	20120601	3	3432	36.76	0.00348433937497483	-0.0122985385395501
5	C	26	50	20120601	3	3434	36.8	0.00331053252815917	-0.0120965888428433
5	C	26	50	20120601	3	3436	36.84	0.00374222121807356	-0.0124627994448198
5	C	26	50	20120601	3	3438	36.88	0.00413197847586359	-0.0129908667890099
5	C	26	50	20120601	3	3440	36.92	0.00397782919756492	-0.0123206709818013
5	C	26	50	20120601	3	3442	36.96	0.0041301399982325	-0.0128313434991742
5	C	26	50	20120601	3	3444	37	0.00451473537651987	-0.0135587442449808
5	C	26	50	20120601	3	3446	37.04	0.00447860222000123	-0.0137402585557114
5	C	26	50	20120601	3	3448	37.08	0.00449359288376239	-0.013677467473542
5	C	26	50	20120601	3	3450	37.12	0.00461818509860746	-0.013529682156274
5	C	26	50	20120601	3	3452	37.16	0.00421463925858429	-0.0143535322670345
5	C	26	50	20120601	3	3454	37.2	0.00448729963340983	-0.0141569565818646
5	C	26	50	20120601	3	3456	37.24	0.00433979715885431	-0.0156591342278173
5	C	26	50	20120601	3	3458	37.28	0.00465544962597599	-0.015799565634561
5	C	26	50	20120601	3	3460	37.32	0.00448659252662864	-0.0155902620273297
5	C	26	50	20120601	3	3462	37.36	0.00441913453970345	-0.0158712662621733
5	C	26	50	20120601	3	3464	37.4	0.00466259140446597	-0.0163910604570235
5	C	26	50	20120601	3	3466	37.44	0.00447641018897955	-0.0157099044947065
5	C	26	50	20120601	3	3468	37.48	0.00438377920064412	-0.0163755748185155
5	C	26	50	20120601	3	3470	37.52	0.00467772348958337	-0.0160032830982208
5	C	26	50	20120601	3	3472	37.56	0.0047324535544472	-0.0162873986029016
5	C	26	50	20120601	3	3474	37.6	0.00477275864097484	-0.0168503970220823
5	C	26	50	20120601	3	3476	37.64	0.00505397500785272	-0.0160783071277047
5	C	26	50	20120601	3	3478	37.68	0.00517015265200168	-0.0167700696917395
5	C	26	50	20120601	3	3480	37.72	0.00527473374493917	-0.0169809996445674
5	C	26	50	20120601	3	3482	37.76	0.00559646733037904	-0.0179309268944135
5	C	26	50	20120601	3	3484	37.8	0.00554583848484609	-0.0176982887634031
5	C	26	50	20120601	3	3486	37.84	0.0057145541628372	-0.0180244064108863
5	C	26	50	20120601	3	3488	37.88	0.00619135626539129	-0.0188113455476688
5	C	26	50	20120601	3	3490	37.92	0.0062926139564572	-0.0181999810246549
5	C	26	50	20120601	3	3492	37.96	0.0067141203087225	-0.0185705756886748
5	C	26	50	20120601	3	3494	38	0.00679480119245589	-0.0189960418389148
5	C	26	50	20120601	3	3496	38.04	0.00681742860945386	-0.0190722679499267
5	C	26	50	20120601	3	3498	38.08	0.00697801255946133	-0.0193875668636577
5	C	26	50	20120601	3	3500	38.12	0.0067910535265156	-0.0193645151825911
5	C	26	50	20120601	3	3502	38.16	0.0069316970652936	-0.020015831238742
5	C	26	50	20120601	3	3504	38.2	0.00702015612362004	-0.0200877439983887
5	C	26	50	20120601	3	3506	38.24	0.00721849957574287	-0.0201875167652141
5	C	26	50	20120601	3	3508	38.28	0.00726417867380752	-0.0196474286057438
5	C	26	50	20120601	3	3510	38.32	0.00727337106196294	-0.020235741447691
5	C	26	50	20120601	3	3512	38.36	0.0074418746079197	-0.0194670456658631
5	C	26	50	20120601	3	3514	38.4	0.00748430101479089	-0.0195637778735294
5	C	26	50	20120601	3	3516	38.44	0.00783255110452526	-0.0197071084180759
5	C	26	50	20120601	3	3518	38.48	0.00749603898735859	-0.0197496055356253
5	C	26	50	20120601	3	3520	38.52	0.00739591266714257	-0.0195660406152292
5	C	26	50	20120601	3	3522	38.56	0.00763795531834273	-0.0191371803524396
5	C	26	50	20120601	3	3524	38.6	0.00768186664945441	-0.0206893504478222
5	C	26	50	20120601	3	3526	38.64	0.00759581175418401	-0.0205250895425525
5	C	26	50	20120601	3	3528	38.68	0.00751718148011607	-0.0206604297804716
5	C	26	50	20120601	3	3530	38.72	0.00736543636487343	-0.0201327867003502
5	C	26	50	20120601	3	3532	38.76	0.00755614306375945	-0.0207701020422337
5	C	26	50	20120601	3	3534	38.8	0.00737335596082272	-0.0207543335610132
5	C	26	50	20120601	3	3536	38.84	0.00758647794467235	-0.0208249028177756
5	C	26	50	20120601	3	3538	38.88	0.00740362013105751	-0.0208092050472333
5	C	26	50	20120601	3	3540	38.92	0.00774083935500537	-0.0206292463714213
5	C	26	50	20120601	3	3542	38.96	0.0076602291819501	-0.0204135788031594
5	C	26	50	20120601	3	3544	39	0.00759072058535947	-0.0200472267798267
5	C	26	50	20120601	3	3546	39.04	0.00741712587057817	-0.0203683239691635
5	C	26	50	20120601	3	3548	39.08	0.00750501924347966	-0.019603446563954
5	C	26	50	20120601	3	3550	39.12	0.00788848325091712	-0.0200389536304868
5	C	26	50	20120601	3	3552	39.16	0.00780638815362136	-0.0199561514264098
5	C	26	50	20120601	3	3554	39.2	0.00789343299838543	-0.0200327310908123
5	C	26	50	20120601	3	3556	39.24	0.00782328800569172	-0.0209956691054322
5	C	26	50	20120601	3	3558	39.28	0.00785376430796086	-0.0206086695640888
5	C	26	50	20120601	3	3560	39.32	0.00767345207875829	-0.0204125181429876
5	C	26	50	20120601	3	3562	39.36	0.00795191072918955	-0.0204364183521918
5	C	26	50	20120601	3	3564	39.4	0.00760465058894884	-0.0201990426057474
5	C	26	50	20120601	3	3566	39.44	0.00751944422181586	-0.0209540205160203
5	C	26	50	20120601	3	3568	39.48	0.00740517576597612	-0.0206721677530393
5	C	26	50	20120601	3	3570	39.52	0.00746414847152707	-0.0208845826301078
5	C	26	50	20120601	3	3572	39.56	0.00752319188775615	-0.0210972096392106
5	C	26	50	20120601	3	3574	39.6	0.00754426366983551	-0.0203307058884044
5	C	26	50	20120601	3	3576	39.64	0.00745566319015283	-0.0209543033587328
5	C	26	50	20120601	3	3578	39.68	0.00740263018156384	-0.0201525856902235
5	C	26	50	20120601	3	3580	39.72	0.00743720770316387	-0.0202633893228354
5	C	26	50	20120601	3	3582	39.76	0.00746209786186163	-0.0206394287090704
5	C	26	50	20120601	3	3584	39.8	0.00746846182289231	-0.0198378524619173
5	C	26	50	20120601	3	3586	39.84	0.00745941085609312	-0.0202472672882243
5	C	26	50	20120601	3	3588	39.88	0.00741712587057817	-0.019694026942624
5	C	26	50	20120601	3	3590	39.92	0.00742638896941171	-0.0202824104952493
5	C	26	50	20120601	3	3592	39.96	0.00741712587057817	-0.019694026942624
5	C	26	50	20120601	3	3594	40	0.00742638896941171	-0.0202824104952493
5	C	26	50	20120601	3	3596	40.04	0.00783431887147824	-0.019729806545752
5	C	26	50	20120601	3	3598	40.08	0.00780667099633384	-0.0205895776809968
5	C	26	50	20120601	3	3600	40.12	0.00765916852177833	-0.0205768497589354
5	C	26	50	20120601	3	3602	40.16	0.00753867752626413	-0.0209861231638862
5	C	26	50	20120601	3	3604	40.2	0.00748373532936594	-0.0210768449639124
5	C	26	50	20120601	3	3606	40.24	0.00748083619156307	-0.0206356810431301
5	C	26	50	20120601	3	3608	40.28	0.00755890078020607	-0.0210002652995099
5	C	26	50	20120601	3	3610	40.32	0.00754341514169809	-0.0207401207147114
5	C	26	50	20120601	3	3612	40.36	0.00717536606209049	-0.0205440400042883
5	C	26	50	20120601	3	3614	40.4	0.00717847733192771	-0.0200697127754684
5	C	26	50	20120601	3	3616	40.44	0.00704370277943355	-0.0195928399622362
5	C	26	50	20120601	3	3618	40.48	0.00698480078456071	-0.0200744503909024
5	C	26	50	20120601	3	3620	40.52	0.00725830968752367	-0.0198398323609047
5	C	26	50	20120601	3	3622	40.56	0.00717451753395306	-0.0207913859563474
5	C	26	50	20120601	3	3624	40.6	0.00717515393005613	-0.020635610332452
5	C	26	50	20120601	3	3626	40.64	0.00732612122783946	-0.0204310443406547
5	C	26	50	20120601	3	3628	40.68	0.00703168196415338	-0.019731574312705
5	C	26	50	20120601	3	3630	40.72	0.0071287677252103	-0.0202435903329622
5	C	26	50	20120601	3	3632	40.76	0.00753365706811771	-0.019601678797001
5	C	26	50	20120601	3	3634	40.8	0.00768356370572926	-0.019966970160162
5	C	26	50	20120601	3	3636	40.84	0.00783297536859398	-0.0208456917571425
5	C	26	50	20120601	3	3638	40.88	0.00802849039359206	-0.0202741373459094
5	C	26	50	20120601	3	3640	40.92	0.00841556064561362	-0.0207572326988161
5	C	26	50	20120601	3	3642	40.96	0.00828403878431288	-0.0195507671087556
5	C	26	50	20120601	3	3644	41	0.00858059936834252	-0.0195998403193699
5	C	26	50	20120601	3	3646	41.04	0.00828036182905071	-0.0195451102545061
5	C	26	50	20120601	3	3648	41.08	0.00836125484481845	-0.0198040527577766
5	C	26	50	20120601	3	3650	41.12	0.00818263967189072	-0.0202827640486399
5	C	26	50	20120601	3	3652	41.16	0.00839265038590313	-0.0203742636661255
5	C	26	50	20120601	3	3654	41.2	0.00852190950550402	-0.0203118968480248
5	C	26	50	20120601	3	3656	41.24	0.00861376267638012	-0.0195853446303556
5	C	26	50	20120601	3	3658	41.28	0.00847870528117352	-0.0195737480791442
5	C	26	50	20120601	3	3660	41.32	0.00842786430360622	-0.0192314376863718
5	C	26	50	20120601	3	3662	41.36	0.00842199531732242	-0.0203213013682146
5	C	26	50	20120601	3	3664	41.4	0.00863808714965302	-0.0205282008123898
5	C	26	50	20120601	3	3666	41.44	0.00813957686891647	-0.0204746021183758
5	C	26	50	20120601	3	3668	41.48	0.00826508832257708	-0.0197201898935279
5	C	26	50	20120601	3	3670	41.52	0.00883805694737252	-0.0205569093477059
5	C	26	50	20120601	3	3672	41.56	0.00883133943295122	-0.0201680713287315
5	C	26	50	20120601	3	3674	41.6	0.00888564523374642	-0.021039085461797
5	C	26	50	20120601	3	3676	41.64	0.00855097159421082	-0.020926443351554
5	C	26	50	20120601	3	3678	41.68	0.00866021959190412	-0.0208081443870615
5	C	26	50	20120601	3	3680	41.72	0.00892149554755252	-0.0207329789362214
5	C	26	50	20120601	3	3682	41.76	0.00856758860356872	-0.0199367059899272
5	C	26	50	20120601	3	3684	41.8	0.00858406419157032	-0.020896603445388
5	C	26	50	20120601	3	3686	41.84	0.00863108679251922	-0.0207679807218901
5	C	26	50	20120601	3	3688	41.88	0.00867818010414622	-0.0206394287090704
5	C	26	50	20120601	3	3690	41.92	0.00867358391006852	-0.0202415397232967
5	C	26	50	20120601	3	3692	41.96	0.00840120637795552	-0.0202647328257197
5	C	26	50	20120601	3	3694	42	0.00881302536731852	-0.0216778150172429
5	C	26	50	20120601	3	3696	42.04	0.00881323749935292	-0.0209410804619246
5	C	26	50	20120601	3	3698	42.08	0.00882356125835822	-0.0215312317815029
5	C	26	50	20120601	3	3700	42.12	0.00917357911504552	-0.0209720517389406
5	C	26	50	20120601	3	3702	42.16	0.00912641509274042	-0.0215573240217287
5	C	26	50	20120601	3	3704	42.2	0.00905832070971212	-0.0209621522440039
5	C	26	50	20120601	3	3706	42.24	0.00937305393801832	-0.0229026653836142
5	C	26	50	20120601	3	3708	42.28	0.00926338167625622	-0.0221657894069397
5	C	26	50	20120601	3	3710	42.32	0.00955386114196772	-0.0232437029841805
5	C	26	50	20120601	3	3712	42.36	0.00987679680893562	-0.0237732552526111
5	C	26	50	20120601	3	3714	42.4	0.00979915648436132	-0.0230655827859996
5	C	26	50	20120601	3	3716	42.44	0.0104191477101056	-0.0233130701594149
5	C	26	50	20120601	3	3718	42.48	0.0105814287163879	-0.0236167725219345
5	C	26	50	20120601	3	3720	42.52	0.0103117381900434	-0.0237014839143206
5	C	26	50	20120601	3	3722	42.56	0.0108820905197485	-0.024120656814208
5	C	26	50	20120601	3	3724	42.6	0.0106234308591904	-0.0237908622114626
5	C	26	50	20120601	3	3726	42.64	0.0106853027025443	-0.0244807862978663
5	C	26	50	20120601	3	3728	42.68	0.0111656403390043	-0.0252893629021531
5	C	26	50	20120601	3	3730	42.72	0.0112021270489135	-0.0248706142663345
5	C	26	50	20120601	3	3732	42.76	0.0117615899341883	-0.0255533965742482
5	C	26	50	20120601	3	3734	42.8	0.0115735702410708	-0.0259341735759172
5	C	26	50	20120601	3	3736	42.84	0.0116400382785023	-0.0254599877684535
5	C	26	50	20120601	3	3738	42.88	0.0120740604207946	-0.0258343300984136
5	C	26	50	20120601	3	3740	42.92	0.0120864347894654	-0.0257776908452406
5	C	26	50	20120601	3	3742	42.96	0.0123627014088750	-0.0265538819589491
5	C	26	50	20120601	3	3744	43	0.0130354428004959	-0.027615814922935
5	C	26	50	20120601	3	3746	43.04	0.0126753133168376	-0.0271859647106517
5	C	26	50	20120601	3	3748	43.08	0.0126630096588449	-0.0272645949847196
5	C	26	50	20120601	3	3750	43.12	0.0129351750589236	-0.0268898991013689
5	C	26	50	20120601	3	3752	43.16	0.0130152195465539	-0.0267873686180968
5	C	26	50	20120601	3	3754	43.2	0.0131950368010097	-0.0276117844142822
5	C	26	50	20120601	3	3756	43.24	0.0133479132871022	-0.0276578877764156
5	C	26	50	20120601	3	3758	43.28	0.0140118865546364	-0.0285881574577446
5	C	26	50	20120601	3	3760	43.32	0.0138006030484178	-0.027619986852944
5	C	26	50	20120601	3	3762	43.36	0.0141434084159371	-0.0282600599112741
5	C	26	50	20120601	3	3764	43.4	0.0144571516947495	-0.0288384025476065
5	C	26	50	20120601	3	3766	43.44	0.0149903809184423	-0.0285651057766779
5	C	26	50	20120601	3	3768	43.48	0.0148650815968160	-0.0289825816202905
5	C	26	50	20120601	3	3770	43.52	0.0150727588584505	-0.0277674186168214
5	C	26	50	20120601	3	3772	43.56	0.0154005735622086	-0.0290513831100999
5	C	26	50	20120601	3	3774	43.6	0.0151926841685398	-0.0294984160171661
5	C	26	50	20120601	3	3776	43.64	0.0157403383705688	-0.0291883496936158
5	C	26	50	20120601	3	3778	43.68	0.0158194636193835	-0.0302330999628189
5	C	26	50	20120601	3	3780	43.72	0.0158524855060649	-0.0298530300679311
5	C	26	50	20120601	3	3782	43.76	0.0158624557116797	-0.0296935774887736
5	C	26	50	20120601	3	3784	43.8	0.0160234639257559	-0.0303536616690112
5	C	26	50	20120601	3	3786	43.84	0.0161668651809805	-0.0304553436241458
5	C	26	50	20120601	3	3788	43.88	0.0165115090261308	-0.0307528941576691
5	C	26	50	20120601	3	3790	43.92	0.0169884525500411	-0.0306075837141353
5	C	26	50	20120601	3	3792	43.96	0.0170735174958179	-0.0307943306150467
5	C	26	50	20120601	3	3794	44	0.0172804876506712	-0.0322084734667416
5	C	26	50	20120601	3	3796	44.04	0.0173104689781935	-0.0318583141886981
5	C	26	50	20120601	3	3798	44.08	0.0175947966149086	-0.0331362682743365
5	C	26	50	20120601	3	3800	44.12	0.0177543199047443	-0.0325448441625521
5	C	26	50	20120601	3	3802	44.16	0.0181120452253466	-0.0333780280828242
5	C	26	50	20120601	3	3804	44.2	0.0184104442870073	-0.0330496476936411
5	C	26	50	20120601	3	3806	44.24	0.0181614719893515	-0.0333704620402655
5	C	26	50	20120601	3	3808	44.28	0.0181634518883388	-0.0334670528265756
5	C	26	50	20120601	3	3810	44.32	0.0183481481795847	-0.0342301624648321
5	C	26	50	20120601	3	3812	44.36	0.0186942769489756	-0.0348660635931532
5	C	26	50	20120601	3	3814	44.4	0.0189718870712694	-0.034556067980281
5	C	26	50	20120601	3	3816	44.44	0.019097964210355	-0.0348494465837953
5	C	26	50	20120601	3	3818	44.48	0.0196451234376371	-0.0350625685676449
5	C	26	50	20120601	3	3820	44.52	0.0197077023877721	-0.035633557293453
5	C	26	50	20120601	3	3822	44.56	0.0200360120662770	-0.035510167160136
5	C	26	50	20120601	3	3824	44.6	0.0200221527733658	-0.0367500081902685
5	C	26	50	20120601	3	3826	44.64	0.020695671982446	-0.0368967328473647
5	C	26	50	20120601	3	3828	44.68	0.0205221479783428	-0.0370398512598768
5	C	26	50	20120601	3	3830	44.72	0.0208921062462596	-0.0372647112162942
5	C	26	50	20120601	3	3832	44.76	0.0206799742119036	-0.0362078694211327
5	C	26	50	20120601	3	3834	44.8	0.0209462706256985	-0.0363680998177496
5	C	26	50	20120601	3	3836	44.84	0.0213702518516979	-0.0372782876664929
5	C	26	50	20120601	3	3838	44.88	0.0212610038540046	-0.0378405082682144
5	C	26	50	20120601	3	3840	44.92	0.0215404524539295	-0.0381520595160052
5	C	26	50	20120601	3	3842	44.96	0.0222078198340134	-0.0380684794944689
5	C	26	50	20120601	3	3844	45	0.0225324525572561	-0.0379950110999036
5	C	26	50	20120601	3	3846	45.04	0.0223358061614082	-0.0379235226043257
5	C	26	50	20120601	3	3848	45.08	0.0228766014276596	-0.0390539035047305
5	C	26	50	20120601	3	3850	45.12	0.0230902890969342	-0.0394824102141295
5	C	26	50	20120601	3	3852	45.16	0.0228794298547844	-0.0397769908991718
5	C	26	50	20120601	3	3854	45.2	0.0230047291764106	-0.0396170433452674
5	C	26	50	20120601	3	3856	45.24	0.0231986885664901	-0.039693057324245
5	C	26	50	20120601	3	3858	45.28	0.0236766220398941	-0.0412176502551613
5	C	26	50	20120601	3	3860	45.32	0.0236997444316389	-0.0402856128068793
5	C	26	50	20120601	3	3862	45.36	0.0236798040204094	-0.0409494446530573
5	C	26	50	20120601	3	3864	45.4	0.023597284659045	-0.0410408735598647
5	C	26	50	20120601	3	3866	45.44	0.0235356956584036	-0.0414768048904662
5	C	26	50	20120601	3	3868	45.48	0.0238823901132194	-0.0414900277872744
5	C	26	50	20120601	3	3870	45.52	0.0241552626200793	-0.0421020287063913
5	C	26	50	20120601	3	3872	45.56	0.0245023813389637	-0.0422703908309918
5	C	26	50	20120601	3	3874	45.6	0.0246350345711143	-0.0426093778218927
5	C	26	50	20120601	3	3876	45.64	0.0250063363419154	-0.0416736634183485
5	C	26	50	20120601	3	3878	45.68	0.0251579400358018	-0.0423223631794091
5	C	26	50	20120601	3	3880	45.72	0.0250032250720782	-0.0430413493545195
5	C	26	50	20120601	3	3882	45.76	0.025553142015807	-0.0428553095603894
5	C	26	50	20120601	3	3884	45.8	0.0254989069256900	-0.0429094032291501
5	C	26	50	20120601	3	3886	45.84	0.0255397776976425	-0.0427816997444678
5	C	26	50	20120601	3	3888	45.88	0.0257120289095396	-0.0429966602059485
5	C	26	50	20120601	3	3890	45.92	0.0257595464852353	-0.0431247879546996
5	C	26	50	20120601	3	3892	45.96	0.0260747746882883	-0.0429463142031281
5	C	26	50	20120601	3	3894	46	0.0266825329667181	-0.0438256014855335
5	C	26	50	20120601	3	3896	46.04	0.0267192318086617	-0.0448883122669788
5	C	26	50	20120601	3	3898	46.08	0.0268943114476835	-0.0443903676716672
5	C	26	50	20120601	3	3900	46.12	0.0268820785003689	-0.0444132072206996
5	C	26	50	20120601	3	3902	46.16	0.0272069233556461	-0.0452635738357545
5	C	26	50	20120601	3	3904	46.2	0.0270105598025105	-0.0445811450812314
5	C	26	50	20120601	3	3906	46.24	0.027607357925832	-0.0450971916101413
5	C	26	50	20120601	3	3908	46.28	0.0279376475033242	-0.0462951012081494
5	C	26	50	20120601	3	3910	46.32	0.0280400365652400	-0.0458859692245549
5	C	26	50	20120601	3	3912	46.36	0.0282934636356173	-0.0461454774132504
5	C	26	50	20120601	3	3914	46.4	0.0287282635953689	-0.046039199264038
5	C	26	50	20120601	3	3916	46.44	0.0284510070264657	-0.0454123491025161
5	C	26	50	20120601	3	3918	46.48	0.0285034036389516	-0.0463053542564766
5	C	26	50	20120601	3	3920	46.52	0.0289060302401592	-0.0472336440388183
5	C	26	50	20120601	3	3922	46.56	0.029486918460904	-0.0467798936173309
5	C	26	50	20120601	3	3924	46.6	0.0294915853656598	-0.0476490692727654
5	C	26	50	20120601	3	3926	46.64	0.0299024851162073	-0.0471494983318571
5	C	26	50	20120601	3	3928	46.68	0.0299862065590998	-0.047782924586444
5	C	26	50	20120601	3	3930	46.72	0.0303842369662297	-0.04706895886948
5	C	26	50	20120601	3	3932	46.76	0.0303614681278755	-0.0486187955124847
5	C	26	50	20120601	3	3934	46.8	0.0307451442673473	-0.0483860159601181
5	C	26	50	20120601	3	3936	46.84	0.0306958589246986	-0.0478530695791378
5	C	26	50	20120601	3	3938	46.88	0.0311484779753361	-0.0492919611681743
5	C	26	50	20120601	3	3940	46.92	0.0315241638081805	-0.0487356802634148
5	C	26	50	20120601	3	3942	46.96	0.0314617262794017	-0.0488061788094991
5	C	26	50	20120601	3	3944	47	0.0315707621450607	-0.0500752940603727
5	C	26	50	20120601	3	3946	47.04	0.032238412367857	-0.0504954569097538
5	C	26	50	20120601	3	3948	47.08	0.0320071177397309	-0.0498878400526802
5	C	26	50	20120601	3	3950	47.12	0.03226160547028	-0.05124767710358
5	C	26	50	20120601	3	3952	47.16	0.0329614997622984	-0.0516805678750224
5	C	26	50	20120601	3	3954	47.2	0.032789602103792	-0.0522467482747185
5	C	26	50	20120601	3	3956	47.24	0.0330532822224964	-0.0516382828895075
5	C	26	50	20120601	3	3958	47.28	0.0331326196033456	-0.051334651237666
5	C	26	50	20120601	3	3960	47.32	0.0328868999968832	-0.0515658044444358
5	C	26	50	20120601	3	3962	47.36	0.0334391503929899	-0.0519527332751011
5	C	26	50	20120601	3	3964	47.4	0.0334989009160002	-0.052590897145122
5	C	26	50	20120601	3	3966	47.44	0.0338389485670728	-0.0528490618309332
5	C	26	50	20120601	3	3968	47.48	0.0337541664640085	-0.0524517385305845
5	C	26	50	20120601	3	3970	47.52	0.0339431761066197	-0.0524670827477362
5	C	26	50	20120601	3	3972	47.56	0.0343889362214797	-0.0537197931212863
5	C	26	50	20120601	3	3974	47.6	0.0344896282271207	-0.0532531026457032
5	C	26	50	20120601	3	3976	47.64	0.0345788651029064	-0.0542538001624384
5	C	26	50	20120601	3	3978	47.68	0.0346217864845244	-0.0546580531092427
5	C	26	50	20120601	3	3980	47.72	0.0346664049224173	-0.0534547694996976
5	C	26	50	20120601	3	3982	47.76	0.0354145946075908	-0.054278619610458
5	C	26	50	20120601	3	3984	47.8	0.035157278449917	-0.0540627399101618
5	C	26	50	20120601	3	3986	47.84	0.0353334894597887	-0.0550927116476381
5	C	26	50	20120601	3	3988	47.88	0.0353886437887212	-0.0547862515686719
5	C	26	50	20120601	3	3990	47.92	0.0352629202030263	-0.055199343350241
5	C	26	50	20120601	3	3992	47.96	0.0352902145247801	-0.0554396182344882
5	C	26	50	20120601	3	3994	48	0.0353976240448423	-0.0555003587069922
5	C	26	50	20120601	3	3996	48.04	0.0353988968370484	-0.0547871708074874
5	C	26	50	20120601	3	3998	48.08	0.0353414797664161	-0.0557619882160312
5	C	26	50	20120601	3	4000	48.12	0.0351392472269967	-0.0562146779773468
5	C	26	50	20120601	3	4002	48.16	0.0355835931282944	-0.0560362042257753
5	C	26	50	20120601	3	4004	48.2	0.0356547987811599	-0.0563522102462876
5	C	26	50	20120601	3	4006	48.24	0.0356851336620728	-0.0569940510715706
5	C	26	50	20120601	3	4008	48.28	0.035955814137911	-0.057658731445886
5	C	26	50	20120601	3	4010	48.32	0.0362095240510007	-0.0569906569590209
5	C	26	50	20120601	3	4012	48.36	0.036256193098559	-0.0569339469951698
5	C	26	50	20120601	3	4014	48.4	0.0359339645383723	-0.0565732518260865
5	C	26	50	20120601	3	4016	48.44	0.0361388840835602	-0.0574739644439619
5	C	26	50	20120601	3	4018	48.48	0.036434949692843	-0.0574826618573705
5	C	26	50	20120601	3	4020	48.52	0.036240071063948	-0.0566973490661847
5	C	26	50	20120601	3	4022	48.56	0.0367163074810771	-0.0577973950856767
5	C	26	50	20120601	3	4024	48.6	0.0371866042012443	-0.0584815208964746
5	C	26	50	20120601	3	4026	48.64	0.037374765315718	-0.0582027086926528
5	C	26	50	20120601	3	4028	48.68	0.0376896399653804	-0.0595376555848549
5	C	26	50	20120601	3	4030	48.72	0.0377619062784177	-0.0589575451815694
5	C	26	50	20120601	3	4032	48.76	0.0377492490670344	-0.0590905519671106
5	C	26	50	20120601	3	4034	48.8	0.0381838368947517	-0.0596780162809204
5	C	26	50	20120601	3	4036	48.84	0.0385592398848836	-0.0597582729005851
5	C	26	50	20120601	3	4038	48.88	0.0387461989178293	-0.0598213468254669
5	C	26	50	20120601	3	4040	48.92	0.0388058787301615	-0.0598053662122121
5	C	26	50	20120601	3	4042	48.96	0.0386561135139062	-0.0598660359740379
5	C	26	50	20120601	3	4044	49	0.0385293999787175	-0.0602153467239441
5	C	26	50	20120601	3	4046	49.04	0.0384178185286463	-0.0600068916448503
5	C	26	50	20120601	3	4048	49.08	0.0387842412626572	-0.0601818298625158
5	C	26	50	20120601	3	4050	49.12	0.0387935750721688	-0.0603668089964742
5	C	26	50	20120601	3	4052	49.16	0.0389807462371489	-0.0607625766619043
5	C	26	50	20120601	3	4054	49.2	0.0391493912044619	-0.0612543694282196
5	C	26	50	20120601	3	4056	49.24	0.0389717659810278	-0.0617149787854845
5	C	26	50	20120601	3	4058	49.28	0.0387283091162653	-0.0608778350672377
5	C	26	50	20120601	3	4060	49.32	0.0388797713887955	-0.0615372828513723
5	C	26	50	20120601	3	4062	49.36	0.038861033059094	-0.0611665467659962
5	C	26	50	20120601	3	4064	49.4	0.0388748923520053	-0.0623683454513008
5	C	26	50	20120601	3	4066	49.44	0.0388867010352511	-0.0626765732972201
5	C	26	50	20120601	3	4068	49.48	0.0388508507214449	-0.0611751734687267
5	C	26	50	20120601	3	4070	49.52	0.0386871555016002	-0.0613446669641771
5	C	26	50	20120601	3	4072	49.56	0.0390523761540831	-0.0617473642760628
5	C	26	50	20120601	3	4074	49.6	0.0391347540940913	-0.0625529710318687
5	C	26	50	20120601	3	4076	49.64	0.0389991310134598	-0.0628476931382672
5	C	26	50	20120601	3	4078	49.68	0.0390578915869763	-0.0621538092538888
5	C	26	50	20120601	3	4080	49.72	0.0391830494872464	-0.0627609311362156
5	C	26	50	20120601	3	4082	49.76	0.0394060002553545	-0.0617028872595262
5	C	26	50	20120601	3	4084	49.8	0.0394632759046306	-0.0617863258597062
5	C	26	50	20120601	3	4086	49.84	0.0395968483755967	-0.062832066078403
5	C	26	50	20120601	3	4088	49.88	0.0392176270088464	-0.0618280451597962
5	C	26	50	20120601	3	4090	49.92	0.0392623161574174	-0.0619707393082397
5	C	26	50	20120601	3	4092	49.96	0.0390668718430974	-0.0617465864586035
5	C	26	50	20120601	3	4094	50	0.0388715689501337	-0.0619133222376073
5	C	26	50	20120601	3	4096	50.04	0.0384312535574888	-0.0622082564760402
5	C	26	50	20120601	3	4098	50.08	0.0382856602712425	-0.0619698907801022
5	C	26	50	20120601	3	4100	50.12	0.0379937665919687	-0.0622062058663748
5	C	26	50	20120601	3	4102	50.16	0.0377091561125411	-0.0617910634751401
5	C	26	50	20120601	3	4104	50.2	0.0376981959574327	-0.0623781742355593
5	C	26	50	20120601	3	4106	50.24	0.0376153937533558	-0.0616674612097887
5	C	26	50	20120601	3	4108	50.28	0.0372088780648516	-0.0616639963865609
5	C	26	50	20120601	3	4110	50.32	0.0371694215064614	-0.0615993668267605
5	C	26	50	20120601	3	4112	50.36	0.0373934329347413	-0.0613357574187341
5	C	26	50	20120601	3	4114	50.4	0.0374160603517393	-0.0608593088695706
5	C	26	50	20120601	3	4116	50.44	0.0375942512605983	-0.0614896238543203
5	C	26	50	20120601	3	4118	50.48	0.0374514864014768	-0.061046055770482
5	C	26	50	20120601	3	4120	50.52	0.0373671992731593	-0.0606082152515713
5	C	26	50	20120601	3	4122	50.56	0.037545178049984	-0.0607057252766969
5	C	26	50	20120601	3	4124	50.6	0.0377665731831735	-0.0608402876971567
5	C	26	50	20120601	3	4126	50.64	0.0375373998753909	-0.0597927090008289
5	C	26	50	20120601	3	4128	50.68	0.037088104226625	-0.0598689351118408
5	C	26	50	20120601	3	4130	50.72	0.0371214089560189	-0.0595553332543845
5	C	26	50	20120601	3	4132	50.76	0.037250809496976	-0.0592106894092342
5	C	26	50	20120601	3	4134	50.8	0.0369954025276114	-0.0604177206847196
5	C	26	50	20120601	3	4136	50.84	0.0373010140784403	-0.0595013102963019
5	C	26	50	20120601	3	4138	50.88	0.0375397333277688	-0.0597735464070587
5	C	26	50	20120601	3	4140	50.92	0.0375828668414212	-0.0585778288400722
5	C	26	50	20120601	3	4142	50.96	0.0375848467404085	-0.0584673787608509
5	C	26	50	20120601	3	4144	51	0.0375487135838899	-0.0588412261160642
5	C	26	50	20120601	3	4146	51.04	0.0378089995900447	-0.059152140967752
5	C	26	50	20120601	3	4148	51.08	0.0376386575664568	-0.0594559847516278
5	C	26	50	20120601	3	4150	51.12	0.0373894731367667	-0.0595576667067624
5	C	26	50	20120601	3	4152	51.16	0.0375818768919276	-0.059575273665614
5	C	26	50	20120601	3	4154	51.2	0.0377022971767636	-0.0593900823996212
5	C	26	50	20120601	3	4156	51.24	0.0375431981509966	-0.0593132906031844
5	C	26	50	20120601	3	4158	51.28	0.0374430011201025	-0.059223700174008
5	C	26	50	20120601	3	4160	51.32	0.0378328290885707	-0.0591143107549585
5	C	26	50	20120601	3	4162	51.36	0.037797261617477	-0.0590001130097968
5	C	26	50	20120601	3	4164	51.4	0.0377616941463833	-0.0588859152646352
5	C	26	50	20120601	3	4166	51.44	0.0378453448785977	-0.0587826069639039
5	C	26	50	20120601	3	4168	51.48	0.0377264095180021	-0.0587110477576478
5	C	26	50	20120601	3	4170	51.52	0.0378413143699449	-0.0586767530787602
5	C	26	50	20120601	3	4172	51.56	0.0376216162930302	-0.0586566005354964
5	C	26	50	20120601	3	4174	51.6	0.0379485117579728	-0.0587620301565713
5	C	26	50	20120601	3	4176	51.64	0.0380711947845086	-0.0592729148059786
5	C	26	50	20120601	3	4178	51.68	0.0379100451490762	-0.0597727685895994
5	C	26	50	20120601	3	4180	51.72	0.0381527949070576	-0.0584813794751184
5	C	26	50	20120601	3	4182	51.76	0.0377952110078115	-0.0590202655530607
5	C	26	50	20120601	3	4184	51.8	0.038256173918467	-0.0583973751895134
5	C	26	50	20120601	3	4186	51.84	0.0382534869126985	-0.0578213660055589
5	C	26	50	20120601	3	4188	51.88	0.0386341932036894	-0.0593584747265022
5	C	26	50	20120601	3	4190	51.92	0.0384905798164304	-0.0591749805167843
5	C	26	50	20120601	3	4192	51.96	0.0386047068509139	-0.0581544840101759
5	C	26	50	20120601	3	4194	52	0.038165593539797	-0.0581143203450045
5	C	26	50	20120601	3	4196	52.04	0.0386121314721163	-0.0583139365893334
5	C	26	50	20120601	3	4198	52.08	0.0383157123094429	-0.0587860010764536
5	C	26	50	20120601	3	4200	52.12	0.0383655633375166	-0.0576757727193126
5	C	26	50	20120601	3	4202	52.16	0.0386094444663478	-0.0583183206513768
5	C	26	50	20120601	3	4204	52.2	0.0385912011113932	-0.0584836422168182
5	C	26	50	20120601	3	4206	52.24	0.038635183153183	-0.058121179280782
5	C	26	50	20120601	3	4208	52.28	0.038371785877191	-0.0575391596891873
5	C	26	50	20120601	3	4210	52.32	0.0381782507511803	-0.0580227500168408
5	C	26	50	20120601	3	4212	52.36	0.0381626236913161	-0.0577101381088782
5	C	26	50	20120601	3	4214	52.4	0.0381621287165692	-0.0572159411795069
5	C	26	50	20120601	3	4216	52.44	0.038347319982562	-0.058019285193613
5	C	26	50	20120601	3	4218	52.48	0.0382894079371828	-0.0580994003919214
5	C	26	50	20120601	3	4220	52.52	0.0386437391452354	-0.0575443922793681
5	C	26	50	20120601	3	4222	52.56	0.0386966307324681	-0.0576057691479751
5	C	26	50	20120601	3	4224	52.6	0.0384268694954455	-0.056795212644701
5	C	26	50	20120601	3	4226	52.64	0.0385652502925237	-0.0569212897837865
5	C	26	50	20120601	3	4228	52.68	0.0386998127129835	-0.0565212794776693
5	C	26	50	20120601	3	4230	52.72	0.0389861202486859	-0.057570555230272
5	C	26	50	20120601	3	4232	52.76	0.038876518697602	-0.0566467909313299
5	C	26	50	20120601	3	4234	52.8	0.0387956256818343	-0.0572788029723544
5	C	26	50	20120601	3	4236	52.84	0.0387145205340322	-0.0579117342521945
5	C	26	50	20120601	3	4238	52.88	0.0387652908009213	-0.0572286691015683
5	C	26	50	20120601	3	4240	52.92	0.0387721497366989	-0.0575442508580119
5	C	26	50	20120601	3	4242	52.96	0.0387432997800265	-0.0576117088449371
5	C	26	50	20120601	3	4244	53	0.0387059645419798	-0.0566902072876948
5	C	26	50	20120601	3	4246	53.04	0.0385870291813842	-0.0568282345313824
5	C	26	50	20120601	3	4248	53.08	0.0384242532003551	-0.0567539883193578
5	C	26	50	20120601	3	4250	53.12	0.038210848373793	-0.0567228756209856
5	C	26	50	20120601	3	4252	53.16	0.0383148637813055	-0.057126562882365
5	C	26	50	20120601	3	4254	53.2	0.0383647148093792	-0.0569606049208205
5	C	26	50	20120601	3	4256	53.24	0.0384760841274161	-0.0575767070592683
5	C	26	50	20120601	3	4258	53.28	0.0387467646032543	-0.0572863690149131
5	C	26	50	20120601	3	4260	53.32	0.0388323245237778	-0.0574557917996854
5	C	26	50	20120601	3	4262	53.36	0.0387423805412109	-0.0573254013092346
5	C	26	50	20120601	3	4264	53.4	0.0384305464507077	-0.0571749289861981
5	C	26	50	20120601	3	4266	53.44	0.0385574721179306	-0.0570644081962987
5	C	26	50	20120601	3	4268	53.48	0.0386843977851536	-0.0569540288277555
5	C	26	50	20120601	3	4270	53.52	0.0384376175185195	-0.0580897837396973
5	C	26	50	20120601	3	4272	53.56	0.038611353654657	-0.0579439076107385
5	C	26	50	20120601	3	4274	53.6	0.0387849483694383	-0.0577980314817797
5	C	26	50	20120601	3	4276	53.64	0.0384023328901383	-0.0579461703524383
5	C	26	50	20120601	3	4278	53.68	0.0383648562307354	-0.0580798135340826
5	C	26	50	20120601	3	4280	53.72	0.0382965497156728	-0.057322643592788
5	C	26	50	20120601	3	4282	53.76	0.0383722808519379	-0.0576710351038786
5	C	26	50	20120601	3	4284	53.8	0.0382333343694347	-0.0578836621129814
5	C	26	50	20120601	3	4286	53.84	0.0380829327570763	-0.0566467202206518
5	C	26	50	20120601	3	4288	53.88	0.0379285006360652	-0.0566502557545577
5	C	26	50	20120601	3	4290	53.92	0.0378811951924038	-0.0569515539540213
5	C	26	50	20120601	3	4292	53.96	0.0380271420320407	-0.0561785448208282
5	C	26	50	20120601	3	4294	54	0.0378073732444479	-0.056289277742762
5	C	26	50	20120601	3	4296	54.04	0.0377598556687522	-0.0563085110472103
5	C	26	50	20120601	3	4298	54.08	0.0379105401238231	-0.057455508956973
5	C	26	50	20120601	3	4300	54.12	0.0378915896620873	-0.0561043693194817
5	C	26	50	20120601	3	4302	54.16	0.037766290340461	-0.0559458359791397
5	C	26	50	20120601	3	4304	54.2	0.0380250207116972	-0.0559287947057131
5	C	26	50	20120601	3	4306	54.24	0.0379228437818157	-0.0569190977527648
5	C	26	50	20120601	3	4308	54.28	0.0379762303437953	-0.0567412603972964
5	C	26	50	20120601	3	4310	54.32	0.03807678092808	-0.0570061425975289
5	C	26	50	20120601	3	4312	54.36	0.0380646894021217	-0.0571600797437932
5	C	26	50	20120601	3	4314	54.4	0.0380363344201961	-0.0570296185426643
5	C	26	50	20120601	3	4316	54.44	0.0378167070539596	-0.0566803077927581
5	C	26	50	20120601	3	4318	54.48	0.0377884227827121	-0.0565499173023073
5	C	26	50	20120601	3	4320	54.52	0.037685821588762	-0.0560131525447086
5	C	26	50	20120601	3	4322	54.56	0.0380955192577815	-0.055922784298073
5	C	26	50	20120601	3	4324	54.6	0.0377923825806868	-0.0569985058442921
5	C	26	50	20120601	3	4326	54.64	0.0378633761015179	-0.0568304972730822
5	C	26	50	20120601	3	4328	54.68	0.037934369622349	-0.0566627715445847
5	C	26	50	20120601	3	4330	54.72	0.0377121259610221	-0.0563372902932045
5	C	26	50	20120601	3	4332	54.76	0.0376611435620986	-0.0559375628297998
5	C	26	50	20120601	3	4334	54.8	0.0378316977177208	-0.0555704329890077
5	C	26	50	20120601	3	4336	54.84	0.0380599517866878	-0.0561710494889476
5	C	26	50	20120601	3	4338	54.88	0.0379928473531532	-0.056189787818649
5	C	26	50	20120601	3	4340	54.92	0.0379645630819057	-0.0560595387495545
5	C	26	50	20120601	3	4342	54.96	0.0378090703007228	-0.0569939803608925
5	C	26	50	20120601	3	4344	55	0.0380412134569863	-0.0564265271689903
5	C	26	50	20120601	3	4346	55.04	0.0377310057120798	-0.0553892722316677
5	C	26	50	20120601	3	4348	55.08	0.0377493904883906	-0.0561395125265067
5	C	26	50	20120601	3	4350	55.12	0.0381592295787664	-0.056049144279871
5	C	26	50	20120601	3	4352	55.16	0.0377165807337436	-0.0562856007874998
5	C	26	50	20120601	3	4354	55.2	0.0373474709939642	-0.0552884388046706
5	C	26	50	20120601	3	4356	55.24	0.0374630829526882	-0.0555929896953276
5	C	26	50	20120601	3	4358	55.28	0.0374387584794154	-0.0551007019542655
5	C	26	50	20120601	3	4360	55.32	0.0374786393018743	-0.0559862824870235
5	C	26	50	20120601	3	4362	55.36	0.0372404150272926	-0.0563515031395064
5	C	26	50	20120601	3	4364	55.4	0.0373768866360616	-0.0554746907308351
5	C	26	50	20120601	3	4366	55.44	0.0378291521333085	-0.0567309366382911
5	C	26	50	20120601	3	4368	55.48	0.0376074034467284	-0.0570594584488304
5	C	26	50	20120601	3	4370	55.52	0.0375721188183472	-0.0556485682883289
5	C	26	50	20120601	3	4372	55.56	0.0371627039920402	-0.0554809839811876
5	C	26	50	20120601	3	4374	55.6	0.0373324803302031	-0.0564579934207531
5	C	26	50	20120601	3	4376	55.64	0.0370869728557751	-0.0550309105149624
5	C	26	50	20120601	3	4378	55.68	0.0370919226032434	-0.0547906356307152
5	C	26	50	20120601	3	4380	55.72	0.0374046759325622	-0.0554558109797774
5	C	26	50	20120601	3	4382	55.76	0.0372595776210627	-0.0567640999463287
5	C	26	50	20120601	3	4384	55.8	0.037586331664649	-0.056849447734818
5	C	26	50	20120601	3	4386	55.84	0.0374336673105909	-0.0576734392669347
5	C	26	50	20120601	3	4388	55.88	0.0374709318379594	-0.0571007534848517
5	C	26	50	20120601	3	4390	55.92	0.0378472540669069	-0.0568304972730822
5	C	26	50	20120601	3	4392	55.96	0.0375440466791341	-0.0565834341637356
5	C	26	50	20120601	3	4394	56	0.0376792454956969	-0.0563763932982042
5	C	26	50	20120601	3	4396	56.04	0.0376651033600732	-0.0573492308077606
5	C	26	50	20120601	3	4398	56.08	0.0375873216141427	-0.0570375381386136
5	C	26	50	20120601	3	4400	56.12	0.0371974229349964	-0.0562096575192004
5	C	26	50	20120601	3	4402	56.16	0.0372645980792091	-0.0563512202967939
5	C	26	50	20120601	3	4404	56.2	0.0374233435515855	-0.0561692817219946
5	C	26	50	20120601	3	4406	56.24	0.0373009433677621	-0.056096803276923
5	C	26	50	20120601	3	4408	56.28	0.0367626229752448	-0.0559202387136607
5	C	26	50	20120601	3	4410	56.32	0.0368204643099459	-0.0567769692897463
5	C	26	50	20120601	3	4412	56.36	0.0368372934513381	-0.0565341488210869
5	C	26	50	20120601	3	4414	56.4	0.0369369247968073	-0.0567036423165373
5	C	26	50	20120601	3	4416	56.44	0.0366639815792693	-0.0568614685500981
5	C	26	50	20120601	3	4418	56.48	0.0365825228780766	-0.056870943780966
5	C	26	50	20120601	3	4420	56.52	0.0363721586106736	-0.0570344975794545
5	C	26	50	20120601	3	4422	56.56	0.0367660877984726	-0.0576571051002892
5	C	26	50	20120601	3	4424	56.6	0.0363605620594621	-0.0569244717643019
5	C	26	50	20120601	3	4426	56.64	0.0364280907570655	-0.0565885253325601
5	C	26	50	20120601	3	4428	56.68	0.0364431521315047	-0.0569002887123853
5	C	26	50	20120601	3	4430	56.72	0.0365106101184299	-0.0565642715699654
5	C	26	50	20120601	3	4432	56.76	0.0364136657787293	-0.0573060972941082
5	C	26	50	20120601	3	4434	56.8	0.0364477483255824	-0.0566204865590698
5	C	26	50	20120601	3	4436	56.84	0.0361396619010195	-0.056494267998628
5	C	26	50	20120601	3	4438	56.88	0.0363984629829337	-0.0573399677089271
5	C	26	50	20120601	3	4440	56.92	0.0363729364281329	-0.0564589833702468
5	C	26	50	20120601	3	4442	56.96	0.0362212620235684	-0.0565396642539801
5	C	26	50	20120601	3	4444	57	0.0361144888996092	-0.0570124358478815
5	C	26	50	20120601	3	4446	57.04	0.036150127081381	-0.057758292080677
5	C	26	50	20120601	3	4448	57.08	0.0360542434018521	-0.0571585241088746
5	C	26	50	20120601	3	4450	57.12	0.0360724160461286	-0.0568860758660834
5	C	26	50	20120601	3	4452	57.16	0.0360817498556403	-0.0563285928797959
5	C	26	50	20120601	3	4454	57.2	0.0362170193828813	-0.0564580641314312
5	C	26	50	20120601	3	4456	57.24	0.0362953668142367	-0.0572979655661246
5	C	26	50	20120601	3	4458	57.28	0.0361008417387323	-0.0569485841055403
5	C	26	50	20120601	3	4460	57.32	0.0359853004906865	-0.0575780505621526
5	C	26	50	20120601	3	4462	57.36	0.0362267067457835	-0.0573671913200027
5	C	26	50	20120601	3	4464	57.4	0.0359864318615363	-0.0560905807372486
5	C	26	50	20120601	3	4466	57.44	0.0359100643291682	-0.0572339724024272
5	C	26	50	20120601	3	4468	57.48	0.0357987657218094	-0.0571549178642906
5	C	26	50	20120601	3	4470	57.52	0.0356876085358069	-0.0570758633261539
5	C	26	50	20120601	3	4472	57.56	0.0355764513498044	-0.0569969502093735
5	C	26	50	20120601	3	4474	57.6	0.0360348686760476	-0.0568468314397276
5	C	26	50	20120601	3	4476	57.64	0.0356444750221545	-0.0565130063283294
5	C	26	50	20120601	3	4478	57.68	0.0359053974244124	-0.0570847728715969
5	C	26	50	20120601	3	4480	57.72	0.0358298077095035	-0.0571993948808272
5	C	26	50	20120601	3	4482	57.76	0.0356615870062592	-0.0571041475974014
5	C	26	50	20120601	3	4484	57.8	0.0357837750580483	-0.0565216330310599
5	C	26	50	20120601	3	4486	57.84	0.0356473034492793	-0.0578604690105585
5	C	26	50	20120601	3	4488	57.88	0.0354075235397789	-0.0570506196140655
5	C	26	50	20120601	3	4490	57.92	0.0354404747157822	-0.0577268965395924
5	C	26	50	20120601	3	4492	57.96	0.0349853807914105	-0.0562271230566957
5	C	26	50	20120601	3	4494	58	0.0349655110908592	-0.0570499832179625
5	C	26	50	20120601	3	4496	58.04	0.0347670969280583	-0.0564157084352381
5	C	26	50	20120601	3	4498	58.08	0.0347622886019462	-0.0561663825841918
5	C	26	50	20120601	3	4500	58.12	0.0347535911885376	-0.0567160166852081
5	C	26	50	20120601	3	4502	58.16	0.0343770568275558	-0.05568498428756
5	C	26	50	20120601	3	4504	58.2	0.0344473432416057	-0.0559712211125843
5	C	26	50	20120601	3	4506	58.24	0.0345176296556556	-0.0562575993589648
5	C	26	50	20120601	3	4508	58.28	0.0342332313082624	-0.0563362296330328
5	C	26	50	20120601	3	4510	58.32	0.0346504950198406	-0.0565140669885012
5	C	26	50	20120601	3	4512	58.36	0.0345351659038291	-0.0568211634635705
5	C	26	50	20120601	3	4514	58.4	0.0345362265640009	-0.0567461394340866
5	C	26	50	20120601	3	4516	58.44	0.0346750316251478	-0.0574039608726245
5	C	26	50	20120601	3	4518	58.48	0.0347356306762955	-0.0582425188044336
5	C	26	50	20120601	3	4520	58.52	0.0348869515274694	-0.0572891974420379
5	C	26	50	20120601	3	4522	58.56	0.0348337770975242	-0.05771119876905
5	C	26	50	20120601	3	4524	58.6	0.0344354638476818	-0.0570839243434594
5	C	26	50	20120601	3	4526	58.64	0.0344756275128532	-0.0564974499791433
5	C	26	50	20120601	3	4528	58.68	0.0347917749547217	-0.0571655951766865
5	C	26	50	20120601	3	4530	58.72	0.0344633238548605	-0.0565946064508783
5	C	26	50	20120601	3	4532	58.76	0.0346763044173539	-0.0565767873599924
5	C	26	50	20120601	3	4534	58.8	0.0346873352831404	-0.0570686508369858
5	C	26	50	20120601	3	4536	58.84	0.0349058312785271	-0.0576530038809584
5	C	26	50	20120601	3	4538	58.88	0.0350969622414818	-0.0578966021670771
5	C	26	50	20120601	3	4540	58.92	0.0348530104019724	-0.058176050767002
5	C	26	50	20120601	3	4542	58.96	0.0349145286919357	-0.0571117136399601
5	C	26	50	20120601	3	4544	59	0.0349568843881287	-0.0571602918758276
5	C	26	50	20120601	3	4546	59.04	0.0346300596338643	-0.0573739795451021
5	C	26	50	20120601	3	4548	59.08	0.0347445402217384	-0.0577847378742934
5	C	26	50	20120601	3	4550	59.12	0.0348943054379937	-0.0588486507372667
5	C	26	50	20120601	3	4552	59.16	0.0349397016933459	-0.0583522617768737
5	C	26	50	20120601	3	4554	59.2	0.0347577631185466	-0.0579615852802682
5	C	26	50	20120601	3	4556	59.24	0.034884335232379	-0.0589280588287939
5	C	26	50	20120601	3	4558	59.28	0.0349891284573508	-0.0586916023211652
5	C	26	50	20120601	3	4560	59.32	0.0348310193810775	-0.0584243159578766
5	C	26	50	20120601	3	4562	59.36	0.0349943610475316	-0.0583108960301743
5	C	26	50	20120601	3	4564	59.4	0.0349845322632731	-0.0580375992592457
5	C	26	50	20120601	3	4566	59.44	0.0349002451349557	-0.0583149265388271
5	C	26	50	20120601	3	4568	59.48	0.0348160287173164	-0.0585924659504428
5	C	26	50	20120601	3	4570	59.52	0.0348005430788084	-0.0586198309828747
5	C	26	50	20120601	3	4572	59.56	0.0349045584863209	-0.0588219928116159
5	C	26	50	20120601	3	4574	59.6	0.035067900152775	-0.0591987393046321
5	C	26	50	20120601	3	4576	59.64	0.0351446919492119	-0.0579126534910101
5	C	26	50	20120601	3	4578	59.68	0.0351338025047816	-0.0584593884542235
5	C	26	50	20120601	3	4580	59.72	0.0350992249831816	-0.0590851072448955
5	C	26	50	20120601	3	4582	59.76	0.0353751380492006	-0.0596384890118521
5	C	26	50	20120601	3	4584	59.8	0.0354030687670574	-0.0590778240450492
5	C	26	50	20120601	3	4586	59.84	0.0351375501707219	-0.0585061282124599
5	C	26	50	20120601	3	4588	59.88	0.0348723144170988	-0.0586500244424314
5	C	26	50	20120601	3	4590	59.92	0.0350548186773231	-0.0587729903116797
5	C	26	50	20120601	3	4592	59.96	0.0349338327070621	-0.0585211895868992
5	C	26	50	20120601	3	4594	60	0.0348097354669638	-0.0583712122386095
5	C	26	50	20120601	3	4596	60.04	0.0350931438648634	-0.0588250333707751
5	C	26	50	20120601	3	4598	60.08	0.0354353128362795	-0.0593357765988261
5	C	26	50	20120601	3	4600	60.12	0.0350606169529288	-0.05833811964125
5	C	26	50	20120601	3	4602	60.16	0.0351198725011922	-0.0581546961422102
5	C	26	50	20120601	3	4604	60.2	0.0349703194169713	-0.0593449689869815
5	C	26	50	20120601	3	4606	60.24	0.0350360803476216	-0.0591615454879417
5	C	26	50	20120601	3	4608	60.28	0.0350360803476216	-0.0591615454879417
5	C	26	50	20120601	3	4610	60.32	0.0346563640061244	-0.0591621111733667
5	C	26	50	20120601	3	4612	60.36	0.0346749609144696	-0.058472187086963
5	C	26	50	20120601	3	4614	60.4	0.0347407925557981	-0.0591698893479597
5	C	26	50	20120601	3	4616	60.44	0.0347564903263405	-0.0595290995928025
5	C	26	50	20120601	3	4618	60.48	0.034688254521956	-0.0592739047554723
5	C	26	50	20120601	3	4620	60.52	0.0344324232885227	-0.0591286650226166
5	C	26	50	20120601	3	4622	60.56	0.03459413860938	-0.0594944513605244
5	C	26	50	20120601	3	4624	60.6	0.0341890371344382	-0.0592917238463582
5	C	26	50	20120601	3	4626	60.64	0.0342202205434886	-0.0589789705170394
5	C	26	50	20120601	3	4628	60.68	0.0345823299261342	-0.0590231646908635
5	C	26	50	20120601	3	4630	60.72	0.0344467068455026	-0.0600384286072912
5	C	26	50	20120601	3	4632	60.76	0.0342576264922134	-0.0591057547629061
5	C	26	50	20120601	3	4634	60.8	0.0344982549298511	-0.0601070886757444
5	C	26	50	20120601	3	4636	60.84	0.0339218214818279	-0.0601117555805002
5	C	26	50	20120601	3	4638	60.88	0.0337946129718924	-0.0605297263988596
5	C	26	50	20120601	3	4640	60.92	0.0336276650608543	-0.0611181099514849
5	C	26	50	20120601	3	4642	60.96	0.0339858853562034	-0.0606836635451239
5	C	26	50	20120601	3	4644	61	0.0338805971564847	-0.0610300751572272
5	C	26	50	20120601	3	4646	61.04	0.0339682783973518	-0.0615079379199531
5	C	26	50	20120601	3	4648	61.08	0.0339757737292324	-0.0611927097169001
5	C	26	50	20120601	3	4650	61.12	0.0339733695661764	-0.0607799007780434
5	C	26	50	20120601	3	4652	61.16	0.0340906785811752	-0.0603938911861937
5	C	26	50	20120601	3	4654	61.2	0.0339978354608054	-0.0610303579999397
5	C	26	50	20120601	3	4656	61.24	0.0337649851977607	-0.0608284790139109
5	C	26	50	20120601	3	4658	61.28	0.0338571919220274	-0.060358960111203
5	C	26	50	20120601	3	4660	61.32	0.033746671132128	-0.0613792444857771
5	C	26	50	20120601	3	4662	61.36	0.0336875570052208	-0.0616596830351957
5	C	26	50	20120601	3	4664	61.4	0.0332414433369702	-0.062680108831126
5	C	26	50	20120601	3	4666	61.44	0.0334595150682881	-0.0629421626042337
5	C	26	50	20120601	3	4668	61.48	0.0332321802381366	-0.0622375306967813
5	C	26	50	20120601	3	4670	61.52	0.0333519641268696	-0.062464370552186
5	C	26	50	20120601	3	4672	61.56	0.033415320894464	-0.0627513144839915
5	C	26	50	20120601	3	4674	61.6	0.0334665861361	-0.0622578246614014
5	C	26	50	20120601	3	4676	61.64	0.0334751421281523	-0.0626451070454573
5	C	26	50	20120601	3	4678	61.68	0.0333979260676467	-0.0632505318715092
5	C	26	50	20120601	3	4680	61.72	0.0336229981560984	-0.0633710935777015
5	C	26	50	20120601	3	4682	61.76	0.0331099214756695	-0.0642686949257397
5	C	26	50	20120601	3	4684	61.8	0.0331538328067811	-0.0656839691482846
5	C	26	50	20120601	3	4686	61.84	0.0333472972221138	-0.065629380504777
5	C	26	50	20120601	3	4688	61.88	0.0333642677848623	-0.0656309361396956
5	C	26	50	20120601	3	4690	61.92	0.0328644847119196	-0.0652686146250156
5	C	26	50	20120601	3	4692	61.96	0.0328359175979597	-0.0646146822737743
5	C	26	50	20120601	3	4694	62	0.0327688131644251	-0.0646293193841448
5	C	26	50	20120601	3	4696	62.04	0.0327925719522729	-0.0651742158697272
5	C	26	50	20120601	3	4698	62.08	0.0324375336374392	-0.0646100153690185
5	C	26	50	20120601	3	4700	62.12	0.0323559335148902	-0.0647954187670456
5	C	26	50	20120601	3	4702	62.16	0.0324738789259922	-0.0651737208949804
5	C	26	50	20120601	3	4704	62.2	0.0328604542032668	-0.0657571547001374
5	C	26	50	20120601	3	4706	62.24	0.0331690356025767	-0.0654512603065961
5	C	26	50	20120601	3	4708	62.28	0.0327552367142263	-0.0660654532567347
5	C	26	50	20120601	3	4710	62.32	0.0330575248631835	-0.0652393404042745
5	C	26	50	20120601	3	4712	62.36	0.0329852585501463	-0.0661024349413908
5	C	26	50	20120601	3	4714	62.4	0.0325349729518867	-0.066247391831534
5	C	26	50	20120601	3	4716	62.44	0.0323108201022506	-0.0665412654097951
5	C	26	50	20120601	3	4718	62.48	0.0324154719058662	-0.0676418064040339
5	C	26	50	20120601	3	4720	62.52	0.031946377267227	-0.0675305077966751
5	C	26	50	20120601	3	4722	62.56	0.03233790229197	-0.0674313007152746
5	C	26	50	20120601	3	4724	62.6	0.0319640549367567	-0.067537013179062
5	C	26	50	20120601	3	4726	62.64	0.0317227193923377	-0.0677954607075857
5	C	26	50	20120601	3	4728	62.68	0.0317744796087205	-0.0679750658300071
5	C	26	50	20120601	3	4730	62.72	0.0318137947457545	-0.068040543917945
5	C	26	50	20120601	3	4732	62.76	0.0317728532631238	-0.0680080877166885
5	C	26	50	20120601	3	4734	62.8	0.0315194261927466	-0.0668617262030289
5	C	26	50	20120601	3	4736	62.84	0.0316254214992464	-0.0672822426058005
5	C	26	50	20120601	3	4738	62.88	0.0316410485591106	-0.0680100676156758
5	C	26	50	20120601	3	4740	62.92	0.0316399878989389	-0.0681935618253938
5	C	26	50	20120601	3	4742	62.96	0.0310557762763225	-0.0685121841409964
5	C	26	50	20120601	3	4744	63	0.0312400483034998	-0.0675295885578596
5	C	26	50	20120601	3	4746	63.04	0.0316864448144628	-0.0680324121899613
5	C	26	50	20120601	3	4748	63.08	0.0316371594718141	-0.0676393315302997
5	C	26	50	20120601	3	4750	63.12	0.0317036275092457	-0.0678203508662835
5	C	26	50	20120601	3	4752	63.16	0.0313524782817084	-0.0671917329378086
5	C	26	50	20120601	3	4754	63.2	0.0314998393349077	-0.0679199115010746
5	C	26	50	20120601	3	4756	63.24	0.0315919046378182	-0.0673323057659085
5	C	26	50	20120601	3	4758	63.28	0.0314504125709028	-0.0676665551413754
5	C	26	50	20120601	3	4760	63.32	0.0317522764557913	-0.0680422409742198
5	C	26	50	20120601	3	4762	63.36	0.0315042233969511	-0.0670153805065807
5	C	26	50	20120601	3	4764	63.4	0.0316517258715066	-0.0677431348057779
5	C	26	50	20120601	3	4766	63.44	0.0313727722463285	-0.0685290839930668
5	C	26	50	20120601	3	4768	63.48	0.031234815713319	-0.0676599790483104
5	C	26	50	20120601	3	4770	63.52	0.031589429764084	-0.0680425945276104
5	C	26	50	20120601	3	4772	63.56	0.031243159573337	-0.0673550746042627
5	C	26	50	20120601	3	4774	63.6	0.0312290174377133	-0.0675809245101737
5	C	26	50	20120601	3	4776	63.64	0.0314400888118974	-0.0687283466840051
5	C	26	50	20120601	3	4778	63.68	0.0313191735523145	-0.0681997136543901
5	C	26	50	20120601	3	4780	63.72	0.0310844141009606	-0.0673049407334766
5	C	26	50	20120601	3	4782	63.76	0.0311985411354441	-0.0673736715126079
5	C	26	50	20120601	3	4784	63.8	0.0310281284011782	-0.0678259370098549
5	C	26	50	20120601	3	4786	63.84	0.0309251029431593	-0.068003632943967
5	C	26	50	20120601	3	4788	63.88	0.0303766002129929	-0.0682714142820024
5	C	26	50	20120601	3	4790	63.92	0.0303497301553078	-0.0676130978687177
5	C	26	50	20120601	3	4792	63.96	0.0303988740766002	-0.068982127307773
5	C	26	50	20120601	3	4794	64	0.0303256885247474	-0.0688618484442932
5	C	26	50	20120601	3	4796	64.04	0.0304303403283631	-0.0683788945127428
5	C	26	50	20120601	3	4798	64.08	0.030908273801767	-0.0692284833103384
5	C	26	50	20120601	3	4800	64.12	0.030512576847015	-0.0688742228129639
5	C	26	50	20120601	3	4802	64.16	0.0305210621283893	-0.0686367763558415
5	C	26	50	20120601	3	4804	64.2	0.0308143700212255	-0.0686883951508681
5	C	26	50	20120601	3	4806	64.24	0.0310682213556714	-0.0686599694582644
5	C	26	50	20120601	3	4808	64.28	0.0309057989280329	-0.0682947488057815
5	C	26	50	20120601	3	4810	64.32	0.0313010716187162	-0.0692951634798043
5	C	26	50	20120601	3	4812	64.36	0.031032795305934	-0.0687608735959397
5	C	26	50	20120601	3	4814	64.4	0.0311624079789255	-0.0683351246029873
5	C	26	50	20120601	3	4816	64.44	0.0312149460127676	-0.0694579394608334
5	C	26	50	20120601	3	4818	64.48	0.0316318561709552	-0.0692524542302206
5	C	26	50	20120601	3	4820	64.52	0.0316304419573929	-0.0690517773257199
5	C	26	50	20120601	3	4822	64.56	0.0315160320801969	-0.0695672581692048
5	C	26	50	20120601	3	4824	64.6	0.0316855255756473	-0.0699691069529532
5	C	26	50	20120601	3	4826	64.64	0.0315247294936055	-0.0694092198036097
5	C	26	50	20120601	3	4828	64.68	0.0317708026534584	-0.0688094518318072
5	C	26	50	20120601	3	4830	64.72	0.0315617111782615	-0.068467848545816
5	C	26	50	20120601	3	4832	64.76	0.031837341401568	-0.0686842232208591
5	C	26	50	20120601	3	4834	64.8	0.0312920913625951	-0.068380238015627
5	C	26	50	20120601	3	4836	64.84	0.0315822172749159	-0.0688113610201164
5	C	26	50	20120601	3	4838	64.88	0.0313589836640953	-0.0682649796102936
5	C	26	50	20120601	3	4840	64.92	0.0316022283968235	-0.0691972291906099
5	C	26	50	20120601	3	4842	64.96	0.0313463264527121	-0.0691975827440005
5	C	26	50	20120601	3	4844	65	0.0311568218353541	-0.0701552881684396
5	C	26	50	20120601	3	4846	65.04	0.0310509679502105	-0.0699746223858464
5	C	26	50	20120601	3	4848	65.08	0.0310348459155994	-0.0703496718225878
5	C	26	50	20120601	3	4850	65.12	0.030617440782665	-0.0709705822871477
5	C	26	50	20120601	3	4852	65.16	0.030617440782665	-0.0709705822871477
5	C	26	50	20120601	3	4854	65.2	0.0307664988921391	-0.0706597381461381
5	C	26	50	20120601	3	4856	65.24	0.0309700749344428	-0.0716747899305314
5	C	26	50	20120601	3	4858	65.28	0.0306652412010732	-0.0711718248770734
5	C	26	50	20120601	3	4860	65.32	0.0307160114679624	-0.0701815925406997
5	C	26	50	20120601	3	4862	65.36	0.0310741610526334	-0.0710546572834307
5	C	26	50	20120601	3	4864	65.4	0.0307115566952409	-0.071586401582883
5	C	26	50	20120601	3	4866	65.44	0.0312349571346752	-0.0708425252490748
5	C	26	50	20120601	3	4868	65.48	0.0308326840868582	-0.0713453488811765
5	C	26	50	20120601	3	4870	65.52	0.0307505182788843	-0.0715529554321329
5	C	26	50	20120601	3	4872	65.56	0.0308585641950496	-0.0706958005919786
5	C	26	50	20120601	3	4874	65.6	0.0309342246206366	-0.0713631679720624
5	C	26	50	20120601	3	4876	65.64	0.030731850659861	-0.0711941694513589
5	C	26	50	20120601	3	4878	65.68	0.0304473816017896	-0.0718286563661175
5	C	26	50	20120601	3	4880	65.72	0.0302353202781118	-0.0721207621774257
5	C	26	50	20120601	3	4882	65.76	0.0299797011767129	-0.0718321919000235
5	C	26	50	20120601	3	4884	65.8	0.0299974495569206	-0.0736150202274291
5	C	26	50	20120601	3	4886	65.84	0.030122819589225	-0.0736931555267502
5	C	26	50	20120601	3	4888	65.88	0.0297625486842105	-0.0729763613826614
5	C	26	50	20120601	3	4890	65.92	0.0299844387921468	-0.0737126009632329
5	C	26	50	20120601	3	4892	65.96	0.0298659276956199	-0.0729223384245788
5	C	26	50	20120601	3	4894	66	0.0301917625003907	-0.0734958020241211
5	C	26	50	20120601	3	4896	66.04	0.0300426336802385	-0.0746604776034134
5	C	26	50	20120601	3	4898	66.08	0.0295087680604426	-0.0739451683835651
5	C	26	50	20120601	3	4900	66.12	0.0291970046806175	-0.0732261114977765
5	C	26	50	20120601	3	4902	66.16	0.0292090254958976	-0.0737758163094709
5	C	26	50	20120601	3	4904	66.2	0.0291805290926158	-0.0735421175182888
5	C	26	50	20120601	3	4906	66.24	0.0292382290059607	-0.0736538403897163
5	C	26	50	20120601	3	4908	66.28	0.0290074293525814	-0.0742817512114099
5	C	26	50	20120601	3	4910	66.32	0.0290567854059082	-0.0746030605327811
5	C	26	50	20120601	3	4912	66.36	0.0290317538258542	-0.075456962681742
5	C	26	50	20120601	3	4914	66.4	0.0287146871451701	-0.0753060660946368
5	C	26	50	20120601	3	4916	66.44	0.0288848170367236	-0.0749320066073891
5	C	26	50	20120601	3	4918	66.48	0.0282562698189269	-0.074784150579443
5	C	26	50	20120601	3	4920	66.52	0.0283237985165302	-0.0756587709570926
5	C	26	50	20120601	3	4922	66.56	0.0278926755120408	-0.0763518063133335
5	C	26	50	20120601	3	4924	66.6	0.0275791443652626	-0.0757571295103557
5	C	26	50	20120601	3	4926	66.64	0.0272845636802203	-0.0752369817621148
5	C	26	50	20120601	3	4928	66.68	0.0272733913930776	-0.0761671100220876
5	C	26	50	20120601	3	4930	66.72	0.027237894632662	-0.0760682564940777
5	C	26	50	20120601	3	4932	66.76	0.0270155095499789	-0.0768034354144774
5	C	26	50	20120601	3	4934	66.8	0.0270207421401596	-0.0772564080185055
5	C	26	50	20120601	3	4936	66.84	0.0271523347121385	-0.0774387708573735
5	C	26	50	20120601	3	4938	66.88	0.027073987280783	-0.0764990259451766
5	C	26	50	20120601	3	4940	66.92	0.0271852151774636	-0.0772779040646536
5	C	26	50	20120601	3	4942	66.96	0.0273060597263684	-0.0766677416231677
5	C	26	50	20120601	3	4944	67	0.0271799118766047	-0.0773748484043542
5	C	26	50	20120601	3	4946	67.04	0.027602620310398	-0.0767452405263857
5	C	26	50	20120601	3	4948	67.08	0.0275917308659678	-0.0776910665569009
5	C	26	50	20120601	3	4950	67.12	0.0276113884344848	-0.0773925260738839
5	C	26	50	20120601	3	4952	67.16	0.0275496580124872	-0.0773316441800237
5	C	26	50	20120601	3	4954	67.2	0.0277376777056047	-0.0776793285843332
5	C	26	50	20120601	3	4956	67.24	0.0274467032651464	-0.0772395788771133
5	C	26	50	20120601	3	4958	67.28	0.0276736845419073	-0.0785246747412417
5	C	26	50	20120601	3	4960	67.32	0.0279324149131435	-0.0785490699251926
5	C	26	50	20120601	3	4962	67.36	0.0277356978066173	-0.078541574593312
5	C	26	50	20120601	3	4964	67.4	0.0277792555843384	-0.0797473330765913
5	C	26	50	20120601	3	4966	67.44	0.0273553450690171	-0.0803811128845688
5	C	26	50	20120601	3	4968	67.48	0.027363618218357	-0.080101027888541
5	C	26	50	20120601	3	4970	67.52	0.0273866698994237	-0.0807258274403973
5	C	26	50	20120601	3	4972	67.56	0.0276468851949003	-0.081503927742415
5	C	26	50	20120601	3	4974	67.6	0.0274887054079489	-0.0810834113396433
5	C	26	50	20120601	3	4976	67.64	0.0275694570023604	-0.0822251059485471
5	C	26	50	20120601	3	4978	67.68	0.0274186311259333	-0.0820663604761707
5	C	26	50	20120601	3	4980	67.72	0.0272523903216763	-0.0824015998011313
5	C	26	50	20120601	3	4982	67.76	0.0274394907759783	-0.0821838109125258
5	C	26	50	20120601	3	4984	67.8	0.0270475414871666	-0.0822007107645962
5	C	26	50	20120601	3	4986	67.84	0.0272252374212788	-0.0828953017557557
5	C	26	50	20120601	3	4988	67.88	0.0273342732869377	-0.0828087518857385
5	C	26	50	20120601	3	4990	67.92	0.027123484755466	-0.0836936960223935
5	C	26	50	20120601	3	4992	67.96	0.0271524761334947	-0.0833829933027401
5	C	26	50	20120601	3	4994	68	0.027000094622149	-0.0837026762785145
5	C	26	50	20120601	3	4996	68.04	0.0272559258555823	-0.0842887263787619
5	C	26	50	20120601	3	4998	68.08	0.0270006603075739	-0.08504914901125
5	C	26	50	20120601	3	5000	68.12	0.0269773257837948	-0.0846845647548702
5	C	26	50	20120601	3	5002	68.16	0.0267946093915362	-0.0845881153899163
5	C	26	50	20120601	3	5004	68.2	0.0271694466962432	-0.0849076569443345
5	C	26	50	20120601	3	5006	68.24	0.0267442633887157	-0.0860948185192686
5	C	26	50	20120601	3	5008	68.28	0.0266983014479386	-0.085817349818331
5	C	26	50	20120601	3	5010	68.32	0.0268716133200074	-0.0857226682203301
5	C	26	50	20120601	3	5012	68.36	0.0263640520724717	-0.0860592510481749
5	C	26	50	20120601	3	5014	68.4	0.0263866794894696	-0.0854285117993565
5	C	26	50	20120601	3	5016	68.44	0.0262671784434491	-0.0860996975560588
5	C	26	50	20120601	3	5018	68.48	0.02629270499825	-0.0873039711150976
5	C	26	50	20120601	3	5020	68.52	0.0259484854171683	-0.0874916372548245
5	C	26	50	20120601	3	5022	68.56	0.0257156351541236	-0.0878246138380853
5	C	26	50	20120601	3	5024	68.6	0.025558516027344	-0.0882109769833256
5	C	26	50	20120601	3	5026	68.64	0.0257556573979388	-0.0872750504477471
5	C	26	50	20120601	3	5028	68.68	0.0257323935848377	-0.0879033148228313
5	C	26	50	20120601	3	5030	68.72	0.0255252112979501	-0.0871410537127123
5	C	26	50	20120601	3	5032	68.76	0.0257068670300369	-0.0875009003536581
5	C	26	50	20120601	3	5034	68.8	0.0258120138083993	-0.087282757911662
5	C	26	50	20120601	3	5036	68.84	0.0256476114817735	-0.087559873059209
5	C	26	50	20120601	3	5038	68.88	0.0253366259194076	-0.0882157853094377
5	C	26	50	20120601	3	5040	68.92	0.0251022200214443	-0.0871768333158403
5	C	26	50	20120601	3	5042	68.96	0.0251256252559016	-0.0878643532391879
5	C	26	50	20120601	3	5044	69	0.0248729052923055	-0.0883190228994909
5	C	26	50	20120601	3	5046	69.04	0.0249505456168798	-0.088047352474159
5	C	26	50	20120601	3	5048	69.08	0.024782042070923	-0.0880540699885803
5	C	26	50	20120601	3	5050	69.12	0.0245410600798946	-0.0874469481062535
5	C	26	50	20120601	3	5052	69.16	0.0246275392392338	-0.088046221103309
5	C	26	50	20120601	3	5054	69.2	0.0239723340957863	-0.086926446804622
5	C	26	50	20120601	3	5056	69.24	0.0240452368049266	-0.0873644994555672
5	C	26	50	20120601	3	5058	69.28	0.0238229931435997	-0.0874655450145987
5	C	26	50	20120601	3	5060	69.32	0.0240233872053880	-0.086702293954986
5	C	26	50	20120601	3	5062	69.36	0.0237230082447399	-0.0872159363208399
5	C	26	50	20120601	3	5064	69.4	0.0238737634104889	-0.0872303612991761
5	C	26	50	20120601	3	5066	69.44	0.0235337157594163	-0.0879266493466105
5	C	26	50	20120601	3	5068	69.48	0.0237872135404717	-0.0875470037157914
5	C	26	50	20120601	3	5070	69.52	0.0232525701032165	-0.086795844182137
5	C	26	50	20120601	3	5072	69.56	0.0233268163152411	-0.0885411251394616
5	C	26	50	20120601	3	5074	69.6	0.0236869457988994	-0.0881825512907219
5	C	26	50	20120601	3	5076	69.64	0.0233984462321753	-0.0885223868097602
5	C	26	50	20120601	3	5078	69.68	0.0235894357737738	-0.088212461907566
5	C	26	50	20120601	3	5080	69.72	0.0232928751897442	-0.0877091433007175
5	C	26	50	20120601	3	5082	69.76	0.0233263920511724	-0.0873468217860375
5	C	26	50	20120601	3	5084	69.8	0.0232230130397629	-0.0880547770953615
5	C	26	50	20120601	3	5086	69.84	0.0233223615425196	-0.087505567258414
5	C	26	50	20120601	3	5088	69.88	0.0227732224162502	-0.0882105527192569
5	C	26	50	20120601	3	5090	69.92	0.0226418419763057	-0.0874468773955754
5	C	26	50	20120601	3	5092	69.96	0.0224016378027366	-0.0883067899521764
5	C	26	50	20120601	3	5094	70	0.0225497766733952	-0.0879651866661852
5	C	26	50	20120601	3	5096	70.04	0.0223449278388855	-0.087920992492361
5	C	26	50	20120601	3	5098	70.08	0.0225963042995973	-0.0876782427343796
5	C	26	50	20120601	3	5100	70.12	0.0219655650507789	-0.0884045828200145
5	C	26	50	20120601	3	5102	70.16	0.0221401497150538	-0.0883704295624832
5	C	26	50	20120601	3	5104	70.2	0.0220004254150914	-0.0887234172676515
5	C	26	50	20120601	3	5106	70.24	0.0219431497658153	-0.0893138514299419
5	C	26	50	20120601	3	5108	70.28	0.021994273586095	-0.0884781219252579
5	C	26	50	20120601	3	5110	70.32	0.0219931422152452	-0.0890066135335167
5	C	26	50	20120601	3	5112	70.36	0.0221292602706236	-0.0889139118345032
5	C	26	50	20120601	3	5114	70.4	0.0222525796932625	-0.089152772505188
5	C	26	50	20120601	3	5116	70.44	0.0225373315940463	-0.0882551004464716
5	C	26	50	20120601	3	5118	70.48	0.0222464278642662	-0.087969853570941
5	C	26	50	20120601	3	5120	70.52	0.0225142799129796	-0.0883615907277183
5	C	26	50	20120601	3	5122	70.56	0.0224326797904307	-0.0886387765859435
5	C	26	50	20120601	3	5124	70.6	0.0224510645667416	-0.0892299178550154
5	C	26	50	20120601	3	5126	70.64	0.0222848944731627	-0.088292859948587
5	C	26	50	20120601	3	5128	70.68	0.0225047339714336	-0.0887425091507435
5	C	26	50	20120601	3	5130	70.72	0.0225439783977895	-0.0884518175529977
5	C	26	50	20120601	3	5132	70.76	0.022562151042066	-0.0890351099367985
5	C	26	50	20120601	3	5134	70.8	0.0226985519401569	-0.0887536107272082
5	C	26	50	20120601	3	5136	70.84	0.0222636105590490	-0.0892936281759999
5	C	26	50	20120601	3	5138	70.88	0.0222571051766621	-0.0890813547202881
5	C	26	50	20120601	3	5140	70.92	0.0223659289102867	-0.0886687579134658
5	C	26	50	20120601	3	5142	70.96	0.0224348718214524	-0.0891428730102514
5	C	26	50	20120601	3	5144	71	0.0224101230841109	-0.0883475193027727
5	C	26	50	20120601	3	5146	71.04	0.0224282250177092	-0.0889305995545392
5	C	26	50	20120601	3	5148	71.08	0.0227866574450927	-0.0895547627102929
5	C	26	50	20120601	3	5150	71.12	0.0227737881016751	-0.0879500545810678
5	C	26	50	20120601	3	5152	71.16	0.0227092292525528	-0.0883916427659188
5	C	26	50	20120601	3	5154	71.2	0.0225132192528079	-0.089127740925134
5	C	26	50	20120601	3	5156	71.24	0.0226211237476169	-0.0882710103490483
5	C	26	50	20120601	3	5158	71.28	0.0225013398588839	-0.0896017853112419
5	C	26	50	20120601	3	5160	71.32	0.0227956377012138	-0.0899745720062829
5	C	26	50	20120601	3	5162	71.36	0.0223543323590753	-0.0903272061580609
5	C	26	50	20120601	3	5164	71.4	0.0223474734232977	-0.0901059524462279
5	C	26	50	20120601	3	5166	71.44	0.0225832228241453	-0.0907366916950459
5	C	26	50	20120601	3	5168	71.48	0.0226334981162877	-0.0908108671963919
5	C	26	50	20120601	3	5170	71.52	0.0224561557355661	-0.0914626782272899
5	C	26	50	20120601	3	5172	71.56	0.0221738787085164	-0.0923044181396149
5	C	26	50	20120601	3	5174	71.6	0.0223454935243104	-0.0917014681872969
5	C	26	50	20120601	3	5176	71.64	0.0224144364354761	-0.0922404956865949
5	C	26	50	20120601	3	5178	71.68	0.0225188761070574	-0.0919539053081799
5	C	26	50	20120601	3	5180	71.72	0.0224072946569861	-0.0932316472617849
5	C	26	50	20120601	3	5182	71.76	0.0221746565259757	-0.0933170657609519
5	C	26	50	20120601	3	5184	71.8	0.0217893540409072	-0.093855951838894
5	C	26	50	20120601	3	5186	71.84	0.0216611555814781	-0.0943211573902369
5	C	26	50	20120601	3	5188	71.88	0.0215328157006927	-0.0947867872056479
5	C	26	50	20120601	3	5190	71.92	0.0214399018696448	-0.0941839079640079
5	C	26	50	20120601	3	5192	71.96	0.0218855912738267	-0.096982848735979
5	C	26	50	20120601	3	5194	72	0.0218931573163854	-0.097950948630102
5	C	26	50	20120601	3	5196	72.04	0.0218341846108344	-0.09737182817631
5	C	26	50	20120601	3	5198	72.08	0.0212939550300079	-0.096862711293856
5	C	26	50	20120601	3	5200	72.12	0.0215522611371753	-0.0983298871541399
5	C	26	50	20120601	3	5202	72.16	0.0212226079557862	-0.0986380442893809
5	C	26	50	20120601	3	5204	72.2	0.0209410380355177	-0.0985698791956739
5	C	26	50	20120601	3	5206	72.24	0.0210213653658605	-0.0986591160714599
5	C	26	50	20120601	3	5208	72.28	0.0210594784213664	-0.0986628637373999
5	C	26	50	20120601	3	5210	72.32	0.0210654181183284	-0.0988133360604369
5	C	26	50	20120601	3	5212	72.36	0.0206026874407199	-0.099627498808295
5	C	26	50	20120601	3	5214	72.4	0.0203473511820335	-0.101773214335806
5	C	26	50	20120601	3	5216	72.44	0.0204283856191574	-0.100911675433608
5	C	26	50	20120601	3	5218	72.48	0.0204781659365530	-0.101787497892786
5	C	26	50	20120601	3	5220	72.52	0.0203993235304507	-0.102020772419899
5	C	26	50	20120601	3	5222	72.56	0.0201903734766101	-0.102109090056869
5	C	26	50	20120601	3	5224	72.6	0.0202989850782003	-0.102581720229414
5	C	26	50	20120601	3	5226	72.64	0.0204491038478462	-0.103305444019959
5	C	26	50	20120601	3	5228	72.68	0.0205281583859829	-0.103071533096742
5	C	26	50	20120601	3	5230	72.72	0.0201655540285904	-0.103349567483105
5	C	26	50	20120601	3	5232	72.76	0.0205002276681260	-0.104055472182763
5	C	26	50	20120601	3	5234	72.8	0.0203476340247459	-0.104917718191742
5	C	26	50	20120601	3	5236	72.84	0.0203111473148367	-0.104834986698343
5	C	26	50	20120601	3	5238	72.88	0.0204522151176834	-0.104997550547338
5	C	26	50	20120601	3	5240	72.92	0.0200112633289355	-0.105666614983697
5	C	26	50	20120601	3	5242	72.96	0.0200112633289355	-0.105666614983697
5	C	26	50	20120601	3	5244	73	0.0198767716191538	-0.105653321376211
5	C	26	50	20120601	3	5246	73.04	0.0202412851648555	-0.10523577482192
5	C	26	50	20120601	3	5248	73.08	0.0201062984803270	-0.106259877573112
5	C	26	50	20120601	3	5250	73.12	0.0198400020665321	-0.106259877573112
5	C	26	50	20120601	3	5252	73.16	0.0200460529825699	-0.107198773957172
5	C	26	50	20120601	3	5254	73.2	0.0201240468605348	-0.106821391068053
5	C	26	50	20120601	3	5256	73.24	0.0203183598040048	-0.107516477033959
5	C	26	50	20120601	3	5258	73.28	0.020306551120759	-0.107840826914489
5	C	26	50	20120601	3	5260	73.32	0.020341128642359	-0.10828807195359
5	C	26	50	20120601	3	5262	73.36	0.0204381436927378	-0.108754196743748
5	C	26	50	20120601	3	5264	73.4	0.0205148647784966	-0.107919881452626
5	C	26	50	20120601	3	5266	73.44	0.0204128999806495	-0.108851565347517
5	C	26	50	20120601	3	5268	73.48	0.020416789067946	-0.108972127053710
5	C	26	50	20120601	3	5270	73.52	0.0205370679314258	-0.10951935699167
5	C	26	50	20120601	3	5272	73.56	0.0204151627223493	-0.109825109963855
5	C	26	50	20120601	3	5274	73.6	0.0202414972968898	-0.110181208938860
5	C	26	50	20120601	3	5276	73.64	0.0207850502795879	-0.110132630702993
5	C	26	50	20120601	3	5278	73.68	0.0206310424226455	-0.110510084302790
5	C	26	50	20120601	3	5280	73.72	0.0206400933894447	-0.110823474028212
5	C	26	50	20120601	3	5282	73.76	0.0204031419070691	-0.11200936281094
5	C	26	50	20120601	3	5284	73.8	0.0202091825169896	-0.112265547597764
5	C	26	50	20120601	3	5286	73.84	0.0202171728236170	-0.113883902887866
5	C	26	50	20120601	3	5288	73.88	0.0201582001180661	-0.113008080428688
5	C	26	50	20120601	3	5290	73.92	0.0206743173576541	-0.113640304601747
5	C	26	50	20120601	3	5292	73.96	0.0199573817922091	-0.11443926455381
5	C	26	50	20120601	3	5294	74	0.0201517654463573	-0.114324076859154
5	C	26	50	20120601	3	5296	74.04	0.0205292190461546	-0.115014354498949
5	C	26	50	20120601	3	5298	74.08	0.0204804286782528	-0.115304975386016
5	C	26	50	20120601	3	5300	74.12	0.0204681250202601	-0.114856245422675
5	C	26	50	20120601	3	5302	74.16	0.0208662261380682	-0.115261417608295
5	C	26	50	20120601	3	5304	74.2	0.0207294009759086	-0.115976656117465
5	C	26	50	20120601	3	5306	74.24	0.0208042128733581	-0.114926036861978
5	C	26	50	20120601	3	5308	74.28	0.0212657414694386	-0.114993424138225
5	C	26	50	20120601	3	5310	74.32	0.0210626604018818	-0.115318127572146
5	C	26	50	20120601	3	5312	74.36	0.0211795451528119	-0.115728744479981
5	C	26	50	20120601	3	5314	74.4	0.0208547002975348	-0.116441083851349
5	C	26	50	20120601	3	5316	74.44	0.0209917375917288	-0.115895338837629
5	C	26	50	20120601	3	5318	74.48	0.0206311838440017	-0.115616668055163
5	C	26	50	20120601	3	5320	74.52	0.0208835502542072	-0.116614466434096
5	C	26	50	20120601	3	5322	74.56	0.0207977782016493	-0.116001616986841
5	C	26	50	20120601	3	5324	74.6	0.0204203246018519	-0.11486020522065
5	C	26	50	20120601	3	5326	74.64	0.0199463509264226	-0.114769907684692
5	C	26	50	20120601	3	5328	74.68	0.0201909391620350	-0.115522340010553
5	C	26	50	20120601	3	5330	74.72	0.0198838426869657	-0.11521425358599
5	C	26	50	20120601	3	5332	74.76	0.0200985910164120	-0.115286590609705
5	C	26	50	20120601	3	5334	74.8	0.0201188849810321	-0.116017244046706
5	C	26	50	20120601	3	5336	74.84	0.0199889187546500	-0.115650821312695
5	C	26	50	20120601	3	5338	74.88	0.0198087479468037	-0.115590575814938
5	C	26	50	20120601	3	5340	74.92	0.0197792615940282	-0.115208526021062
5	C	26	50	20120601	3	5342	74.96	0.0202659631915189	-0.115986131348333
5	C	26	50	20120601	3	5344	75	0.0200623871492153	-0.116201021099136
5	C	26	50	20120601	3	5346	75.04	0.0198728118211792	-0.116978909269119
5	C	26	50	20120601	3	5348	75.08	0.0197278549310359	-0.116546867025814
5	C	26	50	20120601	3	5350	75.12	0.0197700692058728	-0.116984071148622
5	C	26	50	20120601	3	5352	75.16	0.0198100207390098	-0.11816882856050
5	C	26	50	20120601	3	5354	75.2	0.0195690387479814	-0.118380112066718
5	C	26	50	20120601	3	5356	75.24	0.0196911560890923	-0.119126321852905
5	C	26	50	20120601	3	5358	75.28	0.0198823577627252	-0.118411861161194
5	C	26	50	20120601	3	5360	75.32	0.0201141473655981	-0.11916860683842
5	C	26	50	20120601	3	5362	75.36	0.0197884539821836	-0.118402527351682
5	C	26	50	20120601	3	5364	75.4	0.0200819032963760	-0.119165495568582
5	C	26	50	20120601	3	5366	75.44	0.0199911814963498	-0.118045650559217
5	C	26	50	20120601	3	5368	75.48	0.0199085914243072	-0.118109855854949
5	C	26	50	20120601	3	5370	75.52	0.0199075307641354	-0.118082632243873
5	C	26	50	20120601	3	5372	75.56	0.0199658670735833	-0.118676248386679
5	C	26	50	20120601	3	5374	75.6	0.0200612557783654	-0.120037499651142
5	C	26	50	20120601	3	5376	75.64	0.0199594324018745	-0.119292209103771
5	C	26	50	20120601	3	5378	75.68	0.0200555282134378	-0.121096816320037
5	C	26	50	20120601	3	5380	75.72	0.0201852115971074	-0.121552617351190
5	C	26	50	20120601	3	5382	75.76	0.0201649176324874	-0.120813478632816
5	C	26	50	20120601	3	5384	75.8	0.0201852115971074	-0.121552617351190
5	C	26	50	20120601	3	5386	75.84	0.0203160970623050	-0.121923777700635
5	C	26	50	20120601	3	5388	75.88	0.0200524169436006	-0.121159324559494
5	C	26	50	20120601	3	5390	75.92	0.0202991264995565	-0.121922363487072
5	C	26	50	20120601	3	5392	75.96	0.0206569225308369	-0.122116110745118
5	C	26	50	20120601	3	5394	76	0.0206702868490014	-0.122599135387346
5	C	26	50	20120601	3	5396	76.04	0.0206094756658193	-0.123333112226218
5	C	26	50	20120601	3	5398	76.08	0.0204462047100433	-0.123316778059572
5	C	26	50	20120601	3	5400	76.12	0.0205521293058651	-0.123448441342229
5	C	26	50	20120601	3	5402	76.16	0.0206710646664607	-0.124202075749618
5	C	26	50	20120601	3	5404	76.2	0.0208192742477974	-0.125455351808593
5	C	26	50	20120601	3	5406	76.24	0.0205198145259649	-0.125081645874736
5	C	26	50	20120601	3	5408	76.28	0.0207613622024182	-0.125525991776033
5	C	26	50	20120601	3	5410	76.32	0.0203177234079018	-0.126484404307254
5	C	26	50	20120601	3	5412	76.36	0.0202612962867631	-0.125857766277766
5	C	26	50	20120601	3	5414	76.4	0.0202739534981463	-0.126432007694768
5	C	26	50	20120601	3	5416	76.44	0.020242770089096	-0.12646460531738
5	C	26	50	20120601	3	5418	76.48	0.0200364363303457	-0.127189955453522
5	C	26	50	20120601	3	5420	76.52	0.0201229862003630	-0.126789450172658
5	C	26	50	20120601	3	5422	76.56	0.0197907874345615	-0.128726781331753
5	C	26	50	20120601	3	5424	76.6	0.0199475530079506	-0.128198077591459
5	C	26	50	20120601	3	5426	76.64	0.0197779180911439	-0.128899456807718
5	C	26	50	20120601	3	5428	76.68	0.0197661801185763	-0.129847404158577
5	C	26	50	20120601	3	5430	76.72	0.0198529421206278	-0.130142479818366
5	C	26	50	20120601	3	5432	76.76	0.019990686521603	-0.130587391405089
5	C	26	50	20120601	3	5434	76.8	0.0195719378857843	-0.130072759089741
5	C	26	50	20120601	3	5436	76.84	0.0191692405738986	-0.130138873573782
5	C	26	50	20120601	3	5438	76.88	0.0190515780055091	-0.132619687004897
5	C	26	50	20120601	3	5440	76.92	0.0194682053209842	-0.132039010916187
5	C	26	50	20120601	3	5442	76.96	0.0194083840872958	-0.131415766999249
5	C	26	50	20120601	3	5444	77	0.0193414917857956	-0.132834647466378
5	C	26	50	20120601	3	5446	77.04	0.0190435169882036	-0.133091610070661
5	C	26	50	20120601	3	5448	77.08	0.0191625230594773	-0.133860730116557
5	C	26	50	20120601	3	5450	77.12	0.0191756045349292	-0.132853456506757
5	C	26	50	20120601	3	5452	77.16	0.0190765388748850	-0.134356836234238
5	C	26	50	20120601	3	5454	77.2	0.0189619168656547	-0.135103611705849
5	C	26	50	20120601	3	5456	77.24	0.0184001912386801	-0.135552200247834
5	C	26	50	20120601	3	5458	77.28	0.0185324909174401	-0.135934674305778
5	C	26	50	20120601	3	5460	77.32	0.0186760335940209	-0.13714594822195
5	C	26	50	20120601	3	5462	77.36	0.0190015855560792	-0.137698622882126
5	C	26	50	20120601	3	5464	77.4	0.0189296020857544	-0.138607820781375
5	C	26	50	20120601	3	5466	77.44	0.0189567549861520	-0.137985283971219
5	C	26	50	20120601	3	5468	77.48	0.0188972873058542	-0.137354615433078
5	C	26	50	20120601	3	5470	77.52	0.0188021814437846	-0.13923870145155
5	C	26	50	20120601	3	5472	77.56	0.0191668364108425	-0.140443823538726
5	C	26	50	20120601	3	5474	77.6	0.0187411581285682	-0.140964254129679
5	C	26	50	20120601	3	5476	77.64	0.0187833724034051	-0.139618134950335
5	C	26	50	20120601	3	5478	77.68	0.0189524416347868	-0.141676452079690
5	C	26	50	20120601	3	5480	77.72	0.0190327689651295	-0.141938364431442
5	C	26	50	20120601	3	5482	77.76	0.0186072321042115	-0.141368294944449
5	C	26	50	20120601	3	5484	77.8	0.0187756649394901	-0.141503918025081
5	C	26	50	20120601	3	5486	77.84	0.0183328746731111	-0.140441985061095
5	C	26	50	20120601	3	5488	77.88	0.0183759374760854	-0.141257349890481
5	C	26	50	20120601	3	5490	77.92	0.0180136159614054	-0.142150001491051
5	C	26	50	20120601	3	5492	77.96	0.0180353948502659	-0.141199084291711
5	C	26	50	20120601	3	5494	78	0.0182000800196043	-0.141851814561425
5	C	26	50	20120601	3	5496	78.04	0.0182610326241425	-0.14183470257732
5	C	26	50	20120601	3	5498	78.08	0.0179676540206283	-0.142832359534896
5	C	26	50	20120601	3	5500	78.12	0.0178306167264343	-0.143348406063806
5	C	26	50	20120601	3	5502	78.16	0.0177401070584424	-0.143198499426194
5	C	26	50	20120601	3	5504	78.2	0.0178538098288572	-0.143861199901523
5	C	26	50	20120601	3	5506	78.24	0.0179294702544442	-0.144642552894734
5	C	26	50	20120601	3	5508	78.28	0.0177618152366248	-0.14350913143517
5	C	26	50	20120601	3	5510	78.32	0.0172274546420822	-0.143409924353769
5	C	26	50	20120601	3	5512	78.36	0.0173432787328405	-0.144416985831535
5	C	26	50	20120601	3	5514	78.4	0.0167614005626021	-0.14465096746543
5	C	26	50	20120601	3	5516	78.44	0.0165846238673055	-0.146391864360711
5	C	26	50	20120601	3	5518	78.48	0.0168151406779723	-0.146775116236114
5	C	26	50	20120601	3	5520	78.52	0.0166473442387967	-0.146504506470954
5	C	26	50	20120601	3	5522	78.56	0.0166788104905595	-0.146028977160606
5	C	26	50	20120601	3	5524	78.6	0.0164300503249381	-0.146885849158048
5	C	26	50	20120601	3	5526	78.64	0.0166231611868802	-0.146204834617087
5	C	26	50	20120601	3	5528	78.68	0.0163396820783025	-0.146045664880642
5	C	26	50	20120601	3	5530	78.72	0.0161541372589191	-0.147826442598382
5	C	26	50	20120601	3	5532	78.76	0.0158954775983611	-0.147455777223684
5	C	26	50	20120601	3	5534	78.8	0.0159963817360364	-0.147811664066656
5	C	26	50	20120601	3	5536	78.84	0.0159602485795178	-0.149489699169089
5	C	26	50	20120601	3	5538	78.88	0.0157558947197549	-0.148992603101915
5	C	26	50	20120601	3	5540	78.92	0.0159383282693010	-0.148542883189081
5	C	26	50	20120601	3	5542	78.96	0.0157679155350350	-0.148345600397129
5	C	26	50	20120601	3	5544	79	0.0157594302536608	-0.14898341071376
5	C	26	50	20120601	3	5546	79.04	0.0155529550735543	-0.150527731923871
5	C	26	50	20120601	3	5548	79.08	0.0151364691794354	-0.150268223735176
5	C	26	50	20120601	3	5550	79.12	0.0152686981475173	-0.150662082212297
5	C	26	50	20120601	3	5552	79.16	0.0153846636596319	-0.150653596930922
5	C	26	50	20120601	3	5554	79.2	0.0150700011420039	-0.151719206850171
5	C	26	50	20120601	3	5556	79.24	0.0149688848722942	-0.152578341589312
5	C	26	50	20120601	3	5558	79.28	0.0149858554350427	-0.153368886970679
5	C	26	50	20120601	3	5560	79.32	0.0146810924123513	-0.153137663053231
5	C	26	50	20120601	3	5562	79.36	0.0150975783064702	-0.153320803709558
5	C	26	50	20120601	3	5564	79.4	0.0150289889486951	-0.15345303267764
5	C	26	50	20120601	3	5566	79.44	0.0143954212727519	-0.153638294654311
5	C	26	50	20120601	3	5568	79.48	0.0140736876873121	-0.155009374703032
5	C	26	50	20120601	3	5570	79.52	0.0144314837185925	-0.155266761571383
5	C	26	50	20120601	3	5572	79.56	0.0144647177373082	-0.155761029211433
5	C	26	50	20120601	3	5574	79.6	0.0141719755298970	-0.156674611172726
5	C	26	50	20120601	3	5576	79.64	0.0138360998088334	-0.156987859476791
5	C	26	50	20120601	3	5578	79.68	0.0137569038493405	-0.158395001971353
5	C	26	50	20120601	3	5580	79.72	0.0137569038493405	-0.158395001971353
5	C	26	50	20120601	3	5582	79.76	0.0137264982577495	-0.159116957994944
5	C	26	50	20120601	3	5584	79.8	0.0140729805805309	-0.159702442409767
5	C	26	50	20120601	3	5586	79.84	0.0139428729327926	-0.158849671631656
5	C	26	50	20120601	3	5588	79.88	0.0136147753863220	-0.160190346088785
5	C	26	50	20120601	3	5590	79.92	0.0135652779116389	-0.160098422207231
[truncated: 694 more rows]
