# Supplementary material for: How Do Ants Make Sense of Gravity? A Boltzmann Walker Analysis of Lasius niger Trajectories on Various Inclines
Source: PLoS One. 2013 Oct 29;8(10):e76531. doi: 10.1371/journal.pone.0076531 (PMC3812222; doi:10.1371/journal.pone.0076531)
Supplement: Dataset S5 — Trajectories for . (ZIP) [file pone.0076531.s009.zip › Incline5/5-C-26-50-20120601-04.txt]

Pente	Colonie	Temperature	Humidite	Date	Indiv	Frame	Time	X	Y
5	C	26	50	20120601	4	62	0	0	0
5	C	26	50	20120601	4	64	0.04	-0.00039344835518782	0.0014662424793328
5	C	26	50	20120601	4	66	0.08	-0.00047484553809054	0.00453612323533041
5	C	26	50	20120601	4	68	0.12	-0.00123482340041319	0.00591051890774811
5	C	26	50	20120601	4	70	0.16	-0.00164974376011852	0.00799462704984103
5	C	26	50	20120601	4	72	0.2	-0.00260871844122981	0.00790942421824196
5	C	26	50	20120601	4	74	0.24	-0.00322527666355151	0.0102092430621104
5	C	26	50	20120601	4	76	0.28	-0.00340587880653437	0.0124136555235273
5	C	26	50	20120601	4	78	0.32	-0.0037842587162151	0.0134838545657853
5	C	26	50	20120601	4	80	0.36	-0.00388972369262908	0.0156872487934373
5	C	26	50	20120601	4	82	0.4	-0.00454190949012087	0.0164229721860585
5	C	26	50	20120601	4	84	0.44	-0.00574671337924557	0.0179761675862738
5	C	26	50	20120601	4	86	0.48	-0.00582258593686688	0.0176380715499172
5	C	26	50	20120601	4	88	0.52	-0.00585606744295606	0.0178974736725955
5	C	26	50	20120601	4	90	0.56	-0.0054996573409668	0.0166351183625500
5	C	26	50	20120601	4	92	0.6	-0.00450014776362399	0.0163366768744825
5	C	26	50	20120601	4	94	0.64	-0.00449837292560321	0.0160502349884916
5	C	26	50	20120601	4	96	0.68	-0.00430958248609421	0.0159232032552514
5	C	26	50	20120601	4	98	0.72	-0.00390367490942189	0.0165445379838801
5	C	26	50	20120601	4	100	0.76	-0.00360060894300533	0.0162860621710851
5	C	26	50	20120601	4	102	0.8	-0.0033530367167763	0.0166733021287341
5	C	26	50	20120601	4	104	0.84	-0.0030056068709081	0.0153832140907305
5	C	26	50	20120601	4	106	0.88	-0.00203858885016081	0.0160709532171804
5	C	26	50	20120601	4	108	0.92	-0.00159191656755308	0.017112189165681
5	C	26	50	20120601	4	110	0.96	-0.00102955454447542	0.0174176592951536
5	C	26	50	20120601	4	112	1	-3.69965338984602e-05	0.0154164841718921
5	C	26	50	20120601	4	114	1.04	0.00074592879609346	0.0157190667459709
5	C	26	50	20120601	4	116	1.08	0.00073065060857294	0.0161218677338529
5	C	26	50	20120601	4	118	1.12	0.00292885042981031	0.0149553932749092
5	C	26	50	20120601	4	120	1.16	0.0035288376047149	0.0148583004427845
5	C	26	50	20120601	4	122	1.2	0.00414568220528299	0.0155078982294571
5	C	26	50	20120601	4	124	1.24	0.0051383399179161	0.0146142354661901
5	C	26	50	20120601	4	126	1.28	0.00404278402648472	0.0151448130394535
5	C	26	50	20120601	4	128	1.32	0.0046603428049018	0.0130521870890744
5	C	26	50	20120601	4	130	1.36	0.0063422811367678	0.0121167979546496
5	C	26	50	20120601	4	132	1.4	0.0068999903972252	0.0129836825841130
5	C	26	50	20120601	4	134	1.44	0.0078667892148703	0.0122913826189245
5	C	26	50	20120601	4	136	1.48	0.0091475363722945	0.0110151609449
5	C	26	50	20120601	4	138	1.52	0.010364898477853	0.0104545596177075
5	C	26	50	20120601	4	140	1.56	0.0123873652934028	0.0100109208231910
5	C	26	50	20120601	4	142	1.6	0.0117274225345214	0.0110859352626289
5	C	26	50	20120601	4	144	1.64	0.0124205993121186	0.0106770154110688
5	C	26	50	20120601	4	146	1.68	0.0120915825268325	0.00988102530748707
5	C	26	50	20120601	4	148	1.72	0.0123715261015042	0.00910695551412216
5	C	26	50	20120601	4	150	1.76	0.0129601217861639	0.00869089388407199
5	C	26	50	20120601	4	152	1.8	0.0131760721971383	0.00856403892752712
5	C	26	50	20120601	4	154	1.84	0.0137246456379828	0.007816061374388
5	C	26	50	20120601	4	156	1.88	0.0145219085337706	0.00483228288981512
5	C	26	50	20120601	4	158	1.92	0.0149086252324015	0.00471610524566617
5	C	26	50	20120601	4	160	1.96	0.0157106257436233	0.0038527278658374
5	C	26	50	20120601	4	162	2	0.0163750939859043	0.0031219330074811
5	C	26	50	20120601	4	164	2.04	0.0171936407958059	0.00221188658009401
5	C	26	50	20120601	4	166	2.08	0.0187827572205055	-0.000345471160084329
5	C	26	50	20120601	4	168	2.12	0.0178330774580329	0.00103391739331534
5	C	26	50	20120601	4	170	2.16	0.0196489418142555	-0.00202147686605613
5	C	26	50	20120601	4	172	2.2	0.0191613280490171	-0.00308439270846793
5	C	26	50	20120601	4	174	2.24	0.0203737333360396	-0.00420148000138643
5	C	26	50	20120601	4	176	2.28	0.0204905473762916	-0.00529381855696343
5	C	26	50	20120601	4	178	2.32	0.0209928123940362	-0.00660556527567473
5	C	26	50	20120601	4	180	2.36	0.0212094699117918	-0.00695204759845613
5	C	26	50	20120601	4	182	2.4	0.0219710309861975	-0.00943497527884683
5	C	26	50	20120601	4	184	2.44	0.0221228043857114	-0.0110598783777422
5	C	26	50	20120601	4	186	2.48	0.0224363567456929	-0.0113657515580801
5	C	26	50	20120601	4	188	2.52	0.0231139701030362	-0.0127031096844060
5	C	26	50	20120601	4	190	2.56	0.0234798271516221	-0.0161966414475363
5	C	26	50	20120601	4	192	2.6	0.0240860510083368	-0.0156888468547628
5	C	26	50	20120601	4	194	2.64	0.0239893824402807	-0.0168523981342730
5	C	26	50	20120601	4	196	2.68	0.0238930674256153	-0.0160341412381518
5	C	26	50	20120601	4	198	2.72	0.0240254731703925	-0.0180439861976574
5	C	26	50	20120601	4	200	2.76	0.0230074086161366	-0.0186920924839964
5	C	26	50	20120601	4	202	2.8	0.023339458677382	-0.0190910494131417
5	C	26	50	20120601	4	204	2.84	0.0238958817106044	-0.0212963026245214
5	C	26	50	20120601	4	206	2.88	0.0238380863378442	-0.0191432579352239
5	C	26	50	20120601	4	208	2.92	0.0245999196483606	-0.0225151708675239
5	C	26	50	20120601	4	210	2.96	0.0253585533006923	-0.0233113236056653
5	C	26	50	20120601	4	212	3	0.0251893426479543	-0.0223357283796622
5	C	26	50	20120601	4	214	3.04	0.0257490671627381	-0.0254341500866689
5	C	26	50	20120601	4	216	3.08	0.0258939321289998	-0.0267938669294159
5	C	26	50	20120601	4	218	3.12	0.0259578616530869	-0.0284590963280424
5	C	26	50	20120601	4	220	3.16	0.025881182993735	-0.0286262846553862
5	C	26	50	20120601	4	222	3.2	0.0256994565509701	-0.0309071282887815
5	C	26	50	20120601	4	224	3.24	0.025778426236293	-0.0310342095194964
5	C	26	50	20120601	4	226	3.28	0.0262828125743812	-0.0310979127694135
5	C	26	50	20120601	4	228	3.32	0.0264357032026093	-0.0325734890582579
5	C	26	50	20120601	4	230	3.36	0.0269902870510939	-0.0329770348982811
5	C	26	50	20120601	4	232	3.4	0.0272934307992564	-0.0340397386086585
5	C	26	50	20120601	4	234	3.44	0.0276069124485599	-0.0359839074903275
5	C	26	50	20120601	4	236	3.48	0.027586986179466	-0.0371591048185239
5	C	26	50	20120601	4	238	3.52	0.0273995958113838	-0.0376260852078873
5	C	26	50	20120601	4	240	3.56	0.0276018990614813	-0.0376634911566121
5	C	26	50	20120601	4	242	3.6	0.0273896963164472	-0.0404614419790891
5	C	26	50	20120601	4	244	3.64	0.0269523507722833	-0.0407724982521331
5	C	26	50	20120601	4	246	3.68	0.0269939286510171	-0.0430540489923096
5	C	26	50	20120601	4	248	3.72	0.0270132326661434	-0.0417736907436151
5	C	26	50	20120601	4	250	3.76	0.0274722863884898	-0.0438100168520762
5	C	26	50	20120601	4	252	3.8	0.026999868347979	-0.0436330280247452
5	C	26	50	20120601	4	254	3.84	0.0272746500431481	-0.0451673083185637
5	C	26	50	20120601	4	256	3.88	0.0264497392722159	-0.0439360939911617
5	C	26	50	20120601	4	258	3.92	0.0264041308848294	-0.0433369624154624
5	C	26	50	20120601	4	260	3.96	0.0262497694744963	-0.0431348005867211
5	C	26	50	20120601	4	262	4	0.0264404054627042	-0.0422230571030592
5	C	26	50	20120601	4	264	4.04	0.0262781951671	-0.0416051871976584
5	C	26	50	20120601	4	266	4.08	0.0264940041567182	-0.040590064702587
5	C	26	50	20120601	4	268	4.12	0.0260583556688291	-0.0413017676778512
5	C	26	50	20120601	4	270	4.16	0.0267286221867159	-0.0401499614419765
5	C	26	50	20120601	4	272	4.2	0.0263583810760866	-0.039155062200847
5	C	26	50	20120601	4	274	4.24	0.0257907864628282	-0.0390081961223946
5	C	26	50	20120601	4	276	4.28	0.0259565322923383	-0.0396906955875958
5	C	26	50	20120601	4	278	4.32	0.0260641539444349	-0.038894634773336
5	C	26	50	20120601	4	280	4.36	0.0262586790199393	-0.0375625163082587
5	C	26	50	20120601	4	282	4.4	0.0260309906363972	-0.0364348224136224
5	C	26	50	20120601	4	284	4.44	0.0255315611168452	-0.03584106484946
5	C	26	50	20120601	4	286	4.48	0.0254670022677228	-0.0357817385905185
5	C	26	50	20120601	4	288	4.52	0.0250135346889479	-0.0348545094683485
5	C	26	50	20120601	4	290	4.56	0.0253385775341237	-0.0349248807352122
5	C	26	50	20120601	4	292	4.6	0.0251710215112538	-0.0340223013554345
5	C	26	50	20120601	4	294	4.64	0.0250793309749373	-0.0331562864673119
5	C	26	50	20120601	4	296	4.68	0.024786518056848	-0.0330210169400709
5	C	26	50	20120601	4	298	4.72	0.0246936537232747	-0.0329697729116383
5	C	26	50	20120601	4	300	4.76	0.0246129516263379	-0.0314914459774150
5	C	26	50	20120601	4	302	4.8	0.0239540483144249	-0.0302233418892385
5	C	26	50	20120601	4	304	4.84	0.0236120278354327	-0.0293840697795804
5	C	26	50	20120601	4	306	4.88	0.0234994281515966	-0.0289797744063691
5	C	26	50	20120601	4	308	4.92	0.0232025564405832	-0.0281333958735601
5	C	26	50	20120601	4	310	4.96	0.0227594550472205	-0.0266270038711915
5	C	26	50	20120601	4	312	5	0.0225156375579996	-0.0257415718308575
5	C	26	50	20120601	4	314	5.04	0.0216607030331381	-0.0244773073325029
5	C	26	50	20120601	4	316	5.08	0.0214243101651197	-0.0237473680733518
5	C	26	50	20120601	4	318	5.12	0.0214368683815535	-0.0219984384450363
5	C	26	50	20120601	4	320	5.16	0.0207464281071996	-0.0207891656410545
5	C	26	50	20120601	4	322	5.2	0.0205723949862139	-0.0208524658401063
5	C	26	50	20120601	4	324	5.24	0.0197765816593275	-0.0186327515879445
5	C	26	50	20120601	4	326	5.28	0.0195288043721319	-0.0187413702606026
5	C	26	50	20120601	4	328	5.32	0.0188919769339275	-0.0183790558169904
5	C	26	50	20120601	4	330	5.36	0.0188222986317094	-0.0158123571962326
5	C	26	50	20120601	4	332	5.4	0.0180970545615854	-0.0157453588287152
5	C	26	50	20120601	4	334	5.44	0.0176479144763114	-0.0146684210588324
5	C	26	50	20120601	4	336	5.48	0.0161447794077769	-0.0124923381234970
5	C	26	50	20120601	4	338	5.52	0.015797859385898	-0.0110870475415957
5	C	26	50	20120601	4	340	5.56	0.0152676728426846	-0.0113959096622977
5	C	26	50	20120601	4	342	5.6	0.0147370938552078	-0.0106767481247055
5	C	26	50	20120601	4	344	5.64	0.0135129371605888	-0.00931487389916903
5	C	26	50	20120601	4	346	5.68	0.013187666485608	-0.00883814406292803
5	C	26	50	20120601	4	348	5.72	0.0125498089342448	-0.00646047403524313
5	C	26	50	20120601	4	350	5.76	0.0119161988318948	-0.00544977802862193
5	C	26	50	20120601	4	352	5.8	0.0114152348906275	-0.00428847534867583
5	C	26	50	20120601	4	354	5.84	0.0106939294052748	-0.00304218550469893
5	C	26	50	20120601	4	356	5.88	0.0103102532658029	-0.00229236947392863
5	C	26	50	20120601	4	358	5.92	0.0095120640601317	-0.000110952125035989
5	C	26	50	20120601	4	360	5.96	0.0090637159344526	0.00206830854817408
5	C	26	50	20120601	4	362	6	0.0083724624873003	0.0027665199260533
5	C	26	50	20120601	4	364	6.04	0.0076554703533127	0.00434748340956581
5	C	26	50	20120601	4	366	6.08	0.0066591922539599	0.00523889757326863
5	C	26	50	20120601	4	368	6.12	0.0057975614278807	0.00693748826983152
5	C	26	50	20120601	4	370	6.16	0.00470230959236522	0.00792014042151084
5	C	26	50	20120601	4	372	6.2	0.0035018968363517	0.00718916171539144
5	C	26	50	20120601	4	374	6.24	0.00249483535858581	0.0081730300907344
5	C	26	50	20120601	4	376	6.28	0.00166667896752794	0.008990297037362
5	C	26	50	20120601	4	378	6.32	0.00093342337757312	0.00838594701361748
5	C	26	50	20120601	4	380	6.36	0.000147587327369260	0.00915962082718493
5	C	26	50	20120601	4	382	6.4	-0.00143351050643167	0.00845144631475879
5	C	26	50	20120601	4	384	6.44	-0.00167712293468606	0.00758133727837312
5	C	26	50	20120601	4	386	6.48	-0.00255027818708509	0.00741745255391108
5	C	26	50	20120601	4	388	6.52	-0.00257501136807743	0.0075619441677923
5	C	26	50	20120601	4	390	6.56	-0.00293582533109993	0.0075446851054771
5	C	26	50	20120601	4	392	6.6	-0.00328201632588749	0.00668253243459334
5	C	26	50	20120601	4	394	6.64	-0.0031063052405101	0.00713953059752674
5	C	26	50	20120601	4	396	6.68	-0.00301416003453333	0.00619935647151363
5	C	26	50	20120601	4	398	6.72	-0.0035305063767185	0.00381044995139025
5	C	26	50	20120601	4	400	6.76	-0.00354329086732235	0.00410269718405465
5	C	26	50	20120601	4	402	6.8	-0.00393961007604179	0.00296230365162824
5	C	26	50	20120601	4	404	6.84	-0.00344423934941374	0.00358669308155158
5	C	26	50	20120601	4	406	6.88	-0.0038866972756056	0.00426091232634514
5	C	26	50	20120601	4	408	6.92	-0.00383513504912148	0.0047269664058252
5	C	26	50	20120601	4	410	6.96	-0.00429730004130500	0.00447949317454553
5	C	26	50	20120601	4	412	7	-0.00474046507427805	0.00640960477340452
5	C	26	50	20120601	4	414	7.04	-0.00568344853553281	0.00706464021122449
5	C	26	50	20120601	4	416	7.08	-0.00662926183812587	0.00713528159287859
5	C	26	50	20120601	4	418	7.12	-0.00709784028881476	0.00884101406793146
5	C	26	50	20120601	4	420	7.16	-0.00734392829791008	0.0088063665427601
5	C	26	50	20120601	4	422	7.2	-0.00770959230634474	0.00996991570095003
5	C	26	50	20120601	4	424	7.24	-0.00795486148578745	0.0113649221218258
5	C	26	50	20120601	4	426	7.28	-0.00860032623332406	0.0128184331435633
5	C	26	50	20120601	4	428	7.32	-0.00907376271973173	0.0135968726447039
5	C	26	50	20120601	4	430	7.36	-0.00939689475025276	0.0146363495236650
5	C	26	50	20120601	4	432	7.4	-0.00937010334405495	0.0138041758963486
5	C	26	50	20120601	4	434	7.44	-0.00994560890534674	0.0140731396795567
5	C	26	50	20120601	4	436	7.48	-0.0102355962247385	0.0141455587276587
5	C	26	50	20120601	4	438	7.52	-0.0114731822913458	0.0139546038342925
5	C	26	50	20120601	4	440	7.56	-0.0121037589056045	0.0131284980529000
5	C	26	50	20120601	4	442	7.6	-0.0128206449735748	0.0132427877219432
5	C	26	50	20120601	4	444	7.64	-0.0132124457699625	0.0119061225602628
5	C	26	50	20120601	4	446	7.68	-0.0131773520604122	0.0123914735838015
5	C	26	50	20120601	4	448	7.72	-0.0137803232259334	0.0122848348101307
5	C	26	50	20120601	4	450	7.76	-0.0142934352617014	0.0100000243076930
5	C	26	50	20120601	4	452	7.8	-0.0145023782444742	0.0086208761705989
5	C	26	50	20120601	4	454	7.84	-0.0158194141219089	0.00670475114387178
5	C	26	50	20120601	4	456	7.88	-0.0167068260612302	0.00647496265318959
5	C	26	50	20120601	4	458	7.92	-0.0178227466279597	0.00507033038770157
5	C	26	50	20120601	4	460	7.96	-0.0186775680157361	0.00452097912939774
5	C	26	50	20120601	4	462	8	-0.0190103961065728	0.00358073217138618
5	C	26	50	20120601	4	464	8.04	-0.018894515447272	0.00175803716365724
5	C	26	50	20120601	4	466	8.08	-0.0182682239001073	0.00121886117193469
5	C	26	50	20120601	4	468	8.12	-0.0176372371639154	0.00046922191785977
5	C	26	50	20120601	4	470	8.16	-0.0173904427551457	-0.00097300721518393
5	C	26	50	20120601	4	472	8.2	-0.0176438705326297	-0.00170316497033043
5	C	26	50	20120601	4	474	8.24	-0.0176388425791514	-0.00255459974088903
5	C	26	50	20120601	4	476	8.28	-0.0177053244758759	-0.00420794295736643
5	C	26	50	20120601	4	478	8.32	-0.0185325192017114	-0.00583667150394813
5	C	26	50	20120601	4	480	8.36	-0.0193676193813605	-0.00648663698614703
5	C	26	50	20120601	4	482	8.4	-0.0193506629607476	-0.00675390920729983
5	C	26	50	20120601	4	484	8.44	-0.0191179894743982	-0.00600002731253783
5	C	26	50	20120601	4	486	8.48	-0.0182369980646501	-0.00693051619696903
5	C	26	50	20120601	4	488	8.52	-0.0180259337615337	-0.00741961488644793
5	C	26	50	20120601	4	490	8.56	-0.0175644405207923	-0.00677575880683853
5	C	26	50	20120601	4	492	8.6	-0.0163158808640478	-0.00762918719425603
5	C	26	50	20120601	4	494	8.64	-0.0153955036065875	-0.00809503621276953
5	C	26	50	20120601	4	496	8.68	-0.0147099282268881	-0.00934657986013063
5	C	26	50	20120601	4	498	8.72	-0.0141589294097841	-0.00932765061159833
5	C	26	50	20120601	4	500	8.76	-0.0137548815239463	-0.0100797364551361
5	C	26	50	20120601	4	502	8.8	-0.0134466961044340	-0.0111623452214039
5	C	26	50	20120601	4	504	8.84	-0.0132518316176746	-0.0115602907757201
5	C	26	50	20120601	4	506	8.88	-0.0132668222814358	-0.0121775949956960
5	C	26	50	20120601	4	508	8.92	-0.013057801516917	-0.0129689889051999
5	C	26	50	20120601	4	510	8.96	-0.0129705445401186	-0.0148385792346572
5	C	26	50	20120601	4	512	9	-0.0126991569574992	-0.0150623078202246
5	C	26	50	20120601	4	514	9.04	-0.0125414014346165	-0.0127952527690624
5	C	26	50	20120601	4	516	9.08	-0.0124723878127727	-0.0124059197753411
5	C	26	50	20120601	4	518	9.12	-0.0126005438457949	-0.0117588887862842
5	C	26	50	20120601	4	520	9.16	-0.0128585812523855	-0.0110033310484507
5	C	26	50	20120601	4	522	9.2	-0.0128265634573334	-0.0101521724738008
5	C	26	50	20120601	4	524	9.24	-0.0129238825636281	-0.0107613944632677
5	C	26	50	20120601	4	526	9.28	-0.0125045823845201	-0.00991907472338273
5	C	26	50	20120601	4	528	9.32	-0.0119796404523028	-0.00968288691633083
5	C	26	50	20120601	4	530	9.36	-0.0118485994236133	-0.00976061209371883
5	C	26	50	20120601	4	532	9.4	-0.0113379269062404	-0.00784831251467793
5	C	26	50	20120601	4	534	9.44	-0.00999718173843259	-0.00775377233803323
5	C	26	50	20120601	4	536	9.48	-0.00915530040475188	-0.00712883136482063
5	C	26	50	20120601	4	538	9.52	-0.00818237097131388	-0.00557441974094163
5	C	26	50	20120601	4	540	9.56	-0.00723878646929511	-0.00542651421552083
5	C	26	50	20120601	4	542	9.6	-0.00662974832759133	-0.00522506656462863
5	C	26	50	20120601	4	544	9.64	-0.00550738601808517	-0.00355524804299223
5	C	26	50	20120601	4	546	9.68	-0.00488401482192673	-0.00277963675684433
5	C	26	50	20120601	4	548	9.72	-0.00379555828257847	-0.00110162286761393
5	C	26	50	20120601	4	550	9.76	-0.00393160562727876	-0.000922343014311931
5	C	26	50	20120601	4	552	9.8	-0.00378746190993388	-0.000109912678067640
5	C	26	50	20120601	4	554	9.84	-0.00316473418094632	-0.000695814285891031
5	C	26	50	20120601	4	556	9.88	-0.002746310814247	0.00155776331002177
5	C	26	50	20120601	4	558	9.92	-0.00254977048441619	0.00228299323801013
5	C	26	50	20120601	4	560	9.96	-0.00235697074945787	0.00158712945464445
5	C	26	50	20120601	4	562	10	-0.00240581061483442	0.00430132347888995
5	C	26	50	20120601	4	564	10.04	-0.00244289129443985	0.00446692788704384
5	C	26	50	20120601	4	566	10.08	-0.00268700576850888	0.0055513256334681
5	C	26	50	20120601	4	568	10.12	-0.00292088557902702	0.00660645905864616
5	C	26	50	20120601	4	570	10.16	-0.00318030820780196	0.00644975076090638
5	C	26	50	20120601	4	572	10.2	-0.00324645309743449	0.00686736590455481
5	C	26	50	20120601	4	574	10.24	-0.00363595013992904	0.0082217780322294
5	C	26	50	20120601	4	576	10.28	-0.00411163430666207	0.00926251264202217
5	C	26	50	20120601	4	578	10.32	-0.00390904609253178	0.00968795404352477
5	C	26	50	20120601	4	580	10.36	-0.00417410860499346	0.0109513311228691
5	C	26	50	20120601	4	582	10.4	-0.00329444726310075	0.0119276978023704
5	C	26	50	20120601	4	584	10.44	-0.00260902673978641	0.0128958606289964
5	C	26	50	20120601	4	586	10.48	-0.00203072370143368	0.0124957626416383
5	C	26	50	20120601	4	588	10.52	-0.00090662120213902	0.0133914682363962
5	C	26	50	20120601	4	590	10.56	-0.00017280346229315	0.0135258644867624
5	C	26	50	20120601	4	592	10.6	0.00018396372862062	0.0141934546054823
5	C	26	50	20120601	4	594	10.64	0.00123135574875826	0.0146082038453466
5	C	26	50	20120601	4	596	10.68	0.00184354758670613	0.0146563790303489
5	C	26	50	20120601	4	598	10.72	0.00242993709820851	0.0138097459390986
5	C	26	50	20120601	4	600	10.76	0.00321186284791241	0.0127783387748564
5	C	26	50	20120601	4	602	10.8	0.0031312243905859	0.0126043763645489
5	C	26	50	20120601	4	604	10.84	0.0030524456240939	0.0135282750137795
5	C	26	50	20120601	4	606	10.88	0.00237567372382026	0.0130934750540279
5	C	26	50	20120601	4	608	10.92	0.00215972331284589	0.0140228679229482
5	C	26	50	20120601	4	610	10.96	0.00201997779967999	0.0144429671327189
5	C	26	50	20120601	4	612	11	0.00202430529318085	0.0141059317565342
5	C	26	50	20120601	4	614	11.04	0.00164269390551009	0.0141905441539710
5	C	26	50	20120601	4	616	11.08	0.00168046047869327	0.0144493947333599
5	C	26	50	20120601	4	618	11.12	0.0011620734263376	0.0139825699074884
5	C	26	50	20120601	4	620	11.16	0.00055237696822053	0.0150645005583531
5	C	26	50	20120601	4	622	11.2	4.67404653432101e-05	0.0155191122359000
5	C	26	50	20120601	4	624	11.24	-0.000532776675352811	0.0168959629830620
5	C	26	50	20120601	4	626	11.28	-0.00101177080892858	0.0171968369184568
5	C	26	50	20120601	4	628	11.32	-0.00142811528169122	0.0181706926617782
5	C	26	50	20120601	4	630	11.36	-0.00252669759014608	0.0197251749963353
5	C	26	50	20120601	4	632	11.4	-0.00308241280948058	0.0189875070600658
5	C	26	50	20120601	4	634	11.44	-0.0033035745974323	0.0192538105449285
5	C	26	50	20120601	4	636	11.48	-0.00339647428634459	0.0197403141525205
5	C	26	50	20120601	4	638	11.52	-0.0032564954279409	0.0199764595331656
5	C	26	50	20120601	4	640	11.56	-0.00341886128703695	0.0191045261612844
5	C	26	50	20120601	4	642	11.6	-0.00396438002658675	0.0191353277326729
5	C	26	50	20120601	4	644	11.64	-0.00395687762363836	0.0190257332526568
5	C	26	50	20120601	4	646	11.68	-0.00448990178636460	0.0185681290992119
5	C	26	50	20120601	4	648	11.72	-0.00536958504856753	0.0181563666783914
5	C	26	50	20120601	4	650	11.76	-0.00661168882039982	0.0182098098089134
5	C	26	50	20120601	4	652	11.8	-0.00726866880186805	0.0185347041616652
5	C	26	50	20120601	4	654	11.84	-0.00856760981677212	0.0189264696027138
5	C	26	50	20120601	4	656	11.88	-0.0098453446993084	0.0199469024697120
5	C	26	50	20120601	4	658	11.92	-0.0101241215477912	0.0192113346405826
5	C	26	50	20120601	4	660	11.96	-0.0108189317420529	0.0189573348137126
5	C	26	50	20120601	4	662	12	-0.0110499364563987	0.0212842181696310
5	C	26	50	20120601	4	664	12.04	-0.0106222994883406	0.0219732018040158
5	C	26	50	20120601	4	666	12.08	-0.0106891493634339	0.0213075739066136
5	C	26	50	20120601	4	668	12.12	-0.0105298311345648	0.0216835496532383
5	C	26	50	20120601	4	670	12.16	-0.0105913777087993	0.0220854408633935
5	C	26	50	20120601	4	672	12.2	-0.0102714048192445	0.0220814174258085
5	C	26	50	20120601	4	674	12.24	-0.0105007054062477	0.0216010939314841
5	C	26	50	20120601	4	676	12.28	-0.0106910444096075	0.0208095727427595
5	C	26	50	20120601	4	678	12.32	-0.0103789911160021	0.0212067616928198
5	C	26	50	20120601	4	680	12.36	-0.0104939030390127	0.0222127554393461
5	C	26	50	20120601	4	682	12.4	-0.0105845682704964	0.0224238833820728
5	C	26	50	20120601	4	684	12.44	-0.0105874532661637	0.0211500446579009
5	C	26	50	20120601	4	686	12.48	-0.0103652732444471	0.0219159897943500
5	C	26	50	20120601	4	688	12.52	-0.0108812702758823	0.0216356007424060
5	C	26	50	20120601	4	690	12.56	-0.0107286271350276	0.0206824702988413
5	C	26	50	20120601	4	692	12.6	-0.0111514274927025	0.0205471795583968
5	C	26	50	20120601	4	694	12.64	-0.0115131974640931	0.0212675658049341
5	C	26	50	20120601	4	696	12.68	-0.0114525277022673	0.0197161735270108
5	C	26	50	20120601	4	698	12.72	-0.0124593558347954	0.0189012541748967
5	C	26	50	20120601	4	700	12.76	-0.0130726755080593	0.0188066680363113
5	C	26	50	20120601	4	702	12.8	-0.0134638406154506	0.0174988096977897
5	C	26	50	20120601	4	704	12.84	-0.0140540739594155	0.0178463413670344
5	C	26	50	20120601	4	706	12.88	-0.0146446198445777	0.0176671902071665
5	C	26	50	20120601	4	708	12.92	-0.0153139883368524	0.0171710628762826
5	C	26	50	20120601	4	710	12.96	-0.0164533777776495	0.0156813727360856
5	C	26	50	20120601	4	712	13	-0.0170556276942539	0.0156783251058587
5	C	26	50	20120601	4	714	13.04	-0.0180414476843129	0.0138067831616854
5	C	26	50	20120601	4	716	13.08	-0.0183437004779311	0.0142539221347687
5	C	26	50	20120601	4	718	13.12	-0.0195367027548778	0.0142695067682261
5	C	26	50	20120601	4	720	13.16	-0.020169216841717	0.0126818328413601
5	C	26	50	20120601	4	722	13.2	-0.0210253393059708	0.0128801480092117
5	C	26	50	20120601	4	724	13.24	-0.0216886691063341	0.0127016106180299
5	C	26	50	20120601	4	726	13.28	-0.0223409821830465	0.0115915166111773
5	C	26	50	20120601	4	728	13.32	-0.0233884901686962	0.0104389325578433
5	C	26	50	20120601	4	730	13.36	-0.02359694524779	0.0113752833574905
5	C	26	50	20120601	4	732	13.4	-0.0248223612995863	0.0111221391298257
5	C	26	50	20120601	4	734	13.44	-0.0253206594482885	0.0112149822501955
5	C	26	50	20120601	4	736	13.48	-0.0260247256703159	0.0116432768275602
5	C	26	50	20120601	4	738	13.52	-0.0269397218451713	0.0110959761789218
5	C	26	50	20120601	4	740	13.56	-0.0276601222338442	0.0110616107893561
5	C	26	50	20120601	4	742	13.6	-0.0282735373665235	0.0123459288360253
5	C	26	50	20120601	4	744	13.64	-0.028689811128608	0.0137216050788237
5	C	26	50	20120601	4	746	13.68	-0.0291911498364693	0.0136903509590952
5	C	26	50	20120601	4	748	13.72	-0.0292301821307908	0.0137446567598904
5	C	26	50	20120601	4	750	13.76	-0.0286082817167372	0.0127735870172869
5	C	26	50	20120601	4	752	13.8	-0.0280860126481528	0.0130305496215701
5	C	26	50	20120601	4	754	13.84	-0.0279470661656497	0.0128604904406947
5	C	26	50	20120601	4	756	13.88	-0.0278269287235261	0.0131022502491824
5	C	26	50	20120601	4	758	13.92	-0.0280552535031712	0.0138935734480083
5	C	26	50	20120601	4	760	13.96	-0.027927620729167	0.0134524095272260
5	C	26	50	20120601	4	762	14	-0.0277475206319988	0.0127371710180558
5	C	26	50	20120601	4	764	14.04	-0.0272661930460451	0.0138274589639673
5	C	26	50	20120601	4	766	14.08	-0.0273157612314063	0.0129979519989574
5	C	26	50	20120601	4	768	14.12	-0.0269593087030102	0.0124220135256809
5	C	26	50	20120601	4	770	14.16	-0.0272286456759641	0.0124167102248220
5	C	26	50	20120601	4	772	14.2	-0.0269376005248277	0.0127381609675494
5	C	26	50	20120601	4	774	14.24	-0.02610462873659	0.0108370336756513
5	C	26	50	20120601	4	776	14.28	-0.0262369991260281	0.0105594235533574
5	C	26	50	20120601	4	778	14.32	-0.0255749350468031	0.00996015055630185
5	C	26	50	20120601	4	780	14.36	-0.0253101942679269	0.00763999178587254
5	C	26	50	20120601	4	782	14.4	-0.0250839200979472	0.00630059012094899
5	C	26	50	20120601	4	784	14.44	-0.0247647320969196	0.00444655614067786
5	C	26	50	20120601	4	786	14.48	-0.0245401761964182	0.00435663337131437
5	C	26	50	20120601	4	788	14.52	-0.023834709902964	0.00146196448330662
5	C	26	50	20120601	4	790	14.56	-0.0233121509205993	0.00146054319867644
5	C	26	50	20120601	4	792	14.6	-0.0229388126822685	0.00038815919646454
5	C	26	50	20120601	4	794	14.64	-0.022519229660448	-0.00059032102520573
5	C	26	50	20120601	4	796	14.68	-0.021880132409476	-0.000603911617540229
5	C	26	50	20120601	4	798	14.72	-0.0209897647638093	-0.00134479688966403
5	C	26	50	20120601	4	800	14.76	-0.0207906293520915	-0.00155793301564923
5	C	26	50	20120601	4	802	14.8	-0.0194742864393025	-0.00102222184715453
5	C	26	50	20120601	4	804	14.84	-0.018461532751948	-0.00064791487253343
5	C	26	50	20120601	4	806	14.88	-0.0173108585940299	-0.00097664810800023
5	C	26	50	20120601	4	808	14.92	-0.0167183285672397	-0.00116344026374563
5	C	26	50	20120601	4	810	14.96	-0.0158609927077494	-0.00086211095158363
5	C	26	50	20120601	4	812	15	-0.0139593343786586	0.000267880332984709
5	C	26	50	20120601	4	814	15.04	-0.0131914729828325	-0.000170186460095980
5	C	26	50	20120601	4	816	15.08	-0.011228155649529	0.00136497771719907
5	C	26	50	20120601	4	818	15.12	-0.0106298301755602	0.00102921513322045
5	C	26	50	20120601	4	820	15.16	-0.0100080004721847	0.00206492857776001
5	C	26	50	20120601	4	822	15.2	-0.00908135824864321	0.00431234727360865
5	C	26	50	20120601	4	824	15.24	-0.00858927556854767	0.00464856947699505
5	C	26	50	20120601	4	826	15.28	-0.00847500216296046	0.00550651132699684
5	C	26	50	20120601	4	828	15.32	-0.00847290757125323	0.00636216554514014
5	C	26	50	20120601	4	830	15.36	-0.00850359049012383	0.00575573111202604
5	C	26	50	20120601	4	832	15.4	-0.00850070690867015	0.00667774320036436
5	C	26	50	20120601	4	834	15.44	-0.00852482561386965	0.00693041295937897
5	C	26	50	20120601	4	836	15.48	-0.00859344467012955	0.00682883141340727
5	C	26	50	20120601	4	838	15.52	-0.00885766926105553	0.00714618800787161
5	C	26	50	20120601	4	840	15.56	-0.00853409083402353	0.00760758296077042
5	C	26	50	20120601	4	842	15.6	-0.00861408228864526	0.00718729636770267
5	C	26	50	20120601	4	844	15.64	-0.00825337156321282	0.00881323042828508
5	C	26	50	20120601	4	846	15.68	-0.0079165907454693	0.00865977411463197
5	C	26	50	20120601	4	848	15.72	-0.00689749431028761	0.00919188610961047
5	C	26	50	20120601	4	850	15.76	-0.00636487107710631	0.0102107583919425
5	C	26	50	20120601	4	852	15.8	-0.00571315887145229	0.0101578896018324
5	C	26	50	20120601	4	854	15.84	-0.00497840650614732	0.0119992980208198
5	C	26	50	20120601	4	856	15.88	-0.00396418840064905	0.0121897918805647
5	C	26	50	20120601	4	858	15.92	-0.00311592967090883	0.0139399384396506
5	C	26	50	20120601	4	860	15.96	-0.00207926446064179	0.0135622826073139
5	C	26	50	20120601	4	862	16	-0.00183776345323602	0.0148618642609617
5	C	26	50	20120601	4	864	16.04	-0.00148369387469248	0.0152474708019461
5	C	26	50	20120601	4	866	16.08	-0.00019869983394054	0.0136787572363109
5	C	26	50	20120601	4	868	16.12	0.00051707112663588	0.0141692680180319
5	C	26	50	20120601	4	870	16.16	0.00108133597406172	0.0129984752579755
5	C	26	50	20120601	4	872	16.2	0.00174906397860399	0.0136793978750547
5	C	26	50	20120601	4	874	16.24	0.00253716277050764	0.0132173601620917
5	C	26	50	20120601	4	876	16.28	0.00362195649672936	0.0119928845623144
5	C	26	50	20120601	4	878	16.32	0.0040110702873485	0.0113275748629638
5	C	26	50	20120601	4	880	16.36	0.00466261968873723	0.0100833144154489
5	C	26	50	20120601	4	882	16.4	0.00473004939139118	0.0103996739893518
5	C	26	50	20120601	4	884	16.44	0.0047770649212723	0.00916884857067942
5	C	26	50	20120601	4	886	16.48	0.0048929314384375	0.00895896513588762
5	C	26	50	20120601	4	888	16.52	0.0053094739010989	0.00791622304994307
5	C	26	50	20120601	4	890	16.56	0.0061415123083855	0.00629891427787757
5	C	26	50	20120601	4	892	16.6	0.0068618066310411	0.00364036955731145
5	C	26	50	20120601	4	894	16.64	0.0078998605990264	0.00256120440106798
5	C	26	50	20120601	4	896	16.68	0.0089946740283375	0.00089773569832663
5	C	26	50	20120601	4	898	16.72	0.0092438938133667	0.00131241847015348
5	C	26	50	20120601	4	900	16.76	0.0094626090118556	0.00083519917459849
5	C	26	50	20120601	4	902	16.8	0.009632965177579	0.00223323413381803
5	C	26	50	20120601	4	904	16.84	0.0097545592596719	0.00215740400260359
5	C	26	50	20120601	4	906	16.88	0.0101345937992206	0.00204882775635239
5	C	26	50	20120601	4	908	16.92	0.0103631589951713	0.00294348754018086
5	C	26	50	20120601	4	910	16.96	0.0111540579299285	0.00371642596269588
5	C	26	50	20120601	4	912	17	0.0106621308133248	0.00464168225694629
5	C	26	50	20120601	4	914	17.04	0.0103858146964405	0.00447426058436475
5	C	26	50	20120601	4	916	17.08	0.0102645953809417	0.00449898810850284
5	C	26	50	20120601	4	918	17.12	0.0100637134154744	0.00491130914368053
5	C	26	50	20120601	4	920	17.16	0.0098348088082687	0.00522843239290707
5	C	26	50	20120601	4	922	17.2	0.0097562492448789	0.0070976691689737
5	C	26	50	20120601	4	924	17.24	0.0095575805236367	0.00744997805163209
5	C	26	50	20120601	4	926	17.28	0.0096343864622092	0.00913785608046
5	C	26	50	20120601	4	928	17.32	0.0091462706511561	0.00914471501623752
5	C	26	50	20120601	4	930	17.36	0.0081958696397667	0.0108190519502057
5	C	26	50	20120601	4	932	17.4	0.0087372800889178	0.0114439434259437
5	C	26	50	20120601	4	934	17.44	0.0083612689869541	0.0119113127240367
5	C	26	50	20120601	4	936	17.48	0.0083835357794936	0.0113578673174699
5	C	26	50	20120601	4	938	17.52	0.0078736835059869	0.0133129044303657
5	C	26	50	20120601	4	940	17.56	0.0080799324119234	0.0130260453513739
5	C	26	50	20120601	4	942	17.6	0.0079419405235748	0.0137029940283429
5	C	26	50	20120601	4	944	17.64	0.0080141997655443	0.0134451899669900
5	C	26	50	20120601	4	946	17.68	0.0080861973780047	0.0146366507511538
5	C	26	50	20120601	4	948	17.72	0.0081280086019763	0.0161452418556118
5	C	26	50	20120601	4	950	17.76	0.0084308553652906	0.0161047317081177
5	C	26	50	20120601	4	952	17.8	0.0087443652988653	0.0167521798901755
5	C	26	50	20120601	4	954	17.84	0.0092418502747691	0.0176222394290865
5	C	26	50	20120601	4	956	17.88	0.0093109911758335	0.0185887271197479
5	C	26	50	20120601	4	958	17.92	0.0091411936244672	0.0178798737848118
5	C	26	50	20120601	4	960	17.96	0.0085139757674191	0.0174170158279827
5	C	26	50	20120601	4	962	18	0.0086376275302452	0.0181929453121821
5	C	26	50	20120601	4	964	18.04	0.0080104733128074	0.0185932596742153
5	C	26	50	20120601	4	966	18.08	0.0077596059689781	0.0177960533469699
5	C	26	50	20120601	4	968	18.12	0.0074237797453891	0.0182469965545360
5	C	26	50	20120601	4	970	18.16	0.0068268260585758	0.0176748198893355
5	C	26	50	20120601	4	972	18.2	0.0058314177005639	0.0185906080237858
5	C	26	50	20120601	4	974	18.24	0.00459893765202356	0.0178567655352026
5	C	26	50	20120601	4	976	18.28	0.00348520558078179	0.0187223031262479
5	C	26	50	20120601	4	978	18.32	0.00274856648487898	0.0192114548487354
5	C	26	50	20120601	4	980	18.36	0.00166288887518078	0.0198752725527778
5	C	26	50	20120601	4	982	18.4	8.57861946935495e-05	0.0212207270517483
5	C	26	50	20120601	4	984	18.44	-0.00069591328084036	0.0217721925593279
5	C	26	50	20120601	4	986	18.48	-0.00182456176963127	0.0212726569737586
5	C	26	50	20120601	4	988	18.52	-0.00341738343386428	0.0216220737896820
5	C	26	50	20120601	4	990	18.56	-0.00403140667837543	0.0212485517035880
5	C	26	50	20120601	4	992	18.6	-0.00488018937424051	0.0216045941100510
5	C	26	50	20120601	4	994	18.64	-0.0061111491432013	0.0208410319234545
5	C	26	50	20120601	4	996	18.68	-0.00719370134092666	0.0196669235397011
5	C	26	50	20120601	4	998	18.72	-0.00759502686565689	0.0196865245396756
5	C	26	50	20120601	4	1000	18.76	-0.00825875264581765	0.0190461191411584
5	C	26	50	20120601	4	1002	18.8	-0.00884961107217712	0.0192039878011261
5	C	26	50	20120601	4	1004	18.84	-0.00984538005464746	0.0178776322563154
5	C	26	50	20120601	4	1006	18.88	-0.0102449378124247	0.0176691488929504
5	C	26	50	20120601	4	1008	18.92	-0.0101241215477912	0.0171760550501578
5	C	26	50	20120601	4	1010	18.96	-0.0110422395990855	0.0160452534212181
5	C	26	50	20120601	4	1012	19	-0.0115136903175196	0.0153825868870156
5	C	26	50	20120601	4	1014	19.04	-0.0121349840339549	0.015617231787071
5	C	26	50	20120601	4	1016	19.08	-0.0119995667213967	0.014703769326824
5	C	26	50	20120601	4	1018	19.12	-0.0123003345907743	0.0149027562461177
5	C	26	50	20120601	4	1020	19.16	-0.0121317391209360	0.0144375577658429
5	C	26	50	20120601	4	1022	19.2	-0.0122186849707507	0.0130143356630775
5	C	26	50	20120601	4	1024	19.24	-0.0121690531457793	0.0121547978730705
5	C	26	50	20120601	4	1026	19.28	-0.0120349220604560	0.011343767608253
5	C	26	50	20120601	4	1028	19.32	-0.0121360454012335	0.0102634710811596
5	C	26	50	20120601	4	1030	19.36	-0.0118641911281385	0.0092315335868316
5	C	26	50	20120601	4	1032	19.4	-0.0115312711134202	0.0081018739353436
5	C	26	50	20120601	4	1034	19.44	-0.0113489507009591	0.00798737920533387
5	C	26	50	20120601	4	1036	19.48	-0.0104335726884419	0.00741139830565056
5	C	26	50	20120601	4	1038	19.52	-0.0106181841268741	0.00612727824888016
5	C	26	50	20120601	4	1040	19.56	-0.0103256894068362	0.00701962579353415
5	C	26	50	20120601	4	1042	19.6	-0.00999376641267945	0.00777243288598879
5	C	26	50	20120601	4	1044	19.64	-0.00975802408289967	0.00860500162336126
5	C	26	50	20120601	4	1046	19.68	-0.00987532602683071	0.00841573035124106
5	C	26	50	20120601	4	1048	19.72	-0.00979180257383695	0.00790880549980842
5	C	26	50	20120601	4	1050	19.76	-0.00946325247902643	0.00797977073636831
5	C	26	50	20120601	4	1052	19.8	-0.00915233762733871	0.00820728941428289
5	C	26	50	20120601	4	1054	19.84	-0.00919272049561227	0.00809520591839701
5	C	26	50	20120601	4	1056	19.88	-0.009100909751143	0.00773045195638974
5	C	26	50	20120601	4	1058	19.92	-0.0090519708908171	0.00831566059956754
5	C	26	50	20120601	4	1060	19.96	-0.00906665042759452	0.00786578512324103
5	C	26	50	20120601	4	1062	20	-0.00916904656057815	0.00814620245945618
5	C	26	50	20120601	4	1064	20.04	-0.00939467019231915	0.0083341090154887
5	C	26	50	20120601	4	1066	20.08	-0.00925846021305919	0.00846709458782645
5	C	26	50	20120601	4	1068	20.12	-0.00948225243823692	0.00760788206693886
5	C	26	50	20120601	4	1070	20.16	-0.00934341909281875	0.0081148069183715
5	C	26	50	20120601	4	1072	20.2	-0.00916489584377258	0.0084935828078497
5	C	26	50	20120601	4	1074	20.24	-0.0094647303321991	0.00871314653447594
5	C	26	50	20120601	4	1076	20.28	-0.00957181458314201	0.00856612489253163
5	C	26	50	20120601	4	1078	20.32	-0.00954631631261242	0.0088483453510388
5	C	26	50	20120601	4	1080	20.36	-0.00970912764898062	0.00876242480605682
5	C	26	50	20120601	4	1082	20.4	-0.00977882716440218	0.00874041257195849
5	C	26	50	20120601	4	1084	20.44	-0.0096080396635422	0.00858663806025385
5	C	26	50	20120601	4	1086	20.48	-0.0102116825805055	0.00837071593355072
5	C	26	50	20120601	4	1088	20.52	-0.00984078386056974	0.00866609564925578
5	C	26	50	20120601	4	1090	20.56	-0.00991836761660153	0.00861862049996691
5	C	26	50	20120601	4	1092	20.6	-0.00996246986654414	0.00795550283163798
5	C	26	50	20120601	4	1094	20.64	-0.00984794685226316	0.00850312874939572
5	C	26	50	20120601	4	1096	20.68	-0.00960996299398702	0.00840263473365348
5	C	26	50	20120601	4	1098	20.72	-0.0097850426330088	0.00827855163569087
5	C	26	50	20120601	4	1100	20.76	-0.00962795179050041	0.0084242156326153
5	C	26	50	20120601	4	1102	20.8	-0.00983207230502553	0.00854546323238536
5	C	26	50	20120601	4	1104	20.84	-0.00964938419703817	0.00878199045069226
5	C	26	50	20120601	4	1106	20.88	-0.00959078625808124	0.00856904524353793
5	C	26	50	20120601	4	1108	20.92	-0.0100051154765175	0.00852572081105463
5	C	26	50	20120601	4	1110	20.96	-0.00965068527351555	0.00848834314660111
5	C	26	50	20120601	4	1112	21	-0.00957129132412393	0.00845922448935184
5	C	26	50	20120601	4	1114	21.04	-0.00983951106836361	0.0081479419421379
5	C	26	50	20120601	4	1116	21.08	-0.00970354150540925	0.00861786389571105
5	C	26	50	20120601	4	1118	21.12	-0.00978923577622125	0.00786651344322566
5	C	26	50	20120601	4	1120	21.16	-0.00987178342185696	0.00811011172934442
5	C	26	50	20120601	4	1122	21.2	-0.00952733049553756	0.00859045643687226
5	C	26	50	20120601	4	1124	21.24	-0.00961861798098874	0.0083709987762632
5	C	26	50	20120601	4	1126	21.28	-0.00974538101365206	0.0078593858068713
5	C	26	50	20120601	4	1128	21.32	-0.0100325087932207	0.00887148188491922
5	C	26	50	20120601	4	1130	21.36	-0.0098480953446872	0.00875780739877567
5	C	26	50	20120601	4	1132	21.4	-0.0095775845744765	0.00866461072501529
5	C	26	50	20120601	4	1134	21.44	-0.00958982459285883	0.00832584293721663
5	C	26	50	20120601	4	1136	21.48	-0.00953673501572734	0.00769299651019029
5	C	26	50	20120601	4	1138	21.52	-0.00952311613912169	0.008097348451944
5	C	26	50	20120601	4	1140	21.56	-0.00947927551868812	0.00844117205322815
5	C	26	50	20120601	4	1142	21.6	-0.00977128940611473	0.00765763410006315
5	C	26	50	20120601	4	1144	21.64	-0.0097667427095117	0.00825226140556635
5	C	26	50	20120601	4	1146	21.68	-0.0095334893956017	0.0083078894960423
5	C	26	50	20120601	4	1148	21.72	-0.0096768694376229	0.0086323171583185
5	C	26	50	20120601	4	1150	21.76	-0.00978495778019507	0.00890677358436825
5	C	26	50	20120601	4	1152	21.8	-0.00934848197737205	0.008316883894299
5	C	26	50	20120601	4	1154	21.84	-0.0095894427551970	0.00882978379803265
5	C	26	50	20120601	4	1156	21.88	-0.0093029160163924	0.00801603824317536
5	C	26	50	20120601	4	1158	21.92	-0.00930944261198274	0.00830594495239404
5	C	26	50	20120601	4	1160	21.96	-0.00911664287702441	0.00786461132598426
5	C	26	50	20120601	4	1162	22	-0.00885181724533443	0.00859427481349066
5	C	26	50	20120601	4	1164	22.04	-0.00885947521177468	0.00786649930109003
5	C	26	50	20120601	4	1166	22.08	-0.00873129796554899	0.00799142385612226
5	C	26	50	20120601	4	1168	22.12	-0.00850730775047253	0.0083155121071435
5	C	26	50	20120601	4	1170	22.16	-0.00820807925255748	0.00748118762363333
5	C	26	50	20120601	4	1172	22.2	-0.0080871441939847	0.00571183109462285
5	C	26	50	20120601	4	1174	22.24	-0.00768365787821038	0.00726628102954721
5	C	26	50	20120601	4	1176	22.28	-0.00724921629431761	0.00611621909882241
5	C	26	50	20120601	4	1178	22.32	-0.00666151863527004	0.00539230438944706
5	C	26	50	20120601	4	1180	22.36	-0.00526595147871683	0.00296399363683527
5	C	26	50	20120601	4	1182	22.4	-0.00412806817536363	0.0014872789060731
5	C	26	50	20120601	4	1184	22.44	-0.00340281703417183	-0.000130015723856770
5	C	26	50	20120601	4	1186	22.48	-0.00221995466846735	-6.5244742700081e-05
5	C	26	50	20120601	4	1188	22.52	-0.00094148439487864	-0.00192040302275333
5	C	26	50	20120601	4	1190	22.56	0.00062327927227688	-0.00342985679748443
5	C	26	50	20120601	4	1192	22.6	0.00148469089525396	-0.00384986408337363
5	C	26	50	20120601	4	1194	22.64	0.00188834987236211	-0.00516532311268613
5	C	26	50	20120601	4	1196	22.68	0.00227752730259156	-0.00587032271566483
5	C	26	50	20120601	4	1198	22.72	0.00189583106210706	-0.00591303196524843
5	C	26	50	20120601	4	1200	22.76	0.00169787651871389	-0.00638110129905493
5	C	26	50	20120601	4	1202	22.8	0.0012860928846899	-0.00589344510740963
5	C	26	50	20120601	4	1204	22.84	0.00138311500613651	-0.00704856767408813
5	C	26	50	20120601	4	1206	22.88	0.0015188653659887	-0.00637131494120323
5	C	26	50	20120601	4	1208	22.92	0.00179156816722111	-0.00599806155568613
5	C	26	50	20120601	4	1210	22.96	0.00267024733779476	-0.00602787317758093
5	C	26	50	20120601	4	1212	23	0.00322423014551536	-0.00517888542074933
5	C	26	50	20120601	4	1214	23.04	0.004756176986956	-0.00576486481031863
5	C	26	50	20120601	4	1216	23.08	0.0059368968191135	-0.00419198355731513
5	C	26	50	20120601	4	1218	23.12	0.0068837269412579	-0.00442743597331463
5	C	26	50	20120601	4	1220	23.16	0.0067308334846026	-0.00289345549277123
5	C	26	50	20120601	4	1222	23.2	0.0072524152453957	-0.00333028626319843
5	C	26	50	20120601	4	1224	23.24	0.0074136058930214	-0.00252138580400583
5	C	26	50	20120601	4	1226	23.28	0.0069850334226917	-0.00296834305064633
5	C	26	50	20120601	4	1228	23.32	0.0072368786951995	-0.00287884949509903
5	C	26	50	20120601	4	1230	23.36	0.0074201735008051	-0.00464603803471843
5	C	26	50	20120601	4	1232	23.4	0.0071634300996241	-0.00488779077213823
5	C	26	50	20120601	4	1234	23.44	0.007530114463144	-0.00437869510288743
5	C	26	50	20120601	4	1236	23.48	0.0079002990052308	-0.00648592987936583
5	C	26	50	20120601	4	1238	23.52	0.0085638267954928	-0.00695122735459003
5	C	26	50	20120601	4	1240	23.56	0.0097432879775797	-0.00771729977025963
5	C	26	50	20120601	4	1242	23.6	0.0104118715813273	-0.00881846301846583
5	C	26	50	20120601	4	1244	23.64	0.0114142307989982	-0.00985610686451803
5	C	26	50	20120601	4	1246	23.68	0.0128000257398354	-0.0109501354053020
5	C	26	50	20120601	4	1248	23.72	0.0131605653454268	-0.0114816817148556
5	C	26	50	20120601	4	1250	23.76	0.0139676287412019	-0.0110507991266718
5	C	26	50	20120601	4	1252	23.8	0.0144223952751339	-0.0108210339705134
5	C	26	50	20120601	4	1254	23.84	0.0146658189058777	-0.0116867780367388
5	C	26	50	20120601	4	1256	23.88	0.0157729225581526	-0.0126270313587114
5	C	26	50	20120601	4	1258	23.92	0.0156662194377648	-0.0139546250474959
5	C	26	50	20120601	4	1260	23.96	0.0166234652427961	-0.0143128806981840
5	C	26	50	20120601	4	1262	24	0.0174723186493393	-0.0155936914952185
5	C	26	50	20120601	4	1264	24.04	0.0176266588464689	-0.0168080271837536
5	C	26	50	20120601	4	1266	24.08	0.0179903238640331	-0.0180483631886329
5	C	26	50	20120601	4	1268	24.12	0.0182058570820066	-0.0186301635771254
5	C	26	50	20120601	4	1270	24.16	0.0186538092278883	-0.0201324119337562
5	C	26	50	20120601	4	1272	24.2	0.0195652769399056	-0.0213408503517362
5	C	26	50	20120601	4	1274	24.24	0.0197447052856316	-0.0223299866725990
5	C	26	50	20120601	4	1276	24.28	0.0202210901951848	-0.0235756896179475
5	C	26	50	20120601	4	1278	24.32	0.0202462844097985	-0.0239493036279231
5	C	26	50	20120601	4	1280	24.36	0.0202786133318344	-0.0236870235806454
5	C	26	50	20120601	4	1282	24.4	0.0211512608815645	-0.0253289891661708
5	C	26	50	20120601	4	1284	24.44	0.0224568628423473	-0.0262889573323097
5	C	26	50	20120601	4	1286	24.48	0.0232362217944355	-0.0277342977351906
5	C	26	50	20120601	4	1288	24.52	0.0245685665336828	-0.0286726142916895
5	C	26	50	20120601	4	1290	24.56	0.0255826000843112	-0.0307127163503621
5	C	26	50	20120601	4	1292	24.6	0.0267327658324536	-0.0307179630826785
5	C	26	50	20120601	4	1294	24.64	0.0269032563484655	-0.0322093149238112
5	C	26	50	20120601	4	1296	24.68	0.0266831198653465	-0.0320094299789054
5	C	26	50	20120601	4	1298	24.72	0.0267114748472721	-0.0327977833292503
5	C	26	50	20120601	4	1300	24.76	0.0262845308438595	-0.0331313892375463
5	C	26	50	20120601	4	1302	24.8	0.0258770676322685	-0.0342072097787148
5	C	26	50	20120601	4	1304	24.84	0.0257468892738521	-0.0334460093287674
5	C	26	50	20120601	4	1306	24.88	0.0255849476788247	-0.0353282003010654
5	C	26	50	20120601	4	1308	24.92	0.0251714316331869	-0.0364095079908559
5	C	26	50	20120601	4	1310	24.96	0.0256706490207046	-0.0380518342008398
5	C	26	50	20120601	4	1312	25	0.0250500921095353	-0.037636621098927
5	C	26	50	20120601	4	1314	25.04	0.0246716485602442	-0.0376724007020551
5	C	26	50	20120601	4	1316	25.08	0.0235926743228316	-0.0395560624564579
5	C	26	50	20120601	4	1318	25.12	0.0232541115959995	-0.039178891699373
5	C	26	50	20120601	4	1320	25.16	0.0230385854490939	-0.0405301727582205
5	C	26	50	20120601	4	1322	25.2	0.0228987197277752	-0.0399708512943019
5	C	26	50	20120601	4	1324	25.24	0.0219061539390236	-0.0418096824787775
5	C	26	50	20120601	4	1326	25.28	0.0216030172619289	-0.0430446444721198
5	C	26	50	20120601	4	1328	25.32	0.0215694296898226	-0.044295587078717
5	C	26	50	20120601	4	1330	25.36	0.0211997542646183	-0.0447314476986404
5	C	26	50	20120601	4	1332	25.4	0.020823573457027	-0.0458773849482313
5	C	26	50	20120601	4	1334	25.44	0.0205650552178252	-0.046699608713395
5	C	26	50	20120601	4	1336	25.48	0.0201678733388327	-0.04777886579352
5	C	26	50	20120601	4	1338	25.52	0.0197616404930411	-0.0508578208508406
5	C	26	50	20120601	4	1340	25.56	0.0197713278559433	-0.0501557345278005
5	C	26	50	20120601	4	1342	25.6	0.0196404423907457	-0.0510017877914902
5	C	26	50	20120601	4	1344	25.64	0.0195562966837845	-0.0524300020681308
5	C	26	50	20120601	4	1346	25.68	0.019816441268583	-0.0523515839260972
5	C	26	50	20120601	4	1348	25.72	0.020139447646229	-0.0533203202163228
5	C	26	50	20120601	4	1350	25.76	0.0209084262707694	-0.0549536661701856
5	C	26	50	20120601	4	1352	25.8	0.0209871979661936	-0.0547049060045641
5	C	26	50	20120601	4	1354	25.84	0.0219093359195389	-0.0569902044106809
5	C	26	50	20120601	4	1356	25.88	0.022400987264498	-0.0562302767529398
5	C	26	50	20120601	4	1358	25.92	0.0225014671381046	-0.0577660419709988
5	C	26	50	20120601	4	1360	25.96	0.0233939066066401	-0.0603166468414168
5	C	26	50	20120601	4	1362	26	0.0240455762161816	-0.0605907214298047
5	C	26	50	20120601	4	1364	26.04	0.0243643399531405	-0.0610626444955686
5	C	26	50	20120601	4	1366	26.08	0.024955764064925	-0.0617459924889073
5	C	26	50	20120601	4	1368	26.12	0.0249779672178542	-0.0612644527709193
5	C	26	50	20120601	4	1370	26.16	0.025479023083003	-0.0625279111675434
5	C	26	50	20120601	4	1372	26.2	0.0253284093386103	-0.0634464428763047
5	C	26	50	20120601	4	1374	26.24	0.0252756591727338	-0.063657584961167
5	C	26	50	20120601	4	1376	26.28	0.0246050391014564	-0.063513335177805
5	C	26	50	20120601	4	1378	26.32	0.0247132971496561	-0.0640418974967419
5	C	26	50	20120601	4	1380	26.36	0.0238639204840948	-0.066000724701985
5	C	26	50	20120601	4	1382	26.4	0.0236430203256521	-0.0661168316354557
5	C	26	50	20120601	4	1384	26.44	0.0237224991278575	-0.0674955484374132
5	C	26	50	20120601	4	1386	26.48	0.0236676276416374	-0.069203352735335
5	C	26	50	20120601	4	1388	26.52	0.02336760223438	-0.0698321827958442
5	C	26	50	20120601	4	1390	26.56	0.0226734355072891	-0.07169618698173
5	C	26	50	20120601	4	1392	26.6	0.022776460965308	-0.0730260427051076
5	C	26	50	20120601	4	1394	26.64	0.0223922898510894	-0.0749432213209387
5	C	26	50	20120601	4	1396	26.68	0.0220957999777378	-0.0764651272460865
5	C	26	50	20120601	4	1398	26.72	0.0222261197575105	-0.0754185384992523
5	C	26	50	20120601	4	1400	26.76	0.0222578688519858	-0.0772887652248126
5	C	26	50	20120601	4	1402	26.8	0.0225270644035835	-0.0775694159062655
5	C	26	50	20120601	4	1404	26.84	0.0228059473180835	-0.0773236255891251
5	C	26	50	20120601	4	1406	26.88	0.0223961789383859	-0.0782084283044238
5	C	26	50	20120601	4	1408	26.92	0.0225983407671271	-0.0782274494768377
5	C	26	50	20120601	4	1410	26.96	0.0223296401902762	-0.078291371929857
5	C	26	50	20120601	4	1412	27	0.0221464995339489	-0.0794237327292491
5	C	26	50	20120601	4	1414	27.04	0.0219623689281279	-0.079361648753861
5	C	26	50	20120601	4	1416	27.08	0.021536902777888	-0.0793564868743583
5	C	26	50	20120601	4	1418	27.12	0.0211735206030362	-0.0786691083723668
5	C	26	50	20120601	4	1420	27.16	0.0212241494485692	-0.0816082684190468
5	C	26	50	20120601	4	1422	27.2	0.0209537518154435	-0.0825959551710082
5	C	26	50	20120601	4	1424	27.24	0.0211308820641307	-0.0845527317665857
5	C	26	50	20120601	4	1426	27.28	0.0216004009668386	-0.083697698246775
5	C	26	50	20120601	4	1428	27.32	0.0214755966199591	-0.0843442059768138
5	C	26	50	20120601	4	1430	27.36	0.022183481218605	-0.0859755720316893
5	C	26	50	20120601	4	1432	27.4	0.0224859814995966	-0.0873236003993433
5	C	26	50	20120601	4	1434	27.44	0.0224118059982501	-0.0866745470848922
5	C	26	50	20120601	4	1436	27.48	0.0225151850096596	-0.0873973516366211
5	C	26	50	20120601	4	1438	27.52	0.0223870572609086	-0.0897375922396361
5	C	26	50	20120601	4	1440	27.56	0.0221673591839939	-0.089912742589336
5	C	26	50	20120601	4	1442	27.6	0.0219311148083995	-0.0896152627664908
5	C	26	50	20120601	4	1444	27.64	0.021976086799683	-0.090269053696376
5	C	26	50	20120601	4	1446	27.68	0.0214699397657096	-0.0920509627849663
5	C	26	50	20120601	4	1448	27.72	0.0212044211693741	-0.0932562262934983
5	C	26	50	20120601	4	1450	27.76	0.0211755005020235	-0.0923944752592663
5	C	26	50	20120601	4	1452	27.8	0.0211559843548628	-0.0953145434228543
5	C	26	50	20120601	4	1454	27.84	0.021395693553685	-0.0954357415251493
5	C	26	50	20120601	4	1456	27.88	0.0222218064061453	-0.0948919056997393
5	C	26	50	20120601	4	1458	27.92	0.0227864311709227	-0.0969918007078293
5	C	26	50	20120601	4	1460	27.96	0.0229962297529008	-0.0979218582571233
5	C	26	50	20120601	4	1462	28	0.0230518790565802	-0.0982070344219763
5	C	26	50	20120601	4	1464	28.04	0.0238045942251532	-0.100103706941152
5	C	26	50	20120601	4	1466	28.08	0.023983845794184	-0.100546143654141
5	C	26	50	20120601	4	1468	28.12	0.0244774063274523	-0.100195135847960
5	C	26	50	20120601	4	1470	28.16	0.0245049127812404	-0.101941336044100
5	C	26	50	20120601	4	1472	28.2	0.0245360961902907	-0.102358175491610
5	C	26	50	20120601	4	1474	28.24	0.0248233936754868	-0.102642220285612
5	C	26	50	20120601	4	1476	28.28	0.0246191812370802	-0.103689304007193
5	C	26	50	20120601	4	1478	28.32	0.0244398589573713	-0.104232079172432
5	C	26	50	20120601	4	1480	28.36	0.0244875179544232	-0.104028856683519
5	C	26	50	20120601	4	1482	28.4	0.0245401974096216	-0.104457009839527
5	C	26	50	20120601	4	1484	28.44	0.0245990286938163	-0.106061293704683
5	C	26	50	20120601	4	1486	28.48	0.0244142616918923	-0.105859980404080
5	C	26	50	20120601	4	1488	28.52	0.024642303628825	-0.107485972447418
5	C	26	50	20120601	4	1490	28.56	0.0245114181636273	-0.108702973928518
5	C	26	50	20120601	4	1492	28.6	0.0247600369078925	-0.108196968315901
5	C	26	50	20120601	4	1494	28.64	0.0245847451368364	-0.109253315136316
5	C	26	50	20120601	4	1496	28.68	0.0245311464428224	-0.110609404521275
5	C	26	50	20120601	4	1498	28.72	0.0254023727079224	-0.112347402278754
5	C	26	50	20120601	4	1500	28.76	0.025788877274519	-0.112402132343618
5	C	26	50	20120601	4	1502	28.8	0.0260184041356921	-0.114244428351321
5	C	26	50	20120601	4	1504	28.84	0.026573129405533	-0.114600456615648
5	C	26	50	20120601	4	1506	28.88	0.0267047926881899	-0.114877501052517
5	C	26	50	20120601	4	1508	28.92	0.0265797762092761	-0.116480370704111
5	C	26	50	20120601	4	1510	28.96	0.0272037272329951	-0.118000367440950
5	C	26	50	20120601	4	1512	29	0.0274340319116276	-0.116835267597589
5	C	26	50	20120601	4	1514	29.04	0.0278858024341277	-0.118114494475433
5	C	26	50	20120601	4	1516	29.08	0.0274898933473413	-0.118524545697843
5	C	26	50	20120601	4	1518	29.12	0.0273235111217281	-0.120216864357257
5	C	26	50	20120601	4	1520	29.16	0.0271075607107537	-0.119570144495184
5	C	26	50	20120601	4	1522	29.2	0.0269437947802309	-0.121023673194591
5	C	26	50	20120601	4	1524	29.24	0.0265180457872785	-0.121617713601466
5	C	26	50	20120601	4	1526	29.28	0.0260337483528438	-0.121868665798109
5	C	26	50	20120601	4	1528	29.32	0.0258715380572396	-0.119834602431348
5	C	26	50	20120601	4	1530	29.36	0.0262141312927245	-0.119944557535822
5	C	26	50	20120601	4	1532	29.4	0.0256857103951438	-0.119480200512617
5	C	26	50	20120601	4	1534	29.44	0.0251401068027803	-0.118926960167016
5	C	26	50	20120601	4	1536	29.48	0.0255862204710309	-0.117794952921015
5	C	26	50	20120601	4	1538	29.52	0.0250004532134959	-0.116983477178925
5	C	26	50	20120601	4	1540	29.56	0.0253241666979231	-0.117627085771161
5	C	26	50	20120601	4	1542	29.6	0.0244642541413222	-0.116512756194689
5	C	26	50	20120601	4	1544	29.64	0.0242343030160803	-0.116645126584127
5	C	26	50	20120601	4	1546	29.68	0.0230392218451969	-0.116145979907288
5	C	26	50	20120601	4	1548	29.72	0.0223089926722656	-0.116070107349667
5	C	26	50	20120601	4	1550	29.76	0.0208851624576684	-0.113937190454895
5	C	26	50	20120601	4	1552	29.8	0.0201212750019525	-0.113332119182234
5	C	26	50	20120601	4	1554	29.84	0.0195098397682605	-0.113571616249022
5	C	26	50	20120601	4	1556	29.88	0.0183911261297453	-0.113834730682302
5	C	26	50	20120601	4	1558	29.92	0.0172852111239695	-0.112419102906366
5	C	26	50	20120601	4	1560	29.96	0.0157344552421493	-0.110149643692148
5	C	26	50	20120601	4	1562	30	0.0135951743863475	-0.111049507781886
5	C	26	50	20120601	4	1564	30.04	0.0138970382712361	-0.110578079690869
5	C	26	50	20120601	4	1566	30.08	0.0121412214228717	-0.109027465230405
5	C	26	50	20120601	4	1568	30.12	0.0103757879222833	-0.108082982702774
5	C	26	50	20120601	4	1570	30.16	0.0094043646262892	-0.108107590018759
5	C	26	50	20120601	4	1572	30.2	0.0074799028106119	-0.106182703939013
5	C	26	50	20120601	4	1574	30.24	0.006174866535254	-0.106059384516374
5	C	26	50	20120601	4	1576	30.28	0.0054385562440045	-0.106261546345115
5	C	26	50	20120601	4	1578	30.32	0.0042329391820814	-0.104604370892727
5	C	26	50	20120601	4	1580	30.36	0.00283350415143511	-0.103717164014372
5	C	26	50	20120601	4	1582	30.4	0.00114606452881152	-0.103467555320613
5	C	26	50	20120601	4	1584	30.44	-0.00010777721558848	-0.103260655876438
5	C	26	50	20120601	4	1586	30.48	-0.00114361793934863	-0.101785560420205
5	C	26	50	20120601	4	1588	30.52	-0.00252721377809635	-0.101131981622354
5	C	26	50	20120601	4	1590	30.56	-0.00368877808755149	-0.0988499359074313
5	C	26	50	20120601	4	1592	30.6	-0.00417229770452685	-0.0989345058784603
5	C	26	50	20120601	4	1594	30.64	-0.00523062442392877	-0.0980366923983883
5	C	26	50	20120601	4	1596	30.68	-0.00664957560173581	-0.0970140038607583
5	C	26	50	20120601	4	1598	30.72	-0.00749923511000957	-0.0973689714649133
5	C	26	50	20120601	4	1600	30.76	-0.0089029834920211	-0.0963373026711623
5	C	26	50	20120601	4	1602	30.8	-0.0100368292156537	-0.0960521265063103
5	C	26	50	20120601	4	1604	30.84	-0.0118656194838365	-0.0938320233454183
5	C	26	50	20120601	4	1606	30.88	-0.0126813378666133	-0.0939283312890163
5	C	26	50	20120601	4	1608	30.92	-0.0141644236294740	-0.0923053798048373
5	C	26	50	20120601	4	1610	30.96	-0.0159785767872862	-0.0920663777127963
5	C	26	50	20120601	4	1612	31	-0.0171694860281605	-0.0904176875417813
5	C	26	50	20120601	4	1614	31.04	-0.0174956036756438	-0.0896161112946282
5	C	26	50	20120601	4	1616	31.08	-0.0188746740309919	-0.0869998869149161
5	C	26	50	20120601	4	1618	31.12	-0.0195448698382005	-0.0870485358614618
5	C	26	50	20120601	4	1620	31.16	-0.0212243191541967	-0.0868487781957766
5	C	26	50	20120601	4	1622	31.2	-0.0222854743007233	-0.0854203517871016
5	C	26	50	20120601	4	1624	31.24	-0.0233445081269064	-0.0832368767574757
5	C	26	50	20120601	4	1626	31.28	-0.0244451905425014	-0.0835970769518121
5	C	26	50	20120601	4	1628	31.32	-0.025566520476107	-0.0823022230141033
5	C	26	50	20120601	4	1630	31.36	-0.0269709052542216	-0.0812653923408495
5	C	26	50	20120601	4	1632	31.4	-0.0280053317644194	-0.0790778160918926
5	C	26	50	20120601	4	1634	31.44	-0.0293740783607622	-0.0785328488956322
5	C	26	50	20120601	4	1636	31.48	-0.0300213639082604	-0.0775714665159309
5	C	26	50	20120601	4	1638	31.52	-0.0315646244582	-0.0747750713283725
5	C	26	50	20120601	4	1640	31.56	-0.0324934799259667	-0.0737603730973698
5	C	26	50	20120601	4	1642	31.6	-0.0336991676985679	-0.0736833691688986
5	C	26	50	20120601	4	1644	31.64	-0.0348391652511968	-0.072104965411934
5	C	26	50	20120601	4	1646	31.68	-0.036271905011237	-0.0711606950163375
5	C	26	50	20120601	4	1648	31.72	-0.0378821992840331	-0.0699957365943326
5	C	26	50	20120601	4	1650	31.76	-0.038930980061889	-0.0692034941566912
5	C	26	50	20120601	4	1652	31.8	-0.0400127827264263	-0.0670302014647144
5	C	26	50	20120601	4	1654	31.84	-0.0411474062675183	-0.0666213523238323
5	C	26	50	20120601	4	1656	31.88	-0.0424190671028041	-0.0640334829260458
5	C	26	50	20120601	4	1658	31.92	-0.0432357047243965	-0.0635737928075964
5	C	26	50	20120601	4	1660	31.96	-0.0443071129192503	-0.0617180617710504
5	C	26	50	20120601	4	1662	32	-0.0453092246495479	-0.0605907921404828
5	C	26	50	20120601	4	1664	32.04	-0.0462923859181097	-0.0584527840768872
5	C	26	50	20120601	4	1666	32.08	-0.0478405255048395	-0.0573621425775851
5	C	26	50	20120601	4	1668	32.12	-0.0476817800324631	-0.0561056845380947
5	C	26	50	20120601	4	1670	32.16	-0.0477646529472182	-0.0549399482986305
5	C	26	50	20120601	4	1672	32.2	-0.0473426516202061	-0.053045750653188
5	C	26	50	20120601	4	1674	32.24	-0.0477846640691258	-0.0512145562219492
5	C	26	50	20120601	4	1676	32.28	-0.0474686580486135	-0.049033909619448
5	C	26	50	20120601	4	1678	32.32	-0.0476380101227077	-0.0469566420283563
5	C	26	50	20120601	4	1680	32.36	-0.0473071053623158	-0.044317274043696
5	C	26	50	20120601	4	1682	32.4	-0.0471829656958107	-0.0445040633710142
5	C	26	50	20120601	4	1684	32.44	-0.0468966581601083	-0.0432893246316138
5	C	26	50	20120601	4	1686	32.48	-0.0469226726185881	-0.0419174031258235
5	C	26	50	20120601	4	1688	32.52	-0.0465324415992547	-0.0407562418672336
5	C	26	50	20120601	4	1690	32.56	-0.0463148436294802	-0.0397167454014147
5	C	26	50	20120601	4	1692	32.6	-0.0455649568880318	-0.0386905213298787
5	C	26	50	20120601	4	1694	32.64	-0.045277913961277	-0.0374338087319471
5	C	26	50	20120601	4	1696	32.68	-0.0451139500408554	-0.0370118639734774
5	C	26	50	20120601	4	1698	32.72	-0.0445084120777185	-0.0351327701288811
5	C	26	50	20120601	4	1700	32.76	-0.0440641298160312	-0.0335821627394849
5	C	26	50	20120601	4	1702	32.8	-0.0437390233312451	-0.03241442538783
5	C	26	50	20120601	4	1704	32.84	-0.0433418485233204	-0.0304806934022513
5	C	26	50	20120601	4	1706	32.88	-0.0430836696953736	-0.0297009808967725
5	C	26	50	20120601	4	1708	32.92	-0.0426041906986779	-0.0275156572778886
5	C	26	50	20120601	4	1710	32.96	-0.0423489157461494	-0.0269686488764828
5	C	26	50	20120601	4	1712	33	-0.042127449195175	-0.0244513494425655
5	C	26	50	20120601	4	1714	33.04	-0.0422316413793828	-0.0247148527845747
5	C	26	50	20120601	4	1716	33.08	-0.0416873742188357	-0.0229410824950360
5	C	26	50	20120601	4	1718	33.12	-0.0413111580559054	-0.0225894029374129
5	C	26	50	20120601	4	1720	33.16	-0.0409623564228817	-0.0193882456861677
5	C	26	50	20120601	4	1722	33.2	-0.0408312163992429	-0.0189682666845497
5	C	26	50	20120601	4	1724	33.24	-0.0399893845630369	-0.0182611104058885
5	C	26	50	20120601	4	1726	33.28	-0.0394816182545346	-0.0162460611404734
5	C	26	50	20120601	4	1728	33.32	-0.0388702395893851	-0.0157914056223061
5	C	26	50	20120601	4	1730	33.36	-0.0384839400837551	-0.0135097912425192
5	C	26	50	20120601	4	1732	33.4	-0.0379393759383599	-0.0120253831899777
5	C	26	50	20120601	4	1734	33.44	-0.0372068698815931	-0.0108761366806509
5	C	26	50	20120601	4	1736	33.48	-0.036807269697409	-0.00856582083661573
5	C	26	50	20120601	4	1738	33.52	-0.0361007851701899	-0.00847426465058773
5	C	26	50	20120601	4	1740	33.56	-0.0354916197492655	-0.00695730140184033
5	C	26	50	20120601	4	1742	33.6	-0.0349644645728231	-0.00476662095411413
5	C	26	50	20120601	4	1744	33.64	-0.034558585280422	-0.00270964732764243
5	C	26	50	20120601	4	1746	33.68	-0.0343019055188513	-0.00131961681718593
5	C	26	50	20120601	4	1748	33.72	-0.0340378011360781	-0.000337799051508431
5	C	26	50	20120601	4	1750	33.76	-0.0341135322723432	0.000148195439201080
5	C	26	50	20120601	4	1752	33.8	-0.0340899856165297	0.00137495499388162
5	C	26	50	20120601	4	1754	33.84	-0.0341128958762401	0.0022087753102568
5	C	26	50	20120601	4	1756	33.88	-0.034251700937387	0.00393404514567386
5	C	26	50	20120601	4	1758	33.92	-0.0344511050496816	0.00609750905339222
5	C	26	50	20120601	4	1760	33.96	-0.0348863999841801	0.00654298632553974
5	C	26	50	20120601	4	1762	34	-0.0344873089168784	0.00895224055039854
5	C	26	50	20120601	4	1764	34.04	-0.0342238409302083	0.0105962638166573
5	C	26	50	20120601	4	1766	34.08	-0.0341685451799195	0.0110478222071230
5	C	26	50	20120601	4	1768	34.12	-0.0338623679436657	0.013426812261747
5	C	26	50	20120601	4	1770	34.16	-0.0341154414606524	0.0150994733526438
5	C	26	50	20120601	4	1772	34.2	-0.0344684998764988	0.0170414007058164
5	C	26	50	20120601	4	1774	34.24	-0.0344480644905225	0.0183197790555236
5	C	26	50	20120601	4	1776	34.28	-0.0348086889489277	0.0200425740172065
5	C	26	50	20120601	4	1778	34.32	-0.0349402815209065	0.0211646817682714
5	C	26	50	20120601	4	1780	34.36	-0.0356141542833773	0.0227500151716917
5	C	26	50	20120601	4	1782	34.4	-0.0361493634060574	0.0235472780674795
5	C	26	50	20120601	4	1784	34.44	-0.0360051136226953	0.0237929269632637
5	C	26	50	20120601	4	1786	34.48	-0.0363472825941115	0.0245225904507701
5	C	26	50	20120601	4	1788	34.52	-0.0370857142057046	0.0248182317959842
5	C	26	50	20120601	4	1790	34.56	-0.0377175848253729	0.0252666789166127
5	C	26	50	20120601	4	1792	34.6	-0.0384316212530151	0.0259436629489207
5	C	26	50	20120601	4	1794	34.64	-0.0382955031976367	0.0262001305784571
5	C	26	50	20120601	4	1796	34.68	-0.0387754872807061	0.0270053837808723
5	C	26	50	20120601	4	1798	34.72	-0.0387727295642595	0.0285268654419514
5	C	26	50	20120601	4	1800	34.76	-0.0388690375078571	0.0284936314232356
5	C	26	50	20120601	4	1802	34.8	-0.0386479959280582	0.0287131173681159
5	C	26	50	20120601	4	1804	34.84	-0.0384852906577071	0.0286339921193012
5	C	26	50	20120601	4	1806	34.88	-0.0379532635155424	0.0280244660739184
5	C	26	50	20120601	4	1808	34.92	-0.0373403362865421	0.0283006690537176
5	C	26	50	20120601	4	1810	34.96	-0.0364205247145068	0.0293312135476867
5	C	26	50	20120601	4	1812	35	-0.0358174969804431	0.0292269930792076
5	C	26	50	20120601	4	1814	35.04	-0.0349556257380582	0.0297446447405109
5	C	26	50	20120601	4	1816	35.08	-0.0344824086668848	0.0300796931466405
5	C	26	50	20120601	4	1818	35.12	-0.0338548231143105	0.0301724231299253
5	C	26	50	20120601	4	1820	35.16	-0.0331166460611586	0.0305625622253772
5	C	26	50	20120601	4	1822	35.2	-0.0320743494524862	0.0315434819654426
5	C	26	50	20120601	4	1824	35.24	-0.0317926027555224	0.0328311587693224
5	C	26	50	20120601	4	1826	35.28	-0.0308664555067277	0.0332651596984112
5	C	26	50	20120601	4	1828	35.32	-0.0296422648709832	0.0338313167635835
5	C	26	50	20120601	4	1830	35.36	-0.0285760517896507	0.0355301075713655
5	C	26	50	20120601	4	1832	35.4	-0.0280134352081318	0.0359788799611133
5	C	26	50	20120601	4	1834	35.44	-0.0270825644860388	0.0369428432805659
5	C	26	50	20120601	4	1836	35.48	-0.0265808297983801	0.0385083494098417
5	C	26	50	20120601	4	1838	35.52	-0.0261636509396156	0.0394625051582392
5	C	26	50	20120601	4	1840	35.56	-0.025677734230652	0.0408410734677726
5	C	26	50	20120601	4	1842	35.6	-0.0257944987734294	0.0421506847240048
5	C	26	50	20120601	4	1844	35.64	-0.0259470358482669	0.0421474886013538
5	C	26	50	20120601	4	1846	35.68	-0.0263392467665877	0.0426376055245977
5	C	26	50	20120601	4	1848	35.72	-0.0259767767594837	0.0435709935468317
5	C	26	50	20120601	4	1850	35.76	-0.0260746403379999	0.0445076271891914
5	C	26	50	20120601	4	1852	35.8	-0.0258546664894405	0.0462270916779349
5	C	26	50	20120601	4	1854	35.84	-0.0258688086250643	0.0473547855725713
5	C	26	50	20120601	4	1856	35.88	-0.0257323370162953	0.0485090666821802
5	C	26	50	20120601	4	1858	35.92	-0.0260274833867625	0.0492136278789545
5	C	26	50	20120601	4	1860	35.96	-0.0261238620410383	0.0509602523391633
5	C	26	50	20120601	4	1862	36	-0.0265568235231588	0.052283036994729
5	C	26	50	20120601	4	1864	36.04	-0.0266925173144685	0.0537332422922645
5	C	26	50	20120601	4	1866	36.08	-0.0268765064989332	0.0553822153059915
5	C	26	50	20120601	4	1868	36.12	-0.0272439898931159	0.0558143282599746
5	C	26	50	20120601	4	1870	36.16	-0.0275561068263316	0.057422430501749
5	C	26	50	20120601	4	1872	36.2	-0.0278569100510484	0.0592913137244251
5	C	26	50	20120601	4	1874	36.24	-0.0279779667319875	0.0613934007635365
5	C	26	50	20120601	4	1876	36.28	-0.0281941999856744	0.0620627480426077
5	C	26	50	20120601	4	1878	36.32	-0.0283070542279517	0.0638279694111618
5	C	26	50	20120601	4	1880	36.36	-0.0284625470091347	0.0638229489530154
5	C	26	50	20120601	4	1882	36.4	-0.0286035441013032	0.064985998186711
5	C	26	50	20120601	4	1884	36.44	-0.0288194238015995	0.0667829686497404
5	C	26	50	20120601	4	1886	36.48	-0.0291235504281878	0.0685543418472908
5	C	26	50	20120601	4	1888	36.52	-0.029016989436263	0.0692138603421035
5	C	26	50	20120601	4	1890	36.56	-0.029025333296281	0.070974556227258
5	C	26	50	20120601	4	1892	36.6	-0.0290036958287767	0.0716925524528748
5	C	26	50	20120601	4	1894	36.64	-0.0289733609478638	0.0728522782846989
5	C	26	50	20120601	4	1896	36.68	-0.0292003422246247	0.0749018980006462
5	C	26	50	20120601	4	1898	36.72	-0.0291361369288929	0.074745627402004
5	C	26	50	20120601	4	1900	36.76	-0.0297185807845563	0.0774611295737947
5	C	26	50	20120601	4	1902	36.8	-0.0295495115531746	0.0784405431764161
5	C	26	50	20120601	4	1904	36.84	-0.0296718410263199	0.079531608939787
5	C	26	50	20120601	4	1906	36.88	-0.030375129430888	0.0808109065283097
5	C	26	50	20120601	4	1908	36.92	-0.0304997923564112	0.0810344229818428
5	C	26	50	20120601	4	1910	36.96	-0.03061823274226	0.0831330451977263
5	C	26	50	20120601	4	1912	37	-0.0310898729653114	0.0844918215884544
5	C	26	50	20120601	4	1914	37.04	-0.0313918782715562	0.0865046010411019
5	C	26	50	20120601	4	1916	37.08	-0.0319820295911345	0.0871336432336454
5	C	26	50	20120601	4	1918	37.12	-0.0324042430501809	0.087827102853955
5	C	26	50	20120601	4	1920	37.16	-0.0330995411481217	0.0893934150849614
5	C	26	50	20120601	4	1922	37.2	-0.0334878134816712	0.08984674124238
5	C	26	50	20120601	4	1924	37.24	-0.0339226134414228	0.0912683794259557
5	C	26	50	20120601	4	1926	37.28	-0.0341431600464749	0.0928953614187878
5	C	26	50	20120601	4	1928	37.32	-0.0344085372214542	0.0940193076474838
5	C	26	50	20120601	4	1930	37.36	-0.03444891301866	0.0958032673457393
5	C	26	50	20120601	4	1932	37.4	-0.0351904559000903	0.0963137277310779
5	C	26	50	20120601	4	1934	37.44	-0.0358349130204637	0.0972592709188806
5	C	26	50	20120601	4	1936	37.48	-0.0361693745279649	0.098579580700712
5	C	26	50	20120601	4	1938	37.52	-0.0370333883038968	0.0991589132865382
5	C	26	50	20120601	4	1940	37.56	-0.0369378581777585	0.100240008844294
5	C	26	50	20120601	4	1942	37.6	-0.0368337013488897	0.101487415916985
5	C	26	50	20120601	4	1944	37.64	-0.0371871133181267	0.102306245569599
5	C	26	50	20120601	4	1946	37.68	-0.0370203068284448	0.104287629481162
5	C	26	50	20120601	4	1948	37.72	-0.0368956439029216	0.106147815290430
5	C	26	50	20120601	4	1950	37.76	-0.0372240950027828	0.107120582089308
5	C	26	50	20120601	4	1952	37.8	-0.0376941795909156	0.108165261647833
5	C	26	50	20120601	4	1954	37.84	-0.0375778605254104	0.109807799989852
5	C	26	50	20120601	4	1956	37.88	-0.037866642934847	0.111411235326870
5	C	26	50	20120601	4	1958	37.92	-0.0378005284508061	0.113079936619792
5	C	26	50	20120601	4	1960	37.96	-0.0375922855037466	0.114601983966296
5	C	26	50	20120601	4	1962	38	-0.0380536726784709	0.114464451697356
5	C	26	50	20120601	4	1964	38.04	-0.0381124332519875	0.116386438639299
5	C	26	50	20120601	4	1966	38.08	-0.0379933564700356	0.117779014734168
5	C	26	50	20120601	4	1968	38.12	-0.0379760323538966	0.117515617458176
5	C	26	50	20120601	4	1970	38.16	-0.0376447528269107	0.117946033355884
5	C	26	50	20120601	4	1972	38.2	-0.0371576269653513	0.118378853416648
5	C	26	50	20120601	4	1974	38.24	-0.0365578589935488	0.119376722506259
5	C	26	50	20120601	4	1976	38.28	-0.0362023257039682	0.119798865254627
5	C	26	50	20120601	4	1978	38.32	-0.0356326804810444	0.119892486192456
5	C	26	50	20120601	4	1980	38.36	-0.0351948399621336	0.120157368392689
5	C	26	50	20120601	4	1982	38.4	-0.0344977033865618	0.120832867500756
5	C	26	50	20120601	4	1984	38.44	-0.0330706204807711	0.121267313907117
5	C	26	50	20120601	4	1986	38.48	-0.0330135569635294	0.120623634604203
5	C	26	50	20120601	4	1988	38.52	-0.032886984849697	0.121275869899169
5	C	26	50	20120601	4	1990	38.56	-0.0327627461882425	0.121692567925323
5	C	26	50	20120601	4	1992	38.6	-0.0322310725994683	0.122498457523841
5	C	26	50	20120601	4	1994	38.64	-0.0321308755685742	0.122180047340273
5	C	26	50	20120601	4	1996	38.68	-0.0321409164848671	0.122694679655620
5	C	26	50	20120601	4	1998	38.72	-0.0324060108171339	0.123522630985712
5	C	26	50	20120601	4	2000	38.76	-0.0325976367548355	0.124296912911111
5	C	26	50	20120601	4	2002	38.8	-0.0329833635039727	0.124300094891626
5	C	26	50	20120601	4	2004	38.84	-0.033310683232984	0.125204555175442
5	C	26	50	20120601	4	2006	38.88	-0.0336399828609825	0.125865205041105
5	C	26	50	20120601	4	2008	38.92	-0.033654549260675	0.127092318149176
5	C	26	50	20120601	4	2010	38.96	-0.0340964202882385	0.127319370136615
5	C	26	50	20120601	4	2012	39	-0.0347406652765775	0.128779474929087
5	C	26	50	20120601	4	2014	39.04	-0.0349299577619012	0.129527806035616
5	C	26	50	20120601	4	2016	39.08	-0.0352167602723504	0.129890127550296
5	C	26	50	20120601	4	2018	39.12	-0.0357885268156179	0.130287097297255
5	C	26	50	20120601	4	2020	39.16	-0.036363051075332	0.130344726499921
5	C	26	50	20120601	4	2022	39.2	-0.0367221198988185	0.132190416620174
5	C	26	50	20120601	4	2024	39.24	-0.0370518437908858	0.132996306218693
5	C	26	50	20120601	4	2026	39.28	-0.037343383916769	0.133905433407264
5	C	26	50	20120601	4	2028	39.32	-0.0376019728666489	0.135268947413426
5	C	26	50	20120601	4	2030	39.36	-0.0379175546230924	0.136927607790056
5	C	26	50	20120601	4	2032	39.4	-0.0377981949984281	0.137324153272945
5	C	26	50	20120601	4	2034	39.44	-0.0378524300885452	0.138224512337430
5	C	26	50	20120601	4	2036	39.48	-0.0378122664233738	0.138954812221039
5	C	26	50	20120601	4	2038	39.52	-0.037470309583992	0.138258736305639
5	C	26	50	20120601	4	2040	39.56	-0.0373012403526103	0.139170267657267
5	C	26	50	20120601	4	2042	39.6	-0.03712948411546	0.139541428006712
5	C	26	50	20120601	4	2044	39.64	-0.0370456919618894	0.139604006956847
5	C	26	50	20120601	4	2046	39.68	-0.036654520490537	0.139596370203610
5	C	26	50	20120601	4	2048	39.72	-0.0367306051801927	0.139890809467296
5	C	26	50	20120601	4	2050	39.76	-0.0369736377808865	0.139735458107469
5	C	26	50	20120601	4	2052	39.8	-0.0373706075278447	0.139512436628683
5	C	26	50	20120601	4	2054	39.84	-0.0375408081300763	0.138398955580349
5	C	26	50	20120601	4	2056	39.88	-0.0375060184764419	0.138501627484977
5	C	26	50	20120601	4	2058	39.92	-0.037669360142896	0.139075091084519
5	C	26	50	20120601	4	2060	39.96	-0.0378404799839431	0.138929427087595
5	C	26	50	20120601	4	2062	40	-0.0380808255788684	0.138229462084898
5	C	26	50	20120601	4	2064	40.04	-0.0378080944933648	0.138479565753404
5	C	26	50	20120601	4	2066	40.08	-0.0378155898252453	0.137781934203085
5	C	26	50	20120601	4	2068	40.12	-0.037843379121746	0.138179823188859
5	C	26	50	20120601	4	2070	40.16	-0.0380828054778558	0.137118738753010
5	C	26	50	20120601	4	2072	40.2	-0.0380359950089412	0.137121708601491
5	C	26	50	20120601	4	2074	40.24	-0.0378669964882376	0.136723607483683
5	C	26	50	20120601	4	2076	40.28	-0.0380355707448725	0.136389570240251
5	C	26	50	20120601	4	2078	40.32	-0.0380369142477567	0.136729052205898
5	C	26	50	20120601	4	2080	40.36	-0.0381728201711008	0.136467281275503
5	C	26	50	20120601	4	2082	40.4	-0.0390385310033075	0.135539345046552
5	C	26	50	20120601	4	2084	40.44	-0.0394927056888636	0.136148658959900
5	C	26	50	20120601	4	2086	40.48	-0.0396379454217193	0.134917303211142
5	C	26	50	20120601	4	2088	40.52	-0.039914282751807	0.133822136228441
5	C	26	50	20120601	4	2090	40.56	-0.0407132427038697	0.132533858383797
5	C	26	50	20120601	4	2092	40.6	-0.0412268850697236	0.132567516666581
5	C	26	50	20120601	4	2094	40.64	-0.0421813378029692	0.131352848637859
5	C	26	50	20120601	4	2096	40.68	-0.0434450790423058	0.130934807108821
5	C	26	50	20120601	4	2098	40.72	-0.0444172094450811	0.130070156936787
5	C	26	50	20120601	4	2100	40.76	-0.0453813495412289	0.129895148008443
5	C	26	50	20120601	4	2102	40.8	-0.0468283728582491	0.129769000158679
5	C	26	50	20120601	4	2104	40.84	-0.0480086754974057	0.129768151630542
5	C	26	50	20120601	4	2106	40.88	-0.0490030797637883	0.130547171171375
5	C	26	50	20120601	4	2108	40.92	-0.0500126161152883	0.129936443044464
5	C	26	50	20120601	4	2110	40.96	-0.0507774935204978	0.130865793486978
5	C	26	50	20120601	4	2112	41	-0.0518831963942392	0.131389264637090
5	C	26	50	20120601	4	2114	41.04	-0.0532085266342172	0.131206618955510
5	C	26	50	20120601	4	2116	41.08	-0.0546813593487506	0.131594891289059
5	C	26	50	20120601	4	2118	41.12	-0.0557845873487579	0.131982244383793
5	C	26	50	20120601	4	2120	41.16	-0.0562622379794494	0.131759152194329
5	C	26	50	20120601	4	2122	41.2	-0.0567193118028084	0.131918675484164
5	C	26	50	20120601	4	2124	41.24	-0.0571317671882745	0.132141201988204
5	C	26	50	20120601	4	2126	41.28	-0.0572266609183097	0.131820034088189
5	C	26	50	20120601	4	2128	41.32	-0.0570324893961959	0.131367910012298
5	C	26	50	20120601	4	2130	41.36	-0.0569619908501116	0.130881208414808
5	C	26	50	20120601	4	2132	41.4	-0.0570211756876969	0.130544837718997
5	C	26	50	20120601	4	2134	41.44	-0.0569357571885296	0.129875066175857
5	C	26	50	20120601	4	2136	41.48	-0.0569694154713141	0.130049297286742
5	C	26	50	20120601	4	2138	41.52	-0.0569467880543161	0.129229053420565
5	C	26	50	20120601	4	2140	41.56	-0.0579266966316844	0.127766898018428
5	C	26	50	20120601	4	2142	41.6	-0.0582000641132911	0.127260185299029
5	C	26	50	20120601	4	2144	41.64	-0.0588246515331132	0.125293509208515
5	C	26	50	20120601	4	2146	41.68	-0.0594536230149787	0.124473618895729
5	C	26	50	20120601	4	2148	41.72	-0.060027723010624	0.123708600069164
5	C	26	50	20120601	4	2150	41.76	-0.0608410372303448	0.121964733325401
5	C	26	50	20120601	4	2152	41.8	-0.0614252488529611	0.121067980505501
5	C	26	50	20120601	4	2154	41.84	-0.0622643017595171	0.120066293039272
5	C	26	50	20120601	4	2156	41.88	-0.0631080215708288	0.119283384411142
5	C	26	50	20120601	4	2158	41.92	-0.0638451096795377	0.119745549403326
5	C	26	50	20120601	4	2160	41.96	-0.0649069719328455	0.119218259876595
5	C	26	50	20120601	4	2162	42	-0.0649761269760456	0.119950963923260
5	C	26	50	20120601	4	2164	42.04	-0.0652670307058257	0.118903455937610
5	C	26	50	20120601	4	2166	42.08	-0.0665233473239599	0.118610218755452
5	C	26	50	20120601	4	2168	42.12	-0.0674458388306958	0.118213814693919
5	C	26	50	20120601	4	2170	42.16	-0.0682513041651454	0.118559519199241
5	C	26	50	20120601	4	2172	42.2	-0.0691731592757783	0.119638776279366
5	C	26	50	20120601	4	2174	42.24	-0.0698466784848585	0.120358257429224
5	C	26	50	20120601	4	2176	42.28	-0.0703726952193832	0.120385198197587
5	C	26	50	20120601	4	2178	42.32	-0.0719706858341867	0.121253596035562
5	C	26	50	20120601	4	2180	42.36	-0.071976837663183	0.121953136774190
5	C	26	50	20120601	4	2182	42.4	-0.0723849796972839	0.122235130958527
5	C	26	50	20120601	4	2184	42.44	-0.0729959199562291	0.122015927856359
5	C	26	50	20120601	4	2186	42.48	-0.0738805105394934	0.122793038208883
5	C	26	50	20120601	4	2188	42.52	-0.074225932202103	0.123687881840475
5	C	26	50	20120601	4	2190	42.56	-0.0741906475737219	0.124788069281323
5	C	26	50	20120601	4	2192	42.6	-0.0748206797157591	0.125174856690632
5	C	26	50	20120601	4	2194	42.64	-0.0749198867971595	0.125723359420798
5	C	26	50	20120601	4	2196	42.68	-0.0746065677824158	0.126943189329023
5	C	26	50	20120601	4	2198	42.72	-0.0742738033311894	0.127049679610270
5	C	26	50	20120601	4	2200	42.76	-0.0745621614765573	0.126567574206857
5	C	26	50	20120601	4	2202	42.8	-0.0742186490022568	0.126426011429264
5	C	26	50	20120601	4	2204	42.84	-0.0740558730212277	0.126803747871773
5	C	26	50	20120601	4	2206	42.88	-0.0741902940203312	0.126246477017520
5	C	26	50	20120601	4	2208	42.92	-0.0738233763115735	0.125933158002777
5	C	26	50	20120601	4	2210	42.96	-0.0735964657454908	0.125969149737939
5	C	26	50	20120601	4	2212	43	-0.0738071835662844	0.124980614457840
5	C	26	50	20120601	4	2214	43.04	-0.0735840206661419	0.126026849651284
5	C	26	50	20120601	4	2216	43.08	-0.0733370282674734	0.125576634763702
5	C	26	50	20120601	4	2218	43.12	-0.0739133910048186	0.125264729962521
5	C	26	50	20120601	4	2220	43.16	-0.0742285484971934	0.124386715472322
5	C	26	50	20120601	4	2222	43.2	-0.074075742721779	0.124859133512832
5	C	26	50	20120601	4	2224	43.24	-0.0739128253193936	0.123689861739462
5	C	26	50	20120601	4	2226	43.28	-0.074234276062121	0.123639940000710
5	C	26	50	20120601	4	2228	43.32	-0.0746091840775062	0.121927185955320
5	C	26	50	20120601	4	2230	43.36	-0.0743428169530332	0.122291133815597
5	C	26	50	20120601	4	2232	43.4	-0.0742992591753121	0.121756278246308
5	C	26	50	20120601	4	2234	43.44	-0.0744967540992975	0.120896931375132
5	C	26	50	20120601	4	2236	43.48	-0.0744856525228329	0.120739741537674
5	C	26	50	20120601	4	2238	43.52	-0.0744272455027069	0.118664100292179
5	C	26	50	20120601	4	2240	43.56	-0.0743510193916949	0.118419299924532
5	C	26	50	20120601	4	2242	43.6	-0.074174101275042	0.117739204622387
5	C	26	50	20120601	4	2244	43.64	-0.0747227454265647	0.115332283849906
5	C	26	50	20120601	4	2246	43.68	-0.0750033253973395	0.113910433534296
5	C	26	50	20120601	4	2248	43.72	-0.0750193767212725	0.113003427666068
5	C	26	50	20120601	4	2250	43.76	-0.0757301604577212	0.112238903814249
5	C	26	50	20120601	4	2252	43.8	-0.0758049016444926	0.111454227419166
5	C	26	50	20120601	4	2254	43.84	-0.0761131294904118	0.110498289761680
5	C	26	50	20120601	4	2256	43.88	-0.0763486667592251	0.108687318584383
5	C	26	50	20120601	4	2258	43.92	-0.0767557481331542	0.108613991611174
5	C	26	50	20120601	4	2260	43.96	-0.0772565918662686	0.106871468370296
5	C	26	50	20120601	4	2262	44	-0.0774084784028675	0.106527248789214
5	C	26	50	20120601	4	2264	44.04	-0.0781171408189726	0.105404221799334
5	C	26	50	20120601	4	2266	44.08	-0.0782543195345228	0.105091680602050
5	C	26	50	20120601	4	2268	44.12	-0.0792545220765112	0.104200372504364
5	C	26	50	20120601	4	2270	44.16	-0.080196600441086	0.103757511527307
5	C	26	50	20120601	4	2272	44.2	-0.0811869741988159	0.101884668506656
5	C	26	50	20120601	4	2274	44.24	-0.0821557104890415	0.100819765694189
5	C	26	50	20120601	4	2276	44.28	-0.082303212963597	0.101881415815463
5	C	26	50	20120601	4	2278	44.32	-0.083118132315711	0.101323883331700
5	C	26	50	20120601	4	2280	44.36	-0.0836245834056003	0.100466707278343
5	C	26	50	20120601	4	2282	44.4	-0.084675740062241	0.100034976162021
5	C	26	50	20120601	4	2284	44.44	-0.0855573183706175	0.0993627014608762
5	C	26	50	20120601	4	2286	44.48	-0.0863335589818006	0.0991733594780779
5	C	26	50	20120601	4	2288	44.52	-0.087592343402601	0.0987786595438874
5	C	26	50	20120601	4	2290	44.56	-0.0883522710603423	0.098226621279815
5	C	26	50	20120601	4	2292	44.6	-0.0893175637405435	0.0978807541399332
5	C	26	50	20120601	4	2294	44.64	-0.0901440584306656	0.0974375113252143
5	C	26	50	20120601	4	2296	44.68	-0.0915723879657115	0.0967375017747905
5	C	26	50	20120601	4	2298	44.72	-0.0929375078113736	0.0970057985936693
5	C	26	50	20120601	4	2300	44.76	-0.0943503043317572	0.0950782283365819
5	C	26	50	20120601	4	2302	44.8	-0.0953885421475056	0.0954230913848344
5	C	26	50	20120601	4	2304	44.84	-0.0959241331078475	0.094484449559216
5	C	26	50	20120601	4	2306	44.88	-0.095570325158813	0.0948750270608723
5	C	26	50	20120601	4	2308	44.92	-0.0955945789214077	0.0953245348416726
5	C	26	50	20120601	4	2310	44.96	-0.094834106791445	0.0950271752269802
5	C	26	50	20120601	4	2312	45	-0.0950354766605913	0.0951015770024967
5	C	26	50	20120601	4	2314	45.04	-0.0947926349787284	0.0940786975460357
5	C	26	50	20120601	4	2316	45.08	-0.0949848902414652	0.0940108930767877
5	C	26	50	20120601	4	2318	45.12	-0.0948841133830105	0.0939744912196922
5	C	26	50	20120601	4	2320	45.16	-0.0949436093475796	0.0934921453999736
5	C	26	50	20120601	4	2322	45.2	-0.0953349434534916	0.0921052049461509
5	C	26	50	20120601	4	2324	45.24	-0.0950028578247752	0.0911899542128542
5	C	26	50	20120601	4	2326	45.28	-0.0952502744875123	0.0922591703766864
5	C	26	50	20120601	4	2328	45.32	-0.095372137270182	0.0891971575978431
5	C	26	50	20120601	4	2330	45.36	-0.095634968860749	0.0894165728320453
5	C	26	50	20120601	4	2332	45.4	-0.0961780339397682	0.0875003063839619
5	C	26	50	20120601	4	2334	45.44	-0.0968336209208775	0.0867839082196706
5	C	26	50	20120601	4	2336	45.48	-0.0973546596236626	0.0877067815640684
5	C	26	50	20120601	4	2338	45.52	-0.097943566435306	0.0874219306683352
5	C	26	50	20120601	4	2340	45.56	-0.099106827801036	0.0859136011933862
5	C	26	50	20120601	4	2342	45.6	-0.0992332584935121	0.085927177643585
5	C	26	50	20120601	4	2344	45.64	-0.0996537748962838	0.0851898774028418
5	C	26	50	20120601	4	2346	45.68	-0.09983507707498	0.0846606786878017
5	C	26	50	20120601	4	2348	45.72	-0.100951527971795	0.0822615360899139
5	C	26	50	20120601	4	2350	45.76	-0.101372822192026	0.0819420652461738
5	C	26	50	20120601	4	2352	45.8	-0.101805147278044	0.0814149878514774
5	C	26	50	20120601	4	2354	45.84	-0.102312849946936	0.0804108962221925
5	C	26	50	20120601	4	2356	45.88	-0.102389217479304	0.079696718373194
5	C	26	50	20120601	4	2358	45.92	-0.102053553890275	0.0795246792933314
5	C	26	50	20120601	4	2360	45.96	-0.101683737043714	0.0785368511200138
5	C	26	50	20120601	4	2362	46	-0.102022582613259	0.0771698722906239
5	C	26	50	20120601	4	2364	46.04	-0.101670726278940	0.0768330066200667
5	C	26	50	20120601	4	2366	46.08	-0.101175892953466	0.0770280266703179
5	C	26	50	20120601	4	2368	46.12	-0.100883857852836	0.0756428044859734
5	C	26	50	20120601	4	2370	46.16	-0.100882726481986	0.0751730027405531
5	C	26	50	20120601	4	2372	46.2	-0.100286423333411	0.0748373391515239
5	C	26	50	20120601	4	2374	46.24	-0.100308131511594	0.0729389695760723
5	C	26	50	20120601	4	2376	46.28	-0.0996239349901177	0.0721325850028072
5	C	26	50	20120601	4	2378	46.32	-0.0997649320822863	0.0715871228317999
5	C	26	50	20120601	4	2380	46.36	-0.100056330786813	0.0701261695111904
5	C	26	50	20120601	4	2382	46.4	-0.0998947568873122	0.0696810457924334
5	C	26	50	20120601	4	2384	46.44	-0.100030379967944	0.0679558466676945
5	C	26	50	20120601	4	2386	46.48	-0.0999352741058741	0.0670129197749822
5	C	26	50	20120601	4	2388	46.52	-0.0996394206286257	0.0659101160390437
5	C	26	50	20120601	4	2390	46.56	-0.099809479809501	0.0643866544789773
5	C	26	50	20120601	4	2392	46.6	-0.100037380325078	0.0632593141377316
5	C	26	50	20120601	4	2394	46.64	-0.100140971468521	0.0631486519264759
5	C	26	50	20120601	4	2396	46.68	-0.100545295126004	0.062469970837893
5	C	26	50	20120601	4	2398	46.72	-0.100867382264834	0.0618098866576554
5	C	26	50	20120601	4	2400	46.76	-0.101783297678505	0.0612857084007618
5	C	26	50	20120601	4	2402	46.8	-0.102325931422388	0.0597729241530913
5	C	26	50	20120601	4	2404	46.84	-0.102980005194985	0.0592461296011073
5	C	26	50	20120601	4	2406	46.88	-0.103519739801065	0.0578635237118533
5	C	26	50	20120601	4	2408	46.92	-0.104052969024758	0.0578988083402345
5	C	26	50	20120601	4	2410	46.96	-0.104663626440991	0.0559870744466185
5	C	26	50	20120601	4	2412	47	-0.105457919488297	0.0551913671857493
5	C	26	50	20120601	4	2414	47.04	-0.106240757405749	0.0540167921115203
5	C	26	50	20120601	4	2416	47.08	-0.107029817862875	0.0528784209044881
5	C	26	50	20120601	4	2418	47.12	-0.107990917399863	0.0519710614828695
5	C	26	50	20120601	4	2420	47.16	-0.108525843679831	0.0500261642812159
5	C	26	50	20120601	4	2422	47.2	-0.109443809703167	0.0495296338994667
5	C	26	50	20120601	4	2424	47.24	-0.110139885618567	0.0479949293415794
5	C	26	50	20120601	4	2426	47.28	-0.111623607777531	0.0467601087695934
5	C	26	50	20120601	4	2428	47.32	-0.112900784045710	0.0454178786775451
5	C	26	50	20120601	4	2430	47.36	-0.113572676909194	0.0449100345872969
5	C	26	50	20120601	4	2432	47.4	-0.114936827311459	0.0431046495535714
5	C	26	50	20120601	4	2434	47.44	-0.116025771754486	0.0418601416186831
5	C	26	50	20120601	4	2436	47.48	-0.116505897258912	0.0402599589728579
5	C	26	50	20120601	4	2438	47.52	-0.117794528656946	0.0392287144431754
5	C	26	50	20120601	4	2440	47.56	-0.118176719872177	0.0382765951623078
5	C	26	50	20120601	4	2442	47.6	-0.118638672732327	0.0386080161106499
5	C	26	50	20120601	4	2444	47.64	-0.119217934607475	0.0362954940934574
5	C	26	50	20120601	4	2446	47.68	-0.119667866652344	0.0352924631243443
5	C	26	50	20120601	4	2448	47.72	-0.119778104599531	0.0361270612581788
5	C	26	50	20120601	4	2450	47.76	-0.120160861500187	0.0347419097845125
5	C	26	50	20120601	4	2452	47.8	-0.120878009197666	0.0329590107464287
5	C	26	50	20120601	4	2454	47.84	-0.121132567638893	0.0321438580490768
5	C	26	50	20120601	4	2456	47.88	-0.121853250870279	0.0306215985705385
5	C	26	50	20120601	4	2458	47.92	-0.122045230361371	0.0301836873409496
5	C	26	50	20120601	4	2460	47.96	-0.122373964303945	0.028656548825621
5	C	26	50	20120601	4	2462	48	-0.122379762579550	0.0275971614460474
5	C	26	50	20120601	4	2464	48.04	-0.122969489635060	0.0267108738065081
5	C	26	50	20120601	4	2466	48.08	-0.123073222199860	0.0266491433845105
5	C	26	50	20120601	4	2468	48.12	-0.123324952213962	0.0263549869635369
5	C	26	50	20120601	4	2470	48.16	-0.123118618455212	0.0264193336806249
5	C	26	50	20120601	4	2472	48.2	-0.123453574937460	0.0259636033601502
5	C	26	50	20120601	4	2474	48.24	-0.123757277299980	0.0265063078147109
5	C	26	50	20120601	4	2476	48.28	-0.124512467342287	0.0254206160628770
5	C	26	50	20120601	4	2478	48.32	-0.124804078178848	0.0254787402402906
5	C	26	50	20120601	4	2480	48.36	-0.125246727023871	0.0253104488263682
5	C	26	50	20120601	4	2482	48.4	-0.125415230569828	0.0258721037426646
5	C	26	50	20120601	4	2484	48.44	-0.125660667333578	0.0259181363941199
5	C	26	50	20120601	4	2486	48.48	-0.125851586164498	0.0254753461277409
5	C	26	50	20120601	4	2488	48.52	-0.126003472701097	0.0256374150019888
5	C	26	50	20120601	4	2490	48.56	-0.126371168227314	0.0253115801972181
5	C	26	50	20120601	4	2492	48.6	-0.126240070630082	0.0243250248161066
5	C	26	50	20120601	4	2494	48.64	-0.126342176849285	0.0252896598870013
5	C	26	50	20120601	4	2496	48.68	-0.126373643101048	0.0242999225253745
5	C	26	50	20120601	4	2498	48.72	-0.125917842069895	0.0239104481102969
5	C	26	50	20120601	4	2500	48.76	-0.125934246947219	0.0246811945017903
5	C	26	50	20120601	4	2502	48.8	-0.126182582848772	0.0239288328866078
5	C	26	50	20120601	4	2504	48.84	-0.126140651416647	0.0225346304461423
5	C	26	50	20120601	4	2506	48.88	-0.125131185775825	0.0226374437721268
5	C	26	50	20120601	4	2508	48.92	-0.124914245415357	0.0226774660159419
5	C	26	50	20120601	4	2510	48.96	-0.124803653914780	0.0217831173590972
5	C	26	50	20120601	4	2512	49	-0.124022937317672	0.0205301948535127
5	C	26	50	20120601	4	2514	49.04	-0.123842342245757	0.0198691914344596
5	C	26	50	20120601	4	2516	49.08	-0.123399410558021	0.0196467356410982
5	C	26	50	20120601	4	2518	49.12	-0.122698597027187	0.0185949143040833
5	C	26	50	20120601	4	2520	49.16	-0.122643654830289	0.0182472298997738
5	C	26	50	20120601	4	2522	49.2	-0.122467797373808	0.0176671902071665
5	C	26	50	20120601	4	2524	49.24	-0.122461150570065	0.0158540269988480
5	C	26	50	20120601	4	2526	49.28	-0.122153771252283	0.0162432892818912
5	C	26	50	20120601	4	2528	49.32	-0.121864069604031	0.0165633965217343
5	C	26	50	20120601	4	2530	49.36	-0.121972115520196	0.0136823606524678
5	C	26	50	20120601	4	2532	49.4	-0.121690687021284	0.0136593089714012
5	C	26	50	20120601	4	2534	49.44	-0.121533992158573	0.0118895621194475
5	C	26	50	20120601	4	2536	49.48	-0.121546507948600	0.0111712123404400
5	C	26	50	20120601	4	2538	49.52	-0.121665938283942	0.0115566562468648
5	C	26	50	20120601	4	2540	49.56	-0.121568640390851	0.0100288813354332
5	C	26	50	20120601	4	2542	49.6	-0.121824825177675	0.00975968578383546
5	C	26	50	20120601	4	2544	49.64	-0.122305374946169	0.00914591709776554
5	C	26	50	20120601	4	2546	49.68	-0.122109435657103	0.00912972435247637
5	C	26	50	20120601	4	2548	49.72	-0.122559650544684	0.00728141793713285
5	C	26	50	20120601	4	2550	49.76	-0.123298294288312	0.00651929824837
5	C	26	50	20120601	4	2552	49.8	-0.123122083278440	0.00708441798789428
5	C	26	50	20120601	4	2554	49.84	-0.123491758703644	0.00608739742642126
5	C	26	50	20120601	4	2556	49.88	-0.123891769009761	0.00507644686135884
5	C	26	50	20120601	4	2558	49.92	-0.124496274596998	0.00287656695440938
5	C	26	50	20120601	4	2560	49.96	-0.124900103279734	0.00231703335845646
5	C	26	50	20120601	4	2562	50	-0.124957732482400	0.00187459664546803
5	C	26	50	20120601	4	2564	50.04	-0.125230958542651	0.000386702556495309
5	C	26	50	20120601	4	2566	50.08	-0.125929014357038	-0.00059377170629793
5	C	26	50	20120601	4	2568	50.12	-0.126566258988243	-0.00117600342992693
5	C	26	50	20120601	4	2570	50.16	-0.126694174604960	-0.00210577813650913
5	C	26	50	20120601	4	2572	50.2	-0.127406513976327	-0.00389518255697983
5	C	26	50	20120601	4	2574	50.24	-0.128353824931083	-0.00581745234163543
5	C	26	50	20120601	4	2576	50.28	-0.128417605962746	-0.00552244739252443
5	C	26	50	20120601	4	2578	50.32	-0.128372563260784	-0.00580267380990863
5	C	26	50	20120601	4	2580	50.36	-0.128482589075937	-0.00570339601783003
5	C	26	50	20120601	4	2582	50.4	-0.129155259756880	-0.00740419995861803
5	C	26	50	20120601	4	2584	50.44	-0.129557886358087	-0.00915103655086133
5	C	26	50	20120601	4	2586	50.48	-0.129764149406160	-0.00985269860983273
5	C	26	50	20120601	4	2588	50.52	-0.129582140120682	-0.0106753466390651
5	C	26	50	20120601	4	2590	50.56	-0.129848082981086	-0.0120399920160770
5	C	26	50	20120601	4	2592	50.6	-0.129738127876612	-0.0125869391113249
5	C	26	50	20120601	4	2594	50.64	-0.129837264247334	-0.0146713484809065
5	C	26	50	20120601	4	2596	50.68	-0.129412434493197	-0.0143862430267321
5	C	26	50	20120601	4	2598	50.72	-0.129344269399491	-0.0150780763014450
5	C	26	50	20120601	4	2600	50.76	-0.129746330315274	-0.0161934665380887
5	C	26	50	20120601	4	2602	50.8	-0.129630930488584	-0.0168391964506683
5	C	26	50	20120601	4	2604	50.84	-0.129611343630745	-0.0162732988936847
5	C	26	50	20120601	4	2606	50.88	-0.129699237003647	-0.0169519092715894
5	C	26	50	20120601	4	2608	50.92	-0.129992332764448	-0.0175158269295857
5	C	26	50	20120601	4	2610	50.96	-0.130343552702664	-0.0176807949416365
5	C	26	50	20120601	4	2612	51	-0.130197535152349	-0.0164097705024537
5	C	26	50	20120601	4	2614	51.04	-0.131033901053136	-0.0176395706162933
5	C	26	50	20120601	4	2616	51.08	-0.131552563877137	-0.0172792997112788
5	C	26	50	20120601	4	2618	51.12	-0.132140169612303	-0.0174058718251112
5	C	26	50	20120601	4	2620	51.16	-0.132672267465145	-0.0174606726006531
5	C	26	50	20120601	4	2622	51.2	-0.133347130177110	-0.0175409999309959
5	C	26	50	20120601	4	2624	51.24	-0.133234983041614	-0.0175216252051914
5	C	26	50	20120601	4	2626	51.28	-0.133477237824848	-0.0175961542599285
5	C	26	50	20120601	4	2628	51.32	-0.134372081456440	-0.0178807647393561
5	C	26	50	20120601	4	2630	51.36	-0.134353767390807	-0.0178453386896186
5	C	26	50	20120601	4	2632	51.4	-0.135006780503233	-0.0186744213905598
5	C	26	50	20120601	4	2634	51.44	-0.135276824582968	-0.0201028477992348
5	C	26	50	20120601	4	2636	51.48	-0.135501543118029	-0.0196136713280099
5	C	26	50	20120601	4	2638	51.52	-0.135655409553615	-0.0198996253103218
5	C	26	50	20120601	4	2640	51.56	-0.135763031205712	-0.0211793471629132
5	C	26	50	20120601	4	2642	51.6	-0.135714665101879	-0.0202745333257069
5	C	26	50	20120601	4	2644	51.64	-0.135836853153668	-0.0205398397900081
5	C	26	50	20120601	4	2646	51.68	-0.135516038807043	-0.0208719678451314
5	C	26	50	20120601	4	2648	51.72	-0.135641055285957	-0.0212617251029214
5	C	26	50	20120601	4	2650	51.76	-0.135108886722436	-0.0193416473492875
5	C	26	50	20120601	4	2652	51.8	-0.135051045387735	-0.0200302279328069
5	C	26	50	20120601	4	2654	51.84	-0.134552817949711	-0.0197364957759020
5	C	26	50	20120601	4	2656	51.88	-0.134167515464643	-0.0187740527360290
5	C	26	50	20120601	4	2658	51.92	-0.133917058242746	-0.0188548043304405
5	C	26	50	20120601	4	2660	51.96	-0.134170131759733	-0.0199013930772747
5	C	26	50	20120601	4	2662	52	-0.133634639794340	-0.0188147820866254
5	C	26	50	20120601	4	2664	52.04	-0.133079631681787	-0.0183614559292067
5	C	26	50	20120601	4	2666	52.08	-0.132691359348238	-0.0184923413944043
5	C	26	50	20120601	4	2668	52.12	-0.132210526737031	-0.0179153422609561
5	C	26	50	20120601	4	2670	52.16	-0.132028729583588	-0.0180900683465873
5	C	26	50	20120601	4	2672	52.2	-0.131237123542049	-0.0181264843458184
5	C	26	50	20120601	4	2674	52.24	-0.130813778712153	-0.0181637488731869
5	C	26	50	20120601	4	2676	52.28	-0.130567776262978	-0.0173406058692076
5	C	26	50	20120601	4	2678	52.32	-0.130014818760090	-0.0170181651769866
5	C	26	50	20120601	4	2680	52.36	-0.128651304753928	-0.0167609904406690
5	C	26	50	20120601	4	2682	52.4	-0.127999705855065	-0.0166715414328489
5	C	26	50	20120601	4	2684	52.44	-0.127824484794687	-0.0160166191321140
5	C	26	50	20120601	4	2686	52.48	-0.127240273172070	-0.0165923454733560
5	C	26	50	20120601	4	2688	52.52	-0.126144823346656	-0.0161166040309737
5	C	26	50	20120601	4	2690	52.56	-0.125306477546881	-0.0156878144788622
5	C	26	50	20120601	4	2692	52.6	-0.123958732021940	-0.0139242901665830
5	C	26	50	20120601	4	2694	52.64	-0.122735366579809	-0.0145565143396418
5	C	26	50	20120601	4	2696	52.68	-0.121290323161776	-0.0140677621324857
5	C	26	50	20120601	4	2698	52.72	-0.120219197809635	-0.0132472354235968
5	C	26	50	20120601	4	2700	52.76	-0.118912747320715	-0.0130489626821521
5	C	26	50	20120601	4	2702	52.8	-0.118300251426851	-0.0130406188221341
5	C	26	50	20120601	4	2704	52.84	-0.117906392949730	-0.0111229452315562
5	C	26	50	20120601	4	2706	52.88	-0.116781173928828	-0.0123528160560740
5	C	26	50	20120601	4	2708	52.92	-0.116112887309928	-0.0113117427421330
5	C	26	50	20120601	4	2710	52.96	-0.115546141224807	-0.0104497088651885
5	C	26	50	20120601	4	2712	53	-0.114672440085973	-0.0100315259147948
5	C	26	50	20120601	4	2714	53.04	-0.113640205606797	-0.0106658006975191
5	C	26	50	20120601	4	2716	53.08	-0.112578343353489	-0.00900813027038353
5	C	26	50	20120601	4	2718	53.12	-0.111119935617292	-0.00906632515847513
5	C	26	50	20120601	4	2720	53.16	-0.110082822101326	-0.00888410374096343
5	C	26	50	20120601	4	2722	53.2	-0.108217191569843	-0.00940891839396003
5	C	26	50	20120601	4	2724	53.24	-0.106700871788267	-0.00952813659726813
5	C	26	50	20120601	4	2726	53.28	-0.105771097081684	-0.00856625924282003
5	C	26	50	20120601	4	2728	53.32	-0.104219916935796	-0.00948740724667173
5	C	26	50	20120601	4	2730	53.36	-0.103653524404066	-0.00932081288902423
5	C	26	50	20120601	4	2732	53.4	-0.102429310433797	-0.0108514869382587
5	C	26	50	20120601	4	2734	53.44	-0.101646401805668	-0.0102208891107965
5	C	26	50	20120601	4	2736	53.48	-0.100253684289442	-0.0104173233746102
5	C	26	50	20120601	4	2738	53.52	-0.0986451577835993	-0.0119559877304721
5	C	26	50	20120601	4	2740	53.56	-0.0971749413641562	-0.0119910602268189
5	C	26	50	20120601	4	2742	53.6	-0.0962807341286677	-0.0112399714038426
5	C	26	50	20120601	4	2744	53.64	-0.0954241449739383	-0.0100904986203457
5	C	26	50	20120601	4	2746	53.68	-0.0950751877774228	-0.0119492702160508
5	C	26	50	20120601	4	2748	53.72	-0.0931202496594763	-0.0113122377168799
5	C	26	50	20120601	4	2750	53.76	-0.0914896614220601	-0.0107628157478979
5	C	26	50	20120601	4	2752	53.8	-0.0903111265498565	-0.0105230358383976
5	C	26	50	20120601	4	2754	53.84	-0.0892331422619376	-0.0109410066567569
5	C	26	50	20120601	4	2756	53.88	-0.0880288687028988	-0.0100233941868111
5	C	26	50	20120601	4	2758	53.92	-0.0875818357958327	-0.0108306272882137
5	C	26	50	20120601	4	2760	53.96	-0.0866163521968006	-0.00996357295312283
5	C	26	50	20120601	4	2762	54	-0.0862678192643537	-0.0105020347669963
5	C	26	50	20120601	4	2764	54.04	-0.0853887441139826	-0.0114641242534787
5	C	26	50	20120601	4	2766	54.08	-0.0848126642193499	-0.0102203941360497
5	C	26	50	20120601	4	2768	54.12	-0.0839101131238434	-0.0109839280383749
5	C	26	50	20120601	4	2770	54.16	-0.0829652063321438	-0.0107855845862521
5	C	26	50	20120601	4	2772	54.2	-0.0817291836786298	-0.0106953577609727
5	C	26	50	20120601	4	2774	54.24	-0.0815396790612718	-0.0106748516643183
5	C	26	50	20120601	4	2776	54.28	-0.081459351730929	-0.0114990553284693
5	C	26	50	20120601	4	2778	54.32	-0.0812528765508225	-0.0109677352930858
5	C	26	50	20120601	4	2780	54.36	-0.0806782108697522	-0.0111580177279031
5	C	26	50	20120601	4	2782	54.4	-0.0803325770751082	-0.0104561435368973
5	C	26	50	20120601	4	2784	54.44	-0.0799167275770924	-0.00967966958047643
5	C	26	50	20120601	4	2786	54.48	-0.0799409813396871	-0.00916751213886293
5	C	26	50	20120601	4	2788	54.52	-0.0797465976855389	-0.00828468932255153
5	C	26	50	20120601	4	2790	54.56	-0.0791660630181848	-0.00939824108156413
5	C	26	50	20120601	4	2792	54.6	-0.0787871244941469	-0.00818293665673883
5	C	26	50	20120601	4	2794	54.64	-0.077660279127648	-0.00736651116718083
5	C	26	50	20120601	4	2796	54.68	-0.0772232164261966	-0.00712998394887393
5	C	26	50	20120601	4	2798	54.72	-0.0766514498829292	-0.00671675074594853
5	C	26	50	20120601	4	2800	54.76	-0.0752281853537569	-0.00441285543148653
5	C	26	50	20120601	4	2802	54.8	-0.0748872184638687	-0.00507357600782723
5	C	26	50	20120601	4	2804	54.84	-0.0736882482056888	-0.00415914551839673
5	C	26	50	20120601	4	2806	54.88	-0.0727415736470363	-0.00260407628521133
5	C	26	50	20120601	4	2808	54.92	-0.0717772214188541	-0.00218377201447403
5	C	26	50	20120601	4	2810	54.96	-0.0703518355693382	-0.00212211230315453
5	C	26	50	20120601	4	2812	55	-0.0694137877134161	-0.000426328820513031
5	C	26	50	20120601	4	2814	55.04	-0.0683710880538784	-0.00107502858157353
5	C	26	50	20120601	4	2816	55.08	-0.0677394295662445	-0.000284412489528851
5	C	26	50	20120601	4	2818	55.12	-0.0664070282584547	0.00182778617655349
5	C	26	50	20120601	4	2820	55.16	-0.0652467367412057	0.00240033053728023
5	C	26	50	20120601	4	2822	55.2	-0.0641667018436214	0.00240443175661112
5	C	26	50	20120601	4	2824	55.24	-0.0629863992044648	0.00353028717361634
5	C	26	50	20120601	4	2826	55.28	-0.0619991367165721	0.00354103519669037
5	C	26	50	20120601	4	2828	55.32	-0.0607180006504183	0.00394380321925423
5	C	26	50	20120601	4	2830	55.36	-0.0595816093423734	0.00466328436911154
5	C	26	50	20120601	4	2832	55.4	-0.0586909376407909	0.00469524559562117
5	C	26	50	20120601	4	2834	55.44	-0.057416306957024	0.00454321763766607
5	C	26	50	20120601	4	2836	55.48	-0.0562358628965112	0.00448551772432125
5	C	26	50	20120601	4	2838	55.52	-0.0563296959663746	0.00672358139745478
5	C	26	50	20120601	4	2840	55.56	-0.0550210534464327	0.00566808310517763
5	C	26	50	20120601	4	2842	55.6	-0.0536931776220424	0.00460834217221335
5	C	26	50	20120601	4	2844	55.64	-0.0522381639983949	0.00452511570406769
5	C	26	50	20120601	4	2846	55.68	-0.0520137990167244	0.00464072766279169
5	C	26	50	20120601	4	2848	55.72	-0.0499125605057505	0.0055125903239947
5	C	26	50	20120601	4	2850	55.76	-0.0490497488113466	0.00589329661498554
5	C	26	50	20120601	4	2852	55.8	-0.0480439601257869	0.00697997831631302
5	C	26	50	20120601	4	2854	55.84	-0.0472325550943753	0.00594880449730868
5	C	26	50	20120601	4	2856	55.88	-0.0462379386959583	0.00654546119927389
5	C	26	50	20120601	4	2858	55.92	-0.0450442010279592	0.0060561433066928
5	C	26	50	20120601	4	2860	55.96	-0.0440392608705369	0.00615612820555258
5	C	26	50	20120601	4	2862	56	-0.0432462406154362	0.00645615361281003
5	C	26	50	20120601	4	2864	56.04	-0.0427197996168428	0.00708158956076953
5	C	26	50	20120601	4	2866	56.08	-0.0416437952279112	0.00839009065935524
5	C	26	50	20120601	4	2868	56.12	-0.0410247939516605	0.00741838452064868
5	C	26	50	20120601	4	2870	56.16	-0.0402015802370031	0.00650565108749309
5	C	26	50	20120601	4	2872	56.2	-0.0395489206779679	0.00696611902340176
5	C	26	50	20120601	4	2874	56.24	-0.0390167521144469	0.00547567935001676
5	C	26	50	20120601	4	2876	56.28	-0.0390866849751063	0.00641294938847953
5	C	26	50	20120601	4	2878	56.32	-0.0389502840770154	0.00781945548693769
5	C	26	50	20120601	4	2880	56.36	-0.0388193279011397	0.00751412677882134
5	C	26	50	20120601	4	2882	56.4	-0.0390945338603775	0.00691690439143119
5	C	26	50	20120601	4	2884	56.44	-0.0383924475373373	0.00776691745309553
5	C	26	50	20120601	4	2886	56.48	-0.0381773456545004	0.00806757925645605
5	C	26	50	20120601	4	2888	56.52	-0.0374239940898242	0.00728127651577661
5	C	26	50	20120601	4	2890	56.56	-0.037292118675133	0.00905349824146446
5	C	26	50	20120601	4	2892	56.6	-0.0365454139142	0.00838514091188693
5	C	26	50	20120601	4	2894	56.64	-0.0361909412847911	0.0072167883773324
5	C	26	50	20120601	4	2896	56.68	-0.0361235540085441	0.00823495143156291
5	C	26	50	20120601	4	2898	56.72	-0.0355317056326909	0.00810159109263112
5	C	26	50	20120601	4	2900	56.76	-0.0354834102395359	0.00771515723671268
5	C	26	50	20120601	4	2902	56.8	-0.0351270284218179	0.00793082480497458
5	C	26	50	20120601	4	2904	56.84	-0.035468560997131	0.00720038350000887
5	C	26	50	20120601	4	2906	56.88	-0.0354341248968872	0.00728431707493571
5	C	26	50	20120601	4	2908	56.92	-0.0350252757560051	0.00641514141950121
5	C	26	50	20120601	4	2910	56.96	-0.0350277506297393	0.00598161425195574
5	C	26	50	20120601	4	2912	57	-0.0346077999123926	0.00505042533181117
5	C	26	50	20120601	4	2914	57.04	-0.0342161334662934	0.005257112643952
5	C	26	50	20120601	4	2916	57.08	-0.0342614590109674	0.00579868572766278
5	C	26	50	20120601	4	2918	57.12	-0.0342182547866369	0.00526361802633892
5	C	26	50	20120601	4	2920	57.16	-0.0335766968040664	0.00475315764100035
5	C	26	50	20120601	4	2922	57.2	-0.0332428009819901	0.00494549068548309
5	C	26	50	20120601	4	2924	57.24	-0.0330839140882575	0.00434041941282176
5	C	26	50	20120601	4	2926	57.28	-0.0329813128943073	0.0034721629962028
5	C	26	50	20120601	4	2928	57.32	-0.032687368605368	0.00351154884391489
5	C	26	50	20120601	4	2930	57.36	-0.0324653370760755	0.00360120998376934
5	C	26	50	20120601	4	2932	57.4	-0.0316258599054508	0.0034539903519263
5	C	26	50	20120601	4	2934	57.44	-0.030615899289882	0.00270608350946529
5	C	26	50	20120601	4	2936	57.48	-0.0293127014921552	0.00320218962714578
5	C	26	50	20120601	4	2938	57.52	-0.0287519658146743	0.00321986729667544
5	C	26	50	20120601	4	2940	57.56	-0.0276045436408429	0.00261705876571391
5	C	26	50	20120601	4	2942	57.6	-0.0276282317180126	0.00321675602683822
5	C	26	50	20120601	4	2944	57.64	-0.026945520120777	0.00386354659958955
5	C	26	50	20120601	4	2946	57.68	-0.0265259229568209	0.0031905223652562
5	C	26	50	20120601	4	2948	57.72	-0.0261944312978007	0.00318585546050037
5	C	26	50	20120601	4	2950	57.76	-0.0255471457503025	0.00362878714823562
5	C	26	50	20120601	4	2952	57.8	-0.0254323823197159	0.00393248951075524
5	C	26	50	20120601	4	2954	57.84	-0.0248152195210963	0.00494605637090804
5	C	26	50	20120601	4	2956	57.88	-0.0243381062915585	0.00460640469963289
5	C	26	50	20120601	4	2958	57.92	-0.0241941676351802	0.00491713570355751
5	C	26	50	20120601	4	2960	57.96	-0.0241297855627531	0.00437870924502301
5	C	26	50	20120601	4	2962	58	-0.0239833508194372	0.00505633674450189
5	C	26	50	20120601	4	2964	58.04	-0.023783557798413	0.00507404976937062
5	C	26	50	20120601	4	2966	58.08	-0.0241902219793412	0.00469016856893225
5	C	26	50	20120601	4	2968	58.12	-0.0239799354936841	0.0048624268518971
5	C	26	50	20120601	4	2970	58.16	-0.0239288046023365	0.00467892557111138
5	C	26	50	20120601	4	2972	58.2	-0.0238922118264101	0.00437928907258359
5	C	26	50	20120601	4	2974	58.24	-0.0235755623387269	0.00467357984384561
5	C	26	50	20120601	4	2976	58.28	-0.0236138945973351	0.00409602209604025
5	C	26	50	20120601	4	2978	58.32	-0.0237894692111037	0.00415223708514458
5	C	26	50	20120601	4	2980	58.36	-0.0240094077043239	0.0041748927864138
5	C	26	50	20120601	4	2982	58.4	-0.0240753595538052	0.00442935930375941
5	C	26	50	20120601	4	2984	58.44	-0.0240716189589327	0.00392258294475082
5	C	26	50	20120601	4	2986	58.48	-0.0237467741036556	0.00444937749673479
5	C	26	50	20120601	4	2988	58.52	-0.0241052206731747	0.00494500278180407
5	C	26	50	20120601	4	2990	58.56	-0.0240028245401911	0.00438751272444878
5	C	26	50	20120601	4	2992	58.6	-0.0237015263407275	0.00410078092467764
5	C	26	50	20120601	4	2994	58.64	-0.0236560381614938	0.00481953375455033
5	C	26	50	20120601	4	2996	58.68	-0.0235603595429314	0.00551737036583552
5	C	26	50	20120601	4	2998	58.72	-0.0236948441816453	0.0043316866440741
5	C	26	50	20120601	4	3000	58.76	-0.0236432324576865	0.00446491263271746
5	C	26	50	20120601	4	3002	58.8	-0.0228881909078033	0.00448782996349572
5	C	26	50	20120601	4	3004	58.84	-0.0229051756126874	0.00447299486322643
5	C	26	50	20120601	4	3006	58.88	-0.0223900766068643	0.00419703937080056
5	C	26	50	20120601	4	3008	58.92	-0.0224703615108002	0.00480935141690124
5	C	26	50	20120601	4	3010	58.96	-0.0224062693521534	0.00401382800379513
5	C	26	50	20120601	4	3012	59	-0.0221190425776354	0.00421662622863943
5	C	26	50	20120601	4	3014	59.04	-0.0221695017175409	0.00437909108268485
5	C	26	50	20120601	4	3016	59.08	-0.0219443023498686	0.00358071095818274
5	C	26	50	20120601	4	3018	59.12	-0.0219327057986572	0.00316691206983238
5	C	26	50	20120601	4	3020	59.16	-0.0216139208484948	0.00369311972318797
5	C	26	50	20120601	4	3022	59.2	-0.020805796792548	0.00448178420051657
5	C	26	50	20120601	4	3024	59.24	-0.0201894613088624	0.0035271688327113
5	C	26	50	20120601	4	3026	59.28	-0.0198178059846707	0.00358642438097473
5	C	26	50	20120601	4	3028	59.32	-0.019299383576976	0.00402768729670638
5	C	26	50	20120601	4	3030	59.36	-0.0187695626079685	0.00332207958189595
5	C	26	50	20120601	4	3032	59.4	-0.0177758795905027	0.00385546436908059
5	C	26	50	20120601	4	3034	59.44	-0.0170535063739103	0.00360614558910202
5	C	26	50	20120601	4	3036	59.48	-0.0167290787116341	0.0034787178760644
5	C	26	50	20120601	4	3038	59.52	-0.0157289185960526	0.00294977371946561
5	C	26	50	20120601	4	3040	59.56	-0.0156916611397519	0.00322802730893033
5	C	26	50	20120601	4	3042	59.6	-0.0154554167641575	0.00311213250749386
5	C	26	50	20120601	4	3044	59.64	-0.0143591254816737	0.00232809957958202
5	C	26	50	20120601	4	3046	59.68	-0.0137704308020646	0.0035339004892682
5	C	26	50	20120601	4	3048	59.72	-0.0131892003416378	0.00312845677464433
5	C	26	50	20120601	4	3050	59.76	-0.0122851699787450	0.00300122563729187
5	C	26	50	20120601	4	3052	59.8	-0.0119536033664060	0.00326074372548227
5	C	26	50	20120601	4	3054	59.84	-0.0105639723712808	0.00414345694024259
5	C	26	50	20120601	4	3056	59.88	-0.0103601502558174	0.00507802017394698
5	C	26	50	20120601	4	3058	59.92	-0.00965061201725302	0.00541579193113366
5	C	26	50	20120601	4	3060	59.96	-0.0098296186444948	0.0047704110464613
5	C	26	50	20120601	4	3062	60	-0.00959954154110881	0.0053660649578737
5	C	26	50	20120601	4	3064	60.04	-0.00985957670820402	0.00518345127994613
5	C	26	50	20120601	4	3066	60.08	-0.00929974181405164	0.00661037430889359
5	C	26	50	20120601	4	3068	60.12	-0.00917702626060384	0.00628066031632124
5	C	26	50	20120601	4	3070	60.16	-0.0094665765880048	0.0062275466975592
5	C	26	50	20120601	4	3072	60.2	-0.00886821929423083	0.00668535237643671
5	C	26	50	20120601	4	3074	60.24	-0.00892738079729237	0.00710659497787263
5	C	26	50	20120601	4	3076	60.28	-0.00873585809718087	0.00586774813987448
5	C	26	50	20120601	4	3078	60.32	-0.00865042474877113	0.0056700120924767
5	C	26	50	20120601	4	3080	60.36	-0.00880302192768509	0.00552074538650212
5	C	26	50	20120601	4	3082	60.4	-0.00865246050919416	0.00561484291430174
5	C	26	50	20120601	4	3084	60.44	-0.00836145000629006	0.00569308357253325
5	C	26	50	20120601	4	3086	60.48	-0.00811763180996234	0.00556712593449371
5	C	26	50	20120601	4	3088	60.52	-0.00786326923731357	0.00647507720448814
5	C	26	50	20120601	4	3090	60.56	-0.00778979589300082	0.00635015477077626
5	C	26	50	20120601	4	3092	60.6	-0.00757776780334169	0.00634447458200299
5	C	26	50	20120601	4	3094	60.64	-0.00712736128982252	0.00720367225364817
5	C	26	50	20120601	4	3096	60.68	-0.00668159763942861	0.00699090028765523
5	C	26	50	20120601	4	3098	60.72	-0.00625564641393677	0.00796038186842817
5	C	26	50	20120601	4	3100	60.76	-0.00600930031086631	0.00795489047716547
5	C	26	50	20120601	4	3102	60.8	-0.00467444958518647	0.00710773129847
5	C	26	50	20120601	4	3104	60.84	-0.00410892891611725	0.00766253222873643
5	C	26	50	20120601	4	3106	60.88	-0.00295836860239093	0.00859776438545582
5	C	26	50	20120601	4	3108	60.92	-0.00227917839692563	0.007307082377756
5	C	26	50	20120601	4	3110	60.96	-0.0021466206241905	0.00851335351345167
5	C	26	50	20120601	4	3112	61	-0.00239213941232696	0.00823717457528296
5	C	26	50	20120601	4	3114	61.04	-0.00212501851202525	0.00807202695810971
5	C	26	50	20120601	4	3116	61.08	-0.0020882206751323	0.00802630543363819
5	C	26	50	20120601	4	3118	61.12	-0.00214899650297528	0.00833606770127258
5	C	26	50	20120601	4	3120	61.16	-0.00206062229746259	0.00857857704294832
5	C	26	50	20120601	4	3122	61.2	-0.00174764976504161	0.00892816356449914
5	C	26	50	20120601	4	3124	61.24	-0.00144481007279504	0.00855454248345579
5	C	26	50	20120601	4	3126	61.28	-0.00145905120336813	0.0094244959563496
5	C	26	50	20120601	4	3128	61.32	-0.0012903213832414	0.00848084781472053
5	C	26	50	20120601	4	3130	61.36	-0.00126818894099026	0.00817963446807068
5	C	26	50	20120601	4	3132	61.4	-0.00086836955370395	0.0067448653115685
5	C	26	50	20120601	4	3134	61.44	-0.00087027874201315	0.00717669542283912
5	C	26	50	20120601	4	3136	61.48	-0.000574404051561271	0.00729630253487682
5	C	26	50	20120601	4	3138	61.52	-0.0005017205455231	0.00696449267780504
5	C	26	50	20120601	4	3140	61.56	-0.00068322778518588	0.00750471518756375
5	C	26	50	20120601	4	3142	61.6	-0.0006191214844035	0.00685161722232423
5	C	26	50	20120601	4	3144	61.64	-0.000237015121985921	0.00744657686801459
5	C	26	50	20120601	4	3146	61.68	-9.66119995135205e-05	0.0063768798715712
5	C	26	50	20120601	4	3148	61.72	0.00011634027870862	0.00575042568984679
5	C	26	50	20120601	4	3150	61.76	0.00066241763261556	0.00614284874020189
5	C	26	50	20120601	4	3152	61.8	0.0007771598499987	0.00640181245667584
5	C	26	50	20120601	4	3154	61.84	0.00060536401486874	0.00508352782866564
5	C	26	50	20120601	4	3156	61.88	0.00085785487586771	0.00536472722498078
5	C	26	50	20120601	4	3158	61.92	0.00118258023009879	0.00436611638035686
5	C	26	50	20120601	4	3160	61.96	0.00128338466571796	0.00397956868024664
5	C	26	50	20120601	4	3162	62	0.00091083343723455	0.00324086341832921
5	C	26	50	20120601	4	3164	62.04	0.00082082864348444	0.00380851035748946
5	C	26	50	20120601	4	3166	62.08	0.00111479626694746	0.00284650077407332
5	C	26	50	20120601	4	3168	62.12	0.00145312776986214	0.00223094522916733
5	C	26	50	20120601	4	3170	62.16	0.00178818395416635	0.00153192845666434
5	C	26	50	20120601	4	3172	62.2	0.00164486330911477	0.00154374703940509
5	C	26	50	20120601	4	3174	62.24	0.00150264433642829	0.00147365295839963
5	C	26	50	20120601	4	3176	62.28	0.0017956128180095	0.0009909253010192
5	C	26	50	20120601	4	3178	62.32	0.00160228275296528	0.00029710505625115
5	C	26	50	20120601	4	3180	62.36	0.0016434151544269	-0.00066528848614713
5	C	26	50	20120601	4	3182	62.4	0.00149821077691025	-0.00057700620451603
5	C	26	50	20120601	4	3184	62.44	0.00122808184436136	0.00075361319418518
5	C	26	50	20120601	4	3186	62.48	0.00124642419426534	0.00098677458421364
5	C	26	50	20120601	4	3188	62.52	0.00151991895509267	0.00051158468512065
5	C	26	50	20120601	4	3190	62.56	0.0016293508005491	0.000406056069096369
5	C	26	50	20120601	4	3192	62.6	0.00222786719334883	0.000664312678789129
5	C	26	50	20120601	4	3194	62.64	0.00229006925556947	0.00146954254668059
5	C	26	50	20120601	4	3196	62.68	0.00239096837278664	0.00194181414537695
5	C	26	50	20120601	4	3198	62.72	0.00273903942308402	0.00182050771432269
5	C	26	50	20120601	4	3200	62.76	0.00227686262221725	0.00186688211048528
5	C	26	50	20120601	4	3202	62.8	0.00247185085266334	0.00133510599122785
5	C	26	50	20120601	4	3204	62.84	0.00256509766029452	0.00181584731494925
5	C	26	50	20120601	4	3206	62.88	0.00220546958605475	0.00172746540197264
5	C	26	50	20120601	4	3208	62.92	0.00235205777154219	0.00148231643068273
5	C	26	50	20120601	4	3210	62.96	0.00262589477205162	0.00273903185704146
5	C	26	50	20120601	4	3212	63	0.00262497129059539	0.00311428918317647
5	C	26	50	20120601	4	3214	63.04	0.00260925867081064	0.00256584231444578
5	C	26	50	20120601	4	3216	63.08	0.00230261262276094	0.00317825123417548
5	C	26	50	20120601	4	3218	63.12	0.00214529055633509	0.0033138693650596
5	C	26	50	20120601	4	3220	63.16	0.00236660861488545	0.00370179592339313
5	C	26	50	20120601	4	3222	63.2	0.00219138755450742	0.00411432201953736
5	C	26	50	20120601	4	3224	63.24	0.00213465637745282	0.00499934393793825
5	C	26	50	20120601	4	3226	63.28	0.0014685052210326	0.00634199829405527
5	C	26	50	20120601	4	3228	63.32	0.00160405759098606	0.00625762631292409
5	C	26	50	20120601	4	3230	63.36	0.00159352877101419	0.0080148078773761
5	C	26	50	20120601	4	3232	63.4	0.00085938222651507	0.00774736595059572
5	C	26	50	20120601	4	3234	63.44	0.00078510065915143	0.00831677782828181
5	C	26	50	20120601	4	3236	63.48	0.00020903490665437	0.00806592462658807
5	C	26	50	20120601	4	3238	63.52	0.000238075782157700	0.00829408677167354
5	C	26	50	20120601	4	3240	63.56	-0.00037672527981276	0.00894415831988958
5	C	26	50	20120601	4	3242	63.6	-0.00044805114083104	0.0084752970264882
5	C	26	50	20120601	4	3244	63.64	-0.00073823362169438	0.0081121835522133
5	C	26	50	20120601	4	3246	63.68	-0.00173135095373526	0.00972540524708354
5	C	26	50	20120601	4	3248	63.72	-0.00179709774224999	0.00933195689189571
5	C	26	50	20120601	4	3250	63.76	-0.00234104670474555	0.00911330533301721
5	C	26	50	20120601	4	3252	63.8	-0.00240076894348456	0.00891499016516563
5	C	26	50	20120601	4	3254	63.84	-0.00274286720422262	0.0100580424190893
5	C	26	50	20120601	4	3256	63.88	-0.00296303904268067	0.0101440195326138
5	C	26	50	20120601	4	3258	63.92	-0.0036423635984344	0.00989587454989199
5	C	26	50	20120601	4	3260	63.96	-0.00354784463499319	0.0095061950738479
5	C	26	50	20120601	4	3262	64	-0.00390684204069482	0.00901240897351648
5	C	26	50	20120601	4	3264	64.04	-0.00430857698025137	0.00970719866168154
5	C	26	50	20120601	4	3266	64.08	-0.00447726366686445	0.00929861751426955
5	C	26	50	20120601	4	3268	64.12	-0.00441546889814978	0.00960085545864534
5	C	26	50	20120601	4	3270	64.16	-0.00442057138068282	0.00986186554214404
5	C	26	50	20120601	4	3272	64.2	-0.00438088996233619	0.00964044353889685
5	C	26	50	20120601	4	3274	64.24	-0.00420364940499109	0.00930845407670264
5	C	26	50	20120601	4	3276	64.28	-0.00457768767903534	0.00955800337349187
5	C	26	50	20120601	4	3278	64.32	-0.00443518798495672	0.00987373574367982
5	C	26	50	20120601	4	3280	64.36	-0.00412476810801583	0.00959677050277042
5	C	26	50	20120601	4	3282	64.4	-0.00422153284259408	0.00935736394565053
5	C	26	50	20120601	4	3284	64.44	-0.00448473566422125	0.00992434973997037
5	C	26	50	20120601	4	3286	64.48	-0.00437352615231691	0.00941169590939656
5	C	26	50	20120601	4	3288	64.52	-0.0043076209718832	0.0090134646839408
5	C	26	50	20120601	4	3290	64.56	-0.00447663646314954	0.00957877675650957
5	C	26	50	20120601	4	3292	64.6	-0.00415294207060543	0.00990052236276473
5	C	26	50	20120601	4	3294	64.64	-0.00412725570967204	0.00910759120311844
5	C	26	50	20120601	4	3296	64.68	-0.004361074709007	0.00976845885766964
5	C	26	50	20120601	4	3298	64.72	-0.00449020372096016	0.00958260998237038
5	C	26	50	20120601	4	3300	64.76	-0.00476817446771241	0.00956371184653639
5	C	26	50	20120601	4	3302	64.8	-0.00461407115135452	0.00998136375973744
5	C	26	50	20120601	4	3304	64.84	-0.00460677310226589	0.0105882317907298
5	C	26	50	20120601	4	3306	64.88	-0.00497586799280286	0.0117569937401106
5	C	26	50	20120601	4	3308	64.92	-0.00496859186402445	0.0119821436103082
5	C	26	50	20120601	4	3310	64.96	-0.00463648502210457	0.0121963474675330
5	C	26	50	20120601	4	3312	65	-0.00444087807322493	0.012240774986595
5	C	26	50	20120601	4	3314	65.04	-0.00414725905340503	0.0131799683555026
5	C	26	50	20120601	4	3316	65.08	-0.00386913981422874	0.0128940850838689
5	C	26	50	20120601	4	3318	65.12	-0.00355767412635847	0.0123795100441706
5	C	26	50	20120601	4	3320	65.16	-0.00340723645155425	0.0131216532592581
5	C	26	50	20120601	4	3322	65.2	-0.00312489719910783	0.0126963228735202
5	C	26	50	20120601	4	3324	65.24	-0.00265155567714087	0.0118878975900845
5	C	26	50	20120601	4	3326	65.28	-0.00236645870824783	0.0122457728173244
5	C	26	50	20120601	4	3328	65.32	-0.00197430251999195	0.0130958476801215
5	C	26	50	20120601	4	3330	65.36	-0.00148984641079559	0.0133095888066687
5	C	26	50	20120601	4	3332	65.4	-0.0007208119248195	0.0137027267419796
5	C	26	50	20120601	4	3334	65.44	-5.20430590953301e-05	0.0127251077763687
5	C	26	50	20120601	4	3336	65.48	0.000713930361625	0.0126981599369377
5	C	26	50	20120601	4	3338	65.52	0.00110752013816906	0.0125868047610365
5	C	26	50	20120601	4	3340	65.56	0.00189887162126617	0.0124879653751622
5	C	26	50	20120601	4	3342	65.6	0.00260064681732257	0.0124743323564209
5	C	26	50	20120601	4	3344	65.64	0.00252497224959999	0.0124804417590104
5	C	26	50	20120601	4	3346	65.68	0.00233287255035504	0.012195597934345
5	C	26	50	20120601	4	3348	65.72	0.00201324614312309	0.0114194068206365
5	C	26	50	20120601	4	3350	65.76	0.00199479065613412	0.0114051515479278
5	C	26	50	20120601	4	3352	65.8	0.00159852094488937	0.0121590334426898
5	C	26	50	20120601	4	3354	65.84	0.00174069890538255	0.0115275375896156
5	C	26	50	20120601	4	3356	65.88	0.00219843033804804	0.0105755526590363
5	C	26	50	20120601	4	3358	65.92	0.00193565531602349	0.0108925486290422
5	C	26	50	20120601	4	3360	65.96	0.00229105425531566	0.00967972614901888
5	C	26	50	20120601	4	3362	66	0.0025453652091694	0.0082000274276401
5	C	26	50	20120601	4	3364	66.04	0.00275237071936177	0.00852834417721283
5	C	26	50	20120601	4	3366	66.08	0.0027764689184646	0.00797907777172274
5	C	26	50	20120601	4	3368	66.12	0.00281241822722013	0.00630083053725459
5	C	26	50	20120601	4	3370	66.16	0.0028386801730734	0.00611839698770846
5	C	26	50	20120601	4	3372	66.2	0.00273074032292527	0.00482200862828448
5	C	26	50	20120601	4	3374	66.24	0.00312921620732732	0.00341870572354509
5	C	26	50	20120601	4	3376	66.28	0.00285060906447201	0.00385365417572075
5	C	26	50	20120601	4	3378	66.32	0.0025927979320514	0.00363230146893811
5	C	26	50	20120601	4	3380	66.36	0.00325403540344916	0.0007244316044324
5	C	26	50	20120601	4	3382	66.4	0.00349418725111642	0.00139280731878623
5	C	26	50	20120601	4	3384	66.44	0.00361673875579098	0.00109533739543599
5	C	26	50	20120601	4	3386	66.48	0.00413099163763977	0.00024756119536324
5	C	26	50	20120601	4	3388	66.52	0.00403238743548093	-0.000430446303299831
5	C	26	50	20120601	4	3390	66.56	0.0040403042030031	-0.00018635587086137
5	C	26	50	20120601	4	3392	66.6	0.00372350975842981	0.000922942640862359
5	C	26	50	20120601	4	3394	66.64	0.00368552963899872	0.000400311533606010
5	C	26	50	20120601	4	3396	66.68	0.00312105902349956	0.000291924791972180
5	C	26	50	20120601	4	3398	66.72	0.00266297474455026	0.00065606427818659
5	C	26	50	20120601	4	3400	66.76	0.00202740242088245	2.78458650431190e-05
5	C	26	50	20120601	4	3402	66.8	0.00140969515004131	-0.00111792874998813
5	C	26	50	20120601	4	3404	66.84	0.00065750324048631	-0.00084396729868523
5	C	26	50	20120601	4	3406	66.88	3.13955410847014e-06	-0.00101594273893763
5	C	26	50	20120601	4	3408	66.92	-0.000224124565364890	-0.000539211347061631
5	C	26	50	20120601	4	3410	66.96	-0.00073352429053168	-0.00087013732065693
5	C	26	50	20120601	4	3412	67	-0.00116546046781948	3.22935666967894e-05
5	C	26	50	20120601	4	3414	67.04	-0.00098242587750934	0.000381639671942
5	C	26	50	20120601	4	3416	67.08	-0.00122543726499972	0.000270037008667330
5	C	26	50	20120601	4	3418	67.12	-0.0012804289593726	-3.31491659020296e-05
5	C	26	50	20120601	4	3420	67.16	-0.00098613111704276	0.000748755370598429
5	C	26	50	20120601	4	3422	67.2	-0.00071226866068921	0.000439283016744330
5	C	26	50	20120601	4	3424	67.24	-0.00124510897565233	0.000254593796566210
5	C	26	50	20120601	4	3426	67.28	-0.000898810500634031	-7.187740430762e-05
5	C	26	50	20120601	4	3428	67.32	-0.0014921650139311	0.00119778231878751
5	C	26	50	20120601	4	3430	67.36	-0.00114899195088564	0.00120260478703521
5	C	26	50	20120601	4	3432	67.4	-0.00113099608330445	0.00164711332289251
5	C	26	50	20120601	4	3434	67.44	-0.00148730011927653	0.00087887716047238
5	C	26	50	20120601	4	3436	67.48	-0.00161027305959269	0.0017633192513127
5	C	26	50	20120601	4	3438	67.52	-0.00170409198732052	0.00171007411068935
5	C	26	50	20120601	4	3440	67.56	-0.00170583854107005	0.00057016848194196
5	C	26	50	20120601	4	3442	67.6	-0.00209826159142515	0.0006160809252444
5	C	26	50	20120601	4	3444	67.64	-0.00185457138142483	0.000669771543139899
5	C	26	50	20120601	4	3446	67.68	-0.00162509401772636	0.00124977588040816
5	C	26	50	20120601	4	3448	67.72	-0.00186729930348619	0.0011304940374898
5	C	26	50	20120601	4	3450	67.76	-0.00162837499319106	0.00109318001264659
5	C	26	50	20120601	4	3452	67.8	-0.00208990358927152	0.00122218457380626
5	C	26	50	20120601	4	3454	67.84	-0.00200623164385372	0.00151947347782052
5	C	26	50	20120601	4	3456	67.88	-0.00201393910776865	0.00151878051317496
5	C	26	50	20120601	4	3458	67.92	-0.00198195666805558	0.00129211743446561
5	C	26	50	20120601	4	3460	67.96	-0.00203836964705865	0.00139090025179737
5	C	26	50	20120601	4	3462	68	-0.00215524732692097	0.00229576358647836
5	C	26	50	20120601	4	3464	68.04	-0.00226207701942264	0.00208770448718203
5	C	26	50	20120601	4	3466	68.08	-0.00232407614199707	0.00132701315411717
5	C	26	50	20120601	4	3468	68.12	-0.00280683208364875	0.00186899635976103
5	C	26	50	20120601	4	3470	68.16	-0.00282584618499486	0.00118012586246129
5	C	26	50	20120601	4	3472	68.2	-0.00283806499017376	0.00155064981580304
5	C	26	50	20120601	4	3474	68.24	-0.00334061285063085	0.00196094852558653
5	C	26	50	20120601	4	3476	68.28	-0.00326742729877804	0.00121287197749803
5	C	26	50	20120601	4	3478	68.32	-0.00349244281868723	0.0018574139506852
5	C	26	50	20120601	4	3480	68.36	-0.00339649549954803	0.00185752001670237
5	C	26	50	20120601	4	3482	68.4	-0.00322022792113384	0.00227181387979957
5	C	26	50	20120601	4	3484	68.44	-0.00348540003514661	0.00227726567308252
5	C	26	50	20120601	4	3486	68.48	-0.003281823992843	0.00325789549936765
5	C	26	50	20120601	4	3488	68.52	-0.0033612603686415	0.00358100087196303
5	C	26	50	20120601	4	3490	68.56	-0.00333749450972582	0.00426412966219954
5	C	26	50	20120601	4	3492	68.6	-0.00317372857920302	0.00401211680538466
5	C	26	50	20120601	4	3494	68.64	-0.00295742461483805	0.00363152365147881
5	C	26	50	20120601	4	3496	68.68	-0.00317857933172196	0.00435043911591117
5	C	26	50	20120601	4	3498	68.72	-0.00312110569254711	0.00538120281298243
5	C	26	50	20120601	4	3500	68.76	-0.00316612011023745	0.00646836534692112
5	C	26	50	20120601	4	3502	68.8	-0.00311236868115877	0.00652220162881354
5	C	26	50	20120601	4	3504	68.84	-0.0038182472178664	0.0070664737391081
5	C	26	50	20120601	4	3506	68.88	-0.00452215363376130	0.00784565308607387
5	C	26	50	20120601	4	3508	68.92	-0.00482671442391328	0.0079126061987573
5	C	26	50	20120601	4	3510	68.96	-0.00543470180494022	0.00889252184719343
5	C	26	50	20120601	4	3512	69	-0.00608512252248481	0.00893556895239715
5	C	26	50	20120601	4	3514	69.04	-0.00639039975322749	0.00928819405320808
5	C	26	50	20120601	4	3516	69.08	-0.00675582688089045	0.0099949670799939
5	C	26	50	20120601	4	3518	69.12	-0.00691531905802776	0.00881334922222432
5	C	26	50	20120601	4	3520	69.16	-0.00722962660805162	0.00845074345061829
5	C	26	50	20120601	4	3522	69.2	-0.00666523094587127	0.0094001219856021
5	C	26	50	20120601	4	3524	69.24	-0.00662741982496088	0.00862735821846204
5	C	26	50	20120601	4	3526	69.28	-0.00666932862966824	0.00967972261348498
5	C	26	50	20120601	4	3528	69.32	-0.00665149044689925	0.0102188752706838
5	C	26	50	20120601	4	3530	69.36	-0.00696047489707434	0.0101456543634919
5	C	26	50	20120601	4	3532	69.4	-0.00683986510762091	0.0104619347414353
5	C	26	50	20120601	4	3534	69.44	-0.00643066312045503	0.00922179743356145
5	C	26	50	20120601	4	3536	69.48	-0.00664061797303173	0.0107515925490670
5	C	26	50	20120601	4	3538	69.52	-0.00611708783607164	0.0105631227259147
5	C	26	50	20120601	4	3540	69.56	-0.00642644169297135	0.0106193289327528
5	C	26	50	20120601	4	3542	69.6	-0.00609258483247871	0.0106285530700027
5	C	26	50	20120601	4	3544	69.64	-0.0063019654436384	0.0105003483173232
5	C	26	50	20120601	4	3546	69.68	-0.00628338833428306	0.0112580924293241
5	C	26	50	20120601	4	3548	69.72	-0.00625164560376882	0.0113816883307145
5	C	26	50	20120601	4	3550	69.76	-0.00601537152968958	0.0123032620128485
5	C	26	50	20120601	4	3552	69.8	-0.00577436125438996	0.0131592006293391
5	C	26	50	20120601	4	3554	69.84	-0.00556956898842271	0.0123190870626114
5	C	26	50	20120601	4	3556	69.88	-0.00511736005971829	0.0129144851145061
5	C	26	50	20120601	4	3558	69.92	-0.00484730890891534	0.0130422239545275
5	C	26	50	20120601	4	3560	69.96	-0.00432330035764923	0.0133131165624000
5	C	26	50	20120601	4	3562	70	-0.00405437350662837	0.0124590022814048
5	C	26	50	20120601	4	3564	70.04	-0.00370518296487501	0.0131935801610404
5	C	26	50	20120601	4	3566	70.08	-0.00298675540412167	0.0139945695095651
5	C	26	50	20120601	4	3568	70.12	-0.00221493421032093	0.0145103614800338
5	C	26	50	20120601	4	3570	70.16	-0.00119865559566228	0.0132356353368515
5	C	26	50	20120601	4	3572	70.2	-0.000121125270296910	0.0134286344759221
5	C	26	50	20120601	4	3574	70.24	0.00054719458262121	0.0140408284351903
5	C	26	50	20120601	4	3576	70.28	0.00102643620357039	0.0142291663263594
5	C	26	50	20120601	4	3578	70.32	0.00073785178403254	0.0145997751325149
5	C	26	50	20120601	4	3580	70.36	0.000389904336000509	0.0141155568940397
5	C	26	50	20120601	4	3582	70.4	0.000190832563893070	0.0144311457215511
5	C	26	50	20120601	4	3584	70.44	0.000177155704531359	0.0147899896850812
5	C	26	50	20120601	4	3586	70.48	-0.000223507968251690	0.0144291842073401
5	C	26	50	20120601	4	3588	70.52	0.000116784836741960	0.0151218754147106
5	C	26	50	20120601	4	3590	70.56	-0.00027038844073758	0.0150823380340153
5	C	26	50	20120601	4	3592	70.6	-0.000242046186734061	0.0154290310746175
5	C	26	50	20120601	4	3594	70.64	-0.0004873556712633	0.0157495201521225
5	C	26	50	20120601	4	3596	70.68	-0.00085862491515242	0.0146582521562122
5	C	26	50	20120601	4	3598	70.72	-0.00079193979593906	0.0146182673890565
5	C	26	50	20120601	4	3600	70.76	-0.00094323801969598	0.0143070187829680
5	C	26	50	20120601	4	3602	70.8	-0.00094827827683228	0.0147829355878321
5	C	26	50	20120601	4	3604	70.84	-0.00112547004380947	0.0141947408327173
5	C	26	50	20120601	4	3606	70.88	-0.00137341137977829	0.0147537101574588
5	C	26	50	20120601	4	3608	70.92	-0.00149993682456312	0.0141049778694864
5	C	26	50	20120601	4	3610	70.96	-0.00176388635095121	0.0145129509050665
5	C	26	50	20120601	4	3612	71	-0.00192345065298021	0.0153206351405955
5	C	26	50	20120601	4	3614	71.04	-0.00199308652879146	0.0151626250592716
5	C	26	50	20120601	4	3616	71.08	-0.00218208910033481	0.0146285402363735
5	C	26	50	20120601	4	3618	71.12	-0.00214174158740031	0.0158117561554686
5	C	26	50	20120601	4	3620	71.16	-0.00214577916712088	0.0146836026414246
5	C	26	50	20120601	4	3622	71.2	-0.00214041929771949	0.0143489007176177
5	C	26	50	20120601	4	3624	71.24	-0.00185495321908667	0.015505423355723
5	C	26	50	20120601	4	3626	71.28	-0.0021951917889902	0.0148533789795874
5	C	26	50	20120601	4	3628	71.32	-0.00255884973548663	0.0157253477068076
5	C	26	50	20120601	4	3630	71.36	-0.00282173789459616	0.0154033878471978
5	C	26	50	20120601	4	3632	71.4	-0.00282589568246954	0.0148458058659609
5	C	26	50	20120601	4	3634	71.44	-0.00306349063201603	0.0161528432535096
5	C	26	50	20120601	4	3636	71.48	-0.00324301090162367	0.0159166413043220
5	C	26	50	20120601	4	3638	71.52	-0.00381672198853938	0.0157119268201007
5	C	26	50	20120601	4	3640	71.56	-0.00423399984225318	0.0157053931534425
5	C	26	50	20120601	4	3642	71.6	-0.004895618444206	0.0155719974591717
5	C	26	50	20120601	4	3644	71.64	-0.00509250525635958	0.0166059007103514
5	C	26	50	20120601	4	3646	71.68	-0.00548002805672106	0.0178683691574819
5	C	26	50	20120601	4	3648	71.72	-0.0057122914211374	0.0170764873442989
5	C	26	50	20120601	4	3650	71.76	-0.00532172806161683	0.0174832717333799
5	C	26	50	20120601	4	3652	71.8	-0.00530230383833763	0.0166921535955206
5	C	26	50	20120601	4	3654	71.84	-0.00523817632435182	0.016725437111711
5	C	26	50	20120601	4	3656	71.88	-0.00549033767359076	0.0164080098065686
5	C	26	50	20120601	4	3658	71.92	-0.005383210996241	0.0166783225868805
5	C	26	50	20120601	4	3660	71.96	-0.0055070466068302	0.0156668558338679
5	C	26	50	20120601	4	3662	72	-0.00564275454027552	0.0149207026162242
5	C	26	50	20120601	4	3664	72.04	-0.00563602288371862	0.0153782431300588
5	C	26	50	20120601	4	3666	72.08	-0.00537526311602046	0.0158068417633394
5	C	26	50	20120601	4	3668	72.12	-0.0053944752072653	0.0148998853925861
5	C	26	50	20120601	4	3670	72.16	-0.00550967704405621	0.0154611301869495
5	C	26	50	20120601	4	3672	72.2	-0.00561232773548106	0.0159241790626095
5	C	26	50	20120601	4	3674	72.24	-0.00526383015837327	0.0139845215222045
5	C	26	50	20120601	4	3676	72.28	-0.00530521711827612	0.0138438850544943
5	C	26	50	20120601	4	3678	72.32	-0.00539239631332861	0.0135422120884367
5	C	26	50	20120601	4	3680	72.36	-0.00521252956139819	0.0131504961448627
5	C	26	50	20120601	4	3682	72.4	-0.00461541324002521	0.0125908706250283
5	C	26	50	20120601	4	3684	72.44	-0.00447818502700033	0.0122589759151427
5	C	26	50	20120601	4	3686	72.48	-0.00416290661936591	0.0118708937933174
5	C	26	50	20120601	4	3688	72.52	-0.00403520949864465	0.0111640479345331
5	C	26	50	20120601	4	3690	72.56	-0.00408098122769763	0.0112533350149003
5	C	26	50	20120601	4	3692	72.6	-0.00395929981791732	0.0110260684205532
5	C	26	50	20120601	4	3694	72.64	-0.00371877567852976	0.0103777840847266
5	C	26	50	20120601	4	3696	72.68	-0.00388375097378043	0.0110441122299741
5	C	26	50	20120601	4	3698	72.72	-0.00407096435303535	0.0116788817753133
5	C	26	50	20120601	4	3700	72.76	-0.00387209764189444	0.0105188306743699
5	C	26	50	20120601	4	3702	72.8	-0.00420582856666936	0.0106620528901575
5	C	26	50	20120601	4	3704	72.84	-0.00399282056843286	0.0107450397905257
5	C	26	50	20120601	4	3706	72.88	-0.00381816095083909	0.0106463234412314
5	C	26	50	20120601	4	3708	72.92	-0.00324804833033285	0.0105714966945394
5	C	26	50	20120601	4	3710	72.96	-0.00326678736714107	0.0106575947233235
5	C	26	50	20120601	4	3712	73	-0.003289221036881	0.0108942110370848
5	C	26	50	20120601	4	3714	73.04	-0.00338912886110162	0.0111560463141972
5	C	26	50	20120601	4	3716	73.08	-0.00338091935137205	0.0114258004801520
5	C	26	50	20120601	4	3718	73.12	-0.00329999310158559	0.0107036273747787
5	C	26	50	20120601	4	3720	73.16	-0.00326518789160203	0.0111410704996784
5	C	26	50	20120601	4	3722	73.2	-0.00336294123217106	0.0114594552981133
5	C	26	50	20120601	4	3724	73.24	-0.00341749374252214	0.0117578747951600
5	C	26	50	20120601	4	3726	73.28	-0.00333651233840675	0.0106226820331092
5	C	26	50	20120601	4	3728	73.32	-0.00348348165444925	0.0103200162891308
5	C	26	50	20120601	4	3730	73.36	-0.0033052659968529	0.0108498973622146
5	C	26	50	20120601	4	3732	73.4	-0.00334694852739028	0.00978925698942468
5	C	26	50	20120601	4	3734	73.44	-0.00353335955258059	0.0102774187624185
5	C	26	50	20120601	4	3736	73.48	-0.00332326893550191	0.0110402222234388
5	C	26	50	20120601	4	3738	73.52	-0.00346405530984971	0.0108357990672113
5	C	26	50	20120601	4	3740	73.56	-0.00364791155823959	0.0106810925887691
5	C	26	50	20120601	4	3742	73.6	-0.00354880700732239	0.0105926087817053
5	C	26	50	20120601	4	3744	73.64	-0.00360076592071076	0.0102371610520452
5	C	26	50	20120601	4	3746	73.68	-0.00370035271845273	0.0106808260095126
5	C	26	50	20120601	4	3748	73.72	-0.00371926853195625	0.0107812570927513
5	C	26	50	20120601	4	3750	73.76	-0.00377569494598815	0.0108858657628532
5	C	26	50	20120601	4	3752	73.8	-0.00355637799962855	0.010305980926631
5	C	26	50	20120601	4	3754	73.84	-0.00392139387398757	0.0110720536251434
5	C	26	50	20120601	4	3756	73.88	-0.00377592546279882	0.0109958958206466
5	C	26	50	20120601	4	3758	73.92	-0.00383429097575677	0.011227134799469
5	C	26	50	20120601	4	3760	73.96	-0.00401039146483856	0.0105897089367957
5	C	26	50	20120601	4	3762	74	-0.00375324006304479	0.0110174894475304
5	C	26	50	20120601	4	3764	74.04	-0.00384137738778579	0.0103967663662675
5	C	26	50	20120601	4	3766	74.08	-0.004031272328087	0.0105228237063632
5	C	26	50	20120601	4	3768	74.12	-0.0039512985511348	0.0102639519137708
5	C	26	50	20120601	4	3770	74.16	-0.00390246717103962	0.00995640430457512
5	C	26	50	20120601	4	3772	74.2	-0.00399971273822908	0.00954285290359816
5	C	26	50	20120601	4	3774	74.24	-0.00409746035123319	0.0111993438766228
5	C	26	50	20120601	4	3776	74.28	-0.00412614830974203	0.0107195372066447
5	C	26	50	20120601	4	3778	74.32	-0.00401070117760872	0.0101051131032993
5	C	26	50	20120601	4	3780	74.36	-0.00435204495541125	0.0102816868589498
5	C	26	50	20120601	4	3782	74.4	-0.00428258444208173	0.00999290162108606
5	C	26	50	20120601	4	3784	74.44	-0.00424376427979459	0.00967843002228897
5	C	26	50	20120601	4	3786	74.48	-0.00422666855914584	0.0103784692711976
5	C	26	50	20120601	4	3788	74.52	-0.00417732947638177	0.00991205315304554
5	C	26	50	20120601	4	3790	74.56	-0.00407225482291101	0.0094530008449128
5	C	26	50	20120601	4	3792	74.6	-0.00398834033986726	0.0102560217112198
5	C	26	50	20120601	4	3794	74.64	-0.00421052212935084	0.0106543296577613
5	C	26	50	20120601	4	3796	74.68	-0.00396482267543178	0.0103742930985479
5	C	26	50	20120601	4	3798	74.72	-0.00381169445932514	0.0104526575004661
5	C	26	50	20120601	4	3800	74.76	-0.00413244516633917	0.0118074245957448
5	C	26	50	20120601	4	3802	74.8	-0.0040029145177343	0.0120201760556411
5	C	26	50	20120601	4	3804	74.84	-0.00383426389356705	0.0109317067883708
5	C	26	50	20120601	4	3806	74.88	-0.00404933890634632	0.0114198381557731
5	C	26	50	20120601	4	3808	74.92	-0.00396747786139513	0.0117036785959159
5	C	26	50	20120601	4	3810	74.96	-0.00357980798282317	0.0109764277567469
5	C	26	50	20120601	4	3812	75	-0.00385818814440172	0.0109509075659071
5	C	26	50	20120601	4	3814	75.04	-0.00373571230015274	0.0108929198601024
5	C	26	50	20120601	4	3816	75.08	-0.00376896823917873	0.0115519935847497
5	C	26	50	20120601	4	3818	75.12	-0.00378631144720089	0.0119373151617013
5	C	26	50	20120601	4	3820	75.16	-0.00379676743517429	0.0113423038972159
5	C	26	50	20120601	4	3822	75.2	-0.00380057803361811	0.0118855521168913
5	C	26	50	20120601	4	3824	75.24	-0.00378249589900961	0.0113941327029566
5	C	26	50	20120601	4	3826	75.28	-0.00383389336961371	0.0123870004263037
5	C	26	50	20120601	4	3828	75.32	-0.00391112993621594	0.0123450753581404
5	C	26	50	20120601	4	3830	75.36	-0.00404707899307364	0.0119422656162764
5	C	26	50	20120601	4	3832	75.4	-0.00357377989751355	0.0105140895234020
5	C	26	50	20120601	4	3834	75.44	-0.00391361202243926	0.0109421827167554
5	C	26	50	20120601	4	3836	75.48	-0.0039670316770162	0.0112571470275577
5	C	26	50	20120601	4	3838	75.52	-0.00381960839842018	0.0100919425323930
5	C	26	50	20120601	4	3840	75.56	-0.00400721372696391	0.0103653340556302
5	C	26	50	20120601	4	3842	75.6	-0.00382449733470531	0.0100002265402324
5	C	26	50	20120601	4	3844	75.64	-0.00405714253678349	0.0096627145740771
5	C	26	50	20120601	4	3846	75.68	-0.00387181833471587	0.0105454214248764
5	C	26	50	20120601	4	3848	75.72	-0.00371281547547114	0.0109989144594954
5	C	26	50	20120601	4	3850	75.76	-0.00369523397246372	0.00968391929223132
5	C	26	50	20120601	4	3852	75.8	-0.00371659001146911	0.0110312136830465
5	C	26	50	20120601	4	3854	75.84	-0.0038395693157463	0.00957158760186524
5	C	26	50	20120601	4	3856	75.88	-0.00403902221840881	0.0104305321292828
5	C	26	50	20120601	4	3858	75.92	-0.00386498697610283	0.0101761129880915
5	C	26	50	20120601	4	3860	75.96	-0.00382608337521551	0.00993936090982818
5	C	26	50	20120601	4	3862	76	-0.00412331146804659	0.00954669178631323
5	C	26	50	20120601	4	3864	76.04	-0.0040603782574142	0.00990545867520419
5	C	26	50	20120601	4	3866	76.08	-0.003963070464828	0.00890369908408365
5	C	26	50	20120601	4	3868	76.12	-0.00386236785258531	0.0103141939718945
5	C	26	50	20120601	4	3870	76.16	-0.00413026657034634	0.00989994677784484
5	C	26	50	20120601	4	3872	76.2	-0.00388564651492876	0.0104613436001662
5	C	26	50	20120601	4	3874	76.24	-0.00384673237815039	0.0111323363874279
5	C	26	50	20120601	4	3876	76.28	-0.00358879531001205	0.0109854575103427
5	C	26	50	20120601	4	3878	76.32	-0.00341660448503412	0.0114752317696403
5	C	26	50	20120601	4	3880	76.36	-0.00345113646895743	0.0117839090526297
5	C	26	50	20120601	4	3882	76.4	-0.00322830803032246	0.0112531214686523
5	C	26	50	20120601	4	3884	76.44	-0.00349077687511075	0.0106224578802595
5	C	26	50	20120601	4	3886	76.48	-0.00320387183417822	0.0111318964962993
5	C	26	50	20120601	4	3888	76.52	-0.00329248504178295	0.0110237218866998
5	C	26	50	20120601	4	3890	76.56	-0.0033739529353638	0.0114320003924095
5	C	26	50	20120601	4	3892	76.6	-0.00323243753392459	0.0110469715576652
5	C	26	50	20120601	4	3894	76.64	-0.00314106434713153	0.0118844396965032
5	C	26	50	20120601	4	3896	76.68	-0.00323139030878165	0.0114153310571498
5	C	26	50	20120601	4	3898	76.72	-0.00267338759901001	0.0114478049360758
5	C	26	50	20120601	4	3900	76.76	-0.00298555190838009	0.0116664331604305
5	C	26	50	20120601	4	3902	76.8	-0.00309238718702532	0.0118876217477292
5	C	26	50	20120601	4	3904	76.84	-0.0029112908471131	0.0117644515953318
5	C	26	50	20120601	4	3906	76.88	-0.0031928487465663	0.0119096510231010
5	C	26	50	20120601	4	3908	76.92	-0.00334877993395356	0.0100800687953233
5	C	26	50	20120601	4	3910	76.96	-0.00318823133928515	0.0100670509594816
5	C	26	50	20120601	4	3912	77	-0.00342197326398096	0.00914024539427364
5	C	26	50	20120601	4	3914	77.04	-0.00299884693007996	0.00943527226369488
5	C	26	50	20120601	4	3916	77.08	-0.00281279299381415	0.00850064680459375
5	C	26	50	20120601	4	3918	77.12	-0.00229112001624631	0.00705384764042324
5	C	26	50	20120601	4	3920	77.16	-0.00191113002442482	0.00606806088438292
5	C	26	50	20120601	4	3922	77.2	-0.00095384250009344	0.00582468109425954
5	C	26	50	20120601	4	3924	77.24	-0.00074511942752957	0.00555329280453336
5	C	26	50	20120601	4	3926	77.28	-1.21339523651599e-05	0.00626087900411755
5	C	26	50	20120601	4	3928	77.32	0.00053677889973433	0.0058092499029737
5	C	26	50	20120601	4	3930	77.36	0.00073935792147647	0.00636979466162371
5	C	26	50	20120601	4	3932	77.4	0.00109091656384001	0.00454971524187838
5	C	26	50	20120601	4	3934	77.44	0.00175669366077299	0.00453521318890303
5	C	26	50	20120601	4	3936	77.48	0.00202971466005693	0.00474397232391273
5	C	26	50	20120601	4	3938	77.52	0.00202052792875575	0.00324443077204029
5	C	26	50	20120601	4	3940	77.56	0.00140299474760415	0.00292485824634508
5	C	26	50	20120601	4	3942	77.6	0.00131494991243013	0.00272166814292264
5	C	26	50	20120601	4	3944	77.64	0.00063679915393317	0.00138802939826575
5	C	26	50	20120601	4	3946	77.68	0.00019586150732086	0.00126725556003909
5	C	26	50	20120601	4	3948	77.72	-0.000296970705962731	0.00151196400380432
5	C	26	50	20120601	4	3950	77.76	-0.00075200806179189	0.0014643332910236
5	C	26	50	20120601	4	3952	77.8	-0.00097087175270475	-0.00089040300100573
5	C	26	50	20120601	4	3954	77.84	-0.00158922249071676	-0.00183359859429483
5	C	26	50	20120601	4	3956	77.88	-0.00130272403618341	-0.00087223742779703
5	C	26	50	20120601	4	3958	77.92	-0.00156747188612747	-0.00152942954129963
5	C	26	50	20120601	4	3960	77.96	-0.0013843029455289	-0.00276132269121163
5	C	26	50	20120601	4	3962	78	-0.00103409417001064	-0.00313688831590323
5	C	26	50	20120601	4	3964	78.04	-0.000251857293323021	-0.00502624227989463
5	C	26	50	20120601	4	3966	78.08	-8.542557023515e-05	-0.00421563627914573
5	C	26	50	20120601	4	3968	78.12	0.00072448746586811	-0.00516557060005963
5	C	26	50	20120601	4	3970	78.16	0.00070083474403742	-0.00507085364671963
5	C	26	50	20120601	4	3972	78.2	0.0005726928531508	-0.00514949806292323
5	C	26	50	20120601	4	3974	78.24	0.0006869966643296	-0.00550315751953363
5	C	26	50	20120601	4	3976	78.28	0.00068504504961353	-0.00525521759777843
5	C	26	50	20120601	4	3978	78.32	0.00065295654388328	-0.00606964904621343
5	C	26	50	20120601	4	3980	78.36	0.000169839977773200	-0.00652801687498203
5	C	26	50	20120601	4	3982	78.4	-0.000171303688810250	-0.00574669923710993
5	C	26	50	20120601	4	3984	78.44	-0.000503827723731040	-0.00671038678491783
5	C	26	50	20120601	4	3986	78.48	-0.00132564843802948	-0.00767009332154763
5	C	26	50	20120601	4	3988	78.52	-0.00199306531558803	-0.00791777161379383
5	C	26	50	20120601	4	3990	78.56	-0.00250458636109837	-0.00944978916591263
5	C	26	50	20120601	4	3992	78.6	-0.00263419903408987	-0.00918271493465853
5	C	26	50	20120601	4	3994	78.64	-0.00313864901178835	-0.0100489207416120
5	C	26	50	20120601	4	3996	78.68	-0.00334286145019503	-0.0100551432812864
5	C	26	50	20120601	4	3998	78.72	-0.00324167446980723	-0.0100142017986557
5	C	26	50	20120601	4	4000	78.76	-0.00317046881694175	-0.0110295364257615
5	C	26	50	20120601	4	4002	78.8	-0.00307642361504394	-0.0122545282134891
5	C	26	50	20120601	4	4004	78.84	-0.00318404526714053	-0.0132917124401335
5	C	26	50	20120601	4	4006	78.88	-0.00315321541148079	-0.0126806307598321
5	C	26	50	20120601	4	4008	78.92	-0.00295904388936697	-0.0126970356371556
5	C	26	50	20120601	4	4010	78.96	-0.00317145876643541	-0.0126790751249135
5	C	26	50	20120601	4	4012	79	-0.00285813975169165	-0.0134726610654391
5	C	26	50	20120601	4	4014	79.04	-0.00288797965785772	-0.0130896920327485
5	C	26	50	20120601	4	4016	79.08	-0.00272598149428788	-0.0129819996699738
5	C	26	50	20120601	4	4018	79.12	-0.00287921153377101	-0.0133837070323659
5	C	26	50	20120601	4	4020	79.16	-0.00284074492487446	-0.0129245118886633
5	C	26	50	20120601	4	4022	79.2	-0.00234343672566596	-0.0133395128585417
5	C	26	50	20120601	4	4024	79.24	-0.00201830902767639	-0.0159924360801974
5	C	26	50	20120601	4	4026	79.28	-0.00189081767502845	-0.0156366906585824
5	C	26	50	20120601	4	4028	79.32	-0.00156710419060125	-0.0158889863581098
5	C	26	50	20120601	4	4030	79.36	-0.00125689644569471	-0.0170061443617064
5	C	26	50	20120601	4	4032	79.4	-0.00158513541352151	-0.0166623490446935
5	C	26	50	20120601	4	4034	79.44	-0.00150947498793454	-0.0167040683447835
5	C	26	50	20120601	4	4036	79.48	-0.00198175160708904	-0.0172634605193802
5	C	26	50	20120601	4	4038	79.52	-0.00249793955735522	-0.0186363790457320
5	C	26	50	20120601	4	4040	79.56	-0.00286775640391579	-0.0183481623217204
5	C	26	50	20120601	4	4042	79.6	-0.0029068594089154	-0.0186637440781639
5	C	26	50	20120601	4	4044	79.64	-0.00283699725893417	-0.0190874424614509
5	C	26	50	20120601	4	4046	79.68	-0.00265067462209152	-0.0183628701427690
5	C	26	50	20120601	4	4048	79.72	-0.00251300093179449	-0.0190897052031507
5	C	26	50	20120601	4	4050	79.76	-0.00276748866234353	-0.0189320911016242
5	C	26	50	20120601	4	4052	79.8	-0.00237829708997846	-0.0191395562312244
5	C	26	50	20120601	4	4054	79.84	-0.00221502613420248	-0.0191718710111246
5	C	26	50	20120601	4	4056	79.88	-0.0021260013904511	-0.0193796896941153
5	C	26	50	20120601	4	4058	79.92	-0.00147645310125313	-0.0207354962363624
[truncated: 3,122 more rows]
