# Supplementary material for: How Do Ants Make Sense of Gravity? A Boltzmann Walker Analysis of Lasius niger Trajectories on Various Inclines
Source: PLoS One. 2013 Oct 29;8(10):e76531. doi: 10.1371/journal.pone.0076531 (PMC3812222; doi:10.1371/journal.pone.0076531)
Supplement: Dataset S5 — Trajectories for . (ZIP) [file pone.0076531.s009.zip › Incline5/5-C-26-50-20120601-05.txt]

Pente	Colonie	Temperature	Humidite	Date	Indiv	Frame	Time	X	Y
5	C	26	50	20120601	5	14	0	0	0
5	C	26	50	20120601	5	16	0.04	0.0027223080745596	0.000657839116207299
5	C	26	50	20120601	5	18	0.08	0.0035998947651563	0.0020934744785165
5	C	26	50	20120601	5	20	0.12	0.0039995798021542	0.00363244996136213
5	C	26	50	20120601	5	22	0.16	0.0041117976483285	0.00376418395469719
5	C	26	50	20120601	5	24	0.2	0.0051224865838819	0.00513083044389986
5	C	26	50	20120601	5	26	0.24	0.0056075618357758	0.00657813660363249
5	C	26	50	20120601	5	28	0.28	0.0061338896972842	0.00882612805597389
5	C	26	50	20120601	5	30	0.32	0.0061433578570843	0.0104494967331542
5	C	26	50	20120601	5	32	0.36	0.0060153715296895	0.0118980756850929
5	C	26	50	20120601	5	34	0.4	0.0056519893548378	0.0140536907075401
5	C	26	50	20120601	5	36	0.44	0.0043706694409209	0.0141571121453565
5	C	26	50	20120601	5	38	0.48	0.0046146000672268	0.0152821402474277
5	C	26	50	20120601	5	40	0.52	0.0040415890160245	0.0170705264341335
5	C	26	50	20120601	5	42	0.56	0.0045425246730205	0.0179777232211924
5	C	26	50	20120601	5	44	0.6	0.0051304203219668	0.0185992630107875
5	C	26	50	20120601	5	46	0.64	0.0055432292608235	0.0189239664447084
5	C	26	50	20120601	5	48	0.68	0.0066419954170414	0.0214952259042048
5	C	26	50	20120601	5	50	0.72	0.0056660890640546	0.0209201642433371
5	C	26	50	20120601	5	52	0.76	0.0043523553752882	0.0223548131916865
5	C	26	50	20120601	5	54	0.8	0.0040965594971939	0.0210462060270836
5	C	26	50	20120601	5	56	0.84	0.0029828521746895	0.0208212187914456
5	C	26	50	20120601	5	58	0.88	0.0019824375006668	0.0206810702274145
5	C	26	50	20120601	5	60	0.92	0.000802042937628599	0.0205572770432321
5	C	26	50	20120601	5	62	0.96	-0.00131302304645143	0.0205184957718179
5	C	26	50	20120601	5	64	1	-0.00223137232166321	0.0207864482296943
5	C	26	50	20120601	5	66	1.04	-0.00227453977644108	0.0212185244141248
5	C	26	50	20120601	5	68	1.08	-0.00291167076144453	0.0197329208420063
5	C	26	50	20120601	5	70	1.12	-0.00316052194585083	0.0200014295949295
5	C	26	50	20120601	5	72	1.16	-0.00359760161786498	0.0192818805628212
5	C	26	50	20120601	5	74	1.2	-0.0042104949057398	0.0190372654571511
5	C	26	50	20120601	5	76	1.24	-0.00453150441383574	0.0173882047621832
5	C	26	50	20120601	5	78	1.28	-0.00520391700080337	0.0163149828384356
5	C	26	50	20120601	5	80	1.32	-0.00577673713317478	0.0173002017877306
5	C	26	50	20120601	5	82	1.36	-0.0061416282738976	0.0168020691020153
5	C	26	50	20120601	5	84	1.4	-0.00584335437013715	0.0175641159587797
5	C	26	50	20120601	5	86	1.44	-0.00649269689126178	0.0168527729008670
5	C	26	50	20120601	5	88	1.48	-0.00689171378306212	0.0157888282887993
5	C	26	50	20120601	5	90	1.52	-0.00698027600826794	0.0166022881018063
5	C	26	50	20120601	5	92	1.56	-0.00650686024008895	0.0146736890043523
5	C	26	50	20120601	5	94	1.6	-0.00672736441873416	0.0133728529432746
5	C	26	50	20120601	5	96	1.64	-0.00718462916092407	0.0140165534593922
5	C	26	50	20120601	5	98	1.68	-0.00694349160640383	0.0125646935319887
5	C	26	50	20120601	5	100	1.72	-0.00789518662320281	0.0124146596151566
5	C	26	50	20120601	5	102	1.76	-0.00836172153529407	0.0126012368104404
5	C	26	50	20120601	5	104	1.8	-0.00869935795224283	0.012410508898351
5	C	26	50	20120601	5	106	1.84	-0.00971764192173292	0.0121843386730681
5	C	26	50	20120601	5	108	1.88	-0.0103536208317999	0.0119078288089258
5	C	26	50	20120601	5	110	1.92	-0.0105452708111320	0.0118066686985957
5	C	26	50	20120601	5	112	1.96	-0.0118070574659041	0.0107955553575523
5	C	26	50	20120601	5	114	2	-0.0127544053316337	0.00940704668231023
5	C	26	50	20120601	5	116	2.04	-0.0128919751479445	0.00985360801986399
5	C	26	50	20120601	5	118	2.08	-0.0133651186093021	0.00873970687939083
5	C	26	50	20120601	5	120	2.12	-0.0130463676002653	0.00635792940983537
5	C	26	50	20120601	5	122	2.16	-0.0140873419192568	0.00536679197678182
5	C	26	50	20120601	5	124	2.2	-0.0150598258754227	0.00313656304678382
5	C	26	50	20120601	5	126	2.24	-0.0152767874490942	0.002194633174633
5	C	26	50	20120601	5	128	2.28	-0.0149000126718067	0.0017901398115231
5	C	26	50	20120601	5	130	2.32	-0.0150860524659369	-0.000898209459870099
5	C	26	50	20120601	5	132	2.36	-0.0144964739028514	-0.0017625697181247
5	C	26	50	20120601	5	134	2.4	-0.0134763945892439	-0.0017400907935508
5	C	26	50	20120601	5	136	2.44	-0.0118185685986164	-0.004275012035562
5	C	26	50	20120601	5	138	2.48	-0.0115106235954096	-0.0060394555866568
5	C	26	50	20120601	5	140	2.52	-0.0104621256602662	-0.0082261125967981
5	C	26	50	20120601	5	142	2.56	-0.0102036781317425	-0.0076027979691822
5	C	26	50	20120601	5	144	2.6	-0.0094333560043179	-0.0108051431598198
5	C	26	50	20120601	5	146	2.64	-0.00852224891675904	-0.0108868139930469
5	C	26	50	20120601	5	148	2.68	-0.0076336278248419	-0.0119358069029371
5	C	26	50	20120601	5	150	2.72	-0.00655246155640767	-0.011320765424661
5	C	26	50	20120601	5	152	2.76	-0.00599427146333901	-0.0113268465429792
5	C	26	50	20120601	5	154	2.8	-0.00624147599404183	-0.0106990771426418
5	C	26	50	20120601	5	156	2.84	-0.00640601974202394	-0.0117647577725681
5	C	26	50	20120601	5	158	2.88	-0.00740325243553132	-0.0119694651857216
5	C	26	50	20120601	5	160	2.92	-0.00790409616864575	-0.0114455697715405
5	C	26	50	20120601	5	162	2.96	-0.00817739293957436	-0.0147892656077373
5	C	26	50	20120601	5	164	3	-0.00831351099495277	-0.0148956851783059
5	C	26	50	20120601	5	166	3.04	-0.00905307397739578	-0.014569779662857
5	C	26	50	20120601	5	168	3.08	-0.00942798199278089	-0.0140063569796075
5	C	26	50	20120601	5	170	3.12	-0.00991793628146505	-0.014375537430065
5	C	26	50	20120601	5	172	3.16	-0.0116490751031659	-0.0144192366291424
5	C	26	50	20120601	5	174	3.2	-0.0124379941389358	-0.0142266914526253
5	C	26	50	20120601	5	176	3.24	-0.0139416567091290	-0.0142722998400118
5	C	26	50	20120601	5	178	3.28	-0.0143326867591251	-0.0129668393005852
5	C	26	50	20120601	5	180	3.32	-0.0152436524253278	-0.0119230789808757
5	C	26	50	20120601	5	182	3.36	-0.0162118937408065	-0.0123591517328335
5	C	26	50	20120601	5	184	3.4	-0.017039350096151	-0.0105902534090172
5	C	26	50	20120601	5	186	3.44	-0.0170450069504005	-0.0094023140166238
5	C	26	50	20120601	5	188	3.48	-0.0174294326230604	-0.0085579860934802
5	C	26	50	20120601	5	190	3.52	-0.0177971635046164	-0.006773637486495
5	C	26	50	20120601	5	192	3.56	-0.0177370452860800	-0.0064029862539326
5	C	26	50	20120601	5	194	3.6	-0.0176908570711329	-0.0038600322788871
5	C	26	50	20120601	5	196	3.64	-0.0177249961865285	-0.0029035430781117
5	C	26	50	20120601	5	198	3.68	-0.0177940310215758	-0.000816425489558
5	C	26	50	20120601	5	200	3.72	-0.0179767827691734	0.0014286738960483
5	C	26	50	20120601	5	202	3.76	-0.0176417060787726	0.00326314223168403
5	C	26	50	20120601	5	204	3.8	-0.0171533724788309	0.00448346145780152
5	C	26	50	20120601	5	206	3.84	-0.0159933135997129	0.00717798306428763
5	C	26	50	20120601	5	208	3.88	-0.0149352237610827	0.00848563209920201
5	C	26	50	20120601	5	210	3.92	-0.0137332680980726	0.00986700620844324
5	C	26	50	20120601	5	212	3.96	-0.0126977575931792	0.0104603020318775
5	C	26	50	20120601	5	214	4	-0.0123309289798760	0.0100229041618118
5	C	26	50	20120601	5	216	4.04	-0.0117730681864353	0.0109044440742901
5	C	26	50	20120601	5	218	4.08	-0.0111719689446959	0.00977317031015266
5	C	26	50	20120601	5	220	4.12	-0.0103554868865955	0.0109237461802282
5	C	26	50	20120601	5	222	4.16	-0.00892086551541055	0.0108718593917315
5	C	26	50	20120601	5	224	4.2	-0.00810223738822916	0.0107208744162786
5	C	26	50	20120601	5	226	4.24	-0.00772507016667816	0.0105307157251480
5	C	26	50	20120601	5	228	4.28	-0.00820565811893873	0.00996097574991546
5	C	26	50	20120601	5	230	4.32	-0.00808089831978652	0.0105039326415970
5	C	26	50	20120601	5	232	4.36	-0.00781966832607886	0.00952745706765136
5	C	26	50	20120601	5	234	4.4	-0.00781847897247291	0.0103295155616292
5	C	26	50	20120601	5	236	4.44	-0.00778098675672083	0.0096421809002582
5	C	26	50	20120601	5	238	4.48	-0.0069538549633889	0.0097732367781901
5	C	26	50	20120601	5	240	4.52	-0.00578474158193781	0.009921881937304
5	C	26	50	20120601	5	242	4.56	-0.00433348269529835	0.00998624986759541
5	C	26	50	20120601	5	244	4.6	-0.00407497152716436	0.0103994477151818
5	C	26	50	20120601	5	246	4.64	-0.00420381345376436	0.0128198388718443
5	C	26	50	20120601	5	248	4.68	-0.00389110255085243	0.0144292846165030
5	C	26	50	20120601	5	250	4.72	-0.00431782735116288	0.0165161688598188
5	C	26	50	20120601	5	252	4.76	-0.00494121156515716	0.0177252637628055
5	C	26	50	20120601	5	254	4.8	-0.00625155933674155	0.0195348996325857
5	C	26	50	20120601	5	256	4.84	-0.00702161983465713	0.0199981889245514
5	C	26	50	20120601	5	258	4.88	-0.00798377296074986	0.0212465081649903
5	C	26	50	20120601	5	260	4.92	-0.0089654846604102	0.0210961419079710
5	C	26	50	20120601	5	262	4.96	-0.0100745816467013	0.0216097559895536
5	C	26	50	20120601	5	264	5	-0.0108652543072885	0.0216903944468801
5	C	26	50	20120601	5	266	5.04	-0.0110268777042643	0.021359574539302
5	C	26	50	20120601	5	268	5.08	-0.0124560890014663	0.0201656600946076
5	C	26	50	20120601	5	270	5.12	-0.0134720317404039	0.0202355505288601
5	C	26	50	20120601	5	272	5.16	-0.0142135887639699	0.0210314133532211
5	C	26	50	20120601	5	274	5.2	-0.0146860775151587	0.0208787065727561
5	C	26	50	20120601	5	276	5.24	-0.0149539295638722	0.0202026559213993
5	C	26	50	20120601	5	278	5.28	-0.0152263212381209	0.0215470073337911
5	C	26	50	20120601	5	280	5.32	-0.0145790993302330	0.0220220911668669
5	C	26	50	20120601	5	282	5.36	-0.0140963575307170	0.0211952004969474
5	C	26	50	20120601	5	284	5.4	-0.0139465569591226	0.0221876177932749
5	C	26	50	20120601	5	286	5.44	-0.0138075680502126	0.0211202825334807
5	C	26	50	20120601	5	288	5.48	-0.0132864020682068	0.0207916758701277
5	C	26	50	20120601	5	290	5.52	-0.0129282878388749	0.0203085734461532
5	C	26	50	20120601	5	292	5.56	-0.0130155730999446	0.0195309681188824
5	C	26	50	20120601	5	294	5.6	-0.0104313453020812	0.0216323551222803
5	C	26	50	20120601	5	296	5.64	-0.00967735027023413	0.0220132381899665
5	C	26	50	20120601	5	298	5.68	-0.00833309785279163	0.0239810032249237
5	C	26	50	20120601	5	300	5.72	-0.00650857850956723	0.0262264208085815
5	C	26	50	20120601	5	302	5.76	-0.00422078401651284	0.0276288751851835
5	C	26	50	20120601	5	304	5.8	-0.00290094799622471	0.0294432192618266
5	C	26	50	20120601	5	306	5.84	-0.00135212958698495	0.0305767397163399
5	C	26	50	20120601	5	308	5.88	-0.000470098730268471	0.0311547429414174
5	C	26	50	20120601	5	310	5.92	-0.000137058507397401	0.0303592548836504
5	C	26	50	20120601	5	312	5.96	0.0004022659767492	0.0297953230835185
5	C	26	50	20120601	5	314	6	0.0023072045741979	0.0277887025309351
5	C	26	50	20120601	5	316	6.04	0.0032448140239157	0.0285118040675121
5	C	26	50	20120601	5	318	6.08	0.004861813083211	0.0279044120703949
5	C	26	50	20120601	5	320	6.12	0.0068030269656414	0.0282653964461517
5	C	26	50	20120601	5	322	6.16	0.0093489203835764	0.0280437630179769
5	C	26	50	20120601	5	324	6.2	0.0106104483786878	0.028513798108635
5	C	26	50	20120601	5	326	6.24	0.0126011378154911	0.0280592274432814
5	C	26	50	20120601	5	328	6.28	0.0145304433126195	0.0262092593270021
5	C	26	50	20120601	5	330	6.32	0.0151835837042659	0.0257773019365109
5	C	26	50	20120601	5	332	6.36	0.0158693782870675	0.0243959971237342
5	C	26	50	20120601	5	334	6.4	0.0161583233310637	0.0217082630352407
5	C	26	50	20120601	5	336	6.44	0.0168331153323501	0.0189228987134688
5	C	26	50	20120601	5	338	6.48	0.0172496012264689	0.0187188276964184
5	C	26	50	20120601	5	340	6.52	0.0183201608931854	0.0162095885726998
5	C	26	50	20120601	5	342	6.56	0.0187510717656405	0.0135124004665418
5	C	26	50	20120601	5	344	6.6	0.0197236971431626	0.0123538060055676
5	C	26	50	20120601	5	346	6.64	0.018995730711931	0.0119133491915665
5	C	26	50	20120601	5	348	6.68	0.0188071453333886	0.0082371717468558
5	C	26	50	20120601	5	350	6.72	0.0189139891680258	0.00899115970763502
5	C	26	50	20120601	5	352	6.76	0.0197970241163716	0.00807163804938003
5	C	26	50	20120601	5	354	6.8	0.0206425116946364	0.0052968803293259
5	C	26	50	20120601	5	356	6.84	0.0219916714331403	0.00360392527380907
5	C	26	50	20120601	5	358	6.88	0.0233850253454684	0.00353356814908101
5	C	26	50	20120601	5	360	6.92	0.0240275025668545	0.00489361733201521
5	C	26	50	20120601	5	362	6.96	0.0244481603909824	0.00480445116690759
5	C	26	50	20120601	5	364	7	0.0249557216385181	0.00488633413216899
5	C	26	50	20120601	5	366	7.04	0.0251962793654777	0.00509408210448159
5	C	26	50	20120601	5	368	7.08	0.0257922996713399	0.00317944907306279
5	C	26	50	20120601	5	370	7.12	0.0261165081305139	0.0022045609538409
5	C	26	50	20120601	5	372	7.16	0.0261906129211822	0.0008094392745598
5	C	26	50	20120601	5	374	7.2	0.0261375092019151	-0.0013263767580141
5	C	26	50	20120601	5	376	7.24	0.0262508584189393	-0.001479465376141
5	C	26	50	20120601	5	378	7.28	0.0269416310334805	-0.0034913963006511
5	C	26	50	20120601	5	380	7.32	0.0268858403084449	-0.0051220552487454
5	C	26	50	20120601	5	382	7.36	0.0266044118095326	-0.0056673759983965
5	C	26	50	20120601	5	384	7.4	0.0263424994577811	-0.0077291579509802
5	C	26	50	20120601	5	386	7.44	0.026663030961693	-0.0077617555735929
5	C	26	50	20120601	5	388	7.48	0.0258783545666103	-0.0082201728998361
5	C	26	50	20120601	5	390	7.52	0.0256596322970536	-0.0095909135373019
5	C	26	50	20120601	5	392	7.56	0.0262059783515374	-0.0102228902229874
5	C	26	50	20120601	5	394	7.6	0.0264540384814455	-0.0121023729763134
5	C	26	50	20120601	5	396	7.64	0.0276570038929391	-0.0141191475822746
5	C	26	50	20120601	5	398	7.68	0.0285588125263253	-0.0158200575890798
5	C	26	50	20120601	5	400	7.72	0.0296594737287169	-0.0166749709007378
5	C	26	50	20120601	5	402	7.76	0.0299502006818017	-0.0169196652023674
5	C	26	50	20120601	5	404	7.8	0.0308010693426713	-0.0172134609988826
5	C	26	50	20120601	5	406	7.84	0.0301967971006727	-0.017502363616472
5	C	26	50	20120601	5	408	7.88	0.0298358685863517	-0.0173408816408524
5	C	26	50	20120601	5	410	7.92	0.0289411451629129	-0.0185892998762407
5	C	26	50	20120601	5	412	7.96	0.0280852065464222	-0.019187568781667
5	C	26	50	20120601	5	414	8	0.0276381099997458	-0.0200600607679053
5	C	26	50	20120601	5	416	8.04	0.0269891839645153	-0.02144211511387
5	C	26	50	20120601	5	418	8.08	0.0274968654202038	-0.0229849019022662
5	C	26	50	20120601	5	420	8.12	0.0263035569660208	-0.0238315866123115
5	C	26	50	20120601	5	422	8.16	0.0260158429949306	-0.0247332106908279
5	C	26	50	20120601	5	424	8.2	0.0256208404190377	-0.0254277436992314
5	C	26	50	20120601	5	426	8.24	0.025283691905768	-0.0258425325370754
5	C	26	50	20120601	5	428	8.28	0.0254058587443536	-0.0263537919530767
5	C	26	50	20120601	5	430	8.32	0.0248491889308645	-0.0265873139675636
5	C	26	50	20120601	5	432	8.36	0.024973314455234	-0.0273387280596593
5	C	26	50	20120601	5	434	8.4	0.0250132942726423	-0.0300475551434356
5	C	26	50	20120601	5	436	8.44	0.0249728548358262	-0.0302854187935589
5	C	26	50	20120601	5	438	8.48	0.0245005499324005	-0.0316007364015153
5	C	26	50	20120601	5	440	8.52	0.0234258819752853	-0.0326787984711801
5	C	26	50	20120601	5	442	8.56	0.0232151782966274	-0.0324764103682689
5	C	26	50	20120601	5	444	8.6	0.0224105897745864	-0.0331043636163694
5	C	26	50	20120601	5	446	8.64	0.0215297185729911	-0.0347767701488249
5	C	26	50	20120601	5	448	8.68	0.0211412199652716	-0.032612613276461
5	C	26	50	20120601	5	450	8.72	0.0201983779253731	-0.0346295505169819
5	C	26	50	20120601	5	452	8.76	0.0195329904442765	-0.0349777298960382
5	C	26	50	20120601	5	454	8.8	0.0198653306314342	-0.0353752653284212
5	C	26	50	20120601	5	456	8.84	0.0196974634815805	-0.0368270969715535
5	C	26	50	20120601	5	458	8.88	0.0191867202535295	-0.0379127180127092
5	C	26	50	20120601	5	460	8.92	0.0193830130959869	-0.0399143958888921
5	C	26	50	20120601	5	462	8.96	0.0187476069424126	-0.0395291641145016
5	C	26	50	20120601	5	464	9	0.0187564457771775	-0.0394153906334087
5	C	26	50	20120601	5	466	9.04	0.0182649358535747	-0.0396905258819684
5	C	26	50	20120601	5	468	9.08	0.0181789516689824	-0.0392700801898749
5	C	26	50	20120601	5	470	9.12	0.0180747241294355	-0.0378411588064531
5	C	26	50	20120601	5	472	9.16	0.0172487526983315	-0.0368555226641572
5	C	26	50	20120601	5	474	9.2	0.0166940981391688	-0.0362761193676529
5	C	26	50	20120601	5	476	9.24	0.0167762639471427	-0.0366196318419533
5	C	26	50	20120601	5	478	9.28	0.0158762584360484	-0.0357353241014014
5	C	26	50	20120601	5	480	9.32	0.0159466862714546	-0.0347923264980111
5	C	26	50	20120601	5	482	9.36	0.0153966279063696	-0.0340981597709202
5	C	26	50	20120601	5	484	9.4	0.0145830308439364	-0.0338182869069266
5	C	26	50	20120601	5	486	9.44	0.0136211534894883	-0.0330894719475576
5	C	26	50	20120601	5	488	9.48	0.0128200722170821	-0.0316655710222823
5	C	26	50	20120601	5	490	9.52	0.0121810598189238	-0.0321754657221959
5	C	26	50	20120601	5	492	9.56	0.0111759075294671	-0.0304104564856761
5	C	26	50	20120601	5	494	9.6	0.0098383443421746	-0.0289740397703738
5	C	26	50	20120601	5	496	9.64	0.0091665221893693	-0.0266060098708582
5	C	26	50	20120601	5	498	9.68	0.008935156850565	-0.0258979131401779
5	C	26	50	20120601	5	500	9.72	0.008463163074123	-0.0228099071160582
5	C	26	50	20120601	5	502	9.76	0.0078635365236768	-0.0212867991093824
5	C	26	50	20120601	5	504	9.8	0.0075816837606959	-0.0200304117805701
5	C	26	50	20120601	5	506	9.84	0.0067319464706762	-0.0171674142052917
5	C	26	50	20120601	5	508	9.88	0.0052975874361071	-0.0145574052941862
5	C	26	50	20120601	5	510	9.92	0.0043531261216796	-0.0145823449503587
5	C	26	50	20120601	5	512	9.96	0.0025968072275007	-0.0124208680126954
5	C	26	50	20120601	5	514	10	0.0016092265415565	-0.0121445660379468
5	C	26	50	20120601	5	516	10.04	0.000565098526320799	-0.0120542119334468
5	C	26	50	20120601	5	518	10.08	3.00449671325996e-05	-0.0100943099258964
5	C	26	50	20120601	5	520	10.12	-0.00056801887732719	-0.0103470228184247
5	C	26	50	20120601	5	522	10.16	-0.000873248590494171	-0.0092540195824734
5	C	26	50	20120601	5	524	10.2	-0.00158534047448809	-0.0078100014692733
5	C	26	50	20120601	5	526	10.24	-0.00181149443631498	-0.0069002590978021
5	C	26	50	20120601	5	528	10.28	-0.00268185803114188	-0.0064351808256801
5	C	26	50	20120601	5	530	10.32	-0.00352470810111281	-0.0050267443257093
5	C	26	50	20120601	5	532	10.36	-0.00366204238015486	-0.004817030596545
5	C	26	50	20120601	5	534	10.4	-0.00415496651732	-0.0041285207237036
5	C	26	50	20120601	5	536	10.44	-0.00458760980138899	-0.0040154189940528
5	C	26	50	20120601	5	538	10.48	-0.00459657591537443	-0.0045661703237834
5	C	26	50	20120601	5	540	10.52	-0.00459111705102367	-0.0033096981421574
5	C	26	50	20120601	5	542	10.56	-0.00419093703927896	-0.0019272053899883
5	C	26	50	20120601	5	544	10.6	-0.00410542661623007	-0.0022269267413299
5	C	26	50	20120601	5	546	10.64	-0.0038600393499549	-0.000748203827309099
5	C	26	50	20120601	5	548	10.68	-0.00381213286552951	0.000628639141678201
5	C	26	50	20120601	5	550	10.72	-0.00373579361743261	0.0023137877383308
5	C	26	50	20120601	5	552	10.76	-0.00437171595895711	0.0018363987371483
5	C	26	50	20120601	5	554	10.8	-0.00426007794034338	0.0018551229247141
5	C	26	50	20120601	5	556	10.84	-0.00427929003158822	0.0013634220822804
5	C	26	50	20120601	5	558	10.88	-0.00439926483915214	0.00292424009359694
5	C	26	50	20120601	5	560	10.92	-0.00473350714355121	0.00428418321051396
5	C	26	50	20120601	5	562	10.96	-0.0044982244331792	0.00386529315333905
5	C	26	50	20120601	5	564	11	-0.00399386637936227	0.00449749611319451
5	C	26	50	20120601	5	566	11.04	-0.00389516487931034	0.00532272154664436
5	C	26	50	20120601	5	568	11.08	-0.003536780535188	0.00670472780934797
5	C	26	50	20120601	5	570	11.12	-0.00394324955464459	0.00698345940299677
5	C	26	50	20120601	5	572	11.16	-0.00430806927758251	0.00833157757321202
5	C	26	50	20120601	5	574	11.2	-0.00491620939367419	0.0106617631177985
5	C	26	50	20120601	5	576	11.24	-0.00589072981736986	0.0107781104675750
5	C	26	50	20120601	5	578	11.28	-0.00729486640100427	0.0105913713448382
5	C	26	50	20120601	5	580	11.32	-0.00744079273454452	0.0126485210408984
5	C	26	50	20120601	5	582	11.36	-0.00744714962450738	0.0118063073670305
5	C	26	50	20120601	5	584	11.4	-0.00763024078336002	0.0135303114813093
5	C	26	50	20120601	5	586	11.44	-0.00792131280455409	0.0138370105623676
5	C	26	50	20120601	5	588	11.48	-0.0087377227377629	0.0142952284844985
5	C	26	50	20120601	5	590	11.52	-0.0101876833763521	0.0145468835452821
5	C	26	50	20120601	5	592	11.56	-0.0106823682094024	0.0147593337776896
5	C	26	50	20120601	5	594	11.6	-0.0116542723380077	0.0158034476507896
5	C	26	50	20120601	5	596	11.64	-0.0122722009332713	0.0152657898173263
5	C	26	50	20120601	5	598	11.68	-0.0128288184208586	0.015362553137691
5	C	26	50	20120601	5	600	11.72	-0.0122219277624493	0.015038170023142
5	C	26	50	20120601	5	602	11.76	-0.0123039804333382	0.0153014824463203
5	C	26	50	20120601	5	604	11.8	-0.0118954098925279	0.0157273346768627
5	C	26	50	20120601	5	606	11.84	-0.0116599574765284	0.0153960268656056
5	C	26	50	20120601	5	608	11.88	-0.0108145406089418	0.0153972148049980
5	C	26	50	20120601	5	610	11.92	-0.0109287807805103	0.0161278540998624
5	C	26	50	20120601	5	612	11.96	-0.0108460917135183	0.0161196658033363
5	C	26	50	20120601	5	614	12	-0.00997215722944643	0.0161642630280257
5	C	26	50	20120601	5	616	12.04	-0.00965824424500647	0.0159226870673011
5	C	26	50	20120601	5	618	12.08	-0.00882686344702639	0.0162631377692390
5	C	26	50	20120601	5	620	12.12	-0.00822639614661736	0.0155959761572285
5	C	26	50	20120601	5	622	12.16	-0.0071251982501789	0.0159575700590306
5	C	26	50	20120601	5	624	12.2	-0.00532497552022014	0.0174601723933161
5	C	26	50	20120601	5	626	12.24	-0.00376222880444727	0.0180227058190775
5	C	26	50	20120601	5	628	12.28	-0.0022473762694418	0.0177356027882463
5	C	26	50	20120601	5	630	12.32	-0.00128526556975595	0.0182858379300266
5	C	26	50	20120601	5	632	12.36	0.000334376654687499	0.0182904199819687
5	C	26	50	20120601	5	634	12.4	0.0021984939776583	0.0192592552671436
5	C	26	50	20120601	5	636	12.44	0.002975880101827	0.0197328824602502
5	C	26	50	20120601	5	638	12.48	0.0045610296574841	0.0200463146120789
5	C	26	50	20120601	5	640	12.52	0.0060647275830164	0.0203791144186444
5	C	26	50	20120601	5	642	12.56	0.0054407624171617	0.0219288237824284
5	C	26	50	20120601	5	644	12.6	0.0051724153937014	0.0229532093763334
5	C	26	50	20120601	5	646	12.64	0.0047493604775853	0.0240275096379223
5	C	26	50	20120601	5	648	12.68	0.0040368888772499	0.0258770089424057
5	C	26	50	20120601	5	650	12.72	0.0038219531645066	0.0270159917968036
5	C	26	50	20120601	5	652	12.76	0.0030398166969819	0.0281443277443972
5	C	26	50	20120601	5	654	12.8	0.0018993029564027	0.0299260459141564
5	C	26	50	20120601	5	656	12.84	0.0008509464426155	0.0293306620043973
5	C	26	50	20120601	5	658	12.88	0.000310617866839599	0.0304570406804206
5	C	26	50	20120601	5	660	12.92	-0.00045101391824425	0.0294196513928097
5	C	26	50	20120601	5	662	12.96	-0.000782986409875711	0.0297572807386906
5	C	26	50	20120601	5	664	13	-0.00164274340298481	0.02827396870166
5	C	26	50	20120601	5	666	13.04	-0.00214641556322398	0.0282550889506023
5	C	26	50	20120601	5	668	13.08	-0.00252543186900778	0.029231751907845
5	C	26	50	20120601	5	670	13.12	-0.00364225753241725	0.0283990841755231
5	C	26	50	20120601	5	672	13.16	-0.00479942363769342	0.0276797303048864
5	C	26	50	20120601	5	674	13.2	-0.00614335078601657	0.0272648000456862
5	C	26	50	20120601	5	676	13.24	-0.00755690673908316	0.0265232359510524
5	C	26	50	20120601	5	678	13.28	-0.00792851963686794	0.0258119855241281
5	C	26	50	20120601	5	680	13.32	-0.0089228178372334	0.0246458038073918
5	C	26	50	20120601	5	682	13.36	-0.00983837969751374	0.023964789266431
5	C	26	50	20120601	5	684	13.4	-0.0108616127073654	0.0230740680673738
5	C	26	50	20120601	5	686	13.44	-0.0116225444567358	0.0237336572728646
5	C	26	50	20120601	5	688	13.48	-0.0118191625683126	0.0242687108320528
5	C	26	50	20120601	5	690	13.52	-0.0123006315756225	0.0251706538157275
5	C	26	50	20120601	5	692	13.56	-0.0129104263215821	0.0238454649971058
5	C	26	50	20120601	5	694	13.6	-0.0140224083035405	0.0233894801181899
5	C	26	50	20120601	5	696	13.64	-0.0144783861113886	0.0235932329371888
5	C	26	50	20120601	5	698	13.68	-0.0156131086474299	0.0234956946277919
5	C	26	50	20120601	5	700	13.72	-0.0154461183099849	0.0229244654856781
5	C	26	50	20120601	5	702	13.76	-0.0160234922100272	0.0220270550564709
5	C	26	50	20120601	5	704	13.8	-0.0168348583505658	0.0200317093215135
5	C	26	50	20120601	5	706	13.84	-0.0172547772481073	0.0216327016046031
5	C	26	50	20120601	5	708	13.88	-0.0178163734745409	0.0204178801337094
5	C	26	50	20120601	5	710	13.92	-0.0191086910202256	0.0196853083160119
5	C	26	50	20120601	5	712	13.96	-0.0200389960568937	0.0204000164950962
5	C	26	50	20120601	5	714	14	-0.020292991641123	0.0215828618902380
5	C	26	50	20120601	5	716	14.04	-0.0206845916191848	0.0211745741921402
5	C	26	50	20120601	5	718	14.08	-0.0216219252972579	0.0219802587296919
5	C	26	50	20120601	5	720	14.12	-0.0219372524952602	0.0215325611422515
5	C	26	50	20120601	5	722	14.16	-0.022776800376563	0.0201939372947872
5	C	26	50	20120601	5	724	14.2	-0.023445928452532	0.0201827013680342
5	C	26	50	20120601	5	726	14.24	-0.0239458175914919	0.0210441342042147
5	C	26	50	20120601	5	728	14.28	-0.0250715740135477	0.0204284846141068
5	C	26	50	20120601	5	730	14.32	-0.0264083381701775	0.0206001206431042
5	C	26	50	20120601	5	732	14.36	-0.026853362893985	0.0196852941738763
5	C	26	50	20120601	5	734	14.4	-0.0275064608592245	0.0202817953123497
5	C	26	50	20120601	5	736	14.44	-0.0286427885276591	0.0207992489837542
5	C	26	50	20120601	5	738	14.48	-0.0293974058134736	0.0210932710544394
5	C	26	50	20120601	5	740	14.52	-0.0300351029930189	0.0219154665353318
5	C	26	50	20120601	5	742	14.56	-0.0305888524555017	0.0214765512141137
5	C	26	50	20120601	5	744	14.6	-0.0321369425447568	0.0214152238429814
5	C	26	50	20120601	5	746	14.64	-0.0323686897212229	0.0209867595599892
5	C	26	50	20120601	5	748	14.68	-0.0321919695944688	0.0214280790442634
5	C	26	50	20120601	5	750	14.72	-0.032825006940326	0.0209391500604119
5	C	26	50	20120601	5	752	14.76	-0.0329771833907052	0.0192737650982936
5	C	26	50	20120601	5	754	14.8	-0.0331736883651969	0.0192017109172906
5	C	26	50	20120601	5	756	14.84	-0.0332818757027185	0.0183005740353465
5	C	26	50	20120601	5	758	14.88	-0.033850743108183	0.0166772689977766
5	C	26	50	20120601	5	760	14.92	-0.0337849821775327	0.0148287504503987
5	C	26	50	20120601	5	762	14.96	-0.0340276612248359	0.0139539179407147
5	C	26	50	20120601	5	764	15	-0.0348353893009853	0.0123390981845190
5	C	26	50	20120601	5	766	15.04	-0.0352416928574551	0.0132740347706038
5	C	26	50	20120601	5	768	15.08	-0.0362645935271196	0.0112447797299547
5	C	26	50	20120601	5	770	15.12	-0.0371716701060257	0.0107990196150947
5	C	26	50	20120601	5	772	15.16	-0.0385905505731546	0.00941125184633795
5	C	26	50	20120601	5	774	15.2	-0.0392459678486364	0.00778441127486206
5	C	26	50	20120601	5	776	15.24	-0.0400536252141077	0.00728250688157585
5	C	26	50	20120601	5	778	15.28	-0.0404846067972409	0.00740405853726182
5	C	26	50	20120601	5	780	15.32	-0.041226008257315	0.00621194721485942
5	C	26	50	20120601	5	782	15.36	-0.0409529943290988	0.00495068084925697
5	C	26	50	20120601	5	784	15.4	-0.041004330281413	0.00527835413165882
5	C	26	50	20120601	5	786	15.44	-0.0417537927587926	0.00354403332944257
5	C	26	50	20120601	5	788	15.48	-0.0429443484462764	0.00332886073592751
5	C	26	50	20120601	5	790	15.52	-0.0434711429982604	0.00271339499358273
5	C	26	50	20120601	5	792	15.56	-0.0442616176689488	0.0022388556327284
5	C	26	50	20120601	5	794	15.6	-0.0446645271128689	0.0012752105113274
5	C	26	50	20120601	5	796	15.64	-0.0460293139112371	-0.00100754231037710
5	C	26	50	20120601	5	798	15.68	-0.0452927914879532	-0.0021942089105644
5	C	26	50	20120601	5	800	15.72	-0.0454010495361528	-0.0018579796361102
5	C	26	50	20120601	5	802	15.76	-0.0450622746772863	-0.0024129877486635
5	C	26	50	20120601	5	804	15.8	-0.0449542994717992	-0.0016356652641051
5	C	26	50	20120601	5	806	15.84	-0.044871355846366	-0.0038942350338931
5	C	26	50	20120601	5	808	15.88	-0.0443625925173023	-0.0043986143009134
5	C	26	50	20120601	5	810	15.92	-0.0435149836186939	-0.0047928263314249
5	C	26	50	20120601	5	812	15.96	-0.0429882527063203	-0.0067984003659722
5	C	26	50	20120601	5	814	16	-0.0428180167487496	-0.0066951274205799
5	C	26	50	20120601	5	816	16.04	-0.0421388336143521	-0.0074327175751034
5	C	26	50	20120601	5	818	16.08	-0.042245882509956	-0.0083982082452033
5	C	26	50	20120601	5	820	16.12	-0.0419477309356687	-0.0099364836923356
5	C	26	50	20120601	5	822	16.16	-0.0415957261089262	-0.01186887217503
5	C	26	50	20120601	5	824	16.2	-0.0413450072575209	-0.0129944235361193
5	C	26	50	20120601	5	826	16.24	-0.0410724812329838	-0.0145097604392699
5	C	26	50	20120601	5	828	16.28	-0.0412942935591742	-0.0162025104338202
5	C	26	50	20120601	5	830	16.32	-0.0406936965753815	-0.0180599190104938
5	C	26	50	20120601	5	832	16.36	-0.0408715356279062	-0.0207771165415031
5	C	26	50	20120601	5	834	16.4	-0.0405151679523238	-0.0219243124411645
5	C	26	50	20120601	5	836	16.44	-0.0407246836915893	-0.023566992204539
5	C	26	50	20120601	5	838	16.48	-0.0396822598036963	-0.0253293922170362
5	C	26	50	20120601	5	840	16.52	-0.0397762625791873	-0.0264141364457832
5	C	26	50	20120601	5	842	16.56	-0.0400901048529491	-0.0277701975464715
5	C	26	50	20120601	5	844	16.6	-0.0404889979303521	-0.0266575508841388
5	C	26	50	20120601	5	846	16.64	-0.0408700931300725	-0.0287981398874858
5	C	26	50	20120601	5	848	16.68	-0.0416216062171176	-0.030191564510492
5	C	26	50	20120601	5	850	16.72	-0.0415021334553683	-0.0328475707177137
5	C	26	50	20120601	5	852	16.76	-0.0414016252974905	-0.0324504171229925
5	C	26	50	20120601	5	854	16.8	-0.041873223094135	-0.032301260018569
5	C	26	50	20120601	5	856	16.84	-0.0420250389200558	-0.0345543143554637
5	C	26	50	20120601	5	858	16.88	-0.0420483734438349	-0.0345114636845238
5	C	26	50	20120601	5	860	16.92	-0.0432784564003871	-0.0358640175355774
5	C	26	50	20120601	5	862	16.96	-0.0436174433912879	-0.0358607648443839
5	C	26	50	20120601	5	864	17	-0.0441737950067255	-0.0360372586969681
5	C	26	50	20120601	5	866	17.04	-0.0442713757425292	-0.0367337588764368
5	C	26	50	20120601	5	868	17.08	-0.0444143527336851	-0.0388301890612987
5	C	26	50	20120601	5	870	17.12	-0.0442761840686413	-0.0379164656786495
5	C	26	50	20120601	5	872	17.16	-0.0444680928490553	-0.0380605740406553
5	C	26	50	20120601	5	874	17.2	-0.043625857961984	-0.0413983301798901
5	C	26	50	20120601	5	876	17.24	-0.0434672539109639	-0.0429178319419819
5	C	26	50	20120601	5	878	17.28	-0.0429934923675689	-0.0429974521655435
5	C	26	50	20120601	5	880	17.32	-0.0419613285990709	-0.0452968927072841
5	C	26	50	20120601	5	882	17.36	-0.0413723086503425	-0.0469564723227289
5	C	26	50	20120601	5	884	17.4	-0.0404835461370691	-0.0487848383268429
5	C	26	50	20120601	5	886	17.44	-0.0400548272956357	-0.0499926474197877
5	C	26	50	20120601	5	888	17.48	-0.0392649890210503	-0.0526088010888217
5	C	26	50	20120601	5	890	17.52	-0.0387352246205854	-0.0531948511890691
5	C	26	50	20120601	5	892	17.56	-0.0383782064067643	-0.05561492414768
5	C	26	50	20120601	5	894	17.6	-0.0375194959316913	-0.0554672802517683
5	C	26	50	20120601	5	896	17.64	-0.0367500930430823	-0.0551880437838777
5	C	26	50	20120601	5	898	17.68	-0.0357166564823781	-0.0567232433165118
5	C	26	50	20120601	5	900	17.72	-0.0348251362526581	-0.0577732968865739
5	C	26	50	20120601	5	902	17.76	-0.0331620211033074	-0.0587810654711209
5	C	26	50	20120601	5	904	17.8	-0.0320506613753165	-0.059639280971447
5	C	26	50	20120601	5	906	17.84	-0.0312668335083712	-0.0600530091491193
5	C	26	50	20120601	5	908	17.88	-0.0296403464902859	-0.060105900736352
5	C	26	50	20120601	5	910	17.92	-0.0282706099444494	-0.0620619702251484
5	C	26	50	20120601	5	912	17.96	-0.0269580076265328	-0.0636608093680893
5	C	26	50	20120601	5	914	18	-0.02622332368088	-0.0650347178439347
5	C	26	50	20120601	5	916	18.04	-0.0256016353988608	-0.0653113380167349
5	C	26	50	20120601	5	918	18.08	-0.0260749726781871	-0.0666835494363055
5	C	26	50	20120601	5	920	18.12	-0.0257819476280634	-0.0689986170379103
5	C	26	50	20120601	5	922	18.16	-0.0262301826166575	-0.0672271024190036
5	C	26	50	20120601	5	924	18.2	-0.0258845488220135	-0.0710795615842642
5	C	26	50	20120601	5	926	18.24	-0.0257019738511112	-0.0725733953701989
5	C	26	50	20120601	5	928	18.28	-0.0254887104459053	-0.0731058467764323
5	C	26	50	20120601	5	930	18.32	-0.0254298084510325	-0.0726025988802619
5	C	26	50	20120601	5	932	18.36	-0.0253464405615306	-0.0718108514173673
5	C	26	50	20120601	5	934	18.4	-0.0250090092055483	-0.0721344234804383
5	C	26	50	20120601	5	936	18.44	-0.0243490664466669	-0.0720907949920391
5	C	26	50	20120601	5	938	18.48	-0.0241509351265785	-0.0702866827505197
5	C	26	50	20120601	5	940	18.52	-0.0239952302133612	-0.0715128059090972
5	C	26	50	20120601	5	942	18.56	-0.0233755925410074	-0.0703943751132944
5	C	26	50	20120601	5	944	18.6	-0.0216788191088722	-0.0699855259724123
5	C	26	50	20120601	5	946	18.64	-0.0209666918695392	-0.0681411793550435
5	C	26	50	20120601	5	948	18.68	-0.0196594635631596	-0.0667537651396774
5	C	26	50	20120601	5	950	18.72	-0.0178994040741082	-0.0668508509007343
5	C	26	50	20120601	5	952	18.76	-0.0153433544814751	-0.06656348270486
5	C	26	50	20120601	5	954	18.8	-0.0136389442961030	-0.0661908374311747
5	C	26	50	20120601	5	956	18.84	-0.01147152059041	-0.0646574056654936
5	C	26	50	20120601	5	958	18.88	-0.00974957415686453	-0.0646462333783509
5	C	26	50	20120601	5	960	18.92	-0.00729577220479098	-0.0650532440416018
5	C	26	50	20120601	5	962	18.96	-0.00532188362510873	-0.065102812226963
5	C	26	50	20120601	5	964	19	-0.00413366139000285	-0.0651446729484092
5	C	26	50	20120601	5	966	19.04	-0.00312815554715558	-0.063649849212981
5	C	26	50	20120601	5	968	19.08	-0.00229843645011128	-0.0636936898334145
5	C	26	50	20120601	5	970	19.12	-0.00088217227807276	-0.0647776138182953
5	C	26	50	20120601	5	972	19.16	-0.0010385135873931	-0.0649715732083748
5	C	26	50	20120601	5	974	19.2	-0.000242028509064600	-0.0644354448468791
5	C	26	50	20120601	5	976	19.24	0.0005891755122202	-0.0655022568476553
5	C	26	50	20120601	5	978	19.28	0.001608682069335	-0.0680081018588242
5	C	26	50	20120601	5	980	19.32	0.0021142634178834	-0.0691852932281435
5	C	26	50	20120601	5	982	19.36	0.002268978381607	-0.0700813389412631
5	C	26	50	20120601	5	984	19.4	0.0025018993553298	-0.0727078163693025
5	C	26	50	20120601	5	986	19.44	0.0029379013966094	-0.0722271251794518
5	C	26	50	20120601	5	988	19.48	0.0033651353138024	-0.072522837235344
5	C	26	50	20120601	5	990	19.52	0.0036375835565935	-0.0718149526366982
5	C	26	50	20120601	5	992	19.56	0.0037791463341871	-0.0707733843480104
5	C	26	50	20120601	5	994	19.6	0.0043108199229613	-0.0713730816091347
5	C	26	50	20120601	5	996	19.64	0.0050159468051605	-0.0711736774968401
5	C	26	50	20120601	5	998	19.68	0.0068498989528459	-0.0684333558770298
5	C	26	50	20120601	5	1000	19.72	0.006475698044242	-0.0680970558918974
5	C	26	50	20120601	5	1002	19.76	0.0069128314563715	-0.0665394410742997
5	C	26	50	20120601	5	1004	19.8	0.0079288024795803	-0.0665343499054752
5	C	26	50	20120601	5	1006	19.84	0.0090391015473995	-0.065037263428347
5	C	26	50	20120601	5	1008	19.88	0.0097237930436224	-0.0632286964141062
5	C	26	50	20120601	5	1010	19.92	0.011205040328852	-0.0616536867696913
5	C	26	50	20120601	5	1012	19.96	0.0117444213815411	-0.0615085884581918
5	C	26	50	20120601	5	1014	20	0.0126706605542173	-0.058780499785696
5	C	26	50	20120601	5	1016	20.04	0.0139534229659678	-0.0571745895749432
5	C	26	50	20120601	5	1018	20.08	0.0147342809844321	-0.0544192065806936
5	C	26	50	20120601	5	1020	20.12	0.0153264829136759	-0.0533392423937874
5	C	26	50	20120601	5	1022	20.16	0.0159811223716984	-0.0504440643888972
5	C	26	50	20120601	5	1024	20.2	0.0160068610585336	-0.0499404629393361
5	C	26	50	20120601	5	1026	20.24	0.0157805161778758	-0.0481065815023288
5	C	26	50	20120601	5	1028	20.28	0.0161232508347169	-0.0478621346880726
5	C	26	50	20120601	5	1030	20.32	0.0166856128577945	-0.0464652452418386
5	C	26	50	20120601	5	1032	20.36	0.016974324556553	-0.0443686029249423
5	C	26	50	20120601	5	1034	20.4	0.0170716224496443	-0.0430774259424957
5	C	26	50	20120601	5	1036	20.44	0.0168382065011746	-0.0418174323690994
5	C	26	50	20120601	5	1038	20.48	0.0170561368111363	-0.0397149210659193
5	C	26	50	20120601	5	1040	20.52	0.0164461157910067	-0.0389118598945258
5	C	26	50	20120601	5	1042	20.56	0.0167243623094036	-0.0375421233486893
5	C	26	50	20120601	5	1044	20.6	0.0177535562294206	-0.0358807759662915
5	C	26	50	20120601	5	1046	20.64	0.0184655420473973	-0.0349928619811556
5	C	26	50	20120601	5	1048	20.68	0.0192098426452743	-0.0330587835132541
5	C	26	50	20120601	5	1050	20.72	0.0196272477782087	-0.0330133165472238
5	C	26	50	20120601	5	1052	20.76	0.019788439840048	-0.0317343300856848
5	C	26	50	20120601	5	1054	20.8	0.0207709222860998	-0.0303775053096728
5	C	26	50	20120601	5	1056	20.84	0.0221859631634069	-0.0292488426787463
5	C	26	50	20120601	5	1058	20.88	0.0234480851282146	-0.0284343193064297
5	C	26	50	20120601	5	1060	20.92	0.0250699476679509	-0.0273276547674659
5	C	26	50	20120601	5	1062	20.96	0.026052135250475	-0.0252983834633608
5	C	26	50	20120601	5	1064	21	0.0276882155862607	-0.0251417119351736
5	C	26	50	20120601	5	1066	21.04	0.0295344855340744	-0.0228117809490283
5	C	26	50	20120601	5	1068	21.08	0.0301723382771115	-0.0220896410776738
5	C	26	50	20120601	5	1070	21.12	0.0307963600115086	-0.0211194198632077
5	C	26	50	20120601	5	1072	21.16	0.0308789147282122	-0.0195710327891044
5	C	26	50	20120601	5	1074	21.2	0.0302258379761761	-0.0188864049324918
5	C	26	50	20120601	5	1076	21.24	0.0295827385008225	-0.0187580509095708
5	C	26	50	20120601	5	1078	21.28	0.0286247643758066	-0.0170465555142513
5	C	26	50	20120601	5	1080	21.32	0.0277043941894142	-0.0165339030978911
5	C	26	50	20120601	5	1082	21.36	0.0273988179939244	-0.0168195388821513
5	C	26	50	20120601	5	1084	21.4	0.0262566496234773	-0.0141337139819671
5	C	26	50	20120601	5	1086	21.44	0.0254942258787985	-0.0122644277084257
5	C	26	50	20120601	5	1088	21.48	0.0250652524789239	-0.0119025728842213
5	C	26	50	20120601	5	1090	21.52	0.0243494977818034	-0.0096387210267779
5	C	26	50	20120601	5	1092	21.56	0.0239210264277434	-0.0088858997921877
5	C	26	50	20120601	5	1094	21.6	0.0227714758625006	-0.0071339083915096
5	C	26	50	20120601	5	1096	21.64	0.0220346210990295	-0.0062111835395358
5	C	26	50	20120601	5	1098	21.68	0.0212021937830133	-0.0057121287865778
5	C	26	50	20120601	5	1100	21.72	0.0207324556772033	-0.0034621927905881
5	C	26	50	20120601	5	1102	21.76	0.019720373741291	-0.0033163166616293
5	C	26	50	20120601	5	1104	21.8	0.0193726893369816	-0.0010994661919314
5	C	26	50	20120601	5	1106	21.84	0.0184349950344501	-0.0002757575025272
5	C	26	50	20120601	5	1108	21.88	0.0177334036861568	0.000243683138932501
5	C	26	50	20120601	5	1110	21.92	0.0169504243473489	0.0013068181844465
5	C	26	50	20120601	5	1112	21.96	0.0168266806606413	0.0018766048287266
5	C	26	50	20120601	5	1114	22	0.0165251703291433	0.00354169987706465
5	C	26	50	20120601	5	1116	22.04	0.0169188166742299	0.00388372742712458
5	C	26	50	20120601	5	1118	22.08	0.0171096647944721	0.0055626110576958
5	C	26	50	20120601	5	1120	22.12	0.0173426564788731	0.00636553080773313
5	C	26	50	20120601	5	1122	22.16	0.017313382258132	0.00627869809500342
5	C	26	50	20120601	5	1124	22.2	0.0171811532900501	0.00809270983145939
5	C	26	50	20120601	5	1126	22.24	0.017151313383884	0.00925250637396156
5	C	26	50	20120601	5	1128	22.28	0.0172741378317761	0.0105847662603951
5	C	26	50	20120601	5	1130	22.32	0.0167066846398739	0.0135719388575177
5	C	26	50	20120601	5	1132	22.36	0.0165006337238362	0.0143146838204760
5	C	26	50	20120601	5	1134	22.4	0.0145453420524991	0.0153337661135221
5	C	26	50	20120601	5	1136	22.44	0.0143303815910184	0.0163998002968389
5	C	26	50	20120601	5	1138	22.48	0.0129025208677684	0.0157750714556606
5	C	26	50	20120601	5	1140	22.52	0.0121558161068354	0.0174394593972175
5	C	26	50	20120601	5	1142	22.56	0.0117688872761701	0.0179166150531622
5	C	26	50	20120601	5	1144	22.6	0.0112147984024324	0.017551182268645
5	C	26	50	20120601	5	1146	22.64	0.0105202074112728	0.0174013463417116
5	C	26	50	20120601	5	1148	22.68	0.0102900441539966	0.0181072510413701
5	C	26	50	20120601	5	1150	22.72	0.009929136852879	0.0181631124770838
5	C	26	50	20120601	5	1152	22.76	0.0098107176802337	0.0187801833518219
5	C	26	50	20120601	5	1154	22.8	0.0092673131899596	0.0187683675975083
5	C	26	50	20120601	5	1156	22.84	0.0096824202258552	0.0190603673427993
5	C	26	50	20120601	5	1158	22.88	0.0095950713251752	0.0193458475635677
5	C	26	50	20120601	5	1160	22.92	0.0091148468258002	0.0183919180893402
5	C	26	50	20120601	5	1162	22.96	0.0087585640030315	0.0183300179617151
5	C	26	50	20120601	5	1164	23	0.0084516796599966	0.0189449180186349
5	C	26	50	20120601	5	1166	23.04	0.0075614534356861	0.0192018594097147
5	C	26	50	20120601	5	1168	23.08	0.0068061361141583	0.0194582421864373
5	C	26	50	20120601	5	1170	23.12	0.0065228267112081	0.0197029435591347
5	C	26	50	20120601	5	1172	23.16	0.0064644409042855	0.0190675161923571
5	C	26	50	20120601	5	1174	23.2	0.0058429576832328	0.0205211226735101
5	C	26	50	20120601	5	1176	23.24	0.0054457333778335	0.0195502367786697
5	C	26	50	20120601	5	1178	23.28	0.0046498776245402	0.0192437130600931
5	C	26	50	20120601	5	1180	23.32	0.0046995801601898	0.0200296693184498
5	C	26	50	20120601	5	1182	23.36	0.0048523505802652	0.0200166231983369
5	C	26	50	20120601	5	1184	23.4	0.0051004884919191	0.0189377762401449
5	C	26	50	20120601	5	1186	23.44	0.0048642653295282	0.0196423869343939
5	C	26	50	20120601	5	1188	23.48	0.0049325152760483	0.0195633889647997
5	C	26	50	20120601	5	1190	23.52	0.0050253371832146	0.0193629454055368
5	C	26	50	20120601	5	1192	23.56	0.0046789114289757	0.0189690303598734
5	C	26	50	20120601	5	1194	23.6	0.0048507525189397	0.0194323125807712
5	C	26	50	20120601	5	1196	23.64	0.0045111927715461	0.0186423399558974
5	C	26	50	20120601	5	1198	23.68	0.0043467904449202	0.0185588306450393
5	C	26	50	20120601	5	1200	23.72	0.0046736717677271	0.0178553442505724
5	C	26	50	20120601	5	1202	23.76	0.0042758252083603	0.0188219875047257
5	C	26	50	20120601	5	1204	23.8	0.0039214303606975	0.0187545224467327
5	C	26	50	20120601	5	1206	23.84	0.0040091257437002	0.0184300877133886
5	C	26	50	20120601	5	1208	23.88	0.0038983998928342	0.0186839319767668
5	C	26	50	20120601	5	1210	23.92	0.0036250819087022	0.0190372944485292
5	C	26	50	20120601	5	1212	23.96	0.0032703830051234	0.0171718194805384
5	C	26	50	20120601	5	1214	24	0.0037281497931279	0.0182910422359361
5	C	26	50	20120601	5	1216	24.04	0.0034547045297753	0.0181682248591118
5	C	26	50	20120601	5	1218	24.08	0.0034111326099186	0.0178805879626608
5	C	26	50	20120601	5	1220	24.12	0.0033516720006886	0.0176663982475715
5	C	26	50	20120601	5	1222	24.16	0.0032455211306969	0.0173813776462109
5	C	26	50	20120601	5	1224	24.2	0.0026823600769565	0.0180213304963881
5	C	26	50	20120601	5	1226	24.24	0.0027299695765337	0.0172855646773601
5	C	26	50	20120601	5	1228	24.28	0.0021138108695434	0.0175367148639019
5	C	26	50	20120601	5	1230	24.32	0.0016469506883328	0.0180683460262692
5	C	26	50	20120601	5	1232	24.36	0.0015025806968179	0.0174322115527104
5	C	26	50	20120601	5	1234	24.4	0.0012886243269665	0.0175181815951670
5	C	26	50	20120601	5	1236	24.44	0.0012933619424005	0.0172759975226106
5	C	26	50	20120601	5	1238	24.48	0.0012226159089428	0.0181354504598038
5	C	26	50	20120601	5	1240	24.52	0.0009770518659723	0.0170786652331849
5	C	26	50	20120601	5	1242	24.56	0.0005738807925432	0.0162541575131180
5	C	26	50	20120601	5	1244	24.6	2.08737921806e-05	0.0156845193612619
5	C	26	50	20120601	5	1246	24.64	0.000218686914217500	0.0160353362486120
5	C	26	50	20120601	5	1248	24.68	-0.000756816387904001	0.0156912085914119
5	C	26	50	20120601	5	1250	24.72	-0.0012158701102503	0.0162741191375508
5	C	26	50	20120601	5	1252	24.76	-0.00168963165364529	0.0151231331455423
5	C	26	50	20120601	5	1254	24.8	-0.00175871598616721	0.0162349595640087
5	C	26	50	20120601	5	1256	24.84	-0.00262309038655746	0.0148358285892784
5	C	26	50	20120601	5	1258	24.88	-0.0032212532259666	0.0149334022540143
5	C	26	50	20120601	5	1260	24.92	-0.0033578450428884	0.0149378782399392
5	C	26	50	20120601	5	1262	24.96	-0.00424139617918443	0.0143538999625607
5	C	26	50	20120601	5	1264	25	-0.00487228392042688	0.0130136851248387
5	C	26	50	20120601	5	1266	25.04	-0.00556106956491288	0.0131585500911004
5	C	26	50	20120601	5	1268	25.08	-0.00540795973358256	0.0127198539729845
5	C	26	50	20120601	5	1270	25.12	-0.00573518753871226	0.0119933088263831
5	C	26	50	20120601	5	1272	25.16	-0.00558419902772549	0.0117468326156649
5	C	26	50	20120601	5	1274	25.2	-0.00585357842708632	0.0115130913980759
5	C	26	50	20120601	5	1276	25.24	-0.00597730797165834	0.0127088372493336
5	C	26	50	20120601	5	1278	25.28	-0.00566777904926174	0.0115159056830650
5	C	26	50	20120601	5	1280	25.32	-0.00569277527397669	0.0123092299940816
5	C	26	50	20120601	5	1282	25.36	-0.00572489206397818	0.0116373371305982
5	C	26	50	20120601	5	1284	25.4	-0.00593099954855844	0.0129271423258893
5	C	26	50	20120601	5	1286	25.44	-0.00607499477347926	0.0123990749816992
5	C	26	50	20120601	5	1288	25.48	-0.00645797794830552	0.0130722972059313
5	C	26	50	20120601	5	1290	25.52	-0.00670590372792515	0.0121859247135783
5	C	26	50	20120601	5	1292	25.56	-0.00735195183855624	0.0121515239686736
5	C	26	50	20120601	5	1294	25.6	-0.00794515785942926	0.0128229642838171
5	C	26	50	20120601	5	1296	25.64	-0.00857046864948849	0.0105630064634177
5	C	26	50	20120601	5	1298	25.68	-0.00923262040995432	0.0106198833044692
5	C	26	50	20120601	5	1300	25.72	-0.0101563797591490	0.0102256337972983
5	C	26	50	20120601	5	1302	25.76	-0.0108907928829046	0.0110525647723044
5	C	26	50	20120601	5	1304	25.8	-0.0105627992811309	0.0107642257188196
5	C	26	50	20120601	5	1306	25.84	-0.0119037106190323	0.0112419293825197
5	C	26	50	20120601	5	1308	25.88	-0.0125197144696375	0.0116338652363026
5	C	26	50	20120601	5	1310	25.92	-0.0131909992212892	0.0112522255643606
5	C	26	50	20120601	5	1312	25.96	-0.0132343377959081	0.0118773433142685
5	C	26	50	20120601	5	1314	26	-0.0136882862072942	0.0133449292964856
5	C	26	50	20120601	5	1316	26.04	-0.0139287237261011	0.0136353168383155
5	C	26	50	20120601	5	1318	26.08	-0.0138493707889028	0.0146399048565607
5	C	26	50	20120601	5	1320	26.12	-0.0136326227614792	0.0146969881727924
5	C	26	50	20120601	5	1322	26.16	-0.0134334166390833	0.0152969541344935
5	C	26	50	20120601	5	1324	26.2	-0.0130784115582683	0.0148226219559261
5	C	26	50	20120601	5	1326	26.24	-0.0125804464568601	0.0156348394530293
5	C	26	50	20120601	5	1328	26.28	-0.0114095638942424	0.0174288952219066
5	C	26	50	20120601	5	1330	26.32	-0.0110569297424647	0.0182327907793020
5	C	26	50	20120601	5	1332	26.36	-0.0106560426239388	0.0198952271061428
5	C	26	50	20120601	5	1334	26.4	-0.0103176425316664	0.0207862594321838
5	C	26	50	20120601	5	1336	26.44	-0.0106563608219903	0.0219074620865688
5	C	26	50	20120601	5	1338	26.48	-0.0110207117331323	0.0237082438551488
5	C	26	50	20120601	5	1340	26.52	-0.0115195755672594	0.0247501091286846
5	C	26	50	20120601	5	1342	26.56	-0.0123465298767893	0.0245191892671525
5	C	26	50	20120601	5	1344	26.6	-0.0122496916031058	0.0244584700078521
5	C	26	50	20120601	5	1346	26.64	-0.0123281309583428	0.0239550877613932
5	C	26	50	20120601	5	1348	26.68	-0.0125997165308609	0.0247612602026239
5	C	26	50	20120601	5	1350	26.72	-0.0130965792527973	0.0246258704672302
5	C	26	50	20120601	5	1352	26.76	-0.0129955478359014	0.0233538136521468
5	C	26	50	20120601	5	1354	26.8	-0.0128287908436941	0.0230341236053046
5	C	26	50	20120601	5	1356	26.84	-0.0125768204132861	0.0211586784316991
5	C	26	50	20120601	5	1358	26.88	-0.013122148234005	0.0221668500671114
5	C	26	50	20120601	5	1360	26.92	-0.0132309507544262	0.0222938393739447
5	C	26	50	20120601	5	1362	26.96	-0.0131794097411455	0.0223762243850208
5	C	26	50	20120601	5	1364	27	-0.0135801059408405	0.0221319402053243
5	C	26	50	20120601	5	1366	27.04	-0.0141965474905433	0.022970399142184
5	C	26	50	20120601	5	1368	27.08	-0.0149746195082897	0.0213032393420449
5	C	26	50	20120601	5	1370	27.12	-0.0160366373250894	0.0201349009496260
5	C	26	50	20120601	5	1372	27.16	-0.0164456491005311	0.0206973973229921
5	C	26	50	20120601	5	1374	27.2	-0.0161723452585347	0.0205121848437959
5	C	26	50	20120601	5	1376	27.24	-0.0165296258089716	0.0197831499742179
5	C	26	50	20120601	5	1378	27.28	-0.0164477421366035	0.0203368860016719
5	C	26	50	20120601	5	1380	27.32	-0.0162917119542668	0.0209340659626552
5	C	26	50	20120601	5	1382	27.36	-0.0161410133570604	0.0202313998120545
5	C	26	50	20120601	5	1384	27.4	-0.0164692247477227	0.0196799972369784
5	C	26	50	20120601	5	1386	27.44	-0.0166124159922333	0.0190888255623149
5	C	26	50	20120601	5	1388	27.48	-0.0166126118608117	0.0198587962576693
5	C	26	50	20120601	5	1390	27.52	-0.0169001342059642	0.0195063190835970
5	C	26	50	20120601	5	1392	27.56	-0.0175627735165557	0.0196238306846886
5	C	26	50	20120601	5	1394	27.6	-0.0184516261859436	0.0184791467818674
5	C	26	50	20120601	5	1396	27.64	-0.0193296618893464	0.0178627405875036
5	C	26	50	20120601	5	1398	27.68	-0.0204424782573066	0.0177336511735302
5	C	26	50	20120601	5	1400	27.72	-0.0209117213883698	0.0182563374351155
5	C	26	50	20120601	5	1402	27.76	-0.021120197680667	0.0170775692176741
5	C	26	50	20120601	5	1404	27.8	-0.0219627719789933	0.0170228532949459
5	C	26	50	20120601	5	1406	27.84	-0.0225598388028916	0.0179453589438174
5	C	26	50	20120601	5	1408	27.88	-0.0230081162178926	0.0186520697452065
5	C	26	50	20120601	5	1410	27.92	-0.0233557652668629	0.0182361141811735
5	C	26	50	20120601	5	1412	27.96	-0.0234159541960775	0.0179551665148725
5	C	26	50	20120601	5	1414	28	-0.0240564656606119	0.0190095900048423
5	C	26	50	20120601	5	1416	28.04	-0.0248294889359407	0.019760664685683
5	C	26	50	20120601	5	1418	28.08	-0.0254970048084486	0.0191615967495939
5	C	26	50	20120601	5	1420	28.12	-0.0263904837239525	0.0200554009342172
5	C	26	50	20120601	5	1422	28.16	-0.0268841220389666	0.0203928959298097
5	C	26	50	20120601	5	1424	28.2	-0.0268198318904212	0.0206114767780101
5	C	26	50	20120601	5	1426	28.24	-0.0271900730010504	0.0219265539696608
5	C	26	50	20120601	5	1428	28.28	-0.0272846980305088	0.0222305957434354
5	C	26	50	20120601	5	1430	28.32	-0.0270138407779753	0.0226543294820614
5	C	26	50	20120601	5	1432	28.36	-0.0274934218101795	0.0235246152951424
5	C	26	50	20120601	5	1434	28.4	-0.0277127168362288	0.0230014057745391
5	C	26	50	20120601	5	1436	28.44	-0.0283347657427065	0.0216432587088462
5	C	26	50	20120601	5	1438	28.48	-0.028327114847334	0.022435939552692
5	C	26	50	20120601	5	1440	28.52	-0.0282630863282976	0.0218999172572135
5	C	26	50	20120601	5	1442	28.56	-0.0280083440393073	0.0214583007880913
5	C	26	50	20120601	5	1444	28.6	-0.0280855600998129	0.021656573529536
5	C	26	50	20120601	5	1446	28.64	-0.0281524877566522	0.0208611844667183
5	C	26	50	20120601	5	1448	28.68	-0.028547817015878	0.0205293533964431
5	C	26	50	20120601	5	1450	28.72	-0.0289931952930761	0.0189924850918054
5	C	26	50	20120601	5	1452	28.76	-0.0287472211281726	0.0185449289257212
5	C	26	50	20120601	5	1454	28.8	-0.0288057200721801	0.0187160982642430
5	C	26	50	20120601	5	1456	28.84	-0.0287884313113801	0.0184972133601267
5	C	26	50	20120601	5	1458	28.88	-0.0286580337498615	0.0166298928434371
5	C	26	50	20120601	5	1460	28.92	-0.0281417892310528	0.0167872099601154
5	C	26	50	20120601	5	1462	28.96	-0.0284794892876119	0.0156303974082299
5	C	26	50	20120601	5	1464	29	-0.0283194710230294	0.0145611812443977
5	C	26	50	20120601	5	1466	29.04	-0.0283915252040323	0.0149336143860486
5	C	26	50	20120601	5	1468	29.08	-0.0290126478006266	0.0146427106562685
5	C	26	50	20120601	5	1470	29.12	-0.0294924904623398	0.0133393714371855
5	C	26	50	20120601	5	1472	29.16	-0.0300775506130935	0.0128418511059426
5	C	26	50	20120601	5	1474	29.2	-0.0307280888517851	0.0115892821537488
5	C	26	50	20120601	5	1476	29.24	-0.0316869963577522	0.0111393501088797
5	C	26	50	20120601	5	1478	29.28	-0.0318496309174251	0.0103251873610216
5	C	26	50	20120601	5	1480	29.32	-0.0321633034855595	0.00979966560124372
5	C	26	50	20120601	5	1482	29.36	-0.0320967647374498	0.00824353570788648
5	C	26	50	20120601	5	1484	29.4	-0.0322534596001608	0.00721285686362897
5	C	26	50	20120601	5	1486	29.44	-0.0322409438101338	0.00584114041880519
5	C	26	50	20120601	5	1488	29.48	-0.0322423014551536	0.00431939005714924
5	C	26	50	20120601	5	1490	29.52	-0.0321515513708562	0.00251051191592469
5	C	26	50	20120601	5	1492	29.56	-0.0320756788132348	0.0021341189762991
5	C	26	50	20120601	5	1494	29.6	-0.032225260181727	0.0019117621778872
5	C	26	50	20120601	5	1496	29.64	-0.031994976716298	0.0009183690742016
5	C	26	50	20120601	5	1498	29.68	-0.0314488922913233	-0.0006467976438192
5	C	26	50	20120601	5	1500	29.72	-0.0305379266251206	-0.00191188238604
5	C	26	50	20120601	5	1502	29.76	-0.0298918219459471	-0.0029313394456801
5	C	26	50	20120601	5	1504	29.8	-0.0295731713460731	-0.003863193046199
5	C	26	50	20120601	5	1506	29.84	-0.0285212983902631	-0.0045801802304391
5	C	26	50	20120601	5	1508	29.88	-0.0278011546813518	-0.0066230378842379
5	C	26	50	20120601	5	1510	29.92	-0.0274198897760039	-0.0063843115638415
5	C	26	50	20120601	5	1512	29.96	-0.0275891852815556	-0.0087475897057876
5	C	26	50	20120601	5	1514	30	-0.027381698938752	-0.0094370400306479
5	C	26	50	20120601	5	1516	30.04	-0.0273252293912064	-0.010400868999812
5	C	26	50	20120601	5	1518	30.08	-0.0277434759812105	-0.0118500914189217
5	C	26	50	20120601	5	1520	30.12	-0.0277478034747113	-0.0119969433552385
5	C	26	50	20120601	5	1522	30.16	-0.0278788091480618	-0.0135758633001534
5	C	26	50	20120601	5	1524	30.2	-0.0282744919606781	-0.0153969602465568
5	C	26	50	20120601	5	1526	30.24	-0.0283186366370276	-0.0172279213325578
5	C	26	50	20120601	5	1528	30.28	-0.0278925906592271	-0.0174698367045374
5	C	26	50	20120601	5	1530	30.32	-0.0271996684400711	-0.0176848961609674
5	C	26	50	20120601	5	1532	30.36	-0.026468378606968	-0.0178653498115263
5	C	26	50	20120601	5	1534	30.4	-0.0253117923292524	-0.0183961465878917
5	C	26	50	20120601	5	1536	30.44	-0.0245226611614482	-0.0184686957436415
5	C	26	50	20120601	5	1538	30.48	-0.0238859115049897	-0.0189331941882029
5	C	26	50	20120601	5	1540	30.52	-0.0227112657200827	-0.0184575941671769
5	C	26	50	20120601	5	1542	30.56	-0.0213382764830527	-0.0208322708704356
5	C	26	50	20120601	5	1544	30.6	-0.0203191941900067	-0.0210840008845381
5	C	26	50	20120601	5	1546	30.64	-0.0193207594149713	-0.0211828544125479
5	C	26	50	20120601	5	1548	30.68	-0.0182214205022606	-0.0224482219974812
5	C	26	50	20120601	5	1550	30.72	-0.0163893068322062	-0.0248045846351073
5	C	26	50	20120601	5	1552	30.76	-0.0150494809032139	-0.0254025141292787
5	C	26	50	20120601	5	1554	30.8	-0.0144335201861223	-0.0260695279559719
5	C	26	50	20120601	5	1556	30.84	-0.0135728298120621	-0.0279152180762251
5	C	26	50	20120601	5	1558	30.88	-0.0127114323312206	-0.0300553474601643
5	C	26	50	20120601	5	1560	30.92	-0.0123964869708801	-0.0297467660608544
5	C	26	50	20120601	5	1562	30.96	-0.0120472469316521	-0.0295703429189484
5	C	26	50	20120601	5	1564	31	-0.0120512774403049	-0.0320031437996207
5	C	26	50	20120601	5	1566	31.04	-0.0123167960366404	-0.0316684701600851
5	C	26	50	20120601	5	1568	31.08	-0.0116961684147930	-0.0325696777527074
5	C	26	50	20120601	5	1570	31.12	-0.0114069617412877	-0.0340550262572678
5	C	26	50	20120601	5	1572	31.16	-0.0109629693933806	-0.0350617341816431
5	C	26	50	20120601	5	1574	31.2	-0.0106390437769191	-0.0348745630166631
5	C	26	50	20120601	5	1576	31.24	-0.00956473644426237	-0.0370986259755291
5	C	26	50	20120601	5	1578	31.28	-0.00856099836836807	-0.0393839243816459
5	C	26	50	20120601	5	1580	31.32	-0.00843025432452667	-0.0381410427923543
5	C	26	50	20120601	5	1582	31.36	-0.00830488429222229	-0.0380589476950585
5	C	26	50	20120601	5	1584	31.4	-0.00815872532055103	-0.0365665988333643
5	C	26	50	20120601	5	1586	31.44	-0.00813864348796534	-0.036414995139478
5	C	26	50	20120601	5	1588	31.48	-0.0073807664398896	-0.0368640079455314
5	C	26	50	20120601	5	1590	31.52	-0.00718284725183548	-0.0368034088943837
5	C	26	50	20120601	5	1592	31.56	-0.00651187362716757	-0.0361417690792275
5	C	26	50	20120601	5	1594	31.6	-0.00521610045064322	-0.0351195048056661
5	C	26	50	20120601	5	1596	31.64	-0.00416392556023763	-0.0344029227936116
5	C	26	50	20120601	5	1598	31.68	-0.00367093071239438	-0.0329319992673874
5	C	26	50	20120601	5	1600	31.72	-0.00219922936871081	-0.032678501486332
5	C	26	50	20120601	5	1602	31.76	-0.00066325201861739	-0.0313726166828367
5	C	26	50	20120601	5	1604	31.8	0.0009920849561403	-0.0296097994773386
5	C	26	50	20120601	5	1606	31.84	0.0019536794678759	-0.0273858779398288
5	C	26	50	20120601	5	1608	31.88	0.0030252997947641	-0.0268189904333515
5	C	26	50	20120601	5	1610	31.92	0.0038111782713748	-0.0265012166458863
5	C	26	50	20120601	5	1612	31.96	0.0049707626818427	-0.0249979783397618
5	C	26	50	20120601	5	1614	32	0.0057123762739511	-0.0229316709037785
5	C	26	50	20120601	5	1616	32.04	0.0067753698981088	-0.0224203619903025
5	C	26	50	20120601	5	1618	32.08	0.0079297217183959	-0.0208773842830753
5	C	26	50	20120601	5	1620	32.12	0.0091143447799855	-0.0185775124061983
5	C	26	50	20120601	5	1622	32.16	0.0101467984622638	-0.017238174380885
5	C	26	50	20120601	5	1624	32.2	0.0112650312681678	-0.0154761915613888
5	C	26	50	20120601	5	1626	32.24	0.0124456238211047	-0.0133424190674124
5	C	26	50	20120601	5	1628	32.28	0.0139529845597635	-0.0133279021651947
5	C	26	50	20120601	5	1630	32.32	0.014987777351274	-0.0117592437538884
5	C	26	50	20120601	5	1632	32.36	0.016132945268687	-0.0088859068632555
5	C	26	50	20120601	5	1634	32.4	0.0167232167964181	-0.0093183945838326
5	C	26	50	20120601	5	1636	32.44	0.0177955088747484	-0.0089324203473219
5	C	26	50	20120601	5	1638	32.48	0.0185854390732153	-0.0068450906267339
5	C	26	50	20120601	5	1640	32.52	0.0186349789743052	-0.0041974989902084
5	C	26	50	20120601	5	1642	32.56	0.0188701626897279	-0.00305071321248
5	C	26	50	20120601	5	1644	32.6	0.0184353485878407	-0.0019436102673119
5	C	26	50	20120601	5	1646	32.64	0.0184386012790341	-0.0013424280819471
5	C	26	50	20120601	5	1648	32.68	0.0179267973908113	0.000297635386337
5	C	26	50	20120601	5	1650	32.72	0.0178436416333438	-0.0002779495335488
5	C	26	50	20120601	5	1652	32.76	0.0173524852631316	0.0018449264449294
5	C	26	50	20120601	5	1654	32.8	0.0167238673346567	0.0017476285518381
5	C	26	50	20120601	5	1656	32.84	0.0163945677066582	0.00481032015319144
5	C	26	50	20120601	5	1658	32.88	0.0157916884650185	0.00476987364530757
5	C	26	50	20120601	5	1660	32.92	0.015716876567569	0.0063987648264489
5	C	26	50	20120601	5	1662	32.96	0.0150794198043293	0.00783298951072957
5	C	26	50	20120601	5	1664	33	0.0147325839281573	0.00783673717666986
5	C	26	50	20120601	5	1666	33.04	0.0139704642393944	0.0094777905944476
5	C	26	50	20120601	5	1668	33.08	0.0137553623565575	0.0112628109528749
5	C	26	50	20120601	5	1670	33.12	0.0133930408418775	0.0110935295894589
5	C	26	50	20120601	5	1672	33.16	0.0133512508311094	0.0118509116627878
5	C	26	50	20120601	5	1674	33.2	0.0122134453095021	0.0133497659068689
5	C	26	50	20120601	5	1676	33.24	0.0123873228669959	0.0152393673582337
5	C	26	50	20120601	5	1678	33.28	0.0116831859342903	0.0154611160448138
5	C	26	50	20120601	5	1680	33.32	0.0116454971428531	0.0165649804409241
5	C	26	50	20120601	5	1682	33.36	0.0111751297120078	0.0179309693208203
5	C	26	50	20120601	5	1684	33.4	0.0113374814289682	0.0189151205388757
5	C	26	50	20120601	5	1686	33.44	0.0112617078662963	0.0200024810627132
5	C	26	50	20120601	5	1688	33.48	0.0116807817712343	0.0199438901948240
5	C	26	50	20120601	5	1690	33.52	0.0122409659054259	0.0218575898452917
5	C	26	50	20120601	5	1692	33.56	0.0122151070104379	0.0222586395983773
5	C	26	50	20120601	5	1694	33.6	0.0121383293561367	0.0221082945545614
5	C	26	50	20120601	5	1696	33.64	0.0120615658439711	0.0219579353686099
5	C	26	50	20120601	5	1698	33.68	0.0122115926897354	0.0227951710107382
5	C	26	50	20120601	5	1700	33.72	0.0117971149788751	0.0222700452307578
5	C	26	50	20120601	5	1702	33.76	0.0121144008626613	0.0224566436392451
5	C	26	50	20120601	5	1704	33.8	0.0120763231624944	0.0226072927389769
5	C	26	50	20120601	5	1706	33.84	0.0124438419120161	0.0231887112898076
5	C	26	50	20120601	5	1708	33.88	0.012194692837665	0.0230557398596054
5	C	26	50	20120601	5	1710	33.92	0.0122931433148097	0.0230074939639251
5	C	26	50	20120601	5	1712	33.96	0.0122672490644826	0.0230554499458251
5	C	26	50	20120601	5	1714	34	0.0121157514366134	0.0231875728478898
5	C	26	50	20120601	5	1716	34.04	0.0124238449322442	0.0231594936376089
5	C	26	50	20120601	5	1718	34.08	0.0126801499272209	0.0230430543639509
5	C	26	50	20120601	5	1720	34.12	0.0128695767628329	0.0227328536901122
5	C	26	50	20120601	5	1722	34.16	0.0129151356527448	0.0222541211860455
5	C	26	50	20120601	5	1724	34.2	0.0129344679521424	0.0228477090445803
5	C	26	50	20120601	5	1726	34.24	0.0131437220618989	0.0223737141559476
5	C	26	50	20120601	5	1728	34.28	0.0127958396676908	0.0237692459571617
5	C	26	50	20120601	5	1730	34.32	0.0126730859304768	0.0230088233246737
5	C	26	50	20120601	5	1732	34.36	0.0126765578247724	0.0223593386750860
5	C	26	50	20120601	5	1734	34.4	0.0123491461718796	0.0224176254870593
5	C	26	50	20120601	5	1736	34.44	0.0122505401312432	0.0220553393277183
5	C	26	50	20120601	5	1738	34.48	0.0120351978321006	0.0218533472046046
5	C	26	50	20120601	5	1740	34.52	0.0122196254227697	0.0228577075344663
5	C	26	50	20120601	5	1742	34.56	0.0125506008938397	0.0227377327269024
5	C	26	50	20120601	5	1744	34.6	0.0124206629517288	0.0228310425377478
5	C	26	50	20120601	5	1746	34.64	0.0121105329885682	0.0231454151415955
5	C	26	50	20120601	5	1748	34.68	0.0121625053369854	0.022400195304903
5	C	26	50	20120601	5	1750	34.72	0.0121789809249871	0.0227201611233899
5	C	26	50	20120601	5	1752	34.76	0.0120331613645708	0.0229672383748721
5	C	26	50	20120601	5	1754	34.8	0.0122030154844796	0.0229215522057397
5	C	26	50	20120601	5	1756	34.84	0.0119671670886827	0.0227793813163143
5	C	26	50	20120601	5	1758	34.88	0.0119523885569559	0.0224758203751509
5	C	26	50	20120601	5	1760	34.92	0.0118513429979243	0.022685618957129
5	C	26	50	20120601	5	1762	34.96	0.011639260461043	0.0230403956424537
5	C	26	50	20120601	5	1764	35	0.0109920244110195	0.0225234510879316
5	C	26	50	20120601	5	1766	35.04	0.0107674119419756	0.0229787217889986
5	C	26	50	20120601	5	1768	35.08	0.0100988636935672	0.0222416831777644
5	C	26	50	20120601	5	1770	35.12	0.0098948280318558	0.0225840289258759
5	C	26	50	20120601	5	1772	35.16	0.0096457213839116	0.0242149636456148
5	C	26	50	20120601	5	1774	35.2	0.0091537518409011	0.0249638957929086
5	C	26	50	20120601	5	1776	35.24	0.0087830652529996	0.025069417337865
5	C	26	50	20120601	5	1778	35.28	0.0084696896697134	0.0260034912536768
5	C	26	50	20120601	5	1780	35.32	0.0081750382739929	0.0272414230955001
5	C	26	50	20120601	5	1782	35.36	0.0080241416868877	0.0277484186576109
5	C	26	50	20120601	5	1784	35.4	0.0071991602052774	0.0267219117433624
5	C	26	50	20120601	5	1786	35.44	0.0070465241354905	0.0273354400131267
5	C	26	50	20120601	5	1788	35.48	0.0068953022792659	0.0277697874245383
5	C	26	50	20120601	5	1790	35.52	0.0061264954816734	0.0293594037737322
5	C	26	50	20120601	5	1792	35.56	0.0055515893842975	0.0291525326138283
5	C	26	50	20120601	5	1794	35.6	0.0048969760892258	0.0291598603614017
5	C	26	50	20120601	5	1796	35.64	0.0041246033521358	0.0297031305013874
5	C	26	50	20120601	5	1798	35.68	0.0043903199383701	0.0286067048686151
5	C	26	50	20120601	5	1800	35.72	0.0039322915208565	0.0295182715755818
5	C	26	50	20120601	5	1802	35.76	0.0034541671286216	0.0297124218844922
5	C	26	50	20120601	5	1804	35.8	0.0032581147024698	0.0302406730764454
5	C	26	50	20120601	5	1806	35.84	0.0030567589754591	0.0298439578879285
5	C	26	50	20120601	5	1808	35.88	0.0028465361294123	0.0304672725155444
5	C	26	50	20120601	5	1810	35.92	0.0019845800342138	0.028471103001187
5	C	26	50	20120601	5	1812	35.96	0.001459807807624	0.0293958148232159
5	C	26	50	20120601	5	1814	36	0.0010490282652293	0.0289371358674636
5	C	26	50	20120601	5	1816	36.04	0.000253759410564399	0.0291819928036529
5	C	26	50	20120601	5	1818	36.08	-0.000480189144036001	0.0305304171511044
5	C	26	50	20120601	5	1820	36.12	-0.00109489828212491	0.0299382364350641
5	C	26	50	20120601	5	1822	36.16	-0.00142209073191554	0.0307216541800763
5	C	26	50	20120601	5	1824	36.2	-0.0019506601219203	0.0303649258800355
5	C	26	50	20120601	5	1826	36.24	-0.00184460117581013	0.0298985253182326
5	C	26	50	20120601	5	1828	36.28	-0.00245292513966492	0.029921364867265
5	C	26	50	20120601	5	1830	36.32	-0.00275561633948744	0.0299156160891339
5	C	26	50	20120601	5	1832	36.36	-0.00380380314764713	0.0301311139517683
5	C	26	50	20120601	5	1834	36.4	-0.00396215971129386	0.0310341953773607
5	C	26	50	20120601	5	1836	36.44	-0.00486098435406352	0.0305173922441949
5	C	26	50	20120601	5	1838	36.48	-0.00561480260921524	0.0309691344824238
5	C	26	50	20120601	5	1840	36.52	-0.00598302846551814	0.0313448556706072
5	C	26	50	20120601	5	1842	36.56	-0.00630207504518951	0.0327893334032151
5	C	26	50	20120601	5	1844	36.6	-0.00719486806711565	0.0330921165269192
5	C	26	50	20120601	5	1846	36.64	-0.00712564231323748	0.0338937634847504
5	C	26	50	20120601	5	1848	36.68	-0.0072739226052523	0.0338603173340003
5	C	26	50	20120601	5	1850	36.72	-0.00816940263294695	0.0350506608894497
5	C	26	50	20120601	5	1852	36.76	-0.00842332467807104	0.035781455747806
5	C	26	50	20120601	5	1854	36.8	-0.00874017922672073	0.0372902094868237
5	C	26	50	20120601	5	1856	36.84	-0.00947302469474247	0.0379809113906867
5	C	26	50	20120601	5	1858	36.88	-0.009600869600781	0.0393918722618664
5	C	26	50	20120601	5	1860	36.92	-0.0096910964260604	0.0407202430610034
5	C	26	50	20120601	5	1862	36.96	-0.0103515341596886	0.0413204352968746
5	C	26	50	20120601	5	1864	37	-0.0106478826116839	0.042843896856941
5	C	26	50	20120601	5	1866	37.04	-0.0108025975754075	0.0428950913878989
5	C	26	50	20120601	5	1868	37.08	-0.0111020572972400	0.0435892581149897
5	C	26	50	20120601	5	1870	37.12	-0.0116710661240608	0.0443723788751538
5	C	26	50	20120601	5	1872	37.16	-0.0118353270293305	0.0452949410925679
5	C	26	50	20120601	5	1874	37.2	-0.0126647632836623	0.0447268515045626
5	C	26	50	20120601	5	1876	37.24	-0.0130313274390294	0.0446663231640931
5	C	26	50	20120601	5	1878	37.28	-0.0135004220776686	0.0458408275276439
5	C	26	50	20120601	5	1880	37.32	-0.0137124126906683	0.0464080685875118
5	C	26	50	20120601	5	1882	37.36	-0.0137380806668254	0.0461361860301455
5	C	26	50	20120601	5	1884	37.4	-0.0142834014164764	0.046783047313575
5	C	26	50	20120601	5	1886	37.44	-0.0153060192434284	0.0470179481862852
5	C	26	50	20120601	5	1888	37.48	-0.0160485520743524	0.0479730373156338
5	C	26	50	20120601	5	1890	37.52	-0.0170714527440169	0.0475275600434863
5	C	26	50	20120601	5	1892	37.56	-0.0180099955746858	0.0485560468567221
5	C	26	50	20120601	5	1894	37.6	-0.0189194056059698	0.0486071706770019
5	C	26	50	20120601	5	1896	37.64	-0.0195559431303939	0.0497388243696129
5	C	26	50	20120601	5	1898	37.68	-0.0199376393708784	0.0499184294920343
5	C	26	50	20120601	5	1900	37.72	-0.0209430037923695	0.0504008177381597
5	C	26	50	20120601	5	1902	37.76	-0.0215211342966676	0.0508655283147555
5	C	26	50	20120601	5	1904	37.8	-0.0225291857239271	0.0518052732269525
5	C	26	50	20120601	5	1906	37.84	-0.0233730469565951	0.0536915512764457
5	C	26	50	20120601	5	1908	37.88	-0.0238867600331272	0.0542980367626694
5	C	26	50	20120601	5	1910	37.92	-0.0245208226838171	0.0557806275507832
5	C	26	50	20120601	5	1912	37.96	-0.0254062617952189	0.0571331814018369
5	C	26	50	20120601	5	1914	38	-0.0258395768307301	0.0586209340694534
5	C	26	50	20120601	5	1916	38.04	-0.0267153285792296	0.0602419763653235
5	C	26	50	20120601	5	1918	38.08	-0.0264607701380024	0.0600077825993945
5	C	26	50	20120601	5	1920	38.12	-0.0262281320069921	0.0613244154259639
5	C	26	50	20120601	5	1922	38.16	-0.0261352888866223	0.06216834736931
5	C	26	50	20120601	5	1924	38.2	-0.0262320918049667	0.0621324970555039
5	C	26	50	20120601	5	1926	38.24	-0.0261372687856096	0.0621895605727456
5	C	26	50	20120601	5	1928	38.28	-0.0258438901820953	0.0633088398966858
5	C	26	50	20120601	5	1930	38.32	-0.0257861195580723	0.0639553476267247
5	C	26	50	20120601	5	1932	38.36	-0.0257239648720061	0.064978177585711
5	C	26	50	20120601	5	1934	38.4	-0.0257200757847095	0.0659157304668862
5	C	26	50	20120601	5	1936	38.44	-0.0257557846771594	0.0665591269270879
5	C	26	50	20120601	5	1938	38.48	-0.0258608607448438	0.0671314591557803
5	C	26	50	20120601	5	1940	38.52	-0.0257907864628282	0.0685437635298442
5	C	26	50	20120601	5	1942	38.56	-0.0255768866615193	0.0696415468076363
5	C	26	50	20120601	5	1944	38.6	-0.0254804372965654	0.0710612758029026
5	C	26	50	20120601	5	1946	38.64	-0.0252701437398405	0.0709253698795586
5	C	26	50	20120601	5	1948	38.68	-0.0250252726615156	0.0728484881923516
5	C	26	50	20120601	5	1950	38.72	-0.0251194592847697	0.073668732058528
5	C	26	50	20120601	5	1952	38.76	-0.0249102263882166	0.0752067600182869
5	C	26	50	20120601	5	1954	38.8	-0.0241910280810717	0.0759116747684518
5	C	26	50	20120601	5	1956	38.84	-0.0240060489471133	0.0772942099470277
5	C	26	50	20120601	5	1958	38.88	-0.0236147360544047	0.0789103732061077
5	C	26	50	20120601	5	1960	38.92	-0.0231766126927815	0.0796955445759372
5	C	26	50	20120601	5	1962	38.96	-0.0232312013362891	0.0815883280078174
5	C	26	50	20120601	5	1964	39	-0.023476638100039	0.0830850609315549
5	C	26	50	20120601	5	1966	39.04	-0.0239832801087591	0.0828766765631393
5	C	26	50	20120601	5	1968	39.08	-0.0242821741451667	0.083518941652491
5	C	26	50	20120601	5	1970	39.12	-0.0245149536975333	0.0836168052310072
5	C	26	50	20120601	5	1972	39.16	-0.0250037059046894	0.0851390647095456
5	C	26	50	20120601	5	1974	39.2	-0.0250928013591189	0.0858432016422512
5	C	26	50	20120601	5	1976	39.24	-0.0252407280977432	0.0868669508400531
5	C	26	50	20120601	5	1978	39.28	-0.0252916397859886	0.0875939980324691
5	C	26	50	20120601	5	1980	39.32	-0.0260413143954026	0.0880888313579434
5	C	26	50	20120601	5	1982	39.36	-0.0265512090953162	0.0881854928549316
5	C	26	50	20120601	5	1984	39.4	-0.0271576238708618	0.090034294245022
5	C	26	50	20120601	5	1986	39.44	-0.0273726550430206	0.0908116167295803
5	C	26	50	20120601	5	1988	39.48	-0.0280125866799944	0.0920385884162952
5	C	26	50	20120601	5	1990	39.52	-0.0286251532845363	0.0926825505619218
5	C	26	50	20120601	5	1992	39.56	-0.0294132237921687	0.0943768491203229
5	C	26	50	20120601	5	1994	39.6	-0.0302460541590503	0.0941669798276667
5	C	26	50	20120601	5	1996	39.64	-0.0311000977293674	0.0952680865073304
5	C	26	50	20120601	5	1998	39.68	-0.0321089269740862	0.0963920327360265
5	C	26	50	20120601	5	2000	39.72	-0.0330407522903338	0.0972110038099967
5	C	26	50	20120601	5	2002	39.76	-0.0337588192266288	0.0986168028016737
5	C	26	50	20120601	5	2004	39.8	-0.0339476874478837	0.0995718919310224
5	C	26	50	20120601	5	2006	39.84	-0.0350146408700161	0.100200156306107
5	C	26	50	20120601	5	2008	39.88	-0.0357893470594841	0.100763296146644
5	C	26	50	20120601	5	2010	39.92	-0.0365476483716285	0.102027744492761
5	C	26	50	20120601	5	2012	39.96	-0.0376281075332816	0.102212723626720
5	C	26	50	20120601	5	2014	40	-0.0379288400473202	0.103693617358559
5	C	26	50	20120601	5	2016	40.04	-0.038736214570079	0.103914658938358
5	C	26	50	20120601	5	2018	40.08	-0.0391035565429054	0.103539397369582
5	C	26	50	20120601	5	2020	40.12	-0.0391399725421365	0.105476516396642
5	C	26	50	20120601	5	2022	40.16	-0.0390422503849765	0.105161995300371
5	C	26	50	20120601	5	2024	40.2	-0.0390972632925529	0.106581017188856
5	C	26	50	20120601	5	2026	40.24	-0.0391587815825161	0.106747470125147
5	C	26	50	20120601	5	2028	40.28	-0.0389125670013069	0.108147965815965
5	C	26	50	20120601	5	2030	40.32	-0.0387142942598622	0.108829899595742
5	C	26	50	20120601	5	2032	40.36	-0.0386534123660021	0.110071932656896
5	C	26	50	20120601	5	2034	40.4	-0.0382199559091347	0.111468327128383
5	C	26	50	20120601	5	2036	40.44	-0.0384004802703716	0.112874974648197
5	C	26	50	20120601	5	2038	40.48	-0.0381589325939183	0.114431882359013
5	C	26	50	20120601	5	2040	40.52	-0.0382643622149932	0.115195204129304
5	C	26	50	20120601	5	2042	40.56	-0.0382389770815486	0.116977608192641
5	C	26	50	20120601	5	2044	40.6	-0.0380744333335665	0.117557647885249
5	C	26	50	20120601	5	2046	40.64	-0.0376905450620603	0.118822591206113
5	C	26	50	20120601	5	2048	40.68	-0.0369849232051143	0.120293585443015
5	C	26	50	20120601	5	2050	40.72	-0.0366276928592588	0.120200813033324
5	C	26	50	20120601	5	2052	40.76	-0.0361629115719849	0.122052796403930
5	C	26	50	20120601	5	2054	40.8	-0.0356470771751093	0.123358327654034
5	C	26	50	20120601	5	2056	40.84	-0.0355321016124884	0.123933488309851
5	C	26	50	20120601	5	2058	40.88	-0.0356651791087077	0.125216321432281
5	C	26	50	20120601	5	2060	40.92	-0.0360043075209648	0.125822736207826
5	C	26	50	20120601	5	2062	40.96	-0.0361458702985583	0.126369188328327
5	C	26	50	20120601	5	2064	41	-0.0362925242449764	0.127553875029526
5	C	26	50	20120601	5	2066	41.04	-0.0364683109907794	0.128259143333083
5	C	26	50	20120601	5	2068	41.08	-0.0363332535955728	0.129797100582163
5	C	26	50	20120601	5	2070	41.12	-0.0363161416114681	0.130911642290669
5	C	26	50	20120601	5	2072	41.16	-0.0361892159442451	0.133116047681018
5	C	26	50	20120601	5	2074	41.2	-0.0364385417952915	0.132805910646790
5	C	26	50	20120601	5	2076	41.24	-0.0368647857629907	0.134247842794986
5	C	26	50	20120601	5	2078	41.28	-0.037124788926433	0.134594537249802
5	C	26	50	20120601	5	2080	41.32	-0.0373968129051555	0.134554444295308
5	C	26	50	20120601	5	2082	41.36	-0.0369140711056394	0.134463015388501
5	C	26	50	20120601	5	2084	41.4	-0.0363705181229413	0.135657106609890
5	C	26	50	20120601	5	2086	41.44	-0.0358975343970056	0.136323837593872
5	C	26	50	20120601	5	2088	41.48	-0.0360917059191195	0.136173506692192
5	C	26	50	20120601	5	2090	41.52	-0.0359421528348985	0.137465744334810
5	C	26	50	20120601	5	2092	41.56	-0.0356478549925686	0.138766962233549
5	C	26	50	20120601	5	2094	41.6	-0.0355305459775698	0.138814974783992
5	C	26	50	20120601	5	2096	41.64	-0.0352863820060261	0.140948528074866
5	C	26	50	20120601	5	2098	41.68	-0.0348873616494025	0.141074605213951
5	C	26	50	20120601	5	2100	41.72	-0.034300675153052	0.142327386298179
5	C	26	50	20120601	5	2102	41.76	-0.0340058116252973	0.143808775004766
5	C	26	50	20120601	5	2104	41.8	-0.0334983917991178	0.144665505580851
5	C	26	50	20120601	5	2106	41.84	-0.0334069628923104	0.146315397833393
5	C	26	50	20120601	5	2108	41.88	-0.032997335933969	0.146780179120667
5	C	26	50	20120601	5	2110	41.92	-0.0321397568297459	0.148021010100294
5	C	26	50	20120601	5	2112	41.96	-0.0317346553548042	0.149731430693305
5	C	26	50	20120601	5	2114	42	-0.0315768291212433	0.150989515078392
5	C	26	50	20120601	5	2116	42.04	-0.0311875668382001	0.151658791646785
5	C	26	50	20120601	5	2118	42.08	-0.0311874254168439	0.153200425851128
5	C	26	50	20120601	5	2120	42.12	-0.0306578024377352	0.153789445799857
5	C	26	50	20120601	5	2122	42.16	-0.029853185631423	0.155664622272886
5	C	26	50	20120601	5	2124	42.2	-0.0294906519847087	0.155411973019968
5	C	26	50	20120601	5	2126	42.24	-0.0291619887528131	0.155706695126366
5	C	26	50	20120601	5	2128	42.28	-0.0286264260767425	0.157095028580547
5	C	26	50	20120601	5	2130	42.32	-0.028740553111226	0.156781497433770
5	C	26	50	20120601	5	2132	42.36	-0.0288172741969847	0.157062572379291
5	C	26	50	20120601	5	2134	42.4	-0.0291267748351101	0.157252289128683
5	C	26	50	20120601	5	2136	42.44	-0.0293159258990775	0.158369871396350
5	C	26	50	20120601	5	2138	42.48	-0.0300156080590616	0.158336283824242
5	C	26	50	20120601	5	2140	42.52	-0.0304654693932524	0.158698181074855
5	C	26	50	20120601	5	2142	42.56	-0.0308656211207259	0.158961295508133
5	C	26	50	20120601	5	2144	42.6	-0.0309951630830393	0.159797661408921
5	C	26	50	20120601	5	2146	42.64	-0.0310538529458778	0.159952517794000
5	C	26	50	20120601	5	2148	42.68	-0.0310397815209322	0.159751628757466
5	C	26	50	20120601	5	2150	42.72	-0.0308729043205721	0.159590408411356
5	C	26	50	20120601	5	2152	42.76	-0.0309365439308789	0.159726172913344
5	C	26	50	20120601	5	2154	42.8	-0.0312929257485969	0.159707788137033
5	C	26	50	20120601	5	2156	42.84	-0.0311655051066271	0.159648532588768
5	C	26	50	20120601	5	2158	42.88	-0.0316877034645334	0.159532213523264
5	C	26	50	20120601	5	2160	42.92	-0.0320367313717271	0.160055755384054
5	C	26	50	20120601	5	2162	42.96	-0.0321017144849181	0.160334426166519
5	C	26	50	20120601	5	2164	43	-0.0324358224390287	0.160158710131394
5	C	26	50	20120601	5	2166	43.04	-0.0327039573304547	0.159937244287527
5	C	26	50	20120601	5	2168	43.08	-0.0328938155012033	0.160448836043716
5	C	26	50	20120601	5	2170	43.12	-0.0328913406274691	0.160918001393033
5	C	26	50	20120601	5	2172	43.16	-0.0327254533766027	0.160641239798877
5	C	26	50	20120601	5	2174	43.2	-0.0326555912266215	0.161364468614675
5	C	26	50	20120601	5	2176	43.24	-0.0324571770638206	0.162366156080903
5	C	26	50	20120601	5	2178	43.28	-0.032798285375065	0.162616189038730
5	C	26	50	20120601	5	2180	43.32	-0.032835267059721	0.163399451220252
5	C	26	50	20120601	5	2182	43.36	-0.0331526165831176	0.164342165980928
5	C	26	50	20120601	5	2184	43.4	-0.0330911690038324	0.164871718249359
5	C	26	50	20120601	5	2186	43.44	-0.0334092963446883	0.166411867529462
5	C	26	50	20120601	5	2188	43.48	-0.0337759312107335	0.167361865489986
5	C	26	50	20120601	5	2190	43.52	-0.0340355101101071	0.168102135579210
5	C	26	50	20120601	5	2192	43.56	-0.0338061246702902	0.168177371740728
5	C	26	50	20120601	5	2194	43.6	-0.0341185951568965	0.168986372609085
5	C	26	50	20120601	5	2196	43.64	-0.0338779667192587	0.169334481277462
5	C	26	50	20120601	5	2198	43.68	-0.034244672295982	0.168983332049924
5	C	26	50	20120601	5	2200	43.72	-0.0346114485833835	0.168230475459995
5	C	26	50	20120601	5	2202	43.76	-0.0347700526344037	0.168315116141703
5	C	26	50	20120601	5	2204	43.8	-0.0349482435432627	0.168042172924166
5	C	26	50	20120601	5	2206	43.84	-0.0348160852858589	0.168093721008514
5	C	26	50	20120601	5	2208	43.88	-0.0350746035250607	0.167434980331160
5	C	26	50	20120601	5	2210	43.92	-0.0354647143362413	0.166487669376405
5	C	26	50	20120601	5	2212	43.96	-0.0352710377888743	0.166423959055421
5	C	26	50	20120601	5	2214	44	-0.0354920793686733	0.166955279090803
5	C	26	50	20120601	5	2216	44.04	-0.0358213789966718	0.166739116547795
5	C	26	50	20120601	5	2218	44.08	-0.0356675125610856	0.166987735292061
5	C	26	50	20120601	5	2220	44.12	-0.0359381223262457	0.165356652079897
5	C	26	50	20120601	5	2222	44.16	-0.0358466227087602	0.166180714322692
5	C	26	50	20120601	5	2224	44.2	-0.0359528301472944	0.165216079251797
5	C	26	50	20120601	5	2226	44.24	-0.0360301876291562	0.164947802939016
5	C	26	50	20120601	5	2228	44.28	-0.0360500573297076	0.162960762173202
5	C	26	50	20120601	5	2230	44.32	-0.0364044592484382	0.164188865230767
5	C	26	50	20120601	5	2232	44.36	-0.0367679828446463	0.164219907218461
5	C	26	50	20120601	5	2234	44.4	-0.0371741449797598	0.163826473005409
5	C	26	50	20120601	5	2236	44.44	-0.0374847062780569	0.163036493309468
5	C	26	50	20120601	5	2238	44.48	-0.0379653267572294	0.162932053637886
5	C	26	50	20120601	5	2240	44.52	-0.0384386640365557	0.162860353010275
5	C	26	50	20120601	5	2242	44.56	-0.0389177288808096	0.162864949204353
5	C	26	50	20120601	5	2244	44.6	-0.0395652265603421	0.162573833342537
5	C	26	50	20120601	5	2246	44.64	-0.039954276711351	0.161935881604551
5	C	26	50	20120601	5	2248	44.68	-0.040211734290381	0.162566550142692
5	C	26	50	20120601	5	2250	44.72	-0.0410215129761958	0.161831724775682
5	C	26	50	20120601	5	2252	44.76	-0.0417669449449227	0.160872746559037
5	C	26	50	20120601	5	2254	44.8	-0.0426554246154836	0.159972953179978
5	C	26	50	20120601	5	2256	44.84	-0.0424314131872037	0.161536224851825
5	C	26	50	20120601	5	2258	44.88	-0.0438144433405264	0.160208349027434
5	C	26	50	20120601	5	2260	44.92	-0.0450283335517894	0.159315485294829
5	C	26	50	20120601	5	2262	44.96	-0.045863638792405	0.158724839000504
5	C	26	50	20120601	5	2264	45	-0.0462325364001501	0.158965467438142
5	C	26	50	20120601	5	2266	45.04	-0.0468729630118707	0.158889312037808
5	C	26	50	20120601	5	2268	45.08	-0.0477444721196832	0.158316201991657
5	C	26	50	20120601	5	2270	45.12	-0.0484659331685278	0.158706312802837
5	C	26	50	20120601	5	2272	45.16	-0.0490114660502132	0.158111282446469
5	C	26	50	20120601	5	2274	45.2	-0.050066752210456	0.158518293109720
5	C	26	50	20120601	5	2276	45.24	-0.050202021737697	0.159269735486087
5	C	26	50	20120601	5	2278	45.28	-0.0505325234472236	0.158813368769510
5	C	26	50	20120601	5	2280	45.32	-0.0512516510436903	0.158467593553509
5	C	26	50	20120601	5	2282	45.36	-0.0523724860025491	0.158978761045628
5	C	26	50	20120601	5	2284	45.4	-0.0528700770444701	0.159014328516722
5	C	26	50	20120601	5	2286	45.44	-0.0538050843412331	0.159380397697342
5	C	26	50	20120601	5	2288	45.48	-0.055319353513144	0.160068059042047
5	C	26	50	20120601	5	2290	45.52	-0.0564260463363791	0.159808480142674
5	C	26	50	20120601	5	2292	45.56	-0.0567259303222803	0.160921395505582
5	C	26	50	20120601	5	2294	45.6	-0.057264462846832	0.161210177915020
5	C	26	50	20120601	5	2296	45.64	-0.0577653772906245	0.161823663758376
5	C	26	50	20120601	5	2298	45.68	-0.0580606650824481	0.162405188375224
5	C	26	50	20120601	5	2300	45.72	-0.0582160164422747	0.162845220925158
5	C	26	50	20120601	5	2302	45.76	-0.0590298963474205	0.163018462086548
5	C	26	50	20120601	5	2304	45.8	-0.0598017033990856	0.162948104961819
5	C	26	50	20120601	5	2306	45.84	-0.0605626210063204	0.164338206182954
5	C	26	50	20120601	5	2308	45.88	-0.0613743088804445	0.164386360154753
5	C	26	50	20120601	5	2310	45.92	-0.062262576418971	0.165077769165398
5	C	26	50	20120601	5	2312	45.96	-0.0633139027812392	0.164930125269485
5	C	26	50	20120601	5	2314	46	-0.0640903767376601	0.166263657948125
5	C	26	50	20120601	5	2316	46.04	-0.0650603151094137	0.167126540353208
5	C	26	50	20120601	5	2318	46.08	-0.0659476634091247	0.167693003595616
5	C	26	50	20120601	5	2320	46.12	-0.0663093485277016	0.168288741058766
5	C	26	50	20120601	5	2322	46.16	-0.067310187465793	0.169789645912511
5	C	26	50	20120601	5	2324	46.2	-0.0676054752576165	0.170540876156844
5	C	26	50	20120601	5	2326	46.24	-0.0684238806461618	0.171510036711139
5	C	26	50	20120601	5	2328	46.28	-0.0687891720093228	0.171820739430793
5	C	26	50	20120601	5	2330	46.32	-0.0696136585161863	0.173072318433493
5	C	26	50	20120601	5	2332	46.36	-0.0700549638583249	0.173759555514127
5	C	26	50	20120601	5	2334	46.4	-0.0707834252643033	0.175242924119700
5	C	26	50	20120601	5	2336	46.44	-0.0712752887412966	0.176364678317376
5	C	26	50	20120601	5	2338	46.48	-0.0718038510602336	0.176862835044722
5	C	26	50	20120601	5	2340	46.52	-0.0723179176901562	0.177666815454931
5	C	26	50	20120601	5	2342	46.56	-0.0731859619747408	0.179003530114085
5	C	26	50	20120601	5	2344	46.6	-0.0738094887343911	0.179558043251892
5	C	26	50	20120601	5	2346	46.64	-0.0739212116058186	0.181115092384064
5	C	26	50	20120601	5	2348	46.68	-0.074442349303553	0.181722497109103
5	C	26	50	20120601	5	2350	46.72	-0.0744237523952078	0.181933427061931
5	C	26	50	20120601	5	2352	46.76	-0.0744108123411121	0.182632260693778
5	C	26	50	20120601	5	2354	46.8	-0.0744383895055784	0.182799845000920
5	C	26	50	20120601	5	2356	46.84	-0.0745274142493298	0.182167762249216
5	C	26	50	20120601	5	2358	46.88	-0.0742001652309966	0.181977409103722
5	C	26	50	20120601	5	2360	46.92	-0.0744176712768896	0.181260685670311
5	C	26	50	20120601	5	2362	46.96	-0.0742317729041157	0.181356074375092
5	C	26	50	20120601	5	2364	47	-0.0747320509518052	0.180503657150372
5	C	26	50	20120601	5	2366	47.04	-0.074826096153703	0.180345972338168
5	C	26	50	20120601	5	2368	47.08	-0.0751439406518463	0.180609369614160
5	C	26	50	20120601	5	2370	47.12	-0.0755784577688855	0.180347386551730
5	C	26	50	20120601	5	2372	47.16	-0.0767906509238735	0.179832400682992
5	C	26	50	20120601	5	2374	47.2	-0.0768762815550752	0.179770811682350
5	C	26	50	20120601	5	2376	47.24	-0.0774842519655395	0.179053946827584
5	C	26	50	20120601	5	2378	47.28	-0.0776662612510169	0.179174579244455
5	C	26	50	20120601	5	2380	47.32	-0.0781381843167808	0.179319253291884
5	C	26	50	20120601	5	2382	47.36	-0.0786268658132588	0.178447319920004
5	C	26	50	20120601	5	2384	47.4	-0.0787097387280138	0.178149486543768
5	C	26	50	20120601	5	2386	47.44	-0.079129972288073	0.177634500675030
5	C	26	50	20120601	5	2388	47.48	-0.0797250026444415	0.177759305021910
5	C	26	50	20120601	5	2390	47.52	-0.079982177380759	0.177410206404037
5	C	26	50	20120601	5	2392	47.56	-0.0810650407054681	0.177243753467747
5	C	26	50	20120601	5	2394	47.6	-0.0816718797450824	0.176584588526324
5	C	26	50	20120601	5	2396	47.64	-0.082403523131576	0.176598235687201
5	C	26	50	20120601	5	2398	47.68	-0.0823883910464588	0.176348909836154
5	C	26	50	20120601	5	2400	47.72	-0.0827314085460123	0.175491118599898
5	C	26	50	20120601	5	2402	47.76	-0.0835843914561577	0.174779557045990
5	C	26	50	20120601	5	2404	47.8	-0.083678719500768	0.174539565004454
5	C	26	50	20120601	5	2406	47.84	-0.0836066653197651	0.174406558218913
5	C	26	50	20120601	5	2408	47.88	-0.0837843612538772	0.173632064161479
5	C	26	50	20120601	5	2410	47.92	-0.0835367324591057	0.173267338483743
5	C	26	50	20120601	5	2412	47.96	-0.0831258327085582	0.172865065435927
5	C	26	50	20120601	5	2414	48	-0.0825962804401276	0.170816506380152
5	C	26	50	20120601	5	2416	48.04	-0.0827391160099273	0.171136118645247
5	C	26	50	20120601	5	2418	48.08	-0.0825313680376147	0.170119157672544
5	C	26	50	20120601	5	2420	48.12	-0.0825988260245399	0.169732087420523
5	C	26	50	20120601	5	2422	48.16	-0.0821916032292545	0.169170573925583
5	C	26	50	20120601	5	2424	48.2	-0.0822403935971564	0.167629788249378
5	C	26	50	20120601	5	2426	48.24	-0.082245555476659	0.168051718865712
5	C	26	50	20120601	5	2428	48.28	-0.0821625411405478	0.166365552035295
5	C	26	50	20120601	5	2430	48.32	-0.0819590358089223	0.166935338679574
5	C	26	50	20120601	5	2432	48.36	-0.0821005278758377	0.165764299139252
5	C	26	50	20120601	5	2434	48.4	-0.081945812912114	0.165057758043489
5	C	26	50	20120601	5	2436	48.44	-0.0814796881219559	0.163835311840174
5	C	26	50	20120601	5	2438	48.48	-0.0812060377976367	0.163458423925802
5	C	26	50	20120601	5	2440	48.52	-0.0812256246554756	0.161908657993475
5	C	26	50	20120601	5	2442	48.56	-0.0809261649336431	0.161953559274081
5	C	26	50	20120601	5	2444	48.6	-0.0806791725349746	0.161004126998981
5	C	26	50	20120601	5	2446	48.64	-0.080451130598042	0.159174488202662
5	C	26	50	20120601	5	2448	48.68	-0.0801371751871952	0.158556476875905
5	C	26	50	20120601	5	2450	48.72	-0.080442786738024	0.157502746350580
5	C	26	50	20120601	5	2452	48.76	-0.0805951682493697	0.156793164695660
5	C	26	50	20120601	5	2454	48.8	-0.0807147400060683	0.155960829303525
5	C	26	50	20120601	5	2456	48.84	-0.0805884507349484	0.156638661863971
5	C	26	50	20120601	5	2458	48.88	-0.0805783391079774	0.156193396723858
5	C	26	50	20120601	5	2460	48.92	-0.0806353319145411	0.154593496920744
5	C	26	50	20120601	5	2462	48.96	-0.0808924359401805	0.152869853430925
5	C	26	50	20120601	5	2464	49	-0.0811899157630257	0.152555403045330
5	C	26	50	20120601	5	2466	49.04	-0.081105487213352	0.152167484265172
5	C	26	50	20120601	5	2468	49.08	-0.0805704195120281	0.150555775778813
5	C	26	50	20120601	5	2470	49.12	-0.0805278516838007	0.150137309985707
5	C	26	50	20120601	5	2472	49.16	-0.0804649191802751	0.148633293862122
5	C	26	50	20120601	5	2474	49.2	-0.0799150022365463	0.148254072495372
5	C	26	50	20120601	5	2476	49.24	-0.0800814551728376	0.147398897554205
5	C	26	50	20120601	5	2478	49.28	-0.0797754193579401	0.145992320745070
5	C	26	50	20120601	5	2480	49.32	-0.0797114969049208	0.144851333242946
5	C	26	50	20120601	5	2482	49.36	-0.0795478016850761	0.144375803932598
5	C	26	50	20120601	5	2484	49.4	-0.0790813940522055	0.144269455072708
5	C	26	50	20120601	5	2486	49.44	-0.0787845506254634	0.142254059324970
5	C	26	50	20120601	5	2488	49.48	-0.078618026978494	0.141218501443923
5	C	26	50	20120601	5	2490	49.52	-0.0781866918419702	0.140334617967440
5	C	26	50	20120601	5	2492	49.56	-0.0775789335635403	0.139550790100494
5	C	26	50	20120601	5	2494	49.6	-0.0770188342821625	0.138706575314435
5	C	26	50	20120601	5	2496	49.64	-0.0763663161444835	0.138398842443264
5	C	26	50	20120601	5	2498	49.68	-0.0756996558711808	0.137026206759624
5	C	26	50	20120601	5	2500	49.72	-0.0752395414886628	0.136480815299295
5	C	26	50	20120601	5	2502	49.76	-0.0748419353456016	0.135259146913438
5	C	26	50	20120601	5	2504	49.8	-0.0742712294625059	0.134595244356582
5	C	26	50	20120601	5	2506	49.84	-0.0742214491451104	0.133746999061871
5	C	26	50	20120601	5	2508	49.88	-0.0743301314573787	0.133419113647436
5	C	26	50	20120601	5	2510	49.92	-0.0743586278606606	0.132450165225175
5	C	26	50	20120601	5	2512	49.96	-0.0746069637622133	0.131547048444243
5	C	26	50	20120601	5	2514	50	-0.0751040598293874	0.130031718612161
5	C	26	50	20120601	5	2516	50.04	-0.0756836045472479	0.128730924977491
5	C	26	50	20120601	5	2518	50.08	-0.0757894584323915	0.127801998799046
5	C	26	50	20120601	5	2520	50.12	-0.0761097070935909	0.126644535708921
5	C	26	50	20120601	5	2522	50.16	-0.076280190538535	0.126950642234496
5	C	26	50	20120601	5	2524	50.2	-0.0761396884211132	0.125358732738012
5	C	26	50	20120601	5	2526	50.24	-0.0763453857837604	0.123735993385866
5	C	26	50	20120601	5	2528	50.28	-0.0765020806464713	0.123218674064750
5	C	26	50	20120601	5	2530	50.32	-0.0764332791566619	0.122075494531607
5	C	26	50	20120601	5	2532	50.36	-0.0765931559998882	0.120939810330342
5	C	26	50	20120601	5	2534	50.4	-0.0765158692287045	0.121199530651073
5	C	26	50	20120601	5	2536	50.44	-0.0767774280270654	0.119673664927949
5	C	26	50	20120601	5	2538	50.48	-0.077119879841194	0.118106504168806
5	C	26	50	20120601	5	2540	50.52	-0.0772869691735884	0.117657986337499
5	C	26	50	20120601	5	2542	50.56	-0.0771114652704979	0.116217044138797
5	C	26	50	20120601	5	2544	50.6	-0.0774039246351967	0.114848368253132
5	C	26	50	20120601	5	2546	50.64	-0.0775098492310184	0.114247468910481
5	C	26	50	20120601	5	2548	50.68	-0.0776417953563878	0.113043548904832
5	C	26	50	20120601	5	2550	50.72	-0.0777313857855641	0.111856528751254
5	C	26	50	20120601	5	2552	50.76	-0.0774758373948433	0.110966564156453
5	C	26	50	20120601	5	2554	50.8	-0.0769811454907252	0.109716116524603
5	C	26	50	20120601	5	2556	50.84	-0.0767953178286294	0.108958663740596
5	C	26	50	20120601	5	2558	50.88	-0.0764998886154497	0.108481932348720
5	C	26	50	20120601	5	2560	50.92	-0.0760794429233561	0.107263304522023
5	C	26	50	20120601	5	2562	50.96	-0.0760021561521724	0.106623585017083
5	C	26	50	20120601	5	2564	51	-0.0750897762724074	0.104370954944257
5	C	26	50	20120601	5	2566	51.04	-0.0750194898583575	0.103297142586347
5	C	26	50	20120601	5	2568	51.08	-0.0745974885313454	0.101684090597105
5	C	26	50	20120601	5	2570	51.12	-0.0741351114071275	0.100484766785534
5	C	26	50	20120601	5	2572	51.16	-0.0738980185033956	0.0994971507442509
5	C	26	50	20120601	5	2574	51.2	-0.0739118777963069	0.0969688197374403
5	C	26	50	20120601	5	2576	51.24	-0.0738443490987036	0.09562779172692
5	C	26	50	20120601	5	2578	51.28	-0.0735441822700899	0.094143221039819
5	C	26	50	20120601	5	2580	51.32	-0.0735569101921512	0.0931716563224685
5	C	26	50	20120601	5	2582	51.36	-0.0732988162170182	0.0918925001553021
5	C	26	50	20120601	5	2584	51.4	-0.0728676932125287	0.090448517397441
5	C	26	50	20120601	5	2586	51.44	-0.0726492679278202	0.0900859837507267
5	C	26	50	20120601	5	2588	51.48	-0.0724885142721852	0.0886556057273357
5	C	26	50	20120601	5	2590	51.52	-0.0724466323375356	0.0881494799065658
5	C	26	50	20120601	5	2592	51.56	-0.0722385590961036	0.0859200146518915
5	C	26	50	20120601	5	2594	51.6	-0.0721029077312008	0.0850935765303119
5	C	26	50	20120601	5	2596	51.64	-0.072384414011859	0.0847409353074664
5	C	26	50	20120601	5	2598	51.68	-0.0723159024358298	0.0827004301979285
5	C	26	50	20120601	5	2600	51.72	-0.0724968510611354	0.0803937771670199
5	C	26	50	20120601	5	2602	51.76	-0.0726342914061947	0.0806627817997867
5	C	26	50	20120601	5	2604	51.8	-0.0728226222262959	0.0790173867463724
5	C	26	50	20120601	5	2606	51.84	-0.0733025073144159	0.0779805843573899
5	C	26	50	20120601	5	2608	51.88	-0.0734554898665257	0.0774371374407089
5	C	26	50	20120601	5	2610	51.92	-0.0734909406650004	0.0769697858202854
5	C	26	50	20120601	5	2612	51.96	-0.0734459156407084	0.0772228416596025
5	C	26	50	20120601	5	2614	52	-0.0738728433806651	0.0762343297140275
5	C	26	50	20120601	5	2616	52.04	-0.0744973904954006	0.0742904627669541
5	C	26	50	20120601	5	2618	52.08	-0.0750937714257212	0.0737341040804487
5	C	26	50	20120601	5	2620	52.12	-0.0752686460037764	0.0744095961174484
5	C	26	50	20120601	5	2622	52.16	-0.0753321300505913	0.0737816994378904
5	C	26	50	20120601	5	2624	52.2	-0.0752780010264915	0.0740319798830914
5	C	26	50	20120601	5	2626	52.24	-0.0756947131947804	0.0737916201460304
5	C	26	50	20120601	5	2628	52.28	-0.0758172830842312	0.0738800509200856
5	C	26	50	20120601	5	2630	52.32	-0.076025476533816	0.0736589881270833
5	C	26	50	20120601	5	2632	52.36	-0.0766239929266157	0.0730815435163629
5	C	26	50	20120601	5	2634	52.4	-0.0765082254043998	0.0727673901156174
5	C	26	50	20120601	5	2636	52.44	-0.0772766312724475	0.071667775431262
5	C	26	50	20120601	5	2638	52.48	-0.0772149220636533	0.072226439285874
5	C	26	50	20120601	5	2640	52.52	-0.0775379001570281	0.0707252798736862
5	C	26	50	20120601	5	2642	52.56	-0.0780498666798106	0.0701575933365462
5	C	26	50	20120601	5	2644	52.6	-0.0783986258864274	0.0684463807839392
5	C	26	50	20120601	5	2646	52.64	-0.0783585187897985	0.0685775632339849
5	C	26	50	20120601	5	2648	52.68	-0.0783216997397021	0.0684981339292542
5	C	26	50	20120601	5	2650	52.72	-0.0789232849759322	0.0665828857149358
5	C	26	50	20120601	5	2652	52.76	-0.0789693883380655	0.0654717381189792
5	C	26	50	20120601	5	2654	52.8	-0.0794011477386581	0.0648424130837232
5	C	26	50	20120601	5	2656	52.84	-0.0792698380093917	0.0643258715800664
5	C	26	50	20120601	5	2658	52.88	-0.079180035448181	0.0631476902612534
5	C	26	50	20120601	5	2660	52.92	-0.0791566302137238	0.0613873479294895
5	C	26	50	20120601	5	2662	52.96	-0.0791598121942391	0.0619518312729107
5	C	26	50	20120601	5	2664	53	-0.0793372252856388	0.0620613621133165
5	C	26	50	20120601	5	2666	53.04	-0.0792601506464895	0.0622873534405837
5	C	26	50	20120601	5	2668	53.08	-0.079505375278205	0.0622797166873469
5	C	26	50	20120601	5	2670	53.12	-0.0790635749613196	0.0608869991711219
5	C	26	50	20120601	5	2672	53.16	-0.0790782120716902	0.0606422695141532
5	C	26	50	20120601	5	2674	53.2	-0.0786390280498952	0.0587116558694796
5	C	26	50	20120601	5	2676	53.24	-0.0785372046734043	0.058417499448506
5	C	26	50	20120601	5	2678	53.28	-0.0777351334515044	0.0570839667698663
5	C	26	50	20120601	5	2680	53.32	-0.0773612860962911	0.0570558946306532
5	C	26	50	20120601	5	2682	53.36	-0.0771573565005969	0.0563118768754887
5	C	26	50	20120601	5	2684	53.4	-0.0772928381598723	0.0559427671357093
5	C	26	50	20120601	5	2686	53.44	-0.076971458127823	0.0547656464770681
5	C	26	50	20120601	5	2688	53.48	-0.0769318601480765	0.0537167242778559
5	C	26	50	20120601	5	2690	53.52	-0.0766443505308461	0.0532968442711874
5	C	26	50	20120601	5	2692	53.56	-0.0765262636983879	0.0525839392143951
5	C	26	50	20120601	5	2694	53.6	-0.0764344105275118	0.0510258294220505
5	C	26	50	20120601	5	2696	53.64	-0.076291504247034	0.0502718414612713
5	C	26	50	20120601	5	2698	53.68	-0.0765182026810824	0.0483308333469142
5	C	26	50	20120601	5	2700	53.72	-0.0765283850187315	0.0474933360752769
5	C	26	50	20120601	5	2702	53.76	-0.0764074697591486	0.0464400298140214
5	C	26	50	20120601	5	2704	53.8	-0.0765199704480354	0.0451012645452009
5	C	26	50	20120601	5	2706	53.84	-0.0764209047879911	0.0450364228533661
5	C	26	50	20120601	5	2708	53.88	-0.0764803724682889	0.0434630395545479
5	C	26	50	20120601	5	2710	53.92	-0.0762345821511485	0.0427511244472493
5	C	26	50	20120601	5	2712	53.96	-0.0763400824829015	0.0422157031925348
5	C	26	50	20120601	5	2714	54	-0.0763468707080009	0.0407416683964734
5	C	26	50	20120601	5	2716	54.04	-0.0763162529843755	0.0412519873604557
5	C	26	50	20120601	5	2718	54.08	-0.0763801047267166	0.0399016255404238
5	C	26	50	20120601	5	2720	54.12	-0.0762166216389063	0.0377180798001197
5	C	26	50	20120601	5	2722	54.16	-0.0762918578004246	0.0366364892676168
5	C	26	50	20120601	5	2724	54.2	-0.0764911204913629	0.0365605459993173
5	C	26	50	20120601	5	2726	54.24	-0.0766215109818137	0.0348431250491714
5	C	26	50	20120601	5	2728	54.28	-0.0768412090587284	0.0346425188553488
5	C	26	50	20120601	5	2730	54.32	-0.077318930400098	0.0331373713609151
5	C	26	50	20120601	5	2732	54.36	-0.0772701400321962	0.0326435279849344
5	C	26	50	20120601	5	2734	54.4	-0.0775692462006381	0.0301672400372192
5	C	26	50	20120601	5	2736	54.44	-0.0777186578635028	0.028716610475615
5	C	26	50	20120601	5	2738	54.48	-0.0778363911425703	0.0284923869153007
5	C	26	50	20120601	5	2740	54.52	-0.0787053546659705	0.026919286459195
5	C	26	50	20120601	5	2742	54.56	-0.0787506094999664	0.0271348126061006
5	C	26	50	20120601	5	2744	54.6	-0.0791389525441941	0.0254589695346885
5	C	26	50	20120601	5	2746	54.64	-0.0801295384339583	0.0241245883279114
5	C	26	50	20120601	5	2748	54.68	-0.0804923549233851	0.0238047639307807
5	C	26	50	20120601	5	2750	54.72	-0.0804795562906457	0.023934235182416
5	C	26	50	20120601	5	2752	54.76	-0.081079819237195	0.0217121521225372
5	C	26	50	20120601	5	2754	54.8	-0.0815927544962677	0.0207479413157113
5	C	26	50	20120601	5	2756	54.84	-0.0815872390633744	0.0196659265191396
5	C	26	50	20120601	5	2758	54.88	-0.0817364385942048	0.0196512186980909
5	C	26	50	20120601	5	2760	54.92	-0.0824232514107713	0.0181488289201039
5	C	26	50	20120601	5	2762	54.96	-0.082746116367061	0.0182855833715854
5	C	26	50	20120601	5	2764	55	-0.0830925279791643	0.017360475569759
5	C	26	50	20120601	5	2766	55.04	-0.0837572083534797	0.0159506460694293
5	C	26	50	20120601	5	2768	55.08	-0.0842067868449581	0.0160715613290122
5	C	26	50	20120601	5	2770	55.12	-0.0845890487708675	0.01552440210173
5	C	26	50	20120601	5	2772	55.16	-0.0853818568939339	0.0143456550974920
5	C	26	50	20120601	5	2774	55.2	-0.0857200660673754	0.0143262096610094
5	C	26	50	20120601	5	2776	55.24	-0.086480771542576	0.0134945106649778
5	C	26	50	20120601	5	2778	55.28	-0.0872910452031376	0.0120590131884910
5	C	26	50	20120601	5	2780	55.32	-0.0878211631569931	0.0107591387926357
5	C	26	50	20120601	5	2782	55.36	-0.0883843029975301	0.0105174496948262
5	C	26	50	20120601	5	2784	55.4	-0.0893128049119062	0.00922959611425113
5	C	26	50	20120601	5	2786	55.44	-0.0892138806732181	0.00862735326871455
5	C	26	50	20120601	5	2788	55.48	-0.089419365903831	0.00833885370199044
5	C	26	50	20120601	5	2790	55.52	-0.0904324377892369	0.00764072717692496
5	C	26	50	20120601	5	2792	55.56	-0.0913400093428899	0.00705587915820556
5	C	26	50	20120601	5	2794	55.6	-0.0914303068788474	0.00668938571351657
5	C	26	50	20120601	5	2796	55.64	-0.0923303831006197	0.00668224393502659
5	C	26	50	20120601	5	2798	55.68	-0.0925440000592162	0.00531420444546498
5	C	26	50	20120601	5	2800	55.72	-0.093048662168949	0.00381577446545256
5	C	26	50	20120601	5	2802	55.76	-0.0931748100187127	0.00465115041674635
5	C	26	50	20120601	5	2804	55.8	-0.0934338232326613	0.00361332979399886
5	C	26	50	20120601	5	2806	55.84	-0.0940994228457922	0.0023956212061175
5	C	26	50	20120601	5	2808	55.88	-0.094564769818491	0.0020658973140502
5	C	26	50	20120601	5	2810	55.92	-0.0944939884296943	0.00254114378168569
5	C	26	50	20120601	5	2812	55.96	-0.094575517841565	0.0016455930433129
5	C	26	50	20120601	5	2814	56	-0.0945650526612036	0.000236046385695700
5	C	26	50	20120601	5	2816	56.04	-0.0947455770224405	0.0006871098014146
5	C	26	50	20120601	5	2818	56.08	-0.0952388547129962	-0.0010669392799968
5	C	26	50	20120601	5	2820	56.12	-0.0947842557633714	0.000154729105859201
5	C	26	50	20120601	5	2822	56.16	-0.0954953930532107	-0.0019322965588129
5	C	26	50	20120601	5	2824	56.2	-0.0961068282869027	-0.0037644809395453
5	C	26	50	20120601	5	2826	56.24	-0.0959724072877992	-0.0037115186416345
5	C	26	50	20120601	5	2828	56.28	-0.0960924033085665	-0.0041662590126155
5	C	26	50	20120601	5	2830	56.32	-0.0967468306345547	-0.0056364047213805
5	C	26	50	20120601	5	2832	56.36	-0.0967515682499886	-0.0058759017881684
5	C	26	50	20120601	5	2834	56.4	-0.0971965505473893	-0.0061090348939256
5	C	26	50	20120601	5	2836	56.44	-0.096888817676217	-0.0066448804127087
5	C	26	50	20120601	5	2838	56.48	-0.0971795799846408	-0.0080855397686982
5	C	26	50	20120601	5	2840	56.52	-0.0977391842912719	-0.0102986425724559
5	C	26	50	20120601	5	2842	56.56	-0.0979705496300761	-0.0103769900038113
5	C	26	50	20120601	5	2844	56.6	-0.0979475686596875	-0.0121852741753397
5	C	26	50	20120601	5	2846	56.64	-0.097876857981569	-0.0117851931585444
5	C	26	50	20120601	5	2848	56.68	-0.0978511900054118	-0.0131977803753207
5	C	26	50	20120601	5	2850	56.72	-0.0976545436095639	-0.0142501673977607
5	C	26	50	20120601	5	2852	56.76	-0.0972682511750016	-0.0166006610491029
5	C	26	50	20120601	5	2854	56.8	-0.0970877975244428	-0.018515506212556
5	C	26	50	20120601	5	2856	56.84	-0.0971353151001386	-0.0175398402758748
5	C	26	50	20120601	5	2858	56.88	-0.0968492904071486	-0.0190840907753081
5	C	26	50	20120601	5	2860	56.92	-0.0966709580769333	-0.0199160726140522
5	C	26	50	20120601	5	2862	56.96	-0.0963952571429487	-0.0199324067806976
5	C	26	50	20120601	5	2864	57	-0.0964670991919173	-0.0216400696572631
5	C	26	50	20120601	5	2866	57.04	-0.096273776197941	-0.0216465750396501
5	C	26	50	20120601	5	2868	57.08	-0.0968492196964705	-0.0234040182336111
5	C	26	50	20120601	5	2870	57.12	-0.0962942822945953	-0.0232478890563251
5	C	26	50	20120601	5	2872	57.16	-0.0964081264863663	-0.0222515756016333
5	C	26	50	20120601	5	2874	57.2	-0.0962260464902108	-0.0251854323474544
5	C	26	50	20120601	5	2876	57.24	-0.096202287702363	-0.0266987822805498
5	C	26	50	20120601	5	2878	57.28	-0.095826319026806	-0.0280860550745597
5	C	26	50	20120601	5	2880	57.32	-0.0952870793954732	-0.0289808279954732
5	C	26	50	20120601	5	2882	57.36	-0.0953902462748483	-0.0304597418283248
5	C	26	50	20120601	5	2884	57.4	-0.0950459559830886	-0.0304363365938676
5	C	26	50	20120601	5	2886	57.44	-0.095068300557374	-0.0317427870827878
5	C	26	50	20120601	5	2888	57.48	-0.094469946799134	-0.0337983464956971
5	C	26	50	20120601	5	2890	57.52	-0.094147576817591	-0.0343919626385032
5	C	26	50	20120601	5	2892	57.56	-0.0938066099277029	-0.0352530772766322
5	C	26	50	20120601	5	2894	57.6	-0.0935562941271628	-0.0368839483567609
5	C	26	50	20120601	5	2896	57.64	-0.0930449145030087	-0.0370089648356746
5	C	26	50	20120601	5	2898	57.68	-0.0927773452970078	-0.0382127434199666
5	C	26	50	20120601	5	2900	57.72	-0.0925916590562682	-0.0377230012633168
5	C	26	50	20120601	5	2902	57.76	-0.0920976035482531	-0.0403651057512203
5	C	26	50	20120601	5	2904	57.8	-0.0912799759771671	-0.0418105027226438
5	C	26	50	20120601	5	2906	57.84	-0.0908739552634098	-0.0426887293448775
5	C	26	50	20120601	5	2908	57.88	-0.0904488426665604	-0.0441846844511557
5	C	26	50	20120601	5	2910	57.92	-0.0897363618738369	-0.0451648758712365
5	C	26	50	20120601	5	2912	57.96	-0.0896047693018581	-0.0461560274464257
5	C	26	50	20120601	5	2914	58	-0.0893236943563364	-0.0479276834866886
5	C	26	50	20120601	5	2916	58.04	-0.0887599888303745	-0.0486247493515823
5	C	26	50	20120601	5	2918	58.08	-0.0884101831057215	-0.0496362656020696
5	C	26	50	20120601	5	2920	58.12	-0.0878602520198571	-0.0513967634973254
5	C	26	50	20120601	5	2922	58.16	-0.087769445367017	-0.0529881921611995
5	C	26	50	20120601	5	2924	58.2	-0.0874007952466455	-0.0526384217918856
5	C	26	50	20120601	5	2926	58.24	-0.0877602883342008	-0.0536295026563966
5	C	26	50	20120601	5	2928	58.28	-0.0876058562131896	-0.0554541209945704
5	C	26	50	20120601	5	2930	58.32	-0.0874205164547728	-0.0571866103902234
5	C	26	50	20120601	5	2932	58.36	-0.0873779698397488	-0.0578881805253132
5	C	26	50	20120601	5	2934	58.4	-0.087199998133992	-0.0603444502800531
5	C	26	50	20120601	5	2936	58.44	-0.0871668701812934	-0.0604525315515575
5	C	26	50	20120601	5	2938	58.48	-0.0878025096801054	-0.0611632233641246
5	C	26	50	20120601	5	2940	58.52	-0.0875204447850901	-0.0625809017497256
5	C	26	50	20120601	5	2942	58.56	-0.0874091178934601	-0.0632692277748038
5	C	26	50	20120601	5	2944	58.6	-0.087901787472184	-0.0634468954246447
5	C	26	50	20120601	5	2946	58.64	-0.0877056077668116	-0.0635469086077757
5	C	26	50	20120601	5	2948	58.68	-0.0882091807199694	-0.06541638601228
5	C	26	50	20120601	5	2950	58.72	-0.0882893463349913	-0.0654125879296262
5	C	26	50	20120601	5	2952	58.76	-0.0884279300717157	-0.0662780958221867
5	C	26	50	20120601	5	2954	58.8	-0.0888834850297087	-0.0693255478581919
5	C	26	50	20120601	5	2956	58.84	-0.0892646367979717	-0.0700573821635165
5	C	26	50	20120601	5	2958	58.88	-0.0888653901671782	-0.0708823070765844
5	C	26	50	20120601	5	2960	58.92	-0.0894387406296355	-0.0713554746502832
5	C	26	50	20120601	5	2962	58.96	-0.089506184474425	-0.0740273624758103
5	C	26	50	20120601	5	2964	59	-0.0892950423895627	-0.0739514192075108
5	C	26	50	20120601	5	2966	59.04	-0.0897139465888733	-0.0745351924239228
5	C	26	50	20120601	5	2968	59.08	-0.0904061122037733	-0.076709637699953
5	C	26	50	20120601	5	2970	59.12	-0.090813023872075	-0.0764780885133857
5	C	26	50	20120601	5	2972	59.16	-0.0906725641810601	-0.0761645856508788
5	C	26	50	20120601	5	2974	59.2	-0.0910120673599112	-0.0787793746038251
5	C	26	50	20120601	5	2976	59.24	-0.0913377395301223	-0.0782712688840679
5	C	26	50	20120601	5	2978	59.28	-0.0919863332251656	-0.079663385359529
5	C	26	50	20120601	5	2980	59.32	-0.092716336123927	-0.0824759874345121
5	C	26	50	20120601	5	2982	59.36	-0.092861300085138	-0.0827213464165161
5	C	26	50	20120601	5	2984	59.4	-0.09328188012752	-0.08304322849438
5	C	26	50	20120601	5	2986	59.44	-0.0938261048616602	-0.0840928224450342
5	C	26	50	20120601	5	2988	59.48	-0.0938351204731203	-0.084636764336462
5	C	26	50	20120601	5	2990	59.52	-0.094402213040564	-0.0852830670055343
5	C	26	50	20120601	5	2992	59.56	-0.0947586584978924	-0.0859264705368037
5	C	26	50	20120601	5	2994	59.6	-0.095182413449722	-0.0864573097395761
5	C	26	50	20120601	5	2996	59.64	-0.0955525979918087	-0.0874334565088685
5	C	26	50	20120601	5	2998	59.68	-0.0959336012676476	-0.0872900411115083
5	C	26	50	20120601	5	3000	59.72	-0.0963040191549722	-0.0871543826755376
5	C	26	50	20120601	5	3002	59.76	-0.0964184643875073	-0.0874896573558372
5	C	26	50	20120601	5	3004	59.8	-0.0969243285787681	-0.0883824503777635
5	C	26	50	20120601	5	3006	59.84	-0.0976099675980778	-0.0887744420929815
5	C	26	50	20120601	5	3008	59.88	-0.0974586750311752	-0.0897417358853735
5	C	26	50	20120601	5	3010	59.92	-0.0976947779854134	-0.0892920866832175
5	C	26	50	20120601	5	3012	59.96	-0.0983355581505246	-0.0900697627211665
5	C	26	50	20120601	5	3014	60	-0.098773186537401	-0.0906645102348225
5	C	26	50	20120601	5	3016	60.04	-0.099075898950427	-0.0918354083537895
5	C	26	50	20120601	5	3018	60.08	-0.0986615343766516	-0.0925976694639085
5	C	26	50	20120601	5	3020	60.12	-0.0991925715693227	-0.0945966603343225
5	C	26	50	20120601	5	3022	60.16	-0.0990941423053815	-0.0945324550385905
5	C	26	50	20120601	5	3024	60.2	-0.098652836963243	-0.0954192376528765
5	C	26	50	20120601	5	3026	60.24	-0.0989798031388637	-0.0973224862651185
5	C	26	50	20120601	5	3028	60.28	-0.0986758886443097	-0.0964695740656515
5	C	26	50	20120601	5	3030	60.32	-0.0988831416418755	-0.0975987528845285
5	C	26	50	20120601	5	3032	60.36	-0.0989735098885111	-0.0975097988514545
5	C	26	50	20120601	5	3034	60.4	-0.0989796617175074	-0.0984313711193755
5	C	26	50	20120601	5	3036	60.44	-0.0993580345561204	-0.0986229263463985
5	C	26	50	20120601	5	3038	60.48	-0.0998549184912602	-0.100045130215399
5	C	26	50	20120601	5	3040	60.52	-0.0994452208222407	-0.0990434427491705
5	C	26	50	20120601	5	3042	60.56	-0.0996996378421116	-0.0983025362638435
5	C	26	50	20120601	5	3044	60.6	-0.0999190530763138	-0.0984069759354245
5	C	26	50	20120601	5	3046	60.64	-0.100392178223606	-0.0991288612483375
5	C	26	50	20120601	5	3048	60.68	-0.100871667331928	-0.0987356391673195
5	C	26	50	20120601	5	3050	60.72	-0.101152388724059	-0.0979670140961705
5	C	26	50	20120601	5	3052	60.76	-0.101768915126576	-0.0993247298267265
5	C	26	50	20120601	5	3054	60.8	-0.102662415255283	-0.0980974752972995
5	C	26	50	20120601	5	3056	60.84	-0.103229514893795	-0.0985132540846365
5	C	26	50	20120601	5	3058	60.88	-0.103948288936871	-0.0994957789570955
5	C	26	50	20120601	5	3060	60.92	-0.103584482497951	-0.0996078553819135
5	C	26	50	20120601	5	3062	60.96	-0.1039035997883	-0.0992236842676945
5	C	26	50	20120601	5	3064	61	-0.104128954719464	-0.0986603322951235
5	C	26	50	20120601	5	3066	61.04	-0.104235232868677	-0.0992922736254705
5	C	26	50	20120601	5	3068	61.08	-0.104126550556408	-0.0977420834290745
5	C	26	50	20120601	5	3070	61.12	-0.103947369698055	-0.0983455283561395
5	C	26	50	20120601	5	3072	61.16	-0.103855657948536	-0.0970230265432865
5	C	26	50	20120601	5	3074	61.2	-0.103737571116077	-0.0969996920195065
5	C	26	50	20120601	5	3076	61.24	-0.104215504589481	-0.0962615432506265
5	C	26	50	20120601	5	3078	61.28	-0.104563613257859	-0.0964168946104535
5	C	26	50	20120601	5	3080	61.32	-0.104568421583972	-0.0947829122604875
5	C	26	50	20120601	5	3082	61.36	-0.104352647949692	-0.0941445009030925
5	C	26	50	20120601	5	3084	61.4	-0.104939426369924	-0.0943935226982235
5	C	26	50	20120601	5	3086	61.44	-0.105170600789898	-0.0940690101831335
5	C	26	50	20120601	5	3088	61.48	-0.105911981036769	-0.0932456055496455
5	C	26	50	20120601	5	3090	61.52	-0.106180724040026	-0.0926431081456675
5	C	26	50	20120601	5	3092	61.56	-0.106208838605646	-0.0919206147209225
5	C	26	50	20120601	5	3094	61.6	-0.106977067696998	-0.0899658604507385
5	C	26	50	20120601	5	3096	61.64	-0.107325855187887	-0.0894091835661815
5	C	26	50	20120601	5	3098	61.68	-0.107775391252958	-0.0896695827094215
5	C	26	50	20120601	5	3100	61.72	-0.108285384947821	-0.0891892874993685
5	C	26	50	20120601	5	3102	61.76	-0.108748836874346	-0.0874431438717708
5	C	26	50	20120601	5	3104	61.8	-0.109031064403921	-0.0865881598494347
5	C	26	50	20120601	5	3106	61.84	-0.109807947068062	-0.0864250458713641
5	C	26	50	20120601	5	3108	61.88	-0.110594293649362	-0.0842357994361901
5	C	26	50	20120601	5	3110	61.92	-0.111062285201423	-0.085429508819918
5	C	26	50	20120601	5	3112	61.96	-0.111416397206373	-0.0834023821706802
5	C	26	50	20120601	5	3114	62	-0.111917785411709	-0.0846305771521266
5	C	26	50	20120601	5	3116	62.04	-0.112660770790973	-0.0844023655095665
5	C	26	50	20120601	5	3118	62.08	-0.113234531375363	-0.0839445704372907
5	C	26	50	20120601	5	3120	62.12	-0.113962172537476	-0.0834870440655917
5	C	26	50	20120601	5	3122	62.16	-0.115009850228752	-0.0842891577138985
5	C	26	50	20120601	5	3124	62.2	-0.115755628679803	-0.0826891942711755
5	C	26	50	20120601	5	3126	62.24	-0.116644122492499	-0.0835613963436335
5	C	26	50	20120601	5	3128	62.28	-0.117722432049537	-0.0830812991234791
5	C	26	50	20120601	5	3130	62.32	-0.118037462262692	-0.0820478484206393
5	C	26	50	20120601	5	3132	62.36	-0.118113405530991	-0.0810851932487319
5	C	26	50	20120601	5	3134	62.4	-0.118534911883256	-0.081491001830455
5	C	26	50	20120601	5	3136	62.44	-0.118551960227750	-0.0833011174085465
5	C	26	50	20120601	5	3138	62.48	-0.118161580715993	-0.081947771597898
5	C	26	50	20120601	5	3140	62.52	-0.118314004653746	-0.0819523253655688
5	C	26	50	20120601	5	3142	62.56	-0.117912870047846	-0.0811259225993283
5	C	26	50	20120601	5	3144	62.6	-0.117641192551447	-0.08120809547837
5	C	26	50	20120601	5	3146	62.64	-0.117294151614308	-0.0816173618122529
5	C	26	50	20120601	5	3148	62.68	-0.117607187786339	-0.0813863500268393
5	C	26	50	20120601	5	3150	62.72	-0.117056705157185	-0.0807262658466017
5	C	26	50	20120601	5	3152	62.76	-0.116804268036302	-0.0797073249749118
5	C	26	50	20120601	5	3154	62.8	-0.116855101942802	-0.0804328943141552
5	C	26	50	20120601	5	3156	62.84	-0.116037976417529	-0.0786040262642265
5	C	26	50	20120601	5	3158	62.88	-0.115939617864267	-0.078329032437023
5	C	26	50	20120601	5	3160	62.92	-0.115536354866957	-0.0776504220591183
5	C	26	50	20120601	5	3162	62.96	-0.114723394200626	-0.0774776758724744
5	C	26	50	20120601	5	3164	63	-0.114045985904249	-0.076619248240114
5	C	26	50	20120601	5	3166	63.04	-0.113350122120883	-0.0763421330925669
5	C	26	50	20120601	5	3168	63.08	-0.112833149282090	-0.0762000824112944
5	C	26	50	20120601	5	3170	63.12	-0.112143515109467	-0.0745718205551883
5	C	26	50	20120601	5	3172	63.16	-0.112144505058961	-0.073920292367003
5	C	26	50	20120601	5	3174	63.2	-0.111199244713871	-0.0742899677922073
5	C	26	50	20120601	5	3176	63.24	-0.110672351166937	-0.0743756267076803
5	C	26	50	20120601	5	3178	63.28	-0.109953605408132	-0.0734256004628849
5	C	26	50	20120601	5	3180	63.32	-0.109021942726444	-0.0734945928715253
5	C	26	50	20120601	5	3182	63.36	-0.108464014262885	-0.07399595279259
5	C	26	50	20120601	5	3184	63.4	-0.107350872625805	-0.0720289372908209
5	C	26	50	20120601	5	3186	63.44	-0.106870174364887	-0.0716285805023808
5	C	26	50	20120601	5	3188	63.48	-0.105832141610105	-0.0714305906036486
5	C	26	50	20120601	5	3190	63.52	-0.104974421084525	-0.0716208023277878
5	C	26	50	20120601	5	3192	63.56	-0.103980900701619	-0.07126516297219
5	C	26	50	20120601	5	3194	63.6	-0.103330984716895	-0.071311209765781
5	C	26	50	20120601	5	3196	63.64	-0.1024383826138	-0.0713453842365156
5	C	26	50	20120601	5	3198	63.68	-0.100983121502779	-0.0702974873421362
5	C	26	50	20120601	5	3200	63.72	-0.100047124256522	-0.0696792638833448
5	C	26	50	20120601	5	3202	63.76	-0.098661520234516	-0.0694413507357468
5	C	26	50	20120601	5	3204	63.8	-0.0981018947146815	-0.069814300065348
5	C	26	50	20120601	5	3206	63.84	-0.0967892994678327	-0.0688188987784039
5	C	26	50	20120601	5	3208	63.88	-0.0954518777018965	-0.0691904126812393
5	C	26	50	20120601	5	3210	63.92	-0.094611078241591	-0.0688347874677772
5	C	26	50	20120601	5	3212	63.96	-0.0935622479662604	-0.067735427341863
5	C	26	50	20120601	5	3214	64	-0.0916967470474509	-0.0689221057507335
5	C	26	50	20120601	5	3216	64.04	-0.0906839372865287	-0.0692985194085878
5	C	26	50	20120601	5	3218	64.08	-0.0891355403129305	-0.0684583096753378
5	C	26	50	20120601	5	3220	64.12	-0.0879786429082312	-0.0684117113384576
5	C	26	50	20120601	5	3222	64.16	-0.086694890546987	-0.0682204389541467
5	C	26	50	20120601	5	3224	64.2	-0.0848349946514998	-0.0686378370160133
5	C	26	50	20120601	5	3226	64.24	-0.0846500650150161	-0.0692145038092743
5	C	26	50	20120601	5	3228	64.28	-0.0839082746462124	-0.0693453539191329
5	C	26	50	20120601	5	3230	64.32	-0.0832258741759605	-0.0712383211987762
5	C	26	50	20120601	5	3232	64.36	-0.0826760703693167	-0.0721289504739519
5	C	26	50	20120601	5	3234	64.4	-0.0820815067034238	-0.0720644906197789
5	C	26	50	20120601	5	3236	64.44	-0.0819040016881425	-0.0724852403677883
5	C	26	50	20120601	5	3238	64.48	-0.080805178963382	-0.0733691026310681
5	C	26	50	20120601	5	3240	64.52	-0.0802420391228451	-0.0743197369876953
5	C	26	50	20120601	5	3242	64.56	-0.0796335737376341	-0.0746467738739941
5	C	26	50	20120601	5	3244	64.6	-0.0787228909141439	-0.0758487846913331
5	C	26	50	20120601	5	3246	64.64	-0.0780749689705427	-0.0776761607459535
5	C	26	50	20120601	5	3248	64.68	-0.0774515129215705	-0.0777169608072279
5	C	26	50	20120601	5	3250	64.72	-0.0767977219916854	-0.0801837735240753
5	C	26	50	20120601	5	3252	64.76	-0.0765838221903765	-0.0806593028344233
5	C	26	50	20120601	5	3254	64.8	-0.0764996764834153	-0.083061344570114
5	C	26	50	20120601	5	3256	64.84	-0.0761879131035902	-0.0831878459732683
5	C	26	50	20120601	5	3258	64.88	-0.0761654271079484	-0.0849257730200686
5	C	26	50	20120601	5	3260	64.92	-0.0761017167869635	-0.0865394614054144
5	C	26	50	20120601	5	3262	64.96	-0.0760329860078322	-0.0862320113769545
5	C	26	50	20120601	5	3264	65	-0.0754670177401705	-0.0874711453003058
5	C	26	50	20120601	5	3266	65.04	-0.0749593150712785	-0.0888217192523725
5	C	26	50	20120601	5	3268	65.08	-0.0742704516450466	-0.0890283358538345
5	C	26	50	20120601	5	3270	65.12	-0.074266491847072	-0.0893575647711555
5	C	26	50	20120601	5	3272	65.16	-0.0740646835717213	-0.0917118060884375
5	C	26	50	20120601	5	3274	65.2	-0.0746420362585601	-0.0916322565755545
5	C	26	50	20120601	5	3276	65.24	-0.0752366423508599	-0.0911083611613735
5	C	26	50	20120601	5	3278	65.28	-0.0751942866546668	-0.0944444202443335
5	C	26	50	20120601	5	3280	65.32	-0.0754629165208396	-0.0958643613716335
5	C	26	50	20120601	5	3282	65.36	-0.0758863320614141	-0.0964506943145935
5	C	26	50	20120601	5	3284	65.4	-0.0759021005426346	-0.0970840498585025
5	C	26	50	20120601	5	3286	65.44	-0.0765565278686227	-0.0970702612762695
5	C	26	50	20120601	5	3288	65.48	-0.0765659323888125	-0.0972150060343785
5	C	26	50	20120601	5	3290	65.52	-0.0766324711369221	-0.0984523721907765
5	C	26	50	20120601	5	3292	65.56	-0.0760750588613128	-0.100044988794043
5	C	26	50	20120601	5	3294	65.6	-0.0756909584577723	-0.100962247710599
5	C	26	50	20120601	5	3296	65.64	-0.0758154092512611	-0.100639807018378
5	C	26	50	20120601	5	3298	65.68	-0.0754133483354784	-0.100927316635608
5	C	26	50	20120601	5	3300	65.72	-0.0749325864349497	-0.101450504943008
5	C	26	50	20120601	5	3302	65.76	-0.0744424200142312	-0.101705911912373
5	C	26	50	20120601	5	3304	65.8	-0.0738977356606832	-0.102277466323606
5	C	26	50	20120601	5	3306	65.84	-0.073168779279958	-0.103029050121328
5	C	26	50	20120601	5	3308	65.88	-0.0724219330976687	-0.105132127109933
5	C	26	50	20120601	5	3310	65.92	-0.0720756629069217	-0.106442890950218
5	C	26	50	20120601	5	3312	65.96	-0.0712154675076082	-0.107198434545917
5	C	26	50	20120601	5	3314	66	-0.070529432508501	-0.106996343427854
5	C	26	50	20120601	5	3316	66.04	-0.0695313512868563	-0.108509198386203
5	C	26	50	20120601	5	3318	66.08	-0.0685179258480597	-0.109071489698602
5	C	26	50	20120601	5	3320	66.12	-0.0677258248317745	-0.109935715606569
5	C	26	50	20120601	5	3322	66.16	-0.0669160461459597	-0.110826104465439
5	C	26	50	20120601	5	3324	66.2	-0.0660110908873971	-0.110469581226364
5	C	26	50	20120601	5	3326	66.24	-0.0654282934783432	-0.110872773512997
5	C	26	50	20120601	5	3328	66.28	-0.0641157618711047	-0.113582548119860
5	C	26	50	20120601	5	3330	66.32	-0.0643559660446738	-0.113217893152801
5	C	26	50	20120601	5	3332	66.36	-0.0639932909766032	-0.114823661942198
5	C	26	50	20120601	5	3334	66.4	-0.0637404295916509	-0.115589882850291
5	C	26	50	20120601	5	3336	66.44	-0.063756551626262	-0.115889130440091
5	C	26	50	20120601	5	3338	66.48	-0.0638055541261982	-0.118882101312818
5	C	26	50	20120601	5	3340	66.52	-0.0639016499377614	-0.117585338186801
5	C	26	50	20120601	5	3342	66.56	-0.0636100391012001	-0.119443897650472
5	C	26	50	20120601	5	3344	66.6	-0.0634855883077113	-0.119725326149384
5	C	26	50	20120601	5	3346	66.64	-0.0631869771140162	-0.119186722914154
5	C	26	50	20120601	5	3348	66.68	-0.0622818804340974	-0.120953075653557
5	C	26	50	20120601	5	3350	66.72	-0.061538499075036	-0.120874798932881
5	C	26	50	20120601	5	3352	66.76	-0.0603195176949485	-0.121458798423463
5	C	26	50	20120601	5	3354	66.8	-0.059657100062333	-0.121385825003644
5	C	26	50	20120601	5	3356	66.84	-0.0588479577726212	-0.122199209934042
5	C	26	50	20120601	5	3358	66.88	-0.0586308052801188	-0.122707690420393
5	C	26	50	20120601	5	3360	66.92	-0.0579802670414272	-0.125708651599750
5	C	26	50	20120601	5	3362	66.96	-0.058103515753388	-0.125171038314013
5	C	26	50	20120601	5	3364	67	-0.0577913281094941	-0.128465802360953
5	C	26	50	20120601	5	3366	67.04	-0.057744800483292	-0.127267822052266
5	C	26	50	20120601	5	3368	67.08	-0.0576574020851374	-0.130194961283665
5	C	26	50	20120601	5	3370	67.12	-0.0570584826414724	-0.131926665790791
5	C	26	50	20120601	5	3372	67.16	-0.0566169651672995	-0.131583294737848
5	C	26	50	20120601	5	3374	67.2	-0.0565422239805281	-0.133171244436358
5	C	26	50	20120601	5	3376	67.24	-0.0567346277356889	-0.134469421775939
5	C	26	50	20120601	5	3378	67.28	-0.0562933223935504	-0.135688544577382
5	C	26	50	20120601	5	3380	67.32	-0.0564027118126	-0.137679262298457
5	C	26	50	20120601	5	3382	67.36	-0.0560627348722055	-0.138361478920946
5	C	26	50	20120601	5	3384	67.4	-0.055845511669025	-0.139377732786866
5	C	26	50	20120601	5	3386	67.44	-0.0558501785737808	-0.139911881249374
5	C	26	50	20120601	5	3388	67.48	-0.055696524270229	-0.141252060731758
5	C	26	50	20120601	5	3390	67.52	-0.0556683107096596	-0.143486447449630
5	C	26	50	20120601	5	3392	67.56	-0.055656007051667	-0.141600876506917
5	C	26	50	20120601	5	3394	67.6	-0.0555431528093896	-0.143355632695109
5	C	26	50	20120601	5	3396	67.64	-0.0552111661756225	-0.144898186138268
5	C	26	50	20120601	5	3398	67.68	-0.0550519964391775	-0.147263529032016
5	C	26	50	20120601	5	3400	67.72	-0.0552289852665084	-0.147281701676292
5	C	26	50	20120601	5	3402	67.76	-0.0552874629973126	-0.150156302873850
5	C	26	50	20120601	5	3404	67.8	-0.0553453043320136	-0.150224326546199
5	C	26	50	20120601	5	3406	67.84	-0.055425985215747	-0.151740292774385
5	C	26	50	20120601	5	3408	67.88	-0.0554669266983777	-0.152884462257024
5	C	26	50	20120601	5	3410	67.92	-0.0556534614672547	-0.154342657861187
5	C	26	50	20120601	5	3412	67.96	-0.0553593050462811	-0.154633985855036
5	C	26	50	20120601	5	3414	68	-0.0561105352906137	-0.155281412823890
5	C	26	50	20120601	5	3416	68.04	-0.0563045653913713	-0.156058947440482
5	C	26	50	20120601	5	3418	68.08	-0.0559642348975862	-0.155328718267551
5	C	26	50	20120601	5	3420	68.12	-0.0562111565855765	-0.156249936982081
5	C	26	50	20120601	5	3422	68.16	-0.0562402893849614	-0.158026754901846
5	C	26	50	20120601	5	3424	68.2	-0.0564073080066777	-0.158913325384099
5	C	26	50	20120601	5	3426	68.24	-0.0555492339277078	-0.159610179116958
5	C	26	50	20120601	5	3428	68.28	-0.0554126916082607	-0.160991229371293
5	C	26	50	20120601	5	3430	68.32	-0.054940909963853	-0.161164611954040
5	C	26	50	20120601	5	3432	68.36	-0.0543224743730273	-0.161200391557168
5	C	26	50	20120601	5	3434	68.4	-0.053306220507106	-0.161250737559989
5	C	26	50	20120601	5	3436	68.44	-0.0526312870844634	-0.161614543998909
5	C	26	50	20120601	5	3438	68.48	-0.0517165030416424	-0.161523822198883
5	C	26	50	20120601	5	3440	68.52	-0.0510663183563413	-0.161509326509868
5	C	26	50	20120601	5	3442	68.56	-0.0498221639748436	-0.163077335797150
5	C	26	50	20120601	5	3444	68.6	-0.0485389772990244	-0.162568713889441
5	C	26	50	20120601	5	3446	68.64	-0.0471884033469581	-0.163578462372977
5	C	26	50	20120601	5	3448	68.68	-0.0456476883814307	-0.165604252590398
5	C	26	50	20120601	5	3450	68.72	-0.0446803663047675	-0.166703096528362
5	C	26	50	20120601	5	3452	68.76	-0.0438735574674337	-0.166242770013809
5	C	26	50	20120601	5	3454	68.8	-0.0427202663073184	-0.166605515792558
5	C	26	50	20120601	5	3456	68.84	-0.0412615050177306	-0.167283631195715
5	C	26	50	20120601	5	3458	68.88	-0.0409779551984748	-0.165836183614626
5	C	26	50	20120601	5	3460	68.92	-0.0405862180416974	-0.167140088519134
5	C	26	50	20120601	5	3462	68.96	-0.0405261139652966	-0.166572281773841
5	C	26	50	20120601	5	3464	69	-0.0402743839511941	-0.165675670375298
5	C	26	50	20120601	5	3466	69.04	-0.0399059813181959	-0.166225092344280
5	C	26	50	20120601	5	3468	69.08	-0.0393770654458684	-0.164610060456049
5	C	26	50	20120601	5	3470	69.12	-0.0387774388954222	-0.164675114279918
5	C	26	50	20120601	5	3472	69.16	-0.0386176327628741	-0.163857698840866
5	C	26	50	20120601	5	3474	69.2	-0.0380653823667673	-0.163453940868809
5	C	26	50	20120601	5	3476	69.24	-0.0374869690197567	-0.163227666698829
5	C	26	50	20120601	5	3478	69.28	-0.0363258996850485	-0.160001845563057
5	C	26	50	20120601	5	3480	69.32	-0.0349371419667981	-0.160229533946599
5	C	26	50	20120601	5	3482	69.36	-0.0348812805310843	-0.159415654041453
5	C	26	50	20120601	5	3484	69.4	-0.0335299994722368	-0.157881939433060
5	C	26	50	20120601	5	3486	69.44	-0.0330675516373408	-0.158400955810450
5	C	26	50	20120601	5	3488	69.48	-0.0319262812925057	-0.156310748165263
5	C	26	50	20120601	5	3490	69.52	-0.0312587724910656	-0.156320647660199
5	C	26	50	20120601	5	3492	69.56	-0.0300906320885455	-0.154492069524051
5	C	26	50	20120601	5	3494	69.6	-0.0294287801413549	-0.154537324358047
5	C	26	50	20120601	5	3496	69.64	-0.0295044405669418	-0.153194528580574
5	C	26	50	20120601	5	3498	69.68	-0.028276903194802	-0.152252662348034
5	C	26	50	20120601	5	3500	69.72	-0.0275068639100898	-0.151553333741439
5	C	26	50	20120601	5	3502	69.76	-0.0267587449355945	-0.152411761373801
5	C	26	50	20120601	5	3504	69.8	-0.0267566236152509	-0.152659955853996
5	C	26	50	20120601	5	3506	69.84	-0.0267912718475291	-0.151855975443787
5	C	26	50	20120601	5	3508	69.88	-0.0266038885505146	-0.152703796474430
5	C	26	50	20120601	5	3510	69.92	-0.026616616472576	-0.151971233849120
5	C	26	50	20120601	5	3512	69.96	-0.0260544665815327	-0.152850167578136
5	C	26	50	20120601	5	3514	70	-0.0255107014668002	-0.152808448278046
5	C	26	50	20120601	5	3516	70.04	-0.0256514157162563	-0.152700260940525
5	C	26	50	20120601	5	3518	70.08	-0.0244415560136462	-0.154545102532641
5	C	26	50	20120601	5	3520	70.12	-0.0240208274788402	-0.154064977028214
5	C	26	50	20120601	5	3522	70.16	-0.0244655976442065	-0.153840824178579
5	C	26	50	20120601	5	3524	70.2	-0.0235704004592243	-0.154844915807864
5	C	26	50	20120601	5	3526	70.24	-0.0225245895298494	-0.155559800763643
5	C	26	50	20120601	5	3528	70.28	-0.0220345645304871	-0.155359689544567
5	C	26	50	20120601	5	3530	70.32	-0.0207596510040078	-0.155945881066171
5	C	26	50	20120601	5	3532	70.36	-0.0195116075352136	-0.156188418692118
5	C	26	50	20120601	5	3534	70.4	-0.0192817978313279	-0.158227007542279
5	C	26	50	20120601	5	3536	70.44	-0.0182310371544847	-0.158429240081698
5	C	26	50	20120601	5	3538	70.48	-0.017553628858108	-0.159822240440636
5	C	26	50	20120601	5	3540	70.52	-0.0175090811308933	-0.160655919335654
5	C	26	50	20120601	5	3542	70.56	-0.0169822865789093	-0.161017250900841
5	C	26	50	20120601	5	3544	70.6	-0.0162645731960049	-0.162351561396940
5	C	26	50	20120601	5	3546	70.64	-0.0158763715731335	-0.162236302991607
5	C	26	50	20120601	5	3548	70.68	-0.0152746237023438	-0.162750369621529
5	C	26	50	20120601	5	3550	70.72	-0.0141142614744166	-0.163330904288883
5	C	26	50	20120601	5	3552	70.76	-0.0131023916705387	-0.164165997397465
5	C	26	50	20120601	5	3554	70.8	-0.0119943553444194	-0.166831082855756
5	C	26	50	20120601	5	3556	70.84	-0.0113261394361981	-0.165625465793834
5	C	26	50	20120601	5	3558	70.88	-0.00999819290112973	-0.167500712977539
5	C	26	50	20120601	5	3560	70.92	-0.0102888137881974	-0.165942956738586
5	C	26	50	20120601	5	3562	70.96	-0.00953857349335846	-0.168236104029974
5	C	26	50	20120601	5	3564	71	-0.00869428799662171	-0.169832751141894
5	C	26	50	20120601	5	3566	71.04	-0.0081448660276398	-0.169826387180863
5	C	26	50	20120601	5	3568	71.08	-0.00733098612249408	-0.169103016943708
5	C	26	50	20120601	5	3570	71.12	-0.00625971934899644	-0.171106250454810
5	C	26	50	20120601	5	3572	71.16	-0.00573433901057488	-0.172357122350730
5	C	26	50	20120601	5	3574	71.2	-0.00493813677495879	-0.172153475597748
5	C	26	50	20120601	5	3576	71.24	-0.00391212483545709	-0.173839925270877
5	C	26	50	20120601	5	3578	71.28	-0.00373251971303574	-0.173889422745561
5	C	26	50	20120601	5	3580	71.32	-0.00250639655445824	-0.175532738905038
5	C	26	50	20120601	5	3582	71.36	-0.00230274980147654	-0.177079888542275
5	C	26	50	20120601	5	3584	71.4	-0.00227446553022906	-0.176541073175009
5	C	26	50	20120601	5	3586	71.44	-0.00149594096414268	-0.178052160366406
5	C	26	50	20120601	5	3588	71.48	-0.0014796775081754	-0.180239241640615
5	C	26	50	20120601	5	3590	71.52	-0.00104551394452686	-0.180325508667921
5	C	26	50	20120601	5	3592	71.56	-0.000689839233590051	-0.181016351993139
5	C	26	50	20120601	5	3594	71.6	-4.65276262030107e-06	-0.183243031247096
5	C	26	50	20120601	5	3596	71.64	0.0004945646248975	-0.185391221648340
5	C	26	50	20120601	5	3598	71.68	0.000798620540807699	-0.184930188027008
5	C	26	50	20120601	5	3600	71.72	0.0014838070117774	-0.185673357254034
5	C	26	50	20120601	5	3602	71.76	0.0014039039455033	-0.185664164865879
5	C	26	50	20120601	5	3604	71.8	0.0016952319393522	-0.187006253536571
5	C	26	50	20120601	5	3606	71.84	0.0016726045223542	-0.186743209813970
5	C	26	50	20120601	5	3608	71.88	0.0023945605459457	-0.188209042171370
5	C	26	50	20120601	5	3610	71.92	0.0023740544492913	-0.187583252670020
5	C	26	50	20120601	5	3612	71.96	0.0030083292320156	-0.187456680556187
5	C	26	50	20120601	5	3614	72	0.004165863032818	-0.188645327055362
5	C	26	50	20120601	5	3616	72.04	0.0051056079450149	-0.188863823050748
5	C	26	50	20120601	5	3618	72.08	0.0065657834481652	-0.191289906416999
5	C	26	50	20120601	5	3620	72.12	0.007562096902857	-0.190456227521980
5	C	26	50	20120601	5	3622	72.16	0.0080832346005915	-0.191111715508139
5	C	26	50	20120601	5	3624	72.2	0.0086340707831358	-0.190869177882192
5	C	26	50	20120601	5	3626	72.24	0.0090625774925349	-0.190597648878218
5	C	26	50	20120601	5	3628	72.28	0.0103919382411655	-0.190491582861040
5	C	26	50	20120601	5	3630	72.32	0.0125507352441281	-0.190980193646839
5	C	26	50	20120601	5	3632	72.36	0.0129665140314658	-0.191528908509040
5	C	26	50	20120601	5	3634	72.4	0.0138482761876054	-0.191488603422513
5	C	26	50	20120601	5	3636	72.44	0.0148226693320805	-0.191628610565187
5	C	26	50	20120601	5	3638	72.48	0.0159243416971691	-0.192809478889769
5	C	26	50	20120601	5	3640	72.52	0.0162241549723922	-0.192880189567887
5	C	26	50	20120601	5	3642	72.56	0.0173753248121639	-0.193123434300616
5	C	26	50	20120601	5	3644	72.6	0.0177090792128839	-0.192634116408035
5	C	26	50	20120601	5	3646	72.64	0.0187852957338499	-0.193578811067700
5	C	26	50	20120601	5	3648	72.68	0.0185752850198375	-0.193469209516616
5	C	26	50	20120601	5	3650	72.72	0.0189627795359277	-0.193091614495463
5	C	26	50	20120601	5	3652	72.76	0.0199209092244355	-0.193921050749794
5	C	26	50	20120601	5	3654	72.8	0.0211816806152911	-0.193463552662366
5	C	26	50	20120601	5	3656	72.84	0.022322243853345	-0.194977468280887
5	C	26	50	20120601	5	3658	72.88	0.0231233958364293	-0.196060048762884
5	C	26	50	20120601	5	3660	72.92	0.0241331443199637	-0.195982267016952
5	C	26	50	20120601	5	3662	72.96	0.024823987645183	-0.197497596849036
5	C	26	50	20120601	5	3664	73	0.0244386144494363	-0.197358296813141
5	C	26	50	20120601	5	3666	73.04	0.0248798490808967	-0.197332840969019
5	C	26	50	20120601	5	3668	73.08	0.0252510801410197	-0.196135709188471
5	C	26	50	20120601	5	3670	73.12	0.026052232124104	-0.198863020043506
5	C	26	50	20120601	5	3672	73.16	0.0268081292731924	-0.199995098000186
5	C	26	50	20120601	5	3674	73.2	0.0275138218408166	-0.201058586599091
5	C	26	50	20120601	5	3676	73.24	0.0285419551006618	-0.201734580681906
5	C	26	50	20120601	5	3678	73.28	0.0282272925830338	-0.200564318959042
5	C	26	50	20120601	5	3680	73.32	0.0289966247609648	-0.202012473646911
5	C	26	50	20120601	5	3682	73.36	0.029630192436908	-0.202066213762282
5	C	26	50	20120601	5	3684	73.4	0.0298925290527282	-0.202588765673579
5	C	26	50	20120601	5	3686	73.44	0.0308761145853587	-0.205031819602578
5	C	26	50	20120601	5	3688	73.48	0.0313781604000011	-0.202962825160827
5	C	26	50	20120601	5	3690	73.52	0.0321609276067746	-0.205154149075723
5	C	26	50	20120601	5	3692	73.56	0.0322578012357971	-0.206669478907807
5	C	26	50	20120601	5	3694	73.6	0.0330511750442885	-0.207895602066384
5	C	26	50	20120601	5	3696	73.64	0.0332244162056792	-0.208200365089076
5	C	26	50	20120601	5	3698	73.68	0.0336387807794545	-0.208658570283284
5	C	26	50	20120601	5	3700	73.72	0.0337780808153482	-0.209571445137796
5	C	26	50	20120601	5	3702	73.76	0.0337116127779167	-0.208151574721174
5	C	26	50	20120601	5	3704	73.8	0.0341570900500642	-0.208790799251366
5	C	26	50	20120601	5	3706	73.84	0.0342270936214017	-0.210044499574410
5	C	26	50	20120601	5	3708	73.88	0.0340128402667022	-0.210632105309575
5	C	26	50	20120601	5	3710	73.92	0.0345261997898436	-0.209080713031652
5	C	26	50	20120601	5	3712	73.96	0.0348344983464409	-0.210603821038329
5	C	26	50	20120601	5	3714	74	0.0348344983464409	-0.210740999753878
5	C	26	50	20120601	5	3716	74.04	0.0352651263761835	-0.212120565083973
5	C	26	50	20120601	5	3718	74.08	0.0356222153006828	-0.212242894557118
5	C	26	50	20120601	5	3720	74.12	0.0358414184028506	-0.211754990878100
5	C	26	50	20120601	5	3722	74.16	0.0364778145059185	-0.214853532793260
5	C	26	50	20120601	5	3724	74.2	0.0367557074709248	-0.214219258010535
5	C	26	50	20120601	5	3726	74.24	0.0375328178234488	-0.214702211942085
5	C	26	50	20120601	5	3728	74.28	0.0378941493886351	-0.215001318110528
5	C	26	50	20120601	5	3730	74.32	0.0378849570004797	-0.213959749821840
5	C	26	50	20120601	5	3732	74.36	0.0384676129881774	-0.213292241020400
5	C	26	50	20120601	5	3734	74.4	0.039531101587082	-0.216568973844418
5	C	26	50	20120601	5	3736	74.44	0.0399129392489227	-0.216612814464851
5	C	26	50	20120601	5	3738	74.48	0.0397432336214379	-0.217011622689441
5	C	26	50	20120601	5	3740	74.52	0.0394681690835564	-0.216712516520998
5	C	26	50	20120601	5	3742	74.56	0.0399044539675485	-0.216478464176427
5	C	26	50	20120601	5	3744	74.6	0.0393592746392537	-0.216214713347044
5	C	26	50	20120601	5	3746	74.64	0.0396435315652906	-0.217008087155534
5	C	26	50	20120601	5	3748	74.68	0.0395862559160145	-0.215972175721097
5	C	26	50	20120601	5	3750	74.72	0.0393027060967587	-0.218160671208869
5	C	26	50	20120601	5	3752	74.76	0.0394929178208979	-0.219224866914555
5	C	26	50	20120601	5	3754	74.8	0.0390311770927831	-0.219934095016085
5	C	26	50	20120601	5	3756	74.84	0.0391733055558016	-0.219557207101713
5	C	26	50	20120601	5	3758	74.88	0.0391245151878997	-0.220188653457311
5	C	26	50	20120601	5	3760	74.92	0.0393592746392537	-0.221082436428731
5	C	26	50	20120601	5	3762	74.96	0.0400479966441293	-0.221824898548978
5	C	26	50	20120601	5	3764	75	0.0402120454173646	-0.222602716008283
5	C	26	50	20120601	5	3766	75.04	0.0402926555904199	-0.222930813554754
5	C	26	50	20120601	5	3768	75.08	0.0402431581157368	-0.223902378272104
5	C	26	50	20120601	5	3770	75.12	0.0401328494578717	-0.224053699123277
5	C	26	50	20120601	5	3772	75.16	0.0401328494578717	-0.224053699123277
5	C	26	50	20120601	5	3774	75.2	0.0401328494578717	-0.224053699123277
5	C	26	50	20120601	5	3776	75.24	0.0397488904756874	-0.225420536531311
5	C	26	50	20120601	5	3778	75.28	0.0392249243508282	-0.225359018241349
5	C	26	50	20120601	5	3780	75.32	0.0385574155493881	-0.225804495513496
5	C	26	50	20120601	5	3782	75.36	0.038720050109061	-0.225087489237372
5	C	26	50	20120601	5	3784	75.4	0.0389229897552616	-0.226689086096760
5	C	26	50	20120601	5	3786	75.44	0.0391209796539938	-0.227414577654257
5	C	26	50	20120601	5	3788	75.48	0.039489382286992	-0.228765858713105
5	C	26	50	20120601	5	3790	75.52	0.0399730433253236	-0.228734746014732
5	C	26	50	20120601	5	3792	75.56	0.0408562196950256	-0.229188001461474
5	C	26	50	20120601	5	3794	75.6	0.0412316933958356	-0.229232549188688
5	C	26	50	20120601	5	3796	75.64	0.0416432295424862	-0.230001881366619
5	C	26	50	20120601	5	3798	75.68	0.0420300169517952	-0.228940514088057
5	C	26	50	20120601	5	3800	75.72	0.0427972278093826	-0.229463065999355
