# Supplementary material for: How Do Ants Make Sense of Gravity? A Boltzmann Walker Analysis of Lasius niger Trajectories on Various Inclines
Source: PLoS One. 2013 Oct 29;8(10):e76531. doi: 10.1371/journal.pone.0076531 (PMC3812222; doi:10.1371/journal.pone.0076531)
Supplement: Dataset S5 — Trajectories for . (ZIP) [file pone.0076531.s009.zip › Incline5/5-C-26-50-20120601-06.txt]

Pente	Colonie	Temperature	Humidite	Date	Indiv	Frame	Time	X	Y
5	C	26	50	20120601	6	16	0	0	0
5	C	26	50	20120601	6	18	0.04	0.000973021357319501	0.00226708333543343
5	C	26	50	20120601	6	20	0.08	0.0018121379034858	0.00435322511662905
5	C	26	50	20120601	6	22	0.12	0.0028921445167989	0.00641096241842439
5	C	26	50	20120601	6	24	0.16	0.00531072548010154	0.0078343612978851
5	C	26	50	20120601	6	26	0.2	0.00712963039548332	0.009413769146479
5	C	26	50	20120601	6	28	0.24	0.0095951802196195	0.00900528345848247
5	C	26	50	20120601	6	30	0.28	0.00992085168272382	0.00895955415583635
5	C	26	50	20120601	6	32	0.32	0.0116679138420303	0.00860179984385605
5	C	26	50	20120601	6	34	0.36	0.0145055107275149	0.00834972193321729
5	C	26	50	20120601	6	36	0.4	0.0174071587594529	0.00750472225863156
5	C	26	50	20120601	6	38	0.44	0.0200161423657257	0.00566027664631332
5	C	26	50	20120601	6	40	0.48	0.0221151888456780	0.00550847496252819
5	C	26	50	20120601	6	42	0.52	0.0240289238514847	0.00633462317032749
5	C	26	50	20120601	6	44	0.56	0.0254553350058332	0.00644721578309582
5	C	26	50	20120601	6	46	0.6	0.0280586193314496	0.00571749572704693
5	C	26	50	20120601	6	48	0.64	0.029163834301512	0.0059093691521219
5	C	26	50	20120601	6	50	0.68	0.0284016156177998	0.00503302343392617
5	C	26	50	20120601	6	52	0.72	0.0282418306984551	0.00370806796054225
5	C	26	50	20120601	6	54	0.76	0.0284948900733061	0.00092749782274677
5	C	26	50	20120601	6	56	0.8	0.0284622358821509	0.000532097852842868
5	C	26	50	20120601	6	58	0.84	0.0284274179442453	-0.00133242959206107
5	C	26	50	20120601	6	60	0.88	0.0271573975966917	-0.00280779374887117
5	C	26	50	20120601	6	62	0.92	0.0262012265939679	-0.00410549732690816
5	C	26	50	20120601	6	64	0.96	0.024981643819563	-0.00507476430077305
5	C	26	50	20120601	6	66	1	0.0233902437935136	-0.00730142905904045
5	C	26	50	20120601	6	68	1.04	0.0221296067529464	-0.00714078146942265
5	C	26	50	20120601	6	70	1.08	0.0211972864619519	-0.00701060311100625
5	C	26	50	20120601	6	72	1.12	0.0202034054545873	-0.00578869430884465
5	C	26	50	20120601	6	74	1.16	0.0186771649648709	-0.00590100407890045
5	C	26	50	20120601	6	76	1.2	0.0170810835383766	-0.00426340134221495
5	C	26	50	20120601	6	78	1.24	0.0154126650881669	-0.0039580867762342
5	C	26	50	20120601	6	80	1.28	0.0132840615447611	-0.00159661882764798
5	C	26	50	20120601	6	82	1.32	0.0119183130811705	-0.00134238565554017
5	C	26	50	20120601	6	84	1.36	0.0103457288130150	-3.08934952700408e-05
5	C	26	50	20120601	6	86	1.4	0.00893202295331083	0.00134460031397884
5	C	26	50	20120601	6	88	1.44	0.00730224930290658	0.0026087149056959
5	C	26	50	20120601	6	90	1.48	0.00647413533825558	0.00329272050834109
5	C	26	50	20120601	6	92	1.52	0.005188593996855	0.00399895754818677
5	C	26	50	20120601	6	94	1.56	0.00540628389051109	0.00423739395480288
5	C	26	50	20120601	6	96	1.6	0.00511680851642894	0.00522660805741161
5	C	26	50	20120601	6	98	1.64	0.0038058961837194	0.00774190708624496
5	C	26	50	20120601	6	100	1.68	0.0029407086105308	0.0086686129493968
5	C	26	50	20120601	6	102	1.72	0.0026161607401018	0.00891791051617193
5	C	26	50	20120601	6	104	1.76	0.0032915325689487	0.00967346825400538
5	C	26	50	20120601	6	106	1.8	0.003782080827329	0.00900529477219097
5	C	26	50	20120601	6	108	1.84	0.00439534746758431	0.00921682576578292
5	C	26	50	20120601	6	110	1.88	0.0047666704515888	0.00900372499513673
5	C	26	50	20120601	6	112	1.92	0.00481143738190572	0.00860498041015783
5	C	26	50	20120601	6	114	1.96	0.00573228840090934	0.00802710446430093
5	C	26	50	20120601	6	116	2	0.00561785731050992	0.00850268327212357
5	C	26	50	20120601	6	118	2.04	0.00700493918568889	0.00932327362062274
5	C	26	50	20120601	6	120	2.08	0.00881426209707881	0.0103373842458903
5	C	26	50	20120601	6	122	2.12	0.0103248620919022	0.0103402345933252
5	C	26	50	20120601	6	124	2.16	0.0118513217847209	0.0105907483837640
5	C	26	50	20120601	6	126	2.2	0.0124894220151314	0.0118950846234085
5	C	26	50	20120601	6	128	2.24	0.0143406912078881	0.0115339439770531
5	C	26	50	20120601	6	130	2.28	0.0161186122142323	0.0111428715006501
5	C	26	50	20120601	6	132	2.32	0.0173524817275977	0.00957277271283051
5	C	26	50	20120601	6	134	2.36	0.0184178653726758	0.0095005346840645
5	C	26	50	20120601	6	136	2.4	0.0201781829557024	0.00781091363702096
5	C	26	50	20120601	6	138	2.44	0.0220796496588555	0.00761258432703375
5	C	26	50	20120601	6	140	2.48	0.0223627186455001	0.00795872723856019
5	C	26	50	20120601	6	142	2.52	0.0232591532673494	0.00705170015712877
5	C	26	50	20120601	6	144	2.56	0.0240657923990557	0.00678505018994332
5	C	26	50	20120601	6	146	2.6	0.0250296637946267	0.00642757942778228
5	C	26	50	20120601	6	148	2.64	0.0261368233083374	0.00773582596792676
5	C	26	50	20120601	6	150	2.68	0.0267721799644369	0.00867013322897635
5	C	26	50	20120601	6	152	2.72	0.0263439914530894	0.00732427567914056
5	C	26	50	20120601	6	154	2.76	0.0260327230480111	0.00774829933154689
5	C	26	50	20120601	6	156	2.8	0.0257802152164494	0.00654524199617171
5	C	26	50	20120601	6	158	2.84	0.0254150440614412	0.00665254545021677
5	C	26	50	20120601	6	160	2.88	0.0254412352966164	0.00677995195005097
5	C	26	50	20120601	6	162	2.92	0.0252394128791301	0.00739691675877185
5	C	26	50	20120601	6	164	2.96	0.0260982930598305	0.00598025660693585
5	C	26	50	20120601	6	166	3	0.026966379770822	0.00364671937620651
5	C	26	50	20120601	6	168	3.04	0.0283436752881494	0.00200268903887997
5	C	26	50	20120601	6	170	3.08	0.0287937841097137	-0.000630329126885321
5	C	26	50	20120601	6	172	3.12	0.0282366971032236	-0.000217548472299860
5	C	26	50	20120601	6	174	3.16	0.0276670377381641	0.000291271425306359
5	C	26	50	20120601	6	176	3.2	0.0270277283551578	0.000398808224589209
5	C	26	50	20120601	6	178	3.24	0.027336330967671	0.000152473435227250
5	C	26	50	20120601	6	180	3.28	0.0279237669972095	-0.0014376965785763
5	C	26	50	20120601	6	182	3.32	0.0281024528808154	-0.00222067591738417
5	C	26	50	20120601	6	184	3.36	0.0286084231380934	-0.00208056270869206
5	C	26	50	20120601	6	186	3.4	0.0293602968495969	-0.00203607862108761
5	C	26	50	20120601	6	188	3.44	0.0297990778205266	-0.00280956151582414
5	C	26	50	20120601	6	190	3.48	0.0302614195894054	-0.00270091455889482
5	C	26	50	20120601	6	192	3.52	0.0294134783506099	-0.00263555667910975
5	C	26	50	20120601	6	194	3.56	0.0289787208172652	-0.0022739705554822
5	C	26	50	20120601	6	196	3.6	0.0283756435857268	-0.00158106247846188
5	C	26	50	20120601	6	198	3.64	0.0275774119536487	-0.00280327533653939
5	C	26	50	20120601	6	200	3.68	0.0272454465330851	-0.00435287863430625
5	C	26	50	20120601	6	202	3.72	0.0268405854744489	-0.00533700156809045
5	C	26	50	20120601	6	204	3.76	0.0265664649241202	-0.00587501436915795
5	C	26	50	20120601	6	206	3.8	0.0259165100485231	-0.00716376951087905
5	C	26	50	20120601	6	208	3.84	0.025475225919588	-0.00815829398541445
5	C	26	50	20120601	6	210	3.88	0.0248542730286212	-0.00918597469691975
5	C	26	50	20120601	6	212	3.92	0.0239498198158733	-0.00998506899927085
5	C	26	50	20120601	6	214	3.96	0.0238500682622513	-0.00885374764684705
5	C	26	50	20120601	6	216	4	0.0235678831590832	-0.00907498014547695
5	C	26	50	20120601	6	218	4.04	0.0225259118195302	-0.00959411673102065
5	C	26	50	20120601	6	220	4.08	0.0214445546322650	-0.0101298703259223
5	C	26	50	20120601	6	222	4.12	0.0201744847872368	-0.00999039351333325
5	C	26	50	20120601	6	224	4.16	0.0196816384318176	-0.00954519201283035
5	C	26	50	20120601	6	226	4.2	0.0182499239766101	-0.0101825427100529
5	C	26	50	20120601	6	228	4.24	0.0168884888643848	-0.0111263605573094
5	C	26	50	20120601	6	230	4.28	0.0156594382837332	-0.0111267423949713
5	C	26	50	20120601	6	232	4.32	0.0145172487000826	-0.0114936601037290
5	C	26	50	20120601	6	234	4.36	0.0141366131197699	-0.0119280357994119
5	C	26	50	20120601	6	236	4.4	0.0136449617748109	-0.0124049793233222
5	C	26	50	20120601	6	238	4.44	0.0128925294489503	-0.0143222993605095
5	C	26	50	20120601	6	240	4.48	0.0123672905318849	-0.0143416740863139
5	C	26	50	20120601	6	242	4.52	0.0123551990059266	-0.0148382751787413
5	C	26	50	20120601	6	244	4.56	0.0120129593238323	-0.0155685750623508
5	C	26	50	20120601	6	246	4.6	0.0119619062142306	-0.0173625049662210
5	C	26	50	20120601	6	248	4.64	0.0116985089382386	-0.0188796025652568
5	C	26	50	20120601	6	250	4.68	0.0121279348864532	-0.0185805671074930
5	C	26	50	20120601	6	252	4.72	0.01220585805374	-0.0183518887744573
5	C	26	50	20120601	6	254	4.76	0.0122005547528811	-0.0179687076097323
5	C	26	50	20120601	6	256	4.8	0.0120440720222045	-0.0184999569344377
5	C	26	50	20120601	6	258	4.84	0.0117017616294321	-0.0176430142263177
5	C	26	50	20120601	6	260	4.88	0.0115618251974353	-0.0175252809472502
5	C	26	50	20120601	6	262	4.92	0.0114204038411980	-0.0164688634161574
5	C	26	50	20120601	6	264	4.96	0.0114208988159448	-0.0157947785216523
5	C	26	50	20120601	6	266	5	0.0114026554609902	-0.0155932530890141
5	C	26	50	20120601	6	268	5.04	0.011328055695575	-0.0148237087790488
5	C	26	50	20120601	6	270	5.08	0.0110635977594112	-0.0149307647457205
5	C	26	50	20120601	6	272	5.12	0.0111379853927921	-0.0147791610518341
5	C	26	50	20120601	6	274	5.16	0.0109589459557956	-0.0146144051718176
5	C	26	50	20120601	6	276	5.2	0.0107099029474617	-0.0146559830505515
5	C	26	50	20120601	6	278	5.24	0.0105304392463966	-0.0143464117017479
5	C	26	50	20120601	6	280	5.28	0.0107227015802012	-0.0137431789067177
5	C	26	50	20120601	6	282	5.32	0.0113025291407742	-0.0125577850987366
5	C	26	50	20120601	6	284	5.36	0.0111562994584248	-0.0131897971397611
5	C	26	50	20120601	6	286	5.4	0.0114589411607726	-0.0118832052294846
5	C	26	50	20120601	6	288	5.44	0.0115819070300210	-0.0119651589054242
5	C	26	50	20120601	6	290	5.48	0.0112619199983306	-0.0108452926828556
5	C	26	50	20120601	6	292	5.52	0.0110957499047518	-0.0107040127479745
5	C	26	50	20120601	6	294	5.56	0.0112012573075726	-0.00965905741780485
5	C	26	50	20120601	6	296	5.6	0.0109519880250688	-0.00818649340384815
5	C	26	50	20120601	6	298	5.64	0.0104509816573947	-0.00765366723102065
5	C	26	50	20120601	6	300	5.68	0.0104568435726107	-0.00717954506316735
5	C	26	50	20120601	6	302	5.72	0.0100830598570077	-0.00610388715655855
5	C	26	50	20120601	6	304	5.76	0.0103314028296282	-0.00519200932260815
5	C	26	50	20120601	6	306	5.8	0.0103099916362939	-0.00519025569779085
5	C	26	50	20120601	6	308	5.84	0.0105922262369367	-0.00446852594836935
5	C	26	50	20120601	6	310	5.88	0.010779425686188	-0.00515382555642405
5	C	26	50	20120601	6	312	5.92	0.010759167076907	-0.00425739093457485
5	C	26	50	20120601	6	314	5.96	0.0109988550625258	-0.00314698580073854
5	C	26	50	20120601	6	316	6	0.0110906375227238	-0.00298866459243088
5	C	26	50	20120601	6	318	6.04	0.0114245050605289	-0.00059386363017953
5	C	26	50	20120601	6	320	6.08	0.0115817231822579	0.00104846257980435
5	C	26	50	20120601	6	322	6.12	0.0116802966959824	0.00256543007119235
5	C	26	50	20120601	6	324	6.16	0.0118245563788394	0.00399176768643567
5	C	26	50	20120601	6	326	6.2	0.0114930944183040	0.00573993222521398
5	C	26	50	20120601	6	328	6.24	0.0109727274669610	0.00741583893623641
5	C	26	50	20120601	6	330	6.28	0.0104949184443505	0.0082062400678196
5	C	26	50	20120601	6	332	6.32	0.00971910492566314	0.00839029572032178
5	C	26	50	20120601	6	334	6.36	0.0093480506422355	0.00743429442322538
5	C	26	50	20120601	6	336	6.4	0.00889189605769206	0.00797236025730147
5	C	26	50	20120601	6	338	6.44	0.00743362267178323	0.00781893929898742
5	C	26	50	20120601	6	340	6.48	0.00656142059932525	0.00930254832086617
5	C	26	50	20120601	6	342	6.52	0.00585366327990001	0.0082329220351009
5	C	26	50	20120601	6	344	6.56	0.00454275801825827	0.00783648968929647
5	C	26	50	20120601	6	346	6.6	0.00435703642217962	0.00844390148540353
5	C	26	50	20120601	6	348	6.64	0.0039085468751442	0.00833058055265057
5	C	26	50	20120601	6	350	6.68	0.0034552136466577	0.00822661464261272
5	C	26	50	20120601	6	352	6.72	0.0036537550886793	0.0082482945365239
5	C	26	50	20120601	6	354	6.76	0.0032881455274668	0.00742419693839003
5	C	26	50	20120601	6	356	6.8	0.0030204702554486	0.00774476379764095
5	C	26	50	20120601	6	358	6.84	0.0028257896164523	0.00698619378491965
5	C	26	50	20120601	6	360	6.88	0.0022897036813636	0.0062392203234098
5	C	26	50	20120601	6	362	6.92	0.0010484413666009	0.00595249559470647
5	C	26	50	20120601	6	364	6.96	0.000394431233613601	0.00566462535301761
5	C	26	50	20120601	6	366	7	-3.53411969236991e-05	0.00517572465343743
5	C	26	50	20120601	6	368	7.04	-0.000198456589207799	0.00445396661974469
5	C	26	50	20120601	6	370	7.08	-0.000138416152417300	0.00476430871493966
5	C	26	50	20120601	6	372	7.12	-0.0002680076122054	0.00509401139380351
5	C	26	50	20120601	6	374	7.16	-0.000347253069172899	0.00491615282513166
5	C	26	50	20120601	6	376	7.2	-0.000281082016589499	0.00553035991740591
5	C	26	50	20120601	6	378	7.24	0.000556153625538802	0.00615518068246578
5	C	26	50	20120601	6	380	7.28	0.000648141146703401	0.00767014989009015
5	C	26	50	20120601	6	382	7.32	0.0008930546514352	0.00706625241468559
5	C	26	50	20120601	6	384	7.36	0.0013029856656924	0.00766045545612008
5	C	26	50	20120601	6	386	7.4	0.0010772983943411	0.00814654187071115
5	C	26	50	20120601	6	388	7.44	0.00121824598903500	0.00774018881676668
5	C	26	50	20120601	6	390	7.48	0.0012619522591802	0.00912357959454785
5	C	26	50	20120601	6	392	7.52	0.0011237835941363	0.00852876137021373
5	C	26	50	20120601	6	394	7.56	0.0013751176284413	0.00964545268333477
5	C	26	50	20120601	6	396	7.6	0.0013944428567711	0.00958982459285883
5	C	26	50	20120601	6	398	7.64	0.0017654476427241	0.00966285458121977
5	C	26	50	20120601	6	400	7.68	0.0019987716673122	0.00969578454401963
5	C	26	50	20120601	6	402	7.72	0.002387708681236	0.00863585976329224
5	C	26	50	20120601	6	404	7.76	0.0022681157113339	0.0101181464954902
5	C	26	50	20120601	6	406	7.8	0.0026225247011325	0.00943042151117594
5	C	26	50	20120601	6	408	7.84	0.0023764939676864	0.0091013764416186
5	C	26	50	20120601	6	410	7.88	0.003010570760512	0.0099258063799396
5	C	26	50	20120601	6	412	7.92	0.0030550831323877	0.0093558429589642
5	C	26	50	20120601	6	414	7.96	0.0030736234721904	0.00930282409251083
5	C	26	50	20120601	6	416	8	0.0030901697708702	0.00946220596099028
5	C	26	50	20120601	6	418	8.04	0.0032732255743838	0.0102853348228339
5	C	26	50	20120601	6	420	8.08	0.0030579115595124	0.0101933402306016
5	C	26	50	20120601	6	422	8.12	0.0038070558388405	0.0100095278228321
5	C	26	50	20120601	6	424	8.16	0.0046563617937237	0.00931876935042659
5	C	26	50	20120601	6	426	8.2	0.00519776517180699	0.0098261608923348
5	C	26	50	20120601	6	428	8.24	0.00650897448936464	0.0097003595248939
5	C	26	50	20120601	6	430	8.28	0.00817072492262771	0.00942210593542919
5	C	26	50	20120601	6	432	8.32	0.0091769894910512	0.0103669794931101
5	C	26	50	20120601	6	434	8.36	0.00974798458082036	0.00957065634223442
5	C	26	50	20120601	6	436	8.4	0.0105756947874993	0.0104877165617841
5	C	26	50	20120601	6	438	8.44	0.0113345540068941	0.0095522065120997
5	C	26	50	20120601	6	440	8.48	0.0112006491957408	0.0102470449906327
5	C	26	50	20120601	6	442	8.52	0.0119504058295414	0.00898086847554166
5	C	26	50	20120601	6	444	8.56	0.0125933384276946	0.00935614701488011
5	C	26	50	20120601	6	446	8.6	0.0134318327198934	0.00939665716237428
5	C	26	50	20120601	6	448	8.64	0.0144973719284634	0.00818645804850913
5	C	26	50	20120601	6	450	8.68	0.0152005061837533	0.00810878802545004
5	C	26	50	20120601	6	452	8.72	0.0158097380727151	0.00798002105216884
5	C	26	50	20120601	6	454	8.76	0.0161491039314293	0.00788300897163853
5	C	26	50	20120601	6	456	8.8	0.0167045364494727	0.0075109292419568
5	C	26	50	20120601	6	458	8.84	0.0171245847475552	0.00654984526131724
5	C	26	50	20120601	6	460	8.88	0.0177701308123716	0.0049441896090057
5	C	26	50	20120601	6	462	8.92	0.0181371263028752	0.00430006482881944
5	C	26	50	20120601	6	464	8.96	0.0186986185846121	0.00407729083740662
5	C	26	50	20120601	6	466	9	0.0198870529517523	0.00435634345753408
5	C	26	50	20120601	6	468	9.04	0.0202759970367439	0.00401157940423095
5	C	26	50	20120601	6	470	9.08	0.0206574599319907	0.00454078519033878
5	C	26	50	20120601	6	472	9.12	0.0212445070527995	0.00381613508991099
5	C	26	50	20120601	6	474	9.16	0.0224365971619985	0.00436125077859551
5	C	26	50	20120601	6	476	9.2	0.0230645999075737	0.00404549224545666
5	C	26	50	20120601	6	478	9.24	0.024554049631465	0.00477321826038261
5	C	26	50	20120601	6	480	9.28	0.0251571127208678	0.0049794671663191
5	C	26	50	20120601	6	482	9.32	0.02495474583116	0.00525094667282005
5	C	26	50	20120601	6	484	9.36	0.0254514671317401	0.00436359130204124
5	C	26	50	20120601	6	486	9.4	0.0255201979108715	0.00504650088917558
5	C	26	50	20120601	6	488	9.44	0.0254640607035131	0.00401588568452838
5	C	26	50	20120601	6	490	9.48	0.0256458932122952	0.00389428453136773
5	C	26	50	20120601	6	492	9.52	0.0262208275939424	0.00237196848428683
5	C	26	50	20120601	6	494	9.56	0.0267473180900104	0.00209150872166481
5	C	26	50	20120601	6	496	9.6	0.0273706185754907	-0.000398016264994291
5	C	26	50	20120601	6	498	9.64	0.0277843679663664	-0.00099755089155893
5	C	26	50	20120601	6	500	9.68	0.0278518895929019	-0.00226801671638461
5	C	26	50	20120601	6	502	9.72	0.0282831681608832	-0.0026342131762255
5	C	26	50	20120601	6	504	9.76	0.0279333058676877	-0.00324004812421051
5	C	26	50	20120601	6	506	9.8	0.0275230637264467	-0.0039133339880529
5	C	26	50	20120601	6	508	9.84	0.0273154288912191	-0.00373305004312158
5	C	26	50	20120601	6	510	9.88	0.026489726160692	-0.00476013678493065
5	C	26	50	20120601	6	512	9.92	0.026166619373883	-0.00525549478363665
5	C	26	50	20120601	6	514	9.96	0.0255107113662951	-0.00472841314629955
5	C	26	50	20120601	6	516	10	0.0249655398161748	-0.00609708125378955
5	C	26	50	20120601	6	518	10.04	0.0244827174064857	-0.00568300942222165
5	C	26	50	20120601	6	520	10.08	0.024260359900967	-0.00754854166586165
5	C	26	50	20120601	6	522	10.12	0.0238323269531114	-0.00775595729798715
5	C	26	50	20120601	6	524	10.16	0.0237804041021688	-0.00766886295574845
5	C	26	50	20120601	6	526	10.2	0.0236868750882213	-0.00918113101546865
5	C	26	50	20120601	6	528	10.24	0.0232097760008191	-0.00961396521836855
5	C	26	50	20120601	6	530	10.28	0.0231580652819109	-0.00967119137016995
5	C	26	50	20120601	6	532	10.32	0.0226581902850867	-0.0102751524851849
5	C	26	50	20120601	6	534	10.36	0.0222667571842253	-0.0113637928722963
5	C	26	50	20120601	6	536	10.4	0.0220172899118227	-0.0107081634647800
5	C	26	50	20120601	6	538	10.44	0.0224381598679849	-0.0114380390843208
5	C	26	50	20120601	6	540	10.48	0.0227897404306587	-0.0127451896089545
5	C	26	50	20120601	6	542	10.52	0.0227986641182372	-0.0133169420100863
5	C	26	50	20120601	6	544	10.56	0.0227986641182372	-0.0133169420100863
5	C	26	50	20120601	6	546	10.6	0.0229209653071113	-0.0147870452924444
5	C	26	50	20120601	6	548	10.64	0.0223523453890201	-0.0133561086546962
5	C	26	50	20120601	6	550	10.68	0.0216569836514691	-0.0134913004001913
5	C	26	50	20120601	6	552	10.72	0.0209111274186735	-0.0138086499235878
5	C	26	50	20120601	6	554	10.76	0.0202426003834685	-0.0134101528259823
5	C	26	50	20120601	6	556	10.8	0.0194177108257397	-0.0141475025642001
5	C	26	50	20120601	6	558	10.84	0.0187646270026358	-0.0134833878753097
5	C	26	50	20120601	6	560	10.88	0.0186734809385409	-0.0142465682242444
5	C	26	50	20120601	6	562	10.92	0.0179109369857093	-0.0137422596679022
5	C	26	50	20120601	6	564	10.96	0.0170167297502208	-0.0134847313781941
5	C	26	50	20120601	6	566	11	0.0161239367282947	-0.0144209407564851
5	C	26	50	20120601	6	568	11.04	0.0152071727864863	-0.0143436539853014
5	C	26	50	20120601	6	570	11.08	0.0141344917994263	-0.0145679482562937
5	C	26	50	20120601	6	572	11.12	0.0135370572800018	-0.0140210011610459
5	C	26	50	20120601	6	574	11.16	0.0125488048426155	-0.0153257545936914
5	C	26	50	20120601	6	576	11.2	0.0113380966118679	-0.0155333611446477
5	C	26	50	20120601	6	578	11.24	0.0106372123703558	-0.0158630143260369
5	C	26	50	20120601	6	580	11.28	0.0091670666615908	-0.0166532061540128
5	C	26	50	20120601	6	582	11.32	0.0088672533863677	-0.0165611408511024
5	C	26	50	20120601	6	584	11.36	0.00844793906512408	-0.0177294226749787
5	C	26	50	20120601	6	586	11.4	0.00764947408780824	-0.0175741420258302
5	C	26	50	20120601	6	588	11.44	0.00729351653415893	-0.0178282762029887
5	C	26	50	20120601	6	590	11.48	0.00725717124560594	-0.0182754505314109
5	C	26	50	20120601	6	592	11.52	0.00729733491077733	-0.0174379532597737
5	C	26	50	20120601	6	594	11.56	0.00766099992834157	-0.0170413370662061
5	C	26	50	20120601	6	596	11.6	0.0076273416455571	-0.0170150326939459
5	C	26	50	20120601	6	598	11.64	0.00776147980194819	-0.0175032899263552
5	C	26	50	20120601	6	600	11.68	0.00775653005447988	-0.0162109815730588
5	C	26	50	20120601	6	602	11.72	0.0081872287949006	-0.0161322805883126
5	C	26	50	20120601	6	604	11.76	0.00846356612498831	-0.0156101529410846
5	C	26	50	20120601	6	606	11.8	0.00888662811217222	-0.0157870003470593
5	C	26	50	20120601	6	608	11.84	0.00881273545353822	-0.0143396234766486
5	C	26	50	20120601	6	610	11.88	0.00902182692873508	-0.0144444874122986
5	C	26	50	20120601	6	612	11.92	0.00874888371119708	-0.0143303603778150
5	C	26	50	20120601	6	614	11.96	0.00861297778785303	-0.0136098185677860
5	C	26	50	20120601	6	616	12	0.00866095498295653	-0.0130219653452465
5	C	26	50	20120601	6	618	12.04	0.0086716605796237	-0.0127372417287338
5	C	26	50	20120601	6	620	12.08	0.00891404264207882	-0.0113487527110604
5	C	26	50	20120601	6	622	12.12	0.00874164293775773	-0.0114002230136630
5	C	26	50	20120601	6	624	12.16	0.00874621791863201	-0.0112085051520799
5	C	26	50	20120601	6	626	12.2	0.00864658657316282	-0.00998386691774285
5	C	26	50	20120601	6	628	12.24	0.00903340226674311	-0.00985407039698825
5	C	26	50	20120601	6	630	12.28	0.0085963961338342	-0.00788787513908535
5	C	26	50	20120601	6	632	12.32	0.00912727069194562	-0.00703013340030255
5	C	26	50	20120601	6	634	12.36	0.0086917424122094	-0.00748626677164255
5	C	26	50	20120601	6	636	12.4	0.0085943667373722	-0.00645749004462645
5	C	26	50	20120601	6	638	12.44	0.008533223214003	-0.00554498995670865
5	C	26	50	20120601	6	640	12.48	0.00827857991996209	-0.00433433829450355
5	C	26	50	20120601	6	642	12.52	0.00867401524520505	-0.00338089672395505
5	C	26	50	20120601	6	644	12.56	0.00874582900990235	-0.00264156001568202
5	C	26	50	20120601	6	646	12.6	0.00883066202465487	-0.000600207792220329
5	C	26	50	20120601	6	648	12.64	0.00880629371076162	-0.00105496089112346
5	C	26	50	20120601	6	650	12.68	0.0089047300457706	-0.00085604468250787
5	C	26	50	20120601	6	652	12.72	0.00942070020714817	0.0025259112874054
5	C	26	50	20120601	6	654	12.76	0.0096590644888726	0.00312872123258049
5	C	26	50	20120601	6	656	12.8	0.0100162135174482	0.00259295703107716
5	C	26	50	20120601	6	658	12.84	0.0105450954486502	0.00316040173769799
5	C	26	50	20120601	6	660	12.88	0.0103420582217139	0.00242510826599978
5	C	26	50	20120601	6	662	12.92	0.0104152154892955	0.00262154252981341
5	C	26	50	20120601	6	664	12.96	0.0107366327151614	0.00255509386710768
5	C	26	50	20120601	6	666	13	0.0107189977548814	0.00336038921308708
5	C	26	50	20120601	6	668	13.04	0.0113366067378799	0.00247010571312737
5	C	26	50	20120601	6	670	13.08	0.0115222526735330	0.00258186888964137
5	C	26	50	20120601	6	672	13.12	0.0123276501257316	0.00330106436835909
5	C	26	50	20120601	6	674	13.16	0.0126286357839979	0.0035298148262865
5	C	26	50	20120601	6	676	13.2	0.0128461291019688	0.00301980557507433
5	C	26	50	20120601	6	678	13.24	0.0133862787797290	0.00381662511491035
5	C	26	50	20120601	6	680	13.28	0.0144337040338854	0.0044761980569452
5	C	26	50	20120601	6	682	13.32	0.0146349551090925	0.00408080657232268
5	C	26	50	20120601	6	684	13.36	0.0146369866268748	0.00476751544419234
5	C	26	50	20120601	6	686	13.4	0.0148973572737113	0.00503186003113908
5	C	26	50	20120601	6	688	13.44	0.0150138179727047	0.00601110696869224
5	C	26	50	20120601	6	690	13.48	0.0151779332139774	0.0071164506321888
5	C	26	50	20120601	6	692	13.52	0.0150965079589355	0.00680575689279156
5	C	26	50	20120601	6	694	13.56	0.0151828758903779	0.00812368888664998
5	C	26	50	20120601	6	696	13.6	0.0150001290925277	0.0081345804524006
5	C	26	50	20120601	6	698	13.64	0.0144782093346933	0.00772931351447203
5	C	26	50	20120601	6	700	13.68	0.0143150303027989	0.0082850640891456
5	C	26	50	20120601	6	702	13.72	0.0139946402202432	0.00836517928745403
5	C	26	50	20120601	6	704	13.76	0.0134755814164454	0.00858873816739397
5	C	26	50	20120601	6	706	13.8	0.0122551158192242	0.00882617118948757
5	C	26	50	20120601	6	708	13.84	0.0123526703920771	0.0088664501130643
5	C	26	50	20120601	6	710	13.88	0.0124674734206434	0.0100017637903747
5	C	26	50	20120601	6	712	13.92	0.0125310776756111	0.0104813448225788
5	C	26	50	20120601	6	714	13.96	0.0125328030161572	0.0098586948753372
5	C	26	50	20120601	6	716	14	0.0131000652892285	0.0105027348027097
5	C	26	50	20120601	6	718	14.04	0.0135890366994868	0.0100639679739156
5	C	26	50	20120601	6	720	14.08	0.0142915402155278	0.0107247521898667
5	C	26	50	20120601	6	722	14.12	0.0147325839281573	0.0103941161300516
5	C	26	50	20120601	6	724	14.16	0.0152513245339036	0.0109426824998284
5	C	26	50	20120601	6	726	14.2	0.0152374369567211	0.0100745816467013
5	C	26	50	20120601	6	728	14.24	0.0157720308965015	0.0108766316553977
5	C	26	50	20120601	6	730	14.28	0.0158754664764535	0.0103742181452291
5	C	26	50	20120601	6	732	14.32	0.0161528078981705	0.00964514862741886
5	C	26	50	20120601	6	734	14.36	0.0167113656867654	0.0101906673669687
5	C	26	50	20120601	6	736	14.4	0.0166551082712542	0.0106875230178372
5	C	26	50	20120601	6	738	14.44	0.0170682057096776	0.0100680776785279
5	C	26	50	20120601	6	740	14.48	0.0173419762421496	0.0104916841379333
5	C	26	50	20120601	6	742	14.52	0.0177977588885261	0.0097377569883373
5	C	26	50	20120601	6	744	14.56	0.0183372018837693	0.00993285651739075
5	C	26	50	20120601	6	746	14.6	0.0184384923845898	0.0100125712104183
5	C	26	50	20120601	6	748	14.64	0.0190983432195897	0.00944327246981722
5	C	26	50	20120601	6	750	14.68	0.0201049761906462	0.0087409641152478
5	C	26	50	20120601	6	752	14.72	0.0203987154186189	0.00856386922189964
5	C	26	50	20120601	6	754	14.76	0.0208084767272487	0.00843772844320377
5	C	26	50	20120601	6	756	14.8	0.0211689951196366	0.008569568502556
5	C	26	50	20120601	6	758	14.84	0.0214644738302910	0.0088522202961997
5	C	26	50	20120601	6	760	14.88	0.0212931701414808	0.00943941590943263
5	C	26	50	20120601	6	762	14.92	0.0216007403780935	0.00979762913371393
5	C	26	50	20120601	6	764	14.96	0.0221955515313598	0.0103905593829423
5	C	26	50	20120601	6	766	15	0.0225463613476421	0.0104635469448964
5	C	26	50	20120601	6	768	15.04	0.0230080596493500	0.0107938506645242
5	C	26	50	20120601	6	770	15.08	0.0232690881176250	0.0106551092429876
5	C	26	50	20120601	6	772	15.12	0.0230765924385826	0.0121050811952853
5	C	26	50	20120601	6	774	15.16	0.0231526912703739	0.0129765054502840
5	C	26	50	20120601	6	776	15.2	0.0233149199507544	0.0139210403038167
5	C	26	50	20120601	6	778	15.24	0.0232560808883851	0.0138722577140894
5	C	26	50	20120601	6	780	15.28	0.0233670153357516	0.0131785258576690
5	C	26	50	20120601	6	782	15.32	0.0238979040359986	0.0136524358934880
5	C	26	50	20120601	6	784	15.36	0.0239927624106948	0.0136876851665302
5	C	26	50	20120601	6	786	15.4	0.0240170091022217	0.0134237292761810
5	C	26	50	20120601	6	788	15.44	0.0239209634952399	0.0142865614766815
5	C	26	50	20120601	6	790	15.48	0.0235141642569165	0.0133836575348912
5	C	26	50	20120601	6	792	15.52	0.0235171765318043	0.0133488254548500
5	C	26	50	20120601	6	794	15.56	0.0234076810467376	0.0129473655798313
5	C	26	50	20120601	6	796	15.6	0.0232702831280852	0.0128661260817408
5	C	26	50	20120601	6	798	15.64	0.023531509586259	0.0127529677835475
5	C	26	50	20120601	6	800	15.68	0.0236376745983863	0.0126339334280025
5	C	26	50	20120601	6	802	15.72	0.0237374190809405	0.0123722614925566
5	C	26	50	20120601	6	804	15.76	0.0239207860114378	0.0118557058467642
5	C	26	50	20120601	6	806	15.8	0.0245385003533468	0.0117292892964237
5	C	26	50	20120601	6	808	15.84	0.0243972982002116	0.0108034673167484
5	C	26	50	20120601	6	810	15.88	0.0246316828849715	0.0099154331234596
5	C	26	50	20120601	6	812	15.92	0.0250389905330706	0.00950699410451063
5	C	26	50	20120601	6	814	15.96	0.02554385770377	0.00924523024518318
5	C	26	50	20120601	6	816	16	0.0255790857636087	0.00822920265343186
5	C	26	50	20120601	6	818	16.04	0.0260699310068371	0.00809534733975324
5	C	26	50	20120601	6	820	16.08	0.0260283955545102	0.00774226063963555
5	C	26	50	20120601	6	822	16.12	0.0260993961464092	0.00824096183920299
5	C	26	50	20120601	6	824	16.16	0.026505020880369	0.00784919639815439
5	C	26	50	20120601	6	826	16.2	0.0271198855819498	0.00702658372426102
5	C	26	50	20120601	6	828	16.24	0.027017043971694	0.00739756022594274
5	C	26	50	20120601	6	830	16.28	0.0273372289932831	0.00700369467775402
5	C	26	50	20120601	6	832	16.32	0.0282182981847772	0.00633532320604087
5	C	26	50	20120601	6	834	16.36	0.0288711628047789	0.00605425533158702
5	C	26	50	20120601	6	836	16.4	0.0291889578054476	0.00727569037220523
5	C	26	50	20120601	6	838	16.44	0.0295759361335875	0.00673413850169789
5	C	26	50	20120601	6	840	16.48	0.0295796130888497	0.0065924343027481
5	C	26	50	20120601	6	842	16.52	0.0297442275475099	0.00617665551541042
5	C	26	50	20120601	6	844	16.56	0.0296188575152056	0.00564172923544279
5	C	26	50	20120601	6	846	16.6	0.030070274484315	0.00538335241759723
5	C	26	50	20120601	6	848	16.64	0.0301670774026595	0.00487939741464558
5	C	26	50	20120601	6	850	16.68	0.0302194033044673	0.00512631910263592
5	C	26	50	20120601	6	852	16.72	0.030635818487908	0.00425565852296093
5	C	26	50	20120601	6	854	16.76	0.0306921961115721	0.00328460999356087
5	C	26	50	20120601	6	856	16.8	0.0308946195698223	0.0037059537112665
5	C	26	50	20120601	6	858	16.84	0.0310519013311616	0.00244237510648958
5	C	26	50	20120601	6	860	16.88	0.0319478480493319	0.00066163981515625
5	C	26	50	20120601	6	862	16.92	0.0320059651556776	0.000554718198773028
5	C	26	50	20120601	6	864	16.96	0.0323014792216711	-0.000733545503735122
5	C	26	50	20120601	6	866	17	0.032492751605982	-0.00167350254796639
5	C	26	50	20120601	6	868	17.04	0.0327994026037792	-0.00225427056055834
5	C	26	50	20120601	6	870	17.08	0.0326514475808837	-0.00224213660819318
5	C	26	50	20120601	6	872	17.12	0.0329561681771683	-0.00261892552761624
5	C	26	50	20120601	6	874	17.16	0.0328976550910251	-0.0028460128703943
5	C	26	50	20120601	6	876	17.2	0.0334993322511367	-0.0035802018413003
5	C	26	50	20120601	6	878	17.24	0.0334279356794403	-0.0034560126773205
5	C	26	50	20120601	6	880	17.28	0.0338252519087212	-0.00435779302643555
5	C	26	50	20120601	6	882	17.32	0.0339090157780206	-0.00444019925071505
5	C	26	50	20120601	6	884	17.36	0.0346425329974844	-0.00492318853760445
5	C	26	50	20120601	6	886	17.4	0.0353418262487389	-0.00612205272976725
5	C	26	50	20120601	6	888	17.44	0.0353067678945276	-0.00590721954750715
5	C	26	50	20120601	6	890	17.48	0.0361590861242987	-0.00589918681447285
5	C	26	50	20120601	6	892	17.52	0.0366657139908832	-0.00680295413364295
5	C	26	50	20120601	6	894	17.56	0.0371661263888611	-0.00619760708933695
5	C	26	50	20120601	6	896	17.6	0.0372971744886184	-0.00613642113956095
5	C	26	50	20120601	6	898	17.64	0.0370629877937572	-0.00671157472431025
5	C	26	50	20120601	6	900	17.68	0.037066190987476	-0.00726005624127325
5	C	26	50	20120601	6	902	17.72	0.0366549659678092	-0.00783688566909395
5	C	26	50	20120601	6	904	17.76	0.0362705473662171	-0.00753922906955345
5	C	26	50	20120601	6	906	17.8	0.0357992182701494	-0.00735690865709235
5	C	26	50	20120601	6	908	17.84	0.035292922743752	-0.00750257972508455
5	C	26	50	20120601	6	910	17.88	0.0353296710831703	-0.00831082398918425
5	C	26	50	20120601	6	912	17.92	0.0348200875102404	-0.00915373769876545
5	C	26	50	20120601	6	914	17.96	0.0349320225137022	-0.00950481621562455
5	C	26	50	20120601	6	916	18	0.0349768530836294	-0.0102247923402287
5	C	26	50	20120601	6	918	18.04	0.0349629018668366	-0.0113517296306092
5	C	26	50	20120601	6	920	18.08	0.0354631304170514	-0.0111261413542073
5	C	26	50	20120601	6	922	18.12	0.0358967636506141	-0.0126489311628316
5	C	26	50	20120601	6	924	18.16	0.036480048963347	-0.0135043253071006
5	C	26	50	20120601	6	926	18.2	0.03675724189264	-0.0143467652551386
5	C	26	50	20120601	6	928	18.24	0.0370919650296503	-0.0142603780196810
5	C	26	50	20120601	6	930	18.28	0.0372507529284335	-0.0138696590966685
5	C	26	50	20120601	6	932	18.32	0.0374034597088986	-0.0153171349620286
5	C	26	50	20120601	6	934	18.36	0.0369970500864116	-0.0135781826103957
5	C	26	50	20120601	6	936	18.4	0.0371056334037306	-0.0142742868100669
5	C	26	50	20120601	6	938	18.44	0.0367571499687584	-0.0141178960032719
5	C	26	50	20120601	6	940	18.48	0.0362338909506804	-0.0139279671218451
5	C	26	50	20120601	6	942	18.52	0.0357749220811478	-0.0139094974927205
5	C	26	50	20120601	6	944	18.56	0.0354045395491623	-0.0133327812019848
5	C	26	50	20120601	6	946	18.6	0.0352298841742092	-0.0139107702849267
5	C	26	50	20120601	6	948	18.64	0.0345166043508229	-0.0132194531981641
5	C	26	50	20120601	6	950	18.68	0.0340304417808315	-0.0141160205439561
5	C	26	50	20120601	6	952	18.72	0.0333863867920846	-0.0146251595588527
5	C	26	50	20120601	6	954	18.76	0.0321453359022495	-0.0152344812503758
5	C	26	50	20120601	6	956	18.8	0.0324300807319655	-0.0149215935707685
5	C	26	50	20120601	6	958	18.84	0.0318884935061191	-0.0156938390286379
5	C	26	50	20120601	6	960	18.88	0.0321081774408981	-0.0162693673799814
5	C	26	50	20120601	6	962	18.92	0.0316939684306147	-0.0163962081943905
5	C	26	50	20120601	6	964	18.96	0.0317888338763786	-0.0164355516156958
5	C	26	50	20120601	6	966	19	0.0318460953835191	-0.0170392935276085
5	C	26	50	20120601	6	968	19.04	0.0315601343301395	-0.0170552812119312
5	C	26	50	20120601	6	970	19.08	0.0313245051374447	-0.0165480240203114
5	C	26	50	20120601	6	972	19.12	0.0314647526964252	-0.0170279091084313
5	C	26	50	20120601	6	974	19.16	0.0315046547320876	-0.0168748699877792
5	C	26	50	20120601	6	976	19.2	0.031194185357672	-0.0172252201846537
5	C	26	50	20120601	6	978	19.24	0.0309393865001392	-0.0154827252280470
5	C	26	50	20120601	6	980	19.28	0.0304706312727551	-0.0158762442939129
5	C	26	50	20120601	6	982	19.32	0.030562491514699	-0.0165489079037877
5	C	26	50	20120601	6	984	19.36	0.0304490786580645	-0.0168863321887023
5	C	26	50	20120601	6	986	19.4	0.0303373769998405	-0.0167266462643069
5	C	26	50	20120601	6	988	19.44	0.0304817328492197	-0.0171772500606180
5	C	26	50	20120601	6	990	19.48	0.0303730646790869	-0.0167175458000329
5	C	26	50	20120601	6	992	19.52	0.030644013855502	-0.0173910084405706
5	C	26	50	20120601	6	994	19.56	0.0306331314821395	-0.0178465195579433
5	C	26	50	20120601	6	996	19.6	0.0309870242839878	-0.0178214314093467
5	C	26	50	20120601	6	998	19.64	0.0311030534357127	-0.0176656628565192
5	C	26	50	20120601	6	1000	19.68	0.0313092811284457	-0.0177592484390092
5	C	26	50	20120601	6	1002	19.72	0.0313088427222414	-0.0168393166588212
5	C	26	50	20120601	6	1004	19.76	0.0317760493857748	-0.0174626100732337
5	C	26	50	20120601	6	1006	19.8	0.0316743532885045	-0.0175350319497628
5	C	26	50	20120601	6	1008	19.84	0.0316400303253457	-0.0182853712395510
5	C	26	50	20120601	6	1010	19.88	0.0315366725271397	-0.0181173414551377
5	C	26	50	20120601	6	1012	19.92	0.0313595493495203	-0.0173223342299818
5	C	26	50	20120601	6	1014	19.96	0.0312739965000645	-0.0188517991266205
5	C	26	50	20120601	6	1016	20	0.0308366863112397	-0.0194879477423150
5	C	26	50	20120601	6	1018	20.04	0.0308137336251224	-0.0200125219790060
5	C	26	50	20120601	6	1020	20.08	0.0308829240236615	-0.0204718231887258
5	C	26	50	20120601	6	1022	20.12	0.0311760480687346	-0.0199906087398571
5	C	26	50	20120601	6	1024	20.16	0.0312964754246384	-0.0212187754370321
5	C	26	50	20120601	6	1026	20.2	0.0311506134378153	-0.0217056043137435
5	C	26	50	20120601	6	1028	20.24	0.0311643878779128	-0.0221992496998255
5	C	26	50	20120601	6	1030	20.28	0.0312957612467895	-0.0220510471895565
5	C	26	50	20120601	6	1032	20.32	0.0311615594507881	-0.0216339885389450
5	C	26	50	20120601	6	1034	20.36	0.0309895203709254	-0.0221649550209380
5	C	26	50	20120601	6	1036	20.4	0.0314045708382784	-0.0239545220759683
5	C	26	50	20120601	6	1038	20.44	0.0316240567831587	-0.0228586479864853
5	C	26	50	20120601	6	1040	20.48	0.0319142180508186	-0.0236514914648907
5	C	26	50	20120601	6	1042	20.52	0.032232062548962	-0.0231466879338017
5	C	26	50	20120601	6	1044	20.56	0.0324159315252739	-0.0236323076579171
5	C	26	50	20120601	6	1046	20.6	0.0329719295873209	-0.0242024478555879
5	C	26	50	20120601	6	1048	20.64	0.0329563732381348	-0.0235339491046542
5	C	26	50	20120601	6	1050	20.68	0.0329141306790267	-0.0237645649102702
5	C	26	50	20120601	6	1052	20.72	0.0322785053223503	-0.0251989380869750
5	C	26	50	20120601	6	1054	20.76	0.0320030306625357	-0.0241682451005819
5	C	26	50	20120601	6	1056	20.8	0.0314784281415734	-0.0248048533356841
5	C	26	50	20120601	6	1058	20.84	0.0308486505579774	-0.0250192763960111
5	C	26	50	20120601	6	1060	20.88	0.0301592285173883	-0.0247942679471698
5	C	26	50	20120601	6	1062	20.92	0.0296373837128726	-0.0244858279692162
5	C	26	50	20120601	6	1064	20.96	0.0298198243334866	-0.0232775168304569
5	C	26	50	20120601	6	1066	21	0.0294972351488415	-0.0241795093116062
5	C	26	50	20120601	6	1068	21.04	0.0286193620799984	-0.0237843073316010
5	C	26	50	20120601	6	1070	21.08	0.0282327160920456	-0.0231235867552603
5	C	26	50	20120601	6	1072	21.12	0.0273186391560057	-0.0236551189226782
5	C	26	50	20120601	6	1074	21.16	0.0267385287527203	-0.0231157378699891
5	C	26	50	20120601	6	1076	21.2	0.0257486499697372	-0.0240148241422678
5	C	26	50	20120601	6	1078	21.24	0.0262338666429874	-0.0238113188106423
5	C	26	50	20120601	6	1080	21.28	0.0267598833775121	-0.0232219453085234
5	C	26	50	20120601	6	1082	21.32	0.0268926780310189	-0.0244486341525258
5	C	26	50	20120601	6	1084	21.36	0.0273732985101914	-0.0250109961756034
5	C	26	50	20120601	6	1086	21.4	0.0274837485894128	-0.0237960453041687
5	C	26	50	20120601	6	1088	21.44	0.0273657324676327	-0.0239999041891849
5	C	26	50	20120601	6	1090	21.48	0.0273936631854896	-0.0239477904194113
5	C	26	50	20120601	6	1092	21.52	0.0276383928424583	-0.0248487151693211
5	C	26	50	20120601	6	1094	21.56	0.02739627948058	-0.0253176683866040
5	C	26	50	20120601	6	1096	21.6	0.0276594646245376	-0.0263595195180043
5	C	26	50	20120601	6	1098	21.64	0.0277680055154498	-0.0263192851421548
5	C	26	50	20120601	6	1100	21.68	0.0274358774603264	-0.0276463124384075
5	C	26	50	20120601	6	1102	21.72	0.0270864959997422	-0.0274619697005523
5	C	26	50	20120601	6	1104	21.76	0.026635291162667	-0.0276727582320239
5	C	26	50	20120601	6	1106	21.8	0.0263614994169916	-0.0273654496249202
5	C	26	50	20120601	6	1108	21.84	0.0260879905140286	-0.0270582824391728
5	C	26	50	20120601	6	1110	21.88	0.0262548677143887	-0.0276379685783896
5	C	26	50	20120601	6	1112	21.92	0.0261564384504475	-0.0275548128209221
5	C	26	50	20120601	6	1114	21.96	0.026985662572745	-0.0271986431352383
5	C	26	50	20120601	6	1116	22	0.0272427665983844	-0.0268996783881527
5	C	26	50	20120601	6	1118	22.04	0.0273910468903992	-0.0277789656705581
5	C	26	50	20120601	6	1120	22.08	0.0275564391665187	-0.0275127399674414
5	C	26	50	20120601	6	1122	22.12	0.0277040830624305	-0.0286873857523485
5	C	26	50	20120601	6	1124	22.16	0.0279326906847881	-0.0291845525302009
5	C	26	50	20120601	6	1126	22.2	0.0279543281522924	-0.0291872395359693
5	C	26	50	20120601	6	1128	22.24	0.0282971335198117	-0.0306827703781788
5	C	26	50	20120601	6	1130	22.28	0.0282534343207343	-0.0309691486245594
5	C	26	50	20120601	6	1132	22.32	0.028458212444566	-0.0315892812716601
5	C	26	50	20120601	6	1134	22.36	0.02808634498834	-0.0323411479120956
5	C	26	50	20120601	6	1136	22.4	0.0284437874662298	-0.0311682698941416
5	C	26	50	20120601	6	1138	22.44	0.0291558439948846	-0.0318265863074262
5	C	26	50	20120601	6	1140	22.48	0.0294181806107048	-0.0311114185089341
5	C	26	50	20120601	6	1142	22.52	0.0296373130021945	-0.0318416476818654
5	C	26	50	20120601	6	1144	22.56	0.0302276764538072	-0.0317889682266672
5	C	26	50	20120601	6	1146	22.6	0.0303233480013017	-0.0323729677172490
5	C	26	50	20120601	6	1148	22.64	0.0305110848517067	-0.0319858267545494
5	C	26	50	20120601	6	1150	22.68	0.0308389702661429	-0.0326017874716410
5	C	26	50	20120601	6	1152	22.72	0.0311139640933464	-0.0324303140772032
5	C	26	50	20120601	6	1154	22.76	0.0311945035557235	-0.0312150096523780
5	C	26	50	20120601	6	1156	22.8	0.0312384148868352	-0.0309147014024080
5	C	26	50	20120601	6	1158	22.84	0.0308741134731679	-0.0298572939218216
5	C	26	50	20120601	6	1160	22.88	0.0309209239420825	-0.0303180447004429
5	C	26	50	20120601	6	1162	22.92	0.0309592491296228	-0.0299429952637014
5	C	26	50	20120601	6	1164	22.96	0.0311146712001276	-0.0291172359646319
5	C	26	50	20120601	6	1166	23	0.0312833161674406	-0.0291491264804633
5	C	26	50	20120601	6	1168	23.04	0.0311974734042045	-0.0288384237608100
5	C	26	50	20120601	6	1170	23.08	0.0309781995913586	-0.0276893045307037
5	C	26	50	20120601	6	1172	23.12	0.0309865434513766	-0.0279004466155661
5	C	26	50	20120601	6	1174	23.16	0.0306586580369404	-0.0269322053000874
5	C	26	50	20120601	6	1176	23.2	0.0314186564053597	-0.0272509690370462
5	C	26	50	20120601	6	1178	23.24	0.0307582186717314	-0.0259241538728277
5	C	26	50	20120601	6	1180	23.28	0.0303894624853427	-0.0256099863299466
5	C	26	50	20120601	6	1182	23.32	0.0303807650719341	-0.0248255927775764
5	C	26	50	20120601	6	1184	23.36	0.0298673772645214	-0.0235601827662361
5	C	26	50	20120601	6	1186	23.4	0.0298865540004272	-0.0225164083043910
5	C	26	50	20120601	6	1188	23.44	0.029786583243703	-0.0223120403024926
5	C	26	50	20120601	6	1190	23.48	0.0300661449807129	-0.0211054615753471
5	C	26	50	20120601	6	1192	23.52	0.0296085620404715	-0.0208808278930996
5	C	26	50	20120601	6	1194	23.56	0.029587532684799	-0.0210552994202896
5	C	26	50	20120601	6	1196	23.6	0.0292941116548778	-0.0207495181638334
5	C	26	50	20120601	6	1198	23.64	0.02937385915766	-0.0198020092191791
5	C	26	50	20120601	6	1200	23.68	0.028608550417314	-0.0191828028819618
5	C	26	50	20120601	6	1202	23.72	0.0284072795431171	-0.0198333694049247
5	C	26	50	20120601	6	1204	23.76	0.0282691603755479	-0.0184400367058000
5	C	26	50	20120601	6	1206	23.8	0.0280243600079011	-0.0177875185681211
5	C	26	50	20120601	6	1208	23.84	0.0276309894344592	-0.0159503915109881
5	C	26	50	20120601	6	1210	23.88	0.026887113100651	-0.0145484816066076
5	C	26	50	20120601	6	1212	23.92	0.0264045410067624	-0.0150174772502975
5	C	26	50	20120601	6	1214	23.96	0.0257477236598539	-0.0138697580916178
5	C	26	50	20120601	6	1216	24	0.0249173186692318	-0.0133412452701557
5	C	26	50	20120601	6	1218	24.04	0.0245918162046482	-0.0126828793593963
5	C	26	50	20120601	6	1220	24.08	0.0242962314279766	-0.0122881864962736
5	C	26	50	20120601	6	1222	24.12	0.0234967623590315	-0.0107677796375018
5	C	26	50	20120601	6	1224	24.16	0.0230029614094577	-0.0105970416341166
5	C	26	50	20120601	6	1226	24.2	0.0223019428176571	-0.0100039133949895
5	C	26	50	20120601	6	1228	24.24	0.0220041730810317	-0.0102685905342555
5	C	26	50	20120601	6	1230	24.28	0.0215065183995004	-0.00892041367417735
5	C	26	50	20120601	6	1232	24.32	0.0211332791561189	-0.00869289499626275
5	C	26	50	20120601	6	1234	24.36	0.0208442563303767	-0.00785507245550605
5	C	26	50	20120601	6	1236	24.4	0.0208990146795118	-0.00708217645939795
5	C	26	50	20120601	6	1238	24.44	0.0208989298266980	-0.00575403193443085
5	C	26	50	20120601	6	1240	24.48	0.0205704221582944	-0.00622084968923455
5	C	26	50	20120601	6	1242	24.52	0.0199997162751987	-0.00561224288266735
5	C	26	50	20120601	6	1244	24.56	0.0195953784755806	-0.0041986091478548
5	C	26	50	20120601	6	1246	24.6	0.0192902831127021	-0.00406331840741038
5	C	26	50	20120601	6	1248	24.64	0.0189565074987786	-0.00240291147703157
5	C	26	50	20120601	6	1250	24.68	0.018338517385225	-0.00154458991068828
5	C	26	50	20120601	6	1252	24.72	0.0182244893456909	-0.00084207932357944
5	C	26	50	20120601	6	1254	24.76	0.0173724539586323	0.00050095687019942
5	C	26	50	20120601	6	1256	24.8	0.0166930233368614	0.00124020872565871
5	C	26	50	20120601	6	1258	24.84	0.0162124099287567	0.0018307772382379
5	C	26	50	20120601	6	1260	24.88	0.0155379078412507	0.00274245708228953
5	C	26	50	20120601	6	1262	24.92	0.0147996077515189	0.00400228519269904
5	C	26	50	20120601	6	1264	24.96	0.0145588541559808	0.00442875755588861
5	C	26	50	20120601	6	1266	25	0.0139997568449119	0.00532377442864158
5	C	26	50	20120601	6	1268	25.04	0.0139123237985250	0.00648439757897096
5	C	26	50	20120601	6	1270	25.08	0.0145772396393984	0.007976850385362
5	C	26	50	20120601	6	1272	25.12	0.0148699182071994	0.00809789999523333
5	C	26	50	20120601	6	1274	25.16	0.0153945631545685	0.00984875295399371
5	C	26	50	20120601	6	1276	25.2	0.0159013465846449	0.00985371684359764
5	C	26	50	20120601	6	1278	25.24	0.0160762989444461	0.0105825742293735
5	C	26	50	20120601	6	1280	25.28	0.0156595655629538	0.0102925260987986
5	C	26	50	20120601	6	1282	25.32	0.0153451081062924	0.0101753797183594
5	C	26	50	20120601	6	1284	25.36	0.0147020934837526	0.0109279817498475
5	C	26	50	20120601	6	1286	25.4	0.0144106594238865	0.0107107656177348
5	C	26	50	20120601	6	1288	25.44	0.0138353785599166	0.0109642563277224
5	C	26	50	20120601	6	1290	25.48	0.0132346559939595	0.0118078135044745
5	C	26	50	20120601	6	1292	25.52	0.0132205280004714	0.0112172944893700
5	C	26	50	20120601	6	1294	25.56	0.0122836680839418	0.0114792492675283
5	C	26	50	20120601	6	1296	25.6	0.0115812989181892	0.0109429087739983
5	C	26	50	20120601	6	1298	25.64	0.0115105670268671	0.0113450757557982
5	C	26	50	20120601	6	1300	25.68	0.0106040278491147	0.0119024738892719
5	C	26	50	20120601	6	1302	25.72	0.0106541334356296	0.0115399968111001
5	C	26	50	20120601	6	1304	25.76	0.00915666299951921	0.0110835714046594
5	C	26	50	20120601	6	1306	25.8	0.00848111439397701	0.0117721024907042
5	C	26	50	20120601	6	1308	25.84	0.00728807464037092	0.0131666917185790
5	C	26	50	20120601	6	1310	25.88	0.00713512673649349	0.0134425333668131
5	C	26	50	20120601	6	1312	25.92	0.00720897201897314	0.0128487849950389
5	C	26	50	20120601	6	1314	25.96	0.00679781134602338	0.0138811969580171
5	C	26	50	20120601	6	1316	26	0.00662523981475446	0.0145357989393802
5	C	26	50	20120601	6	1318	26.04	0.00709465689408584	0.0155751440843480
5	C	26	50	20120601	6	1320	26.08	0.00721856321535316	0.0156881609611850
5	C	26	50	20120601	6	1322	26.12	0.00704549883065775	0.0147583508992638
5	C	26	50	20120601	6	1324	26.16	0.0067225348794186	0.0157968503445212
5	C	26	50	20120601	6	1326	26.2	0.00622038299875898	0.0151802885866656
5	C	26	50	20120601	6	1328	26.24	0.00629690609461899	0.0154399523388529
5	C	26	50	20120601	6	1330	26.28	0.0062320559175028	0.0145835668308765
5	C	26	50	20120601	6	1332	26.32	0.00595335755787272	0.0151812566158490
5	C	26	50	20120601	6	1334	26.36	0.0057709763342284	0.0149728538626571
5	C	26	50	20120601	6	1336	26.4	0.00529772602903621	0.0143383832113543
5	C	26	50	20120601	6	1338	26.44	0.0053928658322313	0.0149819550340377
5	C	26	50	20120601	6	1340	26.48	0.00466004582005368	0.0135138853907823
5	C	26	50	20120601	6	1342	26.52	0.0038525440180743	0.0129429815177879
5	C	26	50	20120601	6	1344	26.56	0.0030633492106598	0.0127309272651779
5	C	26	50	20120601	6	1346	26.6	0.0031646776124038	0.0120999758843251
5	C	26	50	20120601	6	1348	26.64	0.0025800275835831	0.0124826479321677
5	C	26	50	20120601	6	1350	26.68	0.002799831726515	0.0121642023932603
5	C	26	50	20120601	6	1352	26.72	0.0026260319507671	0.0117832203306248
5	C	26	50	20120601	6	1354	26.76	0.0024854025541248	0.0124185699156565
5	C	26	50	20120601	6	1356	26.8	0.0015358642130084	0.0102635559339734
5	C	26	50	20120601	6	1358	26.84	0.0013338438056234	0.0106894463482820
5	C	26	50	20120601	6	1360	26.88	0.0010068988432062	0.0100530714584176
5	C	26	50	20120601	6	1362	26.92	0.0005830873228342	0.0105886624187595
5	C	26	50	20120601	6	1364	26.96	0.000125709443559300	0.00981563207236294
5	C	26	50	20120601	6	1366	27	-0.0005073703287048	0.0100405556683906
5	C	26	50	20120601	6	1368	27.04	-0.0012493516163395	0.00896453713732337
5	C	26	50	20120601	6	1370	27.08	-0.0018489428114466	0.0084633752061574
5	C	26	50	20120601	6	1372	27.12	-0.0021669852994887	0.00815791921882044
5	C	26	50	20120601	6	1374	27.16	-0.0022703855241016	0.00748982351875196
5	C	26	50	20120601	6	1376	27.2	-0.00222930262011470	0.00791175413508597
5	C	26	50	20120601	6	1378	27.24	-0.0025178728975169	0.00693036063347716
5	C	26	50	20120601	6	1380	27.28	-0.0030343436904955	0.00656308937132887
5	C	26	50	20120601	6	1382	27.32	-0.003550673062118	0.0052672454841264
5	C	26	50	20120601	6	1384	27.36	-0.0046700938074144	0.00463092009173663
5	C	26	50	20120601	6	1386	27.4	-0.0051111163068404	0.0034959429972541
5	C	26	50	20120601	6	1388	27.44	-0.005775938102512	0.00326853745642451
5	C	26	50	20120601	6	1390	27.48	-0.0066994195587417	0.00174146965177404
5	C	26	50	20120601	6	1392	27.52	-0.007647154777566	0.00061427073188456
5	C	26	50	20120601	6	1394	27.56	-0.0079285832764782	0.000415149462302429
5	C	26	50	20120601	6	1396	27.6	-0.0088316293467316	-0.00062323684587001
5	C	26	50	20120601	6	1398	27.64	-0.0092225886860496	-0.00177108328377013
5	C	26	50	20120601	6	1400	27.68	-0.0100779050485729	-0.00253942551220744
5	C	26	50	20120601	6	1402	27.72	-0.0113004926732444	-0.00311204058361231
5	C	26	50	20120601	6	1404	27.76	-0.0117308378602745	-0.00362200599420404
5	C	26	50	20120601	6	1406	27.8	-0.0125085138982235	-0.00523788641057155
5	C	26	50	20120601	6	1408	27.84	-0.0128741588147751	-0.00562856290717715
5	C	26	50	20120601	6	1410	27.88	-0.013179841076282	-0.00634069014651005
5	C	26	50	20120601	6	1412	27.92	-0.0127902888794585	-0.00693643468072755
5	C	26	50	20120601	6	1414	27.96	-0.0127449350505132	-0.00750419899961345
5	C	26	50	20120601	6	1416	28	-0.0128598964709985	-0.00701956215392385
5	C	26	50	20120601	6	1418	28.04	-0.0131835038894086	-0.00785150863732885
5	C	26	50	20120601	6	1420	28.08	-0.0131905396018814	-0.0102602325321018
5	C	26	50	20120601	6	1422	28.12	-0.0137122783403799	-0.0107782236046600
5	C	26	50	20120601	6	1424	28.16	-0.0138546260065005	-0.0120509380290499
5	C	26	50	20120601	6	1426	28.2	-0.0143014821368714	-0.0137589191036669
5	C	26	50	20120601	6	1428	28.24	-0.0143290168749308	-0.0138308035790423
5	C	26	50	20120601	6	1430	28.28	-0.0149556619754861	-0.0147855320839326
5	C	26	50	20120601	6	1432	28.32	-0.0150038654447596	-0.0166022520393605
5	C	26	50	20120601	6	1434	28.36	-0.0152930438339936	-0.0164741525748808
5	C	26	50	20120601	6	1436	28.4	-0.0156676124381238	-0.0175040394595434
5	C	26	50	20120601	6	1438	28.44	-0.0158223981125255	-0.0186851199161593
5	C	26	50	20120601	6	1440	28.48	-0.0158120248560455	-0.0190524406757823
5	C	26	50	20120601	6	1442	28.52	-0.0161944918429215	-0.0203646258006979
5	C	26	50	20120601	6	1444	28.56	-0.0163142969448579	-0.0206439117660632
5	C	26	50	20120601	6	1446	28.6	-0.0168378670899197	-0.0233922661189078
5	C	26	50	20120601	6	1448	28.64	-0.0169408430504639	-0.0233308680370974
5	C	26	50	20120601	6	1450	28.68	-0.0170984005834479	-0.0237282479059885
5	C	26	50	20120601	6	1452	28.72	-0.0177882560804938	-0.0252660616123928
5	C	26	50	20120601	6	1454	28.76	-0.0183334615717396	-0.0251021280975628
5	C	26	50	20120601	6	1456	28.8	-0.0184698257002778	-0.0269551381872147
5	C	26	50	20120601	6	1458	28.84	-0.0187236186277037	-0.0269551965942348
5	C	26	50	20120601	6	1460	28.88	-0.0191682916365983	-0.0277703050267022
5	C	26	50	20120601	6	1462	28.92	-0.0195222147026167	-0.0278644048172435
5	C	26	50	20120601	6	1464	28.96	-0.0200519513844959	-0.0283934898295131
5	C	26	50	20120601	6	1466	29	-0.0204244894607932	-0.0305365548379651
5	C	26	50	20120601	6	1468	29.04	-0.0204288593807009	-0.0311401553285215
5	C	26	50	20120601	6	1470	29.08	-0.021213182222393	-0.0321916231121459
5	C	26	50	20120601	6	1472	29.12	-0.0210579581417869	-0.0338077298026834
5	C	26	50	20120601	6	1474	29.16	-0.0211529084403647	-0.0339893996769058
5	C	26	50	20120601	6	1476	29.2	-0.0210403723961388	-0.0358370343408072
5	C	26	50	20120601	6	1478	29.24	-0.0209260968692313	-0.0353559259579557
5	C	26	50	20120601	6	1480	29.28	-0.020773962845259	-0.0360601689566786
5	C	26	50	20120601	6	1482	29.32	-0.0211231746002158	-0.0376283479495872
5	C	26	50	20120601	6	1484	29.36	-0.0212977239091517	-0.0388098880256108
5	C	26	50	20120601	6	1486	29.4	-0.0215940865032826	-0.0392572603439319
5	C	26	50	20120601	6	1488	29.44	-0.0217375301849141	-0.0392753198511234
5	C	26	50	20120601	6	1490	29.48	-0.0215916540559553	-0.0405286666207765
5	C	26	50	20120601	6	1492	29.52	-0.0221898876060426	-0.0414736229099509
5	C	26	50	20120601	6	1494	29.56	-0.0223019357465894	-0.0422460239313121
5	C	26	50	20120601	6	1496	29.6	-0.0226941749491814	-0.0438786557073260
5	C	26	50	20120601	6	1498	29.64	-0.0232389795108822	-0.0452269174202177
5	C	26	50	20120601	6	1500	29.68	-0.023667118524755	-0.0459708786068398
5	C	26	50	20120601	6	1502	29.72	-0.0240349201169892	-0.0474008252950942
5	C	26	50	20120601	6	1504	29.76	-0.0245545728904832	-0.0478657480037245
5	C	26	50	20120601	6	1506	29.8	-0.0245214237245811	-0.0466412370486081
5	C	26	50	20120601	6	1508	29.84	-0.0251848171645547	-0.0486145033743228
5	C	26	50	20120601	6	1510	29.88	-0.0257738371132831	-0.0497973515978917
5	C	26	50	20120601	6	1512	29.92	-0.0260786001359745	-0.0507075394466351
5	C	26	50	20120601	6	1514	29.96	-0.0267675342728846	-0.0517705330707927
5	C	26	50	20120601	6	1516	30	-0.0274177896688638	-0.0516752150766888
5	C	26	50	20120601	6	1518	30.04	-0.0278435386618162	-0.0522733567028945
5	C	26	50	20120601	6	1520	30.08	-0.0287102394435165	-0.0536671348792913
5	C	26	50	20120601	6	1522	30.12	-0.0297828497198984	-0.0551644334884538
5	C	26	50	20120601	6	1524	30.16	-0.0300358525262069	-0.054016092075807
5	C	26	50	20120601	6	1526	30.2	-0.0301047247266945	-0.0556892481414505
5	C	26	50	20120601	6	1528	30.24	-0.030839832936416	-0.0556888238773817
5	C	26	50	20120601	6	1530	30.28	-0.0304979468077123	-0.0568547722488803
5	C	26	50	20120601	6	1532	30.32	-0.0305154830558858	-0.056986859795606
5	C	26	50	20120601	6	1534	30.36	-0.0304569346144035	-0.0566908648970013
5	C	26	50	20120601	6	1536	30.4	-0.0304731273596927	-0.0577921837086993
5	C	26	50	20120601	6	1538	30.44	-0.0303625358591151	-0.0586786127695948
5	C	26	50	20120601	6	1540	30.48	-0.0308395500937036	-0.0601687696002672
5	C	26	50	20120601	6	1542	30.52	-0.0308959065041641	-0.0598970284642573
5	C	26	50	20120601	6	1544	30.56	-0.030954808499037	-0.060343142132508
5	C	26	50	20120601	6	1546	30.6	-0.0311948712512498	-0.0613239699486917
5	C	26	50	20120601	6	1548	30.64	-0.0308745518793723	-0.0620039238294808
5	C	26	50	20120601	6	1550	30.68	-0.0305683746431185	-0.062112535431071
5	C	26	50	20120601	6	1552	30.72	-0.030525170418788	-0.063703737820775
5	C	26	50	20120601	6	1554	30.76	-0.0306464392317615	-0.064279393451339
5	C	26	50	20120601	6	1556	30.8	-0.0306655311148536	-0.0655042438177103
5	C	26	50	20120601	6	1558	30.84	-0.030418468005507	-0.0652139057733551
5	C	26	50	20120601	6	1560	30.88	-0.0301797487561784	-0.0670550704102088
5	C	26	50	20120601	6	1562	30.92	-0.0300557929374364	-0.0685198421074367
5	C	26	50	20120601	6	1564	30.96	-0.0300557929374364	-0.0685198421074367
5	C	26	50	20120601	6	1566	31	-0.0300178213032867	-0.0706531125555983
5	C	26	50	20120601	6	1568	31.04	-0.0301062803616131	-0.0712522441312977
5	C	26	50	20120601	6	1570	31.08	-0.0296136390671604	-0.0720458300718233
5	C	26	50	20120601	6	1572	31.12	-0.0294954815240242	-0.0724679021095136
5	C	26	50	20120601	6	1574	31.16	-0.0292952288835922	-0.073876317396281
5	C	26	50	20120601	6	1576	31.2	-0.0289527770694635	-0.073852487897755
5	C	26	50	20120601	6	1578	31.24	-0.0288867332961007	-0.076399486523589
5	C	26	50	20120601	6	1580	31.28	-0.028674176997676	-0.0762536811053083
5	C	26	50	20120601	6	1582	31.32	-0.0287053604067263	-0.0783347670730185
5	C	26	50	20120601	6	1584	31.36	-0.0287529486931002	-0.0791051599111211
5	C	26	50	20120601	6	1586	31.4	-0.0285087140108784	-0.0783122103666986
5	C	26	50	20120601	6	1588	31.44	-0.0285352305151728	-0.0785232817408827
5	C	26	50	20120601	6	1590	31.48	-0.0286472362293128	-0.0792610769563727
5	C	26	50	20120601	6	1592	31.52	-0.0286627218678208	-0.0790361462892774
5	C	26	50	20120601	6	1594	31.56	-0.0287463726000352	-0.0812595021413623
5	C	26	50	20120601	6	1596	31.6	-0.0290429331840648	-0.082120475358135
5	C	26	50	20120601	6	1598	31.64	-0.0286660452696924	-0.0821432441964891
5	C	26	50	20120601	6	1600	31.68	-0.028960201690666	-0.0838644835232534
5	C	26	50	20120601	6	1602	31.72	-0.0293493225523529	-0.0838074200060116
5	C	26	50	20120601	6	1604	31.76	-0.0290403875996525	-0.0845943591427942
5	C	26	50	20120601	6	1606	31.8	-0.0292202755647864	-0.0862293314422538
5	C	26	50	20120601	6	1608	31.84	-0.0291581915893982	-0.086596602704402
5	C	26	50	20120601	6	1610	31.88	-0.029128280972554	-0.087094759431748
5	C	26	50	20120601	6	1612	31.92	-0.0295364230066549	-0.087346913709919
5	C	26	50	20120601	6	1614	31.96	-0.0297691318483434	-0.0882974773558682
5	C	26	50	20120601	6	1616	32	-0.0296871781724039	-0.0881235997983743
5	C	26	50	20120601	6	1618	32.04	-0.0297219678260382	-0.0892573748113289
5	C	26	50	20120601	6	1620	32.08	-0.0299239882334232	-0.0886793150177088
5	C	26	50	20120601	6	1622	32.12	-0.0296936128441127	-0.089312882693652
5	C	26	50	20120601	6	1624	32.16	-0.0289860817988574	-0.0894722645621314
5	C	26	50	20120601	6	1626	32.2	-0.028891683043569	-0.0895458743780530
5	C	26	50	20120601	6	1628	32.24	-0.0286247502336711	-0.08957154235421
5	C	26	50	20120601	6	1630	32.28	-0.0289148054353138	-0.0903014179737509
5	C	26	50	20120601	6	1632	32.32	-0.0283311594981224	-0.0916068785131774
5	C	26	50	20120601	6	1634	32.36	-0.0277176029440869	-0.0916090705441991
5	C	26	50	20120601	6	1636	32.4	-0.0278097389576755	-0.0927840698824969
5	C	26	50	20120601	6	1638	32.44	-0.0274824192286642	-0.0942983390544083
5	C	26	50	20120601	6	1640	32.48	-0.027868499531192	-0.0949078650997903
5	C	26	50	20120601	6	1642	32.52	-0.0278223254583806	-0.0959524739476372
5	C	26	50	20120601	6	1644	32.56	-0.0276197393655706	-0.0957647370972323
5	C	26	50	20120601	6	1646	32.6	-0.0278167393148092	-0.0952467106693353
5	C	26	50	20120601	6	1648	32.64	-0.0277651205197826	-0.0961666565916593
5	C	26	50	20120601	6	1650	32.68	-0.0273888690015132	-0.0971948605621823
5	C	26	50	20120601	6	1652	32.72	-0.0270022230135604	-0.0983932651349372
5	C	26	50	20120601	6	1654	32.76	-0.0269795955965624	-0.0985813555387332
5	C	26	50	20120601	6	1656	32.8	-0.0266728526748837	-0.0995895483873483
5	C	26	50	20120601	6	1658	32.84	-0.0260233750963639	-0.100346506196609
5	C	26	50	20120601	6	1660	32.88	-0.02576719030954	-0.101118878933699
5	C	26	50	20120601	6	1662	32.92	-0.0258876105943761	-0.101463734910883
5	C	26	50	20120601	6	1664	32.96	-0.0253185310568771	-0.101612793020357
5	C	26	50	20120601	6	1666	33	-0.0253557955842456	-0.103517243714127
5	C	26	50	20120601	6	1668	33.04	-0.0254441132212159	-0.102279170450948
5	C	26	50	20120601	6	1670	33.08	-0.025399494783323	-0.103747901946150
5	C	26	50	20120601	6	1672	33.12	-0.0253159854724648	-0.103892222440190
5	C	26	50	20120601	6	1674	33.16	-0.0250999643508124	-0.103230016939609
5	C	26	50	20120601	6	1676	33.2	-0.025354239949327	-0.104398440184842
5	C	26	50	20120601	6	1678	33.24	-0.0255942319908618	-0.104677464520698
5	C	26	50	20120601	6	1680	33.28	-0.0256213141805812	-0.103968731393915
5	C	26	50	20120601	6	1682	33.32	-0.0263600993455649	-0.103717849907950
5	C	26	50	20120601	6	1684	33.36	-0.0267668978767815	-0.104460807002942
5	C	26	50	20120601	6	1686	33.4	-0.0274315075404188	-0.106163590842718
5	C	26	50	20120601	6	1688	33.44	-0.0274452961226519	-0.105107526865016
5	C	26	50	20120601	6	1690	33.48	-0.0280659237444993	-0.104908334884755
5	C	26	50	20120601	6	1692	33.52	-0.0285575043787802	-0.105309123008332
5	C	26	50	20120601	6	1694	33.56	-0.0280908846138752	-0.105743215861302
5	C	26	50	20120601	6	1696	33.6	-0.0283134111179146	-0.105688980771185
5	C	26	50	20120601	6	1698	33.64	-0.0283590195053012	-0.105723982556854
5	C	26	50	20120601	6	1700	33.68	-0.027609203474531	-0.105714365904630
5	C	26	50	20120601	6	1702	33.72	-0.027618749416077	-0.105659565129088
5	C	26	50	20120601	6	1704	33.76	-0.0273015413140367	-0.104442351515954
5	C	26	50	20120601	6	1706	33.8	-0.0273454526451484	-0.105519911539804
5	C	26	50	20120601	6	1708	33.84	-0.0275915258050013	-0.106763005261130
5	C	26	50	20120601	6	1710	33.88	-0.0270721558742198	-0.105912002249972
5	C	26	50	20120601	6	1712	33.92	-0.0267567155391325	-0.107333357590835
5	C	26	50	20120601	6	1714	33.96	-0.026784434124955	-0.107652121327794
5	C	26	50	20120601	6	1716	34	-0.025891146128282	-0.109289285658275
5	C	26	50	20120601	6	1718	34.04	-0.0262393962180164	-0.109274789969261
5	C	26	50	20120601	6	1720	34.08	-0.0260593668315263	-0.109480275199873
5	C	26	50	20120601	6	1722	34.12	-0.0257239153745314	-0.109484800683273
5	C	26	50	20120601	6	1724	34.16	-0.0253656243685041	-0.108544843639042
5	C	26	50	20120601	6	1726	34.2	-0.0249127931858323	-0.108349965010147
5	C	26	50	20120601	6	1728	34.24	-0.0248030502133921	-0.108155652066677
5	C	26	50	20120601	6	1730	34.28	-0.024757088272615	-0.108675375550849
5	C	26	50	20120601	6	1732	34.32	-0.0244000700587939	-0.108513377387279
5	C	26	50	20120601	6	1734	34.36	-0.0240511128622784	-0.108783138624301
5	C	26	50	20120601	6	1736	34.4	-0.0234944784041283	-0.108817928277936
5	C	26	50	20120601	6	1738	34.44	-0.0229338134373255	-0.108559763592125
5	C	26	50	20120601	6	1740	34.48	-0.0220055236549838	-0.108802159796715
5	C	26	50	20120601	6	1742	34.52	-0.0217314490665959	-0.108664698238453
5	C	26	50	20120601	6	1744	34.56	-0.0216353532550326	-0.109081820528675
5	C	26	50	20120601	6	1746	34.6	-0.0214906084969238	-0.108078223874137
5	C	26	50	20120601	6	1748	34.64	-0.0216469498062441	-0.108555450240759
5	C	26	50	20120601	6	1750	34.68	-0.0219320552604185	-0.108688952001047
5	C	26	50	20120601	6	1752	34.72	-0.0222096653827124	-0.108746510493036
5	C	26	50	20120601	6	1754	34.76	-0.0223385002382446	-0.108455041077831
5	C	26	50	20120601	6	1756	34.8	-0.0222800225074404	-0.107778127756201
5	C	26	50	20120601	6	1758	34.84	-0.022142136685109	-0.106498971589035
5	C	26	50	20120601	6	1760	34.88	-0.0221958060898011	-0.106309537682355
5	C	26	50	20120601	6	1762	34.92	-0.021885244791504	-0.106447564926042
5	C	26	50	20120601	6	1764	34.96	-0.0215533995790931	-0.106239180557627
5	C	26	50	20120601	6	1766	35	-0.0219138119054639	-0.107493800119486
5	C	26	50	20120601	6	1768	35.04	-0.0215529753150244	-0.105935548905785
5	C	26	50	20120601	6	1770	35.08	-0.0208206248217495	-0.105791086990389
5	C	26	50	20120601	6	1772	35.12	-0.0203980578093124	-0.105216633441353
5	C	26	50	20120601	6	1774	35.16	-0.0196287256313815	-0.103916971177532
5	C	26	50	20120601	6	1776	35.2	-0.0195972593796186	-0.103768832306873
5	C	26	50	20120601	6	1778	35.24	-0.0196999312842469	-0.103664746188683
5	C	26	50	20120601	6	1780	35.28	-0.0195345390081274	-0.103579822664262
5	C	26	50	20120601	6	1782	35.32	-0.0195959158767344	-0.104174640888596
5	C	26	50	20120601	6	1784	35.36	-0.0191244170750392	-0.104258645174201
5	C	26	50	20120601	6	1786	35.4	-0.0185409125592041	-0.103038037448517
5	C	26	50	20120601	6	1788	35.44	-0.0180545645151039	-0.102873564411213
5	C	26	50	20120601	6	1790	35.48	-0.0170425532898698	-0.102140718943191
5	C	26	50	20120601	6	1792	35.52	-0.0167816308876119	-0.101423288402999
5	C	26	50	20120601	6	1794	35.56	-0.0162795850729695	-0.101591862659634
5	C	26	50	20120601	6	1796	35.6	-0.0159326077754413	-0.101552193969210
5	C	26	50	20120601	6	1798	35.64	-0.0152496133354932	-0.100728202437093
5	C	26	50	20120601	6	1800	35.68	-0.0153594270186114	-0.100552486401968
5	C	26	50	20120601	6	1802	35.72	-0.0153316377221108	-0.100273249934078
5	C	26	50	20120601	6	1804	35.76	-0.0153124044176625	-0.0995763254905403
5	C	26	50	20120601	6	1806	35.8	-0.0154903124838091	-0.0995723656925663
5	C	26	50	20120601	6	1808	35.84	-0.0154185411455186	-0.0991606174138813
5	C	26	50	20120601	6	1810	35.88	-0.0154007927653108	-0.0988016193010722
5	C	26	50	20120601	6	1812	35.92	-0.0158213091680825	-0.0974881684550182
5	C	26	50	20120601	6	1814	35.96	-0.0159901662674298	-0.0969349281094183
5	C	26	50	20120601	6	1816	36	-0.0168525536977649	-0.0971286753674633
5	C	26	50	20120601	6	1818	36.04	-0.0170368257249422	-0.0967276044011743
5	C	26	50	20120601	6	1820	36.08	-0.0179883793203849	-0.0958808440307033
5	C	26	50	20120601	6	1822	36.12	-0.0184183002433463	-0.0945391796240802
5	C	26	50	20120601	6	1824	36.16	-0.0197158411868236	-0.0942247999491642
5	C	26	50	20120601	6	1826	36.2	-0.0203074774306424	-0.0932479319309552
5	C	26	50	20120601	6	1828	36.24	-0.020885890777653	-0.0927868983096215
5	C	26	50	20120601	6	1830	36.28	-0.0211718447599649	-0.0922736802078363
5	C	26	50	20120601	6	1832	36.32	-0.0217484903400225	-0.0909817254079305
5	C	26	50	20120601	6	1834	36.36	-0.0215761684174473	-0.0894137161206492
5	C	26	50	20120601	6	1836	36.4	-0.0215374189658383	-0.0904432635940569
5	C	26	50	20120601	6	1838	36.44	-0.0214506569637867	-0.0892619002947285
5	C	26	50	20120601	6	1840	36.48	-0.0214299387350979	-0.0891386515827677
5	C	26	50	20120601	6	1842	36.52	-0.0213525812532361	-0.0881248018799024
5	C	26	50	20120601	6	1844	36.56	-0.0214259789371233	-0.0889975130692428
5	C	26	50	20120601	6	1846	36.6	-0.021482406058262	-0.0882215340875687
5	C	26	50	20120601	6	1848	36.64	-0.021363824251057	-0.087212139157425
5	C	26	50	20120601	6	1850	36.68	-0.0211348630753088	-0.0862755055150652
5	C	26	50	20120601	6	1852	36.72	-0.0210715770183926	-0.085729548369311
5	C	26	50	20120601	6	1854	36.76	-0.0214194028440583	-0.0862131386969646
5	C	26	50	20120601	6	1856	36.8	-0.0212830726566455	-0.0852776364254547
5	C	26	50	20120601	6	1858	36.84	-0.0209273979457087	-0.0842668979924267
5	C	26	50	20120601	6	1860	36.88	-0.0213052758095747	-0.083709273584783
5	C	26	50	20120601	6	1862	36.92	-0.021081335091973	-0.0824498456968116
5	C	26	50	20120601	6	1864	36.96	-0.0210744054455174	-0.0812156615209287
5	C	26	50	20120601	6	1866	37	-0.0212187966502356	-0.0802875131599431
5	C	26	50	20120601	6	1868	37.04	-0.0212389491934995	-0.0785459798685589
5	C	26	50	20120601	6	1870	37.08	-0.0212695669171248	-0.0781990025710305
5	C	26	50	20120601	6	1872	37.12	-0.0208721021954199	-0.0775995881526187
5	C	26	50	20120601	6	1874	37.16	-0.0207198621054304	-0.0768850567502297
5	C	26	50	20120601	6	1876	37.2	-0.0209944316685652	-0.0768591059313602
5	C	26	50	20120601	6	1878	37.24	-0.0206801934150058	-0.0764516710040405
5	C	26	50	20120601	6	1880	37.28	-0.020458586149782	-0.0752675499882656
5	C	26	50	20120601	6	1882	37.32	-0.0206041794360283	-0.0761911021551732
5	C	26	50	20120601	6	1884	37.36	-0.0204689806194654	-0.0763144215778122
5	C	26	50	20120601	6	1886	37.4	-0.0203375294688428	-0.0762765913650187
5	C	26	50	20120601	6	1888	37.44	-0.020645120918659	-0.0761972539841697
5	C	26	50	20120601	6	1890	37.48	-0.0204160890322327	-0.0750748633903922
5	C	26	50	20120601	6	1892	37.52	-0.020189249176828	-0.0752519229284014
5	C	26	50	20120601	6	1894	37.56	-0.0202439792416919	-0.0757575042769496
5	C	26	50	20120601	6	1896	37.6	-0.020309033065561	-0.0754486400349274
5	C	26	50	20120601	6	1898	37.64	-0.0204317160920969	-0.0768390240987745
5	C	26	50	20120601	6	1900	37.68	-0.0203496209948011	-0.076710542796633
5	C	26	50	20120601	6	1902	37.72	-0.0201881178059781	-0.076406062616654
5	C	26	50	20120601	6	1904	37.76	-0.019956823177852	-0.0763209976708772
5	C	26	50	20120601	6	1906	37.8	-0.0199433174383313	-0.0757563729060998
5	C	26	50	20120601	6	1908	37.84	-0.0201376303818014	-0.0766051838862361
5	C	26	50	20120601	6	1910	37.88	-0.0202874663087348	-0.0761317758962318
5	C	26	50	20120601	6	1912	37.92	-0.0199942998372549	-0.0767898094668039
5	C	26	50	20120601	6	1914	37.96	-0.0198791828532777	-0.0763299072163201
5	C	26	50	20120601	6	1916	38	-0.0198962241267043	-0.0753038245661403
5	C	26	50	20120601	6	1918	38.04	-0.0199110026584311	-0.075127825688303
5	C	26	50	20120601	6	1920	38.08	-0.0199194879398054	-0.0762033351024878
5	C	26	50	20120601	6	1922	38.12	-0.0198260084233325	-0.0750531552122097
5	C	26	50	20120601	6	1924	38.16	-0.0201829559264755	-0.076302330051854
5	C	26	50	20120601	6	1926	38.2	-0.0200904663594963	-0.0758625096339559
5	C	26	50	20120601	6	1928	38.24	-0.0200427366517662	-0.0754354878487973
5	C	26	50	20120601	6	1930	38.28	-0.0197857033368049	-0.0753314724412848
5	C	26	50	20120601	6	1932	38.32	-0.020258969905453	-0.0749361290399233
5	C	26	50	20120601	6	1934	38.36	-0.0203383779969803	-0.0759015419282773
5	C	26	50	20120601	6	1936	38.4	-0.0199343371822103	-0.0755882936242118
5	C	26	50	20120601	6	1938	38.44	-0.0201045377844419	-0.0752608324738443
5	C	26	50	20120601	6	1940	38.48	-0.0199957140508173	-0.0760974105066660
5	C	26	50	20120601	6	1942	38.52	-0.0202812437690604	-0.0755720301682444
5	C	26	50	20120601	6	1944	38.56	-0.0201280137295773	-0.075088439840591
5	C	26	50	20120601	6	1946	38.6	-0.0200046943069383	-0.0753627972716913
5	C	26	50	20120601	6	1948	38.64	-0.0203174476362571	-0.0761907486017827
5	C	26	50	20120601	6	1950	38.68	-0.0200805668645597	-0.0758916424333407
5	C	26	50	20120601	6	1952	38.72	-0.0204141798439235	-0.0762794197921434
5	C	26	50	20120601	6	1954	38.76	-0.0203320847466277	-0.0765636060075024
5	C	26	50	20120601	6	1956	38.8	-0.0201790668391789	-0.075427002567423
5	C	26	50	20120601	6	1958	38.84	-0.0201807638954538	-0.0753940513914198
5	C	26	50	20120601	6	1960	38.88	-0.0201823195303724	-0.0753611002154165
5	C	26	50	20120601	6	1962	38.92	-0.0201839458759691	-0.0753282197500914
5	C	26	50	20120601	6	1964	38.96	-0.0202119473045041	-0.0753897380400546
5	C	26	50	20120601	6	1966	39	-0.0202176041587536	-0.0759083301533768
5	C	26	50	20120601	6	1968	39.04	-0.020223190302325	-0.076427558662802
5	C	26	50	20120601	6	1970	39.08	-0.0202512624415381	-0.0764892890847997
5	C	26	50	20120601	6	1972	39.12	-0.0203846227804699	-0.0755269167556047
5	C	26	50	20120601	6	1974	39.16	-0.0206050279641657	-0.0765528579844283
5	C	26	50	20120601	6	1976	39.2	-0.0203592376470253	-0.0764005471837608
5	C	26	50	20120601	6	1978	39.24	-0.0206011388768692	-0.0757516352906659
5	C	26	50	20120601	6	1980	39.28	-0.0203493381520887	-0.0767180381285135
5	C	26	50	20120601	6	1982	39.32	-0.0204727989960838	-0.0764428321692757
5	C	26	50	20120601	6	1984	39.36	-0.0205377113985968	-0.0760130526676706
5	C	26	50	20120601	6	1986	39.4	-0.0202222710635094	-0.0757796367192008
5	C	26	50	20120601	6	1988	39.44	-0.0203654601866997	-0.0771988707397203
5	C	26	50	20120601	6	1990	39.48	-0.0204450804102613	-0.0771359382361947
5	C	26	50	20120601	6	1992	39.52	-0.0204734353921869	-0.0767089164510362
5	C	26	50	20120601	6	1994	39.56	-0.0205053259080184	-0.076397718756636
5	C	26	50	20120601	6	1996	39.6	-0.0204498887363734	-0.0758504181079977
5	C	26	50	20120601	6	1998	39.64	-0.0204843955472953	-0.0768617222264506
5	C	26	50	20120601	6	2000	39.68	-0.0204631823438597	-0.076239185416294
5	C	26	50	20120601	6	2002	39.72	-0.0205052551973403	-0.0770942896467828
5	C	26	50	20120601	6	2004	39.76	-0.020516993169908	-0.0763778490560846
5	C	26	50	20120601	6	2006	39.8	-0.0204315746707407	-0.0762210127720175
5	C	26	50	20120601	6	2008	39.84	-0.0204880725025575	-0.0762644998390604
5	C	26	50	20120601	6	2010	39.88	-0.0203924009550629	-0.0761174923392517
5	C	26	50	20120601	6	2012	39.92	-0.0203417013988518	-0.0772939058911118
5	C	26	50	20120601	6	2014	39.96	-0.0206573538659735	-0.0772070731783821
5	C	26	50	20120601	6	2016	40	-0.0204456460956863	-0.0771701622044041
5	C	26	50	20120601	6	2018	40.04	-0.0206707181841379	-0.0771792838818814
5	C	26	50	20120601	6	2020	40.08	-0.0204563234080822	-0.0772299127274144
5	C	26	50	20120601	6	2022	40.12	-0.0204447975675489	-0.0764161035329469
5	C	26	50	20120601	6	2024	40.16	-0.0206567174698705	-0.0761750508312403
5	C	26	50	20120601	6	2026	40.2	-0.0208233825381961	-0.0767491508268857
5	C	26	50	20120601	6	2028	40.24	-0.0204157354788421	-0.0760617723248943
5	C	26	50	20120601	6	2030	40.28	-0.0205587831806761	-0.075951392956351
5	C	26	50	20120601	6	2032	40.32	-0.0203817943533451	-0.0760602166899756
5	C	26	50	20120601	6	2034	40.36	-0.020363268155678	-0.0764940974109117
5	C	26	50	20120601	6	2036	40.4	-0.0205880574014172	-0.076503219088389
5	C	26	50	20120601	6	2038	40.44	-0.0205994418205944	-0.0768340743513063
5	C	26	50	20120601	6	2040	40.48	-0.0205222964707669	-0.0772322461797924
5	C	26	50	20120601	6	2042	40.52	-0.0206169073580896	-0.0773822942387602
5	C	26	50	20120601	6	2044	40.56	-0.0208341305612702	-0.0763138558923872
5	C	26	50	20120601	6	2046	40.6	-0.0206252512181077	-0.0765200482297812
5	C	26	50	20120601	6	2048	40.64	-0.0204485452334891	-0.0766239222159375
5	C	26	50	20120601	6	2050	40.68	-0.0205662785125567	-0.076404224139023
5	C	26	50	20120601	6	2052	40.72	-0.0206398176178001	-0.0759803843343796
5	C	26	50	20120601	6	2054	40.76	-0.0208011086745887	-0.0768994110178878
5	C	26	50	20120601	6	2056	40.8	-0.0205574396777919	-0.0767896680454477
5	C	26	50	20120601	6	2058	40.84	-0.0209299435301209	-0.0769411303179778
5	C	26	50	20120601	6	2060	40.88	-0.0207000631155572	-0.0765418271186419
5	C	26	50	20120601	6	2062	40.92	-0.020470536254384	-0.0761428774726964
5	C	26	50	20120601	6	2064	40.96	-0.0208424744212882	-0.0772545907540779
5	C	26	50	20120601	6	2066	41	-0.0208521617841904	-0.0772840771068534
5	C	26	50	20120601	6	2068	41.04	-0.0206222813696267	-0.0768844910648049
5	C	26	50	20120601	6	2070	41.08	-0.0203926130870973	-0.0764852585761469
5	C	26	50	20120601	6	2072	41.12	-0.020601633851616	-0.0756910362395181
5	C	26	50	20120601	6	2074	41.16	-0.0204711726504871	-0.0761112697995773
5	C	26	50	20120601	6	2076	41.2	-0.0202861228058506	-0.076010931347327
5	C	26	50	20120601	6	2078	41.24	-0.020353722214132	-0.0751215324379506
5	C	26	50	20120601	6	2080	41.28	-0.0205370750024937	-0.0758797630394168
5	C	26	50	20120601	6	2082	41.32	-0.0200255539569833	-0.0765912538826467
5	C	26	50	20120601	6	2084	41.36	-0.0202697179285271	-0.0760107899259706
5	C	26	50	20120601	6	2086	41.4	-0.0199076792565596	-0.0760206894209074
5	C	26	50	20120601	6	2088	41.44	-0.0201357211934922	-0.0754915614165454
5	C	26	50	20120601	6	2090	41.48	-0.0201705108471266	-0.0747748379831348
5	C	26	50	20120601	6	2092	41.52	-0.019904355854688	-0.0748898135457556
5	C	26	50	20120601	6	2094	41.56	-0.0200560302592525	-0.0748420838380256
5	C	26	50	20120601	6	2096	41.6	-0.0196656366053594	-0.0738469724648617
5	C	26	50	20120601	6	2098	41.64	-0.0199803698336655	-0.0723247836970014
5	C	26	50	20120601	6	2100	41.68	-0.0199981182138733	-0.0728493862179637
5	C	26	50	20120601	6	2102	41.72	-0.0205815520190303	-0.0716328090009323
5	C	26	50	20120601	6	2104	41.76	-0.0202306149235274	-0.0715297835429134
5	C	26	50	20120601	6	2106	41.8	-0.0200743443248852	-0.0709510873531903
5	C	26	50	20120601	6	2108	41.84	-0.0199547018575084	-0.0701209439920774
5	C	26	50	20120601	6	2110	41.88	-0.0196156441559295	-0.0703208430791187
5	C	26	50	20120601	6	2112	41.92	-0.0187840865812541	-0.069265556918876
5	C	26	50	20120601	6	2114	41.96	-0.0185690554090953	-0.0691664912588317
5	C	26	50	20120601	6	2116	42	-0.01797353007798	-0.0690581624999539
5	C	26	50	20120601	6	2118	42.04	-0.0174679487294316	-0.0693130037838936
5	C	26	50	20120601	6	2120	42.08	-0.0160770696908377	-0.069830464526366
5	C	26	50	20120601	6	2122	42.12	-0.0153075253808723	-0.0693317421135951
5	C	26	50	20120601	6	2124	42.16	-0.0145053127376162	-0.0696169182784475
5	C	26	50	20120601	6	2126	42.2	-0.0139721542246016	-0.0694457984374005
5	C	26	50	20120601	6	2128	42.24	-0.0130681889155327	-0.0687222867788903
5	C	26	50	20120601	6	2130	42.28	-0.0121459095408311	-0.0668410291875435
5	C	26	50	20120601	6	2132	42.32	-0.0113883153354678	-0.0661069109273157
5	C	26	50	20120601	6	2134	42.36	-0.0099130077472002	-0.0668290083722634
5	C	26	50	20120601	6	2136	42.4	-0.0088781569729337	-0.0661723183045755
5	C	26	50	20120601	6	2138	42.44	-0.0085509786652786	-0.0655919957692556
5	C	26	50	20120601	6	2140	42.48	-0.0072163853264672	-0.0648120569896068
5	C	26	50	20120601	6	2142	42.52	-0.0062828629539447	-0.0643818532239329
5	C	26	50	20120601	6	2144	42.56	-0.0056769431531459	-0.0636759485242745
5	C	26	50	20120601	6	2146	42.6	-0.0046595579163747	-0.0628810190808645
5	C	26	50	20120601	6	2148	42.64	-0.0038321722717083	-0.0631249002096957
5	C	26	50	20120601	6	2150	42.68	-0.0032058170849333	-0.0618629974479902
5	C	26	50	20120601	6	2152	42.72	-0.003029252521671	-0.0621159295436206
5	C	26	50	20120601	6	2154	42.76	-0.0026387174464217	-0.0617953980397088
5	C	26	50	20120601	6	2156	42.8	-0.0021665115379453	-0.0610344097217958
5	C	26	50	20120601	6	2158	42.84	-0.00159820981790570	-0.059654915102379
5	C	26	50	20120601	6	2160	42.88	-0.001256323689202	-0.0592599959650864
5	C	26	50	20120601	6	2162	42.92	-0.0011071241583716	-0.059522615423619
5	C	26	50	20120601	6	2164	42.96	-0.000420806316551999	-0.0591523743129898
5	C	26	50	20120601	6	2166	43	-0.000195451385387799	-0.0583770317274187
5	C	26	50	20120601	6	2168	43.04	0.000456288934831801	-0.0567805967475338
5	C	26	50	20120601	6	2170	43.08	0.0007327676862758	-0.0567940317763763
5	C	26	50	20120601	6	2172	43.12	0.0014004179090721	-0.0553601606454864
5	C	26	50	20120601	6	2174	43.16	0.0019073427605048	-0.0557388163268117
5	C	26	50	20120601	6	2176	43.2	0.0024144090332936	-0.0544747215340846
5	C	26	50	20120601	6	2178	43.24	0.0034648161567462	-0.052770099216678
5	C	26	50	20120601	6	2180	43.28	0.00421887482820358	-0.0517034993479363
5	C	26	50	20120601	6	2182	43.32	0.00409463616674911	-0.0519383295099684
5	C	26	50	20120601	6	2184	43.36	0.00468061555631839	-0.0519341575799593
5	C	26	50	20120601	6	2186	43.4	0.00550269790012587	-0.0511791089590083
5	C	26	50	20120601	6	2188	43.44	0.00610868841160275	-0.0506685778629916
5	C	26	50	20120601	6	2190	43.48	0.00659680422265582	-0.0513319147344228
5	C	26	50	20120601	6	2192	43.52	0.0075883093512356	-0.0502995388338904
5	C	26	50	20120601	6	2194	43.56	0.00856786437521333	-0.0496847094876487
5	C	26	50	20120601	6	2196	43.6	0.00899884595834652	-0.0490950531428173
5	C	26	50	20120601	6	2198	43.64	0.00984093942406158	-0.0479100128882268
5	C	26	50	20120601	6	2200	43.68	0.0101661378327293	-0.047453716882327
5	C	26	50	20120601	6	2202	43.72	0.0109085999529752	-0.0481155688295176
5	C	26	50	20120601	6	2204	43.76	0.0119447942301259	-0.04758778432804
5	C	26	50	20120601	6	2206	43.8	0.0123647449474726	-0.0462853643477725
5	C	26	50	20120601	6	2208	43.84	0.0128266270969437	-0.0462340283954584
5	C	26	50	20120601	6	2210	43.88	0.0136417797942955	-0.0459224771476675
5	C	26	50	20120601	6	2212	43.92	0.0141829993246157	-0.0455051427254113
5	C	26	50	20120601	6	2214	43.96	0.0148331132992386	-0.0455423365421017
5	C	26	50	20120601	6	2216	44	0.0150233250233778	-0.045322002069084
5	C	26	50	20120601	6	2218	44.04	0.0155813736950902	-0.0451549834473676
5	C	26	50	20120601	6	2220	44.08	0.0163665450649198	-0.0444639987007922
5	C	26	50	20120601	6	2222	44.12	0.0173724044611576	-0.0444271584374923
5	C	26	50	20120601	6	2224	44.16	0.0176179826462637	-0.0441258602380288
5	C	26	50	20120601	6	2226	44.2	0.0183950222881096	-0.0425777913619770
5	C	26	50	20120601	6	2228	44.24	0.0192272162588880	-0.0432732308812740
5	C	26	50	20120601	6	2230	44.28	0.0197284842560712	-0.0419685481593067
5	C	26	50	20120601	6	2232	44.32	0.020615125449001	-0.0413814373988875
5	C	26	50	20120601	6	2234	44.36	0.0208718052105717	-0.040946708149814
5	C	26	50	20120601	6	2236	44.4	0.0209481020322618	-0.0408115800439293
5	C	26	50	20120601	6	2238	44.44	0.0215700731569934	-0.0389435453493907
5	C	26	50	20120601	6	2240	44.48	0.0221456580768793	-0.0380627731427447
5	C	26	50	20120601	6	2242	44.52	0.0229588308752438	-0.0377447165125670
5	C	26	50	20120601	6	2244	44.56	0.0231155257379548	-0.0357267751804169
5	C	26	50	20120601	6	2246	44.6	0.0239786909857492	-0.0348514476959860
5	C	26	50	20120601	6	2248	44.64	0.0247038997005341	-0.0349720801128564
5	C	26	50	20120601	6	2250	44.68	0.0252123801868853	-0.0338693470875960
5	C	26	50	20120601	6	2252	44.72	0.0257210020945928	-0.0315378038979897
5	C	26	50	20120601	6	2254	44.76	0.0258513218743655	-0.0323636339077375
5	C	26	50	20120601	6	2256	44.8	0.0263292553477695	-0.0313231262792215
5	C	26	50	20120601	6	2258	44.84	0.0268203410073036	-0.0299788455775076
5	C	26	50	20120601	6	2260	44.88	0.0268893546291474	-0.0302821943866367
5	C	26	50	20120601	6	2262	44.92	0.0274365138564295	-0.0295562785650706
5	C	26	50	20120601	6	2264	44.96	0.0274932945309588	-0.0283750566870985
5	C	26	50	20120601	6	2266	45	0.0277487015003234	-0.0269035674754492
5	C	26	50	20120601	6	2268	45.04	0.0277783999851332	-0.0261199517405383
5	C	26	50	20120601	6	2270	45.08	0.0279956938989918	-0.0250414017671945
5	C	26	50	20120601	6	2272	45.12	0.0282851127045315	-0.0230870293346730
5	C	26	50	20120601	6	2274	45.16	0.0282358980725609	-0.0229528204676038
5	C	26	50	20120601	6	2276	45.2	0.0287183287450932	-0.0221743948964667
5	C	26	50	20120601	6	2278	45.24	0.0288955014201873	-0.0209020552386710
5	C	26	50	20120601	6	2280	45.28	0.0286904899511179	-0.0200927927408064
5	C	26	50	20120601	6	2282	45.32	0.0283507110006222	-0.0191047665775900
5	C	26	50	20120601	6	2284	45.36	0.0283703332138001	-0.0176607484643898
5	C	26	50	20120601	6	2286	45.4	0.0282169971082998	-0.0178853609334339
5	C	26	50	20120601	6	2288	45.44	0.0283448137300671	-0.0164906918024927
5	C	26	50	20120601	6	2290	45.48	0.028068115775521	-0.0148041784897524
5	C	26	50	20120601	6	2292	45.52	0.0282341232345401	-0.0143468430368845
5	C	26	50	20120601	6	2294	45.56	0.0278925835881592	-0.0128482079959056
5	C	26	50	20120601	6	2296	45.6	0.0278013173159115	-0.0114573784547862
5	C	26	50	20120601	6	2298	45.64	0.0284617904048788	-0.0100609486279599
5	C	26	50	20120601	6	2300	45.68	0.0283403936055779	-0.00835405013382495
5	C	26	50	20120601	6	2302	45.72	0.028175645503736	-0.00630187705529075
5	C	26	50	20120601	6	2304	45.76	0.0279287167446778	-0.00604110314545695
5	C	26	50	20120601	6	2306	45.8	0.0279764252392045	-0.00546249887961545
5	C	26	50	20120601	6	2308	45.84	0.0279207617933895	-0.00442865219697825
5	C	26	50	20120601	6	2310	45.88	0.0273870446660177	-0.00393225616551746
5	C	26	50	20120601	6	2312	45.92	0.0269235290998821	-0.00149932093455671
5	C	26	50	20120601	6	2314	45.96	0.0264850521848683	-0.0006255490850445
5	C	26	50	20120601	6	2316	46	0.0258851357206419	0.000204870047713170
5	C	26	50	20120601	6	2318	46.04	0.0255755148743637	0.00101954898352163
5	C	26	50	20120601	6	2320	46.08	0.0250862818345963	0.00178288489594813
5	C	26	50	20120601	6	2322	46.12	0.0247582196434649	0.00299627306139644
5	C	26	50	20120601	6	2324	46.16	0.0241353575641889	0.00388554469155226
5	C	26	50	20120601	6	2326	46.2	0.0237467246061809	0.00414122743256151
5	C	26	50	20120601	6	2328	46.24	0.0236157189328305	0.00452502378018613
5	C	26	50	20120601	6	2330	46.28	0.0232220018770658	0.00400965607378612
5	C	26	50	20120601	6	2332	46.32	0.0230343215952033	0.00444355093685781
5	C	26	50	20120601	6	2334	46.36	0.0226553760000976	0.00362932454938932
5	C	26	50	20120601	6	2336	46.4	0.0224214650768811	0.00442159527130197
5	C	26	50	20120601	6	2338	46.44	0.0222234256806742	0.00369285809367893
5	C	26	50	20120601	6	2340	46.48	0.0217887883554823	0.00413496246648019
5	C	26	50	20120601	6	2342	46.52	0.0220123260222187	0.00351142863576208
5	C	26	50	20120601	6	2344	46.56	0.0216004433932454	0.0036041091215722
5	C	26	50	20120601	6	2346	46.6	0.0217171513674802	0.00439522725943153
5	C	26	50	20120601	6	2348	46.64	0.0215488387403544	0.00475615577375258
5	C	26	50	20120601	6	2350	46.68	0.0212366157411215	0.00436367615485498
5	C	26	50	20120601	6	2352	46.72	0.0207073109600643	0.00422289826578855
5	C	26	50	20120601	6	2354	46.76	0.0201196486563558	0.00552055234635086
5	C	26	50	20120601	6	2356	46.8	0.0195862214427643	0.00633645457689077
5	C	26	50	20120601	6	2358	46.84	0.0192885860564272	0.00558939626256718
5	C	26	50	20120601	6	2360	46.88	0.0189228492159941	0.00611188453425373
5	C	26	50	20120601	6	2362	46.92	0.0185026156559350	0.00575943423023911
5	C	26	50	20120601	6	2364	46.96	0.0181433841978888	0.00596136271374255
5	C	26	50	20120601	6	2366	47	0.0179568918554186	0.00610391544082976
5	C	26	50	20120601	6	2368	47.04	0.0175692629890400	0.00543402368953706
5	C	26	50	20120601	6	2370	47.08	0.0172041059761674	0.00585060150753749
5	C	26	50	20120601	6	2372	47.12	0.0170497233526309	0.00614660347720999
5	C	26	50	20120601	6	2374	47.16	0.0171158590498753	0.00527824099457385
5	C	26	50	20120601	6	2376	47.2	0.0168764256226977	0.00552603242390505
5	C	26	50	20120601	6	2378	47.24	0.0164499553808285	0.00554126350397181
5	C	26	50	20120601	6	2380	47.28	0.0163303199845196	0.00570332530715196
5	C	26	50	20120601	6	2382	47.32	0.0159904137548032	0.00609632111399981
5	C	26	50	20120601	6	2384	47.36	0.0157974301720818	0.00603444927064599
5	C	26	50	20120601	6	2386	47.4	0.0154845026823628	0.00732468318477856
5	C	26	50	20120601	6	2388	47.44	0.0160451508907348	0.00614800354863674
5	C	26	50	20120601	6	2390	47.48	0.0159487439521879	0.00588835393858504
5	C	26	50	20120601	6	2392	47.52	0.0162120577895797	0.00662760437983076
5	C	26	50	20120601	6	2394	47.56	0.0157547025377218	0.00659233247937162
5	C	26	50	20120601	6	2396	47.6	0.0158726599696390	0.00654628780710109
5	C	26	50	20120601	6	2398	47.64	0.0161895519949481	0.00735694825507207
5	C	26	50	20120601	6	2400	47.68	0.0161873479431111	0.00747021049796219
5	C	26	50	20120601	6	2402	47.72	0.0161650790292512	0.00707887851337046
5	C	26	50	20120601	6	2404	47.76	0.0159112920415223	0.00724127902069879
5	C	26	50	20120601	6	2406	47.8	0.0157611577155272	0.00707826403757761
5	C	26	50	20120601	6	2408	47.84	0.0158440950477101	0.00747085601574273
5	C	26	50	20120601	6	2410	47.88	0.0159722623237301	0.0062110916156542
5	C	26	50	20120601	6	2412	47.92	0.0157157855018056	0.0065198801972509
5	C	26	50	20120601	6	2414	47.96	0.015463733047011	0.00642191479535819
5	C	26	50	20120601	6	2416	48	0.0157619885659951	0.00616082480879321
5	C	26	50	20120601	6	2418	48.04	0.0156986155349449	0.00680948426476723
5	C	26	50	20120601	6	2420	48.08	0.0156986155349449	0.00680948426476723
5	C	26	50	20120601	6	2422	48.12	0.0158562642847036	0.00685613280622888
5	C	26	50	20120601	6	2424	48.16	0.0157600291731045	0.00691124258743422
5	C	26	50	20120601	6	2426	48.2	0.0159176503456988	0.00695787627965347
5	C	26	50	20120601	6	2428	48.24	0.0157213758880177	0.00699633864590933
5	C	26	50	20120601	6	2430	48.28	0.0160169147027485	0.00696793063097516
5	C	26	50	20120601	6	2432	48.32	0.0159627404238147	0.0070069728247916
5	C	26	50	20120601	6	2434	48.36	0.0162549989701876	0.00634971990010583
5	C	26	50	20120601	6	2436	48.4	0.0161573404526379	0.00637529595238134
5	C	26	50	20120601	6	2438	48.44	0.0160873085970292	0.00678872714520549
5	C	26	50	20120601	6	2440	48.48	0.0159056846847475	0.00683399258580315
5	C	26	50	20120601	6	2442	48.52	0.0161685127397806	0.00638571870633603
5	C	26	50	20120601	6	2444	48.56	0.0161886780109665	0.00657361253444648
5	C	26	50	20120601	6	2446	48.6	0.0161706361814446	0.0069099655525874
5	C	26	50	20120601	6	2448	48.64	0.016161095189646	0.00615679288592689
5	C	26	50	20120601	6	2450	48.68	0.0162251279513231	0.0066431296163185
5	C	26	50	20120601	6	2452	48.72	0.0164315988887889	0.00606006774932838
5	C	26	50	20120601	6	2454	48.76	0.0163530958939416	0.00645350196238057
5	C	26	50	20120601	6	2456	48.8	0.0159714993555132	0.0067638645636722
5	C	26	50	20120601	6	2458	48.84	0.0164077340349239	0.00619441096668601
5	C	26	50	20120601	6	2460	48.88	0.0163840381795795	0.00704263575530074
5	C	26	50	20120601	6	2462	48.92	0.0165639834203627	0.00663792955304965
5	C	26	50	20120601	6	2464	48.96	0.0164125352899681	0.00617382708828567
5	C	26	50	20120601	6	2466	49	0.0161850406536841	0.00654090460317592
5	C	26	50	20120601	6	2468	49.04	0.0162980759152975	0.00644459948800544
5	C	26	50	20120601	6	2470	49.08	0.0162986416007224	0.00641989317707078
5	C	26	50	20120601	6	2472	49.12	0.0161991594547841	0.00670656063012483
5	C	26	50	20120601	6	2474	49.16	0.0162191133010424	0.0064997608880058
5	C	26	50	20120601	6	2476	49.2	0.0162691389844910	0.00691450234969549
5	C	26	50	20120601	6	2478	49.24	0.0163358948143824	0.00716972052154949
5	C	26	50	20120601	6	2480	49.28	0.0163678475556107	0.00721513940431867
5	C	26	50	20120601	6	2482	49.32	0.0161845258799474	0.00763923093897599
5	C	26	50	20120601	6	2484	49.36	0.0163632499473194	0.00664751792100254
5	C	26	50	20120601	6	2486	49.4	0.0161323421066026	0.00677644682173663
5	C	26	50	20120601	6	2488	49.44	0.0164905376532144	0.00683394520964881
5	C	26	50	20120601	6	2490	49.48	0.0162872175835656	0.00727298639587398
5	C	26	50	20120601	6	2492	49.52	0.0166269512792273	0.00644669252407775
5	C	26	50	20120601	6	2494	49.56	0.0165116546901277	0.00733480025647174
5	C	26	50	20120601	6	2496	49.6	0.0162875874004121	0.00680329566621828
5	C	26	50	20120601	6	2498	49.64	0.0166503070162099	0.00693768625973025
5	C	26	50	20120601	6	2500	49.68	0.0166194000859110	0.00729570078700603
5	C	26	50	20120601	6	2502	49.72	0.0166159840530511	0.00644971187003341
5	C	26	50	20120601	6	2504	49.76	0.0166329899711387	0.00666407129075012
5	C	26	50	20120601	6	2506	49.8	0.0166839370147231	0.00692642911977376
5	C	26	50	20120601	6	2508	49.84	0.0163518280514829	0.00702479686542497
5	C	26	50	20120601	6	2510	49.88	0.0165106993888664	0.00705879597367798
5	C	26	50	20120601	6	2512	49.92	0.0161937826148199	0.00691764897487177
5	C	26	50	20120601	6	2514	49.96	0.0162778045780944	0.00674396587174282
5	C	26	50	20120601	6	2516	50	0.0163618710890961	0.00657020993661541
5	C	26	50	20120601	6	2518	50.04	0.0163075157908263	0.00618504180183529
5	C	26	50	20120601	6	2520	50.08	0.0163128898023633	0.00657863157837935
5	C	26	50	20120601	6	2522	50.12	0.016348479900874	0.00701842936886038
5	C	26	50	20120601	6	2524	50.16	0.0162653913185507	0.00706913246060536
5	C	26	50	20120601	6	2526	50.2	0.0163712968224893	0.00690948684129653
5	C	26	50	20120601	6	2528	50.24	0.0162782231853089	0.00731906147373609
5	C	26	50	20120601	6	2530	50.28	0.0161794728948890	0.00629858900875823
5	C	26	50	20120601	6	2532	50.32	0.0162606579457574	0.00741344679399565
5	C	26	50	20120601	6	2534	50.36	0.0164454228263611	0.00635157251987253
5	C	26	50	20120601	6	2536	50.4	0.0162202941693669	0.00641101191589908
5	C	26	50	20120601	6	2538	50.44	0.0165681412082360	0.00637071390043925
5	C	26	50	20120601	6	2540	50.48	0.0165594367237596	0.00632191646146957
5	C	26	50	20120601	6	2542	50.52	0.0164962779460641	0.00587281880260237
5	C	26	50	20120601	6	2544	50.56	0.016741410653898	0.00600166072920237
5	C	26	50	20120601	6	2546	50.6	0.0164504432845075	0.0065441601227965
5	C	26	50	20120601	6	2548	50.64	0.0168278261736268	0.00613589080947501
5	C	26	50	20120601	6	2550	50.68	0.0173345742483641	0.00537973203087756
5	C	26	50	20120601	6	2552	50.72	0.0171618704881271	0.00583032875612087
5	C	26	50	20120601	6	2554	50.76	0.017244262570271	0.00562707798293661
5	C	26	50	20120601	6	2556	50.8	0.0173266970788217	0.00542372821480298
5	C	26	50	20120601	6	2558	50.84	0.0174814332557488	0.00620835511241101
5	C	26	50	20120601	6	2560	50.88	0.017301467508869	0.00671193534876863
5	C	26	50	20120601	6	2562	50.92	0.0173333438825649	0.00589743318965547
5	C	26	50	20120601	6	2564	50.96	0.0170570489788840	0.00653554049113384
5	C	26	50	20120601	6	2566	51	0.0172188491525552	0.00651253123647403
5	C	26	50	20120601	6	2568	51.04	0.0169510536723842	0.00667072516556108
5	C	26	50	20120601	6	2570	51.08	0.0171748458975619	0.0071062534452973
5	C	26	50	20120601	6	2572	51.12	0.0169970014710257	0.00708036626603807
5	C	26	50	20120601	6	2574	51.16	0.0170518163887033	0.00717438318366464
5	C	26	50	20120601	6	2576	51.2	0.0170917679218403	0.00689101721217194
5	C	26	50	20120601	6	2578	51.24	0.0168727981649103	0.00643451614530572
5	C	26	50	20120601	6	2580	51.28	0.0169501450401704	0.00729961533014668
5	C	26	50	20120601	6	2582	51.32	0.0166689258448653	0.00747826161577278
5	C	26	50	20120601	6	2584	51.36	0.0169414016648210	0.00675521735484506
5	C	26	50	20120601	6	2586	51.4	0.0169245583812931	0.0068964831475905
5	C	26	50	20120601	6	2588	51.44	0.0167081271377075	0.0066840258441152
5	C	26	50	20120601	6	2590	51.48	0.0167772206626176	0.00743721265291133
5	C	26	50	20120601	6	2592	51.52	0.0167324162556413	0.00678476734723085
5	C	26	50	20120601	6	2594	51.56	0.0167062448194560	0.00711322693237338
5	C	26	50	20120601	6	2596	51.6	0.0166782518762024	0.00676802305865235
5	C	26	50	20120601	6	2598	51.64	0.0166573710129540	0.00682505122055505
5	C	26	50	20120601	6	2600	51.68	0.0165309615336812	0.00623446856584023
5	C	26	50	20120601	6	2602	51.72	0.0164128888433587	0.00608410937988872
5	C	26	50	20120601	6	2604	51.76	0.0157623788889384	0.00591605838227193
5	C	26	50	20120601	6	2606	51.8	0.0154275730204347	0.00598359202962271
5	C	26	50	20120601	6	2608	51.84	0.0151956533099140	0.00608127458880295
5	C	26	50	20120601	6	2610	51.88	0.0152503494336523	0.00552606141528308
5	C	26	50	20120601	6	2612	51.92	0.0149385768614390	0.00545468676389689
5	C	26	50	20120601	6	2614	51.96	0.0144296657470580	0.0043968104715146
5	C	26	50	20120601	6	2616	52	0.013730778375096	0.00444527415608357
5	C	26	50	20120601	6	2618	52.04	0.0135495002380303	0.00440289441825993
5	C	26	50	20120601	6	2620	52.08	0.0134083192980986	0.00426427320487612
5	C	26	50	20120601	6	2622	52.12	0.0128880881112576	0.00512045082345885
5	C	26	50	20120601	6	2624	52.16	0.0129294991127910	0.00412535076400353
5	C	26	50	20120601	6	2626	52.2	0.0126148323525223	0.0039443639549317
5	C	26	50	20120601	6	2628	52.24	0.0120398520089344	0.00469435322686331
5	C	26	50	20120601	6	2630	52.28	0.011766877678698	0.00462429591541047
5	C	26	50	20120601	6	2632	52.32	0.0109082958970592	0.00565256918239839
5	C	26	50	20120601	6	2634	52.36	0.0102268641630976	0.00465139790411979
5	C	26	50	20120601	6	2636	52.4	0.0101048953144107	0.00617712927695381
5	C	26	50	20120601	6	2638	52.44	0.0101532048497014	0.00560584356629758
5	C	26	50	20120601	6	2640	52.48	0.0101616477046687	0.00694288349457197
5	C	26	50	20120601	6	2642	52.52	0.0103921291599965	0.00694448862696527
5	C	26	50	20120601	6	2644	52.56	0.0107434056667544	0.00753857146024696
5	C	26	50	20120601	6	2646	52.6	0.0108816485780102	0.00782673515125001
5	C	26	50	20120601	6	2648	52.64	0.0113784151334243	0.00726687204353706
5	C	26	50	20120601	6	2650	52.68	0.0113933365007209	0.00749314762773031
5	C	26	50	20120601	6	2652	52.72	0.0118149828601289	0.00769895671324891
5	C	26	50	20120601	6	2654	52.76	0.0123249984753021	0.00789763321266567
5	C	26	50	20120601	6	2656	52.8	0.0125245913851073	0.00786880234787636
5	C	26	50	20120601	6	2658	52.84	0.013047269868518	0.00818724010860912
5	C	26	50	20120601	6	2660	52.88	0.0139672681167435	0.00835733747325067
5	C	26	50	20120601	6	2662	52.92	0.0145298917693302	0.00913712776047538
5	C	26	50	20120601	6	2664	52.96	0.0151224755362358	0.0101700410621614
5	C	26	50	20120601	6	2666	53	0.0159494227746978	0.00963204593876347
5	C	26	50	20120601	6	2668	53.04	0.0168159962771776	0.0112131367014966
5	C	26	50	20120601	6	2670	53.08	0.0176899449033851	0.0113937671287507
5	C	26	50	20120601	6	2672	53.12	0.0186143866106235	0.0112291116578972
5	C	26	50	20120601	6	2674	53.16	0.0198832801128106	0.0115433736702443
5	C	26	50	20120601	6	2676	53.2	0.020222029940097	0.0118124104056590
5	C	26	50	20120601	6	2678	53.24	0.0212410323300768	0.0118054475251846
5	C	26	50	20120601	6	2680	53.28	0.0218573070025792	0.0116233929848732
5	C	26	50	20120601	6	2682	53.32	0.0223904655155939	0.0116881215396230
5	C	26	50	20120601	6	2684	53.36	0.0227458927391573	0.0118460538392011
5	C	26	50	20120601	6	2686	53.4	0.0235426182337914	0.0120849569362927
5	C	26	50	20120601	6	2688	53.44	0.0234516348042562	0.0113695557925629
5	C	26	50	20120601	6	2690	53.48	0.0237898086223586	0.0116946481352134
5	C	26	50	20120601	6	2692	53.52	0.0242099361164006	0.0110712981522584
5	C	26	50	20120601	6	2694	53.56	0.024291592807492	0.0106202488786751
5	C	26	50	20120601	6	2696	53.6	0.024401943891764	0.0115410009027294
5	C	26	50	20120601	6	2698	53.64	0.0252243797889621	0.0109226360225817
5	C	26	50	20120601	6	2700	53.68	0.0254605746670818	0.00976932364926303
5	C	26	50	20120601	6	2702	53.72	0.0254257072317015	0.00997969498773384
5	C	26	50	20120601	6	2704	53.76	0.0256633092523158	0.00992763778650288
5	C	26	50	20120601	6	2706	53.8	0.0261914897335909	0.00842393278990282
5	C	26	50	20120601	6	2708	53.84	0.0260326381951974	0.00871699319536558
5	C	26	50	20120601	6	2710	53.88	0.0263283643932252	0.00795627357802947
5	C	26	50	20120601	6	2712	53.92	0.0267165023764863	0.00826661567322444
5	C	26	50	20120601	6	2714	53.96	0.0272535075503906	0.00749470962660996
5	C	26	50	20120601	6	2716	54	0.0275462568288697	0.00782760842812477
5	C	26	50	20120601	6	2718	54.04	0.0279220275145278	0.00710408262747907
5	C	26	50	20120601	6	2720	54.08	0.0281074379836227	0.00753809769870356
5	C	26	50	20120601	6	2722	54.12	0.0288710779519652	0.00728795867485882
5	C	26	50	20120601	6	2724	54.16	0.0291185582543126	0.00706452000307168
5	C	26	50	20120601	6	2726	54.2	0.0289105203682197	0.00791644932411305
5	C	26	50	20120601	6	2728	54.24	0.0291588845540437	0.00730845062937761
5	C	26	50	20120601	6	2730	54.28	0.0292286759933468	0.00766150904522405
5	C	26	50	20120601	6	2732	54.32	0.0291655808552615	0.00704974147134488
5	C	26	50	20120601	6	2734	54.36	0.0290386551880386	0.00766937914369865
5	C	26	50	20120601	6	2736	54.4	0.0291298083232013	0.00716937686765384
5	C	26	50	20120601	6	2738	54.44	0.0289807360715916	0.00670227627013763
5	C	26	50	20120601	6	2740	54.48	0.0295389544489315	0.00704491193202938
5	C	26	50	20120601	6	2742	54.52	0.0300488491488451	0.0055477547442231
5	C	26	50	20120601	6	2744	54.56	0.0302759718469622	0.00545823502572488
5	C	26	50	20120601	6	2746	54.6	0.0305982004071489	0.00483845593201488
5	C	26	50	20120601	6	2748	54.64	0.03098265436408	0.00531907641118737
5	C	26	50	20120601	6	2750	54.68	0.0311196209475959	0.00459224135080572
5	C	26	50	20120601	6	2752	54.72	0.0313046707922324	0.00461932354052517
5	C	26	50	20120601	6	2754	54.76	0.0314509004745818	0.00390217584304577
5	C	26	50	20120601	6	2756	54.8	0.031308630590207	0.00341625206301437
5	C	26	50	20120601	6	2758	54.84	0.0311998068565824	0.00322059561666006
5	C	26	50	20120601	6	2760	54.88	0.0313216413549809	0.00295182432913105
5	C	26	50	20120601	6	2762	54.92	0.031302054497142	0.00392628818428423
5	C	26	50	20120601	6	2764	54.96	0.0309134710366088	0.00282197123983395
5	C	26	50	20120601	6	2766	55	0.0309495546956527	0.00257987909115911
5	C	26	50	20120601	6	2768	55.04	0.0315351876028992	0.003270022380665
5	C	26	50	20120601	6	2770	55.08	0.0316877812462793	0.00235120782919119
5	C	26	50	20120601	6	2772	55.12	0.0317944836595603	0.00179068428374462
5	C	26	50	20120601	6	2774	55.16	0.0315541875621097	0.00144601922539086
5	C	26	50	20120601	6	2776	55.2	0.0313826151727226	0.00155502680677858
5	C	26	50	20120601	6	2778	55.24	0.031452470251636	0.00082486127345754
5	C	26	50	20120601	6	2780	55.28	0.0317148422227953	0.00102076520718527
5	C	26	50	20120601	6	2782	55.32	0.0317282065409597	0.00038656113513905
5	C	26	50	20120601	6	2784	55.36	0.0315190867814916	0.000197947472325360
5	C	26	50	20120601	6	2786	55.4	0.0314292630070775	0.000160166757006560
5	C	26	50	20120601	6	2788	55.44	0.0314003635529304	-2.17506045892997e-05
5	C	26	50	20120601	6	2790	55.48	0.0313457819804906	0.000765407735295369
5	C	26	50	20120601	6	2792	55.52	0.0316686893631872	-0.000266784317473880
5	C	26	50	20120601	6	2794	55.56	0.0318229022810962	-0.00069395459505648
5	C	26	50	20120601	6	2796	55.6	0.032007640998749	0.000182051711884280
5	C	26	50	20120601	6	2798	55.64	0.0326503020678982	-0.00097317692081143
5	C	26	50	20120601	6	2800	55.68	0.0326796611414531	-0.000558161808797421
5	C	26	50	20120601	6	2802	55.72	0.0325306101030468	-0.000664503597620061
5	C	26	50	20120601	6	2804	55.76	0.0331064920077807	-0.00133991785287383
5	C	26	50	20120601	6	2806	55.8	0.0334438102266779	-0.00179356927941187
5	C	26	50	20120601	6	2808	55.84	0.0334949835444324	-0.00117713480077687
5	C	26	50	20120601	6	2810	55.88	0.0340778304509611	-0.00229572823113931
5	C	26	50	20120601	6	2812	55.92	0.0339221608930828	-0.00139936431996819
5	C	26	50	20120601	6	2814	55.96	0.0344559911575396	-0.00162171404731229
5	C	26	50	20120601	6	2816	56	0.0346033451396711	-0.00182692350628044
5	C	26	50	20120601	6	2818	56.04	0.0344023076107119	-0.00101114148389333
5	C	26	50	20120601	6	2820	56.08	0.0343980861832283	-0.00126921424582299
5	C	26	50	20120601	6	2822	56.12	0.0341085825248749	-0.00168430006851511
5	C	26	50	20120601	6	2824	56.16	0.034530470714802	-0.00154638596191249
5	C	26	50	20120601	6	2826	56.2	0.0350203825770793	-0.00255992453779404
5	C	26	50	20120601	6	2828	56.24	0.0351161248352519	-0.00153674102541711
5	C	26	50	20120601	6	2830	56.28	0.0354345208766846	-0.00206404469428354
5	C	26	50	20120601	6	2832	56.32	0.0352226151164986	-0.00193823625577483
5	C	26	50	20120601	6	2834	56.36	0.0359114856137984	-0.00244508332546153
5	C	26	50	20120601	6	2836	56.4	0.0362214246581281	-0.00297546997989394
5	C	26	50	20120601	6	2838	56.44	0.0363713100825362	-0.00250172964970239
5	C	26	50	20120601	6	2840	56.48	0.0366078867983178	-0.00308497253602848
5	C	26	50	20120601	6	2842	56.52	0.037166656718947	-0.00277270003932088
5	C	26	50	20120601	6	2844	56.56	0.0371159571627359	-0.00287940245260194
5	C	26	50	20120601	6	2846	56.6	0.0376780363431011	-0.00362207670488217
5	C	26	50	20120601	6	2848	56.64	0.0376374837692001	-0.00393981513700834
5	C	26	50	20120601	6	2850	56.68	0.0380868854839832	-0.004072503724498
5	C	26	50	20120601	6	2852	56.72	0.0387858605371861	-0.00468408037954625
5	C	26	50	20120601	6	2854	56.76	0.0391711630222546	-0.00419737878205554
5	C	26	50	20120601	6	2856	56.8	0.039559364645126	-0.00540426863618475
5	C	26	50	20120601	6	2858	56.84	0.0394944522426131	-0.00463592640774745
5	C	26	50	20120601	6	2860	56.88	0.0397111804710468	-0.00486184702433655
5	C	26	50	20120601	6	2862	56.92	0.0396390555793658	-0.00494005303433575
5	C	26	50	20120601	6	2864	56.96	0.0395711733283719	-0.00508854545838495
5	C	26	50	20120601	6	2866	57	0.0392836142136667	-0.00536945776934695
5	C	26	50	20120601	6	2868	57.04	0.0391783330850159	-0.00527010219552245
5	C	26	50	20120601	6	2870	57.08	0.039213356083888	-0.00539431964377345
5	C	26	50	20120601	6	2872	57.12	0.038989535574439	-0.00535240942485255
5	C	26	50	20120601	6	2874	57.16	0.0388980713122926	-0.00548799715014505
5	C	26	50	20120601	6	2876	57.2	0.0387798430584782	-0.00573350462457305
5	C	26	50	20120601	6	2878	57.24	0.0388065999790783	-0.00673417385703695
5	C	26	50	20120601	6	2880	57.28	0.0390964147644154	-0.00748055334885065
5	C	26	50	20120601	6	2882	57.32	0.039209749839304	-0.00783659575531365
5	C	26	50	20120601	6	2884	57.36	0.0393140622316646	-0.00766256263432805
5	C	26	50	20120601	6	2886	57.4	0.0393151087497008	-0.00916397660495705
5	C	26	50	20120601	6	2888	57.44	0.0396847912459729	-0.00914940313419675
5	C	26	50	20120601	6	2890	57.48	0.0398499572479225	-0.0100665347715313
5	C	26	50	20120601	6	2892	57.52	0.0398941302085432	-0.0102868197470745
5	C	26	50	20120601	6	2894	57.56	0.0398140927919807	-0.0109369266506296
5	C	26	50	20120601	6	2896	57.6	0.0399724210713562	-0.0111294647560788
5	C	26	50	20120601	6	2898	57.64	0.0404636198679752	-0.0121940422994264
5	C	26	50	20120601	6	2900	57.68	0.0406389823497095	-0.0123391406109259
5	C	26	50	20120601	6	2902	57.72	0.0403773740538739	-0.0126471351116074
5	C	26	50	20120601	6	2904	57.76	0.0405656129500936	-0.0130367438769732
5	C	26	50	20120601	6	2906	57.8	0.040257887149989	-0.0130914668707694
5	C	26	50	20120601	6	2908	57.84	0.0401069198522057	-0.0132978713401977
5	C	26	50	20120601	6	2910	57.88	0.0401069198522057	-0.0132978713401977
5	C	26	50	20120601	6	2912	57.92	0.0400416751095056	-0.0143821983759438
5	C	26	50	20120601	6	2914	57.96	0.0403174184698971	-0.0168201894203900
5	C	26	50	20120601	6	2916	58	0.0403083321477588	-0.0166636713343744
5	C	26	50	20120601	6	2918	58.04	0.040119308363012	-0.0184472209106969
5	C	26	50	20120601	6	2920	58.08	0.0398492501411413	-0.0180245973297172
5	C	26	50	20120601	6	2922	58.12	0.0397141991098957	-0.0192082877174626
5	C	26	50	20120601	6	2924	58.16	0.0395806839145788	-0.0191360348394541
5	C	26	50	20120601	6	2926	58.2	0.0401737874049686	-0.0197772569463035
5	C	26	50	20120601	6	2928	58.24	0.0403659556935713	-0.0196279393286408
5	C	26	50	20120601	6	2930	58.28	0.0406561869648025	-0.0195559212100836
5	C	26	50	20120601	6	2932	58.32	0.0410112903334602	-0.0204239711515226
5	C	26	50	20120601	6	2934	58.36	0.0409409702611274	-0.0209783765262556
5	C	26	50	20120601	6	2936	58.4	0.041325836673444	-0.0215029908559011
5	C	26	50	20120601	6	2938	58.44	0.0419320529641161	-0.0228853002552818
5	C	26	50	20120601	6	2940	58.48	0.0421250973580207	-0.0231958573109382
5	C	26	50	20120601	6	2942	58.52	0.0424082080639654	-0.0234877658394545
5	C	26	50	20120601	6	2944	58.56	0.0424842170295559	-0.0226506271345948
5	C	26	50	20120601	6	2946	58.6	0.0426941358833264	-0.0235659980124047
5	C	26	50	20120601	6	2948	58.64	0.0431499894525131	-0.0233859160878807
5	C	26	50	20120601	6	2950	58.68	0.0432961517475862	-0.0240529265911721
5	C	26	50	20120601	6	2952	58.72	0.0433090154341495	-0.0237630184677399
5	C	26	50	20120601	6	2954	58.76	0.0434578055501536	-0.0238112283009744
5	C	26	50	20120601	6	2956	58.8	0.0429839160204312	-0.0239796477012241
5	C	26	50	20120601	6	2958	58.84	0.0426177923925888	-0.0243740556003141
5	C	26	50	20120601	6	2960	58.88	0.0425278766942931	-0.0251692396021652
5	C	26	50	20120601	6	2962	58.92	0.0425166478386079	-0.0245814075928292
5	C	26	50	20120601	6	2964	58.96	0.0424434552156872	-0.0255497974007319
5	C	26	50	20120601	6	2966	59	0.0428698759600818	-0.0246906273062513
5	C	26	50	20120601	6	2968	59.04	0.0430154480331247	-0.0255311863502512
5	C	26	50	20120601	6	2970	59.08	0.0431867375797993	-0.0263864744285031
5	C	26	50	20120601	6	2972	59.12	0.0434371948016956	-0.0263579073145433
5	C	26	50	20120601	6	2974	59.16	0.0436548281268092	-0.0263299200281438
5	C	26	50	20120601	6	2976	59.2	0.0438725250915331	-0.0263020105234904
5	C	26	50	20120601	6	2978	59.24	0.0438174556154142	-0.0260707017532286
5	C	26	50	20120601	6	2980	59.28	0.043846142937527	-0.0260439943301033
5	C	26	50	20120601	6	2982	59.32	0.0437020062912499	-0.0260488309404866
5	C	26	50	20120601	6	2984	59.36	0.0439778557176586	-0.0261767394861354
5	C	26	50	20120601	6	2986	59.4	0.0440288169033787	-0.0268750286457606
5	C	26	50	20120601	6	2988	59.44	0.0440896351576286	-0.0274872346258440
5	C	26	50	20120601	6	2990	59.48	0.0444224632484653	-0.0275516591246779
5	C	26	50	20120601	6	2992	59.52	0.0444468160060093	-0.0281447520084660
5	C	26	50	20120601	6	2994	59.56	0.0444711970478247	-0.0287386651361201
5	C	26	50	20120601	6	2996	59.6	0.044489263626084	-0.0282123302035439
5	C	26	50	20120601	6	2998	59.64	0.0452120681778129	-0.0281015972816102
5	C	26	50	20120601	6	3000	59.68	0.0450756814218576	-0.0281645863536783
5	C	26	50	20120601	6	3002	59.72	0.0453788463832235	-0.0286860493205321
5	C	26	50	20120601	6	3004	59.76	0.0453257850903633	-0.0288825118686169
5	C	26	50	20120601	6	3006	59.8	0.0453975352154503	-0.0292084385972693
5	C	26	50	20120601	6	3008	59.84	0.0448393875487885	-0.0293451506223439
5	C	26	50	20120601	6	3010	59.88	0.0443474392189814	-0.0298672217010295
5	C	26	50	20120601	6	3012	59.92	0.0443850572997405	-0.0298198455466901
5	C	26	50	20120601	6	3014	59.96	0.0444526991344288	-0.0305167275638207
5	C	26	50	20120601	6	3016	60	0.0444290251993947	-0.0307170367727952
5	C	26	50	20120601	6	3018	60.04	0.0446861928646444	-0.0311857849291115
5	C	26	50	20120601	6	3020	60.08	0.0449288860540833	-0.0316919178209492
5	C	26	50	20120601	6	3022	60.12	0.0450649192566479	-0.0317632083266284
5	C	26	50	20120601	6	3024	60.16	0.0446866949104591	-0.0315341693691343
5	C	26	50	20120601	6	3026	60.2	0.0445905637435567	-0.0320641812569727
5	C	26	50	20120601	6	3028	60.24	0.0444678524327496	-0.0313246465588009
5	C	26	50	20120601	6	3030	60.28	0.0445209066545421	-0.0321768304382836
5	C	26	50	20120601	6	3032	60.32	0.0439850540646911	-0.0328190318880250
5	C	26	50	20120601	6	3034	60.36	0.0435370312081313	-0.0324214964556419
5	C	26	50	20120601	6	3036	60.4	0.0434243749557526	-0.0314220151625704
5	C	26	50	20120601	6	3038	60.44	0.0429696345847716	-0.0317210506203341
5	C	26	50	20120601	6	3040	60.48	0.0428116740009223	-0.0310799805414426
5	C	26	50	20120601	6	3042	60.52	0.0424917152535032	-0.0311745136470194
5	C	26	50	20120601	6	3044	60.56	0.0418057297518707	-0.0325073604320813
5	C	26	50	20120601	6	3046	60.6	0.0414824617447157	-0.0323342394788435
5	C	26	50	20120601	6	3048	60.64	0.041129261907513	-0.0324936920580010
5	C	26	50	20120601	6	3050	60.68	0.0406816067464794	-0.0319047286778152
5	C	26	50	20120601	6	3052	60.72	0.040816063100922	-0.0328238614273405
5	C	26	50	20120601	6	3054	60.76	0.0407066453976012	-0.0332930550609290
5	C	26	50	20120601	6	3056	60.8	0.0404329455758073	-0.0328418290106504
5	C	26	50	20120601	6	3058	60.84	0.0398873985519863	-0.0328632684882560
5	C	26	50	20120601	6	3060	60.88	0.0392847738687879	-0.0327396945071758
5	C	26	50	20120601	6	3062	60.92	0.0389844868320214	-0.0331064495813738
5	C	26	50	20120601	6	3064	60.96	0.0393034627010146	-0.0346927022236097
5	C	26	50	20120601	6	3066	61	0.0391101397070382	-0.0343836965602312
5	C	26	50	20120601	6	3068	61.04	0.039143373725754	-0.0352547106932967
5	C	26	50	20120601	6	3070	61.08	0.0392570764961688	-0.0353279669558276
5	C	26	50	20120601	6	3072	61.12	0.039189264955853	-0.0356947432432291
5	C	26	50	20120601	6	3074	61.16	0.039381173736267	-0.0362652369942904
5	C	26	50	20120601	6	3076	61.2	0.0399927503913153	-0.0374055881003100
5	C	26	50	20120601	6	3078	61.24	0.0403374649471437	-0.0377770312924672
5	C	26	50	20120601	6	3080	61.28	0.0400795123933669	-0.0374376200374977
5	C	26	50	20120601	6	3082	61.32	0.040575406379013	-0.0379876784025827
5	C	26	50	20120601	6	3084	61.36	0.0403626379485539	-0.0379690814942375
5	C	26	50	20120601	6	3086	61.4	0.0404578852319798	-0.0384703494914206
5	C	26	50	20120601	6	3088	61.44	0.0408825735647604	-0.0388135791230086
5	C	26	50	20120601	6	3090	61.48	0.0408933215878345	-0.0384222662302999
5	C	26	50	20120601	6	3092	61.52	0.0410009432399311	-0.0389978511501858
5	C	26	50	20120601	6	3094	61.56	0.0409648100834124	-0.0387751832247901
5	C	26	50	20120601	6	3096	61.6	0.0412860486941055	-0.0389900729755927
5	C	26	50	20120601	6	3098	61.64	0.0418874430115046	-0.0398434801498068
5	C	26	50	20120601	6	3100	61.68	0.0423636794286338	-0.0402730475193777
5	C	26	50	20120601	6	3102	61.72	0.0421407993712038	-0.0408207724320847
5	C	26	50	20120601	6	3104	61.76	0.0426613713835133	-0.0405285959100984
5	C	26	50	20120601	6	3106	61.8	0.0429568713073712	-0.0406007915124576
5	C	26	50	20120601	6	3108	61.84	0.0429715791284198	-0.041640379902158
5	C	26	50	20120601	6	3110	61.88	0.0431462345033729	-0.0419431630258622
5	C	26	50	20120601	6	3112	61.92	0.0430683820467643	-0.0420720685920725
5	C	26	50	20120601	6	3114	61.96	0.0435415779047343	-0.0428351782303290
5	C	26	50	20120601	6	3116	62	0.0437444468402567	-0.0431723974542768
5	C	26	50	20120601	6	3118	62.04	0.0440665339790872	-0.0441130616052893
5	C	26	50	20120601	6	3120	62.08	0.0441095967820615	-0.0444231279288397
5	C	26	50	20120601	6	3122	62.12	0.0444940507389926	-0.0454052285372296
5	C	26	50	20120601	6	3124	62.16	0.0447619027877061	-0.0453889650812623
5	C	26	50	20120601	6	3126	62.2	0.0454103904167322	-0.0464492716996516
5	C	26	50	20120601	6	3128	62.24	0.0456702521588183	-0.0472926379575727
5	C	26	50	20120601	6	3130	62.28	0.0457407507049026	-0.0465984712304819
5	C	26	50	20120601	6	3132	62.32	0.0458629387566916	-0.0471449233509829
5	C	26	50	20120601	6	3134	62.36	0.0457977435114662	-0.0476045427587541
5	C	26	50	20120601	6	3136	62.4	0.0453758128951322	-0.0473579746241544
5	C	26	50	20120601	6	3138	62.44	0.0457397607554089	-0.0482378275919848
5	C	26	50	20120601	6	3140	62.48	0.045939447710416	-0.0479984012358751
5	C	26	50	20120601	6	3142	62.52	0.0461868643731532	-0.0485303576673616
5	C	26	50	20120601	6	3144	62.56	0.0460090270176848	-0.0489148116242928
5	C	26	50	20120601	6	3146	62.6	0.0463147092791917	-0.0492166755091814
5	C	26	50	20120601	6	3148	62.64	0.0464699192176622	-0.0494295853609966
5	C	26	50	20120601	6	3150	62.68	0.0464850513027796	-0.0509026302075644
5	C	26	50	20120601	6	3152	62.72	0.0462800610469136	-0.049872022073985
5	C	26	50	20120601	6	3154	62.76	0.0462992943513618	-0.0506185854135617
5	C	26	50	20120601	6	3156	62.8	0.0456565342872633	-0.0496874672040954
5	C	26	50	20120601	6	3158	62.84	0.045659928399813	-0.0499304290941111
5	C	26	50	20120601	6	3160	62.88	0.0449398108538526	-0.049305912384967
5	C	26	50	20120601	6	3162	62.92	0.0447569530402378	-0.0487013360870526
5	C	26	50	20120601	6	3164	62.96	0.0445106677483505	-0.0484922446118558
5	C	26	50	20120601	6	3166	63	0.0439879744156974	-0.0474035830115409
5	C	26	50	20120601	6	3168	63.04	0.043782772027797	-0.047746954064485
5	C	26	50	20120601	6	3170	63.08	0.0435951765987483	-0.0476713643495763
5	C	26	50	20120601	6	3172	63.12	0.0431849839549819	-0.0471678336106933
5	C	26	50	20120601	6	3174	63.16	0.0429864283708248	-0.0480138161637049
5	C	26	50	20120601	6	3176	63.2	0.0422223994937527	-0.047334498679019
5	C	26	50	20120601	6	3178	63.24	0.0420719978813943	-0.0474218263664955
5	C	26	50	20120601	6	3180	63.28	0.0417417083039021	-0.0468051585426228
5	C	26	50	20120601	6	3182	63.32	0.0415812657752509	-0.0468431301767724
5	C	26	50	20120601	6	3184	63.36	0.041313767279928	-0.0450969299806322
5	C	26	50	20120601	6	3186	63.4	0.0406258938031897	-0.0451748531479190
5	C	26	50	20120601	6	3188	63.44	0.0402751688397212	-0.0449079910486992
5	C	26	50	20120601	6	3190	63.48	0.0398390960877634	-0.0442545536722048
5	C	26	50	20120601	6	3192	63.52	0.0395047052909403	-0.0443202438921769
5	C	26	50	20120601	6	3194	63.56	0.0389534448443273	-0.0434707258052595
5	C	26	50	20120601	6	3196	63.6	0.0383994973919457	-0.0424251977185970
5	C	26	50	20120601	6	3198	63.64	0.0375190787386904	-0.0433348905925936
5	C	26	50	20120601	6	3200	63.68	0.0367578075780649	-0.0430215008671717
5	C	26	50	20120601	6	3202	63.72	0.0359740504217978	-0.0421326676432201
5	C	26	50	20120601	6	3204	63.76	0.035333553099399	-0.0420760991007252
5	C	26	50	20120601	6	3206	63.8	0.0334930248586485	-0.0409638908445970
5	C	26	50	20120601	6	3208	63.84	0.0325509464940737	-0.0409731539434305
5	C	26	50	20120601	6	3210	63.88	0.0318631437280135	-0.0401239894099035
5	C	26	50	20120601	6	3212	63.92	0.0309336518641438	-0.0398884521410902
5	C	26	50	20120601	6	3214	63.96	0.0306925284517592	-0.0392826030509697
5	C	26	50	20120601	6	3216	64	0.029206119287027	-0.0378128816062734
5	C	26	50	20120601	6	3218	64.04	0.0278928805730073	-0.0376253568879028
5	C	26	50	20120601	6	3220	64.08	0.0273365289575697	-0.0376588737493309
5	C	26	50	20120601	6	3222	64.12	0.0268300990808839	-0.0363346041695249
5	C	26	50	20120601	6	3224	64.16	0.0259061226499075	-0.0360374071893921
5	C	26	50	20120601	6	3226	64.2	0.0250962025427364	-0.0362710352698961
5	C	26	50	20120601	6	3228	64.24	0.0240957171580355	-0.0355576352383570
5	C	26	50	20120601	6	3230	64.28	0.0226965649701017	-0.0353505236621474
5	C	26	50	20120601	6	3232	64.32	0.0219344452813389	-0.0346560033816661
5	C	26	50	20120601	6	3234	64.36	0.0209339598966380	-0.0330304356023964
5	C	26	50	20120601	6	3236	64.4	0.0196751684047697	-0.0328959438926146
5	C	26	50	20120601	6	3238	64.44	0.0186284382365793	-0.0320373041282198
5	C	26	50	20120601	6	3240	64.48	0.0176743390567243	-0.0305494807499253
5	C	26	50	20120601	6	3242	64.52	0.0163758081637533	-0.0305442481597444
5	C	26	50	20120601	6	3244	64.56	0.0155757168408407	-0.0303053167783814
5	C	26	50	20120601	6	3246	64.6	0.0154495689910770	-0.0283442268314388
5	C	26	50	20120601	6	3248	64.64	0.0154949652464292	-0.0286099575598086
5	C	26	50	20120601	6	3250	64.68	0.0155816565378027	-0.0276960927558031
5	C	26	50	20120601	6	3252	64.72	0.0152995209321093	-0.0270393319774370
5	C	26	50	20120601	6	3254	64.76	0.0151984046623996	-0.0257198707237429
5	C	26	50	20120601	6	3256	64.8	0.0147069654494749	-0.0248447553713464
5	C	26	50	20120601	6	3258	64.84	0.0146081826321432	-0.0230060656082271
5	C	26	50	20120601	6	3260	64.88	0.0142652358432677	-0.0216160350977705
5	C	26	50	20120601	6	3262	64.92	0.0142727311751483	-0.0210449756612844
5	C	26	50	20120601	6	3264	64.96	0.0144261733466657	-0.0201240397894670
5	C	26	50	20120601	6	3266	65	0.0148347396448353	-0.0192117306203800
5	C	26	50	20120601	6	3268	65.04	0.0147085917950717	-0.0191008562770901
5	C	26	50	20120601	6	3270	65.08	0.0149811107485410	-0.0187853452313246
5	C	26	50	20120601	6	3272	65.12	0.0152435887857174	-0.0171128962724622
5	C	26	50	20120601	6	3274	65.16	0.0154069304521715	-0.0169009056594625
5	C	26	50	20120601	6	3276	65.2	0.0155987685219074	-0.0159903642573285
5	C	26	50	20120601	6	3278	65.24	0.0160426194484582	-0.0147841107993025
5	C	26	50	20120601	6	3280	65.28	0.0166273260458214	-0.0137650992169345
5	C	26	50	20120601	6	3282	65.32	0.0170493273728335	-0.0132459414181874
5	C	26	50	20120601	6	3284	65.36	0.0171295839924982	-0.0119930189126029
5	C	26	50	20120601	6	3286	65.4	0.0174861213737080	-0.00999302395055925
5	C	26	50	20120601	6	3288	65.44	0.0173159278425443	-0.00996621753248445
5	C	26	50	20120601	6	3290	65.48	0.0170338417343255	-0.00889829537406185
5	C	26	50	20120601	6	3292	65.52	0.016620085272382	-0.00826553379984925
5	C	26	50	20120601	6	3294	65.56	0.0167446916293627	-0.00689797514289885
5	C	26	50	20120601	6	3296	65.6	0.016623168257948	-0.00675956606154935
5	C	26	50	20120601	6	3298	65.64	0.0162239286982222	-0.00590623666908125
5	C	26	50	20120601	6	3300	65.68	0.0165826156840469	-0.00522741415914215
5	C	26	50	20120601	6	3302	65.72	0.0163418387539851	-0.00388944792098442
5	C	26	50	20120601	6	3304	65.76	0.016070026907297	-0.00374286468524445
5	C	26	50	20120601	6	3306	65.8	0.0160333068521500	-0.00312305023619538
5	C	26	50	20120601	6	3308	65.84	0.0159727290142057	-0.00130986581467340
5	C	26	50	20120601	6	3310	65.88	0.0154691629199837	-0.00128267755893678
5	C	26	50	20120601	6	3312	65.92	0.0148825329921757	0.00073580117436709
5	C	26	50	20120601	6	3314	65.96	0.0146022075798421	0.0010695272908159
5	C	26	50	20120601	6	3316	66	0.0138037213893229	0.00185934435219783
5	C	26	50	20120601	6	3318	66.04	0.013020719423098	0.00408665434540309
5	C	26	50	20120601	6	3320	66.08	0.0125151168613462	0.003820930688101
5	C	26	50	20120601	6	3322	66.12	0.0120394404727877	0.00559445914712048
5	C	26	50	20120601	6	3324	66.16	0.0116019252229964	0.00582487696283792
5	C	26	50	20120601	6	3326	66.2	0.0118427353870769	0.00676150848387728
5	C	26	50	20120601	6	3328	66.24	0.0117205848119473	0.00617072996058408
5	C	26	50	20120601	6	3330	66.28	0.0117973285251230	0.00721990106138318
5	C	26	50	20120601	6	3332	66.32	0.0123274826828458	0.00741235516254686
5	C	26	50	20120601	6	3334	66.36	0.0126476958472847	0.00742991248250236
5	C	26	50	20120601	6	3336	66.4	0.0134493491690770	0.00720647310360845
5	C	26	50	20120601	6	3338	66.44	0.0138817930490337	0.00836119827627595
5	C	26	50	20120601	6	3340	66.48	0.0147229757612146	0.00736326413284163
5	C	26	50	20120601	6	3342	66.52	0.0154928198844551	0.00798878210518774
5	C	26	50	20120601	6	3344	66.56	0.0162421621536819	0.00830099096228504
5	C	26	50	20120601	6	3346	66.6	0.0164032934043380	0.00911118401267365
5	C	26	50	20120601	6	3348	66.64	0.0173816223051572	0.00934241782961659
5	C	26	50	20120601	6	3350	66.68	0.0178261075772014	0.00967425095050148
5	C	26	50	20120601	6	3352	66.72	0.0181764492180838	0.0102031541656176
5	C	26	50	20120601	6	3354	66.76	0.0183332847950442	0.0114392058105097
5	C	26	50	20120601	6	3356	66.8	0.0184067666246383	0.0114333092470614
5	C	26	50	20120601	6	3358	66.84	0.0178785656372666	0.0114436959385703
5	C	26	50	20120601	6	3360	66.88	0.0175429798299832	0.0118780362789141
5	C	26	50	20120601	6	3362	66.92	0.0171820513156622	0.0121368161476250
5	C	26	50	20120601	6	3364	66.96	0.0165786346728689	0.0121549746497658
5	C	26	50	20120601	6	3366	67	0.0161481975619572	0.0126494049243749
5	C	26	50	20120601	6	3368	67.04	0.0155646859750542	0.0133457848956908
5	C	26	50	20120601	6	3370	67.08	0.0148324274056609	0.0129227158374391
5	C	26	50	20120601	6	3372	67.12	0.0143301553168484	0.0133119215519398
5	C	26	50	20120601	6	3374	67.16	0.0132924266179825	0.0139330229353306
5	C	26	50	20120601	6	3376	67.2	0.012178683940139	0.0143444954423709
5	C	26	50	20120601	6	3378	67.24	0.0110781853723071	0.0153761076675796
5	C	26	50	20120601	6	3380	67.28	0.0102076662139884	0.0156357148512244
5	C	26	50	20120601	6	3382	67.32	0.00974395972902185	0.0154539601241882
5	C	26	50	20120601	6	3384	67.36	0.00948639608397465	0.0166148951086081
5	C	26	50	20120601	6	3386	67.4	0.00945207312081585	0.0167498535088653
5	C	26	50	20120601	6	3388	67.44	0.00923403674483698	0.0170297617281980
5	C	26	50	20120601	6	3390	67.48	0.00912314825941131	0.0163213680126697
5	C	26	50	20120601	6	3392	67.52	0.00945466820270281	0.0162769899910825
5	C	26	50	20120601	6	3394	67.56	0.00880903021400481	0.0165490351830084
5	C	26	50	20120601	6	3396	67.6	0.0082154140711987	0.0161559545233467
5	C	26	50	20120601	6	3398	67.64	0.00772145048706522	0.0164406569266560
5	C	26	50	20120601	6	3400	67.68	0.00734051085083659	0.0160735765833386
5	C	26	50	20120601	6	3402	67.72	0.00713464378256193	0.0159740583749544
5	C	26	50	20120601	6	3404	67.76	0.0073159671744616	0.0155500983621584
5	C	26	50	20120601	6	3406	67.8	0.00685107982117051	0.0149114041620516
5	C	26	50	20120601	6	3408	67.84	0.00653521522201448	0.0154024898215857
5	C	26	50	20120601	6	3410	67.88	0.00575085561076974	0.0147588444597970
5	C	26	50	20120601	6	3412	67.92	0.00495560584798794	0.0146666002588709
5	C	26	50	20120601	6	3414	67.96	0.00462456320177374	0.013451956978886
5	C	26	50	20120601	6	3416	68	0.00411169016809776	0.0144357461582695
5	C	26	50	20120601	6	3418	68.04	0.004023868920088	0.0135566724221119
5	C	26	50	20120601	6	3420	68.08	0.0030171680667805	0.012354244411772
5	C	26	50	20120601	6	3422	68.12	0.0025016023704817	0.0122332442993754
5	C	26	50	20120601	6	3424	68.16	0.002421275040139	0.0119593111323437
5	C	26	50	20120601	6	3426	68.2	0.0024584264304225	0.0114470405536453
5	C	26	50	20120601	6	3428	68.24	0.0016905367503252	0.0100212587243320
5	C	26	50	20120601	6	3430	68.28	0.0012698223576548	0.0096781846562359
5	C	26	50	20120601	6	3432	68.32	0.0004826640177701	0.00925928752799317
5	C	26	50	20120601	6	3434	68.36	-9.07076578905985e-05	0.00787896559364235
5	C	26	50	20120601	6	3436	68.4	-0.000177059538009099	0.00777366325178805
5	C	26	50	20120601	6	3438	68.44	-0.0011147962669475	0.0071763277273129
5	C	26	50	20120601	6	3440	68.48	-0.0013300042158016	0.00462865735003683
5	C	26	50	20120601	6	3442	68.52	-0.0014832766816916	0.00433843244276662
5	C	26	50	20120601	6	3444	68.56	-0.0012361923591416	0.003995040176619
5	C	26	50	20120601	6	3446	68.6	-0.0015272162970745	0.00477269500136453
5	C	26	50	20120601	6	3448	68.64	-0.0014326761204299	0.00442331354078026
5	C	26	50	20120601	6	3450	68.68	-0.0014992007264039	0.00397152887614455
5	C	26	50	20120601	6	3452	68.72	-0.0015534923850634	0.00406683272811287
5	C	26	50	20120601	6	3454	68.76	-0.0022552180836452	0.0018726733150232
5	C	26	50	20120601	6	3456	68.8	-0.0021772383478159	0.00261875582198875
5	C	26	50	20120601	6	3458	68.84	-0.0027030075949672	0.00111823987697184
5	C	26	50	20120601	6	3460	68.88	-0.003200040022531	0.00074199542977029
5	C	26	50	20120601	6	3462	68.92	-0.0032425442111481	-0.000158497985002970
5	C	26	50	20120601	6	3464	68.96	-0.0029667089268751	-0.000324448875479642
5	C	26	50	20120601	6	3466	69	-0.0031776954482455	0.000224958951366689
5	C	26	50	20120601	6	3468	69.04	-0.0034477324569128	-0.000970129290584511
5	C	26	50	20120601	6	3470	69.08	-0.0034557793320827	-0.00146327970191963
5	C	26	50	20120601	6	3472	69.12	-0.0038484569408791	-0.0027918414198876
5	C	26	50	20120601	6	3474	69.16	-0.0042027174382535	-0.00357489146937358
5	C	26	50	20120601	6	3476	69.2	-0.004410507836973	-0.00494225213642525
5	C	26	50	20120601	6	3478	69.24	-0.0047178376572801	-0.00532265437150015
5	C	26	50	20120601	6	3480	69.28	-0.0052364721970092	-0.00617835257168525
5	C	26	50	20120601	6	3482	69.32	-0.0051319406015464	-0.00700399166260215
5	C	26	50	20120601	6	3484	69.36	-0.0055849627030492	-0.00702628673941295
5	C	26	50	20120601	6	3486	69.4	-0.0060283327969888	-0.00776109796428635
5	C	26	50	20120601	6	3488	69.44	-0.0060853751010271	-0.00769132773818665
5	C	26	50	20120601	6	3490	69.48	-0.0066190285887886	-0.00849693449399255
5	C	26	50	20120601	6	3492	69.52	-0.0070360094576543	-0.00865058879754435
5	C	26	50	20120601	6	3494	69.56	-0.007413300422892	-0.00963872102677785
5	C	26	50	20120601	6	3496	69.6	-0.0079134794756321	-0.00948148876291325
5	C	26	50	20120601	6	3498	69.64	-0.0081767070459966	-0.0101493794020152
5	C	26	50	20120601	6	3500	69.68	-0.007962793102552	-0.00941393178103865
5	C	26	50	20120601	6	3502	69.72	-0.0078410222437639	-0.00982844484723805
5	C	26	50	20120601	6	3504	69.76	-0.0078959078721196	-0.0102717866569064
5	C	26	50	20120601	6	3506	69.8	-0.0076790028669906	-0.0111313103047777
5	C	26	50	20120601	6	3508	69.84	-0.0079294388756835	-0.0104277602707006
5	C	26	50	20120601	6	3510	69.88	-0.0082684612219234	-0.0117966836437386
5	C	26	50	20120601	6	3512	69.92	-0.008433924208721	-0.0116220282687856
5	C	26	50	20120601	6	3514	69.96	-0.0086084169491144	-0.0105991488123246
5	C	26	50	20120601	6	3516	70	-0.0088084715996477	-0.0118410263099869
5	C	26	50	20120601	6	3518	70.04	-0.0092034119501438	-0.0121680419830821
5	C	26	50	20120601	6	3520	70.08	-0.0089458129497576	-0.0114454495633877
5	C	26	50	20120601	6	3522	70.12	-0.0086106301933395	-0.0116599999029352
5	C	26	50	20120601	6	3524	70.16	-0.0087312484680743	-0.0117816364114350
5	C	26	50	20120601	6	3526	70.2	-0.0084149878891208	-0.0117994979287278
5	C	26	50	20120601	6	3528	70.24	-0.0081660509468041	-0.0114314134937811
5	C	26	50	20120601	6	3530	70.28	-0.008296589929679	-0.0116391543950258
5	C	26	50	20120601	6	3532	70.32	-0.0085758971082477	-0.0128884706560263
5	C	26	50	20120601	6	3534	70.36	-0.0088671119650115	-0.0125549708137475
5	C	26	50	20120601	6	3536	70.4	-0.0087606711812395	-0.0135403453265344
5	C	26	50	20120601	6	3538	70.44	-0.0087765810838162	-0.0142469571329741
5	C	26	50	20120601	6	3540	70.48	-0.0088257037919052	-0.0156464133768238
5	C	26	50	20120601	6	3542	70.52	-0.0088829440858423	-0.0155061587467755
5	C	26	50	20120601	6	3544	70.56	-0.0089057624216712	-0.0154170137948713
5	C	26	50	20120601	6	3546	70.6	-0.0088179623868648	-0.0165940411154174
5	C	26	50	20120601	6	3548	70.64	-0.0087875956861467	-0.0167852038981773
5	C	26	50	20120601	6	3550	70.68	-0.0088142888257152	-0.0170365451449713
5	C	26	50	20120601	6	3552	70.72	-0.0089403717630763	-0.0179342114054120
5	C	26	50	20120601	6	3554	70.76	-0.0089662907621407	-0.0190796855000614
5	C	26	50	20120601	6	3556	70.8	-0.009055958973063	-0.0193400351458263
5	C	26	50	20120601	6	3558	70.84	-0.0091075494838184	-0.0195937733431873
5	C	26	50	20120601	6	3560	70.88	-0.0090691253013287	-0.0190315810257373
5	C	26	50	20120601	6	3562	70.92	-0.0089085767066603	-0.0188654462874975
5	C	26	50	20120601	6	3564	70.96	-0.0089410965475271	-0.0189603470886004
5	C	26	50	20120601	6	3566	71	-0.0084213780131024	-0.0179729382296041
5	C	26	50	20120601	6	3568	71.04	-0.0083514402026956	-0.0183648924681633
5	C	26	50	20120601	6	3570	71.08	-0.0082147062573108	-0.0174538355851859
5	C	26	50	20120601	6	3572	71.12	-0.0081443279193793	-0.0175100717874936
5	C	26	50	20120601	6	3574	71.16	-0.007813741357039	-0.0167487440583257
5	C	26	50	20120601	6	3576	71.2	-0.0077296603503482	-0.0160147025191835
5	C	26	50	20120601	6	3578	71.24	-0.0075353848128269	-0.0156840219823521
5	C	26	50	20120601	6	3580	71.28	-0.007322845909229	-0.0161806763906307
5	C	26	50	20120601	6	3582	71.32	-0.0072287837367685	-0.0160043409299655
5	C	26	50	20120601	6	3584	71.36	-0.0070975638100633	-0.0149944319331918
5	C	26	50	20120601	6	3586	71.4	-0.0069380497126158	-0.0149956955330097
5	C	26	50	20120601	6	3588	71.44	-0.0067463721561192	-0.0147822009038865
5	C	26	50	20120601	6	3590	71.48	-0.0062223801511518	-0.0144361687252820
5	C	26	50	20120601	6	3592	71.52	-0.0061439659689162	-0.0148637522360674
5	C	26	50	20120601	6	3594	71.56	-0.0054326363460324	-0.0144513477622896
5	C	26	50	20120601	6	3596	71.6	-0.0046810949747161	-0.0133844933351065
5	C	26	50	20120601	6	3598	71.64	-0.0043097366353725	-0.0124235210773384
5	C	26	50	20120601	6	3600	71.68	-0.0036146181425542	-0.0116276342113468
5	C	26	50	20120601	6	3602	71.72	-0.0029742657770456	-0.0117899823927734
5	C	26	50	20120601	6	3604	71.76	-0.0021035203445569	-0.0116164725308058
5	C	26	50	20120601	6	3606	71.8	-0.0014154213007554	-0.0110553967349630
5	C	26	50	20120601	6	3608	71.84	-0.0012421037718323	-0.0111850150648089
5	C	26	50	20120601	6	3610	71.88	-0.0004346868226666	-0.0107459441800989
5	C	26	50	20120601	6	3612	71.92	0.000324547870429001	-0.0105726464501657
5	C	26	50	20120601	6	3614	71.96	0.0014315376785121	-0.0110668575216726
5	C	26	50	20120601	6	3616	72	0.0018086377249189	-0.0105299513427175
5	C	26	50	20120601	6	3618	72.04	0.0022118512247549	-0.0102457156298841
5	C	26	50	20120601	6	3620	72.08	0.0031781055701785	-0.0103077218235263
5	C	26	50	20120601	6	3622	72.12	0.0039165866792463	-0.00965829374248115
5	C	26	50	20120601	6	3624	72.16	0.00473179594514068	-0.00992210114040625
5	C	26	50	20120601	6	3626	72.2	0.00562610217557855	-0.0102299330065280
5	C	26	50	20120601	6	3628	72.24	0.00591200666041571	-0.00918520395052825
5	C	26	50	20120601	6	3630	72.28	0.00645290092161655	-0.00965185199970455
5	C	26	50	20120601	6	3632	72.32	0.00779973427881038	-0.0102890329912996
5	C	26	50	20120601	6	3634	72.36	0.00865744773332185	-0.00977213086318435
5	C	26	50	20120601	6	3636	72.4	0.00943564703028889	-0.0101672197061045
5	C	26	50	20120601	6	3638	72.44	0.0103260217470234	-0.0101083742797741
5	C	26	50	20120601	6	3640	72.48	0.0117979847202160	-0.00917490140472635
5	C	26	50	20120601	6	3642	72.52	0.0124065985978510	-0.00849276256398355
5	C	26	50	20120601	6	3644	72.56	0.0130836109144303	-0.00884167733409225
5	C	26	50	20120601	6	3646	72.6	0.014709030201276	-0.00892812113809225
5	C	26	50	20120601	6	3648	72.64	0.0151803805105471	-0.00888216626838295
5	C	26	50	20120601	6	3650	72.68	0.0162692754560997	-0.00829291297441675
5	C	26	50	20120601	6	3652	72.72	0.0169943286073928	-0.00755400053021245
5	C	26	50	20120601	6	3654	72.76	0.0173652768248033	-0.00692453407360015
5	C	26	50	20120601	6	3656	72.8	0.0175536288581079	-0.00709694792005695
5	C	26	50	20120601	6	3658	72.84	0.0179527552807487	-0.00633606566816115
5	C	26	50	20120601	6	3660	72.88	0.0182796012482165	-0.00768817404194265
5	C	26	50	20120601	6	3662	72.92	0.0188597823621801	-0.00711152846188495
5	C	26	50	20120601	6	3664	72.96	0.0187171306401435	-0.00687672658412415
5	C	26	50	20120601	6	3666	73	0.0194290457474421	-0.00739220742760915
5	C	26	50	20120601	6	3668	73.04	0.0197252032806065	-0.00764490617800175
5	C	26	50	20120601	6	3670	73.08	0.0200366696755835	-0.00787465931334495
5	C	26	50	20120601	6	3672	73.12	0.0202967435497039	-0.00893164252986255
5	C	26	50	20120601	6	3674	73.16	0.0209670100675907	-0.00929247912030205
5	C	26	50	20120601	6	3676	73.2	0.0212584017010498	-0.00966336369810225
5	C	26	50	20120601	6	3678	73.24	0.0218067771519956	-0.00929459336957785
5	C	26	50	20120601	6	3680	73.28	0.0221208669131309	-0.00919843391840425
5	C	26	50	20120601	6	3682	73.32	0.0227499868874204	-0.00976729425280105
5	C	26	50	20120601	6	3684	73.36	0.0231482577108559	-0.00877406378367515
5	C	26	50	20120601	6	3686	73.4	0.0230434149884094	-0.00902103496914015
5	C	26	50	20120601	6	3688	73.44	0.023964039733243	-0.00775703917136235
5	C	26	50	20120601	6	3690	73.48	0.0245942132966364	-0.00843006340569575
5	C	26	50	20120601	6	3692	73.52	0.0250384884872559	-0.00765217523571235
5	C	26	50	20120601	6	3694	73.56	0.0253154834266502	-0.00711199515236055
5	C	26	50	20120601	6	3696	73.6	0.0254371050859075	-0.00665237645169605
5	C	26	50	20120601	6	3698	73.64	0.0258528053843924	-0.00550651769095785
5	C	26	50	20120601	6	3700	73.68	0.0261705381596644	-0.00451349793965275
5	C	26	50	20120601	6	3702	73.72	0.0259773141606373	-0.00397246225709572
5	C	26	50	20120601	6	3704	73.76	0.0262396012789829	-0.0021170635607369
5	C	26	50	20120601	6	3706	73.8	0.0258209092117067	-0.00144723544905451
5	C	26	50	20120601	6	3708	73.84	0.0258418112881586	0.000322765961340409
5	C	26	50	20120601	6	3710	73.88	0.025649322680184	0.00116986574306627
5	C	26	50	20120601	6	3712	73.92	0.0255879387405091	0.00188686494812161
5	C	26	50	20120601	6	3714	73.96	0.0255117550559041	0.00339464287978131
5	C	26	50	20120601	6	3716	74	0.0257027870239095	0.00412768633770178
5	C	26	50	20120601	6	3718	74.04	0.025553891548995	0.0045469370193351
5	C	26	50	20120601	6	3720	74.08	0.0252670607542745	0.00616550444147111
5	C	26	50	20120601	6	3722	74.12	0.0247416804158529	0.00749012757466787
5	C	26	50	20120601	6	3724	74.16	0.0248416441015092	0.00892628266046118
5	C	26	50	20120601	6	3726	74.2	0.0246155467082248	0.00868505318205939
5	C	26	50	20120601	6	3728	74.24	0.0246435127814208	0.00958413238327027
5	C	26	50	20120601	6	3730	74.28	0.0245345405553721	0.0116846001478527
5	C	26	50	20120601	6	3732	74.32	0.0242086703952623	0.0118850295649800
5	C	26	50	20120601	6	3734	74.36	0.0240927190252833	0.0137854356079614
5	C	26	50	20120601	6	3736	74.4	0.0236565472783762	0.0131346428108285
5	C	26	50	20120601	6	3738	74.44	0.0233582051812378	0.0150915745739181
5	C	26	50	20120601	6	3740	74.48	0.0235179458639823	0.0144528397575979
5	C	26	50	20120601	6	3742	74.52	0.0235648857334378	0.0155741817120188
5	C	26	50	20120601	6	3744	74.56	0.0233000008461995	0.0150654917806389
5	C	26	50	20120601	6	3746	74.6	0.0238403519079711	0.0163230304207123
5	C	26	50	20120601	6	3748	74.64	0.0237776916405562	0.0161275967129940
5	C	26	50	20120601	6	3750	74.68	0.0243181446671256	0.0178316420312670
5	C	26	50	20120601	6	3752	74.72	0.0245021013246784	0.0176111986638050
5	C	26	50	20120601	6	3754	74.76	0.0246512506509273	0.0176034706937934
5	C	26	50	20120601	6	3756	74.8	0.0251869271711898	0.0175654559261300
5	C	26	50	20120601	6	3758	74.84	0.0254332421615618	0.0180935642825134
5	C	26	50	20120601	6	3760	74.88	0.0259316124351557	0.0188791585021982
5	C	26	50	20120601	6	3762	74.92	0.0264226118276624	0.0183481368658762
5	C	26	50	20120601	6	3764	74.96	0.0266703671945478	0.0189158170390553
5	C	26	50	20120601	6	3766	75	0.0272287920470678	0.0186454674891906
5	C	26	50	20120601	6	3768	75.04	0.0271597352917104	0.0182573089998328
5	C	26	50	20120601	6	3770	75.08	0.0274678528289717	0.0177237658207293
5	C	26	50	20120601	6	3772	75.12	0.0278734782700383	0.0185664666911693
5	C	26	50	20120601	6	3774	75.16	0.0285232379841639	0.0180257428427027
5	C	26	50	20120601	6	3776	75.2	0.0289020633711168	0.0179215577295627
5	C	26	50	20120601	6	3778	75.24	0.029131887217138	0.0184020933559214
5	C	26	50	20120601	6	3780	75.28	0.0288736447495809	0.0189503910251213
5	C	26	50	20120601	6	3782	75.32	0.0286287595291203	0.0192874829698486
5	C	26	50	20120601	6	3784	75.36	0.0283618005562715	0.0195608059037281
5	C	26	50	20120601	6	3786	75.4	0.0280312079835235	0.0197912721562600
5	C	26	50	20120601	6	3788	75.44	0.027877631815271	0.0198674908426507
5	C	26	50	20120601	6	3790	75.48	0.0277572886050741	0.0207247807402004
5	C	26	50	20120601	6	3792	75.52	0.0275731742627091	0.0205816460642321
5	C	26	50	20120601	6	3794	75.56	0.0271761005710541	0.0205118878589477
5	C	26	50	20120601	6	3796	75.6	0.0266788206561169	0.0209835705084060
5	C	26	50	20120601	6	3798	75.64	0.0260124220123232	0.0215202857685301
5	C	26	50	20120601	6	3800	75.68	0.0258019092524962	0.0227684070190703
5	C	26	50	20120601	6	3802	75.72	0.0251712195011525	0.0230927781128041
5	C	26	50	20120601	6	3804	75.76	0.0245407984503856	0.0237790605992846
5	C	26	50	20120601	6	3806	75.8	0.0242222327033254	0.0243066471108635
5	C	26	50	20120601	6	3808	75.84	0.0236948512527131	0.0250096738859227
5	C	26	50	20120601	6	3810	75.88	0.0232380178456597	0.0249975540756930
5	C	26	50	20120601	6	3812	75.92	0.0230731488285583	0.0258041932073994
5	C	26	50	20120601	6	3814	75.96	0.0228117031672823	0.0260567293232324
5	C	26	50	20120601	6	3816	76	0.0222727039522551	0.0272988755214715
5	C	26	50	20120601	6	3818	76.04	0.0215956704224724	0.0284918141588080
5	C	26	50	20120601	6	3820	76.08	0.0215204342609542	0.0284954911140701
5	C	26	50	20120601	6	3822	76.12	0.0209141609067648	0.0296690055281274
5	C	26	50	20120601	6	3824	76.16	0.0203574557379366	0.0304891786836256
5	C	26	50	20120601	6	3826	76.2	0.0202130645332183	0.0306460149676928
5	C	26	50	20120601	6	3828	76.24	0.0198742189636738	0.0315461619001432
5	C	26	50	20120601	6	3830	76.28	0.0195763855874380	0.0311887901329315
5	C	26	50	20120601	6	3832	76.32	0.0189670009634114	0.0326940790487215
5	C	26	50	20120601	6	3834	76.36	0.0188503283445156	0.0331635979514293
5	C	26	50	20120601	6	3836	76.4	0.0184596518479101	0.0334262881206401
5	C	26	50	20120601	6	3838	76.44	0.0183349889223869	0.0341883370987250
5	C	26	50	20120601	6	3840	76.48	0.0177478781619677	0.0348270666541707
5	C	26	50	20120601	6	3842	76.52	0.0173238262252901	0.0366803228169826
5	C	26	50	20120601	6	3844	76.56	0.0165754244080823	0.0369939953851168
5	C	26	50	20120601	6	3846	76.6	0.0164291240150548	0.0371781967016159
5	C	26	50	20120601	6	3848	76.64	0.0159698581606741	0.0384075018407087
5	C	26	50	20120601	6	3850	76.68	0.0156835506249717	0.0389288516704777
5	C	26	50	20120601	6	3852	76.72	0.0159258054082062	0.0389108911582354
5	C	26	50	20120601	6	3854	76.76	0.0158582059999248	0.0399287006590755
5	C	26	50	20120601	6	3856	76.8	0.0160028800473555	0.0402481715028154
5	C	26	50	20120601	6	3858	76.84	0.0157887681140122	0.0414513844016825
5	C	26	50	20120601	6	3860	76.88	0.0157267548493022	0.0427108122896539
5	C	26	50	20120601	6	3862	76.92	0.0156523672159214	0.0429182774192541
5	C	26	50	20120601	6	3864	76.96	0.0157159361155500	0.0443452896143666
5	C	26	50	20120601	6	3866	77	0.0153528367834107	0.0461221782448102
5	C	26	50	20120601	6	3868	77.04	0.0151379470326081	0.0468761662055895
5	C	26	50	20120601	6	3870	77.08	0.0149026926065074	0.0486201036600298
5	C	26	50	20120601	6	3872	77.12	0.0147986771989948	0.0491806272054765
5	C	26	50	20120601	6	3874	77.16	0.0146960052943665	0.0505303526294053
5	C	26	50	20120601	6	3876	77.2	0.0141746554645977	0.0517926089445015
5	C	26	50	20120601	6	3878	77.24	0.0139817567346900	0.0523748406681305
5	C	26	50	20120601	6	3880	77.28	0.0140291328890295	0.0540632702402477
5	C	26	50	20120601	6	3882	77.32	0.0140260923298704	0.0546266222128189
5	C	26	50	20120601	6	3884	77.36	0.0137538562191136	0.0558152687119935
5	C	26	50	20120601	6	3886	77.4	0.0137216828605696	0.056718314782247
5	C	26	50	20120601	6	3888	77.44	0.0134688214756173	0.0575641559139023
5	C	26	50	20120601	6	3890	77.48	0.0133707457650667	0.0580046127279033
5	C	26	50	20120601	6	3892	77.52	0.0129675534784341	0.0585760964284583
5	C	26	50	20120601	6	3894	77.56	0.0127777660183637	0.0585325386507373
5	C	26	50	20120601	6	3896	77.6	0.0125174093015308	0.0602276150265977
5	C	26	50	20120601	6	3898	77.64	0.0119404808787607	0.0602597883851416
5	C	26	50	20120601	6	3900	77.68	0.011599796831585	0.0616015942131213
5	C	26	50	20120601	6	3902	77.72	0.0113096002085861	0.0620892150494275
5	C	26	50	20120601	6	3904	77.76	0.0106967507613317	0.06247211337144
5	C	26	50	20120601	6	3906	77.8	0.0104100189615605	0.0631529864910445
5	C	26	50	20120601	6	3908	77.84	0.0102825276089126	0.0642309707789634
5	C	26	50	20120601	6	3910	77.88	0.0102294946003236	0.0638545071286596
5	C	26	50	20120601	6	3912	77.92	0.0101565918911833	0.0645584319293308
5	C	26	50	20120601	6	3914	77.96	0.0101240649792487	0.0650907419142081
5	C	26	50	20120601	6	3916	78	0.0097731278837458	0.0653513107630753
5	C	26	50	20120601	6	3918	78.04	0.00987968887567062	0.0659360173604386
5	C	26	50	20120601	6	3920	78.08	0.0100015940847472	0.0659807065090095
5	C	26	50	20120601	6	3922	78.12	0.0097144380209073	0.067441659829619
5	C	26	50	20120601	6	3924	78.16	0.00961105900949784	0.0671241688848662
5	C	26	50	20120601	6	3926	78.2	0.0096954875591715	0.0684712073030267
5	C	26	50	20120601	6	3928	78.24	0.0097659153945777	0.0694693592353496
5	C	26	50	20120601	6	3930	78.28	0.00959656332048352	0.0697193214824991
5	C	26	50	20120601	6	3932	78.32	0.0096305751566586	0.0713119380857655
5	C	26	50	20120601	6	3934	78.36	0.00970955898411713	0.0711746886595371
5	C	26	50	20120601	6	3936	78.4	0.00987226425446815	0.0725075142313957
5	C	26	50	20120601	6	3938	78.44	0.00963835333125164	0.0732748665103393
5	C	26	50	20120601	6	3940	78.48	0.00976237986067176	0.0744845847915933
5	C	26	50	20120601	6	3942	78.52	0.00963481779734572	0.0755254459734998
5	C	26	50	20120601	6	3944	78.56	0.00926818293130048	0.0760698474843355
5	C	26	50	20120601	6	3946	78.6	0.0090142608861764	0.0766805756112462
5	C	26	50	20120601	6	3948	78.64	0.00920510900641865	0.0785467011174757
5	C	26	50	20120601	6	3950	78.68	0.00878890595501225	0.0790488883534743
5	C	26	50	20120601	6	3952	78.72	0.0088005025062237	0.0800529799827592
5	C	26	50	20120601	6	3954	78.76	0.0086848905474997	0.0801837240266007
5	C	26	50	20120601	6	3956	78.8	0.00815505543635662	0.0813967657097261
5	C	26	50	20120601	6	3958	78.84	0.00817676361453904	0.082417474348369
5	C	26	50	20120601	6	3960	78.88	0.00784682759043741	0.082964633575651
5	C	26	50	20120601	6	3962	78.92	0.00748196049134515	0.0840936002624935
5	C	26	50	20120601	6	3964	78.96	0.00731932593167224	0.0853533817038555
5	C	26	50	20120601	6	3966	79	0.0073131033919978	0.0859011066165626
5	C	26	50	20120601	6	3968	79.04	0.00683099798858481	0.0872604486927156
5	C	26	50	20120601	6	3970	79.08	0.0068101383385398	0.087438286048184
5	C	26	50	20120601	6	3972	79.12	0.00660444097589264	0.088400729088057
5	C	26	50	20120601	6	3974	79.16	0.00637038863131989	0.0887653133444369
5	C	26	50	20120601	6	3976	79.2	0.00636989365657306	0.0886631364145554
5	C	26	50	20120601	6	3978	79.24	0.00644576621419438	0.0887771927383608
5	C	26	50	20120601	6	3980	79.28	0.00621970417624905	0.0890405900143528
5	C	26	50	20120601	6	3982	79.32	0.00608344469951439	0.0885975876159393
5	C	26	50	20120601	6	3984	79.36	0.00630045577066054	0.0895846379717977
5	C	26	50	20120601	6	3986	79.4	0.00640029924816409	0.090427509254972
5	C	26	50	20120601	6	3988	79.44	0.0058056224451862	0.091442348907331
5	C	26	50	20120601	6	3990	79.48	0.00566929225777343	0.091433439361888
5	C	26	50	20120601	6	3992	79.52	0.00537951989884318	0.0921290910132194
5	C	26	50	20120601	6	3994	79.56	0.00485017976244694	0.0922279445412292
5	C	26	50	20120601	6	3996	79.6	0.00446162458618493	0.0927705075744337
5	C	26	50	20120601	6	3998	79.64	0.00430238413906172	0.0940797864904787
5	C	26	50	20120601	6	4000	79.68	0.00413380988242684	0.094659189786983
5	C	26	50	20120601	6	4002	79.72	0.0039905500485584	0.0966287650153
5	C	26	50	20120601	6	4004	79.76	0.0040075206113069	0.0986164421772154
5	C	26	50	20120601	6	4006	79.8	0.0039344057701322	0.0993113867217655
5	C	26	50	20120601	6	4008	79.84	0.0039952876639924	0.100937661607816
5	C	26	50	20120601	6	4010	79.88	0.0033820139526693	0.101999099597056
5	C	26	50	20120601	6	4012	79.92	0.0030281070086854	0.103315378870234
[truncated: 310 more rows]
