# Supplementary material for: How Do Ants Make Sense of Gravity? A Boltzmann Walker Analysis of Lasius niger Trajectories on Various Inclines
Source: PLoS One. 2013 Oct 29;8(10):e76531. doi: 10.1371/journal.pone.0076531 (PMC3812222; doi:10.1371/journal.pone.0076531)
Supplement: Dataset S5 — Trajectories for . (ZIP) [file pone.0076531.s009.zip › Incline5/5-C-26-50-20120601-07.txt]

Pente	Colonie	Temperature	Humidite	Date	Indiv	Frame	Time	X	Y
5	C	26	50	20120601	7	12	0	0	0
5	C	26	50	20120601	7	14	0.04	0.0005398548142325	-0.00256090741621989
5	C	26	50	20120601	7	16	0.08	0.0018193574637218	-0.00495099197624072
5	C	26	50	20120601	7	18	0.12	0.0036245303654129	-0.00684497748964889
5	C	26	50	20120601	7	20	0.16	0.005166871676537	-0.00862815937044513
5	C	26	50	20120601	7	22	0.2	0.0062676248028101	-0.0110018461242103
5	C	26	50	20120601	7	24	0.24	0.006927850404404	-0.0126029480088509
5	C	26	50	20120601	7	26	0.28	0.007272918513623	-0.0137884832381883
5	C	26	50	20120601	7	28	0.32	0.0064122281395627	-0.0152644979332371
5	C	26	50	20120601	7	30	0.36	0.0054126619936774	-0.0153923428392756
5	C	26	50	20120601	7	32	0.4	0.0039852255344961	-0.0164274764562546
5	C	26	50	20120601	7	34	0.44	0.0021921441587633	-0.0171159156184178
5	C	26	50	20120601	7	36	0.48	0.000855182012234803	-0.0198287661397791
5	C	26	50	20120601	7	38	0.52	-0.001169087925607	-0.0221314947280522
5	C	26	50	20120601	7	40	0.56	-0.0032082212479893	-0.0243755475956223
5	C	26	50	20120601	7	42	0.6	-0.0050624037206845	-0.0270878748579655
5	C	26	50	20120601	7	44	0.64	-0.0066629540620358	-0.02884879701729
5	C	26	50	20120601	7	46	0.68	-0.0074148560578106	-0.0276893893835175
5	C	26	50	20120601	7	48	0.72	-0.0093617260873837	-0.0305867523483615
5	C	26	50	20120601	7	50	0.76	-0.0107743769437703	-0.0304236864535521
5	C	26	50	20120601	7	52	0.8	-0.0134779785084337	-0.0315370048673269
5	C	26	50	20120601	7	54	0.84	-0.0141055357767367	-0.0315486721292165
5	C	26	50	20120601	7	56	0.88	-0.0155640354368155	-0.0291630564840527
5	C	26	50	20120601	7	58	0.92	-0.0170519790232629	-0.0282386345758041
5	C	26	50	20120601	7	60	0.96	-0.0187650866220436	-0.0261296886009152
5	C	26	50	20120601	7	62	1	-0.0203900887158884	-0.0258504521330247
5	C	26	50	20120601	7	64	1.04	-0.0229595591952285	-0.0245591478713574
5	C	26	50	20120601	7	66	1.08	-0.0255836748866186	-0.0239904501715203
5	C	26	50	20120601	7	68	1.12	-0.0273019019384950	-0.0226568892086094
5	C	26	50	20120601	7	70	1.16	-0.029554157244727	-0.0218365251342802
5	C	26	50	20120601	7	72	1.2	-0.0313288156603828	-0.0217077284625142
5	C	26	50	20120601	7	74	1.24	-0.0328715982061384	-0.0195889367328041
5	C	26	50	20120601	7	76	1.28	-0.0323481129138903	-0.0190579843929467
5	C	26	50	20120601	7	78	1.32	-0.0318138654564327	-0.0186942062382975
5	C	26	50	20120601	7	80	1.36	-0.0313318095504944	-0.0180972171961451
5	C	26	50	20120601	7	82	1.4	-0.0311538661290088	-0.0182901512813919
5	C	26	50	20120601	7	84	1.44	-0.0296770948297041	-0.0167438996697678
5	C	26	50	20120601	7	86	1.48	-0.0291552075987815	-0.0163114755888010
5	C	26	50	20120601	7	88	1.52	-0.0279549574773277	-0.0136202342506728
5	C	26	50	20120601	7	90	1.56	-0.0271810644606581	-0.0119700520843499
5	C	26	50	20120601	7	92	1.6	-0.0272103245392636	-0.010027346913718
5	C	26	50	20120601	7	94	1.64	-0.0265014429200562	-0.00706872021735194
5	C	26	50	20120601	7	96	1.68	-0.0261048670315752	-0.00573774514393978
5	C	26	50	20120601	7	98	1.72	-0.025477963129938	-0.00555689834201063
5	C	26	50	20120601	7	100	1.76	-0.024547677185153	-0.00500258107278253
5	C	26	50	20120601	7	102	1.8	-0.0238063832053096	-0.00435656266063625
5	C	26	50	20120601	7	104	1.84	-0.0229041715210581	-0.00383160658628336
5	C	26	50	20120601	7	106	1.88	-0.0213080618102926	-0.00415809192929281
5	C	26	50	20120601	7	108	1.92	-0.0200399506510483	-0.00216020414545709
5	C	26	50	20120601	7	110	1.96	-0.0184879785455644	-0.00182325362208608
5	C	26	50	20120601	7	112	2	-0.0173356207664003	-0.00215724843911173
5	C	26	50	20120601	7	114	2.04	-0.0155634343960515	-0.00092247736460035
5	C	26	50	20120601	7	116	2.08	-0.0143397903538489	-0.00242327898075686
5	C	26	50	20120601	7	118	2.12	-0.012802725473526	-0.00244886068988663
5	C	26	50	20120601	7	120	2.16	-0.0113284622819742	-0.000265826187785369
5	C	26	50	20120601	7	122	2.2	-0.0102347533534553	-0.000695279006057639
5	C	26	50	20120601	7	124	2.24	-0.0081535422278449	-0.00042111744353565
5	C	26	50	20120601	7	126	2.28	-0.0061941351950413	-0.000563967155470959
5	C	26	50	20120601	7	128	2.32	-0.0041193212644803	-0.0008441440753805
5	C	26	50	20120601	7	130	2.36	-0.00227155932135830	-0.00088892514783305
5	C	26	50	20120601	7	132	2.4	0.0001359271365475	-0.000547746125910539
5	C	26	50	20120601	7	134	2.44	0.00209727871299930	-0.000606556196901819
5	C	26	50	20120601	7	136	2.48	0.0030064907543846	0.0018797585249707
5	C	26	50	20120601	7	138	2.52	0.0033484475937664	0.0027543081919422
5	C	26	50	20120601	7	140	2.56	0.0029065907083386	0.0032602289517456
5	C	26	50	20120601	7	142	2.6	0.0028211934223747	0.0049506172096467
5	C	26	50	20120601	7	144	2.64	0.002188884396502	0.0048373528454362
5	C	26	50	20120601	7	146	2.68	0.00162423841852110	0.0048274038530249
5	C	26	50	20120601	7	148	2.72	0.00140302713309470	0.0050135426421045
5	C	26	50	20120601	7	150	2.76	0.000641734759265902	0.0047604196276431
5	C	26	50	20120601	7	152	2.8	0.0007686957818279	0.004091107703911
5	C	26	50	20120601	7	154	2.84	0.000595115209182203	0.0036842950305588
5	C	26	50	20120601	7	156	2.88	-8.74054692224999e-05	0.0030576782142747
5	C	26	50	20120601	7	158	2.92	-0.000772719219412799	0.0030006712655754
5	C	26	50	20120601	7	160	2.96	-0.0021315238944121	0.0028301453942245
5	C	26	50	20120601	7	162	3	-0.0038374472882959	0.0036114559610287
5	C	26	50	20120601	7	164	3.04	-0.0058289923243044	0.0030371933308237
5	C	26	50	20120601	7	166	3.08	-0.0081575854644197	0.0015930889505963
5	C	26	50	20120601	7	168	3.12	-0.010170659780595	0.0017791407655418
5	C	26	50	20120601	7	170	3.16	-0.0115871820466086	0.0018740804575178
5	C	26	50	20120601	7	172	3.2	-0.0139833901513546	0.001277105557501
5	C	26	50	20120601	7	174	3.24	-0.0155815504717855	0.000959996450410101
5	C	26	50	20120601	7	176	3.28	-0.0174560693355076	0.000445130789824701
5	C	26	50	20120601	7	178	3.32	-0.0195193432833997	-0.00085073431058116
5	C	26	50	20120601	7	180	3.36	-0.0217090196394966	-0.00214176280060375
5	C	26	50	20120601	7	182	3.4	-0.023115066118547	-0.00274965542932201
5	C	26	50	20120601	7	184	3.44	-0.0250293031701683	-0.00355335299681864
5	C	26	50	20120601	7	186	3.48	-0.0273835925707120	-0.00396141583496002
5	C	26	50	20120601	7	188	3.52	-0.0290808765339432	-0.00429667071626975
5	C	26	50	20120601	7	190	3.56	-0.0314030576297667	-0.0046056339532414
5	C	26	50	20120601	7	192	3.6	-0.0331824635603514	-0.00357924017607788
5	C	26	50	20120601	7	194	3.64	-0.0353303074792734	-0.00235658891179603
5	C	26	50	20120601	7	196	3.68	-0.0367058423007156	-0.00115245677411346
5	C	26	50	20120601	7	198	3.72	-0.0370418806563388	-0.0014288153174046
5	C	26	50	20120601	7	200	3.76	-0.0367986147104072	-0.00259764161350253
5	C	26	50	20120601	7	202	3.8	-0.0363514969505273	-0.00311841161571079
5	C	26	50	20120601	7	204	3.84	-0.0371552722997699	-0.00344460704493996
5	C	26	50	20120601	7	206	3.88	-0.0376998576583685	-0.00570194644892865
5	C	26	50	20120601	7	208	3.92	-0.0384238572205576	-0.00712965867975459
5	C	26	50	20120601	7	210	3.96	-0.0395070033879792	-0.00914038752273666
5	C	26	50	20120601	7	212	4	-0.0408881243529928	-0.0116149784141771
5	C	26	50	20120601	7	214	4.04	-0.0424202126157896	-0.0121251559568032
5	C	26	50	20120601	7	216	4.08	-0.0445784439333272	-0.0147711495320033
5	C	26	50	20120601	7	218	4.12	-0.0460319726327343	-0.0171456141032277
5	C	26	50	20120601	7	220	4.16	-0.0461224115900481	-0.0199125936486888
5	C	26	50	20120601	7	222	4.2	-0.0460223559805102	-0.0198514289121161
5	C	26	50	20120601	7	224	4.24	-0.0455312703209761	-0.0204522575440903
5	C	26	50	20120601	7	226	4.28	-0.0449494416482124	-0.0219953271751991
5	C	26	50	20120601	7	228	4.32	-0.0442594751354018	-0.02238873310398
5	C	26	50	20120601	7	230	4.36	-0.0436332401567795	-0.0235932400082566
5	C	26	50	20120601	7	232	4.4	-0.0425521587411591	-0.0274119560379189
5	C	26	50	20120601	7	234	4.44	-0.0417735493222589	-0.0290407906505178
5	C	26	50	20120601	7	236	4.48	-0.0410647879112044	-0.0337315531891462
5	C	26	50	20120601	7	238	4.52	-0.0408708850896674	-0.0341091623524354
5	C	26	50	20120601	7	240	4.56	-0.0406083575550163	-0.0369522053743488
5	C	26	50	20120601	7	242	4.6	-0.0403696878031624	-0.0398986698340784
5	C	26	50	20120601	7	244	4.64	-0.039271466119166	-0.0428512083410585
5	C	26	50	20120601	7	246	4.68	-0.0385971690926265	-0.0457397395422055
5	C	26	50	20120601	7	248	4.72	-0.037312073228498	-0.0489375592494436
5	C	26	50	20120601	7	250	4.76	-0.0362113201022249	-0.0490582623769921
5	C	26	50	20120601	7	252	4.8	-0.0350497557927698	-0.0496466459296174
5	C	26	50	20120601	7	254	4.84	-0.0336663013753783	-0.0502903252325316
5	C	26	50	20120601	7	256	4.88	-0.0319179091482165	-0.0505970681542103
5	C	26	50	20120601	7	258	4.92	-0.0304418237424895	-0.0505687131722847
5	C	26	50	20120601	7	260	4.96	-0.0290513689679643	-0.0502912444713471
5	C	26	50	20120601	7	262	5	-0.0284974215155828	-0.0498720715714597
5	C	26	50	20120601	7	264	5.04	-0.0274343571807469	-0.0497365899121844
5	C	26	50	20120601	7	266	5.08	-0.0264837935347978	-0.0491507519439713
5	C	26	50	20120601	7	268	5.12	-0.0256644689074370	-0.0476217749510116
5	C	26	50	20120601	7	270	5.16	-0.0247882928948687	-0.0463639026979589
5	C	26	50	20120601	7	272	5.2	-0.0237808071530341	-0.045632754286212
5	C	26	50	20120601	7	274	5.24	-0.0230893274317118	-0.0452566441892989
5	C	26	50	20120601	7	276	5.28	-0.0220205355319483	-0.0432816242387667
5	C	26	50	20120601	7	278	5.32	-0.021014393292998	-0.0425805278652203
5	C	26	50	20120601	7	280	5.36	-0.0197233577319076	-0.04042427644667
5	C	26	50	20120601	7	282	5.4	-0.0180299784123221	-0.0383930415070335
5	C	26	50	20120601	7	284	5.44	-0.0172025927676557	-0.0385151588481445
5	C	26	50	20120601	7	286	5.48	-0.0156083498187925	-0.0373150572191146
5	C	26	50	20120601	7	288	5.52	-0.0140051266138082	-0.0365590893593481
5	C	26	50	20120601	7	290	5.56	-0.0121172222187183	-0.0371454930129861
5	C	26	50	20120601	7	292	5.6	-0.0098264083797082	-0.036557816567142
5	C	26	50	20120601	7	294	5.64	-0.0081315017094753	-0.0353742895210632
5	C	26	50	20120601	7	296	5.68	-0.0063414043243591	-0.0347660504100221
5	C	26	50	20120601	7	298	5.72	-0.0042897198566107	-0.0346116748575535
5	C	26	50	20120601	7	300	5.76	-0.0022020648669033	-0.0354002474110005
5	C	26	50	20120601	7	302	5.8	-0.000420884098297897	-0.0364358972159298
5	C	26	50	20120601	7	304	5.84	0.000226719647251902	-0.0352243051017057
5	C	26	50	20120601	7	306	5.88	0.000156772644456901	-0.0351128085044482
5	C	26	50	20120601	7	308	5.92	-0.000450483588158298	-0.0351385401202156
5	C	26	50	20120601	7	310	5.96	-0.000867047264023098	-0.034575760904137
5	C	26	50	20120601	7	312	6	-0.000661767094376899	-0.0340372920191957
5	C	26	50	20120601	7	314	6.04	-0.0010161477999041	-0.0320614730380008
5	C	26	50	20120601	7	316	6.08	-0.0010530290753972	-0.0306750897843216
5	C	26	50	20120601	7	318	6.12	-0.0015026099710387	-0.0290674142107789
5	C	26	50	20120601	7	320	6.16	-0.0015182296769924	-0.0278034534854975
5	C	26	50	20120601	7	322	6.2	-0.00151969975199050	-0.0272840687054735
5	C	26	50	20120601	7	324	6.24	-0.00175914025023590	-0.0257967544440614
5	C	26	50	20120601	7	326	6.28	-0.00176807100888230	-0.0240244832208988
5	C	26	50	20120601	7	328	6.32	-0.0017568775085361	-0.0229181227378509
5	C	26	50	20120601	7	330	6.36	-0.0017145005991396	-0.0217589413782484
5	C	26	50	20120601	7	332	6.4	-0.0027365244563954	-0.0206283907722161
5	C	26	50	20120601	7	334	6.44	-0.0028347698725734	-0.0182923503834813
5	C	26	50	20120601	7	336	6.48	-0.0036705771590037	-0.0163099128828145
5	C	26	50	20120601	7	338	6.52	-0.0045367051842113	-0.0145347142375779
5	C	26	50	20120601	7	340	6.56	-0.0054307002876655	-0.0143001669182583
5	C	26	50	20120601	7	342	6.6	-0.006169718797887	-0.0133779087567602
5	C	26	50	20120601	7	344	6.64	-0.0072566904129947	-0.0121960575537528
5	C	26	50	20120601	7	346	6.68	-0.0076836061321361	-0.0122827134897872
5	C	26	50	20120601	7	348	6.72	-0.0081240134486625	-0.0122775021128098
5	C	26	50	20120601	7	350	6.76	-0.0085308756194895	-0.0120799294070785
5	C	26	50	20120601	7	352	6.8	-0.0090253341783698	-0.0118735320087180
5	C	26	50	20120601	7	354	6.84	-0.0096908772229582	-0.0112720386963694
5	C	26	50	20120601	7	356	6.88	-0.0094271193225078	-0.0122391698542017
5	C	26	50	20120601	7	358	6.92	-0.0097075790851298	-0.0124157697728031
5	C	26	50	20120601	7	360	6.96	-0.0100255013650191	-0.0121490420238717
5	C	26	50	20120601	7	362	7	-0.0103576294201424	-0.0119489449469315
5	C	26	50	20120601	7	364	7.04	-0.0110196227886893	-0.0117493852711450
5	C	26	50	20120601	7	366	7.08	-0.0120003657520594	-0.0116921096218689
5	C	26	50	20120601	7	368	7.12	-0.0124913029191694	-0.0102925119566630
5	C	26	50	20120601	7	370	7.16	-0.0128949477541419	-0.0104577062428838
5	C	26	50	20120601	7	372	7.2	-0.0145296089266177	-0.0115910852760408
5	C	26	50	20120601	7	374	7.24	-0.0157567291057567	-0.0113960722968574
5	C	26	50	20120601	7	376	7.28	-0.0175289013339698	-0.0112083425175201
5	C	26	50	20120601	7	378	7.32	-0.0197038323923587	-0.0108398529103879
5	C	26	50	20120601	7	380	7.36	-0.0209849917930363	-0.0118605424571476
5	C	26	50	20120601	7	382	7.4	-0.0221094895650216	-0.0129785914152885
5	C	26	50	20120601	7	384	7.44	-0.0230622805973314	-0.0147087897849704
5	C	26	50	20120601	7	386	7.48	-0.023794680588081	-0.0152269647052917
5	C	26	50	20120601	7	388	7.52	-0.0241341675034761	-0.0129409825269175
5	C	26	50	20120601	7	390	7.56	-0.0244022055212731	-0.0117652598183827
5	C	26	50	20120601	7	392	7.6	-0.024664139086228	-0.0093397492086244
5	C	26	50	20120601	7	394	7.64	-0.0245597418410536	-0.00801443311078207
5	C	26	50	20120601	7	396	7.68	-0.0239638624686440	-0.0067263810524046
5	C	26	50	20120601	7	398	7.72	-0.0232785774906286	-0.00595547958532308
5	C	26	50	20120601	7	400	7.76	-0.0226084170387590	-0.00469389502166911
5	C	26	50	20120601	7	402	7.8	-0.021947258056214	-0.00282467238773809
5	C	26	50	20120601	7	404	7.84	-0.0212859293680414	-0.00176165047930911
5	C	26	50	20120601	7	406	7.88	-0.0202884916135675	-0.00257710723257687
5	C	26	50	20120601	7	408	7.92	-0.0195466163919500	-0.00212794593409936
5	C	26	50	20120601	7	410	7.96	-0.0190203026725773	-0.00253190189605561
5	C	26	50	20120601	7	412	8	-0.0180438023498943	-0.00246652280306711
5	C	26	50	20120601	7	414	8.04	-0.0159382717007585	-0.00324103807370417
5	C	26	50	20120601	7	416	8.08	-0.0134222712219982	-0.00384879776634757
5	C	26	50	20120601	7	418	8.12	-0.0114739318245338	-0.00450159026145761
5	C	26	50	20120601	7	420	8.16	-0.0095524681416087	-0.00362220398410277
5	C	26	50	20120601	7	422	8.2	-0.0077981998570952	-0.00293341833961677
5	C	26	50	20120601	7	424	8.24	-0.0067091988455254	-0.00138887085533537
5	C	26	50	20120601	7	426	8.28	-0.0071186419561037	-0.000198499015614690
5	C	26	50	20120601	7	428	8.32	-0.0070907465935859	0.000706562308965
5	C	26	50	20120601	7	430	8.36	-0.0072905537567458	0.000272660374825500
5	C	26	50	20120601	7	432	8.4	-0.0079793111169605	0.0009819238316947
5	C	26	50	20120601	7	434	8.44	-0.0081939031758082	0.0028961177498024
5	C	26	50	20120601	7	436	8.48	-0.0084256369172455	0.0038069568438912
5	C	26	50	20120601	7	438	8.52	-0.0080456440969969	0.0038602790591537
5	C	26	50	20120601	7	440	8.56	-0.0081128828808199	0.0035362049502681
5	C	26	50	20120601	7	442	8.6	-0.0078988013530682	0.0036176940570524
5	C	26	50	20120601	7	444	8.64	-0.0077539469934082	0.0032095131320785
5	C	26	50	20120601	7	446	8.68	-0.0077024837618735	0.0018402857031245
5	C	26	50	20120601	7	448	8.72	-0.0071648018867796	0.0017917802992555
5	C	26	50	20120601	7	450	8.76	-0.0063267601429207	0.0018533198024221
5	C	26	50	20120601	7	452	8.8	-0.0047978255763679	0.0004974849759038
5	C	26	50	20120601	7	454	8.84	-0.0029112434709587	0.0007497594622277
5	C	26	50	20120601	7	456	8.88	-0.00104940303182330	0.0003688834656094
5	C	26	50	20120601	7	458	8.92	0.000900479272637603	0.000700127637256201
5	C	26	50	20120601	7	460	8.96	0.00270044786841920	0.000969294904582701
5	C	26	50	20120601	7	462	9	0.0042450165659041	-7.18137646973094e-05
5	C	26	50	20120601	7	464	9.04	0.0044041155916711	-0.0004981991537528
5	C	26	50	20120601	7	466	9.08	0.0043190506458943	-0.000618619438588869
5	C	26	50	20120601	7	468	9.12	0.0046728868792001	-0.00185945041821502
5	C	26	50	20120601	7	470	9.16	0.0043652954293839	-0.00390412038669404
5	C	26	50	20120601	7	472	9.2	0.0045488603497799	-0.00528085728966425
5	C	26	50	20120601	7	474	9.24	0.004563214617438	-0.00655230599291578
5	C	26	50	20120601	7	476	9.28	0.005672806578476	-0.0106716272573961
5	C	26	50	20120601	7	478	9.32	0.0068336637811499	-0.0126187872007495
5	C	26	50	20120601	7	480	9.36	0.0078016929645943	-0.0154742258045371
5	C	26	50	20120601	7	482	9.4	0.0087477311271438	-0.0184615398230158
5	C	26	50	20120601	7	484	9.44	0.0092443322195711	-0.0199912239227567
5	C	26	50	20120601	7	486	9.48	0.0099822688564174	-0.0216932299450727
5	C	26	50	20120601	7	488	9.52	0.0105232055440251	-0.0228436926780632
5	C	26	50	20120601	7	490	9.56	0.0096967391381742	-0.0236080751085259
5	C	26	50	20120601	7	492	9.6	0.0088031682987888	-0.0234401372479941
5	C	26	50	20120601	7	494	9.64	0.007546427416586	-0.0244219550136716
5	C	26	50	20120601	7	496	9.68	0.0060759847229729	-0.0240564656606119
5	C	26	50	20120601	7	498	9.72	0.0038222798478395	-0.0252035484231884
5	C	26	50	20120601	7	500	9.76	0.00269069686590670	-0.0274878568798115
5	C	26	50	20120601	7	502	9.8	0.00111486697762560	-0.0296370089462786
5	C	26	50	20120601	7	504	9.84	0.000332389684632402	-0.0329335336891025
5	C	26	50	20120601	7	506	9.88	-0.000282559869762097	-0.0351104821231381
5	C	26	50	20120601	7	508	9.92	-0.00114276234014340	-0.0378378707599205
5	C	26	50	20120601	7	510	9.96	-0.0019647598311371	-0.0404728900378766
5	C	26	50	20120601	7	512	10	-0.0023574515820691	-0.0425343537924088
5	C	26	50	20120601	7	514	10.04	-0.0031170963970978	-0.046238815508367
5	C	26	50	20120601	7	516	10.08	-0.0037809989539538	-0.0491494791517652
5	C	26	50	20120601	7	518	10.12	-0.0051205420402336	-0.0526674768095245
5	C	26	50	20120601	7	520	10.16	-0.0062348009060274	-0.0544775287480058
5	C	26	50	20120601	7	522	10.2	-0.0084922393049654	-0.0535865034930326
5	C	26	50	20120601	7	524	10.24	-0.0100159129970662	-0.0535614719129786
5	C	26	50	20120601	7	526	10.28	-0.0119695783228065	-0.053347147847601
5	C	26	50	20120601	7	528	10.32	-0.0141135260833641	-0.053140955510207
5	C	26	50	20120601	7	530	10.36	-0.0161252448758399	-0.0521699564782816
5	C	26	50	20120601	7	532	10.4	-0.0187093666076861	-0.0530912459034896
5	C	26	50	20120601	7	534	10.44	-0.0209337831199427	-0.0526729215317396
5	C	26	50	20120601	7	536	10.48	-0.0217958877075654	-0.051760188098584
5	C	26	50	20120601	7	538	10.52	-0.0216350209148454	-0.0507413179375723
5	C	26	50	20120601	7	540	10.56	-0.0214827101141779	-0.0499885320583211
5	C	26	50	20120601	7	542	10.6	-0.0210802249343265	-0.0481107392902021
5	C	26	50	20120601	7	544	10.64	-0.0207767347038412	-0.0475167695940054
5	C	26	50	20120601	7	546	10.68	-0.0200470005056567	-0.0456429366238611
5	C	26	50	20120601	7	548	10.72	-0.0205330657070443	-0.0454443810397039
5	C	26	50	20120601	7	550	10.76	-0.0210074636465424	-0.0450791603872211
5	C	26	50	20120601	7	552	10.8	-0.0214062718711316	-0.0437193940469993
5	C	26	50	20120601	7	554	10.84	-0.0224480522918537	-0.0447302031907055
5	C	26	50	20120601	7	556	10.88	-0.0230997219013953	-0.0437065954142598
5	C	26	50	20120601	7	558	10.92	-0.023647234682068	-0.0429251717103706
5	C	26	50	20120601	7	560	10.96	-0.0237126420593278	-0.042573810350799
5	C	26	50	20120601	7	562	11	-0.0246253754924834	-0.0399566667322713
5	C	26	50	20120601	7	564	11.04	-0.0256796717032325	-0.0378291238490373
5	C	26	50	20120601	7	566	11.08	-0.0263017842493204	-0.037775949419092
5	C	26	50	20120601	7	568	11.12	-0.0273824555430078	-0.0363431389483737
5	C	26	50	20120601	7	570	11.16	-0.0279054317183734	-0.0351106518287656
5	C	26	50	20120601	7	572	11.2	-0.0292284992166515	-0.0327728860994847
5	C	26	50	20120601	7	574	11.24	-0.0297209495922733	-0.0304818389152369
5	C	26	50	20120601	7	576	11.28	-0.0296902611579698	-0.0284030863999047
5	C	26	50	20120601	7	578	11.32	-0.0290516659528124	-0.02758758722023
5	C	26	50	20120601	7	580	11.36	-0.0286413601719611	-0.0271123124683233
5	C	26	50	20120601	7	582	11.4	-0.0272418685727723	-0.0256294954060395
5	C	26	50	20120601	7	584	11.44	-0.0264247854739078	-0.024050900730244
5	C	26	50	20120601	7	586	11.48	-0.0250336448058048	-0.0221201951616888
5	C	26	50	20120601	7	588	11.52	-0.0236438688537895	-0.0202870915421408
5	C	26	50	20120601	7	590	11.56	-0.0225518060698572	-0.0190664626032531
5	C	26	50	20120601	7	592	11.6	-0.0221938120486781	-0.0182908796013765
5	C	26	50	20120601	7	594	11.64	-0.0221195729077213	-0.0162972273871601
5	C	26	50	20120601	7	596	11.68	-0.0216857275421243	-0.0159068125200635
5	C	26	50	20120601	7	598	11.72	-0.0213552682590046	-0.0144602841777902
5	C	26	50	20120601	7	600	11.76	-0.0214963643461226	-0.0133312892066765
5	C	26	50	20120601	7	602	11.8	-0.0212474061906024	-0.0119604071478545
5	C	26	50	20120601	7	604	11.84	-0.0221773067621917	-0.00976210974588137
5	C	26	50	20120601	7	606	11.88	-0.0228607516291593	-0.00913668581873715
5	C	26	50	20120601	7	608	11.92	-0.023277952408234	-0.00865554985872117
5	C	26	50	20120601	7	610	11.96	-0.0233612312022815	-0.00820919153152428
5	C	26	50	20120601	7	612	12	-0.0227372278526607	-0.00815626176052535
5	C	26	50	20120601	7	614	12.04	-0.0220694248947996	-0.00762963974259598
5	C	26	50	20120601	7	616	12.08	-0.0205672118935078	-0.00753261762114937
5	C	26	50	20120601	7	618	12.12	-0.0192251939334939	-0.00660417227531581
5	C	26	50	20120601	7	620	12.16	-0.0175261636993558	-0.00668108541127632
5	C	26	50	20120601	7	622	12.2	-0.0158353607940382	-0.00621181852142527
5	C	26	50	20120601	7	624	12.24	-0.0136538076806435	-0.00607459879368177
5	C	26	50	20120601	7	626	12.28	-0.0116129207334438	-0.00586434059229595
5	C	26	50	20120601	7	628	12.32	-0.0100417011813761	-0.00774923271249806
5	C	26	50	20120601	7	630	12.36	-0.0109684070445279	-0.00767146510870316
5	C	26	50	20120601	7	632	12.4	-0.0112094738883700	-0.00491765189150778
5	C	26	50	20120601	7	634	12.44	-0.0111678818675006	-0.00442778245563736
5	C	26	50	20120601	7	636	12.48	-0.0111955721690519	-0.00368223734982551
5	C	26	50	20120601	7	638	12.52	-0.0118792525025777	-0.00404606500194943
5	C	26	50	20120601	7	640	12.56	-0.0122367869043491	-0.00321915311882644
5	C	26	50	20120601	7	642	12.6	-0.0129760359313813	-0.00275807989951307
5	C	26	50	20120601	7	644	12.64	-0.0133764495004958	-0.00258323339359703
5	C	26	50	20120601	7	646	12.68	-0.0139859208865244	-0.00250296072260843
5	C	26	50	20120601	7	648	12.72	-0.0144565577250533	-0.00203769789561652
5	C	26	50	20120601	7	650	12.76	-0.0151636291509008	-0.00167971094550521
5	C	26	50	20120601	7	652	12.8	-0.0158208354065390	-0.00225671715002124
5	C	26	50	20120601	7	654	12.84	-0.0177264033290230	-0.00097329005789641
5	C	26	50	20120601	7	656	12.88	-0.0195080507881041	0.000171254191335601
5	C	26	50	20120601	7	658	12.92	-0.0216454295266645	0.001580157381782
5	C	26	50	20120601	7	660	12.96	-0.0226303656332471	0.0031594308800874
5	C	26	50	20120601	7	662	13	-0.0229832472723982	0.004330222933037
5	C	26	50	20120601	7	664	13.04	-0.0230031735414920	0.0057539258684137
5	C	26	50	20120601	7	666	13.08	-0.0226018480167618	0.0059961523673769
5	C	26	50	20120601	7	668	13.12	-0.0221258944423451	0.0073035220951127
5	C	26	50	20120601	7	670	13.16	-0.0213885234909238	0.0083523028729686
5	C	26	50	20120601	7	672	13.2	-0.0205532889609863	0.0086031843589336
5	C	26	50	20120601	7	674	13.24	-0.0199307521508296	0.0091851332398501
5	C	26	50	20120601	7	676	13.28	-0.0191484092081248	0.0100127310165509
5	C	26	50	20120601	7	678	13.32	-0.0196362421764654	0.0091700718654109
5	C	26	50	20120601	7	680	13.36	-0.0204344950217469	0.010147505569045
5	C	26	50	20120601	7	682	13.4	-0.0206405459377847	0.0092848352959974
5	C	26	50	20120601	7	684	13.44	-0.0208851341733971	0.0081662630788384
5	C	26	50	20120601	7	686	13.48	-0.0212877607746047	0.0089232915987768
5	C	26	50	20120601	7	688	13.52	-0.0218708410263712	0.0085806276526138
5	C	26	50	20120601	7	690	13.56	-0.0220806396083492	0.0073977087183668
5	C	26	50	20120601	7	692	13.6	-0.0232003431963581	0.0079032193562371
5	C	26	50	20120601	7	694	13.64	-0.0242382910983262	0.0070106526084809
5	C	26	50	20120601	7	696	13.68	-0.025367696191373	0.0069537870811379
5	C	26	50	20120601	7	698	13.72	-0.0274935420183322	0.0070628229467968
5	C	26	50	20120601	7	700	13.76	-0.0290789107770915	0.0079767938168195
5	C	26	50	20120601	7	702	13.8	-0.0304155264412972	0.0082658166425617
5	C	26	50	20120601	7	704	13.84	-0.0323944142659224	0.0091488728041109
5	C	26	50	20120601	7	706	13.88	-0.0340890027381038	0.0092617906859986
5	C	26	50	20120601	7	708	13.92	-0.0351699427323681	0.0110023481700249
5	C	26	50	20120601	7	710	13.96	-0.0357124986945047	0.0118724501353427
5	C	26	50	20120601	7	712	14	-0.0363182700028794	0.0128945800586157
5	C	26	50	20120601	7	714	14.04	-0.0362594175054812	0.0144332656276811
5	C	26	50	20120601	7	716	14.08	-0.0367860282097021	0.0155610019487243
5	C	26	50	20120601	7	718	14.12	-0.0371740106294714	0.0163001477381664
5	C	26	50	20120601	7	720	14.16	-0.0369673021041271	0.017603013195706
5	C	26	50	20120601	7	722	14.2	-0.0373212019770431	0.0196620445029109
5	C	26	50	20120601	7	724	14.24	-0.036952085166196	0.0207327526620514
5	C	26	50	20120601	7	726	14.28	-0.0369367409490442	0.0226035450730367
5	C	26	50	20120601	7	728	14.32	-0.0371170531782468	0.0236243244223576
5	C	26	50	20120601	7	730	14.36	-0.037167257759711	0.0249235624221097
5	C	26	50	20120601	7	732	14.4	-0.0374723036251149	0.0262178506743936
5	C	26	50	20120601	7	734	14.44	-0.0383308726788316	0.0268863494253273
5	C	26	50	20120601	7	736	14.48	-0.0389032756182021	0.0284281957617046
5	C	26	50	20120601	7	738	14.52	-0.0392001190449442	0.0292415099814254
5	C	26	50	20120601	7	740	14.56	-0.0398396971285275	0.0304528546082761
5	C	26	50	20120601	7	742	14.6	-0.0400177466160302	0.0311299800619403
5	C	26	50	20120601	7	744	14.64	-0.0399024175000187	0.032257886088611
5	C	26	50	20120601	7	746	14.68	-0.0403319848695895	0.0324365719722168
5	C	26	50	20120601	7	748	14.72	-0.0415076913146684	0.0340625640155553
5	C	26	50	20120601	7	750	14.76	-0.0425040754800384	0.0344621500576038
5	C	26	50	20120601	7	752	14.8	-0.0438219103881357	0.0351693275494684
5	C	26	50	20120601	7	754	14.84	-0.0452149107470732	0.0358451802109265
5	C	26	50	20120601	7	756	14.88	-0.046210587805662	0.0368339276230597
5	C	26	50	20120601	7	758	14.92	-0.0470054465383938	0.0378256448836738
5	C	26	50	20120601	7	760	14.96	-0.0479041085466038	0.0392902751595455
5	C	26	50	20120601	7	762	15	-0.0483716475503243	0.0398760424170805
5	C	26	50	20120601	7	764	15.04	-0.0490409948293955	0.0405477938592077
5	C	26	50	20120601	7	766	15.08	-0.0494070640100158	0.0411985442299337
5	C	26	50	20120601	7	768	15.12	-0.0498233377721003	0.042276811360565
5	C	26	50	20120601	7	770	15.16	-0.0501686180133537	0.0437691602222592
5	C	26	50	20120601	7	772	15.2	-0.0501075239874592	0.0449387148383418
5	C	26	50	20120601	7	774	15.24	-0.0498062964986737	0.0460852177733576
5	C	26	50	20120601	7	776	15.28	-0.0493829516687773	0.0473949916641495
5	C	26	50	20120601	7	778	15.32	-0.0491049879930929	0.0490280547752998
5	C	26	50	20120601	7	780	15.36	-0.0480695715334014	0.0502900282476835
5	C	26	50	20120601	7	782	15.4	-0.0475710612526649	0.0507041099787463
5	C	26	50	20120601	7	784	15.44	-0.0465263109834618	0.0528184299651722
5	C	26	50	20120601	7	786	15.48	-0.0455986575972232	0.0533137582653934
5	C	26	50	20120601	7	788	15.52	-0.0454860861976583	0.0544721405943332
5	C	26	50	20120601	7	790	15.56	-0.046064004569922	0.0536166120997756
5	C	26	50	20120601	7	792	15.6	-0.0463778185594126	0.0533860952891088
5	C	26	50	20120601	7	794	15.64	-0.0464127496344032	0.0534504420061967
5	C	26	50	20120601	7	796	15.68	-0.0467351903266243	0.053349891421912
5	C	26	50	20120601	7	798	15.72	-0.0473394130711482	0.0528059141751452
5	C	26	50	20120601	7	800	15.76	-0.0479522625184026	0.0524884939410706
5	C	26	50	20120601	7	802	15.8	-0.0490640465104622	0.0524878575449675
5	C	26	50	20120601	7	804	15.84	-0.049976284968871	0.0530138742794922
5	C	26	50	20120601	7	806	15.88	-0.0511985190401519	0.053287312471777
5	C	26	50	20120601	7	808	15.92	-0.0527118689732474	0.0539999346858568
5	C	26	50	20120601	7	810	15.96	-0.0544900303958972	0.0558495138934065
5	C	26	50	20120601	7	812	16	-0.0557547615847274	0.0571034970591627
5	C	26	50	20120601	7	814	16.04	-0.0576659297929184	0.0573772888048381
5	C	26	50	20120601	7	816	16.08	-0.0592218475542413	0.0589344793583671
5	C	26	50	20120601	7	818	16.12	-0.0610556582805705	0.0604179893852965
5	C	26	50	20120601	7	820	16.16	-0.0626815089025527	0.061921227691421
5	C	26	50	20120601	7	822	16.2	-0.0638048894458238	0.0634770747420657
5	C	26	50	20120601	7	824	16.24	-0.0649024605915816	0.0636445176278507
5	C	26	50	20120601	7	826	16.28	-0.0659797377727193	0.0636751353514761
5	C	26	50	20120601	7	828	16.32	-0.0670009413861089	0.0636867319026875
5	C	26	50	20120601	7	830	16.36	-0.068058207445339	0.0638387598606427
5	C	26	50	20120601	7	832	16.4	-0.068864521307926	0.0631527955722136
5	C	26	50	20120601	7	834	16.44	-0.069745293514572	0.0633290065820853
5	C	26	50	20120601	7	836	16.48	-0.0711843972356429	0.0627790189276784
5	C	26	50	20120601	7	838	16.52	-0.0733301127631534	0.0626682152950665
5	C	26	50	20120601	7	840	16.56	-0.0756109563965488	0.0627386431304726
5	C	26	50	20120601	7	842	16.6	-0.0770126541688949	0.0625422795773371
5	C	26	50	20120601	7	844	16.64	-0.0774799103299029	0.0629405221165014
5	C	26	50	20120601	7	846	16.68	-0.0783979470639174	0.0641798681718871
5	C	26	50	20120601	7	848	16.72	-0.0781653796435852	0.0638928535294034
5	C	26	50	20120601	7	850	16.76	-0.0782975379009889	0.0648999857178474
5	C	26	50	20120601	7	852	16.8	-0.0781976944234854	0.0652509935240284
5	C	26	50	20120601	7	854	16.84	-0.0781069726234592	0.0655860914276327
5	C	26	50	20120601	7	856	16.88	-0.0781038613536219	0.0655074611535648
5	C	26	50	20120601	7	858	16.92	-0.0776127049834098	0.0652079307210542
5	C	26	50	20120601	7	860	16.96	-0.0775095381040346	0.0640390125010747
5	C	26	50	20120601	7	862	17	-0.0770796878917513	0.0634268701606015
5	C	26	50	20120601	7	864	17.04	-0.0771776221809457	0.0638134454378762
5	C	26	50	20120601	7	866	17.08	-0.0771155382055575	0.0636489724005722
5	C	26	50	20120601	7	868	17.12	-0.0774337362570914	0.0617010346397595
5	C	26	50	20120601	7	870	17.16	-0.0780536850564289	0.0607611907326132
5	C	26	50	20120601	7	872	17.2	-0.0788096812004667	0.058706380852892
5	C	26	50	20120601	7	874	17.24	-0.080580347291236	0.057776747567666
5	C	26	50	20120601	7	876	17.28	-0.0822246251159359	0.0554974878534605
5	C	26	50	20120601	7	878	17.32	-0.0838329324186769	0.0541188488332489
5	C	26	50	20120601	7	880	17.36	-0.0846612373021588	0.0523492434026515
5	C	26	50	20120601	7	882	17.4	-0.086261229029153	0.0506157499153692
5	C	26	50	20120601	7	884	17.44	-0.0871450983635006	0.0491888225730704
5	C	26	50	20120601	7	886	17.48	-0.0884942581020045	0.047012206479222
5	C	26	50	20120601	7	888	17.52	-0.08935212004894	0.0448238524128058
5	C	26	50	20120601	7	890	17.56	-0.0904383492019276	0.0427472495020884
5	C	26	50	20120601	7	892	17.6	-0.0903620523802375	0.0415687146298848
5	C	26	50	20120601	7	894	17.64	-0.089907594851969	0.038384117819455
5	C	26	50	20120601	7	896	17.68	-0.0899423845056033	0.035344265767134
5	C	26	50	20120601	7	898	17.72	-0.0900058119838758	0.0320936251833413
5	C	26	50	20120601	7	900	17.76	-0.0907814374121593	0.0302970789843807
5	C	26	50	20120601	7	902	17.8	-0.0914037620902816	0.0287994975325057
5	C	26	50	20120601	7	904	17.84	-0.0921223947120015	0.0269984258501454
5	C	26	50	20120601	7	906	17.88	-0.0933558010704252	0.0262614084521147
5	C	26	50	20120601	7	908	17.92	-0.0948852730381317	0.0247770498970479
5	C	26	50	20120601	7	910	17.96	-0.0966900216757541	0.02407750915842
5	C	26	50	20120601	7	912	18	-0.0975690261154471	0.021693781488362
5	C	26	50	20120601	7	914	18.04	-0.0974965476703755	0.0204228984705355
5	C	26	50	20120601	7	916	18.08	-0.0971153464046378	0.0195813706902454
5	C	26	50	20120601	7	918	18.12	-0.0961288617342044	0.0177923198231653
5	C	26	50	20120601	7	920	18.16	-0.0952607467389417	0.015949528840715
5	C	26	50	20120601	7	922	18.2	-0.0941467000051823	0.0131809936603353
5	C	26	50	20120601	7	924	18.24	-0.0928022778821123	0.0096320954362382
5	C	26	50	20120601	7	926	18.28	-0.0913222326784108	0.007840640406102
5	C	26	50	20120601	7	928	18.32	-0.0901214239425998	0.0044510533398062
5	C	26	50	20120601	7	930	18.36	-0.0888987656072501	0.0040691449672874
5	C	26	50	20120601	7	932	18.4	-0.0874801679828337	0.0016654061753218
5	C	26	50	20120601	7	934	18.44	-0.0867532622117739	0.000645333932782101
5	C	26	50	20120601	7	936	18.48	-0.0858547416249202	-0.00139954816773129
5	C	26	50	20120601	7	938	18.52	-0.0846857526942626	-0.00373017211852214
5	C	26	50	20120601	7	940	18.56	-0.0829770291575253	-0.00500784336144811
5	C	26	50	20120601	7	942	18.6	-0.0811905238748575	-0.00651603141504091
5	C	26	50	20120601	7	944	18.64	-0.0796446470298274	-0.00748278780627915
5	C	26	50	20120601	7	946	18.68	-0.0782602026629423	-0.00896608570117417
5	C	26	50	20120601	7	948	18.72	-0.0771552068959821	-0.0102771323841722
5	C	26	50	20120601	7	950	18.76	-0.0758954961652982	-0.0107670866728563
5	C	26	50	20120601	7	952	18.8	-0.0750357957407316	-0.0128029885172486
5	C	26	50	20120601	7	954	18.84	-0.0739789539455702	-0.0171968086341856
5	C	26	50	20120601	7	956	18.88	-0.0726657152315506	-0.0185257451187476
5	C	26	50	20120601	7	958	18.92	-0.071303049753526	-0.0214973613666841
5	C	26	50	20120601	7	960	18.96	-0.0700342173453648	-0.0231336064583497
5	C	26	50	20120601	7	962	19	-0.0692108622093512	-0.0251931256692337
5	C	26	50	20120601	7	964	19.04	-0.0681388883290724	-0.0275605191726462
5	C	26	50	20120601	7	966	19.08	-0.0671866276268485	-0.0301129625206953
5	C	26	50	20120601	7	968	19.12	-0.0673338472586915	-0.0320456267750344
5	C	26	50	20120601	7	970	19.16	-0.0678173668756669	-0.0344640733880486
5	C	26	50	20120601	7	972	19.2	-0.0690789160839818	-0.0367674737277638
5	C	26	50	20120601	7	974	19.24	-0.0705247373194739	-0.0391615251568271
5	C	26	50	20120601	7	976	19.28	-0.0719434056545685	-0.041233560157738
5	C	26	50	20120601	7	978	19.32	-0.0724392996402146	-0.0431620524820681
5	C	26	50	20120601	7	980	19.36	-0.0722441381686071	-0.0465160013665921
5	C	26	50	20120601	7	982	19.4	-0.0709476578853016	-0.0479864299180695
5	C	26	50	20120601	7	984	19.44	-0.0702519496654278	-0.0500006094421438
5	C	26	50	20120601	7	986	19.48	-0.0689204039568432	-0.0527441059714017
5	C	26	50	20120601	7	988	19.52	-0.0679215590598747	-0.0556719381674471
5	C	26	50	20120601	7	990	19.56	-0.0659761315281352	-0.0592075074287189
5	C	26	50	20120601	7	992	19.6	-0.0654625315886882	-0.0599927777934978
5	C	26	50	20120601	7	994	19.64	-0.065796483979307	-0.0636784446112121
5	C	26	50	20120601	7	996	19.68	-0.0657086613170836	-0.0661397418951662
5	C	26	50	20120601	7	998	19.72	-0.0659056754084578	-0.0687990149357169
5	C	26	50	20120601	7	1000	19.76	-0.0656901775458234	-0.0715124382135709
5	C	26	50	20120601	7	1002	19.8	-0.0649308155735072	-0.0723483091396115
5	C	26	50	20120601	7	1004	19.84	-0.0636926008889714	-0.0737958274313785
5	C	26	50	20120601	7	1006	19.88	-0.0625827967958991	-0.0770500035490771
5	C	26	50	20120601	7	1008	19.92	-0.0625364105910533	-0.0775550192122006
5	C	26	50	20120601	7	1010	19.96	-0.0624326073155751	-0.0799584751614536
5	C	26	50	20120601	7	1012	20	-0.0623126112948077	-0.0827545875062996
5	C	26	50	20120601	7	1014	20.04	-0.0622985398698621	-0.0853624680259937
5	C	26	50	20120601	7	1016	20.08	-0.0619727757757695	-0.088015179115615
5	C	26	50	20120601	7	1018	20.12	-0.0618660733624884	-0.0910782949810371
5	C	26	50	20120601	7	1020	20.16	-0.0604325557849889	-0.0922984077319744
5	C	26	50	20120601	7	1022	20.2	-0.061017828067777	-0.0946261325449624
5	C	26	50	20120601	7	1024	20.24	-0.0628697407277046	-0.0943704427328854
5	C	26	50	20120601	7	1026	20.28	-0.0658609438334799	-0.0963786259914552
5	C	26	50	20120601	7	1028	20.32	-0.0695654762601163	-0.0976166285439566
5	C	26	50	20120601	7	1030	20.36	-0.0721646593664018	-0.0999036947170264
5	C	26	50	20120601	7	1032	20.4	-0.0718689473105096	-0.100608397335157
5	C	26	50	20120601	7	1034	20.44	-0.071544456008623	-0.103059865834853
5	C	26	50	20120601	7	1036	20.48	-0.069937202294986	-0.103634743647957
5	C	26	50	20120601	7	1038	20.52	-0.0686290547497909	-0.104169316374534
5	C	26	50	20120601	7	1040	20.56	-0.0665413926890158	-0.105065927773079
5	C	26	50	20120601	7	1042	20.6	-0.0649482811110025	-0.103338183063928
5	C	26	50	20120601	7	1044	20.64	-0.0637837469530663	-0.104649936853707
5	C	26	50	20120601	7	1046	20.68	-0.0621790388238416	-0.105013955424662
5	C	26	50	20120601	7	1048	20.72	-0.0603967054711828	-0.106498879665153
5	C	26	50	20120601	7	1050	20.76	-0.0586077960254589	-0.109388895790541
5	C	26	50	20120601	7	1052	20.8	-0.0570581008038105	-0.109807785847716
5	C	26	50	20120601	7	1054	20.84	-0.0556431094239781	-0.111763855336512
5	C	26	50	20120601	7	1056	20.88	-0.0543291636031772	-0.111609423215501
5	C	26	50	20120601	7	1058	20.92	-0.0536555029727408	-0.113443587495220
5	C	26	50	20120601	7	1060	20.96	-0.0525551033998583	-0.115706187773661
5	C	26	50	20120601	7	1062	21	-0.0521577800995096	-0.118841852794833
5	C	26	50	20120601	7	1064	21.04	-0.0515879934552295	-0.121423923917014
5	C	26	50	20120601	7	1066	21.08	-0.0516169848332581	-0.124221945450169
5	C	26	50	20120601	7	1068	21.12	-0.0509523751696209	-0.126651493639648
5	C	26	50	20120601	7	1070	21.16	-0.0510710983981821	-0.129349883827334
5	C	26	50	20120601	7	1072	21.2	-0.0517292026794324	-0.131909115400482
5	C	26	50	20120601	7	1074	21.24	-0.0526171873752465	-0.133070326156547
5	C	26	50	20120601	7	1076	21.28	-0.0527570530965652	-0.133947279986574
5	C	26	50	20120601	7	1078	21.32	-0.0529335469491494	-0.137432185046974
5	C	26	50	20120601	7	1080	21.36	-0.053451219823656	-0.138422063829957
5	C	26	50	20120601	7	1082	21.4	-0.0538969092278379	-0.143225935169304
5	C	26	50	20120601	7	1084	21.44	-0.0533952876772642	-0.144854684929089
5	C	26	50	20120601	7	1086	21.48	-0.0514725229178617	-0.147941347450325
5	C	26	50	20120601	7	1088	21.52	-0.0499233933816382	-0.150517196032831
5	C	26	50	20120601	7	1090	21.56	-0.0482911787986253	-0.153794140988884
5	C	26	50	20120601	7	1092	21.6	-0.0466796117336231	-0.155578242108496
5	C	26	50	20120601	7	1094	21.64	-0.0453831314503175	-0.157984880038264
5	C	26	50	20120601	7	1096	21.68	-0.0434779736497666	-0.158976455877522
5	C	26	50	20120601	7	1098	21.72	-0.0412636687644809	-0.161776245177630
5	C	26	50	20120601	7	1100	21.76	-0.0389918053872067	-0.162529243188916
5	C	26	50	20120601	7	1102	21.8	-0.0367400238425181	-0.164223824590029
5	C	26	50	20120601	7	1104	21.84	-0.035267403260019	-0.166873070856423
5	C	26	50	20120601	7	1106	21.88	-0.0342831106206073	-0.171354713635583
5	C	26	50	20120601	7	1108	21.92	-0.0333857921152816	-0.173234910566758
5	C	26	50	20120601	7	1110	21.96	-0.0324778670082381	-0.176035053420257
5	C	26	50	20120601	7	1112	22	-0.0319390516409739	-0.178921463301060
5	C	26	50	20120601	7	1114	22.04	-0.0316745937048102	-0.179604528451686
5	C	26	50	20120601	7	1116	22.08	-0.0307843462672963	-0.183651300560417
5	C	26	50	20120601	7	1118	22.12	-0.0304251360224536	-0.183722011238536
5	C	26	50	20120601	7	1120	22.16	-0.0305842350482205	-0.185245826351993
5	C	26	50	20120601	7	1122	22.2	-0.0310650676594274	-0.187354418773491
5	C	26	50	20120601	7	1124	22.24	-0.033019510802627	-0.189009048641468
5	C	26	50	20120601	7	1126	22.28	-0.0344994852956504	-0.190790250623276
5	C	26	50	20120601	7	1128	22.32	-0.0367014158122653	-0.192896014617650
5	C	26	50	20120601	7	1130	22.36	-0.0387329335946143	-0.196007991561652
5	C	26	50	20120601	7	1132	22.4	-0.0393410454264347	-0.197912937230169
5	C	26	50	20120601	7	1134	22.44	-0.0398720826191058	-0.196512158696638
5	C	26	50	20120601	7	1136	22.48	-0.0401103776043657	-0.196822578573579
5	C	26	50	20120601	7	1138	22.52	-0.0404589812474907	-0.199496149313245
5	C	26	50	20120601	7	1140	22.56	-0.0402899827267871	-0.199990416953295
5	C	26	50	20120601	7	1142	22.6	-0.0400835075466806	-0.203534436140602
5	C	26	50	20120601	7	1144	22.64	-0.0403727142201859	-0.207104618278812
5	C	26	50	20120601	7	1146	22.68	-0.0403522081235315	-0.209649495584303
5	C	26	50	20120601	7	1148	22.72	-0.039997947626157	-0.208566915102306
5	C	26	50	20120601	7	1150	22.76	-0.0394831738894532	-0.211813949441515
5	C	26	50	20120601	7	1152	22.8	-0.0388821331254447	-0.213591615889418
5	C	26	50	20120601	7	1154	22.84	-0.0379452166403725	-0.215674045360012
5	C	26	50	20120601	7	1156	22.88	-0.036791218373476	-0.217433327031604
5	C	26	50	20120601	7	1158	22.92	-0.0362128050264654	-0.220768042611680
5	C	26	50	20120601	7	1160	22.96	-0.0348756661032417	-0.221375447336719
5	C	26	50	20120601	7	1162	23	-0.0337598516025293	-0.225149983334693
5	C	26	50	20120601	7	1164	23.04	-0.0327600026139315	-0.227194936145885
5	C	26	50	20120601	7	1166	23.08	-0.0320097623190926	-0.227942348013599
5	C	26	50	20120601	7	1168	23.12	-0.0313012413243437	-0.230285699886451
5	C	26	50	20120601	7	1170	23.16	-0.0305255451853820	-0.231689306847106
5	C	26	50	20120601	7	1172	23.2	-0.0288871787733728	-0.232182160273593
5	C	26	50	20120601	7	1174	23.24	-0.0264943294258375	-0.234760271597800
5	C	26	50	20120601	7	1176	23.28	-0.0250086980785646	-0.237105744790995
5	C	26	50	20120601	7	1178	23.32	-0.0242033034547931	-0.238335403483479
5	C	26	50	20120601	7	1180	23.36	-0.0242040105615743	-0.237199082886112
5	C	26	50	20120601	7	1182	23.4	-0.0242047176683555	-0.236065590715870
5	C	26	50	20120601	7	1184	23.44	-0.0244147283823679	-0.237679915497319
5	C	26	50	20120601	7	1186	23.48	-0.0246919142405930	-0.238989477256076
5	C	26	50	20120601	7	1188	23.52	-0.0254471042829003	-0.238641580719733
5	C	26	50	20120601	7	1190	23.56	-0.0261725958403976	-0.243066654956398
5	C	26	50	20120601	7	1192	23.6	-0.0267899000603735	-0.243109788470050
5	C	26	50	20120601	7	1194	23.64	-0.026962434114983	-0.243089989480177
5	C	26	50	20120601	7	1196	23.68	-0.0273541712717604	-0.245624260183950
5	C	26	50	20120601	7	1198	23.72	-0.0272261849443656	-0.247908922193963
5	C	26	50	20120601	7	1200	23.76	-0.0270479940355066	-0.249542338858504
5	C	26	50	20120601	7	1202	23.8	-0.0268408117486189	-0.250392988316272
5	C	26	50	20120601	7	1204	23.84	-0.0265798893463611	-0.254714117856103
5	C	26	50	20120601	7	1206	23.88	-0.0270168813371344	-0.257408194692424
5	C	26	50	20120601	7	1208	23.92	-0.0272233565172408	-0.258620175715377
5	C	26	50	20120601	7	1210	23.96	-0.026143604462369	-0.260579568606045
5	C	26	50	20120601	7	1212	24	-0.0252293153942948	-0.262309858899609
5	C	26	50	20120601	7	1214	24.04	-0.0247597964915869	-0.263292737325458
5	C	26	50	20120601	7	1216	24.08	-0.0243362395296562	-0.261872159802054
5	C	26	50	20120601	7	1218	24.12	-0.0232819433189070	-0.263480827729254
5	C	26	50	20120601	7	1220	24.16	-0.0235032677414185	-0.263347184547609
5	C	26	50	20120601	7	1222	24.2	-0.0222912867184646	-0.263555073941278
5	C	26	50	20120601	7	1224	24.24	-0.0213430565248935	-0.263480827729254
5	C	26	50	20120601	7	1226	24.28	-0.0182431003961717	-0.266674121953092
5	C	26	50	20120601	7	1228	24.32	-0.0173662879875004	-0.267456182053084
5	C	26	50	20120601	7	1230	24.36	-0.0158665145046037	-0.269030908854787
5	C	26	50	20120601	7	1232	24.4	-0.0129362640033667	-0.275155867793425
5	C	26	50	20120601	7	1234	24.44	-0.0123005750070800	-0.281175467821666
