# Supplementary material for: How Do Ants Make Sense of Gravity? A Boltzmann Walker Analysis of Lasius niger Trajectories on Various Inclines
Source: PLoS One. 2013 Oct 29;8(10):e76531. doi: 10.1371/journal.pone.0076531 (PMC3812222; doi:10.1371/journal.pone.0076531)
Supplement: Dataset S5 — Trajectories for . (ZIP) [file pone.0076531.s009.zip › Incline5/5-C-26-50-20120601-08.txt]

Pente	Colonie	Temperature	Humidite	Date	Indiv	Frame	Time	X	Y
5	C	26	50	20120601	8	16	0	0	0
5	C	26	50	20120601	8	18	0.04	0.000628924105711101	-0.001769487343765
5	C	26	50	20120601	8	20	0.08	0.0011689040778438	-0.0020095126193185
5	C	26	50	20120601	8	22	0.12	0.00218736411692243	-0.0044202659105534
5	C	26	50	20120601	8	24	0.16	0.00292961410513395	-0.0068994529960715
5	C	26	50	20120601	8	26	0.2	0.00386348295997922	-0.0078946987195238
5	C	26	50	20120601	8	28	0.24	0.00429163611598767	-0.0074972339978188
5	C	26	50	20120601	8	30	0.28	0.00507372450025124	-0.0080738371514696
5	C	26	50	20120601	8	32	0.32	0.00565862908751313	-0.0095331499843468
5	C	26	50	20120601	8	34	0.36	0.00724669899417656	-0.0108960770918804
5	C	26	50	20120601	8	36	0.4	0.00827384230452814	-0.0109509485781005
5	C	26	50	20120601	8	38	0.44	0.00949869267089948	-0.012625236014594
5	C	26	50	20120601	8	40	0.48	0.0104240833154383	-0.0146944425883802
5	C	26	50	20120601	8	42	0.52	0.0111864151362355	-0.0155119287381099
5	C	26	50	20120601	8	44	0.56	0.0123820619925439	-0.0165530020520509
5	C	26	50	20120601	8	46	0.6	0.0129362215769598	-0.0167913677479889
5	C	26	50	20120601	8	48	0.64	0.0134687436938714	-0.0161950645994143
5	C	26	50	20120601	8	50	0.68	0.0139600414854398	-0.0154810281717721
5	C	26	50	20120601	8	52	0.72	0.0144719867950188	-0.0151656585473629
5	C	26	50	20120601	8	54	0.76	0.0149381822958551	-0.0152326215595413
5	C	26	50	20120601	8	56	0.8	0.0153176157946398	-0.0145796791577936
5	C	26	50	20120601	8	58	0.84	0.0151807906324802	-0.0145063521845846
5	C	26	50	20120601	8	60	0.88	0.0154584007547740	-0.0132786733910885
5	C	26	50	20120601	8	62	0.92	0.0153478092541965	-0.0134135893649389
5	C	26	50	20120601	8	64	0.96	0.0151887809391076	-0.0132296708911522
5	C	26	50	20120601	8	66	1	0.0150837755821014	-0.0130765822730254
5	C	26	50	20120601	8	68	1.04	0.0149075645722297	-0.0130854918184683
5	C	26	50	20120601	8	70	1.08	0.0143891845909419	-0.0122837034392809
5	C	26	50	20120601	8	72	1.12	0.0145893665206958	-0.011726008320959
5	C	26	50	20120601	8	74	1.16	0.0151697597666937	-0.0101826770603413
5	C	26	50	20120601	8	76	1.2	0.0158662599461625	-0.008731411102634
5	C	26	50	20120601	8	78	1.24	0.0161767505337815	-0.0086313554930961
5	C	26	50	20120601	8	80	1.28	0.0166834773953154	-0.0070274817498732
5	C	26	50	20120601	8	82	1.32	0.0175231454847710	-0.0066764244462175
5	C	26	50	20120601	8	84	1.36	0.0185431328744969	-0.0048337890272591
5	C	26	50	20120601	8	86	1.4	0.0190737670163027	-0.0031198823978157
5	C	26	50	20120601	8	88	1.44	0.0198453619359335	-0.0011952791607822
5	C	26	50	20120601	8	90	1.48	0.0210276345745825	0.00039527693332393
5	C	26	50	20120601	8	92	1.52	0.0213094477395837	0.00085443247904673
5	C	26	50	20120601	8	94	1.56	0.021556935112999	0.00253197260673369
5	C	26	50	20120601	8	96	1.6	0.0218928179051304	0.00357708350039522
5	C	26	50	20120601	8	98	1.64	0.0222119988350902	0.00500925050394264
5	C	26	50	20120601	8	100	1.68	0.022475891085829	0.0058282215779129
5	C	26	50	20120601	8	102	1.72	0.0233552702921161	0.00757974628811542
5	C	26	50	20120601	8	104	1.76	0.0236728531607504	0.00737095886883446
5	C	26	50	20120601	8	106	1.8	0.0247254735284281	0.00878759780746703
5	C	26	50	20120601	8	108	1.84	0.0251574309189193	0.00904716256470499
5	C	26	50	20120601	8	110	1.88	0.0255280185118714	0.00956341415458147
5	C	26	50	20120601	8	112	1.92	0.02534450308895	0.0109155083862273
5	C	26	50	20120601	8	114	1.96	0.0254801827381241	0.0108890060240685
5	C	26	50	20120601	8	116	2	0.0247150154191343	0.0116106155653371
5	C	26	50	20120601	8	118	2.04	0.0242389840629718	0.0116004402987559
5	C	26	50	20120601	8	120	2.08	0.0240634730888134	0.0119798808686084
5	C	26	50	20120601	8	122	2.12	0.0228586621286209	0.0147137395324387
5	C	26	50	20120601	8	124	2.16	0.0227012389459254	0.0153323377578241
5	C	26	50	20120601	8	126	2.2	0.0219498177827619	0.0161991587476773
5	C	26	50	20120601	8	128	2.24	0.0215685033799392	0.0178691045485343
5	C	26	50	20120601	8	130	2.28	0.0210938296687965	0.0176731581883997
5	C	26	50	20120601	8	132	2.32	0.0203667464139346	0.0201851203803326
5	C	26	50	20120601	8	134	2.36	0.0192259858930888	0.0206923132252353
5	C	26	50	20120601	8	136	2.4	0.0184323363129528	0.0219778262823647
5	C	26	50	20120601	8	138	2.44	0.0180727583725838	0.021812589569737
5	C	26	50	20120601	8	140	2.48	0.0184068592556267	0.0224168193853287
5	C	26	50	20120601	8	142	2.52	0.0188631835457976	0.0229299384921645
5	C	26	50	20120601	8	144	2.56	0.0196849476915535	0.0223985123907638
5	C	26	50	20120601	8	146	2.6	0.0199685116529450	0.0232214291205731
5	C	26	50	20120601	8	148	2.64	0.0206819399687553	0.0226436238853943
5	C	26	50	20120601	8	150	2.68	0.0214236737690166	0.023766530667122
5	C	26	50	20120601	8	152	2.72	0.0222575365117986	0.0238100460184362
5	C	26	50	20120601	8	154	2.76	0.023060039068835	0.0237248325802354
5	C	26	50	20120601	8	156	2.8	0.0239580208403215	0.0237346344944362
5	C	26	50	20120601	8	158	2.84	0.0249546701707344	0.0237099741454423
5	C	26	50	20120601	8	160	2.88	0.0255271127080847	0.0230282128997206
5	C	26	50	20120601	8	162	2.92	0.0257690217161032	0.0225297655514876
5	C	26	50	20120601	8	164	2.96	0.0262422741426157	0.0219245669996057
5	C	26	50	20120601	8	166	3	0.0265433460679093	0.0212317579175347
5	C	26	50	20120601	8	168	3.04	0.0273650395029872	0.0204956244029805
5	C	26	50	20120601	8	170	3.08	0.0280097794660731	0.0201255247137074
5	C	26	50	20120601	8	172	3.12	0.0292179350413406	0.0190064645928694
5	C	26	50	20120601	8	174	3.16	0.0295102459136153	0.0180432508066049
5	C	26	50	20120601	8	176	3.2	0.0304178952490142	0.0171223078637197
5	C	26	50	20120601	8	178	3.24	0.0311990856076656	0.0170492142357485
5	C	26	50	20120601	8	180	3.28	0.0316751876745063	0.0150019209011113
5	C	26	50	20120601	8	182	3.32	0.032265551126119	0.0138858942683645
5	C	26	50	20120601	8	184	3.36	0.0323924060826639	0.0139110672697748
5	C	26	50	20120601	8	186	3.4	0.0321732736911741	0.012486317816362
5	C	26	50	20120601	8	188	3.44	0.0324797337701404	0.0124132029751873
5	C	26	50	20120601	8	190	3.48	0.0324967043328889	0.0118695792818111
5	C	26	50	20120601	8	192	3.52	0.0328503284341603	0.0116436586652220
5	C	26	50	20120601	8	194	3.56	0.0334290246238833	0.00965640576737532
5	C	26	50	20120601	8	196	3.6	0.0345229188143789	0.00848359846009931
5	C	26	50	20120601	8	198	3.64	0.034472926364949	0.00723986834267029
5	C	26	50	20120601	8	200	3.68	0.0349316972445829	0.00571789170684437
5	C	26	50	20120601	8	202	3.72	0.0349283738427113	0.00514435739662396
5	C	26	50	20120601	8	204	3.76	0.035215459195873	0.00322498674977119
5	C	26	50	20120601	8	206	3.8	0.0352628353502125	0.00159637841134233
5	C	26	50	20120601	8	208	3.84	0.0355372847051945	-0.000586509719655201
5	C	26	50	20120601	8	210	3.88	0.035812575517246	-0.0009131081997497
5	C	26	50	20120601	8	212	3.92	0.0363935627329401	-0.0016313589838077
5	C	26	50	20120601	8	214	3.96	0.0373521520408557	-0.004011727896655
5	C	26	50	20120601	8	216	4	0.038057123359563	-0.0048523505802652
5	C	26	50	20120601	8	218	4.04	0.0389093284522491	-0.0056938076498772
5	C	26	50	20120601	8	220	4.08	0.0392567088006426	-0.0070321698678324
5	C	26	50	20120601	8	222	4.12	0.0398060034904039	-0.0078323177592875
5	C	26	50	20120601	8	224	4.16	0.0397915572988643	-0.0080311773993606
5	C	26	50	20120601	8	226	4.2	0.0397626507736493	-0.0084291936643549
5	C	26	50	20120601	8	228	4.24	0.0392868386205889	-0.0083454015107843
5	C	26	50	20120601	8	230	4.28	0.0390596169275224	-0.0085883209743931
5	C	26	50	20120601	8	232	4.32	0.0380801467563585	-0.0087007368104661
5	C	26	50	20120601	8	234	4.36	0.0374249769682501	-0.008353794868277
5	C	26	50	20120601	8	236	4.4	0.0362839965371953	-0.0088128415195555
5	C	26	50	20120601	8	238	4.44	0.0351227928521985	-0.009594328863055
5	C	26	50	20120601	8	240	4.48	0.0345167174879079	-0.0103643115792247
5	C	26	50	20120601	8	242	4.52	0.0339472136863403	-0.0099012980589037
5	C	26	50	20120601	8	244	4.56	0.033533989675803	-0.0106257904745193
5	C	26	50	20120601	8	246	4.6	0.0328102774110991	-0.0112107683887544
5	C	26	50	20120601	8	248	4.64	0.0320321634619205	-0.0118946957146789
5	C	26	50	20120601	8	250	4.68	0.0311328226312006	-0.0129019410402079
5	C	26	50	20120601	8	252	4.72	0.0306152911780502	-0.013966914563353
5	C	26	50	20120601	8	254	4.76	0.0297579171347937	-0.0144486734844432
5	C	26	50	20120601	8	256	4.8	0.0290448211591705	-0.0159383141271654
5	C	26	50	20120601	8	258	4.84	0.0289474808396724	-0.0172059161695273
5	C	26	50	20120601	8	260	4.88	0.0285377831706529	-0.0178800717747106
5	C	26	50	20120601	8	262	4.92	0.0282944040876363	-0.0190895001421842
5	C	26	50	20120601	8	264	4.96	0.0282708079343481	-0.0199008132497142
5	C	26	50	20120601	8	266	5	0.0279230952457674	-0.0198289287743388
5	C	26	50	20120601	8	268	5.04	0.0277043517630073	-0.0182165485365382
5	C	26	50	20120601	8	270	5.08	0.0277723825064253	-0.0175934389698888
5	C	26	50	20120601	8	272	5.12	0.0279372444524589	-0.0172718821611442
5	C	26	50	20120601	8	274	5.16	0.0274649749043723	-0.017720392921383
5	C	26	50	20120601	8	276	5.2	0.0274543541605188	-0.0171664596111371
5	C	26	50	20120601	8	278	5.24	0.0271052131162402	-0.0171979682893068
5	C	26	50	20120601	8	280	5.28	0.026114888855985	-0.0164554566715862
5	C	26	50	20120601	8	282	5.32	0.0254003645246638	-0.0163115533705469
5	C	26	50	20120601	8	284	5.36	0.0243139798081844	-0.0155898660475323
5	C	26	50	20120601	8	286	5.4	0.0236453749912335	-0.0141529897128222
5	C	26	50	20120601	8	288	5.44	0.0226455755001104	-0.015094806447888
5	C	26	50	20120601	8	290	5.48	0.0213897043592484	-0.0136954916253945
5	C	26	50	20120601	8	292	5.52	0.0197265679966942	-0.0130465302348249
5	C	26	50	20120601	8	294	5.56	0.0190394016267371	-0.0134484497292514
5	C	26	50	20120601	8	296	5.6	0.0179189202212689	-0.0110884101363631
5	C	26	50	20120601	8	298	5.64	0.017317101639801	-0.0112806724701678
5	C	26	50	20120601	8	300	5.68	0.0164212680587158	-0.0113081789239559
5	C	26	50	20120601	8	302	5.72	0.0166271775533973	-0.0111521911680262
5	C	26	50	20120601	8	304	5.76	0.0158596131424193	-0.0108985519656145
5	C	26	50	20120601	8	306	5.8	0.0151558297631043	-0.0100857327206406
5	C	26	50	20120601	8	308	5.84	0.0147894777397716	-0.0089271382596665
5	C	26	50	20120601	8	310	5.88	0.0144664713621256	-0.0078186776694784
5	C	26	50	20120601	8	312	5.92	0.0138411768355223	-0.0072281727965095
5	C	26	50	20120601	8	314	5.96	0.0135946794116007	-0.0078944088057435
5	C	26	50	20120601	8	316	6	0.0127514545750357	-0.0084369718389479
5	C	26	50	20120601	8	318	6.04	0.0116204372785278	-0.0063018629131552
5	C	26	50	20120601	8	320	6.08	0.0111790612257112	-0.0054070899922417
5	C	26	50	20120601	8	322	6.12	0.0103757667090798	-0.004365217647638
5	C	26	50	20120601	8	324	6.16	0.0107097473839699	-0.0034845302938058
5	C	26	50	20120601	8	326	6.2	0.0106755304868282	-0.0029179751275157
5	C	26	50	20120601	8	328	6.24	0.0110118375430284	-0.0011893041084811
5	C	26	50	20120601	8	330	6.28	0.0110229249773574	-0.0008211136075173
5	C	26	50	20120601	8	332	6.32	0.0108243198957255	-0.0010754811299135
5	C	26	50	20120601	8	334	6.36	0.0111496172993426	5.05298505836006e-05
5	C	26	50	20120601	8	336	6.4	0.0115863547316746	0.000457186960443940
5	C	26	50	20120601	8	338	6.44	0.0123569172754049	0.00137829253788878
5	C	26	50	20120601	8	340	6.48	0.0128341365709599	0.00183733918916728
5	C	26	50	20120601	8	342	6.52	0.0131025048076236	0.00227810005908429
5	C	26	50	20120601	8	344	6.56	0.0136182967780923	0.00393164098261778
5	C	26	50	20120601	8	346	6.6	0.0135888104253168	0.00485614067261232
5	C	26	50	20120601	8	348	6.64	0.0134714801971145	0.00569381472094496
5	C	26	50	20120601	8	350	6.68	0.0133916245069948	0.00740023803932306
5	C	26	50	20120601	8	352	6.72	0.0134359487884667	0.00855114200694503
5	C	26	50	20120601	8	354	6.76	0.0127639922853729	0.00930211062176858
5	C	26	50	20120601	8	356	6.8	0.0124590369296370	0.00951911320763336
5	C	26	50	20120601	8	358	6.84	0.0118853647335943	0.0106568091276895
5	C	26	50	20120601	8	360	6.88	0.0112623292717356	0.0097365288852797
5	C	26	50	20120601	8	362	6.92	0.0108076618741743	0.0101303384306114
5	C	26	50	20120601	8	364	6.96	0.0106888523785858	0.0100740187897034
5	C	26	50	20120601	8	366	7	0.0102905363003163	0.00927773877234142
5	C	26	50	20120601	8	368	7.04	0.00931867035547719	0.00990846812166488
5	C	26	50	20120601	8	370	7.08	0.00900697768633016	0.0089618925579617
5	C	26	50	20120601	8	372	7.12	0.00835849005730398	0.0087230460294125
5	C	26	50	20120601	8	374	7.16	0.00716915766455164	0.00873773263725776
5	C	26	50	20120601	8	376	7.2	0.00683801955892198	0.00901585187643405
5	C	26	50	20120601	8	378	7.24	0.00716627973995221	0.0092772056138284
5	C	26	50	20120601	8	380	7.28	0.0066828449757906	0.0093762995581439
5	C	26	50	20120601	8	382	7.32	0.00650061648721101	0.00992148595750653
5	C	26	50	20120601	8	384	7.36	0.00646000027369966	0.0101666540206795
5	C	26	50	20120601	8	386	7.4	0.00595828679924436	0.0112900840614253
5	C	26	50	20120601	8	388	7.44	0.00521849754263137	0.0122083046432029
5	C	26	50	20120601	8	390	7.48	0.0058208252409817	0.0123039761906974
5	C	26	50	20120601	8	392	7.52	0.00652796737750731	0.0134814999002039
5	C	26	50	20120601	8	394	7.56	0.00702592116520703	0.0143593963035708
5	C	26	50	20120601	8	396	7.6	0.00710725951682556	0.0146792983410261
5	C	26	50	20120601	8	398	7.64	0.00801038845999366	0.015588635681733
5	C	26	50	20120601	8	400	7.68	0.00836328424128043	0.0167727213421689
5	C	26	50	20120601	8	402	7.72	0.00908522612273627	0.0169606703246083
5	C	26	50	20120601	8	404	7.76	0.00994665895891678	0.0162043276982477
5	C	26	50	20120601	8	406	7.8	0.0108566841731004	0.0169293454942017
5	C	26	50	20120601	8	408	7.84	0.0116182876739130	0.0165161335044798
5	C	26	50	20120601	8	410	7.88	0.0124474128012611	0.0173173986246491
5	C	26	50	20120601	8	412	7.92	0.0138585858044751	0.0170645796661037
5	C	26	50	20120601	8	414	7.96	0.0150890505986891	0.0168261291173519
5	C	26	50	20120601	8	416	8	0.0166352102864316	0.0167561396881501
5	C	26	50	20120601	8	418	8.04	0.0177714361314897	0.0169236490419725
5	C	26	50	20120601	8	420	8.08	0.0191589472204848	0.017842677846801
5	C	26	50	20120601	8	422	8.12	0.0197237890670441	0.0166794822420017
5	C	26	50	20120601	8	424	8.16	0.0198287166423044	0.0166203751861623
5	C	26	50	20120601	8	426	8.2	0.0201329988323846	0.0168120576924063
5	C	26	50	20120601	8	428	8.24	0.01991931116311	0.0161458216831724
5	C	26	50	20120601	8	430	8.28	0.0204134373818032	0.0161295582272051
5	C	26	50	20120601	8	432	8.32	0.0210900254343137	0.0149370650671408
5	C	26	50	20120601	8	434	8.36	0.021257906726303	0.0159533047909265
5	C	26	50	20120601	8	436	8.4	0.0220103319810958	0.0144743980291427
5	C	26	50	20120601	8	438	8.44	0.0227665119728967	0.0127738769310671
5	C	26	50	20120601	8	440	8.48	0.0238549190147703	0.0133731216438515
5	C	26	50	20120601	8	442	8.52	0.0239010718743783	0.0125746071690609
5	C	26	50	20120601	8	444	8.56	0.0239225749915942	0.0107787185794068
5	C	26	50	20120601	8	446	8.6	0.0243496957717021	0.0111016966727816
5	C	26	50	20120601	8	448	8.64	0.0244556062253883	0.0111262332780887
5	C	26	50	20120601	8	450	8.68	0.0237400848735056	0.0097789261593515
5	C	26	50	20120601	8	452	8.72	0.0234371673995131	0.00948170796601537
5	C	26	50	20120601	8	454	8.76	0.0235813040457901	0.00968251214973672
5	C	26	50	20120601	8	456	8.8	0.0238149604105654	0.00794440125517332
5	C	26	50	20120601	8	458	8.84	0.0237732269683398	0.00815264420223276
5	C	26	50	20120601	8	460	8.88	0.0241024488145924	0.0071802804542197
5	C	26	50	20120601	8	462	8.92	0.0248423794925617	0.00615428265685364
5	C	26	50	20120601	8	464	8.96	0.0253352682743878	0.00663812047188054
5	C	26	50	20120601	8	466	9	0.0255163724631852	0.00727050020843129
5	C	26	50	20120601	8	468	9.04	0.0262871259257464	0.00731151947280792
5	C	26	50	20120601	8	470	9.08	0.0266873766481692	0.00743628139328048
5	C	26	50	20120601	8	472	9.12	0.0269081000299166	0.00796671754518757
5	C	26	50	20120601	8	474	9.16	0.0266595519963295	0.00826433878938898
5	C	26	50	20120601	8	476	9.2	0.0272640434414303	0.00868894226935588
5	C	26	50	20120601	8	478	9.24	0.0272238090655808	0.00993507654984093
5	C	26	50	20120601	8	480	9.28	0.0274650031886435	0.00983162682775334
5	C	26	50	20120601	8	482	9.32	0.0283828985013018	0.0111504516853444
5	C	26	50	20120601	8	484	9.36	0.0287007429994451	0.0123472299125026
5	C	26	50	20120601	8	486	9.4	0.0288854675749623	0.0132753499892168
5	C	26	50	20120601	8	488	9.44	0.0293658759221004	0.0156215302891938
5	C	26	50	20120601	8	490	9.48	0.0296364220476502	0.0157558735065514
5	C	26	50	20120601	8	492	9.52	0.0293762703917839	0.0169669423617574
5	C	26	50	20120601	8	494	9.56	0.0299525765605865	0.0165843834509999
5	C	26	50	20120601	8	496	9.6	0.0306786620877801	0.0175512529793231
5	C	26	50	20120601	8	498	9.64	0.0311507336459681	0.016668493802622
5	C	26	50	20120601	8	500	9.68	0.0308909143302889	0.0171575571367619
5	C	26	50	20120601	8	502	9.72	0.0307923860713984	0.0174446000635167
5	C	26	50	20120601	8	504	9.76	0.0303560304767281	0.0167828188270043
5	C	26	50	20120601	8	506	9.8	0.0296180231292038	0.0162630246321540
5	C	26	50	20120601	8	508	9.84	0.0292522297202281	0.0161938059493437
5	C	26	50	20120601	8	510	9.88	0.0287676282298776	0.0161920593955941
5	C	26	50	20120601	8	512	9.92	0.0286341618249286	0.0163478703748286
5	C	26	50	20120601	8	514	9.96	0.0279217305296797	0.0170563418721028
5	C	26	50	20120601	8	516	10	0.0277234860725063	0.0162411608904797
5	C	26	50	20120601	8	518	10.04	0.0266288494198904	0.0168702384383624
5	C	26	50	20120601	8	520	10.08	0.0256426051657627	0.0172516235518631
5	C	26	50	20120601	8	522	10.12	0.0252287214245986	0.0172494456629771
5	C	26	50	20120601	8	524	10.16	0.024549955483202	0.0170306102563355
5	C	26	50	20120601	8	526	10.2	0.0241869905013511	0.0171144094809739
5	C	26	50	20120601	8	528	10.24	0.0235802504566862	0.0161666459778783
5	C	26	50	20120601	8	530	10.28	0.0236754623847729	0.0163892078372568
5	C	26	50	20120601	8	532	10.32	0.0238121249123729	0.0165783801144276
5	C	26	50	20120601	8	534	10.36	0.0236520925056547	0.0160235275653661
5	C	26	50	20120601	8	536	10.4	0.0238110147547264	0.0164505139951856
5	C	26	50	20120601	8	538	10.44	0.0238286429267814	0.0163833883484476
5	C	26	50	20120601	8	540	10.48	0.0242270905269122	0.0159778696805049
5	C	26	50	20120601	8	542	10.52	0.023907888383749	0.0159375787361129
5	C	26	50	20120601	8	544	10.56	0.023824258864738	0.015816288709936
5	C	26	50	20120601	8	546	10.6	0.0238824961792366	0.0168197015167110
5	C	26	50	20120601	8	548	10.64	0.0243511099852645	0.0162455873789300
5	C	26	50	20120601	8	550	10.68	0.02410148714937	0.0163706179999794
5	C	26	50	20120601	8	552	10.72	0.0242074471005308	0.0166085947871877
5	C	26	50	20120601	8	554	10.76	0.0237916258867863	0.0172328710800261
5	C	26	50	20120601	8	556	10.8	0.0231159146466844	0.0158076266518665
5	C	26	50	20120601	8	558	10.84	0.0228328173757686	0.0159920118161287
5	C	26	50	20120601	8	560	10.88	0.0224409246554994	0.0148521698269916
5	C	26	50	20120601	8	562	10.92	0.0223187366037103	0.0151048897905876
5	C	26	50	20120601	8	564	10.96	0.022494459709903	0.0144989629187211
5	C	26	50	20120601	8	566	11	0.0220091086863644	0.0147120778315029
5	C	26	50	20120601	8	568	11.04	0.0222382112834688	0.0139848892177306
5	C	26	50	20120601	8	570	11.08	0.0222567445522037	0.0131338084248267
5	C	26	50	20120601	8	572	11.12	0.0215648759221517	0.0135707650602609
5	C	26	50	20120601	8	574	11.16	0.0209413703757048	0.0134304538616701
5	C	26	50	20120601	8	576	11.2	0.0209187076033678	0.0130485808444903
5	C	26	50	20120601	8	578	11.24	0.0208520910735122	0.0126447309485512
5	C	26	50	20120601	8	580	11.28	0.0205025045519614	0.0131442099655780
5	C	26	50	20120601	8	582	11.32	0.0206277402339774	0.0118030900311761
5	C	26	50	20120601	8	584	11.36	0.0200390455543683	0.0118899934545840
5	C	26	50	20120601	8	586	11.4	0.0196376563900278	0.0106796034218879
5	C	26	50	20120601	8	588	11.44	0.0190397622511955	0.0106133828718298
5	C	26	50	20120601	8	590	11.48	0.0177608394292668	0.0103227973401011
5	C	26	50	20120601	8	592	11.52	0.0167276857112752	0.0106121878613695
5	C	26	50	20120601	8	594	11.56	0.0157540279578525	0.0101980919881711
5	C	26	50	20120601	8	596	11.6	0.0147592347827402	0.00965652597552812
5	C	26	50	20120601	8	598	11.64	0.0134901973136126	0.0102354979368959
5	C	26	50	20120601	8	600	11.68	0.0127080793722855	0.0112851143735457
5	C	26	50	20120601	8	602	11.72	0.0122311639912251	0.0111563645122487
5	C	26	50	20120601	8	604	11.76	0.0119697396845740	0.0105919375959486
5	C	26	50	20120601	8	606	11.8	0.0106946308552017	0.0117291280760776
5	C	26	50	20120601	8	608	11.84	0.00981585339678542	0.0124042036271831
5	C	26	50	20120601	8	610	11.88	0.008743451716904	0.0123362754142485
5	C	26	50	20120601	8	612	11.92	0.00812182778160187	0.0132800727554084
5	C	26	50	20120601	8	614	11.96	0.00737916484303014	0.0129045537997643
5	C	26	50	20120601	8	616	12	0.00674419356012634	0.0127115949657802
5	C	26	50	20120601	8	618	12.04	0.0062267186755184	0.0132607482341853
5	C	26	50	20120601	8	620	12.08	0.00639211095163794	0.0125947667833926
5	C	26	50	20120601	8	622	12.12	0.00632582676196951	0.0121984758589444
5	C	26	50	20120601	8	624	12.16	0.00612707318791359	0.0117899378450460
5	C	26	50	20120601	8	626	12.2	0.0059115258278045	0.0108693767398227
5	C	26	50	20120601	8	628	12.24	0.00480307937975209	0.0100585798202430
5	C	26	50	20120601	8	630	12.28	0.00417890915293091	0.00888945653929695
5	C	26	50	20120601	8	632	12.32	0.00303237086257599	0.00723569641266129
5	C	26	50	20120601	8	634	12.36	0.00245632632328236	0.00723198410206006
5	C	26	50	20120601	8	636	12.4	0.0014271324032653	0.0057767300621069
5	C	26	50	20120601	8	638	12.44	0.000417101077018501	0.00591588867664441
5	C	26	50	20120601	8	640	12.48	0.0007306817212713	0.00517875107046087
5	C	26	50	20120601	8	642	12.52	0.000691133238999501	0.00440823802420533
5	C	26	50	20120601	8	644	12.56	0.0012168459176083	0.00415730704076566
5	C	26	50	20120601	8	646	12.6	0.00167885534629994	0.0050625592841763
5	C	26	50	20120601	8	648	12.64	0.00230981379822051	0.00467003723887184
5	C	26	50	20120601	8	650	12.68	0.0029395949173504	0.0024499729688534
5	C	26	50	20120601	8	652	12.72	0.00262861289051847	0.00362602943178896
5	C	26	50	20120601	8	654	12.76	0.00362919373463477	0.00180591182827744
5	C	26	50	20120601	8	656	12.8	0.00474836345702387	0.000738219479558721
5	C	26	50	20120601	8	658	12.84	0.00523626713604259	8.44285496735993e-05
5	C	26	50	20120601	8	660	12.88	0.0056155874977423	-0.0008403539830334
5	C	26	50	20120601	8	662	12.92	0.00658870785001123	-0.0019179847175617
5	C	26	50	20120601	8	664	12.96	0.00750526673085304	-0.0020587060380856
5	C	26	50	20120601	8	666	13	0.00876392387243291	-0.0022131452301646
5	C	26	50	20120601	8	668	13.04	0.00986996615742928	-0.0035190158915243
5	C	26	50	20120601	8	670	13.08	0.0114399836279690	-0.0045777951592661
5	C	26	50	20120601	8	672	13.12	0.0128107808339773	-0.0055799068895637
5	C	26	50	20120601	8	674	13.16	0.0139589242567255	-0.0054878981551957
5	C	26	50	20120601	8	676	13.2	0.0155829434721444	-0.0064233226449596
5	C	26	50	20120601	8	678	13.24	0.0166304443867264	-0.00706255424622
5	C	26	50	20120601	8	680	13.28	0.0168237108121603	-0.0061050468116797
5	C	26	50	20120601	8	682	13.32	0.0176901075379447	-0.0060509743561224
5	C	26	50	20120601	8	684	13.36	0.0180561060078869	-0.0052199824668719
5	C	26	50	20120601	8	686	13.4	0.0183834045236947	-0.0048956537995451
5	C	26	50	20120601	8	688	13.44	0.0187646835711783	-0.0044117028474332
5	C	26	50	20120601	8	690	13.48	0.0192539661084203	-0.0041711804758126
5	C	26	50	20120601	8	692	13.52	0.0197188110353046	-0.003276414625967
5	C	26	50	20120601	8	694	13.56	0.0201024588905051	-0.0025020195634827
5	C	26	50	20120601	8	696	13.6	0.020446706755858	-0.0019852376435203
5	C	26	50	20120601	8	698	13.64	0.0207757327335323	-0.000276222071682399
5	C	26	50	20120601	8	700	13.68	0.021422215007727	9.87311985367004e-05
5	C	26	50	20120601	8	702	13.72	0.0223404447818927	0.00195995857609283
5	C	26	50	20120601	8	704	13.76	0.0227181882954704	0.00125922282700478
5	C	26	50	20120601	8	706	13.8	0.0240330250708155	0.00170191409843443
5	C	26	50	20120601	8	708	13.84	0.025048296058311	0.0018488579586328
5	C	26	50	20120601	8	710	13.88	0.025263207022317	0.0010951740537695
5	C	26	50	20120601	8	712	13.92	0.0251710427244572	0.00194459314573765
5	C	26	50	20120601	8	714	13.96	0.0248581338316465	0.00130896071799344
5	C	26	50	20120601	8	716	14	0.0246073796249021	0.0017042192665411
5	C	26	50	20120601	8	718	14.04	0.0245109302599483	0.0011258059195305
5	C	26	50	20120601	8	720	14.08	0.0247373104959452	0.0007640147349364
5	C	26	50	20120601	8	722	14.12	0.0243623954094922	0.00074251161772052
5	C	26	50	20120601	8	724	14.16	0.0248489697277623	-0.0005012043575729
5	C	26	50	20120601	8	726	14.2	0.0247156397944221	-0.0020136753569393
5	C	26	50	20120601	8	728	14.24	0.0251204046865361	-0.0020846519072077
5	C	26	50	20120601	8	730	14.28	0.024808195122332	-0.0033323637429216
5	C	26	50	20120601	8	732	14.32	0.0248421744315951	-0.0046216640639709
5	C	26	50	20120601	8	734	14.36	0.0247428683552453	-0.0056727358677979
5	C	26	50	20120601	8	736	14.4	0.0249734417344546	-0.0071749983665643
5	C	26	50	20120601	8	738	14.44	0.0249315103023302	-0.0087615338515126
5	C	26	50	20120601	8	740	14.48	0.0253275678815406	-0.0101769424243459
5	C	26	50	20120601	8	742	14.52	0.0252735590655936	-0.0106853380578834
5	C	26	50	20120601	8	744	14.56	0.0246468078990211	-0.0107574346652932
5	C	26	50	20120601	8	746	14.6	0.024175606082174	-0.0100633245067448
5	C	26	50	20120601	8	748	14.64	0.0237434860571231	-0.0100003283636089
5	C	26	50	20120601	8	750	14.68	0.0233323105349309	-0.0101815527605592
5	C	26	50	20120601	8	752	14.72	0.0231559015351605	-0.0103984082682135
5	C	26	50	20120601	8	754	14.76	0.022088389498671	-0.0105837338844947
5	C	26	50	20120601	8	756	14.8	0.0219911411030544	-0.0111606835204682
5	C	26	50	20120601	8	758	14.84	0.021569712532535	-0.0112910669398512
5	C	26	50	20120601	8	760	14.88	0.0210474929614253	-0.0117616677159343
5	C	26	50	20120601	8	762	14.92	0.0207847462236720	-0.0113014684806025
5	C	26	50	20120601	8	764	14.96	0.0201820154744564	-0.0119754755933617
5	C	26	50	20120601	8	766	15	0.0200194233411904	-0.0120474166372796
5	C	26	50	20120601	8	768	15.04	0.0197609404573277	-0.0113124144935752
5	C	26	50	20120601	8	770	15.08	0.0188942326045595	-0.0117046536961672
5	C	26	50	20120601	8	772	15.12	0.0178574726419838	-0.0108753588631916
5	C	26	50	20120601	8	774	15.16	0.0168058634370031	-0.0108998247578207
5	C	26	50	20120601	8	776	15.2	0.0158560068978352	-0.0102294168185777
5	C	26	50	20120601	8	778	15.24	0.0149743154523737	-0.010297511201606
5	C	26	50	20120601	8	780	15.28	0.0137565361538143	-0.0101201688208844
5	C	26	50	20120601	8	782	15.32	0.0121043811595719	-0.0091674838545918
5	C	26	50	20120601	8	784	15.36	0.0107876069116463	-0.0091493819209934
5	C	26	50	20120601	8	786	15.4	0.00943378026838655	-0.0081270469367539
5	C	26	50	20120601	8	788	15.44	0.00844050737285381	-0.0076764077851037
5	C	26	50	20120601	8	790	15.48	0.00717148404586175	-0.0055926560248285
5	C	26	50	20120601	8	792	15.52	0.00604657615194331	-0.0060659508777479
5	C	26	50	20120601	8	794	15.56	0.00444469644984331	-0.0050325850277219
5	C	26	50	20120601	8	796	15.6	0.00322511402899181	-0.0054864415152265
5	C	26	50	20120601	8	798	15.64	0.0013240928031108	-0.005030887971447
5	C	26	50	20120601	8	800	15.68	0.0005939484829932	-0.0040552361769014
5	C	26	50	20120601	8	802	15.72	0.000682386328116201	-0.0040827214174862
5	C	26	50	20120601	8	804	15.76	0.000403856967006901	-0.0026787609034403
5	C	26	50	20120601	8	806	15.8	0.0008281988174647	-0.0020871317306893
5	C	26	50	20120601	8	808	15.84	0.0009059445009494	-0.0017384920251185
5	C	26	50	20120601	8	810	15.88	0.0005502084838546	-0.0009835235193658
5	C	26	50	20120601	8	812	15.92	0.0005929783324894	0.000202516796345351
5	C	26	50	20120601	8	814	15.96	0.0008521060977366	0.00232252050707843
5	C	26	50	20120601	8	816	16	0.0008797963992879	0.00312327651036532
5	C	26	50	20120601	8	818	16.04	0.000985275517837501	0.00407265928798982
5	C	26	50	20120601	8	820	16.08	0.0009511010471027	0.00512379473142706
5	C	26	50	20120601	8	822	16.12	0.000736402215131101	0.0072199067182374
5	C	26	50	20120601	8	824	16.16	0.000684811704375701	0.00690407040335261
5	C	26	50	20120601	8	826	16.2	0.000606018795748101	0.00904412200554589
5	C	26	50	20120601	8	828	16.24	0.0003552363047325	0.00957327829417903
5	C	26	50	20120601	8	830	16.28	8.40254988084006e-05	0.0108792691636915
5	C	26	50	20120601	8	832	16.32	-0.000618301240537399	0.0129287616004182
5	C	26	50	20120601	8	834	16.36	-0.0014185198426706	0.0136382159761183
5	C	26	50	20120601	8	836	16.4	-0.0018012555301234	0.0142590062325254
5	C	26	50	20120601	8	838	16.44	-0.0025327574952609	0.0148007207375924
5	C	26	50	20120601	8	840	16.48	-0.0032167489557704	0.0154517468799631
5	C	26	50	20120601	8	842	16.52	-0.0028729112123507	0.015718792826946
5	C	26	50	20120601	8	844	16.56	-0.0030080958867779	0.0157190898117941
5	C	26	50	20120601	8	846	16.6	-0.002410527017065	0.0149366690873434
5	C	26	50	20120601	8	848	16.64	-0.0020396282971292	0.0153771471145479
5	C	26	50	20120601	8	850	16.68	-0.0018889084867193	0.0153882840463516
5	C	26	50	20120601	8	852	16.72	-0.0014222462954074	0.0148492989734600
5	C	26	50	20120601	8	854	16.76	-0.000659398286659899	0.0148044896167362
5	C	26	50	20120601	8	856	16.8	-0.0001369736545837	0.0151542387728467
5	C	26	50	20120601	8	858	16.84	0.0005381860422289	0.0161081399628029
5	C	26	50	20120601	8	860	16.88	0.0010954003279395	0.0173033059865001
5	C	26	50	20120601	8	862	16.92	0.00218706006100653	0.0172644433978060
5	C	26	50	20120601	8	864	16.96	0.0034427890734055	0.0181079291567733
5	C	26	50	20120601	8	866	17	0.00503775609961263	0.017916037346922
5	C	26	50	20120601	8	868	17.04	0.00514260377180662	0.0185158597659466
5	C	26	50	20120601	8	870	17.08	0.00614058599850207	0.0180755019468948
5	C	26	50	20120601	8	872	17.12	0.00706441393705448	0.0177501974722100
5	C	26	50	20120601	8	874	17.16	0.00766972562602141	0.017985367045497
5	C	26	50	20120601	8	876	17.2	0.00755673703345562	0.0176075952476481
5	C	26	50	20120601	8	878	17.24	0.00768531733054658	0.0172929751564269
5	C	26	50	20120601	8	880	17.28	0.00774923978356584	0.0168400732630769
5	C	26	50	20120601	8	882	17.32	0.00778610833113691	0.0174506316843603
5	C	26	50	20120601	8	884	17.36	0.00765723104919785	0.0168972923438106
5	C	26	50	20120601	8	886	17.4	0.00798433157510693	0.0162573819200402
5	C	26	50	20120601	8	888	17.44	0.00777775740005109	0.0167812490499500
5	C	26	50	20120601	8	890	17.48	0.00752392727880856	0.0163208447536517
5	C	26	50	20120601	8	892	17.52	0.00761892707486097	0.0171637513921651
5	C	26	50	20120601	8	894	17.56	0.00738982447775653	0.0174060486018065
5	C	26	50	20120601	8	896	17.6	0.00732742937538463	0.0167298423869578
5	C	26	50	20120601	8	898	17.64	0.00756871542232891	0.0174755077009224
5	C	26	50	20120601	8	900	17.68	0.00781998581702355	0.0182404063193353
5	C	26	50	20120601	8	902	17.72	0.00758966699625547	0.0183020660306548
5	C	26	50	20120601	8	904	17.76	0.00744425755777227	0.0183028579902497
5	C	26	50	20120601	8	906	17.8	0.00778286271101126	0.0182535867897367
5	C	26	50	20120601	8	908	17.84	0.0076484417119077	0.0177714813863237
5	C	26	50	20120601	8	910	17.88	0.00762391217766834	0.0181940696119642
5	C	26	50	20120601	8	912	17.92	0.00763516224655702	0.0172569197816542
5	C	26	50	20120601	8	914	17.96	0.00798814288065753	0.0171880970786413
5	C	26	50	20120601	8	916	18	0.007832522820254	0.0176885448319583
5	C	26	50	20120601	8	918	18.04	0.00757078724519779	0.0179988445007464
5	C	26	50	20120601	8	920	18.08	0.00787816656297958	0.0175903206289837
5	C	26	50	20120601	8	922	18.12	0.00767577138900056	0.0174762148077036
5	C	26	50	20120601	8	924	18.16	0.00763407330211399	0.0178174574692364
5	C	26	50	20120601	8	926	18.2	0.00761114890026792	0.0179016456026045
5	C	26	50	20120601	8	928	18.24	0.00765716740958754	0.0172387612795133
5	C	26	50	20120601	8	930	18.28	0.00773775636943937	0.0175942733558905
5	C	26	50	20120601	8	932	18.32	0.00791664731401176	0.0172631564634643
5	C	26	50	20120601	8	934	18.36	0.00768453244201946	0.0172370925075097
5	C	26	50	20120601	8	936	18.4	0.00752522128421813	0.0169327961752939
5	C	26	50	20120601	8	938	18.44	0.00759272876861801	0.0167340496723058
5	C	26	50	20120601	8	940	18.48	0.00750747290401035	0.0169761276788450
5	C	26	50	20120601	8	942	18.52	0.00746975582830186	0.0175481629226893
5	C	26	50	20120601	8	944	18.56	0.00779482695774894	0.0167784064806897
5	C	26	50	20120601	8	946	18.6	0.00779612803422632	0.0169951912776658
5	C	26	50	20120601	8	948	18.64	0.00764996906255506	0.0156483508494042
5	C	26	50	20120601	8	950	18.68	0.00735760869280567	0.0154941025761562
5	C	26	50	20120601	8	952	18.72	0.00749623273461661	0.0154899617588455
5	C	26	50	20120601	8	954	18.76	0.00748901883123494	0.0151967797310164
5	C	26	50	20120601	8	956	18.8	0.00755091754464645	0.0157569483088588
5	C	26	50	20120601	8	958	18.84	0.00754453237041233	0.015821061680709
5	C	26	50	20120601	8	960	18.88	0.00726413200475993	0.0152278231329240
5	C	26	50	20120601	8	962	18.92	0.00759388205977812	0.0153498817841721
5	C	26	50	20120601	8	964	18.96	0.0075824156162144	0.0153054358803339
5	C	26	50	20120601	8	966	19	0.0075446539927787	0.0155605578856656
5	C	26	50	20120601	8	968	19.04	0.00762164943596854	0.015541089821766
5	C	26	50	20120601	8	970	19.08	0.00736083309972788	0.0157489721443670
5	C	26	50	20120601	8	972	19.12	0.00739771791075492	0.0152173431033201
5	C	26	50	20120601	8	974	19.16	0.00739480958056389	0.0161777687675464
5	C	26	50	20120601	8	976	19.2	0.00717442561007148	0.0159650781188333
5	C	26	50	20120601	8	978	19.24	0.00738282412062278	0.0164940364175677
5	C	26	50	20120601	8	980	19.28	0.00719512969662463	0.0163266783845964
5	C	26	50	20120601	8	982	19.32	0.00763912911559947	0.0173692295517101
5	C	26	50	20120601	8	984	19.36	0.0073792603024456	0.0168293605953420
5	C	26	50	20120601	8	986	19.4	0.00771934330885727	0.0172436615295070
5	C	26	50	20120601	8	988	19.44	0.00730816778666511	0.0172026988336728
5	C	26	50	20120601	8	990	19.48	0.00731479337720483	0.0172021685035870
5	C	26	50	20120601	8	992	19.52	0.00736345646588608	0.0172035402907424
5	C	26	50	20120601	8	994	19.56	0.00769250153544343	0.0175455961250736
5	C	26	50	20120601	8	996	19.6	0.0076721015048062	0.0174054122057034
5	C	26	50	20120601	8	998	19.64	0.00769269952534216	0.0172559369032284
5	C	26	50	20120601	8	1000	19.68	0.00763573500304978	0.0164579386163881
5	C	26	50	20120601	8	1002	19.72	0.00756996700133161	0.0170685748194174
5	C	26	50	20120601	8	1004	19.76	0.00750438991844437	0.0169225148426955
5	C	26	50	20120601	8	1006	19.8	0.00743210946327149	0.0171818674678991
5	C	26	50	20120601	8	1008	19.84	0.0078138127748238	0.0166275169646523
5	C	26	50	20120601	8	1010	19.88	0.0076496932909104	0.0174681679325337
5	C	26	50	20120601	8	1012	19.92	0.00786258900059004	0.0174307054152664
5	C	26	50	20120601	8	1014	19.96	0.00757273178884605	0.0173929600552867
5	C	26	50	20120601	8	1016	20	0.00769727450621644	0.0167023359331696
5	C	26	50	20120601	8	1018	20.04	0.00772276570567822	0.0171848161031766
5	C	26	50	20120601	8	1020	20.08	0.00783278444976303	0.0163886492228996
5	C	26	50	20120601	8	1022	20.12	0.00724055423624805	0.0173521953493513
5	C	26	50	20120601	8	1024	20.16	0.00760957912321369	0.016827592828389
5	C	26	50	20120601	8	1026	20.2	0.0076231767866159	0.0164518292137987
5	C	26	50	20120601	8	1028	20.24	0.00742291707511606	0.0171193168020353
5	C	26	50	20120601	8	1030	20.28	0.00753952393308119	0.0151205571555384
5	C	26	50	20120601	8	1032	20.32	0.00752516471567563	0.0158524360085903
5	C	26	50	20120601	8	1034	20.36	0.00765770905338193	0.0148437665700039
5	C	26	50	20120601	8	1036	20.4	0.00772653458482194	0.0156615737462124
5	C	26	50	20120601	8	1038	20.44	0.00757560971344548	0.0159821193922599
5	C	26	50	20120601	8	1040	20.48	0.0076602998926282	0.0159529936639428
5	C	26	50	20120601	8	1042	20.52	0.00721602470200869	0.0161742473757761
5	C	26	50	20120601	8	1044	20.56	0.0074973117795647	0.0167073351781126
5	C	26	50	20120601	8	1046	20.6	0.00752385656813044	0.0164669471567804
5	C	26	50	20120601	8	1048	20.64	0.00799746254803357	0.0165226954554092
5	C	26	50	20120601	8	1050	20.68	0.00781903829393676	0.0157231486047181
5	C	26	50	20120601	8	1052	20.72	0.00819912940202797	0.0161885733591629
5	C	26	50	20120601	8	1054	20.76	0.00873621942874602	0.0159858175607255
5	C	26	50	20120601	8	1056	20.8	0.00892946464097649	0.0160624467226027
5	C	26	50	20120601	8	1058	20.84	0.0100160685605581	0.0156326177235228
5	C	26	50	20120601	8	1060	20.88	0.0110520082792676	0.0156080811182156
5	C	26	50	20120601	8	1062	20.92	0.0125487129187339	0.0143836833001842
5	C	26	50	20120601	8	1064	20.96	0.0135481447143308	0.0144399336446276
5	C	26	50	20120601	8	1066	21	0.0139523623057961	0.0145440834024286
5	C	26	50	20120601	8	1068	21.04	0.0157052665813287	0.0136667328854968
5	C	26	50	20120601	8	1070	21.08	0.0165430389175039	0.0131788369846527
5	C	26	50	20120601	8	1072	21.12	0.0169256261125327	0.0130503415403754
5	C	26	50	20120601	8	1074	21.16	0.0176523409647616	0.0145806691072872
5	C	26	50	20120601	8	1076	21.2	0.0183787729742779	0.0149549760819083
5	C	26	50	20120601	8	1078	21.24	0.0188139844701762	0.0163029464668063
5	C	26	50	20120601	8	1080	21.28	0.0195421481841997	0.0169804827495104
5	C	26	50	20120601	8	1082	21.32	0.0207184125365289	0.0165734091537559
5	C	26	50	20120601	8	1084	21.36	0.0215114469337653	0.0153695457166501
5	C	26	50	20120601	8	1086	21.4	0.0216524935234085	0.0157093317382137
5	C	26	50	20120601	8	1088	21.44	0.0224109009015702	0.0156634051527756
5	C	26	50	20120601	8	1090	21.48	0.023070829518316	0.0146380437515127
5	C	26	50	20120601	8	1092	21.52	0.02395257753232	0.0135137581115617
5	C	26	50	20120601	8	1094	21.56	0.0236313247794913	0.0116777977806177
5	C	26	50	20120601	8	1096	21.6	0.0239785354222573	0.0121254882969903
5	C	26	50	20120601	8	1098	21.64	0.024432087853846	0.0109283565164415
5	C	26	50	20120601	8	1100	21.68	0.024095285822899	0.00994419822731824
5	C	26	50	20120601	8	1102	21.72	0.0245301706354644	0.00960062918447532
5	C	26	50	20120601	8	1104	21.76	0.024563107669332	0.00804483870237306
5	C	26	50	20120601	8	1106	21.8	0.0243078774766628	0.00705464172133848
5	C	26	50	20120601	8	1108	21.84	0.0236897247285495	0.0065278471693545
5	C	26	50	20120601	8	1110	21.88	0.0230997360435309	0.00529877537549948
5	C	26	50	20120601	8	1112	21.92	0.0227581893260821	0.00429056838474807
5	C	26	50	20120601	8	1114	21.96	0.0221220831367945	0.00217731612956177
5	C	26	50	20120601	8	1116	22	0.0218858797733934	0.000930515754488839
5	C	26	50	20120601	8	1118	22.04	0.0215850906908123	0.00082276682317163
5	C	26	50	20120601	8	1120	22.08	0.0211690587592469	-0.002192306793323
5	C	26	50	20120601	8	1122	22.12	0.0207673867521939	-0.0041306632572506
5	C	26	50	20120601	8	1124	22.16	0.0206611510293884	-0.0031377721993797
5	C	26	50	20120601	8	1126	22.2	0.0206165679468346	-0.0030303273239784
5	C	26	50	20120601	8	1128	22.24	0.0211023998029845	-0.0018050031960637
5	C	26	50	20120601	8	1130	22.28	0.0212568884925381	-0.001313790257309
5	C	26	50	20120601	8	1132	22.32	0.0211177793754753	-0.001974461336175
5	C	26	50	20120601	8	1134	22.36	0.0215232534956907	-0.000864567440541499
5	C	26	50	20120601	8	1136	22.4	0.0223121520253639	-0.0014655579999687
5	C	26	50	20120601	8	1138	22.44	0.0229599763882293	-0.0007736101739572
5	C	26	50	20120601	8	1140	22.48	0.0233466506604534	0.000450985633972931
5	C	26	50	20120601	8	1142	22.52	0.0237013000665575	0.00071286263038537
5	C	26	50	20120601	8	1144	22.56	0.0238820436308966	0.00157582281721324
5	C	26	50	20120601	8	1146	22.6	0.0240890420700211	0.00215843637850409
5	C	26	50	20120601	8	1148	22.64	0.0239632336315124	0.00264512383385916
5	C	26	50	20120601	8	1150	22.68	0.0237410323965924	0.0033000178503229
5	C	26	50	20120601	8	1152	22.72	0.0243421438712791	0.00419712422361427
5	C	26	50	20120601	8	1154	22.76	0.0242352576102349	0.00560938617127129
5	C	26	50	20120601	8	1156	22.8	0.0241941888483836	0.00587209048261772
5	C	26	50	20120601	8	1158	22.84	0.0238898005922862	0.00717651157507598
5	C	26	50	20120601	8	1160	22.88	0.0236143895720819	0.00820274271767982
5	C	26	50	20120601	8	1162	22.92	0.0237434860571231	0.00928641921518727
5	C	26	50	20120601	8	1164	22.96	0.0233253031067294	0.00962894173999403
5	C	26	50	20120601	8	1166	23	0.0229933376861657	0.0114000957344423
5	C	26	50	20120601	8	1168	23.04	0.0224906484043524	0.0115330388803732
5	C	26	50	20120601	8	1170	23.08	0.0228245230132252	0.0119300156983991
5	C	26	50	20120601	8	1172	23.12	0.0228238583328509	0.0119249386717102
5	C	26	50	20120601	8	1174	23.16	0.0230480960353008	0.0126626490343865
5	C	26	50	20120601	8	1176	23.2	0.0233187552979356	0.0129934406576934
5	C	26	50	20120601	8	1178	23.24	0.0236345986838882	0.0148420511289528
5	C	26	50	20120601	8	1180	23.28	0.0239055761445745	0.0155791250955260
5	C	26	50	20120601	8	1182	23.32	0.0237226051938747	0.0156850214070765
5	C	26	50	20120601	8	1184	23.36	0.0234197655016281	0.0156084276005384
5	C	26	50	20120601	8	1186	23.4	0.022631270729927	0.0154113569406217
5	C	26	50	20120601	8	1188	23.44	0.0223391366343475	0.0164630651405517
5	C	26	50	20120601	8	1190	23.48	0.0219939058905688	0.0162759858994532
5	C	26	50	20120601	8	1192	23.52	0.0215003948547753	0.017203519077539
5	C	26	50	20120601	8	1194	23.56	0.0213491235010761	0.0166267532893286
5	C	26	50	20120601	8	1196	23.6	0.0208124648094945	0.0163885643700859
5	C	26	50	20120601	8	1198	23.64	0.0203238540236946	0.0160963878480996
5	C	26	50	20120601	8	1200	23.68	0.0199400859603413	0.0161684632423059
5	C	26	50	20120601	8	1202	23.72	0.0197183118179170	0.0170914044689548
5	C	26	50	20120601	8	1204	23.76	0.0197380655529563	0.0168011116794336
5	C	26	50	20120601	8	1206	23.8	0.0195562189020385	0.0166202125516026
5	C	26	50	20120601	8	1208	23.84	0.0196106590531221	0.0161210022351527
5	C	26	50	20120601	8	1210	23.88	0.019244770184731	0.0164089255098502
5	C	26	50	20120601	8	1212	23.92	0.0193479476707078	0.0153858869543634
5	C	26	50	20120601	8	1214	23.96	0.0193295133969223	0.0155943491045250
5	C	26	50	20120601	8	1216	24	0.0191707679245459	0.0158877559923105
5	C	26	50	20120601	8	1218	24.04	0.0188044441854844	0.0151989349924855
5	C	26	50	20120601	8	1220	24.08	0.018563914742796	0.0155501125042939
5	C	26	50	20120601	8	1222	24.12	0.0184927939427443	0.0148873271761522
5	C	26	50	20120601	8	1224	24.16	0.0184811040534377	0.0156582517585544
5	C	26	50	20120601	8	1226	24.2	0.0185060309816881	0.0147562437210558
5	C	26	50	20120601	8	1228	24.24	0.0185494897644598	0.0146004398128892
5	C	26	50	20120601	8	1230	24.28	0.0184060602249639	0.0151071666744231
5	C	26	50	20120601	8	1232	24.32	0.018267856204581	0.0143994164260656
5	C	26	50	20120601	8	1234	24.36	0.0185591347009552	0.0148199257577695
5	C	26	50	20120601	8	1236	24.4	0.0186139284054293	0.0138710945234343
5	C	26	50	20120601	8	1238	24.44	0.0187214157072375	0.0142194648213215
5	C	26	50	20120601	8	1240	24.48	0.0187296393591027	0.0147913091463348
5	C	26	50	20120601	8	1242	24.52	0.0187512626844714	0.0144240944527290
5	C	26	50	20120601	8	1244	24.56	0.0188829896067386	0.0148739345737165
5	C	26	50	20120601	8	1246	24.6	0.0189070807347737	0.0144030650970566
5	C	26	50	20120601	8	1248	24.64	0.0190647655469783	0.0153428100092535
5	C	26	50	20120601	8	1250	24.68	0.0193148267890771	0.0155128691901288
5	C	26	50	20120601	8	1252	24.72	0.0194333025302649	0.0146801307471289
5	C	26	50	20120601	8	1254	24.76	0.0191804765006516	0.0147158891370535
5	C	26	50	20120601	8	1256	24.8	0.0192194734396341	0.0148924607713836
5	C	26	50	20120601	8	1258	24.84	0.0192143964129451	0.0152376278755520
5	C	26	50	20120601	8	1260	24.88	0.0193290254932433	0.0153484668635030
5	C	26	50	20120601	8	1262	24.92	0.0193968653178303	0.0155415211569025
5	C	26	50	20120601	8	1264	24.96	0.0198118309323696	0.0155188301002942
5	C	26	50	20120601	8	1266	25	0.0195237414875786	0.0150737770922154
5	C	26	50	20120601	8	1268	25.04	0.0197599222235627	0.0145185497765600
5	C	26	50	20120601	8	1270	25.08	0.0199454458297427	0.0149579954278639
5	C	26	50	20120601	8	1272	25.12	0.0199359211014001	0.0136855072776441
5	C	26	50	20120601	8	1274	25.16	0.0197976534414069	0.0137991959059232
5	C	26	50	20120601	8	1276	25.2	0.0197873367534694	0.0136564381178695
5	C	26	50	20120601	8	1278	25.24	0.019777012994464	0.0135136166902054
5	C	26	50	20120601	8	1280	25.28	0.0196115005101917	0.0130538205057389
5	C	26	50	20120601	8	1282	25.32	0.0197227001226011	0.0133054232406207
5	C	26	50	20120601	8	1284	25.36	0.0195024999998718	0.0126340182808162
5	C	26	50	20120601	8	1286	25.4	0.0193115316714767	0.0126022903995444
5	C	26	50	20120601	8	1288	25.44	0.0190428028103546	0.0111228250234034
5	C	26	50	20120601	8	1290	25.48	0.0189165418235059	0.0110108334513991
5	C	26	50	20120601	8	1292	25.52	0.0187385135492066	0.0117332915208052
5	C	26	50	20120601	8	1294	25.56	0.0180290803867099	0.0106364204107608
5	C	26	50	20120601	8	1296	25.6	0.0176750673767089	0.0104506705304109
5	C	26	50	20120601	8	1298	25.64	0.0175268860796434	0.00945128823228872
5	C	26	50	20120601	8	1300	25.68	0.0169639513000730	0.00963354500513956
5	C	26	50	20120601	8	1302	25.72	0.0167907313518857	0.0105316908253993
5	C	26	50	20120601	8	1304	25.76	0.0159930017656223	0.0100966504493421
5	C	26	50	20120601	8	1306	25.8	0.0151014744648345	0.00905141227645992
5	C	26	50	20120601	8	1308	25.84	0.0144484514529138	0.008360134787677
5	C	26	50	20120601	8	1310	25.88	0.0135940536220993	0.008516008699415
5	C	26	50	20120601	8	1312	25.92	0.0130368520643108	0.00765347843351008
5	C	26	50	20120601	8	1314	25.96	0.0122739948631751	0.00791643518197739
5	C	26	50	20120601	8	1316	26	0.0124660309228098	0.00867510418964806
5	C	26	50	20120601	8	1318	26.04	0.012467713836949	0.00840629047571218
5	C	26	50	20120601	8	1320	26.08	0.0120801733589180	0.00839913101955267
5	C	26	50	20120601	8	1322	26.12	0.0121974710602083	0.00895893614450956
5	C	26	50	20120601	8	1324	26.16	0.0118609412653721	0.00876457723909872
5	C	26	50	20120601	8	1326	26.2	0.0113551105202620	0.00973925654968813
5	C	26	50	20120601	8	1328	26.24	0.0109144942536818	0.0094571955437601
5	C	26	50	20120601	8	1330	26.28	0.0112812169423892	0.00919990894314978
5	C	26	50	20120601	8	1332	26.32	0.0112024014063446	0.00887810181860466
5	C	26	50	20120601	8	1334	26.36	0.0112304516252475	0.00934981770208167
5	C	26	50	20120601	8	1336	26.4	0.0112152353944231	0.00869394999958025
5	C	26	50	20120601	8	1338	26.44	0.0117391958624281	0.00810340835705874
5	C	26	50	20120601	8	1340	26.48	0.0108153325685366	0.00790263245760863
5	C	26	50	20120601	8	1342	26.52	0.0110959337525149	0.00810630042379379
5	C	26	50	20120601	8	1344	26.56	0.0109931062843947	0.00719376498053693
5	C	26	50	20120601	8	1346	26.6	0.0107071735152863	0.00627655556145642
5	C	26	50	20120601	8	1348	26.64	0.0103246570309357	0.0064643206961327
5	C	26	50	20120601	8	1350	26.68	0.0102089743615336	0.00521699847625525
5	C	26	50	20120601	8	1352	26.72	0.0104511513630221	0.0038871356818099
5	C	26	50	20120601	8	1354	26.76	0.0105319807391796	0.00353388634713254
5	C	26	50	20120601	8	1356	26.8	0.0112855515069579	0.0025989568321155
5	C	26	50	20120601	8	1358	26.84	0.0115705791793864	0.00269422532874476
5	C	26	50	20120601	8	1360	26.88	0.0119033436306128	0.00293730035584545
5	C	26	50	20120601	8	1362	26.92	0.0121243003575979	0.00278227426513811
5	C	26	50	20120601	8	1364	26.96	0.0120830053215766	0.00138752028138327
5	C	26	50	20120601	8	1366	27	0.0118552532984243	0.00183958071766364
5	C	26	50	20120601	8	1368	27.04	0.0112616300845503	0.00075663961120863
5	C	26	50	20120601	8	1370	27.08	0.0107430309001603	-0.0003879894908371
5	C	26	50	20120601	8	1372	27.12	0.0101592788969518	-0.000219634437304399
5	C	26	50	20120601	8	1374	27.16	0.0101806123085402	-0.0011939073736266
5	C	26	50	20120601	8	1376	27.2	0.0097141976046017	-0.0011387884000332
5	C	26	50	20120601	8	1378	27.24	0.00881164650909519	-0.0010621521670882
5	C	26	50	20120601	8	1380	27.28	0.0086671987358344	-0.0005040469268332
5	C	26	50	20120601	8	1382	27.32	0.00786215766545352	0.00048000529627283
5	C	26	50	20120601	8	1384	27.36	0.00774863167173402	0.000519242651560871
5	C	26	50	20120601	8	1386	27.4	0.0071644271201855	0.00052998360356709
5	C	26	50	20120601	8	1388	27.44	0.00705205371051934	0.00128347658959948
5	C	26	50	20120601	8	1390	27.48	0.00704976268454829	0.00235098155502119
5	C	26	50	20120601	8	1392	27.52	0.00664727750469691	0.00239912138468437
5	C	26	50	20120601	8	1394	27.56	0.00595350675740354	0.0027745243748163
5	C	26	50	20120601	8	1396	27.6	0.00510840313812097	0.00350237554764252
5	C	26	50	20120601	8	1398	27.64	0.00452824818710831	0.0052055857728069
5	C	26	50	20120601	8	1400	27.68	0.00382737101666402	0.00569137520254987
5	C	26	50	20120601	8	1402	27.72	0.00282245207244513	0.00635040579368355
5	C	26	50	20120601	8	1404	27.76	0.00201275823944404	0.00633408576917376
5	C	26	50	20120601	8	1406	27.8	0.001210842581036	0.00711634385906481
5	C	26	50	20120601	8	1408	27.84	0.0008604216734834	0.00819164821228301
5	C	26	50	20120601	8	1410	27.88	0.000431490700015601	0.00908987181428866
5	C	26	50	20120601	8	1412	27.92	0.001079405572549	0.00879691040377526
5	C	26	50	20120601	8	1414	27.96	0.0011905769006872	0.00834716220666937
5	C	26	50	20120601	8	1416	28	0.0015013856863577	0.00902685445794931
5	C	26	50	20120601	8	1418	28.04	0.00160433336263069	0.00901355377939519
5	C	26	50	20120601	8	1420	28.08	0.00210809744675142	0.00958191913904513
5	C	26	50	20120601	8	1422	28.12	0.00243515554625364	0.0094311851864996
5	C	26	50	20120601	8	1424	28.16	0.00290173288475177	0.0103761344046060
5	C	26	50	20120601	8	1426	28.2	0.00327097697481957	0.0106694917949169
5	C	26	50	20120601	8	1428	28.24	0.00416876217062088	0.0109857523738704
5	C	26	50	20120601	8	1430	28.28	0.00545064069889492	0.0110238725004442
5	C	26	50	20120601	8	1432	28.32	0.00646514801106669	0.0118138734095892
5	C	26	50	20120601	8	1434	28.36	0.00764666263124623	0.0129890947794162
5	C	26	50	20120601	8	1436	28.4	0.00853871106973178	0.0129465601852075
5	C	26	50	20120601	8	1438	28.44	0.00886909681374626	0.0130873423169146
5	C	26	50	20120601	8	1440	28.48	0.00890239305785877	0.0125076901188234
5	C	26	50	20120601	8	1442	28.52	0.00896183174677853	0.0120115408676292
5	C	26	50	20120601	8	1444	28.56	0.00892188445628217	0.0119838123823118
5	C	26	50	20120601	8	1446	28.6	0.00903651353658033	0.0118699045509304
5	C	26	50	20120601	8	1448	28.64	0.00871403607480664	0.0125011020049430
5	C	26	50	20120601	8	1450	28.68	0.00878200742125498	0.0120482609227762
5	C	26	50	20120601	8	1452	28.72	0.00878515121800413	0.0114094790414286
5	C	26	50	20120601	8	1454	28.76	0.00878457139044356	0.0120305592116160
5	C	26	50	20120601	8	1456	28.8	0.0090811878359089	0.0116943999407332
5	C	26	50	20120601	8	1458	28.84	0.00889175958608328	0.0117640697576699
5	C	26	50	20120601	8	1460	28.88	0.00910964322699742	0.0123765048403505
5	C	26	50	20120601	8	1462	28.92	0.00913229885755596	0.0124227495531294
5	C	26	50	20120601	8	1464	28.96	0.00915699038995889	0.0128408187300421
5	C	26	50	20120601	8	1466	29	0.00948474852517448	0.0126990438204142
5	C	26	50	20120601	8	1468	29.04	0.0100891911799073	0.0127808497110364
5	C	26	50	20120601	8	1470	29.08	0.0107967710155305	0.0129477332753575
5	C	26	50	20120601	8	1472	29.12	0.0110465918413237	0.0123459571202965
5	C	26	50	20120601	8	1474	29.16	0.0112989016829867	0.0120890793688270
5	C	26	50	20120601	8	1476	29.2	0.0126123624285356	0.0123115111205578
5	C	26	50	20120601	8	1478	29.24	0.013999189603852	0.0124814785189729
5	C	26	50	20120601	8	1480	29.28	0.0147297745929157	0.0126771044183143
5	C	26	50	20120601	8	1482	29.32	0.0159218668234350	0.0119272933372915
5	C	26	50	20120601	8	1484	29.36	0.0164102089086580	0.0124747636915574
5	C	26	50	20120601	8	1486	29.4	0.0173043737177397	0.0127958184544873
5	C	26	50	20120601	8	1488	29.44	0.0174294750494672	0.0132057706819481
5	C	26	50	20120601	8	1490	29.48	0.0176915783200496	0.0132762338726933
5	C	26	50	20120601	8	1492	29.52	0.0179393838915164	0.0144563314508833
5	C	26	50	20120601	8	1494	29.56	0.0183106715201819	0.0148932810152498
5	C	26	50	20120601	8	1496	29.6	0.0187363144471171	0.0152487506652200
5	C	26	50	20120601	8	1498	29.64	0.0191609108560162	0.0153881143407241
5	C	26	50	20120601	8	1500	29.68	0.0195676528186903	0.0155130035404173
5	C	26	50	20120601	8	1502	29.72	0.0196780463293691	0.0158253184635317
5	C	26	50	20120601	8	1504	29.76	0.0198149563443425	0.0146181174824188
5	C	26	50	20120601	8	1506	29.8	0.0197454406766840	0.0147155921522054
5	C	26	50	20120601	8	1508	29.84	0.0198376191166795	0.0144102634440890
5	C	26	50	20120601	8	1510	29.88	0.0203925706606903	0.0134910670549534
5	C	26	50	20120601	8	1512	29.92	0.0207210288316193	0.0126123383869051
5	C	26	50	20120601	8	1514	29.96	0.0209593238168792	0.0125494058833795
5	C	26	50	20120601	8	1516	30	0.0211953772736427	0.0117945340391238
5	C	26	50	20120601	8	1518	30.04	0.0215934076807726	0.0110039745156216
5	C	26	50	20120601	8	1520	30.08	0.0214836576372646	0.0108278412874958
5	C	26	50	20120601	8	1522	30.12	0.0215437263583264	0.0102475399653795
5	C	26	50	20120601	8	1524	30.16	0.0214175148689524	0.00970243841883056
5	C	26	50	20120601	8	1526	30.2	0.0209051170110334	0.0103215386900306
5	C	26	50	20120601	8	1528	30.24	0.0204119736707661	0.00908788484423352
5	C	26	50	20120601	8	1530	30.28	0.0202408255454477	0.00931213668881902
5	C	26	50	20120601	8	1532	30.32	0.0197604030561740	0.00933293977032153
5	C	26	50	20120601	8	1534	30.36	0.0195312580326626	0.00874847358926398
5	C	26	50	20120601	8	1536	30.4	0.0192507629147016	0.00790482448863031
5	C	26	50	20120601	8	1538	30.44	0.0189980570932411	0.00751134784917124
5	C	26	50	20120601	8	1540	30.48	0.0186646350327082	0.00707304771085276
5	C	26	50	20120601	8	1542	30.52	0.0181864540719308	0.00695505280227616
5	C	26	50	20120601	8	1544	30.56	0.0175794736109603	0.00680694221588883
5	C	26	50	20120601	8	1546	30.6	0.0173175683302766	0.00653882853766632
5	C	26	50	20120601	8	1548	30.64	0.0167472039797563	0.00576938534397071
5	C	26	50	20120601	8	1550	30.68	0.0166796887171818	0.00571524854169629
5	C	26	50	20120601	8	1552	30.72	0.0170015372074736	0.00477249312237847
5	C	26	50	20120601	8	1554	30.76	0.0176101564237649	0.00408570685767161
5	C	26	50	20120601	8	1556	30.8	0.0179982073975366	0.00403636986087254
5	C	26	50	20120601	8	1558	30.84	0.0185953116980943	0.00345744244723202
5	C	26	50	20120601	8	1560	30.88	0.0193250904440060	0.00284458097916236
5	C	26	50	20120601	8	1562	30.92	0.0196275970889586	0.00232132832504534
5	C	26	50	20120601	8	1564	30.96	0.0203897111208672	0.00168662362139805
5	C	26	50	20120601	8	1566	31	0.0207115111743445	0.00250650969154317
5	C	26	50	20120601	8	1568	31.04	0.0210922386785388	0.00208481242044694
5	C	26	50	20120601	8	1570	31.08	0.0217155179508157	0.00188233239365418
5	C	26	50	20120601	8	1572	31.12	0.0221499855703801	0.00206563568454116
5	C	26	50	20120601	8	1574	31.16	0.0221780506385254	0.00228235684190703
5	C	26	50	20120601	8	1576	31.2	0.0215235214891608	0.00088734547128384
5	C	26	50	20120601	8	1578	31.24	0.0212466990838212	0.00216969351846058
5	C	26	50	20120601	8	1580	31.28	0.0213613670549923	0.00066296564037094
5	C	26	50	20120601	8	1582	31.32	0.0210207738003274	0.00069388628854138
5	C	26	50	20120601	8	1584	31.36	0.0204597620683590	0.00139916138032194
5	C	26	50	20120601	8	1586	31.4	0.0202932504422049	-0.000738056844999099
5	C	26	50	20120601	8	1588	31.44	0.0202370708084396	-0.0015193037721931
5	C	26	50	20120601	8	1590	31.48	0.0201204476870185	-0.0026407256296803
5	C	26	50	20120601	8	1592	31.52	0.0195090124533265	-0.0035439131212898
5	C	26	50	20120601	8	1594	31.56	0.0193284385946149	-0.0039104560634535
5	C	26	50	20120601	8	1596	31.6	0.0188683666385037	-0.005281281553733
5	C	26	50	20120601	8	1598	31.64	0.0192577915561065	-0.0069516586897265
5	C	26	50	20120601	8	1600	31.68	0.0196229202847078	-0.0073804694550415
5	C	26	50	20120601	8	1602	31.72	0.0196728066681206	-0.008442154931654
5	C	26	50	20120601	8	1604	31.76	0.0204010559420646	-0.00813223002946
5	C	26	50	20120601	8	1606	31.8	0.0208027774465923	-0.0089904313876505
5	C	26	50	20120601	8	1608	31.84	0.0210836968286221	-0.009157252019468
5	C	26	50	20120601	8	1610	31.88	0.0215762391281254	-0.0098670740906943
5	C	26	50	20120601	8	1612	31.92	0.0217431233995532	-0.0102456519902738
5	C	26	50	20120601	8	1614	31.96	0.0218456114564184	-0.0104166728363715
5	C	26	50	20120601	8	1616	32	0.0221023195022604	-0.0110298475527453
5	C	26	50	20120601	8	1618	32.04	0.0220147867538173	-0.0119107541096797
5	C	26	50	20120601	8	1620	32.08	0.0220474550871081	-0.0119891015410351
5	C	26	50	20120601	8	1622	32.12	0.0220288086812882	-0.0131071575702439
5	C	26	50	20120601	8	1624	32.16	0.0213876678917186	-0.0130151700490793
5	C	26	50	20120601	8	1626	32.2	0.021195101501998	-0.0135536530761563
5	C	26	50	20120601	8	1628	32.24	0.0209962489329927	-0.0142671379605091
5	C	26	50	20120601	8	1630	32.28	0.0203626812570496	-0.0139414445770946
5	C	26	50	20120601	8	1632	32.32	0.0199053953016562	-0.0147594964122493
5	C	26	50	20120601	8	1634	32.36	0.0190812623481833	-0.0156942208662998
5	C	26	50	20120601	8	1636	32.4	0.0186562204620121	-0.0161936503858519
5	C	26	50	20120601	8	1638	32.44	0.0182459571075677	-0.0168699273113787
5	C	26	50	20120601	8	1640	32.48	0.0181456893659954	-0.0176157835441743
5	C	26	50	20120601	8	1642	32.52	0.017659765585964	-0.0186256734490649
5	C	26	50	20120601	8	1644	32.56	0.0174162380105234	-0.0193935914134335
5	C	26	50	20120601	8	1646	32.6	0.0172690183786803	-0.0201941777110929
5	C	26	50	20120601	8	1648	32.64	0.0169781146489002	-0.0200387556405881
5	C	26	50	20120601	8	1650	32.68	0.0163072824455885	-0.0208469079808062
5	C	26	50	20120601	8	1652	32.72	0.0158362786186401	-0.0212182097516073
5	C	26	50	20120601	8	1654	32.76	0.0154688659351356	-0.0215132147007183
5	C	26	50	20120601	8	1656	32.8	0.0150762802502208	-0.021580389844931
5	C	26	50	20120601	8	1658	32.84	0.0138116197720687	-0.0203588628804313
5	C	26	50	20120601	8	1660	32.88	0.0130542376987398	-0.020905809975679
5	C	26	50	20120601	8	1662	32.92	0.0125275845681121	-0.0211152550042665
5	C	26	50	20120601	8	1664	32.96	0.0121685864553036	-0.0226674250996491
5	C	26	50	20120601	8	1666	33	0.0118211848937067	-0.0232355853983325
5	C	26	50	20120601	8	1668	33.04	0.0113986178812696	-0.0243666734055185
5	C	26	50	20120601	8	1670	33.08	0.0112750156159182	-0.0252795482600303
5	C	26	50	20120601	8	1672	33.12	0.0110681868824211	-0.0252189492088826
5	C	26	50	20120601	8	1674	33.16	0.0108487009375408	-0.0252989936965129
5	C	26	50	20120601	8	1676	33.2	0.0112760762760900	-0.0254370209402006
5	C	26	50	20120601	8	1678	33.24	0.0114779552621187	-0.0258421224151423
5	C	26	50	20120601	8	1680	33.28	0.0112687930762438	-0.0247379044656414
5	C	26	50	20120601	8	1682	33.32	0.0110381348442207	-0.025832364341562
5	C	26	50	20120601	8	1684	33.36	0.0110237098658845	-0.0249231664423123
5	C	26	50	20120601	8	1686	33.4	0.0109083100391949	-0.0251111154247517
5	C	26	50	20120601	8	1688	33.44	0.0107821621894312	-0.0249518749776285
5	C	26	50	20120601	8	1690	33.48	0.0110700960707303	-0.0233600361918213
5	C	26	50	20120601	8	1692	33.52	0.0105413216197590	-0.0239467933988499
5	C	26	50	20120601	8	1694	33.56	0.010093157341843	-0.0234235343807719
5	C	26	50	20120601	8	1696	33.6	0.0092823887065345	-0.023900972879429
5	C	26	50	20120601	8	1698	33.64	0.00911056175870618	-0.0228202308750635
5	C	26	50	20120601	8	1700	33.68	0.00821762731542381	-0.0221275490722132
5	C	26	50	20120601	8	1702	33.72	0.00786463961025548	-0.0209329628760766
5	C	26	50	20120601	8	1704	33.76	0.00802112234093206	-0.0209171943948561
5	C	26	50	20120601	8	1706	33.8	0.00723630452449311	-0.0207718839513223
5	C	26	50	20120601	8	1708	33.84	0.00689364057833012	-0.0182251681682008
5	C	26	50	20120601	8	1710	33.88	0.00664686031169601	-0.0168130759261713
5	C	26	50	20120601	8	1712	33.92	0.00633120784457433	-0.016418368920913
5	C	26	50	20120601	8	1714	33.96	0.00596704785226326	-0.014846894810404
5	C	26	50	20120601	8	1716	34	0.00581402994481449	-0.0135270092926412
5	C	26	50	20120601	8	1718	34.04	0.00557128018683315	-0.0124959768949931
5	C	26	50	20120601	8	1720	34.08	0.00563428340103687	-0.0116502064740158
5	C	26	50	20120601	8	1722	34.12	0.00614870358435009	-0.0098542259604801
5	C	26	50	20120601	8	1724	34.16	0.00670845638340517	-0.0084769304431528
5	C	26	50	20120601	8	1726	34.2	0.00728510903453061	-0.0074617443084711
5	C	26	50	20120601	8	1728	34.24	0.00787648364884036	-0.0066387639390515
5	C	26	50	20120601	8	1730	34.28	0.00835153919764492	-0.0060490580967453
5	C	26	50	20120601	8	1732	34.32	0.00867265052911735	-0.0041512683488544
5	C	26	50	20120601	8	1734	34.36	0.00858651785210102	-0.0044523473452158
5	C	26	50	20120601	8	1736	34.4	0.00867733864707662	-0.0029436926011474
5	C	26	50	20120601	8	1738	34.44	0.00887679932791372	-0.0022152877637116
5	C	26	50	20120601	8	1740	34.48	0.0096121762382121	-0.001710314526995
5	C	26	50	20120601	8	1742	34.52	0.00985759885982633	-0.0006088260096695
5	C	26	50	20120601	8	1744	34.56	0.0102089036508554	-0.0009460169493461
5	C	26	50	20120601	8	1746	34.6	0.0111208168401449	0.00083375667676483
5	C	26	50	20120601	8	1748	34.64	0.0113210977648481	0.000293046263327100
5	C	26	50	20120601	8	1750	34.68	0.0122244408199496	0.00113532357680527
5	C	26	50	20120601	8	1752	34.72	0.0127073735382965	0.00244777740229781
5	C	26	50	20120601	8	1754	34.76	0.0126271027764963	0.00373536228229602
5	C	26	50	20120601	8	1756	34.8	0.0127837693549359	0.00350978107696189
5	C	26	50	20120601	8	1758	34.84	0.0134123660702073	0.00441815166127756
5	C	26	50	20120601	8	1760	34.88	0.0134925166238548	0.0053018866453367
5	C	26	50	20120601	8	1762	34.92	0.0141493551839668	0.00551531268510223
5	C	26	50	20120601	8	1764	34.96	0.0139435305420991	0.00623735356150744
5	C	26	50	20120601	8	1766	35	0.0138188676165759	0.00589956865213463
5	C	26	50	20120601	8	1768	35.04	0.0137776461196598	0.0066156160914625
5	C	26	50	20120601	8	1770	35.08	0.0136315126038327	0.00652145492405257
5	C	26	50	20120601	8	1772	35.12	0.0134909213909565	0.00690579150125802
5	C	26	50	20120601	8	1774	35.16	0.0137131155548087	0.00696130645464898
5	C	26	50	20120601	8	1776	35.2	0.0133721316943578	0.00676921099804471
5	C	26	50	20120601	8	1778	35.24	0.0128188772066219	0.00726899407098737
5	C	26	50	20120601	8	1780	35.28	0.0129134032411309	0.00662070443185991
5	C	26	50	20120601	8	1782	35.32	0.0131538407599377	0.00676129847316324
5	C	26	50	20120601	8	1784	35.36	0.0128739042563338	0.006784159235399
5	C	26	50	20120601	8	1786	35.4	0.0129842199852667	0.00701953386965256
5	C	26	50	20120601	8	1788	35.44	0.0130439846504126	0.00638277007105845
5	C	26	50	20120601	8	1790	35.48	0.0128313364281064	0.00645811229859388
5	C	26	50	20120601	8	1792	35.52	0.0125714746860203	0.0066910191301811
5	C	26	50	20120601	8	1794	35.56	0.0126734677681387	0.00689424161909412
5	C	26	50	20120601	8	1796	35.6	0.0123275369886466	0.00747719459163993
5	C	26	50	20120601	8	1798	35.64	0.0121968636554833	0.00761461372349573
5	C	26	50	20120601	8	1800	35.68	0.0121738190454844	0.00755266409839597
5	C	26	50	20120601	8	1802	35.72	0.0118193747003469	0.0080652458040781
5	C	26	50	20120601	8	1804	35.76	0.0109715062935498	0.00899793874034625
5	C	26	50	20120601	8	1806	35.8	0.0108574209783664	0.00847012666170414
5	C	26	50	20120601	8	1808	35.84	0.0105113070582180	0.00962874869984277
5	C	26	50	20120601	8	1810	35.88	0.0107330939285643	0.0088066281722691
5	C	26	50	20120601	8	1812	35.92	0.0105681937987645	0.00866976341212976
5	C	26	50	20120601	8	1814	35.96	0.0103895538770994	0.00816839288446334
5	C	26	50	20120601	8	1816	36	0.0108062094768458	0.00915974244955126
5	C	26	50	20120601	8	1818	36.04	0.0107337163946638	0.00926375835203855
5	C	26	50	20120601	8	1820	36.08	0.0105927381822462	0.00962993593212838
5	C	26	50	20120601	8	1822	36.12	0.0105328716937239	0.00965420666528583
5	C	26	50	20120601	8	1824	36.16	0.0109321968133701	0.0101224251986231
5	C	26	50	20120601	8	1826	36.2	0.0109342002590133	0.0108342719286960
5	C	26	50	20120601	8	1828	36.24	0.0113942783669535	0.0107804474554868
5	C	26	50	20120601	8	1830	36.28	0.0120600879907984	0.0126843218572299
5	C	26	50	20120601	8	1832	36.32	0.0127407786768534	0.0120307840715724
5	C	26	50	20120601	8	1834	36.36	0.0133881031152245	0.0124060916022889
5	C	26	50	20120601	8	1836	36.4	0.0136961994392824	0.0129196250736985
5	C	26	50	20120601	8	1838	36.44	0.0145249158589110	0.0123184697583914
5	C	26	50	20120601	8	1840	36.48	0.0153723522234647	0.0134383458804549
5	C	26	50	20120601	8	1842	36.52	0.0165551778196165	0.0143760062418609
5	C	26	50	20120601	8	1844	36.56	0.0171314083279936	0.0142022326290640
5	C	26	50	20120601	8	1846	36.6	0.0186166649086725	0.0152120447522087
5	C	26	50	20120601	8	1848	36.64	0.0196307196725043	0.0149217137789213
5	C	26	50	20120601	8	1850	36.68	0.0198168867458551	0.0148969508994441
5	C	26	50	20120601	8	1852	36.72	0.0198036779911826	0.0148154497718446
5	C	26	50	20120601	8	1854	36.76	0.0202698239945442	0.0148793085852535
5	C	26	50	20120601	8	1856	36.8	0.019793813851585	0.0150073656233264
5	C	26	50	20120601	8	1858	36.84	0.0201663389171175	0.0150074009786655
5	C	26	50	20120601	8	1860	36.88	0.0200946736448443	0.0147248057535642
5	C	26	50	20120601	8	1862	36.92	0.0207528132814336	0.0138947826006040
5	C	26	50	20120601	8	1864	36.96	0.0206414015369899	0.0135222080375969
5	C	26	50	20120601	8	1866	37	0.0212318922678232	0.0135735581320466
5	C	26	50	20120601	8	1868	37.04	0.0211434544227002	0.0138882984314206
5	C	26	50	20120601	8	1870	37.08	0.0217651922021941	0.0135625272662601
5	C	26	50	20120601	8	1872	37.12	0.0220214971971707	0.0134125711311739
5	C	26	50	20120601	8	1874	37.16	0.0218772615559443	0.0132948378521063
5	C	26	50	20120601	8	1876	37.2	0.0217618334449834	0.0129132264644356
5	C	26	50	20120601	8	1878	37.24	0.0220473136657519	0.0124989113881349
5	C	26	50	20120601	8	1880	37.28	0.0219690723004136	0.0121612608290505
5	C	26	50	20120601	8	1882	37.32	0.0224004852186833	0.0114847081318791
5	C	26	50	20120601	8	1884	37.36	0.0230097001370824	0.0116890054230995
5	C	26	50	20120601	8	1886	37.4	0.0231582915560809	0.0114266688072793
5	C	26	50	20120601	8	1888	37.44	0.0232641807965636	0.0117695802408157
5	C	26	50	20120601	8	1890	37.48	0.0232665566753484	0.0116412686443016
5	C	26	50	20120601	8	1892	37.52	0.0237370372432787	0.0121319441819025
5	C	26	50	20120601	8	1894	37.56	0.0237109450030529	0.0122223831392163
5	C	26	50	20120601	8	1896	37.6	0.0240077813587272	0.0129642866451050
5	C	26	50	20120601	8	1898	37.64	0.0240215770120281	0.0132701032569004
5	C	26	50	20120601	8	1900	37.68	0.0244117726760225	0.0124509766194383
5	C	26	50	20120601	8	1902	37.72	0.0244162557330152	0.0135064466274442
5	C	26	50	20120601	8	1904	37.76	0.0244743162708184	0.0141772717596881
5	C	26	50	20120601	8	1906	37.8	0.0243691270660491	0.0147344436189918
5	C	26	50	20120601	8	1908	37.84	0.0244626985064036	0.0158790161524950
5	C	26	50	20120601	8	1910	37.88	0.0244360264386172	0.0161469530540223
5	C	26	50	20120601	8	1912	37.92	0.0244505716251062	0.0169960680900745
5	C	26	50	20120601	8	1914	37.96	0.0238602011024257	0.0169663059656544
5	C	26	50	20120601	8	1916	38	0.0238497288509964	0.0178268619894262
5	C	26	50	20120601	8	1918	38.04	0.0234609615427	0.0180961282517020
5	C	26	50	20120601	8	1920	38.08	0.0231279425330324	0.0191395067337497
5	C	26	50	20120601	8	1922	38.12	0.0231575773782319	0.0190657484254041
5	C	26	50	20120601	8	1924	38.16	0.0230822705060356	0.0200590213209368
5	C	26	50	20120601	8	1926	38.2	0.0232280129918127	0.0204153246498021
5	C	26	50	20120601	8	1928	38.24	0.0237235810012327	0.0203854571664716
5	C	26	50	20120601	8	1930	38.28	0.0238641099887121	0.0214358374198665
5	C	26	50	20120601	8	1932	38.32	0.0239272086623313	0.0211648493525785
5	C	26	50	20120601	8	1934	38.36	0.0238309855715475	0.0210712849832919
5	C	26	50	20120601	8	1936	38.4	0.0238256723711936	0.0211556527217824
5	C	26	50	20120601	8	1938	38.44	0.0239205908499662	0.0211481326411645
5	C	26	50	20120601	8	1940	38.48	0.0243412034192601	0.0206150900936619
5	C	26	50	20120601	8	1942	38.52	0.0247271705847029	0.0208368104959708
5	C	26	50	20120601	8	1944	38.56	0.0248564933439142	0.0203891482638694
5	C	26	50	20120601	8	1946	38.6	0.025174769177194	0.0204685492843288
5	C	26	50	20120601	8	1948	38.64	0.0259084136758785	0.0204982972666134
5	C	26	50	20120601	8	1950	38.68	0.0265962447262099	0.0201641610282315
5	C	26	50	20120601	8	1952	38.72	0.0264334828873164	0.0196663437121405
5	C	26	50	20120601	8	1954	38.76	0.0268399207940746	0.0200826952559710
5	C	26	50	20120601	8	1956	38.8	0.0277429173668533	0.0192229736182009
5	C	26	50	20120601	8	1958	38.84	0.0284148455856758	0.0192218068920120
5	C	26	50	20120601	8	1960	38.88	0.028982411914663	0.0196149158359448
5	C	26	50	20120601	8	1962	38.92	0.0299563383686625	0.0184265946058896
5	C	26	50	20120601	8	1964	38.96	0.030572751634094	0.0182266672345769
5	C	26	50	20120601	8	1966	39	0.0303568719337978	0.0184909130387063
5	C	26	50	20120601	8	1968	39.04	0.0299173838560869	0.0184200114417567
5	C	26	50	20120601	8	1970	39.08	0.029904712502568	0.0189838018205324
5	C	26	50	20120601	8	1972	39.12	0.0295639153183074	0.0195068911329829
5	C	26	50	20120601	8	1974	39.16	0.0293635707539938	0.0187795116003798
5	C	26	50	20120601	8	1976	39.2	0.0293988978087819	0.0189570236867289
5	C	26	50	20120601	8	1978	39.24	0.029735544276237	0.0184513786985702
5	C	26	50	20120601	8	1980	39.28	0.0297992758104253	0.0177844850800297
5	C	26	50	20120601	8	1982	39.32	0.030358554847937	0.0163752636915318
5	C	26	50	20120601	8	1984	39.36	0.0305971963155196	0.0165350061844696
5	C	26	50	20120601	8	1986	39.4	0.0314774099078085	0.0141190980847999
5	C	26	50	20120601	8	1988	39.44	0.0317711420647134	0.0140148705452530
5	C	26	50	20120601	8	1990	39.48	0.0325442926192627	0.0133610796153679
5	C	26	50	20120601	8	1992	39.52	0.0328636220416466	0.0119942422073343
5	C	26	50	20120601	8	1994	39.56	0.0328842695596572	0.0120766908580206
5	C	26	50	20120601	8	1996	39.6	0.0330737034663371	0.0102177778409593
5	C	26	50	20120601	8	1998	39.64	0.0326443482288006	0.00957897757483539
5	C	26	50	20120601	8	2000	39.68	0.032885330219829	0.00898458361456998
5	C	26	50	20120601	8	2002	39.72	0.0331978007064353	0.00849448790452958
5	C	26	50	20120601	8	2004	39.76	0.0337251609438443	0.00697675390939077
5	C	26	50	20120601	8	2006	39.8	0.0345082817040084	0.0057642779116902
5	C	26	50	20120601	8	2008	39.84	0.034810781985	0.00518841014909188
5	C	26	50	20120601	8	2010	39.88	0.0352061253863614	0.00447387874670287
5	C	26	50	20120601	8	2012	39.92	0.0354850083008613	0.00337602475823264
5	C	26	50	20120601	8	2014	39.96	0.0353406878068212	0.00282596639314762
5	C	26	50	20120601	8	2016	40	0.0347569004482735	0.00288465625598611
5	C	26	50	20120601	8	2018	40.04	0.0345267371909973	0.00211256636160852
5	C	26	50	20120601	8	2020	40.08	0.0342477835658192	0.00198083236827346
5	C	26	50	20120601	8	2022	40.12	0.033620982901772	0.00087871452591268
5	C	26	50	20120601	8	2024	40.16	0.0334958320725698	0.00144610407820457
5	C	26	50	20120601	8	2026	40.2	0.0329839857579401	0.00069624562102748
5	C	26	50	20120601	8	2028	40.24	0.0324774286020337	-0.0013588753856775
5	C	26	50	20120601	8	2030	40.28	0.032348388685535	-0.0007909908586387
5	C	26	50	20120601	8	2032	40.32	0.0316340269887735	-0.0020321471073842
5	C	26	50	20120601	8	2034	40.36	0.0308340417318781	-0.0029718566642421
5	C	26	50	20120601	8	2036	40.4	0.0301095047685353	-0.003491474082397
5	C	26	50	20120601	8	2038	40.44	0.0299030437305644	-0.0048461351116586
5	C	26	50	20120601	8	2040	40.48	0.0292882143843227	-0.0051539386935091
5	C	26	50	20120601	8	2042	40.52	0.0289089901891452	-0.0063545381257129
5	C	26	50	20120601	8	2044	40.56	0.0287050259452188	-0.0072859738261241
5	C	26	50	20120601	8	2046	40.6	0.0287976201640016	-0.006798106916658
5	C	26	50	20120601	8	2048	40.64	0.0285353860786647	-0.0083153141172448
5	C	26	50	20120601	8	2050	40.68	0.0281862662475894	-0.0093790360613872
5	C	26	50	20120601	8	2052	40.72	0.0281176344634074	-0.0105783315886864
5	C	26	50	20120601	8	2054	40.76	0.0275166078415345	-0.0118197141116019
5	C	26	50	20120601	8	2056	40.8	0.0274556198816572	-0.0120871772515857
5	C	26	50	20120601	8	2058	40.84	0.0267678736841395	-0.0128780196178004
5	C	26	50	20120601	8	2060	40.88	0.0262996063604343	-0.01318450090997
5	C	26	50	20120601	8	2062	40.92	0.0254861365772217	-0.0145022792495249
5	C	26	50	20120601	8	2064	40.96	0.024906598930429	-0.0136306923599666
5	C	26	50	20120601	8	2066	41	0.0244243662477954	-0.0139237032679546
5	C	26	50	20120601	8	2068	41.04	0.0240519331061445	-0.0154918539765921
5	C	26	50	20120601	8	2070	41.08	0.0231810674655029	-0.0170367338010606
5	C	26	50	20120601	8	2072	41.12	0.0225866735052375	-0.0183314463174132
5	C	26	50	20120601	8	2074	41.16	0.0222296552914164	-0.0191277192637074
5	C	26	50	20120601	8	2076	41.2	0.0215778442605187	-0.0200920714918896
5	C	26	50	20120601	8	2078	41.24	0.0211284071903965	-0.021516608813268
5	C	26	50	20120601	8	2080	41.28	0.0210916376377748	-0.0226305848363493
5	C	26	50	20120601	8	2082	41.32	0.0208529183884462	-0.02426626424259
5	C	26	50	20120601	8	2084	41.36	0.0204289371624468	-0.0259751999113616
5	C	26	50	20120601	8	2086	41.4	0.0201340029240139	-0.0260524866825453
5	C	26	50	20120601	8	2088	41.44	0.0205306191175814	-0.0266192327676664
5	C	26	50	20120601	8	2090	41.48	0.0205709242041090	-0.0272873072545314
5	C	26	50	20120601	8	2092	41.52	0.0210485041241224	-0.0278364463808009
5	C	26	50	20120601	8	2094	41.56	0.0217431658259601	-0.0288750448210077
5	C	26	50	20120601	8	2096	41.6	0.0219815315218981	-0.0294006372914636
5	C	26	50	20120601	8	2098	41.64	0.0230360398646816	-0.0312332459362648
5	C	26	50	20120601	8	2100	41.68	0.0234402928114859	-0.0312286497421871
5	C	26	50	20120601	8	2102	41.72	0.0236558189583916	-0.0317909410545866
5	C	26	50	20120601	8	2104	41.76	0.0233475204017942	-0.0325509394230059
5	C	26	50	20120601	8	2106	41.8	0.0237517733485986	-0.0336453285882484
5	C	26	50	20120601	8	2108	41.84	0.023753823958264	-0.0336830173796856
5	C	26	50	20120601	8	2110	41.88	0.0243023973991086	-0.0348903314978835
5	C	26	50	20120601	8	2112	41.92	0.0243488543146325	-0.0356130653389343
5	C	26	50	20120601	8	2114	41.96	0.0244211206276698	-0.0360482188520765
5	C	26	50	20120601	8	2116	42	0.0246992257247104	-0.0367805693453514
5	C	26	50	20120601	8	2118	42.04	0.0244393639826244	-0.0373683872125518
5	C	26	50	20120601	8	2120	42.08	0.0243972911291438	-0.0383620843721532
5	C	26	50	20120601	8	2122	42.12	0.0244670825684469	-0.0393477205144491
5	C	26	50	20120601	8	2124	42.16	0.0246348082969443	-0.040263565217442
5	C	26	50	20120601	8	2126	42.2	0.0247499252809215	-0.0418348979065947
5	C	26	50	20120601	8	2128	42.24	0.0244980538454629	-0.0417169524954928
5	C	26	50	20120601	8	2130	42.28	0.0242279390550496	-0.0432332722770692
5	C	26	50	20120601	8	2132	42.32	0.0235359643589805	-0.0437066095563955
5	C	26	50	20120601	8	2134	42.36	0.023356288525881	-0.0431337823529563
5	C	26	50	20120601	8	2136	42.4	0.0229251655213915	-0.0435562786547152
5	C	26	50	20120601	8	2138	42.44	0.0221510957280266	-0.0445561983539912
5	C	26	50	20120601	8	2140	42.48	0.0218899611937344	-0.0442725778240572
5	C	26	50	20120601	8	2142	42.52	0.0210023300513109	-0.0444859119399412
5	C	26	50	20120601	8	2144	42.56	0.0204668380859184	-0.0455275509393071
5	C	26	50	20120601	8	2146	42.6	0.0197292550024627	-0.0453986453730968
5	C	26	50	20120601	8	2148	42.64	0.0187861866883942	-0.0466521335641062
5	C	26	50	20120601	8	2150	42.68	0.0185525586078902	-0.0475225820117468
5	C	26	50	20120601	8	2152	42.72	0.0175903984107296	-0.0484054048280582
5	C	26	50	20120601	8	2154	42.76	0.0174581694426477	-0.0484409015884738
5	C	26	50	20120601	8	2156	42.8	0.0171968227763212	-0.0486664686516723
5	C	26	50	20120601	8	2158	42.84	0.0174539975126387	-0.0494347401694315
5	C	26	50	20120601	8	2160	42.88	0.017187771809522	-0.0510615807409074
5	C	26	50	20120601	8	2162	42.92	0.0171072323471448	-0.051226407331602
5	C	26	50	20120601	8	2164	42.96	0.0163039590437169	-0.052033923275717
5	C	26	50	20120601	8	2166	43	0.0165163032101072	-0.0540236510472978
5	C	26	50	20120601	8	2168	43.04	0.0160181464827613	-0.054755577276504
5	C	26	50	20120601	8	2170	43.08	0.0155072618333540	-0.0543732446399165
5	C	26	50	20120601	8	2172	43.12	0.0151853161158798	-0.0565005753911162
5	C	26	50	20120601	8	2174	43.16	0.0145961547457952	-0.0565380520505191
5	C	26	50	20120601	8	2176	43.2	0.0141172313228975	-0.0568595735039246
5	C	26	50	20120601	8	2178	43.24	0.0136897852736703	-0.0578450682248643
5	C	26	50	20120601	8	2180	43.28	0.0139633648873113	-0.0580762214316342
5	C	26	50	20120601	8	2182	43.32	0.0137548390975394	-0.0607562268430093
5	C	26	50	20120601	8	2184	43.36	0.0141766990031953	-0.0599850561874473
5	C	26	50	20120601	8	2186	43.4	0.0139758099666602	-0.0604499788960774
5	C	26	50	20120601	8	2188	43.44	0.0142681279100027	-0.0601937233985754
5	C	26	50	20120601	8	2190	43.48	0.0144156303845582	-0.0622745972342512
5	C	26	50	20120601	8	2192	43.52	0.0144362779025689	-0.0620309282374543
5	C	26	50	20120601	8	2194	43.56	0.0143749717446400	-0.0634947099851886
5	C	26	50	20120601	8	2196	43.6	0.0142332675456902	-0.0627849161982335
5	C	26	50	20120601	8	2198	43.64	0.0138625314603141	-0.0639043369435299
5	C	26	50	20120601	8	2200	43.68	0.0139113925388941	-0.0656199901267228
5	C	26	50	20120601	8	2202	43.72	0.0135887397146387	-0.0647763410260892
5	C	26	50	20120601	8	2204	43.76	0.0132190642894344	-0.0656622044015597
5	C	26	50	20120601	8	2206	43.8	0.0129466867573213	-0.0659632904689889
5	C	26	50	20120601	8	2208	43.84	0.0127860320966357	-0.0649897458526513
5	C	26	50	20120601	8	2210	43.88	0.0122735211016317	-0.0657237226915229
5	C	26	50	20120601	8	2212	43.92	0.0121339382230255	-0.0654157069776381
5	C	26	50	20120601	8	2214	43.96	0.0113899204678610	-0.0660636996319174
5	C	26	50	20120601	8	2216	44	0.0112859757710266	-0.0675685642836386
5	C	26	50	20120601	8	2218	44.04	0.0108876625211842	-0.0669200766546124
5	C	26	50	20120601	8	2220	44.08	0.0106868441953272	-0.0678213549579128
5	C	26	50	20120601	8	2222	44.12	0.0104279016920567	-0.0671418253411925
5	C	26	50	20120601	8	2224	44.16	0.0103349878610088	-0.0666672152696601
5	C	26	50	20120601	8	2226	44.2	0.0100762574897727	-0.0657698260536563
5	C	26	50	20120601	8	2228	44.24	0.0100783788101162	-0.0664711345592371
5	C	26	50	20120601	8	2230	44.28	0.00927977241144411	-0.0649518449291797
5	C	26	50	20120601	8	2232	44.32	0.00889701551078783	-0.0642588095729387
5	C	26	50	20120601	8	2234	44.36	0.00816692775921273	-0.0646651838400867
5	C	26	50	20120601	8	2236	44.4	0.00774966404763455	-0.063194613867253
5	C	26	50	20120601	8	2238	44.44	0.00688091265626876	-0.0631137208514853
5	C	26	50	20120601	8	2240	44.48	0.00632972292033384	-0.0625684708125123
5	C	26	50	20120601	8	2242	44.52	0.00505247594147658	-0.0618027448791654
5	C	26	50	20120601	8	2244	44.56	0.00437718896544342	-0.0610597170734946
5	C	26	50	20120601	8	2246	44.6	0.00371547843960906	-0.0604131386327776
5	C	26	50	20120601	8	2248	44.64	0.00283986811246576	-0.0589763683640846
5	C	26	50	20120601	8	2250	44.68	0.00278287530590212	-0.0578578668576038
5	C	26	50	20120601	8	2252	44.72	0.00161282571507274	-0.0560278037972149
5	C	26	50	20120601	8	2254	44.76	0.00193328650830648	-0.0565422946912062
5	C	26	50	20120601	8	2256	44.8	0.0011312152864066	-0.0553462235708291
5	C	26	50	20120601	8	2258	44.84	0.000359620366775800	-0.0538651177069558
5	C	26	50	20120601	8	2260	44.88	-0.000106999398129200	-0.0531446466076048
5	C	26	50	20120601	8	2262	44.92	-0.0006075602885311	-0.0525373125932437
5	C	26	50	20120601	8	2264	44.96	-0.0015226271740646	-0.0501426954787555
5	C	26	50	20120601	8	2266	45	-0.002286797472493	-0.0497313714641392
5	C	26	50	20120601	8	2268	45.04	-0.0037849446097929	-0.0487085415051529
5	C	26	50	20120601	8	2270	45.08	-0.004831462645949	-0.0481267340455926
5	C	26	50	20120601	8	2272	45.12	-0.0056790008338792	-0.0459116513428476
5	C	26	50	20120601	8	2274	45.16	-0.0066456865144393	-0.0457588455674332
5	C	26	50	20120601	8	2276	45.2	-0.0070600510882146	-0.0442483240614625
5	C	26	50	20120601	8	2278	45.24	-0.0084348788028756	-0.0436308077094523
5	C	26	50	20120601	8	2280	45.28	-0.0092428897217375	-0.0433006595533163
5	C	26	50	20120601	8	2282	45.32	-0.0100126461637372	-0.0412047950538794
5	C	26	50	20120601	8	2284	45.36	-0.0103519159973505	-0.0393253052294855
5	C	26	50	20120601	8	2286	45.4	-0.0108176872341181	-0.0386619683580544
5	C	26	50	20120601	8	2288	45.44	-0.0109874635722809	-0.0377992273743287
5	C	26	50	20120601	8	2290	45.48	-0.0112391228757052	-0.0360386021998523
5	C	26	50	20120601	8	2292	45.52	-0.011554846053505	-0.03498480096385
5	C	26	50	20120601	8	2294	45.56	-0.0120731553241148	-0.0343092311451044
5	C	26	50	20120601	8	2296	45.6	-0.0119259356922717	-0.0328162458873071
5	C	26	50	20120601	8	2298	45.64	-0.0119728168718644	-0.0309125023003186
5	C	26	50	20120601	8	2300	45.68	-0.0123151979753149	-0.0297750503321019
5	C	26	50	20120601	8	2302	45.72	-0.0122203749559578	-0.0281025306625614
5	C	26	50	20120601	8	2304	45.76	-0.0119107611807475	-0.0265633430476814
5	C	26	50	20120601	8	2306	45.8	-0.0124617882821227	-0.0252610857019735
5	C	26	50	20120601	8	2308	45.84	-0.01232846329853	-0.0236287650529434
5	C	26	50	20120601	8	2310	45.88	-0.0121586021075534	-0.0223019640308606
5	C	26	50	20120601	8	2312	45.92	-0.0124547949960568	-0.0206257815481935
5	C	26	50	20120601	8	2314	45.96	-0.0127478836857908	-0.0191249544761929
5	C	26	50	20120601	8	2316	46	-0.0131440261178149	-0.0193669052035115
5	C	26	50	20120601	8	2318	46.04	-0.0131746296993047	-0.0193643030505567
5	C	26	50	20120601	8	2320	46.08	-0.0135656456071652	-0.0176050355211002
5	C	26	50	20120601	8	2322	46.12	-0.0135223211746819	-0.0173338388573118
5	C	26	50	20120601	8	2324	46.16	-0.013681752540636	-0.0175890549078454
5	C	26	50	20120601	8	2326	46.2	-0.0136419848552621	-0.0169221400761015
5	C	26	50	20120601	8	2328	46.24	-0.0134275724015368	-0.0162082627474851
5	C	26	50	20120601	8	2330	46.28	-0.013260721293417	-0.0148211759932694
5	C	26	50	20120601	8	2332	46.32	-0.0130939474013577	-0.0150289620786375
5	C	26	50	20120601	8	2334	46.36	-0.0132699978979901	-0.0135057317424885
5	C	26	50	20120601	8	2336	46.4	-0.0137972584333429	-0.0128414339129418
5	C	26	50	20120601	8	2338	46.44	-0.014510884739052	-0.0107830319307721
5	C	26	50	20120601	8	2340	46.48	-0.0147374700360154	-0.0093156156541825
5	C	26	50	20120601	8	2342	46.52	-0.0151253110344284	-0.008387545074943
5	C	26	50	20120601	8	2344	46.56	-0.0156722015611337	-0.0064726857693542
5	C	26	50	20120601	8	2346	46.6	-0.0160990182853257	-0.0059314591679662
5	C	26	50	20120601	8	2348	46.64	-0.016182485169777	-0.0052857009711154
5	C	26	50	20120601	8	2350	46.68	-0.0161028932304866	-0.0048123354075179
5	C	26	50	20120601	8	2352	46.72	-0.0162433670636371	-0.0038548703993844
5	C	26	50	20120601	8	2354	46.76	-0.0161868904450237	-0.0031369236712423
5	C	26	50	20120601	8	2356	46.8	-0.0163102805783408	-0.0005590244790705
5	C	26	50	20120601	8	2358	46.84	-0.0160549443196543	-0.0014439686157255
5	C	26	50	20120601	8	2360	46.88	-0.0156351350236639	0.00080569160861954
5	C	26	50	20120601	8	2362	46.92	-0.0152832786893455	0.00260527836673931
5	C	26	50	20120601	8	2364	46.96	-0.0150447008613731	0.00345536213908177
5	C	26	50	20120601	8	2366	47	-0.0146396700971095	0.00486985854416734
5	C	26	50	20120601	8	2368	47.04	-0.0140883389398183	0.00581250259416713
5	C	26	50	20120601	8	2370	47.08	-0.0137929097266386	0.007335044915418
5	C	26	50	20120601	8	2372	47.12	-0.0132200825231993	0.00825944561046318
5	C	26	50	20120601	8	2374	47.16	-0.0125087331013257	0.00936168366097676
5	C	26	50	20120601	8	2376	47.2	-0.0116019393651321	0.0108292130746513
5	C	26	50	20120601	8	2378	47.24	-0.0111732912343768	0.0114967218760914
5	C	26	50	20120601	8	2380	47.28	-0.0103694522455239	0.0126802772064415
5	C	26	50	20120601	8	2382	47.32	-0.0096757097825018	0.0141205830090403
5	C	26	50	20120601	8	2384	47.36	-0.0093326922829482	0.0142185172982347
5	C	26	50	20120601	8	2386	47.4	-0.0080266660580966	0.0140498016202436
5	C	26	50	20120601	8	2388	47.44	-0.0074056848828586	0.0142004153646363
5	C	26	50	20120601	8	2390	47.48	-0.0072566267733845	0.0134916115271749
5	C	26	50	20120601	8	2392	47.52	-0.006360050730179	0.0142187647856081
5	C	26	50	20120601	8	2394	47.56	-0.0061418800039117	0.0139606283840681
5	C	26	50	20120601	8	2396	47.6	-0.0058224091601716	0.0141830841774294
5	C	26	50	20120601	8	2398	47.64	-0.0059824981354322	0.0148324910452711
5	C	26	50	20120601	8	2400	47.68	-0.0060921138286518	0.0145579780506789
5	C	26	50	20120601	8	2402	47.72	-0.0061998839731724	0.0144868360374237
5	C	26	50	20120601	8	2404	47.76	-0.0062639266343445	0.0148059038302985
5	C	26	50	20120601	8	2406	47.8	-0.0061892208029121	0.0153893022801165
5	C	26	50	20120601	8	2408	47.84	-0.0060492772998475	0.0154319478900899
5	C	26	50	20120601	8	2410	47.88	-0.0063291148085021	0.0153467061676178
5	C	26	50	20120601	8	2412	47.92	-0.0065261359709441	0.015295207580744
5	C	26	50	20120601	8	2414	47.96	-0.0067336930244258	0.0158031011684669
5	C	26	50	20120601	8	2416	48	-0.0069615369714597	0.0161379727979012
5	C	26	50	20120601	8	2418	48.04	-0.0071191015755115	0.0171560439282501
5	C	26	50	20120601	8	2420	48.08	-0.0075239272788086	0.0165894321934176
5	C	26	50	20120601	8	2422	48.12	-0.0074813523795134	0.0175173047827584
5	C	26	50	20120601	8	2424	48.16	-0.0081220335496753	0.0186247329970459
5	C	26	50	20120601	8	2426	48.2	-0.0086039056078505	0.0184733626483973
5	C	26	50	20120601	8	2428	48.24	-0.0091067858084947	0.0191667657001644
5	C	26	50	20120601	8	2430	48.28	-0.0085909160562801	0.0192322084327632
5	C	26	50	20120601	8	2432	48.32	-0.0082479480542011	0.0192504730009213
5	C	26	50	20120601	8	2434	48.36	-0.0080072347637496	0.0195541187948984
5	C	26	50	20120601	8	2436	48.4	-0.0078143077495707	0.0191747135803849
5	C	26	50	20120601	8	2438	48.44	-0.0072763621236474	0.0196937087445724
5	C	26	50	20120601	8	2440	48.48	-0.0072082323852801	0.0186587519042887
5	C	26	50	20120601	8	2442	48.52	-0.0068991206558844	0.0185254976313741
5	C	26	50	20120601	8	2444	48.56	-0.0064337524699821	0.0193063768630419
5	C	26	50	20120601	8	2446	48.6	-0.0058168300876681	0.0198606495845428
5	C	26	50	20120601	8	2448	48.64	-0.0052739559274799	0.0196142511555705
5	C	26	50	20120601	8	2450	48.68	-0.0044571980977347	0.0197380443397528
5	C	26	50	20120601	8	2452	48.72	-0.0041396364423039	0.020122498296684
5	C	26	50	20120601	8	2454	48.76	-0.0031613471394645	0.0205127576002886
5	C	26	50	20120601	8	2456	48.8	-0.0024916675202061	0.0198983313049122
5	C	26	50	20120601	8	2458	48.84	-0.0015435433926521	0.0206914576260301
5	C	26	50	20120601	8	2460	48.88	-0.0006744561255653	0.0210524179601563
5	C	26	50	20120601	8	2462	48.92	5.50522934240003e-05	0.021504457678208
5	C	26	50	20120601	8	2464	48.96	0.000296802414548800	0.0216384447258799
5	C	26	50	20120601	8	2466	49	0.000697061622253	0.0220783019133306
5	C	26	50	20120601	8	2468	49.04	0.0008683624826361	0.023076917707702
5	C	26	50	20120601	8	2470	49.08	0.0010876999350924	0.0230498991575928
5	C	26	50	20120601	8	2472	49.12	0.00162139584926072	0.0241417851648298
5	C	26	50	20120601	8	2474	49.16	0.00208052028228515	0.0250997027213033
5	C	26	50	20120601	8	2476	49.2	0.00253719105477886	0.0252555702690802
5	C	26	50	20120601	8	2478	49.24	0.00295017677033086	0.0245592468663068
5	C	26	50	20120601	8	2480	49.28	0.00312578673943854	0.0257272104921316
5	C	26	50	20120601	8	2482	49.32	0.00346726981727696	0.0254980583975525
5	C	26	50	20120601	8	2484	49.36	0.0039575705882839	0.0244438965370918
5	C	26	50	20120601	8	2486	49.4	0.00447978308832579	0.0243141565848797
5	C	26	50	20120601	8	2488	49.44	0.0045976082912749	0.0238518713845434
5	C	26	50	20120601	8	2490	49.48	0.00515024759611125	0.0232953429924105
5	C	26	50	20120601	8	2492	49.52	0.00557523291373999	0.0233773815211637
5	C	26	50	20120601	8	2494	49.56	0.00574795081611261	0.0236611151881827
5	C	26	50	20120601	8	2496	49.6	0.00644725820950267	0.0238148189892092
5	C	26	50	20120601	8	2498	49.64	0.00688182482401649	0.0230533851940241
5	C	26	50	20120601	8	2500	49.68	0.00673179797825214	0.0228305263497975
5	C	26	50	20120601	8	2502	49.72	0.00693668216810094	0.0236818475590071
5	C	26	50	20120601	8	2504	49.76	0.00722238159197156	0.0238852397535476
5	C	26	50	20120601	8	2506	49.8	0.00744761631498291	0.0237167574207942
5	C	26	50	20120601	8	2508	49.84	0.00777374103353395	0.0232124559355198
5	C	26	50	20120601	8	2510	49.88	0.00831574545238126	0.0225938152837275
5	C	26	50	20120601	8	2512	49.92	0.0089333395861374	0.0228936356300184
5	C	26	50	20120601	8	2514	49.96	0.00892700390937797	0.0227847694699869
5	C	26	50	20120601	8	2516	50	0.00928183716324519	0.0230537599606181
5	C	26	50	20120601	8	2518	50.04	0.00962552641424091	0.0224626540468852
5	C	26	50	20120601	8	2520	50.08	0.00948149583398102	0.0236428930464315
5	C	26	50	20120601	8	2522	50.12	0.00988823072558733	0.0238731340854536
5	C	26	50	20120601	8	2524	50.16	0.0103140504292179	0.0232647394109207
5	C	26	50	20120601	8	2526	50.2	0.0105898998556266	0.0240731816649191
5	C	26	50	20120601	8	2528	50.24	0.0108137415782790	0.0229718204268142
5	C	26	50	20120601	8	2530	50.28	0.0108787529757413	0.0224137010444237
5	C	26	50	20120601	8	2532	50.32	0.0109910344615259	0.0229825189524136
5	C	26	50	20120601	8	2534	50.36	0.0117319126625819	0.0224856067330025
5	C	26	50	20120601	8	2536	50.4	0.0121019062858378	0.0217139764580327
5	C	26	50	20120601	8	2538	50.44	0.0124608690433071	0.0220934877385633
5	C	26	50	20120601	8	2540	50.48	0.0126319747422186	0.022141797273854
5	C	26	50	20120601	8	2542	50.52	0.0132743034711807	0.0212584158431855
5	C	26	50	20120601	8	2544	50.56	0.0140502541685835	0.0211452363317887
5	C	26	50	20120601	8	2546	50.6	0.0142786072324999	0.0208482231994191
5	C	26	50	20120601	8	2548	50.64	0.0145791700409111	0.021105610067771
5	C	26	50	20120601	8	2550	50.68	0.0149335366043027	0.0211043019202258
5	C	26	50	20120601	8	2552	50.72	0.0153042444054076	0.0211957591113045
5	C	26	50	20120601	8	2554	50.76	0.0151509082999073	0.0223100533324373
5	C	26	50	20120601	8	2556	50.8	0.0153532539764116	0.0213682153841681
5	C	26	50	20120601	8	2558	50.84	0.0151492041725646	0.0215182422299325
5	C	26	50	20120601	8	2560	50.88	0.0150831321149305	0.0220532675048494
5	C	26	50	20120601	8	2562	50.92	0.0152955752762702	0.0206924829308628
5	C	26	50	20120601	8	2564	50.96	0.0149711758982653	0.0212260444947427
5	C	26	50	20120601	8	2566	51	0.0149645785919968	0.0211016856251355
5	C	26	50	20120601	8	2568	51.04	0.0148071341960978	0.0208087737120967
5	C	26	50	20120601	8	2570	51.08	0.0149500616897791	0.0214130459540953
5	C	26	50	20120601	8	2572	51.12	0.0149853675313637	0.0211432635038692
5	C	26	50	20120601	8	2574	51.16	0.0148873554604234	0.0209037876502848
5	C	26	50	20120601	8	2576	51.2	0.0148291676433996	0.0206641986596153
5	C	26	50	20120601	8	2578	51.24	0.0150614875763584	0.0215177118998466
5	C	26	50	20120601	8	2580	51.28	0.0147289706125055	0.0217636789936823
5	C	26	50	20120601	8	2582	51.32	0.0148393429099809	0.0213471294599531
5	C	26	50	20120601	8	2584	51.36	0.0149409470833696	0.0201948070361281
5	C	26	50	20120601	8	2586	51.4	0.0148883949073918	0.0211705153992162
5	C	26	50	20120601	8	2588	51.44	0.0149793288394524	0.0209206238627448
5	C	26	50	20120601	8	2590	51.48	0.0151348004074318	0.020666878594316
5	C	26	50	20120601	8	2592	51.52	0.0154795361764637	0.0198272812155386
5	C	26	50	20120601	8	2594	51.56	0.0157442981685434	0.0189445078967019
5	C	26	50	20120601	8	2596	51.6	0.0159394313558796	0.0196739309679026
5	C	26	50	20120601	8	2598	51.64	0.0159205728180254	0.0191992006882174
5	C	26	50	20120601	8	2600	51.68	0.0161600840269489	0.0188895162023290
5	C	26	50	20120601	8	2602	51.72	0.0161230811290894	0.0195999393143193
5	C	26	50	20120601	8	2604	51.76	0.0157957755422138	0.0194230211976664
5	C	26	50	20120601	8	2606	51.8	0.0159719158414073	0.0191055019686424
5	C	26	50	20120601	8	2608	51.84	0.0155700882708625	0.0197461619256009
5	C	26	50	20120601	8	2610	51.88	0.0154603594405579	0.0193555137132665
5	C	26	50	20120601	8	2612	51.92	0.0156602019590569	0.0190360428695265
5	C	26	50	20120601	8	2614	51.96	0.0153990603536969	0.0199586121580084
5	C	26	50	20120601	8	2616	52	0.0154219918266108	0.0198740351159106
5	C	26	50	20120601	8	2618	52.04	0.0155347895003456	0.0191256191565672
5	C	26	50	20120601	8	2620	52.08	0.0155072547622862	0.0193943904440962
5	C	26	50	20120601	8	2622	52.12	0.0153122912805775	0.0192955086318150
5	C	26	50	20120601	8	2624	52.16	0.0152732448441204	0.0193129741693103
5	C	26	50	20120601	8	2626	52.2	0.015233943849222	0.0192734469002420
5	C	26	50	20120601	8	2628	52.24	0.0151105325027015	0.0191466838675787
5	C	26	50	20120601	8	2630	52.28	0.0151617270336594	0.0192949500174579
5	C	26	50	20120601	8	2632	52.32	0.0151504062540926	0.0196764836233827
5	C	26	50	20120601	8	2634	52.36	0.0150408966268903	0.0192916690419932
5	C	26	50	20120601	8	2636	52.4	0.0151519618890112	0.0186113828210170
5	C	26	50	20120601	8	2638	52.44	0.0147983377877399	0.0190537346811917
5	C	26	50	20120601	8	2640	52.48	0.0148520142634997	0.0183958920294504
5	C	26	50	20120601	8	2642	52.52	0.0149063978460408	0.0186459179162102
5	C	26	50	20120601	8	2644	52.56	0.0149674918719353	0.0181830316751099
5	C	26	50	20120601	8	2646	52.6	0.0151444524149950	0.0180326724891584
5	C	26	50	20120601	8	2648	52.64	0.0149162690567061	0.0179974020029128
5	C	26	50	20120601	8	2650	52.68	0.0150445452978812	0.0180934341748657
5	C	26	50	20120601	8	2652	52.72	0.0148617723370801	0.0182775506385511
5	C	26	50	20120601	8	2654	52.76	0.0150765843061368	0.0184298402260152
5	C	26	50	20120601	8	2656	52.8	0.0150027128607062	0.0176784049207161
5	C	26	50	20120601	8	2658	52.84	0.015111529523263	0.0174058223276365
5	C	26	50	20120601	8	2660	52.88	0.0149386489863307	0.0185333253034419
5	C	26	50	20120601	8	2662	52.92	0.0152523993362110	0.0188588419101611
5	C	26	50	20120601	8	2664	52.96	0.0151530649755899	0.0181016012581884
5	C	26	50	20120601	8	2666	53	0.0150119335331329	0.0184264249002621
5	C	26	50	20120601	8	2668	53.04	0.0152394380689118	0.0188532628376575
5	C	26	50	20120601	8	2670	53.08	0.0151418361199047	0.0186830834486294
5	C	26	50	20120601	8	2672	53.12	0.0150351266355558	0.0188864402878308
5	C	26	50	20120601	8	2674	53.16	0.0150332315893822	0.0182189314863907
5	C	26	50	20120601	8	2676	53.2	0.0151945580015099	0.0182396426440117
5	C	26	50	20120601	8	2678	53.24	0.0153558773425698	0.0182603608727004
5	C	26	50	20120601	8	2680	53.28	0.0151680909946901	0.0184107271297198
5	C	26	50	20120601	8	2682	53.32	0.0152859656951139	0.0183690219717654
5	C	26	50	20120601	8	2684	53.36	0.0153882911174194	0.0182612942536516
5	C	26	50	20120601	8	2686	53.4	0.0151185793778714	0.0182151131097723
5	C	26	50	20120601	8	2688	53.44	0.0152216967597719	0.0180906976716225
5	C	26	50	20120601	8	2690	53.48	0.0152943661236744	0.0179743715350495
5	C	26	50	20120601	8	2692	53.52	0.0154408362223294	0.0179280843251531
5	C	26	50	20120601	8	2694	53.56	0.0154741268095876	0.0185668563070057
5	C	26	50	20120601	8	2696	53.6	0.0156021767765927	0.0184711494041721
5	C	26	50	20120601	8	2698	53.64	0.0153970521704383	0.0188304232886252
5	C	26	50	20120601	8	2700	53.68	0.015564205142443	0.0187117495575387
5	C	26	50	20120601	8	2702	53.72	0.0152483405432870	0.0184601468226569
5	C	26	50	20120601	8	2704	53.76	0.0154481335643112	0.0181365394042468
5	C	26	50	20120601	8	2706	53.8	0.0150497213195195	0.0182467490671626
5	C	26	50	20120601	8	2708	53.84	0.0150628735056496	0.0177945259963225
5	C	26	50	20120601	8	2710	53.88	0.0151485889896650	0.0182738595411533
5	C	26	50	20120601	8	2712	53.92	0.0151467080856270	0.0184683280481152
5	C	26	50	20120601	8	2714	53.96	0.0151022098558870	0.0179332391335879
5	C	26	50	20120601	8	2716	54	0.0149378358135323	0.0183028579902497
5	C	26	50	20120601	8	2718	54.04	0.0151328346505801	0.0178289055280238
5	C	26	50	20120601	8	2720	54.08	0.0151346872703469	0.0190494991115724
5	C	26	50	20120601	8	2722	54.12	0.0151313638684753	0.0184803488633954
5	C	26	50	20120601	8	2724	54.16	0.0151778985657452	0.0190220845816658
5	C	26	50	20120601	8	2726	54.2	0.0149223501750244	0.0186711757704342
5	C	26	50	20120601	8	2728	54.24	0.0151572298345311	0.0176874134611084
5	C	26	50	20120601	8	2730	54.28	0.0148938325585391	0.0181271490261927
5	C	26	50	20120601	8	2732	54.32	0.0152167116569645	0.0179257225885039
5	C	26	50	20120601	8	2734	54.36	0.0151244200798840	0.0181275874323970
5	C	26	50	20120601	8	2736	54.4	0.0152527882449406	0.0181745676069391
5	C	26	50	20120601	8	2738	54.44	0.0151157368086111	0.0187233956062248
5	C	26	50	20120601	8	2740	54.48	0.0150569691640266	0.0184799316703945
5	C	26	50	20120601	8	2742	54.52	0.0150388248040214	0.0185758577763302
5	C	26	50	20120601	8	2744	54.56	0.0150928194778328	0.0187424238497065
5	C	26	50	20120601	8	2746	54.6	0.0150683040857291	0.0188650573787677
5	C	26	50	20120601	8	2748	54.64	0.0151241089529003	0.0181192859987859
5	C	26	50	20120601	8	2750	54.68	0.0150622653938177	0.018525052154102
5	C	26	50	20120601	8	2752	54.72	0.0153089183812312	0.0186833733624097
5	C	26	50	20120601	8	2754	54.76	0.0152797643686429	0.0187422965704859
5	C	26	50	20120601	8	2756	54.8	0.0152930933314683	0.0186225763213632
5	C	26	50	20120601	8	2758	54.84	0.0153532539764116	0.0183952273490761
5	C	26	50	20120601	8	2760	54.88	0.0153167531243668	0.0183128494090679
5	C	26	50	20120601	8	2762	54.92	0.0154209453085746	0.0178264518674931
5	C	26	50	20120601	8	2764	54.96	0.0152965440125605	0.0186827228241710
5	C	26	50	20120601	8	2766	55	0.0152819422575289	0.0184845278644722
5	C	26	50	20120601	8	2768	55.04	0.0155786301207792	0.0182063520567534
5	C	26	50	20120601	8	2770	55.08	0.0153642212025878	0.0179482156552134
5	C	26	50	20120601	8	2772	55.12	0.0151450039582844	0.0189043088761914
5	C	26	50	20120601	8	2774	55.16	0.0153903063717458	0.0180208284505735
5	C	26	50	20120601	8	2776	55.2	0.0151584672713982	0.0185579962590375
5	C	26	50	20120601	8	2778	55.24	0.0150882020705516	0.0189079363339789
5	C	26	50	20120601	8	2780	55.28	0.0149970630775245	0.0180362928758780
5	C	26	50	20120601	8	2782	55.32	0.0151069828266600	0.0180015527197183
5	C	26	50	20120601	8	2784	55.36	0.0151126113966382	0.0187327011314652
5	C	26	50	20120601	8	2786	55.4	0.0149511294210186	0.0184669209056206
5	C	26	50	20120601	8	2788	55.44	0.014740149970716	0.0184073330171700
5	C	26	50	20120601	8	2790	55.48	0.0150037098812677	0.0181562888966454
5	C	26	50	20120601	8	2792	55.52	0.0146469179416166	0.0189732376452214
5	C	26	50	20120601	8	2794	55.56	0.0145805630412700	0.0189166832448621
5	C	26	50	20120601	8	2796	55.6	0.0149114678016619	0.0188284151053666
5	C	26	50	20120601	8	2798	55.64	0.0149935699700255	0.0190271191819479
5	C	26	50	20120601	8	2800	55.68	0.0147704848516289	0.0183878168700093
5	C	26	50	20120601	8	2802	55.72	0.0151382157331850	0.0192354186975498
5	C	26	50	20120601	8	2804	55.76	0.0150295617051878	0.0184007215687660
5	C	26	50	20120601	8	2806	55.8	0.0150518426398630	0.0186660209619993
5	C	26	50	20120601	8	2808	55.84	0.0150374671590015	0.0189358882650392
5	C	26	50	20120601	8	2810	55.88	0.0151407118201226	0.0192703002750657
5	C	26	50	20120601	8	2812	55.92	0.0150435836326588	0.0186377366907519
5	C	26	50	20120601	8	2814	55.96	0.0148360831477196	0.0190221977187508
5	C	26	50	20120601	8	2816	56	0.0151356418645015	0.0181907108547535
5	C	26	50	20120601	8	2818	56.04	0.0150281757758967	0.0186267411803044
5	C	26	50	20120601	8	2820	56.08	0.0149745558686794	0.0184173456491916
5	C	26	50	20120601	8	2822	56.12	0.0148390459251328	0.0189091101312357
5	C	26	50	20120601	8	2824	56.16	0.0149513910505277	0.0175191503314572
5	C	26	50	20120601	8	2826	56.2	0.0149156963002134	0.0177896752438036
5	C	26	50	20120601	8	2828	56.24	0.0149397803571806	0.0185425318337329
5	C	26	50	20120601	8	2830	56.28	0.0150160276813959	0.0182200416440372
5	C	26	50	20120601	8	2832	56.32	0.0151368015196226	0.0180559363022594
5	C	26	50	20120601	8	2834	56.36	0.0148598560777031	0.0179235517706857
5	C	26	50	20120601	8	2836	56.4	0.0151121588482983	0.0184560526743938
5	C	26	50	20120601	8	2838	56.44	0.0148786439048792	0.0184153516080687
5	C	26	50	20120601	8	2840	56.48	0.0150138497925099	0.0181911775452291
5	C	26	50	20120601	8	2842	56.52	0.0150212178451699	0.0178815920542900
5	C	26	50	20120601	8	2844	56.56	0.0151582268550925	0.0177246709174091
5	C	26	50	20120601	8	2846	56.6	0.0151147397880496	0.0176366078388801
5	C	26	50	20120601	8	2848	56.64	0.0152511901836151	0.0169309930530019
5	C	26	50	20120601	8	2850	56.68	0.0148479625416435	0.0174991887070243
5	C	26	50	20120601	8	2852	56.72	0.0148479625416435	0.0174991887070243
5	C	26	50	20120601	8	2854	56.76	0.0148213470423997	0.0174723469336105
5	C	26	50	20120601	8	2856	56.8	0.0147897817956875	0.0179811668312167
5	C	26	50	20120601	8	2858	56.84	0.0152357752557853	0.0175292478162926
5	C	26	50	20120601	8	2860	56.88	0.0148759215437716	0.0182119523424604
5	C	26	50	20120601	8	2862	56.92	0.0150664161106233	0.0179715926053995
5	C	26	50	20120601	8	2864	56.96	0.0149112061721529	0.0185084563579475
5	C	26	50	20120601	8	2866	57	0.0147720051312085	0.0181623982992348
5	C	26	50	20120601	8	2868	57.04	0.0150304880150712	0.0177842446637241
5	C	26	50	20120601	8	2870	57.08	0.0149266776685252	0.0187597621079812
5	C	26	50	20120601	8	2872	57.12	0.0148330425885605	0.0186655613425916
5	C	26	50	20120601	8	2874	57.16	0.0151368227328260	0.0185396044116588
5	C	26	50	20120601	8	2876	57.2	0.0150852251510028	0.0179991414855945
5	C	26	50	20120601	8	2878	57.24	0.0150371277477465	0.0177011666880025
5	C	26	50	20120601	8	2880	57.28	0.0148364084168389	0.0182074127169252
5	C	26	50	20120601	8	2882	57.32	0.014907366582331	0.0173302113995242
5	C	26	50	20120601	8	2884	57.36	0.0149683262579371	0.0175243334241633
5	C	26	50	20120601	8	2886	57.4	0.0149146214979060	0.0180926846416777
5	C	26	50	20120601	8	2888	57.44	0.0148558821375928	0.0176624738049359
5	C	26	50	20120601	8	2890	57.48	0.0147324495778689	0.0182520311548180
5	C	26	50	20120601	8	2892	57.52	0.0149800995858438	0.0176197009157420
5	C	26	50	20120601	8	2894	57.56	0.0148949144319143	0.0174335833398659
5	C	26	50	20120601	8	2896	57.6	0.0147949578173258	0.0178509601885290
5	C	26	50	20120601	8	2898	57.64	0.0149318961165704	0.0188363276302481
5	C	26	50	20120601	8	2900	57.68	0.0150788824031756	0.0177800161651726
5	C	26	50	20120601	8	2902	57.72	0.0149892566186602	0.0184063501387442
5	C	26	50	20120601	8	2904	57.76	0.0148856937594876	0.0183020943149261
5	C	26	50	20120601	8	2906	57.8	0.0147690211405919	0.0181043589746351
5	C	26	50	20120601	8	2908	57.84	0.0149946377012651	0.0184070360323220
5	C	26	50	20120601	8	2910	57.88	0.0146242763824830	0.0177479064462389
5	C	26	50	20120601	8	2912	57.92	0.0147031329307209	0.0177102742233442
5	C	26	50	20120601	8	2914	57.96	0.0148974246609875	0.0179818385826589
5	C	26	50	20120601	8	2916	58	0.0147254633628708	0.0183163637297704
5	C	26	50	20120601	8	2918	58.04	0.0149510374971371	0.0186188852239654
5	C	26	50	20120601	8	2920	58.08	0.0147697636027121	0.0175862971913987
5	C	26	50	20120601	8	2922	58.12	0.0148221107177233	0.0174368218889237
5	C	26	50	20120601	8	2924	58.16	0.0151004491600018	0.0176368977526604
5	C	26	50	20120601	8	2926	58.2	0.0149808491190319	0.0178686873555334
5	C	26	50	20120601	8	2928	58.24	0.0149592965043413	0.0173060424897433
5	C	26	50	20120601	8	2930	58.28	0.014906051363718	0.0172523448007799
5	C	26	50	20120601	8	2932	58.32	0.0147106706890083	0.0182085158035038
5	C	26	50	20120601	8	2934	58.36	0.0149048139268509	0.0180710825295124
5	C	26	50	20120601	8	2936	58.4	0.0148263250741392	0.0175140520915649
5	C	26	50	20120601	8	2938	58.44	0.0147711071055964	0.0176647436177036
5	C	26	50	20120601	8	2940	58.48	0.014904021967256	0.0176794019412776
5	C	26	50	20120601	8	2942	58.52	0.0148765650109425	0.0176700044921556
5	C	26	50	20120601	8	2944	58.56	0.0148112283443609	0.0176636263889893
5	C	26	50	20120601	8	2946	58.6	0.0148142406192487	0.0177858285829139
5	C	26	50	20120601	8	2948	58.64	0.0150815199114694	0.0174396361739128
5	C	26	50	20120601	8	2950	58.68	0.0149712536800112	0.0181697097833523
5	C	26	50	20120601	8	2952	58.72	0.0148507131870223	0.0173446505199960
5	C	26	50	20120601	8	2954	58.76	0.0151362499763333	0.0174876204400841
5	C	26	50	20120601	8	2956	58.8	0.0150277444407602	0.0178907066606995
5	C	26	50	20120601	8	2958	58.84	0.0149426653528478	0.0184855673114405
5	C	26	50	20120601	8	2960	58.88	0.0148774913208259	0.0178562493472523
5	C	26	50	20120601	8	2962	58.92	0.0148023046567823	0.0182971092121187
5	C	26	50	20120601	8	2964	58.96	0.0151348994023812	0.0176356815289968
5	C	26	50	20120601	8	2966	59	0.0150656948617065	0.0179339745246403
5	C	26	50	20120601	8	2968	59.04	0.0150718042642959	0.0172961217816032
5	C	26	50	20120601	8	2970	59.08	0.0150676464764226	0.0177299600761324
5	C	26	50	20120601	8	2972	59.12	0.0150396309057520	0.0182422023705596
5	C	26	50	20120601	8	2974	59.16	0.0150218330280695	0.0176838355007956
5	C	26	50	20120601	8	2976	59.2	0.0149938457416701	0.0181961343637652
5	C	26	50	20120601	8	2978	59.24	0.0149812097434903	0.0170891092003430
5	C	26	50	20120601	8	2980	59.28	0.0148775054629615	0.0171972682535933
5	C	26	50	20120601	8	2982	59.32	0.0147947032588846	0.0173028675802957
5	C	26	50	20120601	8	2984	59.36	0.0149566307117763	0.0179487247720959
5	C	26	50	20120601	8	2986	59.4	0.0147306888819837	0.0175550147873990
5	C	26	50	20120601	8	2988	59.44	0.0148926092638076	0.0182004689283339
5	C	26	50	20120601	8	2990	59.48	0.0150645210644497	0.0177751866258571
5	C	26	50	20120601	8	2992	59.52	0.0148658664853432	0.0173019766257514
5	C	26	50	20120601	8	2994	59.56	0.0150738336607579	0.0176313823197672
5	C	26	50	20120601	8	2996	59.6	0.0148074665362850	0.0183001921976847
5	C	26	50	20120601	8	2998	59.64	0.0149976287629495	0.0178079398119616
5	C	26	50	20120601	8	3000	59.68	0.0146855683982762	0.0179552867230253
5	C	26	50	20120601	8	3002	59.72	0.0148056209875861	0.0174514448571586
5	C	26	50	20120601	8	3004	59.76	0.0149129597969702	0.0172850909158167
5	C	26	50	20120601	8	3006	59.8	0.0150694001012399	0.0170924608864859
5	C	26	50	20120601	8	3008	59.84	0.0148573104932908	0.0168619440758190
5	C	26	50	20120601	8	3010	59.88	0.0149553649906379	0.0170149690543356
5	C	26	50	20120601	8	3012	59.92	0.0147399166254782	0.0177080821923225
5	C	26	50	20120601	8	3014	59.96	0.0149744993001369	0.0180524219815569
5	C	26	50	20120601	8	3016	60	0.0148212975449250	0.0173574067263286
5	C	26	50	20120601	8	3018	60.04	0.0150559509302617	0.0177020435004112
5	C	26	50	20120601	8	3020	60.08	0.0148927082587570	0.0180781818815955
5	C	26	50	20120601	8	3022	60.12	0.0147394428639348	0.0173832161238420
5	C	26	50	20120601	8	3024	60.16	0.0149969145851005	0.0176477589128195
5	C	26	50	20120601	8	3026	60.2	0.0148564690362212	0.0179439376591873
5	C	26	50	20120601	8	3028	60.24	0.0151240523843578	0.0171367045577847
5	C	26	50	20120601	8	3030	60.28	0.0150928689753075	0.017715429031779
5	C	26	50	20120601	8	3032	60.32	0.0148647492566289	0.0180025921666867
5	C	26	50	20120601	8	3034	60.36	0.0150788965453112	0.0184666027075691
5	C	26	50	20120601	8	3036	60.4	0.0148769397775366	0.0179831184459328
5	C	26	50	20120601	8	3038	60.44	0.0150462918516307	0.0173003927065616
5	C	26	50	20120601	8	3040	60.48	0.0147882544450401	0.0176308944160882
5	C	26	50	20120601	8	3042	60.52	0.0149281696638335	0.0179293288330879
5	C	26	50	20120601	8	3044	60.56	0.0146801166049933	0.0171880405100988
5	C	26	50	20120601	8	3046	60.6	0.0146410489553327	0.0175535510763620
5	C	26	50	20120601	8	3048	60.64	0.0150201996114049	0.0179648043803001
5	C	26	50	20120601	8	3050	60.68	0.0146176649340789	0.0185315009679464
5	C	26	50	20120601	8	3052	60.72	0.0148494616080196	0.017419596767734
5	C	26	50	20120601	8	3054	60.76	0.0149549690108405	0.0178599192314467
5	C	26	50	20120601	8	3056	60.8	0.0148904455170572	0.0173296669273027
5	C	26	50	20120601	8	3058	60.84	0.0149062210693455	0.0179409112421638
5	C	26	50	20120601	8	3060	60.88	0.0149511506342221	0.0177348320418548
5	C	26	50	20120601	8	3062	60.92	0.0147160447005454	0.0183492159108243
5	C	26	50	20120601	8	3064	60.96	0.0148999066057895	0.0183634570413974
5	C	26	50	20120601	8	3066	61	0.0150124709342866	0.0183692765302066
5	C	26	50	20120601	8	3068	61.04	0.0146278755559992	0.018128039980737
5	C	26	50	20120601	8	3070	61.08	0.0149852614653465	0.0179305733410228
5	C	26	50	20120601	8	3072	61.12	0.0149348942493226	0.0188345598632952
5	C	26	50	20120601	8	3074	61.16	0.0148946457313375	0.0186691817293112
5	C	26	50	20120601	8	3076	61.2	0.0149204339156473	0.0182098380931846
5	C	26	50	20120601	8	3078	61.24	0.0150317820204808	0.0185946385324386
5	C	26	50	20120601	8	3080	61.28	0.0147852209569488	0.0179023173540466
5	C	26	50	20120601	8	3082	61.32	0.0150243856835496	0.017992056275647
5	C	26	50	20120601	8	3084	61.36	0.0147677695615892	0.0183696725100040
5	C	26	50	20120601	8	3086	61.4	0.0149347386858307	0.0179450336746981
5	C	26	50	20120601	8	3088	61.44	0.0146941880299389	0.0186220530623452
5	C	26	50	20120601	8	3090	61.48	0.0148450775459763	0.0178979969316136
5	C	26	50	20120601	8	3092	61.52	0.0150661120547074	0.0186820581437966
5	C	26	50	20120601	8	3094	61.56	0.0149171034427079	0.0181047973808394
5	C	26	50	20120601	8	3096	61.6	0.0150866817909721	0.0183599215074915
5	C	26	50	20120601	8	3098	61.64	0.0148687231967392	0.0175763906253943
5	C	26	50	20120601	8	3100	61.68	0.0150156882701410	0.0177664185017704
5	C	26	50	20120601	8	3102	61.72	0.014881620824428	0.0181806275120538
5	C	26	50	20120601	8	3104	61.76	0.0147813318696523	0.0177340400822598
5	C	26	50	20120601	8	3106	61.8	0.0151197673172638	0.0184387568425260
5	C	26	50	20120601	8	3108	61.84	0.0151966015401075	0.0175464022268042
5	C	26	50	20120601	8	3110	61.88	0.0148220682913165	0.0167545204136212
5	C	26	50	20120601	8	3112	61.92	0.0151445231256732	0.0177367200169605
5	C	26	50	20120601	8	3114	61.96	0.0150124780053544	0.0170360903338897
5	C	26	50	20120601	8	3116	62	0.0146137617046467	0.0170773358724363
5	C	26	50	20120601	8	3118	62.04	0.0148966751277995	0.0170640139806787
5	C	26	50	20120601	8	3120	62.08	0.0148961165134423	0.0170733831455294
5	C	26	50	20120601	8	3122	62.12	0.0150401683069056	0.01675358703267
5	C	26	50	20120601	8	3124	62.16	0.0146309585415652	0.0158911925312671
5	C	26	50	20120601	8	3126	62.2	0.0148603581235177	0.0159890843940546
5	C	26	50	20120601	8	3128	62.24	0.0146741627658957	0.015836434182132
5	C	26	50	20120601	8	3130	62.28	0.014619765041219	0.0153729044738608
5	C	26	50	20120601	8	3132	62.32	0.0148064200182488	0.0161467974905304
5	C	26	50	20120601	8	3134	62.36	0.014934653833017	0.0158269801644675
5	C	26	50	20120601	8	3136	62.4	0.0152301113304680	0.0151573783269551
5	C	26	50	20120601	8	3138	62.44	0.0151999977739776	0.0140300287933212
5	C	26	50	20120601	8	3140	62.48	0.0156440721462712	0.0135241674304875
5	C	26	50	20120601	8	3142	62.52	0.0156797251772854	0.0116668093412380
5	C	26	50	20120601	8	3144	62.56	0.0158635446561227	0.0104591840960564
5	C	26	50	20120601	8	3146	62.6	0.0162793870830707	0.0091257716255695
5	C	26	50	20120601	8	3148	62.64	0.0162959333817505	0.00931643589804864
5	C	26	50	20120601	8	3150	62.68	0.0164828782725606	0.00845827696626502
5	C	26	50	20120601	8	3152	62.72	0.016702208653949	0.00885735389143108
5	C	26	50	20120601	8	3154	62.76	0.0165017650946861	0.0095133722076769
5	C	26	50	20120601	8	3156	62.8	0.0165843339535252	0.00965403695965834
5	C	26	50	20120601	8	3158	62.84	0.0166325586360021	0.0094068182868199
5	C	26	50	20120601	8	3160	62.88	0.0166341991237345	0.0102935019061566
5	C	26	50	20120601	8	3162	62.92	0.0169899304032138	0.0098181988699786
5	C	26	50	20120601	8	3164	62.96	0.0169584500093154	0.0091429967467592
5	C	26	50	20120601	8	3166	63	0.0174646182564921	0.00977487443749531
5	C	26	50	20120601	8	3168	63.04	0.0179580868658788	0.0104289977075675
5	C	26	50	20120601	8	3170	63.08	0.0185763173957380	0.0103284117679438
5	C	26	50	20120601	8	3172	63.12	0.0192433524356347	0.0102917482813392
5	C	26	50	20120601	8	3174	63.16	0.0198028436051808	0.0116701963827199
5	C	26	50	20120601	8	3176	63.2	0.0196097610275100	0.0108609409559232
5	C	26	50	20120601	8	3178	63.24	0.0194987311207281	0.0116472295544670
5	C	26	50	20120601	8	3180	63.28	0.0196597393348042	0.0119057619358044
5	C	26	50	20120601	8	3182	63.32	0.0198697288356132	0.0127263947107105
5	C	26	50	20120601	8	3184	63.36	0.0201633619975687	0.0122379819148093
5	C	26	50	20120601	8	3186	63.4	0.0200913855983118	0.0125691270915068
5	C	26	50	20120601	8	3188	63.44	0.0205468260050062	0.0134444050784629
5	C	26	50	20120601	8	3190	63.48	0.0208908475961891	0.0148942143962009
5	C	26	50	20120601	8	3192	63.52	0.0208281908643081	0.0151107941322105
5	C	26	50	20120601	8	3194	63.56	0.021017511633903	0.0148185186152749
5	C	26	50	20120601	8	3196	63.6	0.0209489434893314	0.0156561360950650
5	C	26	50	20120601	8	3198	63.64	0.0209327224597709	0.0149689272987011
5	C	26	50	20120601	8	3200	63.68	0.0211080354440305	0.0149916042131737
5	C	26	50	20120601	8	3202	63.72	0.0207932527182497	0.0142054358227827
5	C	26	50	20120601	8	3204	63.76	0.0210362782478757	0.0143330756678547
5	C	26	50	20120601	8	3206	63.8	0.0210744690851276	0.0137642860441361
5	C	26	50	20120601	8	3208	63.84	0.0210620169347109	0.0139617456127824
5	C	26	50	20120601	8	3210	63.88	0.0211733438263409	0.0145629136560116
5	C	26	50	20120601	8	3212	63.92	0.0216439516734918	0.0143002659132077
5	C	26	50	20120601	8	3214	63.96	0.0216783594894643	0.0131406107920617
5	C	26	50	20120601	8	3216	64	0.0217482145683778	0.0130989127051751
5	C	26	50	20120601	8	3218	64.04	0.0227355406958807	0.0133475526626438
5	C	26	50	20120601	8	3220	64.08	0.0226730395274916	0.0128535466521034
5	C	26	50	20120601	8	3222	64.12	0.0228322658324792	0.0122522796139249
5	C	26	50	20120601	8	3224	64.16	0.0228953680416323	0.0119369807001938
5	C	26	50	20120601	8	3226	64.2	0.0222474955955058	0.0115742844189198
5	C	26	50	20120601	8	3228	64.24	0.0227551629090587	0.0105187083448967
5	C	26	50	20120601	8	3230	64.28	0.0227118384765754	0.00968826092786777
5	C	26	50	20120601	8	3232	64.32	0.0225598600160949	0.0095681446989476
5	C	26	50	20120601	8	3234	64.36	0.0222547080846739	0.00774964283443111
5	C	26	50	20120601	8	3236	64.4	0.0223005498172982	0.00841966186494442
5	C	26	50	20120601	8	3238	64.44	0.0223665723774576	0.00799213803397122
5	C	26	50	20120601	8	3240	64.48	0.0222165808870323	0.00773309653575134
5	C	26	50	20120601	8	3242	64.52	0.0219726856160654	0.00797939596977424
5	C	26	50	20120601	8	3244	64.56	0.0215731561425594	0.00771786545568458
5	C	26	50	20120601	8	3246	64.6	0.0214342025889884	0.00744521215192686
5	C	26	50	20120601	8	3248	64.64	0.0213047949769635	0.00757128221994461
5	C	26	50	20120601	8	3250	64.68	0.021006537336659	0.00710474730785335
5	C	26	50	20120601	8	3252	64.72	0.0207075018788952	0.00636188920781001
5	C	26	50	20120601	8	3254	64.76	0.0204002427692662	0.00666045090403041
5	C	26	50	20120601	8	3256	64.8	0.0193026999077797	0.00620687018817049
5	C	26	50	20120601	8	3258	64.84	0.0185199185588706	0.00497098895601264
5	C	26	50	20120601	8	3260	64.88	0.0177510368079592	0.00462676725361069
5	C	26	50	20120601	8	3262	64.92	0.0174916735761539	0.00413509115991434
5	C	26	50	20120601	8	3264	64.96	0.0172242585194312	0.00294898883093846
5	C	26	50	20120601	8	3266	65	0.017202918036775	0.00178070700706204
5	C	26	50	20120601	8	3268	65.04	0.0175034879162540	0.00089612349486549
5	C	26	50	20120601	8	3270	65.08	0.0173420978645160	0.00081378798126413
5	C	26	50	20120601	8	3272	65.12	0.0176289569435077	-0.000172710831304899
5	C	26	50	20120601	8	3274	65.16	0.0177953745244600	-0.0014322447852934
5	C	26	50	20120601	8	3276	65.2	0.0178493974825426	-0.0007889190357699
5	C	26	50	20120601	8	3278	65.24	0.0182277208236809	-0.0024821357207957
5	C	26	50	20120601	8	3280	65.28	0.0185298392670106	-0.0014178975887031
5	C	26	50	20120601	8	3282	65.32	0.0187135456087629	-0.001379713822519
5	C	26	50	20120601	8	3284	65.36	0.0187201429150314	-0.0023537322004001
5	C	26	50	20120601	8	3286	65.4	0.0185948011669982	-0.0026012620002222
5	C	26	50	20120601	8	3288	65.44	0.0181200779583808	-0.0014260222456189
5	C	26	50	20120601	8	3290	65.48	0.0173881446581068	-0.0014982249190459
5	C	26	50	20120601	8	3292	65.52	0.0167925132609743	-0.0012369843187365
5	C	26	50	20120601	8	3294	65.56	0.0162652873738538	-0.001193292190727
5	C	26	50	20120601	8	3296	65.6	0.0156304186214333	-0.0016990432449029
5	C	26	50	20120601	8	3298	65.64	0.0151342842194816	-0.0021704289095131
5	C	26	50	20120601	8	3300	65.68	0.0140916906259611	-0.0025439580666749
5	C	26	50	20120601	8	3302	65.72	0.0141172737493044	-0.0036730803170092
5	C	26	50	20120601	8	3304	65.76	0.0140981747951445	-0.0043031195301142
5	C	26	50	20120601	8	3306	65.8	0.0135541268376996	-0.0039676680731193
5	C	26	50	20120601	8	3308	65.84	0.0134925802634651	-0.0049654240256448
5	C	26	50	20120601	8	3310	65.88	0.0137815889470717	-0.0045840671964152
5	C	26	50	20120601	8	3312	65.92	0.0138349260115766	-0.0047121737319628
5	C	26	50	20120601	8	3314	65.96	0.0137124339038717	-0.0050163922824327
5	C	26	50	20120601	8	3316	66	0.0138071437861438	-0.0046187578551003
5	C	26	50	20120601	8	3318	66.04	0.0141124866363958	-0.0038240971122672
5	C	26	50	20120601	8	3320	66.08	0.0140281005131290	-0.0035465859849227
5	C	26	50	20120601	8	3322	66.12	0.0140521138594181	-0.0036160521551065
5	C	26	50	20120601	8	3324	66.16	0.0135054425358149	-0.0038135541501597
5	C	26	50	20120601	8	3326	66.2	0.0133352631467868	-0.0025668329710463
5	C	26	50	20120601	8	3328	66.24	0.0138991525205118	-0.0020787454442644
5	C	26	50	20120601	8	3330	66.28	0.0138424637698641	-0.002518544648959
5	C	26	50	20120601	8	3332	66.32	0.0139375342765946	-0.0018334642440064
5	C	26	50	20120601	8	3334	66.36	0.0135147056346485	-0.001443798910098
5	C	26	50	20120601	8	3336	66.4	0.0133207957420437	-0.000852509148602
5	C	26	50	20120601	8	3338	66.44	0.0128105192044682	0.00122894451463437
5	C	26	50	20120601	8	3340	66.48	0.0124870390652788	0.00063450105689428
5	C	26	50	20120601	8	3342	66.52	0.0123390416159765	0.00049282514221574
5	C	26	50	20120601	8	3344	66.56	0.0113279496295578	0.0019179847175616
5	C	26	50	20120601	8	3346	66.6	0.011353200412714	0.00215788483521476
5	C	26	50	20120601	8	3348	66.64	0.0107005974222213	0.00194872264933978
5	C	26	50	20120601	8	3350	66.68	0.0105659996464224	0.00218754796468554
5	C	26	50	20120601	8	3352	66.72	0.00894487956880636	0.00257042507349462
5	C	26	50	20120601	8	3354	66.76	0.00769058527606641	0.0041491116731717
5	C	26	50	20120601	8	3356	66.8	0.00623402662410196	0.00424826572156359
5	C	26	50	20120601	8	3358	66.84	0.00514279822617145	0.00393915399216789
5	C	26	50	20120601	8	3360	66.88	0.00380134170894176	0.00282170324636385
5	C	26	50	20120601	8	3362	66.92	0.00254583189964496	0.00251761833907561
5	C	26	50	20120601	8	3364	66.96	0.0015881674873992	0.0013235568161707
5	C	26	50	20120601	8	3366	67	0.0010550386728694	0.00124348263005557
5	C	26	50	20120601	8	3368	67.04	0.0007975018978798	0.00065461258796479
5	C	26	50	20120601	8	3370	67.08	0.0009299380482486	-0.0009023608837824
5	C	26	50	20120601	8	3372	67.12	0.0009498565391679	-0.000960038876817
5	C	26	50	20120601	8	3374	67.16	0.0011587995219407	-0.0021399808915152
5	C	26	50	20120601	8	3376	67.2	0.0012056382751265	-0.0027645258849304
5	C	26	50	20120601	8	3378	67.24	0.0010879969199405	-0.0039421627315219
5	C	26	50	20120601	8	3380	67.28	0.0014125377193017	-0.0034789865766413
5	C	26	50	20120601	8	3382	67.32	0.001417183410854	-0.0028470947437696
5	C	26	50	20120601	8	3384	67.36	0.00171749873189179	-0.0035043575679503
5	C	26	50	20120601	8	3386	67.4	0.00189272686333763	-0.0031228098198898
5	C	26	50	20120601	8	3388	67.44	0.0022573676882599	-0.0030938750104037
5	C	26	50	20120601	8	3390	67.48	0.00215087740701321	-0.0025057035898127
5	C	26	50	20120601	8	3392	67.52	0.0027036652042736	-0.0043351019698273
5	C	26	50	20120601	8	3394	67.56	0.00361743101332973	-0.0046268966541517
5	C	26	50	20120601	8	3396	67.6	0.0037368330644009	-0.005923914338611
5	C	26	50	20120601	8	3398	67.64	0.0042117966893239	-0.0064169798971323
5	C	26	50	20120601	8	3400	67.68	0.00492874639690456	-0.0078554613642358
5	C	26	50	20120601	8	3402	67.72	0.00436509036841733	-0.0077798504361235
5	C	26	50	20120601	8	3404	67.76	0.00470855334524307	-0.0065710726068885
5	C	26	50	20120601	8	3406	67.8	0.00446735922218034	-0.0067199185843283
5	C	26	50	20120601	8	3408	67.84	0.00483439713909084	-0.0071354640264282
5	C	26	50	20120601	8	3410	67.88	0.00460403589191589	-0.0057627010635682
5	C	26	50	20120601	8	3412	67.92	0.00467739822046399	-0.0050655998433355
5	C	26	50	20120601	8	3414	67.96	0.00504129658326602	-0.0053883445914725
5	C	26	50	20120601	8	3416	68	0.0051382974915092	-0.0052934367193016
5	C	26	50	20120601	8	3418	68.04	0.0054627887933957	-0.0049846431879574
5	C	26	50	20120601	8	3420	68.08	0.0062721290730062	-0.0051440109143012
5	C	26	50	20120601	8	3422	68.12	0.00659296463283397	-0.0063900249866335
5	C	26	50	20120601	8	3424	68.16	0.00761857352147038	-0.0055427908546192
5	C	26	50	20120601	8	3426	68.2	0.0080906309375227	-0.0064994992584968
5	C	26	50	20120601	8	3428	68.24	0.00849356866571405	-0.0060961938347792
5	C	26	50	20120601	8	3430	68.28	0.00892541291912029	-0.0061480389039758
5	C	26	50	20120601	8	3432	68.32	0.00967971200688323	-0.0068463351346688
5	C	26	50	20120601	8	3434	68.36	0.00927524692804453	-0.007281488647811
5	C	26	50	20120601	8	3436	68.4	0.00900060665423167	-0.0078751755012952
5	C	26	50	20120601	8	3438	68.44	0.00902394117801083	-0.0077616141522367
5	C	26	50	20120601	8	3440	68.48	0.00890839992996495	-0.0074974390587854
5	C	26	50	20120601	8	3442	68.52	0.00901446594714293	-0.0082841660635335
5	C	26	50	20120601	8	3444	68.56	0.00946255951438084	-0.008960230857026
5	C	26	50	20120601	8	3446	68.6	0.00942741630735587	-0.0097040364801561
5	C	26	50	20120601	8	3448	68.64	0.00979963731697247	-0.010086581248778
5	C	26	50	20120601	8	3450	68.68	0.00996319111546092	-0.011225376719879
5	C	26	50	20120601	8	3452	68.72	0.0102352858048615	-0.011571010514523
5	C	26	50	20120601	8	3454	68.76	0.0101582818763903	-0.011582960619125
5	C	26	50	20120601	8	3456	68.8	0.0106541758620364	-0.0116441253556976
5	C	26	50	20120601	8	3458	68.84	0.0104802275938645	-0.0115083608537098
5	C	26	50	20120601	8	3460	68.88	0.0104896321140543	-0.0103337857794809
5	C	26	50	20120601	8	3462	68.92	0.0103424831928894	-0.0105967587914041
5	C	26	50	20120601	8	3464	68.96	0.0101952635610463	-0.0104075370167586
5	C	26	50	20120601	8	3466	69	0.0104631863204379	-0.0093077738399792
5	C	26	50	20120601	8	3468	69.04	0.0104817832287831	-0.0099718178181915
5	C	26	50	20120601	8	3470	69.08	0.0108601560673961	-0.0100162948347281
5	C	26	50	20120601	8	3472	69.12	0.0112135680366331	-0.0093616553767056
5	C	26	50	20120601	8	3474	69.16	0.0122421962712252	-0.009619961483873
5	C	26	50	20120601	8	3476	69.2	0.0134834515149200	-0.0098962988139607
5	C	26	50	20120601	8	3478	69.24	0.014199750684262	-0.0071367438897021
5	C	26	50	20120601	8	3480	69.28	0.0148000843414894	-0.0075088234779625
5	C	26	50	20120601	8	3482	69.32	0.015751567226254	-0.007622950512446
5	C	26	50	20120601	8	3484	69.36	0.0166485321781891	-0.0062420416794668
5	C	26	50	20120601	8	3486	69.4	0.0165426005112996	-0.0070034613325163
5	C	26	50	20120601	8	3488	69.44	0.0174738530710545	-0.0065400306191944
5	C	26	50	20120601	8	3490	69.48	0.0191203087846405	-0.0043243539467532
5	C	26	50	20120601	8	3492	69.52	0.0199413941078865	-0.0044372152600984
5	C	26	50	20120601	8	3494	69.56	0.0210773540807948	-0.0028365447105943
5	C	26	50	20120601	8	3496	69.6	0.0221833610104522	-0.0027647521591004
5	C	26	50	20120601	8	3498	69.64	0.0226348868032953	-0.0010798907185117
5	C	26	50	20120601	8	3500	69.68	0.0233176564539976	-0.0011731000494835
5	C	26	50	20120601	8	3502	69.72	0.0235014363348551	0.000102735544238560
5	C	26	50	20120601	8	3504	69.76	0.0237982656194616	0.00146404337724327
5	C	26	50	20120601	8	3506	69.8	0.0242627782061587	0.00241009568192838
5	C	26	50	20120601	8	3508	69.84	0.024566791695662	0.00329337104657974
5	C	26	50	20120601	8	3510	69.88	0.0247785348212883	0.00430867031834645
5	C	26	50	20120601	8	3512	69.92	0.0246721152507198	0.00502885857498495
5	C	26	50	20120601	8	3514	69.96	0.0251778168074209	0.00625976884647105
5	C	26	50	20120601	8	3516	70	0.0253127327812713	0.00780295868573257
5	C	26	50	20120601	8	3518	70.04	0.0255122005331762	0.00923760056301415
5	C	26	50	20120601	8	3520	70.08	0.0253790169709398	0.0107028035953786
5	C	26	50	20120601	8	3522	70.12	0.0250886789265846	0.0109856463078532
5	C	26	50	20120601	8	3524	70.16	0.0246952447135324	0.0115093295900000
5	C	26	50	20120601	8	3526	70.2	0.024637191246797	0.0118471144993728
5	C	26	50	20120601	8	3528	70.24	0.0242613710636641	0.0118116813785675
5	C	26	50	20120601	8	3530	70.28	0.0235619576042569	0.0127629662734334
5	C	26	50	20120601	8	3532	70.32	0.0231218189883073	0.0137721844268819
5	C	26	50	20120601	8	3534	70.36	0.0227643057997394	0.0138731592752354
5	C	26	50	20120601	8	3536	70.4	0.0226485877749982	0.0128566720640763
5	C	26	50	20120601	8	3538	70.44	0.0222452611380772	0.0132455737226610
5	C	26	50	20120601	8	3540	70.48	0.0221110381288724	0.0133613553870125
5	C	26	50	20120601	8	3542	70.52	0.021940865810912	0.0138755634382914
5	C	26	50	20120601	8	3544	70.56	0.0218473438680323	0.0140646296494451
5	C	26	50	20120601	8	3546	70.6	0.0215015191545574	0.0140661499290246
5	C	26	50	20120601	8	3548	70.64	0.0217137643259984	0.0144797791117475
5	C	26	50	20120601	8	3550	70.68	0.0216211757640698	0.0150611198808322
5	C	26	50	20120601	8	3552	70.72	0.0220591294200655	0.0157828213459824
5	C	26	50	20120601	8	3554	70.76	0.0218152624333699	0.0154027373089590
5	C	26	50	20120601	8	3556	70.8	0.0222177900396281	0.0164453945420898
5	C	26	50	20120601	8	3558	70.84	0.022119282993941	0.0163862167755723
5	C	26	50	20120601	8	3560	70.88	0.0224196478124534	0.0165480169492435
5	C	26	50	20120601	8	3562	70.92	0.0229595167688216	0.0178145229760945
5	C	26	50	20120601	8	3564	70.96	0.0230935347170599	0.0167664988024945
5	C	26	50	20120601	8	3566	71	0.0231421129529274	0.0175223252409048
5	C	26	50	20120601	8	3568	71.04	0.0232742499971277	0.0180154120126296
5	C	26	50	20120601	8	3570	71.08	0.0225718879024429	0.016771816245489
5	C	26	50	20120601	8	3572	71.12	0.0225070179263369	0.0175560966607742
5	C	26	50	20120601	8	3574	71.16	0.021949096533845	0.0173916377656059
5	C	26	50	20120601	8	3576	71.2	0.0217706157112058	0.0169016198373114
5	C	26	50	20120601	8	3578	71.24	0.021687806436061	0.0173830959156892
5	C	26	50	20120601	8	3580	71.28	0.0216293499184603	0.0170401986242883
5	C	26	50	20120601	8	3582	71.32	0.0212148934208034	0.0169687313419138
5	C	26	50	20120601	8	3584	71.36	0.0213466274141385	0.0175704085020255
5	C	26	50	20120601	8	3586	71.4	0.0211471455200979	0.0173000886506457
5	C	26	50	20120601	8	3588	71.44	0.0212455818551069	0.0171310830588743
5	C	26	50	20120601	8	3590	71.48	0.0212549156646186	0.0171776106850763
5	C	26	50	20120601	8	3592	71.52	0.0211738388010877	0.0172451110984084
5	C	26	50	20120601	8	3594	71.56	0.0212638959207397	0.017355589461901
5	C	26	50	20120601	8	3596	71.6	0.0215505145834258	0.0166872745587303
5	C	26	50	20120601	8	3598	71.64	0.0217188554948229	0.0176023626574673
5	C	26	50	20120601	8	3600	71.68	0.0217080509032064	0.0168180963843177
5	C	26	50	20120601	8	3602	71.72	0.0212077728555169	0.0172770793959858
5	C	26	50	20120601	8	3604	71.76	0.0212127226029852	0.0165259905730095
5	C	26	50	20120601	8	3606	71.8	0.0211856616264692	0.0171716285617075
5	C	26	50	20120601	8	3608	71.84	0.0212979148279825	0.0164751637375778
5	C	26	50	20120601	8	3610	71.88	0.0212462394644134	0.0173781956656955
5	C	26	50	20120601	8	3612	71.92	0.0213118872579788	0.0173882082977171
5	C	26	50	20120601	8	3614	71.96	0.0211960490250848	0.0168417703193518
5	C	26	50	20120601	8	3616	72	0.0212975400613885	0.0167706848746391
5	C	26	50	20120601	8	3618	72.04	0.020868524235107	0.0168988974762039
5	C	26	50	20120601	8	3620	72.08	0.0208821431117127	0.0169964357856007
5	C	26	50	20120601	8	3622	72.12	0.0209142599017142	0.0160290995668019
5	C	26	50	20120601	8	3624	72.16	0.0205325919455009	0.0163004588651500
5	C	26	50	20120601	8	3626	72.2	0.0204855764156198	0.0156900065098839
5	C	26	50	20120601	8	3628	72.24	0.0203792346267972	0.0157617000664284
5	C	26	50	20120601	8	3630	72.28	0.0197174392481491	0.0151557944077653
5	C	26	50	20120601	8	3632	72.32	0.0197941744760434	0.0158047487272670
5	C	26	50	20120601	8	3634	72.36	0.0194261748939105	0.014780440915108
5	C	26	50	20120601	8	3636	72.4	0.0195166492065633	0.0148080110085065
5	C	26	50	20120601	8	3638	72.44	0.0194246121879241	0.0145707625412828
5	C	26	50	20120601	8	3640	72.48	0.0190671838521699	0.0142766768309873
5	C	26	50	20120601	8	3642	72.52	0.0191404683989721	0.0152724953109323
5	C	26	50	20120601	8	3644	72.56	0.0194034626240988	0.0147741052383486
5	C	26	50	20120601	8	3646	72.6	0.0192705265492357	0.0145699210842131
5	C	26	50	20120601	8	3648	72.64	0.0193129883114460	0.0135055203175608
5	C	26	50	20120601	8	3650	72.68	0.0193959672922182	0.0144078097835583
5	C	26	50	20120601	8	3652	72.72	0.0196699358145889	0.0142181425316406
5	C	26	50	20120601	8	3654	72.76	0.0195649092443793	0.0143834570260143
5	C	26	50	20120601	8	3656	72.8	0.0195425010304835	0.0133525306943833
5	C	26	50	20120601	8	3658	72.84	0.0194907478851685	0.0137851881205879
5	C	26	50	20120601	8	3660	72.88	0.0194540561142927	0.0137994221800932
5	C	26	50	20120601	8	3662	72.92	0.0194112195854884	0.0131603956397993
5	C	26	50	20120601	8	3664	72.96	0.0195005130298166	0.0132763611519139
5	C	26	50	20120601	8	3666	73	0.0195587998417898	0.0134453101751428
5	C	26	50	20120601	8	3668	73.04	0.0196511197031416	0.0135976492600816
5	C	26	50	20120601	8	3670	73.08	0.0200363797618033	0.0135094589023321
5	C	26	50	20120601	8	3672	73.12	0.0199323784964263	0.0133301931911656
5	C	26	50	20120601	8	3674	73.16	0.0200096864808135	0.0142315351340763
5	C	26	50	20120601	8	3676	73.2	0.0198099076019248	0.0141165242161163
5	C	26	50	20120601	8	3678	73.24	0.020046837871097	0.0142754888915949
5	C	26	50	20120601	8	3680	73.28	0.0200492420341530	0.0146985508787788
5	C	26	50	20120601	8	3682	73.32	0.0201708149030424	0.0144155455317445
5	C	26	50	20120601	8	3684	73.36	0.0198971928629945	0.0146883897543331
5	C	26	50	20120601	8	3686	73.4	0.0201846529827503	0.0145403428075561
5	C	26	50	20120601	8	3688	73.44	0.0199591637012977	0.0151387460632709
5	C	26	50	20120601	8	3690	73.48	0.0200594385139377	0.0153879375640288
5	C	26	50	20120601	8	3692	73.52	0.0203653470496147	0.0147438905655885
5	C	26	50	20120601	8	3694	73.56	0.0202543807824431	0.0152107578178669
5	C	26	50	20120601	8	3696	73.6	0.0201606679207324	0.0145985518377834
5	C	26	50	20120601	8	3698	73.64	0.0202178233618557	0.0153997957447493
5	C	26	50	20120601	8	3700	73.68	0.0202003507532926	0.0147086200793429
5	C	26	50	20120601	8	3702	73.72	0.0201917523348334	0.0152480859848457
5	C	26	50	20120601	8	3704	73.76	0.0201655752417938	0.0146133727959171
5	C	26	50	20120601	8	3706	73.8	0.0199696147395236	0.0146095049218240
5	C	26	50	20120601	8	3708	73.84	0.0200145796597393	0.0150142599144430
5	C	26	50	20120601	8	3710	73.88	0.0200800506766093	0.0151694344975743
5	C	26	50	20120601	8	3712	73.92	0.0203287542736883	0.0143097340730078
5	C	26	50	20120601	8	3714	73.96	0.0201697542428707	0.0145240581383854
5	C	26	50	20120601	8	3716	74	0.0199749463246538	0.0144272410779053
5	C	26	50	20120601	8	3718	74.04	0.0201935837413966	0.0140781707443048
5	C	26	50	20120601	8	3720	74.08	0.0201272146989145	0.0137269790903607
5	C	26	50	20120601	8	3722	74.12	0.020062698276199	0.0141678601684305
5	C	26	50	20120601	8	3724	74.16	0.0199380070664046	0.0147543769591535
5	C	26	50	20120601	8	3726	74.2	0.0201524442688672	0.0144992386903657
5	C	26	50	20120601	8	3728	74.24	0.0200505926081051	0.0144830318029410
5	C	26	50	20120601	8	3730	74.28	0.0203486451874430	0.0144347010544468
5	C	26	50	20120601	8	3732	74.32	0.0202829337542674	0.0144213438073502
5	C	26	50	20120601	8	3734	74.36	0.02036138725164	0.0143124140077084
5	C	26	50	20120601	8	3736	74.4	0.0204214701148374	0.0147121344000454
5	C	26	50	20120601	8	3738	74.44	0.0201595365498825	0.0138861841821448
5	C	26	50	20120601	8	3740	74.48	0.0203370839915706	0.0147059825710491
5	C	26	50	20120601	8	3742	74.52	0.0204815529780349	0.0145916929020059
5	C	26	50	20120601	8	3744	74.56	0.0203007740583567	0.014660169122696
5	C	26	50	20120601	8	3746	74.6	0.0204120797367833	0.0146722111511796
5	C	26	50	20120601	8	3748	74.64	0.0207970640238003	0.0149609440631415
5	C	26	50	20120601	8	3750	74.68	0.0208366266482077	0.0142223781012600
5	C	26	50	20120601	8	3752	74.72	0.0206890251787028	0.0141524735248719
5	C	26	50	20120601	8	3754	74.76	0.0204519110617675	0.0141491713362037
5	C	26	50	20120601	8	3756	74.8	0.0206113212145182	0.0142035619898126
5	C	26	50	20120601	8	3758	74.84	0.0203706644926092	0.0142901260019654
5	C	26	50	20120601	8	3760	74.88	0.0206069300814071	0.0139898672494702
5	C	26	50	20120601	8	3762	74.92	0.0204252036386421	0.0143058025593043
5	C	26	50	20120601	8	3764	74.96	0.0207294151180442	0.0145756203648695
5	C	26	50	20120601	8	3766	75	0.0206732779106858	0.0143394679131566
5	C	26	50	20120601	8	3768	75.04	0.0206171124190561	0.0141031881822232
5	C	26	50	20120601	8	3770	75.08	0.0206105009706520	0.0136161401024097
5	C	26	50	20120601	8	3772	75.12	0.0204126666354117	0.0138253164304203
5	C	26	50	20120601	8	3774	75.16	0.0208361740998677	0.0143312159770202
5	C	26	50	20120601	8	3776	75.2	0.0206838138017255	0.0141034215274609
5	C	26	50	20120601	8	3778	75.24	0.0207661493153268	0.0142104492098613
5	C	26	50	20120601	8	3780	75.28	0.0208713880175708	0.0136840152823358
5	C	26	50	20120601	8	3782	75.32	0.0205018186583837	0.0141139857027719
5	C	26	50	20120601	8	3784	75.36	0.0204789225408089	0.0142294703822753
5	C	26	50	20120601	8	3786	75.4	0.0205173467232985	0.0136029596320084
5	C	26	50	20120601	8	3788	75.44	0.0204693765992628	0.0135540844112927
5	C	26	50	20120601	8	3790	75.48	0.0206676634828432	0.0143711745812250
5	C	26	50	20120601	8	3792	75.52	0.0203970537176831	0.0138326986252159
5	C	26	50	20120601	8	3794	75.56	0.0205791973534489	0.0142526988400372
5	C	26	50	20120601	8	3796	75.6	0.0203916372797392	0.0135655253990123
5	C	26	50	20120601	8	3798	75.64	0.0205742971034553	0.014201893217809
5	C	26	50	20120601	8	3800	75.68	0.0206780508814588	0.0135687285927311
5	C	26	50	20120601	8	3802	75.72	0.0206078351780870	0.0143648601176690
5	C	26	50	20120601	8	3804	75.76	0.0203209124594849	0.0137780109867589
5	C	26	50	20120601	8	3806	75.8	0.0204166122912507	0.0142404446795193
5	C	26	50	20120601	8	3808	75.84	0.0205298342290543	0.0136211888448273
5	C	26	50	20120601	8	3810	75.88	0.0206254279948029	0.0140837993142830
5	C	26	50	20120601	8	3812	75.92	0.0202504139134006	0.0142793779788914
5	C	26	50	20120601	8	3814	75.96	0.0202715634772259	0.0140429285423304
5	C	26	50	20120601	8	3816	76	0.0203222347491657	0.0141327452456768
5	C	26	50	20120601	8	3818	76.04	0.0203069895269633	0.0144902442921090
5	C	26	50	20120601	8	3820	76.08	0.02026757539498	0.0138532117929381
5	C	26	50	20120601	8	3822	76.12	0.0200780990618932	0.0146090806577553
5	C	26	50	20120601	8	3824	76.16	0.020015979731166	0.0136387816615433
5	C	26	50	20120601	8	3826	76.2	0.0196969472936303	0.0142473318995680
5	C	26	50	20120601	8	3828	76.24	0.0197028445641854	0.0139081044923616
5	C	26	50	20120601	8	3830	76.28	0.0194433434465577	0.0140135270423687
5	C	26	50	20120601	8	3832	76.32	0.0194331398957052	0.0145435106459358
5	C	26	50	20120601	8	3834	76.36	0.0191365227431331	0.0140726623824793
5	C	26	50	20120601	8	3836	76.4	0.0191626927651048	0.0144243985086450
5	C	26	50	20120601	8	3838	76.44	0.0190911689141878	0.0148201025344648
5	C	26	50	20120601	8	3840	76.48	0.0192701800669129	0.0145900241300023
5	C	26	50	20120601	8	3842	76.52	0.0190515709344413	0.0142251570309100
5	C	26	50	20120601	8	3844	76.56	0.0189785692303516	0.0144250136915446
5	C	26	50	20120601	8	3846	76.6	0.0186968013201844	0.0139863529287677
5	C	26	50	20120601	8	3848	76.64	0.0190922932139698	0.0145366446390905
5	C	26	50	20120601	8	3850	76.68	0.0191034725721804	0.0140383394193205
5	C	26	50	20120601	8	3852	76.72	0.0190244746025862	0.0146439763774068
5	C	26	50	20120601	8	3854	76.76	0.0190757257020866	0.0139909632649810
5	C	26	50	20120601	8	3856	76.8	0.0191390612564775	0.0143663591840452
5	C	26	50	20120601	8	3858	76.84	0.0191812472470431	0.0136251698560054
5	C	26	50	20120601	8	3860	76.88	0.019215266154286	0.0134317266538762
5	C	26	50	20120601	8	3862	76.92	0.0188724819999702	0.0143834570260143
5	C	26	50	20120601	8	3864	76.96	0.0189971732097646	0.0140820032630588
5	C	26	50	20120601	8	3866	77	0.0191139731078810	0.0134490295568119
5	C	26	50	20120601	8	3868	77.04	0.0190411269672832	0.0139614698411377
5	C	26	50	20120601	8	3870	77.08	0.0191076798575285	0.0140537614182182
5	C	26	50	20120601	8	3872	77.12	0.0189877616185070	0.0142883723771481
5	C	26	50	20120601	8	3874	77.16	0.0191025391912292	0.0145929656942120
5	C	26	50	20120601	8	3876	77.2	0.0191888274317374	0.0141543402867742
5	C	26	50	20120601	8	3878	77.24	0.0190637755974846	0.0148359558684990
5	C	26	50	20120601	8	3880	77.28	0.0189405339565916	0.0143703048398842
5	C	26	50	20120601	8	3882	77.32	0.0192646222076128	0.0137849547753501
5	C	26	50	20120601	8	3884	77.36	0.0192734822555811	0.0143054490059138
5	C	26	50	20120601	8	3886	77.4	0.0191481192943445	0.0138412404751326
5	C	26	50	20120601	8	3888	77.44	0.0194796321665682	0.0144680977077223
5	C	26	50	20120601	8	3890	77.48	0.0193282406047162	0.0136223414288807
5	C	26	50	20120601	8	3892	77.52	0.0191546529610027	0.0144406831778157
5	C	26	50	20120601	8	3894	77.56	0.0195081851383925	0.0136735076755673
5	C	26	50	20120601	8	3896	77.6	0.0193608099430576	0.0135098548821295
5	C	26	50	20120601	8	3898	77.64	0.0191445413340317	0.0133727539483253
5	C	26	50	20120601	8	3900	77.68	0.0192106275338014	0.0138638113235881
5	C	26	50	20120601	8	3902	77.72	0.019204065582872	0.0134799654784888
5	C	26	50	20120601	8	3904	77.76	0.0192031322019208	0.0135203129914233
5	C	26	50	20120601	8	3906	77.8	0.0192510881838209	0.0135762168535439
5	C	26	50	20120601	8	3908	77.84	0.0195630849088838	0.0140236669536109
5	C	26	50	20120601	8	3910	77.88	0.0193942914491468	0.0142360323332047
5	C	26	50	20120601	8	3912	77.92	0.0198000505333951	0.0151685152587588
5	C	26	50	20120601	8	3914	77.96	0.0200625992812496	0.0146213136050698
5	C	26	50	20120601	8	3916	78	0.0198094409114492	0.0148397530319139
5	C	26	50	20120601	8	3918	78.04	0.0199528068113348	0.0145774800557040
5	C	26	50	20120601	8	3920	78.08	0.019734091612846	0.0155287437373665
5	C	26	50	20120601	8	3922	78.12	0.0196995423755172	0.0144824236911091
5	C	26	50	20120601	8	3924	78.16	0.0194426151265731	0.0154585351050625
5	C	26	50	20120601	8	3926	78.2	0.019202750364259	0.0151303244215069
5	C	26	50	20120601	8	3928	78.24	0.0185659299971224	0.0142380688007345
5	C	26	50	20120601	8	3930	78.28	0.0187930102688326	0.0142629589594323
5	C	26	50	20120601	8	3932	78.32	0.0183885239767905	0.0143836125895061
5	C	26	50	20120601	8	3934	78.36	0.0183839065695094	0.0144720787189004
5	C	26	50	20120601	8	3936	78.4	0.0184949859737659	0.0135144935026141
5	C	26	50	20120601	8	3938	78.44	0.018406357209812	0.0135648960739771
5	C	26	50	20120601	8	3940	78.48	0.0184244167170035	0.0130315112867924
5	C	26	50	20120601	8	3942	78.52	0.0184208599698942	0.0132236816967155
5	C	26	50	20120601	8	3944	78.56	0.0183202881724060	0.0136984402606720
5	C	26	50	20120601	8	3946	78.6	0.0181994082681621	0.0128998267909321
5	C	26	50	20120601	8	3948	78.64	0.0182696169004662	0.0132546741869349
5	C	26	50	20120601	8	3950	78.68	0.0182465793615351	0.0131141155009707
5	C	26	50	20120601	8	3952	78.72	0.0183220630104268	0.0135984482907444
5	C	26	50	20120601	8	3954	78.76	0.0182797780249118	0.0144093583474091
5	C	26	50	20120601	8	3956	78.8	0.0184292391852512	0.0135257223582993
5	C	26	50	20120601	8	3958	78.84	0.0182301461999403	0.0128873322141085
5	C	26	50	20120601	8	3960	78.88	0.0179351483218971	0.0129709617331195
5	C	26	50	20120601	8	3962	78.92	0.0175759168638509	0.0130134942060078
5	C	26	50	20120601	8	3964	78.96	0.0172127609631691	0.0119969150709672
5	C	26	50	20120601	8	3966	79	0.0166420126536666	0.0115459789344689
5	C	26	50	20120601	8	3968	79.04	0.0157439728994241	0.0114873314980373
5	C	26	50	20120601	8	3970	79.08	0.0153360571394932	0.0107142940805729
5	C	26	50	20120601	8	3972	79.12	0.0143634459041067	0.0100756210936696
5	C	26	50	20120601	8	3974	79.16	0.0133132162644562	0.0107565854300489
5	C	26	50	20120601	8	3976	79.2	0.0130046299153989	0.0107815936755791
5	C	26	50	20120601	8	3978	79.24	0.0125350304025179	0.0106422045442309
5	C	26	50	20120601	8	3980	79.28	0.0123252007078415	0.0114445472951348
5	C	26	50	20120601	8	3982	79.32	0.0112851767403639	0.0109199476025996
5	C	26	50	20120601	8	3984	79.36	0.0111609762626756	0.0113791469889428
5	C	26	50	20120601	8	3986	79.4	0.0108786363031224	0.0103816180176941
5	C	26	50	20120601	8	3988	79.44	0.0100020890594940	0.0101056377765309
5	C	26	50	20120601	8	3990	79.48	0.0100605328491726	0.00967275266194279
5	C	26	50	20120601	8	3992	79.52	0.00995527576215232	0.00966570704997505
5	C	26	50	20120601	8	3994	79.56	0.00946592392844573	0.00916376588713621
5	C	26	50	20120601	8	3996	79.6	0.0091563999557966	0.00884474264198862
5	C	26	50	20120601	8	3998	79.64	0.00909329208978926	0.00828025081328603
5	C	26	50	20120601	8	4000	79.68	0.00886639849426925	0.0070412979092707
5	C	26	50	20120601	8	4002	79.72	0.00863285936779828	0.00706037154900779
5	C	26	50	20120601	8	4004	79.76	0.0082724231412183	0.00643452109505315
5	C	26	50	20120601	8	4006	79.8	0.00779494999432886	0.00539401983049818
5	C	26	50	20120601	8	4008	79.84	0.00749471386925062	0.00479335948993789
5	C	26	50	20120601	8	4010	79.88	0.00743548094840418	0.00493836446334226
5	C	26	50	20120601	8	4012	79.92	0.00733543382414766	0.00468591885717728
[truncated: 7,829 more rows]
