# Supplementary material for: How Do Ants Make Sense of Gravity? A Boltzmann Walker Analysis of Lasius niger Trajectories on Various Inclines
Source: PLoS One. 2013 Oct 29;8(10):e76531. doi: 10.1371/journal.pone.0076531 (PMC3812222; doi:10.1371/journal.pone.0076531)
Supplement: Dataset S5 — Trajectories for . (ZIP) [file pone.0076531.s009.zip › Incline5/5-C-26-50-20120601-09.txt]

Pente	Colonie	Temperature	Humidite	Date	Indiv	Frame	Time	X	Y
5	C	26	50	20120601	9	8	0	0	0
5	C	26	50	20120601	9	10	0.04	0.00082618356313836	-0.0024567718005546
5	C	26	50	20120601	9	12	0.08	0.00249474343470426	-0.0031106334411178
5	C	26	50	20120601	9	14	0.12	0.0039284731442381	-0.0039696267589032
5	C	26	50	20120601	9	16	0.16	0.00531906934011957	-0.0047334435039409
5	C	26	50	20120601	9	18	0.2	0.00727782583468442	-0.0053325750796403
5	C	26	50	20120601	9	20	0.24	0.00890685843718199	-0.0059436567599417
5	C	26	50	20120601	9	22	0.28	0.0107556668983402	-0.0055520539534528
5	C	26	50	20120601	9	24	0.32	0.0121244983474967	-0.006544817732103
5	C	26	50	20120601	9	26	0.36	0.0145002852084020	-0.0063766182420622
5	C	26	50	20120601	9	28	0.4	0.0156665942043589	-0.0055379825285071
5	C	26	50	20120601	9	30	0.44	0.0163638651302191	-0.0042610254634302
5	C	26	50	20120601	9	32	0.48	0.0168812480909455	-0.0042886804096424
5	C	26	50	20120601	9	34	0.52	0.0174320418470830	-0.0023024598876962
5	C	26	50	20120601	9	36	0.56	0.0169904112358251	-0.0008091635029152
5	C	26	50	20120601	9	38	0.6	0.0170549771560152	-0.000207762114448298
5	C	26	50	20120601	9	40	0.64	0.0165207968737018	0.000407671808091301
5	C	26	50	20120601	9	42	0.68	0.0164261499239332	0.0009924130536868
5	C	26	50	20120601	9	44	0.72	0.0163485478538358	0.0020453333053504
5	C	26	50	20120601	9	46	0.76	0.0162963788590227	0.0046021054904032
5	C	26	50	20120601	9	48	0.8	0.0163418953225277	0.005485402068258
5	C	26	50	20120601	9	50	0.84	0.0159812567219869	0.0071217744391443
5	C	26	50	20120601	9	52	0.88	0.0155903327380079	0.00971059843108545
5	C	26	50	20120601	9	54	0.92	0.0152469970404028	0.0106933707909176
5	C	26	50	20120601	9	56	0.96	0.0146937779080059	0.0127728516262344
5	C	26	50	20120601	9	58	1	0.0144815256654971	0.0141405587756089
5	C	26	50	20120601	9	60	1.04	0.0137493024514428	0.0166085594318486
5	C	26	50	20120601	9	62	1.08	0.0132968106800259	0.0188319577103404
5	C	26	50	20120601	9	64	1.12	0.0118539239376756	0.0198701955260888
5	C	26	50	20120601	9	66	1.16	0.0106868724795986	0.0210706224242379
5	C	26	50	20120601	9	68	1.2	0.00990106471366595	0.0220666813204886
5	C	26	50	20120601	9	70	1.24	0.00906356744202855	0.0218666973806334
5	C	26	50	20120601	9	72	1.28	0.00756882148834612	0.0225278775763819
5	C	26	50	20120601	9	74	1.32	0.00591291175709565	0.0235006373041924
5	C	26	50	20120601	9	76	1.36	0.00393948633235508	0.0234552728686453
5	C	26	50	20120601	9	78	1.4	0.0027894924111605	0.023468012811522
5	C	26	50	20120601	9	80	1.44	0.00119815001431374	0.0247172852319019
5	C	26	50	20120601	9	82	1.48	0.000389884537010641	0.0251240413367117
5	C	26	50	20120601	9	84	1.52	-0.00098765846769012	0.0258221395775059
5	C	26	50	20120601	9	86	1.56	-0.00122972940316152	0.0270923720570938
5	C	26	50	20120601	9	88	1.6	-0.00117709944543781	0.0262365253644847
5	C	26	50	20120601	9	90	1.64	-0.00140091995488679	0.0288473828037276
5	C	26	50	20120601	9	92	1.68	-0.000708909903478572	0.0296101459596613
5	C	26	50	20120601	9	94	1.72	-0.000578950748164295	0.0292933126242151
5	C	26	50	20120601	9	96	1.76	-8.2865843687249e-05	0.0297850134666488
5	C	26	50	20120601	9	98	1.8	-0.000387600582107403	0.0282136383510891
5	C	26	50	20120601	9	100	1.84	-0.000384072119269283	0.0282133625794445
5	C	26	50	20120601	9	102	1.88	-0.000397118239382175	0.0282628246987885
5	C	26	50	20120601	9	104	1.92	-0.000961969278329613	0.0289451120319554
5	C	26	50	20120601	9	106	1.96	-0.000891124249922533	0.0275712530535846
5	C	26	50	20120601	9	108	2	-0.000961735933091822	0.0279109612934022
5	C	26	50	20120601	9	110	2.04	-0.00116314115757718	0.0269145559148288
5	C	26	50	20120601	9	112	2.08	-0.00114169460890380	0.0272662496145876
5	C	26	50	20120601	9	114	2.12	-0.00111685394768072	0.0274964765114741
5	C	26	50	20120601	9	116	2.16	-0.00211863333779113	0.0260849287416661
5	C	26	50	20120601	9	118	2.2	-0.00296265013395102	0.0252407705241500
5	C	26	50	20120601	9	120	2.24	-0.00396965504317441	0.0251212553359938
5	C	26	50	20120601	9	122	2.28	-0.00491917853504835	0.0245954867959493
5	C	26	50	20120601	9	124	2.32	-0.00556674826876188	0.0239380034251636
5	C	26	50	20120601	9	126	2.36	-0.00566479859417901	0.022782248634312
5	C	26	50	20120601	9	128	2.4	-0.00598921211431959	0.0229429669346079
5	C	26	50	20120601	9	130	2.44	-0.00664096304114094	0.0220376758003243
5	C	26	50	20120601	9	132	2.48	-0.00681335567439422	0.0203956748594597
5	C	26	50	20120601	9	134	2.52	-0.00796591851452486	0.0191725569047023
5	C	26	50	20120601	9	136	2.56	-0.00791734027865735	0.0191429574148419
5	C	26	50	20120601	9	138	2.6	-0.0104100543168996	0.01652724922308
5	C	26	50	20120601	9	140	2.64	-0.0115561824853214	0.0149625986930095
5	C	26	50	20120601	9	142	2.68	-0.0122260035259360	0.0150418441499771
5	C	26	50	20120601	9	144	2.72	-0.0127649391013529	0.0145082401596903
5	C	26	50	20120601	9	146	2.76	-0.0128633895784975	0.0137839011862462
5	C	26	50	20120601	9	148	2.8	-0.0124873431211948	0.0134277951401728
5	C	26	50	20120601	9	150	2.84	-0.0131431917318130	0.0117572624406874
5	C	26	50	20120601	9	152	2.88	-0.0140348180275502	0.0103471147423061
5	C	26	50	20120601	9	154	2.92	-0.0146390195588707	0.00945677538091073
5	C	26	50	20120601	9	156	2.96	-0.0142454014980554	0.0100416516839014
5	C	26	50	20120601	9	158	3	-0.0138328046912330	0.0100340856413427
5	C	26	50	20120601	9	160	3.04	-0.0133233978949984	0.0103327604746481
5	C	26	50	20120601	9	162	3.08	-0.0129989914459257	0.0087270765380653
5	C	26	50	20120601	9	164	3.12	-0.0123929309308776	0.0082608817443358
5	C	26	50	20120601	9	166	3.16	-0.0116830441593807	0.0077735921875565
5	C	26	50	20120601	9	168	3.2	-0.0111132366554506	0.0066670906367058
5	C	26	50	20120601	9	170	3.24	-0.010096466601579	0.0054840090678991
5	C	26	50	20120601	9	172	3.28	-0.00982857919752646	0.0043415719968751
5	C	26	50	20120601	9	174	3.32	-0.00915257804364431	0.0027614641125678
5	C	26	50	20120601	9	176	3.36	-0.00906434525948786	0.00138940825648900
5	C	26	50	20120601	9	178	3.4	-0.00879920850081415	0.0006358021333717
5	C	26	50	20120601	9	180	3.44	-0.00875109695542222	-0.0010409177504491
5	C	26	50	20120601	9	182	3.48	-0.00909838537993418	-0.0033701699140845
5	C	26	50	20120601	9	184	3.52	-0.00915858138021659	-0.0030177973918158
5	C	26	50	20120601	9	186	3.56	-0.00903314770830191	-0.0049136850224654
5	C	26	50	20120601	9	188	3.6	-0.00920285333578668	-0.0046041136736619
5	C	26	50	20120601	9	190	3.64	-0.00980007572317684	-0.0072297425735638
5	C	26	50	20120601	9	192	3.68	-0.00947834213773696	-0.0071366873211596
5	C	26	50	20120601	9	194	3.72	-0.00909629234386187	-0.0076042970355583
5	C	26	50	20120601	9	196	3.76	-0.00858293282072043	-0.0078394807509809
5	C	26	50	20120601	9	198	3.8	-0.00802156074713643	-0.0059889115939376
5	C	26	50	20120601	9	200	3.84	-0.00773695026770885	-0.0060595515613782
5	C	26	50	20120601	9	202	3.88	-0.0078243486658635	-0.006418196120796
5	C	26	50	20120601	9	204	3.92	-0.00737576012387876	-0.0068321364305026
5	C	26	50	20120601	9	206	3.96	-0.00697970961573617	-0.0067882250993909
5	C	26	50	20120601	9	208	4	-0.00574580828256565	-0.0061720522502649
5	C	26	50	20120601	9	210	4.04	-0.00475585878890448	-0.0068269745509999
5	C	26	50	20120601	9	212	4.08	-0.00394240314782748	-0.0051816784925351
5	C	26	50	20120601	9	214	4.12	-0.00313269517269076	-0.0043166747671096
5	C	26	50	20120601	9	216	4.16	-0.00147919667556414	-0.0041215132955021
5	C	26	50	20120601	9	218	4.2	0.000140360696065529	-0.0048001943840849
5	C	26	50	20120601	9	220	4.24	0.00116665547827969	-0.0036299326612212
5	C	26	50	20120601	9	222	4.28	0.00262690169210802	-0.0040199020510456
5	C	26	50	20120601	9	224	4.32	0.00311798735164208	-0.0052937549173531
5	C	26	50	20120601	9	226	4.36	0.00310257242381221	-0.0044489037351914
5	C	26	50	20120601	9	228	4.4	0.00405928789875761	-0.00620606408644
5	C	26	50	20120601	9	230	4.44	0.00491354360110908	-0.0059170695449691
5	C	26	50	20120601	9	232	4.48	0.0052005582435927	-0.0075860536806037
5	C	26	50	20120601	9	234	4.52	0.0049807187453218	-0.0074019937854608
5	C	26	50	20120601	9	236	4.56	0.00519256793696529	-0.0079888924138457
5	C	26	50	20120601	9	238	4.6	0.0050788651665505	-0.0066596730865712
5	C	26	50	20120601	9	240	4.64	0.00544026744241494	-0.0064568041510488
5	C	26	50	20120601	9	242	4.68	0.00525295485607862	-0.0061813860597766
5	C	26	50	20120601	9	244	4.72	0.00490739177211276	-0.0057330096498262
5	C	26	50	20120601	9	246	4.76	0.00507879445587238	-0.0055039070527218
5	C	26	50	20120601	9	248	4.8	0.00555948564572299	-0.0049662230563075
5	C	26	50	20120601	9	250	4.84	0.00577423397516934	-0.0038806020151518
5	C	26	50	20120601	9	252	4.88	0.0058259941915522	-0.0031384227376184
5	C	26	50	20120601	9	254	4.92	0.00621341799696431	-0.0028286392567806
5	C	26	50	20120601	9	256	4.96	0.0068128041311049	-0.00146812338337080
5	C	26	50	20120601	9	258	5	0.00712205021078903	-0.0011628371016613
5	C	26	50	20120601	9	260	5.04	0.00787400877510624	0.000841690414849699
5	C	26	50	20120601	9	262	5.08	0.00900092485228324	0.000960837907479702
5	C	26	50	20120601	9	264	5.12	0.00976915394363555	0.0026600437869422
5	C	26	50	20120601	9	266	5.16	0.0102823154768783	0.0036322590425312
5	C	26	50	20120601	9	268	5.2	0.0113336489102143	0.0038810262792204
5	C	26	50	20120601	9	270	5.24	0.0114782522469669	0.0047973659569601
5	C	26	50	20120601	9	272	5.28	0.0130494406863363	0.0055343098158856
5	C	26	50	20120601	9	274	5.32	0.0140599981000284	0.0076353673075236
5	C	26	50	20120601	9	276	5.36	0.0147830501391307	0.0083236296929915
5	C	26	50	20120601	9	278	5.4	0.0153616473339043	0.00907320530745609
5	C	26	50	20120601	9	280	5.44	0.0168400449788058	0.00951752999555028
5	C	26	50	20120601	9	282	5.48	0.0176783059257668	0.00930418173753067
5	C	26	50	20120601	9	284	5.52	0.0179983000285250	0.0103315654641879
5	C	26	50	20120601	9	286	5.56	0.0171447160776156	0.0110054735819977
5	C	26	50	20120601	9	288	5.6	0.0165160062252592	0.0110099071415157
5	C	26	50	20120601	9	290	5.64	0.0161440044187448	0.0120198748281523
5	C	26	50	20120601	9	292	5.68	0.0159537997656734	0.0128283877928288
5	C	26	50	20120601	9	294	5.72	0.0153764612209702	0.0131521861300697
5	C	26	50	20120601	9	296	5.76	0.0152804856175598	0.0138682519541739
5	C	26	50	20120601	9	298	5.8	0.0146375629189014	0.0146729182579608
5	C	26	50	20120601	9	300	5.84	0.0141733685302560	0.0150484838826524
5	C	26	50	20120601	9	302	5.88	0.0137522581577882	0.0155785735522367
5	C	26	50	20120601	9	304	5.92	0.0142272712801858	0.0157505207082178
5	C	26	50	20120601	9	306	5.96	0.0131853706513109	0.0174475274855909
5	C	26	50	20120601	9	308	6	0.0133929418469282	0.0189595409868699
5	C	26	50	20120601	9	310	6.04	0.0132012664117519	0.0199495965465482
5	C	26	50	20120601	9	312	6.08	0.0127329495905720	0.0199901137651102
5	C	26	50	20120601	9	314	6.12	0.0120015183361127	0.0214058829624019
5	C	26	50	20120601	9	316	6.16	0.0117485084587364	0.0220509128392681
5	C	26	50	20120601	9	318	6.2	0.0113729923315195	0.0221532029062345
5	C	26	50	20120601	9	320	6.24	0.0110863029581551	0.0222020215584077
5	C	26	50	20120601	9	322	6.28	0.0105985619136962	0.0233404422629146
5	C	26	50	20120601	9	324	6.32	0.00983409463041975	0.023346891076759
5	C	26	50	20120601	9	326	6.36	0.00988810344636675	0.0234778613947704
5	C	26	50	20120601	9	328	6.4	0.00956209893596855	0.0240127452483311
5	C	26	50	20120601	9	330	6.44	0.00922035422862105	0.0227582812499637
5	C	26	50	20120601	9	332	6.48	0.00830572574929187	0.0228318627816139
5	C	26	50	20120601	9	334	6.52	0.00803650898449072	0.0228644957595657
5	C	26	50	20120601	9	336	6.56	0.00803568166955673	0.0229159660621683
5	C	26	50	20120601	9	338	6.6	0.00748010787157846	0.0233679487167027
5	C	26	50	20120601	9	340	6.64	0.00759837855179972	0.0234662789856945
5	C	26	50	20120601	9	342	6.68	0.00748719308152595	0.0231808624045364
5	C	26	50	20120601	9	344	6.72	0.00739642178402503	0.0235149491454436
5	C	26	50	20120601	9	346	6.76	0.00695023740509632	0.0230640978617591
5	C	26	50	20120601	9	348	6.8	0.00643257867272527	0.0227319839487714
5	C	26	50	20120601	9	350	6.84	0.00629211898171038	0.0232328701082926
5	C	26	50	20120601	9	352	6.88	0.00653132613471797	0.0229194026011248
5	C	26	50	20120601	9	354	6.92	0.0061644225680959	0.02272940300902
5	C	26	50	20120601	9	356	6.96	0.0062647185939394	0.0221457570718286
5	C	26	50	20120601	9	358	7	0.00605477859060511	0.0223625135845336
5	C	26	50	20120601	9	360	7.04	0.00471396271211918	0.0223804175282332
5	C	26	50	20120601	9	362	7.08	0.00400672865171202	0.0220042650049132
5	C	26	50	20120601	9	364	7.12	0.00325635754211857	0.0215839784118455
5	C	26	50	20120601	9	366	7.16	0.00224322130999552	0.0219134130972392
5	C	26	50	20120601	9	368	7.2	0.00161035791240643	0.022353137348615
5	C	26	50	20120601	9	370	7.24	0.00070497131870737	0.0227858796276334
5	C	26	50	20120601	9	372	7.28	0.00074525519203156	0.0231251423901789
5	C	26	50	20120601	9	374	7.32	0.00104130665917875	0.023564283985567
5	C	26	50	20120601	9	376	7.36	0.00115817019690545	0.0231696123356477
5	C	26	50	20120601	9	378	7.4	0.00176491731263819	0.0235403130656847
5	C	26	50	20120601	9	380	7.44	0.00197202888884773	0.0240333220556636
5	C	26	50	20120601	9	382	7.48	0.00208233047564502	0.024387886608954
5	C	26	50	20120601	9	384	7.52	0.00228123254212498	0.024682629928556
5	C	26	50	20120601	9	386	7.56	0.00270119033053948	0.0252219756259060
5	C	26	50	20120601	9	388	7.6	0.00281801851292713	0.0254988362150118
5	C	26	50	20120601	9	390	7.64	0.00358666479728034	0.0255607999822472
5	C	26	50	20120601	9	392	7.68	0.00387111264214825	0.0262525696173498
5	C	26	50	20120601	9	394	7.72	0.00369286516474675	0.0263531909123126
5	C	26	50	20120601	9	396	7.76	0.00344959214774733	0.0262012053807644
5	C	26	50	20120601	9	398	7.8	0.00342376860809839	0.0260340311955563
5	C	26	50	20120601	9	400	7.84	0.00334176543468419	0.0255249213841698
5	C	26	50	20120601	9	402	7.88	0.00313851466149993	0.0250955520044977
5	C	26	50	20120601	9	404	7.92	0.00294735541427396	0.02603111084455
5	C	26	50	20120601	9	406	7.96	0.00240962192038502	0.0263944576640627
5	C	26	50	20120601	9	408	8	0.00227161588990085	0.0263183517612036
5	C	26	50	20120601	9	410	8.04	0.00177471781262543	0.0263094422157606
5	C	26	50	20120601	9	412	8.08	0.00106887675257721	0.0257521501483041
5	C	26	50	20120601	9	414	8.12	-1.89646038714221e-05	0.025846379197965
5	C	26	50	20120601	9	416	8.16	-0.000672232274738426	0.0262163798922887
5	C	26	50	20120601	9	418	8.2	-0.00042655509468297	0.025747568096362
5	C	26	50	20120601	9	420	8.24	-0.00072015997236725	0.0258543412203212
5	C	26	50	20120601	9	422	8.28	-0.00120398364525852	0.0259685036101437
5	C	26	50	20120601	9	424	8.32	-0.000928975675919448	0.0258698904984395
5	C	26	50	20120601	9	426	8.36	-0.000198548513089368	0.0256326420312157
5	C	26	50	20120601	9	428	8.4	0.000220815305628936	0.0257416566836713
5	C	26	50	20120601	9	430	8.44	0.000173580572645675	0.0261923241195927
5	C	26	50	20120601	9	432	8.48	-0.00017911014767455	0.0266284110136861
5	C	26	50	20120601	9	434	8.52	-0.000245967093835739	0.0261519553934548
5	C	26	50	20120601	9	436	8.56	-0.000769318035795338	0.0267036613173399
5	C	26	50	20120601	9	438	8.6	-0.00196002221570318	0.0254846870083203
5	C	26	50	20120601	9	440	8.64	-0.00189880091058805	0.0252756379595303
5	C	26	50	20120601	9	442	8.68	-0.00318526149080417	0.0251304335820136
5	C	26	50	20120601	9	444	8.72	-0.00386969135751806	0.0246734375404006
5	C	26	50	20120601	9	446	8.76	-0.00443824268625145	0.0235259354635029
5	C	26	50	20120601	9	448	8.8	-0.00504502162178934	0.023048486358244
5	C	26	50	20120601	9	450	8.84	-0.00553190848125671	0.0217238759529693
5	C	26	50	20120601	9	452	8.88	-0.00606518720242417	0.0225987721022636
5	C	26	50	20120601	9	454	8.92	-0.00613446952484483	0.0219200910136808
5	C	26	50	20120601	9	456	8.96	-0.00707497811236544	0.0222814508631383
5	C	26	50	20120601	9	458	9	-0.00752982454936368	0.0219245104310632
5	C	26	50	20120601	9	460	9.04	-0.00768034636987486	0.0209950397803969
5	C	26	50	20120601	9	462	9.08	-0.00833280793901131	0.0210851817528626
5	C	26	50	20120601	9	464	9.12	-0.0090665797169164	0.0207619561721144
5	C	26	50	20120601	9	466	9.16	-0.00915955011650681	0.0209278151387095
5	C	26	50	20120601	9	468	9.2	-0.00936927091673893	0.0200654630637134
5	C	26	50	20120601	9	470	9.24	-0.0100502218180894	0.0190685485682576
5	C	26	50	20120601	9	472	9.28	-0.0103175435367170	0.0185941435576917
5	C	26	50	20120601	9	474	9.32	-0.0107619742908283	0.0181818295935819
5	C	26	50	20120601	9	476	9.36	-0.0118971918016164	0.0158381807358815
5	C	26	50	20120601	9	478	9.4	-0.0126667431826495	0.0156200453649533
5	C	26	50	20120601	9	480	9.44	-0.0134814079763224	0.0149025511851511
5	C	26	50	20120601	9	482	9.48	-0.0138505318582374	0.0153811351967938
5	C	26	50	20120601	9	484	9.52	-0.0135577542954872	0.0158811657571099
5	C	26	50	20120601	9	486	9.56	-0.0126480048529482	0.0153665475838979
5	C	26	50	20120601	9	488	9.6	-0.0124577436313342	0.0158179150555327
5	C	26	50	20120601	9	490	9.64	-0.0122516927152965	0.0163506493044787
5	C	26	50	20120601	9	492	9.68	-0.0119439881283953	0.0163901341471401
5	C	26	50	20120601	9	494	9.72	-0.0118917753636725	0.0150955347678726
5	C	26	50	20120601	9	496	9.76	-0.0115121297328535	0.0150620886171224
5	C	26	50	20120601	9	498	9.8	-0.0112247120395046	0.0138798980028601
5	C	26	50	20120601	9	500	9.84	-0.0109476181051610	0.0119609021226013
5	C	26	50	20120601	9	502	9.88	-0.0107218671941994	0.0111785167534897
5	C	26	50	20120601	9	504	9.92	-0.00992872248830523	0.00923377794375506
5	C	26	50	20120601	9	506	9.96	-0.0096147713200991	0.00902546852865818
5	C	26	50	20120601	9	508	10	-0.0094281495770880	0.0085431347297549
5	C	26	50	20120601	9	510	10.04	-0.0093918346941266	0.0079820051937968
5	C	26	50	20120601	9	512	10.08	-0.0095013655345324	0.0067461946723171
5	C	26	50	20120601	9	514	10.12	-0.00927313974983662	0.0057139884774122
5	C	26	50	20120601	9	516	10.16	-0.00921838847176935	0.0047800206276176
5	C	26	50	20120601	9	518	10.2	-0.00916918091086657	0.0047417025111451
5	C	26	50	20120601	9	520	10.24	-0.00906093700480254	0.0049110687273749
5	C	26	50	20120601	9	522	10.28	-0.00854308735360057	0.004660222596749
5	C	26	50	20120601	9	524	10.32	-0.00826866628288988	0.0047826298516402
5	C	26	50	20120601	9	526	10.36	-0.0074465839390824	0.004385660104682
5	C	26	50	20120601	9	528	10.4	-0.00697195972541437	0.0038431536400201
5	C	26	50	20120601	9	530	10.44	-0.00634962797622428	0.002613558587147
5	C	26	50	20120601	9	532	10.48	-0.00642605207713492	0.002602018604478
5	C	26	50	20120601	9	534	10.52	-0.00628113054233073	0.0023626276037073
5	C	26	50	20120601	9	536	10.56	-0.00597791608349013	0.0014777471066627
5	C	26	50	20120601	9	538	10.6	-0.00585800491553652	0.00096765441685030
5	C	26	50	20120601	9	540	10.64	-0.00577741595568469	-0.000788636193057399
5	C	26	50	20120601	9	542	10.68	-0.00574354554086585	-0.0010459523507312
5	C	26	50	20120601	9	544	10.72	-0.00558154737729601	-0.00116114004538650
5	C	26	50	20120601	9	546	10.76	-0.00514038345651373	-0.0022310633159998
5	C	26	50	20120601	9	548	10.8	-0.00495406081967107	-0.002228164178197
5	C	26	50	20120601	9	550	10.84	-0.0050974620748957	-0.0028118101153883
5	C	26	50	20120601	9	552	10.88	-0.00469653252996293	-0.0039717480792468
5	C	26	50	20120601	9	554	10.92	-0.00482968073686036	-0.0040493176931429
5	C	26	50	20120601	9	556	10.96	-0.00460121453585899	-0.0032876929791269
5	C	26	50	20120601	9	558	11	-0.00437635457944166	-0.0024780557146683
5	C	26	50	20120601	9	560	11.04	-0.00401869996951751	-0.0028109615872509
5	C	26	50	20120601	9	562	11.08	-0.00385896454764746	-0.0026301543833015
5	C	26	50	20120601	9	564	11.12	-0.00363693301835489	-0.0021061882584423
5	C	26	50	20120601	9	566	11.16	-0.00287530830433886	-0.0017730702538253
5	C	26	50	20120601	9	568	11.2	-0.00238528330497658	-0.0023886774175263
5	C	26	50	20120601	9	570	11.24	-0.00162669915011965	-0.0024527412919018
5	C	26	50	20120601	9	572	11.28	-0.000975241672612487	-0.0018997130783358
5	C	26	50	20120601	9	574	11.32	-0.000568867405464578	-0.0016640343881663
5	C	26	50	20120601	9	576	11.36	0.000350442120756052	-0.0006530838231039
5	C	26	50	20120601	9	578	11.4	0.000329794602745407	-0.0008865704822517
5	C	26	50	20120601	9	580	11.44	0.00130673333163274	-0.000498793123448998
5	C	26	50	20120601	9	582	11.48	0.00210222846046761	0.000261063823614002
5	C	26	50	20120601	9	584	11.52	0.00263305352110435	0.000812253559549
5	C	26	50	20120601	9	586	11.56	0.00398411537684967	0.000653501016104802
5	C	26	50	20120601	9	588	11.6	0.00503031521495423	0.000520246743190199
5	C	26	50	20120601	9	590	11.64	0.0056049596828211	0.0011424087867528
5	C	26	50	20120601	9	592	11.68	0.00565985238224461	0.00112517659449520
5	C	26	50	20120601	9	594	11.72	0.00671670831954165	0.0003524644461502
5	C	26	50	20120601	9	596	11.76	0.00672616940827392	0.000408736003797001
5	C	26	50	20120601	9	598	11.8	0.00686364510867221	0.000457257671122101
5	C	26	50	20120601	9	600	11.84	0.00706698780573803	0.000733432366650102
5	C	26	50	20120601	9	602	11.88	0.00738491715669512	0.00113960864389930
5	C	26	50	20120601	9	604	11.92	0.00727769855546381	0.001148638397495
5	C	26	50	20120601	9	606	11.96	0.00760291110626713	0.000958652947525802
5	C	26	50	20120601	9	608	12	0.00727031636066822	0.001842423286924
5	C	26	50	20120601	9	610	12.04	0.00745472273813386	0.00119824193819530
5	C	26	50	20120601	9	612	12.08	0.00739249027032163	0.0019429597290731
5	C	26	50	20120601	9	614	12.12	0.00745180945819537	0.0015788633763723
5	C	26	50	20120601	9	616	12.16	0.00764291213687884	0.0016786078589265
5	C	26	50	20120601	9	618	12.2	0.00787600281622918	0.002035725067697
5	C	26	50	20120601	9	620	12.24	0.00848841385727923	0.0025171799328713
5	C	26	50	20120601	9	622	12.28	0.00830512470852786	0.0025955202931589
5	C	26	50	20120601	9	624	12.32	0.00851637285940734	0.0029010964886487
5	C	26	50	20120601	9	626	12.36	0.00884915145276935	0.0034346934078677
5	C	26	50	20120601	9	628	12.4	0.00898527657921558	0.0042297006330235
5	C	26	50	20120601	9	630	12.44	0.00909605192755626	0.0049357184697671
5	C	26	50	20120601	9	632	12.48	0.00901730144533552	0.0061311744072445
5	C	26	50	20120601	9	634	12.52	0.00890108844584751	0.0057602615451731
5	C	26	50	20120601	9	636	12.56	0.0088693817777791	0.0076728156826552
5	C	26	50	20120601	9	638	12.6	0.00875825994711564	0.0080098581299078
5	C	26	50	20120601	9	640	12.64	0.00841836927374845	0.00953969920735404
5	C	26	50	20120601	9	642	12.68	0.00837962873168487	0.00977093203434748
5	C	26	50	20120601	9	644	12.72	0.00769008464446537	0.0112457003829838
5	C	26	50	20120601	9	646	12.76	0.00728371603417171	0.0119326602777607
5	C	26	50	20120601	9	648	12.8	0.00760754831253815	0.0108335108696674
5	C	26	50	20120601	9	650	12.84	0.0068512389201963	0.012293769104311
5	C	26	50	20120601	9	652	12.88	0.00678759506724882	0.0123903132215735
5	C	26	50	20120601	9	654	12.92	0.0069935964858119	0.0125225492607232
5	C	26	50	20120601	9	656	12.96	0.00664172105961038	0.0124467848904394
5	C	26	50	20120601	9	658	13	0.00649672952123486	0.0128739558751288
5	C	26	50	20120601	9	660	13.04	0.00658643096617584	0.0131794663096879
5	C	26	50	20120601	9	662	13.08	0.0064311078906204	0.0138828395670698
5	C	26	50	20120601	9	664	13.12	0.00648671476789291	0.0140359847537392
5	C	26	50	20120601	9	666	13.16	0.00683786399543015	0.0145870330683179
5	C	26	50	20120601	9	668	13.2	0.00674204395551156	0.0142273066355248
5	C	26	50	20120601	9	670	13.24	0.00667618402991185	0.0144932070695222
5	C	26	50	20120601	9	672	13.28	0.00679817409180215	0.0159164857408301
5	C	26	50	20120601	9	674	13.32	0.00694817265329525	0.0158635587982583
5	C	26	50	20120601	9	676	13.36	0.00699329313700277	0.0163557121890320
5	C	26	50	20120601	9	678	13.4	0.00705312851282677	0.0173951591573762
5	C	26	50	20120601	9	680	13.44	0.00714974051234029	0.0173377915842185
5	C	26	50	20120601	9	682	13.48	0.00716940515192509	0.0183568102376543
5	C	26	50	20120601	9	684	13.52	0.00693971565619226	0.0191935509050357
5	C	26	50	20120601	9	686	13.56	0.00677725787321465	0.0200322007607264
5	C	26	50	20120601	9	688	13.6	0.00658652996112521	0.0207012156996105
5	C	26	50	20120601	9	690	13.64	0.00649087255576629	0.0214062435868603
5	C	26	50	20120601	9	692	13.68	0.00621276745872562	0.0212831787226626
5	C	26	50	20120601	9	694	13.72	0.00620034359258017	0.0221978566994665
5	C	26	50	20120601	9	696	13.76	0.00635843852671786	0.0223293078500891
5	C	26	50	20120601	9	698	13.8	0.00676404204747428	0.023105180765746
5	C	26	50	20120601	9	700	13.84	0.00692536845960199	0.0227063230436821
5	C	26	50	20120601	9	702	13.88	0.00705937933677246	0.0235733208102305
5	C	26	50	20120601	9	704	13.92	0.00743763196723258	0.0231365055961526
5	C	26	50	20120601	9	706	13.96	0.0079355553493407	0.0232566501093440
5	C	26	50	20120601	9	708	14	0.00817310787248033	0.0236314520587119
5	C	26	50	20120601	9	710	14.04	0.00805243302920304	0.0239529735121174
5	C	26	50	20120601	9	712	14.08	0.00781056008363037	0.0232432928622473
5	C	26	50	20120601	9	714	14.12	0.00767109741317695	0.0239763575333713
5	C	26	50	20120601	9	716	14.16	0.00747115589972864	0.0230684041420565
5	C	26	50	20120601	9	718	14.2	0.00740990631034226	0.0242161798692785
5	C	26	50	20120601	9	720	14.24	0.00700944345588507	0.024327223918196
5	C	26	50	20120601	9	722	14.28	0.0071421744697816	0.0235911752564555
5	C	26	50	20120601	9	724	14.32	0.00668830384014139	0.0238015324527907
5	C	26	50	20120601	9	726	14.36	0.00698363405837176	0.0238177251980799
5	C	26	50	20120601	9	728	14.4	0.00649975381693799	0.0235452981684921
5	C	26	50	20120601	9	730	14.44	0.00612667013704835	0.0235230950155629
5	C	26	50	20120601	9	732	14.48	0.00607454929620709	0.0235986069487258
5	C	26	50	20120601	9	734	14.52	0.00547531165449055	0.0236467679915924
5	C	26	50	20120601	9	736	14.56	0.00500181244771138	0.0236174577084054
5	C	26	50	20120601	9	738	14.6	0.00421298250739598	0.0240206033259904
5	C	26	50	20120601	9	740	14.64	0.00377019931208478	0.0243772891996244
5	C	26	50	20120601	9	742	14.68	0.00340166162169138	0.0240344774681441
5	C	26	50	20120601	9	744	14.72	0.00319019709613685	0.0243811690945327
5	C	26	50	20120601	9	746	14.76	0.00268569762096369	0.0243133646252848
5	C	26	50	20120601	9	748	14.8	0.0025540774718204	0.0228210009143481
5	C	26	50	20120601	9	750	14.84	0.00286635633248904	0.0240697592680982
5	C	26	50	20120601	9	752	14.88	0.00285211520191594	0.02374307593519
5	C	26	50	20120601	9	754	14.92	0.00265432329308244	0.0235629899801574
5	C	26	50	20120601	9	756	14.96	0.00233421605323929	0.0239674409168605
5	C	26	50	20120601	9	758	15	0.00249305344949722	0.0235114348247411
5	C	26	50	20120601	9	760	15.04	0.00190467696793971	0.0246280624982518
5	C	26	50	20120601	9	762	15.08	0.00172647898801289	0.0244138727831626
5	C	26	50	20120601	9	764	15.12	0.00136649092571082	0.0245148334893804
5	C	26	50	20120601	9	766	15.16	0.0014550984764613	0.0249040462749489
5	C	26	50	20120601	9	768	15.2	0.00075809625117791	0.0242283421059149
5	C	26	50	20120601	9	770	15.24	0.000255060487041801	0.0247826996802295
5	C	26	50	20120601	9	772	15.28	-0.000134548278324174	0.0239532987812368
5	C	26	50	20120601	9	774	15.32	-0.000124966981439097	0.0238912501611876
5	C	26	50	20120601	9	776	15.36	0.000101887016101171	0.0238935270450231
5	C	26	50	20120601	9	778	15.4	-0.000260858762647527	0.0240980223261422
5	C	26	50	20120601	9	780	15.44	4.8069118985063e-05	0.0241277420241555
5	C	26	50	20120601	9	782	15.48	-0.000376916198643676	0.0237515187901574
5	C	26	50	20120601	9	784	15.52	-0.000696181981417214	0.0234646809243690
5	C	26	50	20120601	9	786	15.56	-0.000884109750653163	0.0230184894743725
5	C	26	50	20120601	9	788	15.6	-0.00212178703403522	0.0223420004168114
5	C	26	50	20120601	9	790	15.64	-0.00239796172956325	0.0223193800708812
5	C	26	50	20120601	9	792	15.68	-0.00230102446093039	0.0221853338383717
5	C	26	50	20120601	9	794	15.72	-0.00250659878699763	0.0217290618741025
5	C	26	50	20120601	9	796	15.76	-0.00291993593461988	0.0216458587404807
5	C	26	50	20120601	9	798	15.8	-0.00303962931368489	0.0215471522906813
5	C	26	50	20120601	9	800	15.84	-0.0031110973031662	0.0203260418120756
5	C	26	50	20120601	9	802	15.88	-0.00302152030901871	0.0201414452228858
5	C	26	50	20120601	9	804	15.92	-0.00296063770805176	0.0200376567966501
5	C	26	50	20120601	9	806	15.96	-0.0029098363284642	0.0192437484154322
5	C	26	50	20120601	9	808	16	-0.00306068341809472	0.0181098390521892
5	C	26	50	20120601	9	810	16.04	-0.00312842424773239	0.0193048212281233
5	C	26	50	20120601	9	812	16.08	-0.00342510503991483	0.0183227276908011
5	C	26	50	20120601	9	814	16.12	-0.00375679468883382	0.0182217811267189
5	C	26	50	20120601	9	816	16.16	-0.00398124452331805	0.0170246493461701
5	C	26	50	20120601	9	818	16.2	-0.00438334786550759	0.0174558006349308
5	C	26	50	20120601	9	820	16.24	-0.00420910261248761	0.0166252895782915
5	C	26	50	20120601	9	822	16.28	-0.00425768721231615	0.0162306596476723
5	C	26	50	20120601	9	824	16.32	-0.00430078607773625	0.0164758354890199
5	C	26	50	20120601	9	826	16.36	-0.00430600240446107	0.0160788919050127
5	C	26	50	20120601	9	828	16.4	-0.00434302863684434	0.0169798329183785
5	C	26	50	20120601	9	830	16.44	-0.00416327572910569	0.0145129855532988
5	C	26	50	20120601	9	832	16.48	-0.00448137619990383	0.0137444184649051
5	C	26	50	20120601	9	834	16.52	-0.00465593752965501	0.0133677759165857
5	C	26	50	20120601	9	836	16.56	-0.00465803056572732	0.0125351435396029
5	C	26	50	20120601	9	838	16.6	-0.00499128292063273	0.0111421078253264
5	C	26	50	20120601	9	840	16.64	-0.0054376794315958	0.0109128779490013
5	C	26	50	20120601	9	842	16.68	-0.00594055963224005	0.0108762356756002
5	C	26	50	20120601	9	844	16.72	-0.00611498873302314	0.00992954697481206
5	C	26	50	20120601	9	846	16.76	-0.00679381831403004	0.0100499036200378
5	C	26	50	20120601	9	848	16.8	-0.00736559899943311	0.0103122543779937
5	C	26	50	20120601	9	850	16.84	-0.00774176707910229	0.0119190852417755
5	C	26	50	20120601	9	852	16.88	-0.00805713274371351	0.0111569474510791
5	C	26	50	20120601	9	854	16.92	-0.00812012718979315	0.0114842584119662
5	C	26	50	20120601	9	856	16.96	-0.00786765259225015	0.0124028092126107
5	C	26	50	20120601	9	858	17	-0.00795948667124319	0.0127513937638525
5	C	26	50	20120601	9	860	17.04	-0.00817857875764637	0.0120570594524546
5	C	26	50	20120601	9	862	17.08	-0.00780848472522758	0.0123776390396275
5	C	26	50	20120601	9	864	17.12	-0.00761603430101916	0.0123881989722978
5	C	26	50	20120601	9	866	17.16	-0.00756928322907423	0.0124269936787408
5	C	26	50	20120601	9	868	17.2	-0.00734688046872154	0.0129419194434026
5	C	26	50	20120601	9	870	17.24	-0.00733305087429509	0.0138525753968350
5	C	26	50	20120601	9	872	17.28	-0.00735548737246214	0.0138428243943225
5	C	26	50	20120601	9	874	17.32	-0.0075167218607083	0.0136374240165234
5	C	26	50	20120601	9	876	17.36	-0.00750210596354117	0.0151075626542205
5	C	26	50	20120601	9	878	17.4	-0.00760598702076529	0.0156953593082175
5	C	26	50	20120601	9	880	17.44	-0.0075080244472997	0.0170017815128665
5	C	26	50	20120601	9	882	17.48	-0.00779540678530954	0.0163990578347187
5	C	26	50	20120601	9	884	17.52	-0.00785749783176553	0.0172045868087786
5	C	26	50	20120601	9	886	17.56	-0.00760368892372643	0.0181469480160659
5	C	26	50	20120601	9	888	17.6	-0.00764289092367541	0.0173864970993067
5	C	26	50	20120601	9	890	17.64	-0.00760453038079604	0.0184549142324761
5	C	26	50	20120601	9	892	17.68	-0.00748199584668422	0.0190999016829354
5	C	26	50	20120601	9	894	17.72	-0.00716939808085727	0.0189381439356712
5	C	26	50	20120601	9	896	17.76	-0.0072462888722435	0.0187955912085840
5	C	26	50	20120601	9	898	17.8	-0.00673406071995197	0.0193071688226368
5	C	26	50	20120601	9	900	17.84	-0.00641843653710154	0.0187846451956112
5	C	26	50	20120601	9	902	17.88	-0.00565824724985132	0.0191094829798205
5	C	26	50	20120601	9	904	17.92	-0.00535191445010568	0.0198361341924390
5	C	26	50	20120601	9	906	17.96	-0.00489006765597369	0.0199136260245893
5	C	26	50	20120601	9	908	18	-0.00444055280410559	0.0193192957039342
5	C	26	50	20120601	9	910	18.04	-0.00412622262666473	0.0205260936341818
5	C	26	50	20120601	9	912	18.08	-0.00387159347475945	0.0205548587380405
5	C	26	50	20120601	9	914	18.12	-0.00387174903825132	0.0207029976086991
5	C	26	50	20120601	9	916	18.16	-0.00318148624769941	0.020423336169633
5	C	26	50	20120601	9	918	18.2	-0.00271272394924741	0.0202782873556082
5	C	26	50	20120601	9	920	18.24	-0.00243148000520506	0.0197892657407684
5	C	26	50	20120601	9	922	18.28	-0.0021146353560503	0.0198293912221736
5	C	26	50	20120601	9	924	18.32	-0.00182245459142333	0.0206003681304776
5	C	26	50	20120601	9	926	18.36	-0.00114245121315967	0.0203642015366291
5	C	26	50	20120601	9	928	18.4	-0.00103866349403067	0.0206909541660019
5	C	26	50	20120601	9	930	18.44	-0.00110870100649363	0.0210754448924856
5	C	26	50	20120601	9	932	18.48	-0.000486772308168818	0.0211457171643999
5	C	26	50	20120601	9	934	18.52	-0.000516541503656771	0.0213160026194453
5	C	26	50	20120601	9	936	18.56	0.000205353001644731	0.0209661028495904
5	C	26	50	20120601	9	938	18.6	0.000164586174388983	0.0218621294708269
5	C	26	50	20120601	9	940	18.64	0.00115972583182406	0.0224311100133765
5	C	26	50	20120601	9	942	18.68	0.00203649086434104	0.0210968186091606
5	C	26	50	20120601	9	944	18.72	0.00261250287672272	0.0210132923277397
5	C	26	50	20120601	9	946	18.76	0.00267736012490672	0.0215678181934682
5	C	26	50	20120601	9	948	18.8	0.00352913176113588	0.0223650478552373
5	C	26	50	20120601	9	950	18.84	0.00502617864028429	0.0216144370364451
5	C	26	50	20120601	9	952	18.88	0.00575094894886487	0.0228642058457854
5	C	26	50	20120601	9	954	18.92	0.00600039500806405	0.0235204787204725
5	C	26	50	20120601	9	956	18.96	0.0058941097877839	0.0235223808377139
5	C	26	50	20120601	9	958	19	0.0057775998034478	0.0236575018725308
5	C	26	50	20120601	9	960	19.04	0.00568746065940926	0.0244543093915515
5	C	26	50	20120601	9	962	19.08	0.00590904706498308	0.0251991823923679
5	C	26	50	20120601	9	964	19.12	0.00604917759779133	0.0246507825462381
5	C	26	50	20120601	9	966	19.16	0.00598211064091613	0.0244918864601174
5	C	26	50	20120601	9	968	19.2	0.00609347218077842	0.0241367569285088
5	C	26	50	20120601	9	970	19.24	0.00576291319560255	0.0242147373714449
5	C	26	50	20120601	9	972	19.28	0.00582822864898075	0.0235191210754526
5	C	26	50	20120601	9	974	19.32	0.00582114343903327	0.0240583889910567
5	C	26	50	20120601	9	976	19.36	0.00591674286163612	0.0244325347453317
5	C	26	50	20120601	9	978	19.4	0.00575057276805728	0.0242665626416516
5	C	26	50	20120601	9	980	19.44	0.00599048137099182	0.0230512426604771
5	C	26	50	20120601	9	982	19.48	0.00658324191459269	0.0228236179165453
5	C	26	50	20120601	9	984	19.52	0.00755687845481188	0.0228191560727560
5	C	26	50	20120601	9	986	19.56	0.00733435902184029	0.0236319399623909
5	C	26	50	20120601	9	988	19.6	0.00814294976826273	0.0234584442425590
5	C	26	50	20120601	9	990	19.64	0.00825356248204374	0.0234822949542884
5	C	26	50	20120601	9	992	19.68	0.00913270127202516	0.0236193534616858
5	C	26	50	20120601	9	994	19.72	0.00909055770786644	0.0242841752573574
5	C	26	50	20120601	9	996	19.76	0.00979530275240385	0.0241295592885831
5	C	26	50	20120601	9	998	19.8	0.00995394215876305	0.0239697885113740
5	C	26	50	20120601	9	1000	19.84	0.0105346253185412	0.0242503614110810
5	C	26	50	20120601	9	1002	19.88	0.0107018490012240	0.0230248817196744
5	C	26	50	20120601	9	1004	19.92	0.0110868898567836	0.0237611707977206
5	C	26	50	20120601	9	1006	19.96	0.0118980332586861	0.0226292837598718
5	C	26	50	20120601	9	1008	20	0.0127098837673698	0.0220514855957609
5	C	26	50	20120601	9	1010	20.04	0.0129879110826646	0.0224207438279643
5	C	26	50	20120601	9	1012	20.08	0.0124392103625994	0.0217684943908622
5	C	26	50	20120601	9	1014	20.12	0.0120653064388435	0.0220472217418703
5	C	26	50	20120601	9	1016	20.16	0.0119331340393041	0.0223895462767783
5	C	26	50	20120601	9	1018	20.2	0.0119023536811191	0.0219461408274997
5	C	26	50	20120601	9	1020	20.24	0.0116439344368667	0.0229928427114189
5	C	26	50	20120601	9	1022	20.28	0.0121229851389849	0.0216712035688387
5	C	26	50	20120601	9	1024	20.32	0.0121911997301661	0.0207428642890223
5	C	26	50	20120601	9	1026	20.36	0.0122571798639185	0.0199293874347419
5	C	26	50	20120601	9	1028	20.4	0.0125637672221053	0.0200281985363449
5	C	26	50	20120601	9	1030	20.44	0.0126266855834953	0.0194411584866038
5	C	26	50	20120601	9	1032	20.48	0.0127738486467960	0.0183559051409743
5	C	26	50	20120601	9	1034	20.52	0.0124961183163493	0.0175679124150879
5	C	26	50	20120601	9	1036	20.56	0.0129579580394135	0.0165721222194141
5	C	26	50	20120601	9	1038	20.6	0.0131588824312876	0.0155224575580817
5	C	26	50	20120601	9	1040	20.64	0.0131965287963179	0.0143676390473191
5	C	26	50	20120601	9	1042	20.68	0.0130877757733716	0.0140614618110653
5	C	26	50	20120601	9	1044	20.72	0.0131408370662317	0.0128601156741006
5	C	26	50	20120601	9	1046	20.76	0.0128215571413225	0.0126367194287204
5	C	26	50	20120601	9	1048	20.8	0.0127339112557946	0.0124957576918908
5	C	26	50	20120601	9	1050	20.84	0.0123083319684695	0.0110970580522970
5	C	26	50	20120601	9	1052	20.88	0.0121334503193465	0.0107598246862135
5	C	26	50	20120601	9	1054	20.92	0.0118765089282668	0.0097571684836944
5	C	26	50	20120601	9	1056	20.96	0.0124275148164386	0.0082094814453045
5	C	26	50	20120601	9	1058	21	0.0120288975106803	0.0078284003877197
5	C	26	50	20120601	9	1060	21.04	0.0121527868613849	0.0071565117668769
5	C	26	50	20120601	9	1062	21.08	0.0119105221786554	0.006520671449739
5	C	26	50	20120601	9	1064	21.12	0.0116921499269555	0.0059818384048053
5	C	26	50	20120601	9	1066	21.16	0.0118453184481487	0.0046065249077857
5	C	26	50	20120601	9	1068	21.2	0.0114294265237260	0.0043901785170138
5	C	26	50	20120601	9	1070	21.24	0.0111747478743460	0.0042961545283194
5	C	26	50	20120601	9	1072	21.28	0.0113670102081506	0.0038302418701956
5	C	26	50	20120601	9	1074	21.32	0.0114252475226492	0.002703651062138
5	C	26	50	20120601	9	1076	21.36	0.0115635858933205	0.0019511763098705
5	C	26	50	20120601	9	1078	21.4	0.0113985047441846	0.0016547147207902
5	C	26	50	20120601	9	1080	21.44	0.0114840222383014	0.0013977096901002
5	C	26	50	20120601	9	1082	21.48	0.0110512021775371	0.0015782340513371
5	C	26	50	20120601	9	1084	21.52	0.0103677269049777	0.0008145728697912
5	C	26	50	20120601	9	1086	21.56	0.0100854074515213	0.0012113587689863
5	C	26	50	20120601	9	1088	21.6	0.00975921202229205	0.00114198452268400
5	C	26	50	20120601	9	1090	21.64	0.00951127210053685	0.00137148309958600
5	C	26	50	20120601	9	1092	21.68	0.00885753066812642	0.0011025491774973
5	C	26	50	20120601	9	1094	21.72	0.00853339999069832	0.000221076935137902
5	C	26	50	20120601	9	1096	21.76	0.00811556352262737	-0.0008376811194005
5	C	26	50	20120601	9	1098	21.8	0.00837372820843858	-0.0014320043689878
5	C	26	50	20120601	9	1100	21.84	0.00774463651842035	-0.0033934266561177
5	C	26	50	20120601	9	1102	21.88	0.00794435882876649	-0.0032570611133659
5	C	26	50	20120601	9	1104	21.92	0.00761511576931041	-0.0041016435949507
5	C	26	50	20120601	9	1106	21.96	0.00733807133244151	-0.0049248573096081
5	C	26	50	20120601	9	1108	22	0.00717458824463119	-0.0061406567091803
5	C	26	50	20120601	9	1110	22.04	0.0070961701025976	-0.0058677842023204
5	C	26	50	20120601	9	1112	22.08	0.00694421285532061	-0.0073704568230199
5	C	26	50	20120601	9	1114	22.12	0.00631453426667399	-0.00734464742550660
5	C	26	50	20120601	9	1116	22.16	0.00648275496991827	-0.0083045448809673
5	C	26	50	20120601	9	1118	22.2	0.00626029917655698	-0.007709585235277
5	C	26	50	20120601	9	1120	22.24	0.00586361227231132	-0.0093175460556952
5	C	26	50	20120601	9	1122	22.28	0.00591904944395635	-0.0095319408317509
5	C	26	50	20120601	9	1124	22.32	0.00575266721834315	-0.0100549877177946
5	C	26	50	20120601	9	1126	22.36	0.00590660436460747	-0.0110520789899458
5	C	26	50	20120601	9	1128	22.4	0.00548531014437652	-0.0102998587961195
5	C	26	50	20120601	9	1130	22.44	0.00581298342677837	-0.0123534383100415
5	C	26	50	20120601	9	1132	22.48	0.00551698852817368	-0.0124961324584849
5	C	26	50	20120601	9	1134	22.52	0.00563019632384164	-0.0126627975268106
5	C	26	50	20120601	9	1136	22.56	0.00577614316347855	-0.01290674936632
5	C	26	50	20120601	9	1138	22.6	0.00569871497093862	-0.0122722624515613
5	C	26	50	20120601	9	1140	22.64	0.00570458395722247	-0.0135133055632218
5	C	26	50	20120601	9	1142	22.68	0.00575500067072107	-0.0143176395268215
5	C	26	50	20120601	9	1144	22.72	0.00580951860355055	-0.0141453176042463
5	C	26	50	20120601	9	1146	22.76	0.00539140636383495	-0.0142254328025548
5	C	26	50	20120601	9	1148	22.8	0.00563465109656312	-0.0145842187833288
5	C	26	50	20120601	9	1150	22.84	0.00507971369468792	-0.0147926738624226
5	C	26	50	20120601	9	1152	22.88	0.00524878292606962	-0.0148630309871507
5	C	26	50	20120601	9	1154	22.92	0.00522573124500294	-0.0152119174729881
5	C	26	50	20120601	9	1156	22.96	0.00513599939447037	-0.0169902203169942
5	C	26	50	20120601	9	1158	23	0.00544747993158304	-0.0166578094191584
5	C	26	50	20120601	9	1160	23.04	0.00548509801234217	-0.0174542944974869
5	C	26	50	20120601	9	1162	23.08	0.0057395857428912	-0.0188079090087123
5	C	26	50	20120601	9	1164	23.12	0.00569327024872348	-0.0195111267026023
5	C	26	50	20120601	9	1166	23.16	0.00573562594491656	-0.020190868451357
5	C	26	50	20120601	9	1168	23.2	0.0055200997980109	-0.020326774374701
5	C	26	50	20120601	9	1170	23.24	0.00538468884941367	-0.0211025412243408
5	C	26	50	20120601	9	1172	23.28	0.00573696944780082	-0.0221924756168617
5	C	26	50	20120601	9	1174	23.32	0.00579813418437345	-0.0237688287641609
5	C	26	50	20120601	9	1176	23.36	0.00566590521629157	-0.023647913504578
5	C	26	50	20120601	9	1178	23.4	0.00568931045074884	-0.0246291655848306
5	C	26	50	20120601	9	1180	23.44	0.00565445008643635	-0.0259158877945557
5	C	26	50	20120601	9	1182	23.48	0.00552200898632011	-0.0252616018899238
5	C	26	50	20120601	9	1184	23.52	0.00526306648304959	-0.026494089009532
5	C	26	50	20120601	9	1186	23.56	0.00524927790081645	-0.0278163079796727
5	C	26	50	20120601	9	1188	23.6	0.00522290281787819	-0.0279763262442552
5	C	26	50	20120601	9	1190	23.64	0.00479177981338875	-0.0284075906701009
5	C	26	50	20120601	9	1192	23.68	0.00464151962238661	-0.0298447852028625
5	C	26	50	20120601	9	1194	23.72	0.00444190337805765	-0.0284491685488346
5	C	26	50	20120601	9	1196	23.76	0.0043446761956445	-0.0289963984867949
5	C	26	50	20120601	9	1198	23.8	0.00406805602284433	-0.0318272297745971
5	C	26	50	20120601	9	1200	23.84	0.004255580741215	-0.0317881974802756
5	C	26	50	20120601	9	1202	23.88	0.00394961563699558	-0.0320602214589981
5	C	26	50	20120601	9	1204	23.92	0.00418564788055564	-0.0315064154279728
5	C	26	50	20120601	9	1206	23.96	0.00389997674095628	-0.0320240175918014
5	C	26	50	20120601	9	1208	24	0.00397287945009662	-0.031246129421818
5	C	26	50	20120601	9	1210	24.04	0.00395088842920171	-0.0317056781189112
5	C	26	50	20120601	9	1212	24.08	0.00370474455867067	-0.0318809698899673
5	C	26	50	20120601	9	1214	24.12	0.00338329381594328	-0.0315429728485601
5	C	26	50	20120601	9	1216	24.16	0.00295224152213195	-0.031012501341314
5	C	26	50	20120601	9	1218	24.2	0.00233239171774382	-0.0328460292249307
5	C	26	50	20120601	9	1220	24.24	0.00241639600334879	-0.0333168209198447
5	C	26	50	20120601	9	1222	24.28	0.00161489046687384	-0.0331901780953342
5	C	26	50	20120601	9	1224	24.32	0.00136881730702091	-0.0343468633679992
5	C	26	50	20120601	9	1226	24.36	0.00099822264300105	-0.0340164323691507
5	C	26	50	20120601	9	1228	24.4	0.00085156869658296	-0.0338051488629321
5	C	26	50	20120601	9	1230	24.44	0.000343866027691019	-0.0327418016853838
5	C	26	50	20120601	9	1232	24.48	-5.02045814643106e-06	-0.0331277405665554
5	C	26	50	20120601	9	1234	24.52	0.000134350288425436	-0.032487455376191
5	C	26	50	20120601	9	1236	24.56	0.000271458293297515	-0.0321594285403986
5	C	26	50	20120601	9	1238	24.6	0.000270892607872564	-0.0319402254382307
5	C	26	50	20120601	9	1240	24.64	0.000436143462635862	-0.0310579683073443
5	C	26	50	20120601	9	1242	24.68	0.000219627366236543	-0.0314543723688775
5	C	26	50	20120601	9	1244	24.72	0.00069190398539104	-0.0315797424011818
5	C	26	50	20120601	9	1246	24.76	0.00064905331445113	-0.0319002031944156
5	C	26	50	20120601	9	1248	24.8	0.00053584551878316	-0.0305745901117252
5	C	26	50	20120601	9	1250	24.84	0.00085729626151057	-0.030445189570768
5	C	26	50	20120601	9	1252	24.88	1.35057395206580e-05	-0.0299362848203481
5	C	26	50	20120601	9	1254	24.92	0.000417687975646894	-0.0294291478368811
5	C	26	50	20120601	9	1256	24.96	0.000237658589156799	-0.0286340769721149
5	C	26	50	20120601	9	1258	25	0.000443709505194558	-0.0286185206229288
5	C	26	50	20120601	9	1260	25.04	0.000273438192284836	-0.0290521185011524
5	C	26	50	20120601	9	1262	25.08	0.000280084996027991	-0.0283157374992247
5	C	26	50	20120601	9	1264	25.12	0.000376958625050548	-0.0281362737981596
5	C	26	50	20120601	9	1266	25.16	0.000398171828486145	-0.0274302983878229
5	C	26	50	20120601	9	1268	25.2	0.000247770216127764	-0.0264098725918926
5	C	26	50	20120601	9	1270	25.24	0.000433668588901705	-0.0263526676532946
5	C	26	50	20120601	9	1272	25.28	0.00055882648917172	-0.0255223828708254
5	C	26	50	20120601	9	1274	25.32	0.000436567726704575	-0.0245209075366309
5	C	26	50	20120601	9	1276	25.36	0.00068179235842007	-0.0247287969302997
5	C	26	50	20120601	9	1278	25.4	0.00050819764363877	-0.0234331651751316
5	C	26	50	20120601	9	1280	25.44	0.00078644416203568	-0.0217383009313056
5	C	26	50	20120601	9	1282	25.48	0.00074818968517349	-0.0223370082429362
5	C	26	50	20120601	9	1284	25.52	0.00052523891706536	-0.0215495034207288
5	C	26	50	20120601	9	1286	25.56	-0.000110308657865105	-0.021424486941815
5	C	26	50	20120601	9	1288	25.6	-0.000900005511094241	-0.0203667966185162
5	C	26	50	20120601	9	1290	25.64	-0.000931259630822681	-0.0205034096486414
5	C	26	50	20120601	9	1292	25.68	-0.00104086118190660	-0.0203605740788417
5	C	26	50	20120601	9	1294	25.72	-0.00193697760570431	-0.0191053888315575
5	C	26	50	20120601	9	1296	25.76	-0.00243075027100688	-0.0182614568882113
5	C	26	50	20120601	9	1298	25.8	-0.00226719647251843	-0.019010919365591
5	C	26	50	20120601	9	1300	25.84	-0.00313333156879383	-0.0175320055327393
5	C	26	50	20120601	9	1302	25.88	-0.00339227407206435	-0.0176215252512375
5	C	26	50	20120601	9	1304	25.92	-0.00407413714116253	-0.0165879472691771
5	C	26	50	20120601	9	1306	25.96	-0.00465474251919481	-0.0168973064859462
5	C	26	50	20120601	9	1308	26	-0.00532408979826599	-0.0167512182249531
5	C	26	50	20120601	9	1310	26.04	-0.0055962551983447	-0.0166067563095567
5	C	26	50	20120601	9	1312	26.08	-0.00613796970341171	-0.0155769967041147
5	C	26	50	20120601	9	1314	26.12	-0.00667812857356011	-0.0156950128258948
5	C	26	50	20120601	9	1316	26.16	-0.0074070142436072	-0.0148613339308758
5	C	26	50	20120601	9	1318	26.2	-0.00786748217951589	-0.0154635060657343
5	C	26	50	20120601	9	1320	26.24	-0.00821346952755046	-0.0141810264966962
5	C	26	50	20120601	9	1322	26.28	-0.00877774073893733	-0.0145086997790981
5	C	26	50	20120601	9	1324	26.32	-0.00873771849512217	-0.0140820315473301
5	C	26	50	20120601	9	1326	26.36	-0.00953773910735663	-0.0130206642687691
5	C	26	50	20120601	9	1328	26.4	-0.0100996061556875	-0.0122889501715973
5	C	26	50	20120601	9	1330	26.44	-0.0106756860503201	-0.011357336987384
5	C	26	50	20120601	9	1332	26.48	-0.0109547810968545	-0.010453300967637
5	C	26	50	20120601	9	1334	26.52	-0.0114233807607467	-0.0102897471691486
5	C	26	50	20120601	9	1336	26.56	-0.0118174513699020	-0.0094364814162907
5	C	26	50	20120601	9	1338	26.6	-0.0120104208104878	-0.0076696337021399
5	C	26	50	20120601	9	1340	26.64	-0.0122380384833518	-0.0084401679615989
5	C	26	50	20120601	9	1342	26.68	-0.0124668865220150	-0.0064649075947612
5	C	26	50	20120601	9	1344	26.72	-0.0124093209589587	-0.0064930575157202
5	C	26	50	20120601	9	1346	26.76	-0.0123359020618680	-0.0058391463776823
5	C	26	50	20120601	9	1348	26.8	-0.0124031903431657	-0.0056788028439804
5	C	26	50	20120601	9	1350	26.84	-0.0122206507276025	-0.0048037935576012
5	C	26	50	20120601	9	1352	26.88	-0.0124392952154132	-0.004269638024025
5	C	26	50	20120601	9	1354	26.92	-0.0125177911391926	-0.0037088952754763
5	C	26	50	20120601	9	1356	26.96	-0.0123316240658419	-0.0031483575878941
5	C	26	50	20120601	9	1358	27	-0.0123104250045418	-0.0034569248450683
5	C	26	50	20120601	9	1360	27.04	-0.0131755347959846	-0.0033297516904719
5	C	26	50	20120601	9	1362	27.08	-0.0129717324795109	-0.0018290024002172
5	C	26	50	20120601	9	1364	27.12	-0.0127748810226964	-0.0021777403936305
5	C	26	50	20120601	9	1366	27.16	-0.0126371578349248	-0.0023061297718906
5	C	26	50	20120601	9	1368	27.2	-0.0127424389635756	-0.00138286751876310
5	C	26	50	20120601	9	1370	27.24	-0.0128432370352338	-0.0016056415101759
5	C	26	50	20120601	9	1372	27.28	-0.0128319798952773	-0.00046049622018
5	C	26	50	20120601	9	1374	27.32	-0.0129695050931502	-9.01561146019955e-06
5	C	26	50	20120601	9	1376	27.36	-0.0132489890484142	9.92070814004008e-05
5	C	26	50	20120601	9	1378	27.4	-0.0132109608457221	0.0013483960631802
5	C	26	50	20120601	9	1380	27.44	-0.0132329589376848	0.00160359797157830
5	C	26	50	20120601	9	1382	27.48	-0.0133992350972808	0.0024165939932475
5	C	26	50	20120601	9	1384	27.52	-0.0133872920637464	0.0035505882093042
5	C	26	50	20120601	9	1386	27.56	-0.0135738409747592	0.003958320121472
5	C	26	50	20120601	9	1388	27.6	-0.0133538105576573	0.0035633514867046
5	C	26	50	20120601	9	1390	27.64	-0.0133458697485045	0.0043219144283581
5	C	26	50	20120601	9	1392	27.68	-0.0136590515845328	0.0043662542661792
5	C	26	50	20120601	9	1394	27.72	-0.0135907903243041	0.0037348531654136
5	C	26	50	20120601	9	1396	27.76	-0.0134888184553893	0.0037263608129715
5	C	26	50	20120601	9	1398	27.8	-0.0137595569139835	0.0042375155771692
5	C	26	50	20120601	9	1400	27.84	-0.0140244560847787	0.0049495890763868
5	C	26	50	20120601	9	1402	27.88	-0.0139422351224760	0.0050179818584767
5	C	26	50	20120601	9	1404	27.92	-0.0140287369092320	0.0051152316683069
5	C	26	50	20120601	9	1406	27.96	-0.0140945459231435	0.0048769847663081
5	C	26	50	20120601	9	1408	28	-0.0144705980373005	0.0052346521041544
5	C	26	50	20120601	9	1410	28.04	-0.0146086033606779	0.0056270744474027
5	C	26	50	20120601	9	1412	28.08	-0.0147889261964822	0.0060482378528791
5	C	26	50	20120601	9	1414	28.12	-0.0151542734210789	0.0055482277986597
5	C	26	50	20120601	9	1416	28.16	-0.0158838527628784	0.0054008533104316
5	C	26	50	20120601	9	1418	28.2	-0.0158708066427656	0.0057720490152154
5	C	26	50	20120601	9	1420	28.24	-0.0158521319526743	0.0066993417769957
5	C	26	50	20120601	9	1422	28.28	-0.0162986557428580	0.0058971149916039
5	C	26	50	20120601	9	1424	28.32	-0.0163133211374998	0.0061099117063342
5	C	26	50	20120601	9	1426	28.36	-0.0168698353874971	0.0062045438068604
5	C	26	50	20120601	9	1428	28.4	-0.0170282555907541	0.0070161892545776
5	C	26	50	20120601	9	1430	28.44	-0.0175175946965386	0.0070569398183773
5	C	26	50	20120601	9	1432	28.48	-0.0174284709578379	0.0066746496081966
5	C	26	50	20120601	9	1434	28.52	-0.0174929237409430	0.0069546285382075
5	C	26	50	20120601	9	1436	28.56	-0.0170346054096492	0.0070810875149549
5	C	26	50	20120601	9	1438	28.6	-0.0169521709010984	0.0082730008474585
5	C	26	50	20120601	9	1440	28.64	-0.0170854888136233	0.0084505836444857
5	C	26	50	20120601	9	1442	28.68	-0.0172925508923582	0.0084432509471648
5	C	26	50	20120601	9	1444	28.72	-0.0171260343164566	0.0079241709301636
5	C	26	50	20120601	9	1446	28.76	-0.0167182670489497	0.0076569764907566
5	C	26	50	20120601	9	1448	28.8	-0.0170084071034062	0.0075969572671695
5	C	26	50	20120601	9	1450	28.84	-0.0172072243170724	0.0077205383193175
5	C	26	50	20120601	9	1452	28.88	-0.0166918566106724	0.0080058983319331
5	C	26	50	20120601	9	1454	28.92	-0.0170245998486954	0.0078674256109734
5	C	26	50	20120601	9	1456	28.96	-0.0167164568555899	0.00784184248763
5	C	26	50	20120601	9	1458	29	-0.0163875319941853	0.0083750222138481
5	C	26	50	20120601	9	1460	29.04	-0.0163170758745079	0.0081761555027072
5	C	26	50	20120601	9	1462	29.08	-0.0164040924350007	0.008260202214719
5	C	26	50	20120601	9	1464	29.12	-0.0163996518044149	0.0082438821902093
5	C	26	50	20120601	9	1466	29.16	-0.0163561152398972	0.0081724856185129
5	C	26	50	20120601	9	1468	29.2	-0.0162808366519721	0.008464478292736
5	C	26	50	20120601	9	1470	29.24	-0.0163286087861091	0.0079529289629544
5	C	26	50	20120601	9	1472	29.28	-0.0168580762017259	0.0086433338819694
5	C	26	50	20120601	9	1474	29.32	-0.0167383488815354	0.00937397317683379
5	C	26	50	20120601	9	1476	29.36	-0.0167453138833301	0.00889826708979054
5	C	26	50	20120601	9	1478	29.4	-0.0166176316118513	0.00901906214122064
5	C	26	50	20120601	9	1480	29.44	-0.0165434490394370	0.0094787451886022
5	C	26	50	20120601	9	1482	29.48	-0.0164474946492300	0.0100382787845551
5	C	26	50	20120601	9	1484	29.52	-0.0163724352644070	0.0103369960442674
5	C	26	50	20120601	9	1486	29.56	-0.0159354291314982	0.0102483107117710
5	C	26	50	20120601	9	1488	29.6	-0.0160551705938242	0.0101444650098859
5	C	26	50	20120601	9	1490	29.64	-0.0157712742922456	0.0100213647903491
5	C	26	50	20120601	9	1492	29.68	-0.0156417323299324	0.0107870200130179
5	C	26	50	20120601	9	1494	29.72	-0.0157361735116276	0.0108834410937005
5	C	26	50	20120601	9	1496	29.76	-0.0151674263143158	0.0116169017446219
5	C	26	50	20120601	9	1498	29.8	-0.0154834606190993	0.0125450076792005
5	C	26	50	20120601	9	1500	29.84	-0.0149985621439007	0.0133091426222897
5	C	26	50	20120601	9	1502	29.88	-0.0149618703730248	0.0134191047978321
5	C	26	50	20120601	9	1504	29.92	-0.0146867068401939	0.0134649677436598
5	C	26	50	20120601	9	1506	29.96	-0.0145222125896865	0.0141645579797623
5	C	26	50	20120601	9	1508	30	-0.0143834570260143	0.0145378891470254
5	C	26	50	20120601	9	1510	30.04	-0.0143035610308080	0.0151489778983946
5	C	26	50	20120601	9	1512	30.08	-0.0143060005492031	0.0149425380736272
5	C	26	50	20120601	9	1514	30.12	-0.0140704491382542	0.0147987691228764
5	C	26	50	20120601	9	1516	30.16	-0.0136587220727727	0.0158496217236011
5	C	26	50	20120601	9	1518	30.2	-0.0137430233432258	0.0154980623741308
5	C	26	50	20120601	9	1520	30.24	-0.0135198250877443	0.0163738494779694
5	C	26	50	20120601	9	1522	30.28	-0.0132107628558232	0.0171031028435427
5	C	26	50	20120601	9	1524	30.32	-0.0131665686819991	0.0171218411732442
5	C	26	50	20120601	9	1526	30.36	-0.0129537083276585	0.0182617185177203
5	C	26	50	20120601	9	1528	30.4	-0.0131319628761278	0.0194646697870783
5	C	26	50	20120601	9	1530	30.44	-0.0131705567642450	0.0192530610117404
5	C	26	50	20120601	9	1532	30.48	-0.0135801412961796	0.0191632018819872
5	C	26	50	20120601	9	1534	30.52	-0.0137187130120886	0.0195638132288685
5	C	26	50	20120601	9	1536	30.56	-0.0133740196694637	0.0202163808640221
5	C	26	50	20120601	9	1538	30.6	-0.0135687285927311	0.0210721497748853
5	C	26	50	20120601	9	1540	30.64	-0.0141019719585595	0.0209314920939717
5	C	26	50	20120601	9	1542	30.68	-0.0137014454644921	0.0210153761714238
5	C	26	50	20120601	9	1544	30.72	-0.0141321300627771	0.0215589432962576
5	C	26	50	20120601	9	1546	30.76	-0.0145219368180419	0.0217923804579307
5	C	26	50	20120601	9	1548	30.8	-0.0146134647197986	0.0222016255786102
5	C	26	50	20120601	9	1550	30.84	-0.0149598834029697	0.0225921535827917
5	C	26	50	20120601	9	1552	30.88	-0.0152198582821407	0.0228056574043032
5	C	26	50	20120601	9	1554	30.92	-0.0154010897501590	0.0232254667002936
5	C	26	50	20120601	9	1556	30.96	-0.0155629535634403	0.0233542237740799
5	C	26	50	20120601	9	1558	31	-0.0153965076982168	0.0230322002748597
5	C	26	50	20120601	9	1560	31.04	-0.0151672141822815	0.023440816070504
5	C	26	50	20120601	9	1562	31.08	-0.0153961895001652	0.0236930976278957
5	C	26	50	20120601	9	1564	31.12	-0.0154396836382760	0.0244151172910975
5	C	26	50	20120601	9	1566	31.16	-0.0155057274116389	0.0250103597795003
5	C	26	50	20120601	9	1568	31.2	-0.0154984654249961	0.0255469619025394
5	C	26	50	20120601	9	1570	31.24	-0.0153451929591061	0.0256241496787737
5	C	26	50	20120601	9	1572	31.28	-0.0151371621440811	0.0258399586683918
5	C	26	50	20120601	9	1574	31.32	-0.0151679566444018	0.0262991891674334
5	C	26	50	20120601	9	1576	31.36	-0.0148091777346955	0.0266530183296714
5	C	26	50	20120601	9	1578	31.4	-0.0144319291958647	0.0273869315289327
5	C	26	50	20120601	9	1580	31.44	-0.0141550473935554	0.0271883547315721
5	C	26	50	20120601	9	1582	31.48	-0.0141528341493303	0.0279992152907621
5	C	26	50	20120601	9	1584	31.52	-0.0141609022377036	0.0285527314080071
5	C	26	50	20120601	9	1586	31.56	-0.0141778869425877	0.0283567072661266
5	C	26	50	20120601	9	1588	31.6	-0.0142050681272566	0.0291069192766943
5	C	26	50	20120601	9	1590	31.64	-0.0142615447458700	0.0298118552400626
5	C	26	50	20120601	9	1592	31.68	-0.0145582821065948	0.0296556907074376
5	C	26	50	20120601	9	1594	31.72	-0.0145160819738936	0.0301213063807133
5	C	26	50	20120601	9	1596	31.76	-0.0148776539553855	0.0303541283594867
5	C	26	50	20120601	9	1598	31.8	-0.0151404360484779	0.0306580216408373
5	C	26	50	20120601	9	1600	31.84	-0.0152493941323910	0.0311963491044224
5	C	26	50	20120601	9	1602	31.88	-0.0155789200345595	0.030692874934082
5	C	26	50	20120601	9	1604	31.92	-0.0156190836997309	0.0317364231217571
5	C	26	50	20120601	9	1606	31.96	-0.0161166818127196	0.0318463711551638
5	C	26	50	20120601	9	1608	32	-0.0159003495640834	0.0319726179998768
5	C	26	50	20120601	9	1610	32.04	-0.0160311996739420	0.0317102460287176
5	C	26	50	20120601	9	1612	32.08	-0.0161159252084639	0.0321938929249135
5	C	26	50	20120601	9	1614	32.12	-0.0160972151630336	0.0326681211587841
5	C	26	50	20120601	9	1616	32.16	-0.0158938844867830	0.03306293635138
5	C	26	50	20120601	9	1618	32.2	-0.0161195562017852	0.0335102888707112
5	C	26	50	20120601	9	1620	32.24	-0.0158376956606297	0.0328159177897606
5	C	26	50	20120601	9	1622	32.28	-0.0157739655406548	0.033727468940378
5	C	26	50	20120601	9	1624	32.32	-0.0154432354356379	0.0334697447820915
5	C	26	50	20120601	9	1626	32.36	-0.0154234788721717	0.0340458529609954
5	C	26	50	20120601	9	1628	32.4	-0.0153720969579167	0.0334401912541718
5	C	26	50	20120601	9	1630	32.44	-0.0152382522508398	0.0339683187024383
5	C	26	50	20120601	9	1632	32.48	-0.0149993003633802	0.0336360697320554
5	C	26	50	20120601	9	1634	32.52	-0.0149353743748270	0.0334690546458731
5	C	26	50	20120601	9	1636	32.56	-0.0152104669141372	0.0334934925390736
5	C	26	50	20120601	9	1638	32.6	-0.0146012791486385	0.0336047357092607
5	C	26	50	20120601	9	1640	32.64	-0.0144845662246562	0.0343759466699093
5	C	26	50	20120601	9	1642	32.68	-0.0141546867690970	0.034537534711546
5	C	26	50	20120601	9	1644	32.72	-0.0142518078854929	0.0345498737248777
5	C	26	50	20120601	9	1646	32.76	-0.0143710473020044	0.034617593341312
5	C	26	50	20120601	9	1648	32.8	-0.0145524909020569	0.0355123662622254
5	C	26	50	20120601	9	1650	32.84	-0.0144796871878659	0.0362010599828299
5	C	26	50	20120601	9	1652	32.88	-0.0144760102326037	0.0364993176231344
5	C	26	50	20120601	9	1654	32.92	-0.0144597679898399	0.0362789619369132
5	C	26	50	20120601	9	1656	32.96	-0.0143602356393201	0.0364947426422601
5	C	26	50	20120601	9	1658	33	-0.0145417216657794	0.0376115046660593
5	C	26	50	20120601	9	1660	33.04	-0.0143480239052090	0.0374574473116421
5	C	26	50	20120601	9	1662	33.08	-0.0142176829122329	0.0374472154765184
5	C	26	50	20120601	9	1664	33.12	-0.0139711925593791	0.0376160655047979
5	C	26	50	20120601	9	1666	33.16	-0.0139602889728132	0.0380410508224267
5	C	26	50	20120601	9	1668	33.2	-0.0138904692492388	0.0387632472623237
5	C	26	50	20120601	9	1670	33.24	-0.0137666194965140	0.0378772071101579
5	C	26	50	20120601	9	1672	33.28	-0.0136063890998971	0.0382311847648199
5	C	26	50	20120601	9	1674	33.32	-0.0139051205017451	0.0384773498485544
5	C	26	50	20120601	9	1676	33.36	-0.0138252598618778	0.0376536694434214
5	C	26	50	20120601	9	1678	33.4	-0.0138778120378556	0.0380627165742022
5	C	26	50	20120601	9	1680	33.44	-0.0136130641879116	0.0385026854845243
5	C	26	50	20120601	9	1682	33.48	-0.0137660891664281	0.0381962183344902
5	C	26	50	20120601	9	1684	33.52	-0.0137693559997572	0.0380231044523201
5	C	26	50	20120601	9	1686	33.56	-0.0141385930187572	0.0382701817038023
5	C	26	50	20120601	9	1688	33.6	-0.0141079611529962	0.037663568938358
5	C	26	50	20120601	9	1690	33.64	-0.0142331614796730	0.0378301208695987
5	C	26	50	20120601	9	1692	33.68	-0.0141573242773909	0.03804242968065
5	C	26	50	20120601	9	1694	33.72	-0.0144233166352698	0.0382697150133268
5	C	26	50	20120601	9	1696	33.76	-0.0146238804026856	0.0386161690518369
5	C	26	50	20120601	9	1698	33.8	-0.0147589095136210	0.0377704976258091
5	C	26	50	20120601	9	1700	33.84	-0.0148767700719090	0.0379763505519481
5	C	26	50	20120601	9	1702	33.88	-0.0148736375888684	0.0382208892900858
5	C	26	50	20120601	9	1704	33.92	-0.0149908900353247	0.0387707213810009
5	C	26	50	20120601	9	1706	33.96	-0.0153942237433135	0.0386800702916527
5	C	26	50	20120601	9	1708	34	-0.0153561389720788	0.0387597329416212
5	C	26	50	20120601	9	1710	34.04	-0.0156511156369186	0.0389987633179335
5	C	26	50	20120601	9	1712	34.08	-0.0159264276621736	0.0395453922151298
5	C	26	50	20120601	9	1714	34.12	-0.0158693570738640	0.0403327626870488
5	C	26	50	20120601	9	1716	34.16	-0.0158408960259213	0.0410933620962321
5	C	26	50	20120601	9	1718	34.2	-0.0161263338202828	0.0410361783708376
5	C	26	50	20120601	9	1720	34.24	-0.0161510330601497	0.0410763915334836
5	C	26	50	20120601	9	1722	34.28	-0.0158791858581225	0.0412862961814789
5	C	26	50	20120601	9	1724	34.32	-0.0154398179885645	0.0425228562361467
5	C	26	50	20120601	9	1726	34.36	-0.0154234060401732	0.0427786945406478
5	C	26	50	20120601	9	1728	34.4	-0.0158493813072955	0.0430808978367913
5	C	26	50	20120601	9	1730	34.44	-0.0158173422990399	0.0438196193621647
5	C	26	50	20120601	9	1732	34.48	-0.0161173323509583	0.0443551466828963
5	C	26	50	20120601	9	1734	34.52	-0.0161308451615469	0.045091449903078
5	C	26	50	20120601	9	1736	34.56	-0.0161850873227316	0.0454443598265004
5	C	26	50	20120601	9	1738	34.6	-0.0161049155558807	0.0459975860299652
5	C	26	50	20120601	9	1740	34.64	-0.0164264299382184	0.0459169122172996
5	C	26	50	20120601	9	1742	34.68	-0.0163005507890316	0.047317846314322
5	C	26	50	20120601	9	1744	34.72	-0.0160976182138989	0.0477249913278614
5	C	26	50	20120601	9	1746	34.76	-0.0162772445495237	0.0494480479190534
5	C	26	50	20120601	9	1748	34.8	-0.0164502028682019	0.050444219952389
5	C	26	50	20120601	9	1750	34.84	-0.0166245754004425	0.0511674487681866
5	C	26	50	20120601	9	1752	34.88	-0.0163888967102730	0.0512191382738913
5	C	26	50	20120601	9	1754	34.92	-0.0162605568294877	0.0528167046246261
5	C	26	50	20120601	9	1756	34.96	-0.0161288935468307	0.0530738086502655
5	C	26	50	20120601	9	1758	35	-0.0158037658488412	0.0541450754237631
5	C	26	50	20120601	9	1760	35.04	-0.0157841789910023	0.0555139634414622
5	C	26	50	20120601	9	1762	35.08	-0.0153932196516844	0.056392260774374
5	C	26	50	20120601	9	1764	35.12	-0.0149291454711915	0.0577851904226333
5	C	26	50	20120601	9	1766	35.16	-0.0146958709440782	0.0585762307787467
5	C	26	50	20120601	9	1768	35.2	-0.0142497572758276	0.0585843625067304
5	C	26	50	20120601	9	1770	35.24	-0.0139294379039500	0.059390464237283
5	C	26	50	20120601	9	1772	35.28	-0.0128855361628843	0.060991141857855
5	C	26	50	20120601	9	1774	35.32	-0.0125432964807900	0.0613782121098765
5	C	26	50	20120601	9	1776	35.36	-0.0121765201933885	0.0627340893628018
5	C	26	50	20120601	9	1778	35.4	-0.0118157543136273	0.0635745564829201
5	C	26	50	20120601	9	1780	35.44	-0.0112051676080726	0.0644430957422515
5	C	26	50	20120601	9	1782	35.48	-0.0111810552668341	0.064094138545736
5	C	26	50	20120601	9	1784	35.52	-0.0108381791886368	0.064510695150533
5	C	26	50	20120601	9	1786	35.56	-0.0104354818767511	0.0657316564296078
5	C	26	50	20120601	9	1788	35.6	-0.0101753372919525	0.0663344649605693
5	C	26	50	20120601	9	1790	35.64	-0.0102817568625211	0.0670396625534466
5	C	26	50	20120601	9	1792	35.68	-0.0102802719382806	0.0672481883432185
5	C	26	50	20120601	9	1794	35.72	-0.0103477299252058	0.0673846599519876
5	C	26	50	20120601	9	1796	35.76	-0.0101849539441767	0.0690723824173236
5	C	26	50	20120601	9	1798	35.8	-0.0099398707338174	0.0690950098343216
5	C	26	50	20120601	9	1800	35.84	-0.00995408358011926	0.0694226124060453
5	C	26	50	20120601	9	1802	35.88	-0.00992367798852824	0.0696964041517207
5	C	26	50	20120601	9	1804	35.92	-0.00993810296686445	0.070089272679348
5	C	26	50	20120601	9	1806	35.96	-0.0100037931868367	0.069644148960591
5	C	26	50	20120601	9	1808	36	-0.0101578717544572	0.069974862802152
5	C	26	50	20120601	9	1810	36.04	-0.0100949392509316	0.0705307901535209
5	C	26	50	20120601	9	1812	36.08	-0.0102851509750708	0.0695621952846515
5	C	26	50	20120601	9	1814	36.12	-0.0104001972483698	0.0696722918104823
5	C	26	50	20120601	9	1816	36.16	-0.0101739937890683	0.0704535740930153
5	C	26	50	20120601	9	1818	36.2	-0.0102513512709301	0.0701403257889496
5	C	26	50	20120601	9	1820	36.24	-0.0102085005999902	0.0710745552682533
5	C	26	50	20120601	9	1822	36.28	-0.0106256228902122	0.0701490232023582
5	C	26	50	20120601	9	1824	36.32	-0.0107804085646139	0.0703561347785678
5	C	26	50	20120601	9	1826	36.36	-0.0109578923666916	0.0707765804706613
5	C	26	50	20120601	9	1828	36.4	-0.0107824591742793	0.0712890207549872
5	C	26	50	20120601	9	1830	36.44	-0.0106495938100943	0.0713070519779074
5	C	26	50	20120601	9	1832	36.48	-0.0102229255783264	0.0711820354989937
5	C	26	50	20120601	9	1834	36.52	-0.00976776094327661	0.0722528072977445
5	C	26	50	20120601	9	1836	36.56	-0.0094212786204952	0.0729412464599077
5	C	26	50	20120601	9	1838	36.6	-0.00915667926297519	0.0732355443022375
5	C	26	50	20120601	9	1840	36.64	-0.008878857008647	0.074704841482865
5	C	26	50	20120601	9	1842	36.68	-0.00884724933552796	0.0752920936646405
5	C	26	50	20120601	9	1844	36.72	-0.00840431764779271	0.075434222127659
5	C	26	50	20120601	9	1846	36.76	-0.00817245733424164	0.0759494908391096
5	C	26	50	20120601	9	1848	36.8	-0.00777569971931786	0.0771094995136461
5	C	26	50	20120601	9	1850	36.84	-0.00722832836000136	0.0770496075692796
5	C	26	50	20120601	9	1852	36.88	-0.00681742860945386	0.0778194347219574
5	C	26	50	20120601	9	1854	36.92	-0.00619566961675652	0.0780826905765932
5	C	26	50	20120601	9	1856	36.96	-0.00607772420565461	0.0782218491911307
5	C	26	50	20120601	9	1858	37	-0.00603239866098055	0.079493722158451
5	C	26	50	20120601	9	1860	37.04	-0.00558727494222361	0.0796483664114964
5	C	26	50	20120601	9	1862	37.08	-0.00521441753650395	0.0801572711619164
5	C	26	50	20120601	9	1864	37.12	-0.0045319180713027	0.0805714943143355
5	C	26	50	20120601	9	1866	37.16	-0.00437960727063511	0.081934089081682
5	C	26	50	20120601	9	1868	37.2	-0.00416648528678549	0.0816236692047411
5	C	26	50	20120601	9	1870	37.24	-0.00328189470352112	0.0840183570299074
5	C	26	50	20120601	9	1872	37.28	-0.00286250967159937	0.0834367617023815
5	C	26	50	20120601	9	1874	37.32	-0.00273798816743242	0.0843482930540091
5	C	26	50	20120601	9	1876	37.36	-0.0025203407001832	0.0844165995690717
5	C	26	50	20120601	9	1878	37.4	-0.00212245171440954	0.0849765574290933
5	C	26	50	20120601	9	1880	37.44	-0.00135559441021273	0.0860183378498155
5	C	26	50	20120601	9	1882	37.48	-0.00122188051789035	0.0859071099531348
5	C	26	50	20120601	9	1884	37.52	-0.00134640202205730	0.0866769371058126
5	C	26	50	20120601	9	1886	37.56	-0.00152480506295067	0.0869812051537572
5	C	26	50	20120601	9	1888	37.6	-0.00167739870633073	0.0874289451676045
5	C	26	50	20120601	9	1890	37.64	-0.00202444671453707	0.0872274197349663
5	C	26	50	20120601	9	1892	37.68	-0.00225065017383866	0.0872598759362228
5	C	26	50	20120601	9	1894	37.72	-0.00269428896835509	0.087573407083001
5	C	26	50	20120601	9	1896	37.76	-0.00247869211077132	0.0876656845179457
5	C	26	50	20120601	9	1898	37.8	-0.00283556890323617	0.0877415570755671
5	C	26	50	20120601	9	1900	37.84	-0.00341666925601527	0.0884531893401532
5	C	26	50	20120601	9	1902	37.88	-0.00355554502784031	0.0887252840295538
5	C	26	50	20120601	9	1904	37.92	-0.00383612499861513	0.0890290571027515
5	C	26	50	20120601	9	1906	37.96	-0.00421400286248123	0.0895200720516075
5	C	26	50	20120601	9	1908	38	-0.00479948727730368	0.0900677969643146
5	C	26	50	20120601	9	1910	38.04	-0.00498206224820605	0.0906698276778168
5	C	26	50	20120601	9	1912	38.08	-0.00537422366905211	0.09133083109687
5	C	26	50	20120601	9	1914	38.12	-0.00569814928551367	0.0921750458829286
5	C	26	50	20120601	9	1916	38.16	-0.00592357492735594	0.0923054363733794
5	C	26	50	20120601	9	1918	38.2	-0.00633928300401551	0.09305786869924
5	C	26	50	20120601	9	1920	38.24	-0.00681721647741949	0.093825998795643
5	C	26	50	20120601	9	1922	38.28	-0.00673964686352334	0.0935157910507364
5	C	26	50	20120601	9	1924	38.32	-0.00731982797748689	0.094543570757191
5	C	26	50	20120601	9	1926	38.36	-0.00770138279661516	0.0953076703449413
5	C	26	50	20120601	9	1928	38.4	-0.00834732484122907	0.0957484100016548
5	C	26	50	20120601	9	1930	38.44	-0.00840417622643646	0.0959595520865171
5	C	26	50	20120601	9	1932	38.48	-0.00861998521605459	0.0971398547256737
5	C	26	50	20120601	9	1934	38.52	-0.00909176686046226	0.0977430168100258
5	C	26	50	20120601	9	1936	38.56	-0.0094565632488764	0.0984882366467183
5	C	26	50	20120601	9	1938	38.6	-0.00982072324118748	0.0981171470079516
5	C	26	50	20120601	9	1940	38.64	-0.0100363908094494	0.0989218345249419
5	C	26	50	20120601	9	1942	38.68	-0.010037946444368	0.0984735288256697
5	C	26	50	20120601	9	1944	38.72	-0.00989306026490286	0.0992706503001013
5	C	26	50	20120601	9	1946	38.76	-0.0103669632296541	0.0994455885177668
5	C	26	50	20120601	9	1948	38.8	-0.0102831003654054	0.0991109855889093
5	C	26	50	20120601	9	1950	38.84	-0.0108996267679219	0.100034396334461
5	C	26	50	20120601	9	1952	38.88	-0.0112736155444914	0.100189182008863
5	C	26	50	20120601	9	1954	38.92	-0.0112232695416710	0.100446993141283
5	C	26	50	20120601	9	1956	38.96	-0.0121582768384339	0.100725663923749
5	C	26	50	20120601	9	1958	39	-0.0124282502074909	0.101079075892986
5	C	26	50	20120601	9	1960	39.04	-0.0125206690637920	0.100904349807355
5	C	26	50	20120601	9	1962	39.08	-0.0129534891245563	0.100958019212047
5	C	26	50	20120601	9	1964	39.12	-0.0137620657288431	0.101185495463554
5	C	26	50	20120601	9	1966	39.16	-0.0141443276547526	0.102365232417286
5	C	26	50	20120601	9	1968	39.2	-0.0148875675924578	0.103353414143994
5	C	26	50	20120601	9	1970	39.24	-0.0153587128407624	0.103634771932228
5	C	26	50	20120601	9	1972	39.28	-0.0155712691391870	0.104544111252834
5	C	26	50	20120601	9	1974	39.32	-0.0163065894809429	0.105158657756364
5	C	26	50	20120601	9	1976	39.36	-0.0164192315911859	0.106177952181444
5	C	26	50	20120601	9	1978	39.4	-0.0169188732427723	0.106744344713174
5	C	26	50	20120601	9	1980	39.44	-0.0172048979357623	0.108441047434631
5	C	26	50	20120601	9	1982	39.48	-0.0174479305364561	0.109524547155444
5	C	26	50	20120601	9	1984	39.52	-0.0175841900131908	0.108973498840865
5	C	26	50	20120601	9	1986	39.56	-0.0177863518419320	0.110233350992905
5	C	26	50	20120601	9	1988	39.6	-0.0176535571884252	0.110597086721147
5	C	26	50	20120601	9	1990	39.64	-0.0183109543628943	0.110959054682437
5	C	26	50	20120601	9	1992	39.68	-0.0183060046154260	0.111628826225577
5	C	26	50	20120601	9	1994	39.72	-0.0190334053612326	0.111857575269291
5	C	26	50	20120601	9	1996	39.76	-0.0195205312227920	0.112045594962408
5	C	26	50	20120601	9	1998	39.8	-0.0199071772107448	0.112365631491573
5	C	26	50	20120601	9	2000	39.84	-0.0198026668284854	0.112519639348515
5	C	26	50	20120601	9	2002	39.88	-0.0202307492738158	0.113247393647713
5	C	26	50	20120601	9	2004	39.92	-0.0206911464990463	0.113624493694120
5	C	26	50	20120601	9	2006	39.96	-0.0207419874766137	0.113608018106118
5	C	26	50	20120601	9	2008	40	-0.0210339518665656	0.113833655879994
5	C	26	50	20120601	9	2010	40.04	-0.0215182493010002	0.114772905817444
5	C	26	50	20120601	9	2012	40.08	-0.0218887732543420	0.114726236769886
5	C	26	50	20120601	9	2014	40.12	-0.0219511400724426	0.115303801588759
5	C	26	50	20120601	9	2016	40.16	-0.0218720855343060	0.114950248198166
5	C	26	50	20120601	9	2018	40.2	-0.0218973999570725	0.115728065657471
5	C	26	50	20120601	9	2020	40.24	-0.0217790302819018	0.115956036883726
5	C	26	50	20120601	9	2022	40.28	-0.0216468013138200	0.115793543745409
5	C	26	50	20120601	9	2024	40.32	-0.0216212747590191	0.115716681238294
5	C	26	50	20120601	9	2026	40.36	-0.0217021677747869	0.115683588640935
5	C	26	50	20120601	9	2028	40.4	-0.0216254466890281	0.115099164886284
5	C	26	50	20120601	9	2030	40.44	-0.0216381746110895	0.114599523234698
5	C	26	50	20120601	9	2032	40.48	-0.0214678325875016	0.114494800720404
5	C	26	50	20120601	9	2034	40.52	-0.0213958491171769	0.114060495735399
5	C	26	50	20120601	9	2036	40.56	-0.0212993290415449	0.114576612974987
5	C	26	50	20120601	9	2038	40.6	-0.0212820049254058	0.114444878981652
5	C	26	50	20120601	9	2040	40.64	-0.0212218301383268	0.114745045810266
5	C	26	50	20120601	9	2042	40.68	-0.0215384018442641	0.114648525734634
5	C	26	50	20120601	9	2044	40.72	-0.0217395030128335	0.114552642055105
5	C	26	50	20120601	9	2046	40.76	-0.0218183454189358	0.113653838625539
5	C	26	50	20120601	9	2048	40.8	-0.0219244821467919	0.113296254726293
5	C	26	50	20120601	9	2050	40.84	-0.0217827072371640	0.113063687305960
5	C	26	50	20120601	9	2052	40.88	-0.0219110471179494	0.113205886479657
5	C	26	50	20120601	9	2054	40.92	-0.0216341441024367	0.113255525375696
5	C	26	50	20120601	9	2056	40.96	-0.0211671000734630	0.113480173200079
5	C	26	50	20120601	9	2058	41	-0.0213681305313543	0.113008179423637
5	C	26	50	20120601	9	2060	41.04	-0.0217194918909259	0.112118285539514
5	C	26	50	20120601	9	2062	41.08	-0.0218010920134749	0.112319386708083
5	C	26	50	20120601	9	2064	41.12	-0.0216980665554560	0.111650534403759
5	C	26	50	20120601	9	2066	41.16	-0.0224485189823293	0.112064262581431
5	C	26	50	20120601	9	2068	41.2	-0.0222449429400257	0.112365419359539
5	C	26	50	20120601	9	2070	41.24	-0.0220775707649188	0.111357438642957
5	C	26	50	20120601	9	2072	41.28	-0.0217912632292164	0.111464141056238
5	C	26	50	20120601	9	2074	41.32	-0.0218408314145775	0.111298890201475
5	C	26	50	20120601	9	2076	41.36	-0.0216427000944891	0.112017452112517
5	C	26	50	20120601	9	2078	41.4	-0.0218319218691346	0.111471707098797
5	C	26	50	20120601	9	2080	41.44	-0.0217613526123722	0.112402401044195
5	C	26	50	20120601	9	2082	41.48	-0.0219268155991698	0.112108244623221
5	C	26	50	20120601	9	2084	41.52	-0.0218814900544958	0.112563692100983
5	C	26	50	20120601	9	2086	41.56	-0.0221755050541131	0.112172379208275
5	C	26	50	20120601	9	2088	41.6	-0.0222436701478195	0.112541630369410
5	C	26	50	20120601	9	2090	41.64	-0.0223142394045819	0.112417320997278
5	C	26	50	20120601	9	2092	41.68	-0.0224174062839571	0.112233543944847
5	C	26	50	20120601	9	2094	41.72	-0.0224695907644086	0.112883233655402
5	C	26	50	20120601	9	2096	41.76	-0.0225054410782148	0.112648686336082
5	C	26	50	20120601	9	2098	41.8	-0.0223652218035055	0.112235382422479
5	C	26	50	20120601	9	2100	41.84	-0.0222612063959929	0.112695779647709
5	C	26	50	20120601	9	2102	41.88	-0.0221837782034530	0.112445817400560
5	C	26	50	20120601	9	2104	41.92	-0.0224453370018139	0.112530316660911
5	C	26	50	20120601	9	2106	41.96	-0.0224963194007375	0.112738559607971
5	C	26	50	20120601	9	2108	42	-0.0221967889682269	0.112373126823454
5	C	26	50	20120601	9	2110	42.04	-0.0221816568831095	0.112026361657960
5	C	26	50	20120601	9	2112	42.08	-0.0222514483224126	0.112358913977152
5	C	26	50	20120601	9	2114	42.12	-0.0221596658622146	0.112390450939593
5	C	26	50	20120601	9	2116	42.16	-0.0226855411753830	0.112346539608481
5	C	26	50	20120601	9	2118	42.2	-0.0227698990143786	0.112095304569125
5	C	26	50	20120601	9	2120	42.24	-0.0229111789492596	0.112444615319032
5	C	26	50	20120601	9	2122	42.28	-0.0226994004682943	0.112769955149055
5	C	26	50	20120601	9	2124	42.32	-0.0224515595414884	0.112381117130081
5	C	26	50	20120601	9	2126	42.36	-0.0225370487513338	0.112223644449911
5	C	26	50	20120601	9	2128	42.4	-0.0223704543936863	0.112794279622328
5	C	26	50	20120601	9	2130	42.44	-0.0218677014722626	0.112644372984717
5	C	26	50	20120601	9	2132	42.48	-0.0217474933194609	0.111963711997147
5	C	26	50	20120601	9	2134	42.52	-0.0218823385826332	0.112316487570281
5	C	26	50	20120601	9	2136	42.56	-0.0217790302819018	0.111462090446573
5	C	26	50	20120601	9	2138	42.6	-0.0214892579229716	0.111533649652829
5	C	26	50	20120601	9	2140	42.64	-0.0214235677029994	0.112180581646937
5	C	26	50	20120601	9	2142	42.68	-0.0210966015273787	0.111549842398118
5	C	26	50	20120601	9	2144	42.72	-0.0206210015063526	0.111314092997271
5	C	26	50	20120601	9	2146	42.76	-0.0206318202401048	0.111966540424271
5	C	26	50	20120601	9	2148	42.8	-0.0203597962613823	0.11170950710931
5	C	26	50	20120601	9	2150	42.84	-0.0202814488300269	0.111576995298516
5	C	26	50	20120601	9	2152	42.88	-0.0201463914348202	0.111975096416324
5	C	26	50	20120601	9	2154	42.92	-0.0199089449776978	0.112040574504262
5	C	26	50	20120601	9	2156	42.96	-0.0199339765577518	0.112448857959719
5	C	26	50	20120601	9	2158	43	-0.0198816506559440	0.111809633429526
5	C	26	50	20120601	9	2160	43.04	-0.0196805494873745	0.112421280795252
5	C	26	50	20120601	9	2162	43.08	-0.0197477953422654	0.112168490120978
5	C	26	50	20120601	9	2164	43.12	-0.0197908581452396	0.11172379066629
5	C	26	50	20120601	9	2166	43.16	-0.0197558563595709	0.112184753576946
5	C	26	50	20120601	9	2168	43.2	-0.0200308501867743	0.111917537924335
5	C	26	50	20120601	9	2170	43.24	-0.0200557403454721	0.111880344107645
5	C	26	50	20120601	9	2172	43.28	-0.0201507047861855	0.112171601390815
5	C	26	50	20120601	9	2174	43.32	-0.0201961717522158	0.111296132485028
5	C	26	50	20120601	9	2176	43.36	-0.0202631347643941	0.111708163606426
5	C	26	50	20120601	9	2178	43.4	-0.0203595841293480	0.110821027438749
5	C	26	50	20120601	9	2180	43.44	-0.0202125059188612	0.110564771941247
5	C	26	50	20120601	9	2182	43.48	-0.0200080813484201	0.110868898567835
5	C	26	50	20120601	9	2184	43.52	-0.0198232436358180	0.109407874536548
5	C	26	50	20120601	9	2186	43.56	-0.0196982978675823	0.109073059475656
5	C	26	50	20120601	9	2188	43.6	-0.0200191122142066	0.109011329053658
5	C	26	50	20120601	9	2190	43.64	-0.0200030608902737	0.108722900197612
5	C	26	50	20120601	9	2192	43.68	-0.0200942776650468	0.107463825863032
5	C	26	50	20120601	9	2194	43.72	-0.0201632205762125	0.106884493277206
5	C	26	50	20120601	9	2196	43.76	-0.0202135665790330	0.107170164416805
5	C	26	50	20120601	9	2198	43.8	-0.0204018691148629	0.106794195741248
5	C	26	50	20120601	9	2200	43.84	-0.0201755949448832	0.107080856830341
5	C	26	50	20120601	9	2202	43.88	-0.0206835804564876	0.106228227473586
5	C	26	50	20120601	9	2204	43.92	-0.0207083291938292	0.106138283491019
5	C	26	50	20120601	9	2206	43.96	-0.0205204509220679	0.106842066870334
5	C	26	50	20120601	9	2208	44	-0.0202965809151443	0.106347374966216
5	C	26	50	20120601	9	2210	44.04	-0.0199074600534573	0.10674413258114
5	C	26	50	20120601	9	2212	44.08	-0.0197748068213067	0.106428338692662
5	C	26	50	20120601	9	2214	44.12	-0.0195319156419691	0.107133819128252
5	C	26	50	20120601	9	2216	44.16	-0.0194437394263552	0.106651077328736
5	C	26	50	20120601	9	2218	44.2	-0.0193199250289694	0.106956193904818
5	C	26	50	20120601	9	2220	44.24	-0.0194557602416353	0.105666643267968
5	C	26	50	20120601	9	2222	44.28	-0.0191260363495680	0.105481876266044
5	C	26	50	20120601	9	2224	44.32	-0.0190866505018559	0.10482165066445
5	C	26	50	20120601	9	2226	44.36	-0.0188048684495531	0.104593184463449
5	C	26	50	20120601	9	2228	44.4	-0.0187365619344905	0.104171890243218
5	C	26	50	20120601	9	2230	44.44	-0.0187116010651146	0.104625923507418
5	C	26	50	20120601	9	2232	44.48	-0.0189371681283131	0.103910614287569
5	C	26	50	20120601	9	2234	44.52	-0.0189295313750763	0.104705543730979
5	C	26	50	20120601	9	2236	44.56	-0.0190273949535925	0.104387628522158
5	C	26	50	20120601	9	2238	44.6	-0.0191454110753726	0.103927231296927
5	C	26	50	20120601	9	2240	44.64	-0.0189246523382861	0.104064127169765
5	C	26	50	20120601	9	2242	44.68	-0.0190190510935745	0.104426660816479
5	C	26	50	20120601	9	2244	44.72	-0.0189725234673724	0.103938474294748
5	C	26	50	20120601	9	2246	44.76	-0.0189087424357094	0.104322433276932
5	C	26	50	20120601	9	2248	44.8	-0.0188376074935220	0.103612215225908
5	C	26	50	20120601	9	2250	44.84	-0.0191585632615026	0.103716230633421
5	C	26	50	20120601	9	2252	44.88	-0.0190621846072269	0.103432468682131
5	C	26	50	20120601	9	2254	44.92	-0.0189007521290820	0.103718210532408
5	C	26	50	20120601	9	2256	44.96	-0.0189076817755376	0.103718634796477
5	C	26	50	20120601	9	2258	45	-0.0190715891274167	0.103569011001578
5	C	26	50	20120601	9	2260	45.04	-0.0191828877347754	0.103977294457035
5	C	26	50	20120601	9	2262	45.08	-0.0189537144269929	0.103488047275132
5	C	26	50	20120601	9	2264	45.12	-0.0191003683734110	0.104211417512286
5	C	26	50	20120601	9	2266	45.16	-0.0192509821178037	0.104326675917619
5	C	26	50	20120601	9	2268	45.2	-0.0191321881785644	0.103470511026959
5	C	26	50	20120601	9	2270	45.24	-0.0189685636693978	0.103337433530739
5	C	26	50	20120601	9	2272	45.28	-0.0188014743370034	0.103946464601375
5	C	26	50	20120601	9	2274	45.32	-0.0188397995245437	0.103750878865699
5	C	26	50	20120601	9	2276	45.36	-0.0190779530884474	0.103454176860313
5	C	26	50	20120601	9	2278	45.4	-0.0187558659496169	0.103505159259237
5	C	26	50	20120601	9	2280	45.44	-0.0188345669343629	0.103644388584453
5	C	26	50	20120601	9	2282	45.48	-0.0188789025295433	0.103222316546762
5	C	26	50	20120601	9	2284	45.52	-0.0188786903975090	0.104026226246293
5	C	26	50	20120601	9	2286	45.56	-0.0189450877242624	0.103620417664570
5	C	26	50	20120601	9	2288	45.6	-0.0189223188859082	0.104131938710081
5	C	26	50	20120601	9	2290	45.64	-0.0189221774645520	0.104154990391147
5	C	26	50	20120601	9	2292	45.68	-0.0189368145749225	0.104168071866599
5	C	26	50	20120601	9	2294	45.72	-0.0189332083303385	0.103999851163355
5	C	26	50	20120601	9	2296	45.76	-0.0189109344667311	0.103745222011450
5	C	26	50	20120601	9	2298	45.8	-0.0189073282221470	0.103576859886849
5	C	26	50	20120601	9	2300	45.84	-0.0189433199573094	0.103651318230908
5	C	26	50	20120601	9	2302	45.88	-0.0188988429407728	0.103743595665853
5	C	26	50	20120601	9	2304	45.92	-0.0188633461803572	0.103657470059904
5	C	26	50	20120601	9	2306	45.96	-0.0189918981931770	0.103745716986197
5	C	26	50	20120601	9	2308	46	-0.0189255008664235	0.104348949781227
5	C	26	50	20120601	9	2310	46.04	-0.0188281322626541	0.104036620715977
5	C	26	50	20120601	9	2312	46.08	-0.0190903274571181	0.104462016155539
5	C	26	50	20120601	9	2314	46.12	-0.0190401228756539	0.103763818919795
5	C	26	50	20120601	9	2316	46.16	-0.0189110051774092	0.104139434041961
5	C	26	50	20120601	9	2318	46.2	-0.0188334355635130	0.104161707905569
5	C	26	50	20120601	9	2320	46.24	-0.0191351580270453	0.103253287823778
5	C	26	50	20120601	9	2322	46.28	-0.0190402642970101	0.104148909272829
5	C	26	50	20120601	9	2324	46.32	-0.0189594419919205	0.104091704334231
5	C	26	50	20120601	9	2326	46.36	-0.0188308192684227	0.103804548270391
5	C	26	50	20120601	9	2328	46.4	-0.0190007370279418	0.103740130842625
5	C	26	50	20120601	9	2330	46.44	-0.0188128587561805	0.10365124752023
5	C	26	50	20120601	9	2332	46.48	-0.0189887869233397	0.103870874886467
5	C	26	50	20120601	9	2334	46.52	-0.0189252180237111	0.103597436694182
5	C	26	50	20120601	9	2336	46.56	-0.0188847715158272	0.103343302517023
5	C	26	50	20120601	9	2338	46.6	-0.0191775137232384	0.103466339096950
5	C	26	50	20120601	9	2340	46.64	-0.0191569369159059	0.103699189359995
5	C	26	50	20120601	9	2342	46.68	-0.0191866354007157	0.103746989778403
5	C	26	50	20120601	9	2344	46.72	-0.0192131519050102	0.104013074060163
5	C	26	50	20120601	9	2346	46.76	-0.0188434057691278	0.104252005441526
5	C	26	50	20120601	9	2348	46.8	-0.0191746852961137	0.103956929781737
5	C	26	50	20120601	9	2350	46.84	-0.0189846149933307	0.103920584493184
5	C	26	50	20120601	9	2352	46.88	-0.0190056867754101	0.103578344811090
5	C	26	50	20120601	9	2354	46.92	-0.0189675030092260	0.103336797134636
5	C	26	50	20120601	9	2356	46.96	-0.0189119244162248	0.104061440163996
5	C	26	50	20120601	9	2358	47	-0.0187596843262353	0.103494976921588
5	C	26	50	20120601	9	2360	47.04	-0.0185910393589223	0.103365647091309
5	C	26	50	20120601	9	2362	47.08	-0.0187880393081609	0.104107543526130
5	C	26	50	20120601	9	2364	47.12	-0.0186201721583072	0.103524463274363
5	C	26	50	20120601	9	2366	47.16	-0.0188598813571294	0.103657965034651
5	C	26	50	20120601	9	2368	47.2	-0.0188047977388750	0.103300805399474
5	C	26	50	20120601	9	2370	47.24	-0.0188386681536938	0.103664611838394
5	C	26	50	20120601	9	2372	47.28	-0.0186987317216970	0.103301653927611
5	C	26	50	20120601	9	2374	47.32	-0.0189684222480416	0.103959263234115
5	C	26	50	20120601	9	2376	47.36	-0.0188624976522198	0.103882047173609
5	C	26	50	20120601	9	2378	47.4	-0.0187721294055842	0.104047793003119
5	C	26	50	20120601	9	2380	47.44	-0.0188726799898689	0.104074521639448
5	C	26	50	20120601	9	2382	47.48	-0.0186824682657297	0.103694381033882
5	C	26	50	20120601	9	2384	47.52	-0.0189312284313511	0.103437984115024
5	C	26	50	20120601	9	2386	47.56	-0.0187581994019948	0.104216720813145
5	C	26	50	20120601	9	2388	47.6	-0.0187998479914067	0.103215669743019
5	C	26	50	20120601	9	2390	47.64	-0.0188551437416955	0.103181445774810
5	C	26	50	20120601	9	2392	47.68	-0.0188285565267229	0.103598638775710
5	C	26	50	20120601	9	2394	47.72	-0.0188038785000594	0.103159313332559
5	C	26	50	20120601	9	2396	47.76	-0.0187526132584234	0.103690562657264
5	C	26	50	20120601	9	2398	47.8	-0.0187176821834328	0.102972000746222
5	C	26	50	20120601	9	2400	47.84	-0.0188809531392088	0.103571556585990
5	C	26	50	20120601	9	2402	47.88	-0.0191282990912678	0.103292390828778
5	C	26	50	20120601	9	2404	47.92	-0.0189889283446960	0.104024882743409
5	C	26	50	20120601	9	2406	47.96	-0.0188229703831515	0.104012225532026
5	C	26	50	20120601	9	2408	48	-0.0190146670315312	0.104024034215272
5	C	26	50	20120601	9	2410	48.04	-0.0188487797806648	0.104011306293210
5	C	26	50	20120601	9	2412	48.08	-0.0189918274824988	0.103772799175916
5	C	26	50	20120601	9	2414	48.12	-0.0188424158196341	0.103471076712384
5	C	26	50	20120601	9	2416	48.16	-0.0190310719088547	0.103600618674697
5	C	26	50	20120601	9	2418	48.2	-0.0188460220642182	0.103606629082337
5	C	26	50	20120601	9	2420	48.24	-0.0190254857652833	0.103181233642775
5	C	26	50	20120601	9	2422	48.28	-0.0189597955453111	0.103481824735458
5	C	26	50	20120601	9	2424	48.32	-0.0190937215696678	0.103586052275005
5	C	26	50	20120601	9	2426	48.36	-0.0188178792143269	0.102764464905944
5	C	26	50	20120601	9	2428	48.4	-0.0187610278291195	0.103314735403063
5	C	26	50	20120601	9	2430	48.44	-0.0186927920247350	0.103653227419217
5	C	26	50	20120601	9	2432	48.48	-0.0187345820355032	0.103120281038237
5	C	26	50	20120601	9	2434	48.52	-0.0187792711840742	0.103234266651364
5	C	26	50	20120601	9	2436	48.56	-0.0187820996111989	0.103104441846339
5	C	26	50	20120601	9	2438	48.6	-0.0187178236047890	0.103333049468696
5	C	26	50	20120601	9	2440	48.64	-0.0186471836373485	0.103924544291159
5	C	26	50	20120601	9	2442	48.68	-0.0189189954840366	0.103943070488826
5	C	26	50	20120601	9	2444	48.72	-0.0189174398491180	0.103943070488826
5	C	26	50	20120601	9	2446	48.76	-0.0189287535576170	0.103604649183350
5	C	26	50	20120601	9	2448	48.8	-0.0189807259060342	0.10337349597658
5	C	26	50	20120601	9	2450	48.84	-0.0189717456499131	0.103187739025162
5	C	26	50	20120601	9	2452	48.88	-0.0189687758014321	0.103765021001323
5	C	26	50	20120601	9	2454	48.92	-0.0188935396399139	0.103246994573426
5	C	26	50	20120601	9	2456	48.96	-0.0188557094271204	0.103704280528819
5	C	26	50	20120601	9	2458	49	-0.0187719879842279	0.103642620817500
5	C	26	50	20120601	9	2460	49.04	-0.0186119697196454	0.103362535821472
5	C	26	50	20120601	9	2462	49.08	-0.0187961710361445	0.103896189309233
5	C	26	50	20120601	9	2464	49.12	-0.0186657805456937	0.103433882895693
5	C	26	50	20120601	9	2466	49.16	-0.0188663160288382	0.103129261294358
5	C	26	50	20120601	9	2468	49.2	-0.0186903878616790	0.103827175687389
5	C	26	50	20120601	9	2470	49.24	-0.0188161114473740	0.103405174360377
5	C	26	50	20120601	9	2472	49.28	-0.0187502798060455	0.103604224919281
5	C	26	50	20120601	9	2474	49.32	-0.0187543810253764	0.103355889017728
5	C	26	50	20120601	9	2476	49.36	-0.0188059291097249	0.103010043091050
5	C	26	50	20120601	9	2478	49.4	-0.0188780540014059	0.103652096048368
5	C	26	50	20120601	9	2480	49.44	-0.0191019947190077	0.103587537199245
5	C	26	50	20120601	9	2482	49.48	-0.0189924638786019	0.103660439908385
5	C	26	50	20120601	9	2484	49.52	-0.0189750690517847	0.103491017123613
5	C	26	50	20120601	9	2486	49.56	-0.0189534315842804	0.102997598011701
5	C	26	50	20120601	9	2488	49.6	-0.0188707000908816	0.103580819684824
5	C	26	50	20120601	9	2490	49.64	-0.0190905395891525	0.103158181961709
5	C	26	50	20120601	9	2492	49.68	-0.0190227987595148	0.103204002481130
5	C	26	50	20120601	9	2494	49.72	-0.0189621289976890	0.103452762646751
5	C	26	50	20120601	9	2496	49.76	-0.0189323598022010	0.102893370472154
5	C	26	50	20120601	9	2498	49.8	-0.0189967065192890	0.102937635356657
5	C	26	50	20120601	9	2500	49.84	-0.0190610532363770	0.102981758819803
5	C	26	50	20120601	9	2502	49.88	-0.0190042725618477	0.103112220020931
5	C	26	50	20120601	9	2504	49.92	-0.0189416229010346	0.103811265784813
5	C	26	50	20120601	9	2506	49.96	-0.0188782661334403	0.103248267365632
5	C	26	50	20120601	9	2508	50	-0.0186035551489493	0.103306320832367
5	C	26	50	20120601	9	2510	50.04	-0.0184943071512560	0.103215457610985
5	C	26	50	20120601	9	2512	50.08	-0.0184349101816363	0.103412881824292
5	C	26	50	20120601	9	2514	50.12	-0.0182994992330391	0.104471774229119
5	C	26	50	20120601	9	2516	50.16	-0.0184294654594212	0.104467814431144
5	C	26	50	20120601	9	2518	50.2	-0.0183407235583823	0.103808720200400
5	C	26	50	20120601	9	2520	50.24	-0.0181799274763404	0.104321938302186
5	C	26	50	20120601	9	2522	50.28	-0.0182891754740338	0.104180729077982
5	C	26	50	20120601	9	2524	50.32	-0.0180560423682765	0.104901341598690
5	C	26	50	20120601	9	2526	50.36	-0.0181865035694055	0.104805811472551
5	C	26	50	20120601	9	2528	50.4	-0.0182072925087723	0.105020347669963
5	C	26	50	20120601	9	2530	50.44	-0.0183066410115291	0.104830065235146
5	C	26	50	20120601	9	2532	50.48	-0.0190299405380048	0.104092623573047
5	C	26	50	20120601	9	2534	50.52	-0.0190673464867295	0.104104432256292
5	C	26	50	20120601	9	2536	50.56	-0.0192237585067280	0.103744656326025
5	C	26	50	20120601	9	2538	50.6	-0.0193264304113563	0.103743383533819
5	C	26	50	20120601	9	2540	50.64	-0.0196847921280616	0.103733766881594
5	C	26	50	20120601	9	2542	50.68	-0.0196345168359193	0.103841883508438
5	C	26	50	20120601	9	2544	50.72	-0.0199005304070017	0.103522695507410
5	C	26	50	20120601	9	2546	50.76	-0.0197998384013607	0.103556495211551
5	C	26	50	20120601	9	2548	50.8	-0.0198124249020658	0.103372223184374
5	C	26	50	20120601	9	2550	50.84	-0.0199353907713142	0.102987627806087
5	C	26	50	20120601	9	2552	50.88	-0.0200722159334738	0.103358081048750
5	C	26	50	20120601	9	2554	50.92	-0.0199729381413952	0.102881915342299
5	C	26	50	20120601	9	2556	50.96	-0.0197919188054114	0.102932119923763
5	C	26	50	20120601	9	2558	51	-0.0197869690579431	0.103422852029907
5	C	26	50	20120601	9	2560	51.04	-0.0198002626654294	0.103039175890435
5	C	26	50	20120601	9	2562	51.08	-0.0196448405949246	0.103207043040289
5	C	26	50	20120601	9	2564	51.12	-0.0196772967961811	0.103150262365759
5	C	26	50	20120601	9	2566	51.16	-0.0193569067136254	0.102889410674180
5	C	26	50	20120601	9	2568	51.2	-0.0191022068510420	0.102170141656357
5	C	26	50	20120601	9	2570	51.24	-0.0188262230743449	0.101951999214361
5	C	26	50	20120601	9	2572	51.28	-0.0188299000296071	0.102346847640975
5	C	26	50	20120601	9	2574	51.32	-0.0182489410981842	0.102613144054770
5	C	26	50	20120601	9	2576	51.36	-0.0183417842185540	0.102266308178598
5	C	26	50	20120601	9	2578	51.4	-0.0177350158896179	0.101923997785826
5	C	26	50	20120601	9	2580	51.44	-0.0176995898398804	0.101265044976438
5	C	26	50	20120601	9	2582	51.48	-0.0177792807741201	0.101341766062197
5	C	26	50	20120601	9	2584	51.52	-0.0171371571061246	0.100870903656605
5	C	26	50	20120601	9	2586	51.56	-0.0171273283218661	0.100291005385353
5	C	26	50	20120601	9	2588	51.6	-0.0168850735386316	0.100421395875804
5	C	26	50	20120601	9	2590	51.64	-0.0168944780588214	0.100413688411889
5	C	26	50	20120601	9	2592	51.68	-0.0171480465505549	0.100087853607118
5	C	26	50	20120601	9	2594	51.72	-0.0172813361788086	0.100185363632244
5	C	26	50	20120601	9	2596	51.76	-0.0172352328166752	0.0996461240009113
5	C	26	50	20120601	9	2598	51.8	-0.0172048272250842	0.099881307716334
5	C	26	50	20120601	9	2600	51.84	-0.0172376369797312	0.099726451331254
5	C	26	50	20120601	9	2602	51.88	-0.0173578451325330	0.0990268398819481
5	C	26	50	20120601	9	2604	51.92	-0.0175140450204971	0.09948681284311
5	C	26	50	20120601	9	2606	51.96	-0.0174673052622606	0.099414758662107
5	C	26	50	20120601	9	2608	52	-0.0176534864777471	0.099489782691591
5	C	26	50	20120601	9	2610	52.04	-0.0176330510917708	0.098529178129349
5	C	26	50	20120601	9	2612	52.08	-0.0176920237973217	0.0976588711030646
5	C	26	50	20120601	9	2614	52.12	-0.0178555068851320	0.0981384309220654
5	C	26	50	20120601	9	2616	52.16	-0.0178703561275370	0.098001252206515
5	C	26	50	20120601	9	2618	52.2	-0.0179490571122830	0.0969036103500793
5	C	26	50	20120601	9	2620	52.24	-0.0180207577398953	0.0965178128902639
5	C	26	50	20120601	9	2622	52.28	-0.0183918473786620	0.095552470712588
5	C	26	50	20120601	9	2624	52.32	-0.0183037418737262	0.0963949177316937
5	C	26	50	20120601	9	2626	52.36	-0.0182502138903904	0.0959116102467527
5	C	26	50	20120601	9	2628	52.4	-0.0185012367977116	0.0963156510615227
5	C	26	50	20120601	9	2630	52.44	-0.0189023784746787	0.0965219141095948
5	C	26	50	20120601	9	2632	52.48	-0.0186990145644095	0.0951528139598614
5	C	26	50	20120601	9	2634	52.52	-0.0191256120854993	0.0953865127510436
5	C	26	50	20120601	9	2636	52.56	-0.0192850646646569	0.0948901945013287
5	C	26	50	20120601	9	2638	52.6	-0.0192683769446209	0.0945755319837007
5	C	26	50	20120601	9	2640	52.64	-0.0192540226769628	0.0940523436763008
5	C	26	50	20120601	9	2642	52.68	-0.0194928833476476	0.0938949417068086
5	C	26	50	20120601	9	2644	52.72	-0.0198833477122188	0.0925722277619211
5	C	26	50	20120601	9	2646	52.76	-0.0200020709407800	0.0925884205072103
5	C	26	50	20120601	9	2648	52.8	-0.0201330978273339	0.093026190315443
5	C	26	50	20120601	9	2650	52.84	-0.0199952827156807	0.092823038537208
5	C	26	50	20120601	9	2652	52.88	-0.0205128848795092	0.0928979918560137
5	C	26	50	20120601	9	2654	52.92	-0.0207957275919838	0.0924294629027995
5	C	26	50	20120601	9	2656	52.96	-0.0211258050374417	0.0920916072827486
5	C	26	50	20120601	9	2658	53	-0.0215100468623385	0.092309961856779
5	C	26	50	20120601	9	2660	53.04	-0.0213341894058574	0.0913369122151882
5	C	26	50	20120601	9	2662	53.08	-0.0214365077570951	0.0912857883949084
5	C	26	50	20120601	9	2664	53.12	-0.0216682266492899	0.090827229647309
5	C	26	50	20120601	9	2666	53.16	-0.0216708429443803	0.091121032514892
5	C	26	50	20120601	9	2668	53.2	-0.0217288257004376	0.0905569027248613
5	C	26	50	20120601	9	2670	53.24	-0.0218203253179231	0.0899800450127693
5	C	26	50	20120601	9	2672	53.28	-0.0220564282721613	0.0895381739852058
5	C	26	50	20120601	9	2674	53.32	-0.0224857127990197	0.0893611851578748
5	C	26	50	20120601	9	2676	53.36	-0.0223173506744192	0.089346972311573
5	C	26	50	20120601	9	2678	53.4	-0.0226508929431049	0.0885031817895831
5	C	26	50	20120601	9	2680	53.44	-0.0229213612869087	0.088681301987764
5	C	26	50	20120601	9	2682	53.48	-0.0230187298906781	0.0884395421792763
5	C	26	50	20120601	9	2684	53.52	-0.0234049516145622	0.0873868016034458
5	C	26	50	20120601	9	2686	53.56	-0.0235955168920920	0.0870617446161343
5	C	26	50	20120601	9	2688	53.6	-0.0241688390702780	0.0869657195152492
5	C	26	50	20120601	9	2690	53.64	-0.0243376254589472	0.0862023977449583
5	C	26	50	20120601	9	2692	53.68	-0.0244534495497056	0.0861828815977976
5	C	26	50	20120601	9	2694	53.72	-0.0245863149138906	0.0867632041331174
5	C	26	50	20120601	9	2696	53.76	-0.0248793399640143	0.0866582694867893
5	C	26	50	20120601	9	2698	53.8	-0.0253112407859630	0.0860490262841189
5	C	26	50	20120601	9	2700	53.84	-0.0255294539386372	0.086384053477045
5	C	26	50	20120601	9	2702	53.88	-0.0254467224452383	0.0862928367022721
5	C	26	50	20120601	9	2704	53.92	-0.0257342320624688	0.0862399451150393
5	C	26	50	20120601	9	2706	53.96	-0.0260114886313720	0.0854996750258151
5	C	26	50	20120601	9	2708	54	-0.0262559354456282	0.0851812648422468
5	C	26	50	20120601	9	2710	54.04	-0.0265486776530395	0.0851797092073282
5	C	26	50	20120601	9	2712	54.08	-0.0263342121663056	0.0850198323641019
5	C	26	50	20120601	9	2714	54.12	-0.0266901697199549	0.0856616024787068
5	C	26	50	20120601	9	2716	54.16	-0.0266425814335810	0.0850273984066606
5	C	26	50	20120601	9	2718	54.2	-0.0264803711379768	0.0852935533990992
5	C	26	50	20120601	9	2720	54.24	-0.0264197013761510	0.0849681428583972
5	C	26	50	20120601	9	2722	54.28	-0.0264177921878418	0.0854708250691427
5	C	26	50	20120601	9	2724	54.32	-0.0263876694389633	0.0845415453373073
5	C	26	50	20120601	9	2726	54.36	-0.0264256410731130	0.0843239685807362
5	C	26	50	20120601	9	2728	54.4	-0.0263534454707539	0.0845954268740338
5	C	26	50	20120601	9	2730	54.44	-0.0266521273751271	0.0840527931301512
5	C	26	50	20120601	9	2732	54.48	-0.0267879625877930	0.0835792437187906
5	C	26	50	20120601	9	2734	54.52	-0.0268561276814994	0.0826967744558698
5	C	26	50	20120601	9	2736	54.56	-0.0266125293953806	0.0830692075975207
5	C	26	50	20120601	9	2738	54.6	-0.0266826743880743	0.0832522068324918
5	C	26	50	20120601	9	2740	54.64	-0.0266460462568088	0.0822997339982335
5	C	26	50	20120601	9	2742	54.68	-0.0266332476240694	0.0817276139015755
5	C	26	50	20120601	9	2744	54.72	-0.0267653351707950	0.0818144466143052
5	C	26	50	20120601	9	2746	54.76	-0.0269679919742831	0.081596799147056
5	C	26	50	20120601	9	2748	54.8	-0.0269155953617972	0.0816100220438642
5	C	26	50	20120601	9	2750	54.84	-0.0268137012746282	0.0811453821779465
5	C	26	50	20120601	9	2752	54.88	-0.0270872808882693	0.0797917676667211
5	C	26	50	20120601	9	2754	54.92	-0.0272964430741442	0.0798300928542614
5	C	26	50	20120601	9	2756	54.96	-0.0272094689400583	0.0797964345714769
5	C	26	50	20120601	9	2758	55	-0.0271573551702848	0.0792023941646021
5	C	26	50	20120601	9	2760	55.04	-0.0274606332687358	0.0781491586140247
5	C	26	50	20120601	9	2762	55.08	-0.0275545370492773	0.0784225260956314
5	C	26	50	20120601	9	2764	55.12	-0.0276986454112831	0.0785324104894278
5	C	26	50	20120601	9	2766	55.16	-0.0274616232182294	0.0778289806635035
5	C	26	50	20120601	9	2768	55.2	-0.0275447082650188	0.0775354606386329
5	C	26	50	20120601	9	2770	55.24	-0.0274728662160503	0.0771196818512952
5	C	26	50	20120601	9	2772	55.28	-0.0271497184170480	0.0763808966863115
5	C	26	50	20120601	9	2774	55.32	-0.0272091153866677	0.0764852656472147
5	C	26	50	20120601	9	2776	55.36	-0.0272717650474808	0.0762277373575065
5	C	26	50	20120601	9	2778	55.4	-0.0272878870820919	0.0753888258723068
5	C	26	50	20120601	9	2780	55.44	-0.0271896699501851	0.0755437529680648
5	C	26	50	20120601	9	2782	55.48	-0.0271459000404296	0.0749402373303221
5	C	26	50	20120601	9	2784	55.52	-0.0269573853725653	0.074074314366081
5	C	26	50	20120601	9	2786	55.56	-0.0269871545680532	0.0730360694792648
5	C	26	50	20120601	9	2788	55.6	-0.0268592389513366	0.0723757024563147
5	C	26	50	20120601	9	2790	55.64	-0.0263257975956095	0.0723208309700946
5	C	26	50	20120601	9	2792	55.68	-0.0264887857086730	0.0711609637169143
5	C	26	50	20120601	9	2794	55.72	-0.0262451167118761	0.0705215977653654
5	C	26	50	20120601	9	2796	55.76	-0.0262698654492176	0.0702765145550062
5	C	26	50	20120601	9	2798	55.8	-0.0260738554494727	0.0683833068590573
5	C	26	50	20120601	9	2800	55.84	-0.0262766536743170	0.0688791301340253
5	C	26	50	20120601	9	2802	55.88	-0.0260636731118236	0.0692363604798808
5	C	26	50	20120601	9	2804	55.92	-0.0262777143344888	0.068574437822012
5	C	26	50	20120601	9	2806	55.96	-0.0261543242011717	0.0681704677179202
5	C	26	50	20120601	9	2808	56	-0.0261953363944805	0.0679618712174701
5	C	26	50	20120601	9	2810	56.04	-0.0263016852543710	0.0670368341263219
5	C	26	50	20120601	9	2812	56.08	-0.0264067613220553	0.0671206969905706
5	C	26	50	20120601	9	2814	56.12	-0.0260970485518956	0.0666146913779535
5	C	26	50	20120601	9	2816	56.16	-0.0261242014522932	0.0656486420934965
5	C	26	50	20120601	9	2818	56.2	-0.0259940230938767	0.0652510359504353
5	C	26	50	20120601	9	2820	56.24	-0.0261335352618048	0.0651460305934291
5	C	26	50	20120601	9	2822	56.28	-0.0260698956514980	0.0649368684075541
5	C	26	50	20120601	9	2824	56.32	-0.0263733151713052	0.0635487470854068
5	C	26	50	20120601	9	2826	56.36	-0.0261285148036584	0.0632362058881223
5	C	26	50	20120601	9	2828	56.4	-0.0260006698976199	0.0619119363083162
5	C	26	50	20120601	9	2830	56.44	-0.0259033720045286	0.0612923693466405
5	C	26	50	20120601	9	2832	56.48	-0.0259233124157581	0.0605706961657615
5	C	26	50	20120601	9	2834	56.52	-0.0257516975999641	0.058945269807848
5	C	26	50	20120601	9	2836	56.56	-0.0256656427046937	0.0590079901793392
5	C	26	50	20120601	9	2838	56.6	-0.0257565059260762	0.0590308297283716
5	C	26	50	20120601	9	2840	56.64	-0.0257428587651993	0.0585898072289455
5	C	26	50	20120601	9	2842	56.68	-0.0254044374597234	0.0581482897547726
5	C	26	50	20120601	9	2844	56.72	-0.0253967017115372	0.0566620502956679
5	C	26	50	20120601	9	2846	56.76	-0.0255400888246262	0.0566354772228309
5	C	26	50	20120601	9	2848	56.8	-0.0251427513821419	0.0561585478410562
5	C	26	50	20120601	9	2850	56.84	-0.0252594593563767	0.0555395112094664
5	C	26	50	20120601	9	2852	56.88	-0.0249019603099444	0.0542824026317374
5	C	26	50	20120601	9	2854	56.92	-0.0246914829054564	0.0541609641131364
5	C	26	50	20120601	9	2856	56.96	-0.0245853108222613	0.0534531148698296
5	C	26	50	20120601	9	2858	57	-0.0240491612475622	0.0521239167557585
5	C	26	50	20120601	9	2860	57.04	-0.0238164453348059	0.0517738352594609
5	C	26	50	20120601	9	2862	57.08	-0.0238128956587643	0.0515356958376929
5	C	26	50	20120601	9	2864	57.12	-0.0235606353145760	0.0507844302380212
5	C	26	50	20120601	9	2866	57.16	-0.0234516277331883	0.0509402482883235
5	C	26	50	20120601	9	2868	57.2	-0.0232054838626573	0.0506123628738873
5	C	26	50	20120601	9	2870	57.24	-0.0228585772758072	0.0500637894330428
5	C	26	50	20120601	9	2872	57.28	-0.0226573700412205	0.0493174735808394
5	C	26	50	20120601	9	2874	57.32	-0.0224079451952248	0.0481891715743713
5	C	26	50	20120601	9	2876	57.36	-0.0221050135790967	0.0483686423465043
5	C	26	50	20120601	9	2878	57.4	-0.0218275307360234	0.0467365126163051
5	C	26	50	20120601	9	2880	57.44	-0.0215706741977574	0.0468410583539035
5	C	26	50	20120601	9	2882	57.48	-0.0211270424743088	0.0451069426126538
5	C	26	50	20120601	9	2884	57.52	-0.0208083070216211	0.0453445022068613
5	C	26	50	20120601	9	2886	57.56	-0.0204205084496150	0.0448820755851687
5	C	26	50	20120601	9	2888	57.6	-0.0201507047861855	0.0443900424025479
5	C	26	50	20120601	9	2890	57.64	-0.0199431548037716	0.0436106127397815
5	C	26	50	20120601	9	2892	57.68	-0.0194902034129469	0.043486564997158
5	C	26	50	20120601	9	2894	57.72	-0.0187272069117754	0.0427390399923588
5	C	26	50	20120601	9	2896	57.76	-0.0185139364355017	0.0427611087949997
5	C	26	50	20120601	9	2898	57.8	-0.0179809759123858	0.0427882051268547
5	C	26	50	20120601	9	2900	57.84	-0.0175282578667989	0.0420142343284392
5	C	26	50	20120601	9	2902	57.88	-0.0171916255414794	0.0409946358474429
5	C	26	50	20120601	9	2904	57.92	-0.0165469350758682	0.0409803027929882
5	C	26	50	20120601	9	2906	57.96	-0.0160536503142447	0.0407138720289049
5	C	26	50	20120601	9	2908	58	-0.0156006564970132	0.0398821942460767
5	C	26	50	20120601	9	2910	58.04	-0.0152773036370444	0.0397551200864297
5	C	26	50	20120601	9	2912	58.08	-0.0144662450879557	0.0398112714359237
5	C	26	50	20120601	9	2914	58.12	-0.0140269125737366	0.0387026057847692
5	C	26	50	20120601	9	2916	58.16	-0.0137970887277154	0.0387058726180982
5	C	26	50	20120601	9	2918	58.2	-0.0131070585752945	0.0377759211348208
5	C	26	50	20120601	9	2920	58.24	-0.0125234692066456	0.0366409581824738
5	C	26	50	20120601	9	2922	58.28	-0.0120214021787996	0.0357122653492669
5	C	26	50	20120601	9	2924	58.32	-0.0117280518595566	0.0354977715782617
5	C	26	50	20120601	9	2926	58.36	-0.0113974016576060	0.0345187186000987
5	C	26	50	20120601	9	2928	58.4	-0.0112046938465292	0.0337571150992861
5	C	26	50	20120601	9	2930	58.44	-0.0109991096209671	0.0335747805446893
5	C	26	50	20120601	9	2932	58.48	-0.0107277715358223	0.033409268060417
5	C	26	50	20120601	9	2934	58.52	-0.00991176323926525	0.0323341899813688
5	C	26	50	20120601	9	2936	58.56	-0.0100905693310239	0.0319917593804435
5	C	26	50	20120601	9	2938	58.6	-0.00900541498034377	0.0299732806471397
5	C	26	50	20120601	9	2940	58.64	-0.00865091406666371	0.0302785669288492
5	C	26	50	20120601	9	2942	58.68	-0.00829231193365276	0.0296871003906579
5	C	26	50	20120601	9	2944	58.72	-0.00843137862430872	0.0304297958561415
5	C	26	50	20120601	9	2946	58.76	-0.0079788727107562	0.0291078880129845
5	C	26	50	20120601	9	2948	58.8	-0.00768866901668943	0.0300032336903907
5	C	26	50	20120601	9	2950	58.84	-0.00694931109521296	0.0284757486927394
5	C	26	50	20120601	9	2952	58.88	-0.00680639067259954	0.0288429633863452
5	C	26	50	20120601	9	2954	58.92	-0.00628341449723397	0.0285530496060587
5	C	26	50	20120601	9	2956	58.96	-0.00632130127856994	0.0282096926952501
5	C	26	50	20120601	9	2958	59	-0.00604645594379054	0.0271911124480187
5	C	26	50	20120601	9	2960	59.04	-0.00528326852378809	0.0262204033298736
5	C	26	50	20120601	9	2962	59.08	-0.00532370088953634	0.0266355457211083
5	C	26	50	20120601	9	2964	59.12	-0.00488986259500714	0.0262083825145935
5	C	26	50	20120601	9	2966	59.16	-0.0045045035413961	0.0259317623417933
5	C	26	50	20120601	9	2968	59.2	-0.00395472801902356	0.0255140743661464
5	C	26	50	20120601	9	2970	59.24	-0.00389213492675292	0.0259407425979144
5	C	26	50	20120601	9	2972	59.28	-0.00359857954654333	0.0255419131601217
5	C	26	50	20120601	9	2974	59.32	-0.00366494151795769	0.0251160439590165
5	C	26	50	20120601	9	2976	59.36	-0.00360001497330914	0.0252655546168306
5	C	26	50	20120601	9	2978	59.4	-0.00304601802345291	0.0252136317658880
5	C	26	50	20120601	9	2980	59.44	-0.00308099859591821	0.0250520083689122
5	C	26	50	20120601	9	2982	59.48	-0.00309866919438006	0.0243550202857645
5	C	26	50	20120601	9	2984	59.52	-0.00315118601501879	0.0246399489632436
5	C	26	50	20120601	9	2986	59.56	-0.00327807632690271	0.0247479029555273
5	C	26	50	20120601	9	2988	59.6	-0.00331342459489423	0.0242617034038513
5	C	26	50	20120601	9	2990	59.64	-0.00305530233548989	0.0248664352652576
5	C	26	50	20120601	9	2992	59.68	-0.00338405042019914	0.0250695729013569
5	C	26	50	20120601	9	2994	59.72	-0.00306076119984065	0.0249783985529907
5	C	26	50	20120601	9	2996	59.76	-0.00280585627629071	0.0247190388567193
5	C	26	50	20120601	9	2998	59.8	-0.00278377333151426	0.0242427529421155
5	C	26	50	20120601	9	3000	59.84	-0.00299236983196429	0.0238891854093866
5	C	26	50	20120601	9	3002	59.88	-0.00299490127424094	0.0240728068983251
5	C	26	50	20120601	9	3004	59.92	-0.00295767917327928	0.0242612367133757
5	C	26	50	20120601	9	3006	59.96	-0.00299300622806736	0.0240963535541386
5	C	26	50	20120601	9	3008	60	-0.0032084616642949	0.0239041902152834
5	C	26	50	20120601	9	3010	60.04	-0.00294996463829653	0.0236139158105385
5	C	26	50	20120601	9	3012	60.08	-0.00297491843660461	0.0235069517677484
5	C	26	50	20120601	9	3014	60.12	-0.0031851624958548	0.0236941441459319
5	C	26	50	20120601	9	3016	60.16	-0.00292335621012048	0.0239000041431387
5	C	26	50	20120601	9	3018	60.2	-0.0029899939531795	0.0236585978880416
5	C	26	50	20120601	9	3020	60.24	-0.00302534929223883	0.0233613867657733
5	C	26	50	20120601	9	3022	60.28	-0.00280259651402944	0.0228636260182249
5	C	26	50	20120601	9	3024	60.32	-0.00281412235456278	0.0233788240189974
5	C	26	50	20120601	9	3026	60.36	-0.00321633459119663	0.022466787793128
5	C	26	50	20120601	9	3028	60.4	-0.0032597240775038	0.0222354776086527
5	C	26	50	20120601	9	3030	60.44	-0.00301039964067098	0.0214906381954085
5	C	26	50	20120601	9	3032	60.48	-0.00316290913834408	0.0218614301422203
5	C	26	50	20120601	9	3034	60.52	-0.0031001710891833	0.0218434731655121
5	C	26	50	20120601	9	3036	60.56	-0.00333484639483028	0.0222180976310779
5	C	26	50	20120601	9	3038	60.6	-0.00311725408190999	0.0219076508840794
5	C	26	50	20120601	9	3040	60.64	-0.00315549795217046	0.0220138265028084
5	C	26	50	20120601	9	3042	60.68	-0.00307217793379766	0.0214320418827972
5	C	26	50	20120601	9	3044	60.72	-0.00270262936354987	0.0210827881256976
5	C	26	50	20120601	9	3046	60.76	-0.00270145196004852	0.0206149133169666
5	C	26	50	20120601	9	3048	60.8	-0.00271774511450062	0.020048618365972
5	C	26	50	20120601	9	3050	60.84	-0.0026623602687574	0.0207650490571753
5	C	26	50	20120601	9	3052	60.88	-0.00291821978646194	0.0201647436842192
5	C	26	50	20120601	9	3054	60.92	-0.00275827647519823	0.0202605382682936
5	C	26	50	20120601	9	3056	60.96	-0.00272525105298292	0.0196851973002473
5	C	26	50	20120601	9	3058	61	-0.00298679075946073	0.0201960868994020
5	C	26	50	20120601	9	3060	61.04	-0.00277798636961703	0.0199036091499270
5	C	26	50	20120601	9	3062	61.08	-0.00294193190526225	0.0195259193764647
5	C	26	50	20120601	9	3064	61.12	-0.00254634738048847	0.0195425370929293
5	C	26	50	20120601	9	3066	61.16	-0.00257494348582644	0.0192791108255593
5	C	26	50	20120601	9	3068	61.2	-0.00249628492748724	0.0186771083963283
5	C	26	50	20120601	9	3070	61.24	-0.00224398215689207	0.0192495608331735
5	C	26	50	20120601	9	3072	61.28	-0.00200851064900948	0.0196761350197396
5	C	26	50	20120601	9	3074	61.32	-0.0018338064836885	0.0198434004217225
5	C	26	50	20120601	9	3076	61.36	-0.00188165286403749	0.0197378541280287
5	C	26	50	20120601	9	3078	61.4	-0.0017560240306512	0.0202405971499574
5	C	26	50	20120601	9	3080	61.44	-0.00159960847511883	0.0199767225768881
5	C	26	50	20120601	9	3082	61.48	-0.00191885516600928	0.0195848560195698
5	C	26	50	20120601	9	3084	61.52	-0.00164308181792629	0.0199082176540266
5	C	26	50	20120601	9	3086	61.56	-0.000534119471130288	0.0190183503507544
5	C	26	50	20120601	9	3088	61.6	-0.000518267975573717	0.0189596835395970
5	C	26	50	20120601	9	3090	61.64	0.000318732765681881	0.0195987823462039
5	C	26	50	20120601	9	3092	61.68	0.000390289002089478	0.0189429338770069
5	C	26	50	20120601	9	3094	61.72	0.00127742375555256	0.0190908012186615
5	C	26	50	20120601	9	3096	61.76	0.00207052886346701	0.0191751166312502
5	C	26	50	20120601	9	3098	61.8	0.00242164273566519	0.0195915247436232
5	C	26	50	20120601	9	3100	61.84	0.00301693472154271	0.0189080565421317
5	C	26	50	20120601	9	3102	61.88	0.00364364346170835	0.0188777216612188
5	C	26	50	20120601	9	3104	61.92	0.00440760869917011	0.0196272336360731
5	C	26	50	20120601	9	3106	61.96	0.00552620920060036	0.0192407573537478
5	C	26	50	20120601	9	3108	62	0.00531929561428955	0.0193220322071773
5	C	26	50	20120601	9	3110	62.04	0.00539023963764599	0.0202970405345520
5	C	26	50	20120601	9	3112	62.08	0.00556617487587302	0.0200887339478823
5	C	26	50	20120601	9	3114	62.12	0.0058441102672862	0.0209835917216095
5	C	26	50	20120601	9	3116	62.16	0.00585056615219844	0.0204919615898539
5	C	26	50	20120601	9	3118	62.2	0.00581077018255326	0.0205468896446165
5	C	26	50	20120601	9	3120	62.24	0.00578062622047128	0.0204641369380142
5	C	26	50	20120601	9	3122	62.28	0.00590413656194113	0.0208833451932407
5	C	26	50	20120601	9	3124	62.32	0.00569610574691605	0.0209541972927156
5	C	26	50	20120601	9	3126	62.36	0.00546194026525831	0.0201658863687776
5	C	26	50	20120601	9	3128	62.4	0.00554279085461918	0.0205990741250681
5	C	26	50	20120601	9	3130	62.44	0.00531752784733658	0.0198902915008101
5	C	26	50	20120601	9	3132	62.48	0.00517576000877649	0.0203139969551649
5	C	26	50	20120601	9	3134	62.52	0.00534313218388335	0.0200894905521382
5	C	26	50	20120601	9	3136	62.56	0.00460258632301449	0.0199987192546373
5	C	26	50	20120601	9	3138	62.6	0.00501419318034318	0.0195776371664407
5	C	26	50	20120601	9	3140	62.64	0.00509699538442012	0.0193652364315078
5	C	26	50	20120601	9	3142	62.68	0.00476048326725344	0.0187173710564491
5	C	26	50	20120601	9	3144	62.72	0.004826725030515	0.0187725960960598
5	C	26	50	20120601	9	3146	62.76	0.00466062564761428	0.0176246082368034
5	C	26	50	20120601	9	3148	62.8	0.00423513121310308	0.0175470386229073
5	C	26	50	20120601	9	3150	62.84	0.00421784245230307	0.0174572431327644
5	C	26	50	20120601	9	3152	62.88	0.00390711851944627	0.01714033908664
5	C	26	50	20120601	9	3154	62.92	0.00343588841832793	0.0168046472133395
5	C	26	50	20120601	9	3156	62.96	0.00329967136800015	0.0166110979451931
5	C	26	50	20120601	9	3158	63	0.00235790766594294	0.0156507514769263
5	C	26	50	20120601	9	3160	63.04	0.00227390833008545	0.0157187093883458
5	C	26	50	20120601	9	3162	63.08	0.00169941801149688	0.0147873281351568
5	C	26	50	20120601	9	3164	63.12	0.00146131394506793	0.0147243744184277
5	C	26	50	20120601	9	3166	63.16	0.00177400787741712	0.0156700986255664
5	C	26	50	20120601	9	3168	63.2	0.00173902306231114	0.0141096440671354
5	C	26	50	20120601	9	3170	63.24	0.0019838092878223	0.0143348151505364
5	C	26	50	20120601	9	3172	63.28	0.00191318346251738	0.0141142826876200
5	C	26	50	20120601	9	3174	63.32	0.00185537748315538	0.0136750491683503
5	C	26	50	20120601	9	3176	63.36	0.00191381278755264	0.0118651245090896
5	C	26	50	20120601	9	3178	63.4	0.00198016768789918	0.0124793740277708
5	C	26	50	20120601	9	3180	63.44	0.00145440551181574	0.0120098692671985
5	C	26	50	20120601	9	3182	63.48	0.00150451109833062	0.01074642501271
5	C	26	50	20120601	9	3184	63.52	0.00137642577598649	0.0112977703121368
5	C	26	50	20120601	9	3186	63.56	0.00080591081172174	0.0110499505985343
5	C	26	50	20120601	9	3188	63.6	0.000306368155084695	0.00952364646920754
5	C	26	50	20120601	9	3190	63.64	0.000231641110448902	0.00976232329212925
5	C	26	50	20120601	9	3192	63.68	-0.000453736279351784	0.00902797168666359
5	C	26	50	20120601	9	3194	63.72	-0.000707028999440617	0.0077803029844634
5	C	26	50	20120601	9	3196	63.76	-0.000721164063996536	0.0082936695786726
5	C	26	50	20120601	9	3198	63.8	-0.00121723482633796	0.0071880727709484
5	C	26	50	20120601	9	3200	63.84	-0.00155649051781564	0.0073525316661167
5	C	26	50	20120601	9	3202	63.88	-0.00136388170168824	0.007504891964259
5	C	26	50	20120601	9	3204	63.92	-0.00129728638503609	0.006938032742053
5	C	26	50	20120601	9	3206	63.96	-0.00103924190737768	0.0061802051914519
5	C	26	50	20120601	9	3208	64	-0.000747298730629191	0.0063669167370243
5	C	26	50	20120601	9	3210	64.04	-0.000514611102144133	0.0063004416285249
5	C	26	50	20120601	9	3212	64.08	-0.000539911382774989	0.0074545388903707
5	C	26	50	20120601	9	3214	64.12	8.8805540649219e-05	0.0067977498277334
5	C	26	50	20120601	9	3216	64.16	0.000357817244483829	0.0066442793719447
5	C	26	50	20120601	9	3218	64.2	0.00053252211691159	0.0078114086117678
5	C	26	50	20120601	9	3220	64.24	0.00132189370102138	0.0071850675671283
5	C	26	50	20120601	9	3222	64.28	0.00118086125351372	0.0070505546441432
5	C	26	50	20120601	9	3224	64.32	0.00192343651084459	0.0068737496645753
5	C	26	50	20120601	9	3226	64.36	0.00254627737691713	0.0061103783968098
5	C	26	50	20120601	9	3228	64.4	0.0028068037993775	0.00659491624755
5	C	26	50	20120601	9	3230	64.44	0.00389025402271497	0.0070667191051611
5	C	26	50	20120601	9	3232	64.48	0.00437958605743168	0.0067645158090176
5	C	26	50	20120601	9	3234	64.52	0.00472880488345629	0.0077669598795024
5	C	26	50	20120601	9	3236	64.56	0.00515361342438973	0.007487490066374
5	C	26	50	20120601	9	3238	64.6	0.00606583066959506	0.0066274148752134
5	C	26	50	20120601	9	3240	64.64	0.0065727625920955	0.0077175684708365
5	C	26	50	20120601	9	3242	64.68	0.00724781622289086	0.0075914701185475
5	C	26	50	20120601	9	3244	64.72	0.00836881381630934	0.0065898745762002
5	C	26	50	20120601	9	3246	64.76	0.00902983844856596	0.0063746524852104
5	C	26	50	20120601	9	3248	64.8	0.00893506492668352	0.0066593124621127
5	C	26	50	20120601	9	3250	64.84	0.00930223012281464	0.0064466500976708
5	C	26	50	20120601	9	3252	64.88	0.00897109908825279	0.0054478688403127
5	C	26	50	20120601	9	3254	64.92	0.00938209076268185	0.0052497587334276
5	C	26	50	20120601	9	3256	64.96	0.00928120076714215	0.0056166905843209
5	C	26	50	20120601	9	3258	65	0.00935296503436477	0.004970600047283
5	C	26	50	20120601	9	3260	65.04	0.00938749305849011	0.0057047395207143
5	C	26	50	20120601	9	3262	65.08	0.00925073860700863	0.0058840618004232
5	C	26	50	20120601	9	3264	65.12	0.00877875190163442	0.0054423392652838
5	C	26	50	20120601	9	3266	65.16	0.00851935685002395	0.0065407306549077
5	C	26	50	20120601	9	3268	65.2	0.00894622307169065	0.0069408682402456
5	C	26	50	20120601	9	3270	65.24	0.00914145525397625	0.0068712182222987
5	C	26	50	20120601	9	3272	65.28	0.00907674791242987	0.0076102084482489
5	C	26	50	20120601	9	3274	65.32	0.00907517459984173	0.0082307476817487
5	C	26	50	20120601	9	3276	65.36	0.00906161936284638	0.0085517953736108
5	C	26	50	20120601	9	3278	65.4	0.00877494483872452	0.0083503979273001
5	C	26	50	20120601	9	3280	65.44	0.00849620193136722	0.0084701804018195
5	C	26	50	20120601	9	3282	65.48	0.00870460751298633	0.00924158440261935
5	C	26	50	20120601	9	3284	65.52	0.00877131525961668	0.00922796481890692
5	C	26	50	20120601	9	3286	65.56	0.00887912924475776	0.0100254907584174
5	C	26	50	20120601	9	3288	65.6	0.00887912924475776	0.0100254907584174
5	C	26	50	20120601	9	3290	65.64	0.00858939011984623	0.0106757793884152
5	C	26	50	20120601	9	3292	65.68	0.00837628227813223	0.0110729046988652
5	C	26	50	20120601	9	3294	65.72	0.00819094817656967	0.0118021425080893
5	C	26	50	20120601	9	3296	65.76	0.00796070006647971	0.0127417318567944
5	C	26	50	20120601	9	3298	65.8	0.00780672049380852	0.0124119655383202
5	C	26	50	20120601	9	3300	65.84	0.00756170799412739	0.0129284504734345
5	C	26	50	20120601	9	3302	65.88	0.00741014672664786	0.0127755032766639
5	C	26	50	20120601	9	3304	65.92	0.00759804621161256	0.0128339032257221
5	C	26	50	20120601	9	3306	65.96	0.00766770330062725	0.0130020885736273
5	C	26	50	20120601	9	3308	66	0.0077348360184331	0.0129992177200957
5	C	26	50	20120601	9	3310	66.04	0.00746484143617264	0.0131610108226990
5	C	26	50	20120601	9	3312	66.08	0.0078844173869253	0.0127404024960458
5	C	26	50	20120601	9	3314	66.12	0.00786599725527539	0.0138252386486744
5	C	26	50	20120601	9	3316	66.16	0.00811603728417077	0.0131831644781535
5	C	26	50	20120601	9	3318	66.2	0.00792793980930734	0.0140087611426635
5	C	26	50	20120601	9	3320	66.24	0.0078088488852199	0.0140125795192819
5	C	26	50	20120601	9	3322	66.28	0.00791408051639608	0.0144761162986209
5	C	26	50	20120601	9	3324	66.32	0.00793605739515536	0.0150971116159946
5	C	26	50	20120601	9	3326	66.36	0.00804658525612263	0.0155139439924363
5	C	26	50	20120601	9	3328	66.4	0.00764005542548285	0.0152544075194695
5	C	26	50	20120601	9	3330	66.44	0.00755897149088419	0.0156993827458024
5	C	26	50	20120601	9	3332	66.48	0.00743973207437271	0.0163202154286164
5	C	26	50	20120601	9	3334	66.52	0.00772972363640512	0.0163591840833276
5	C	26	50	20120601	9	3336	66.56	0.00782457494003349	0.0170923972468756
5	C	26	50	20120601	9	3338	66.6	0.0079509844193062	0.0169751660136226
5	C	26	50	20120601	9	3340	66.64	0.00760728102617486	0.0175219080479039
5	C	26	50	20120601	9	3342	66.68	0.00753169838233383	0.0169805965937021
5	C	26	50	20120601	9	3344	66.72	0.00743025684350481	0.0177793726980017
5	C	26	50	20120601	9	3346	66.76	0.00680298948898203	0.0180257499137705
5	C	26	50	20120601	9	3348	66.8	0.0066900998913656	0.0179928906616488
5	C	26	50	20120601	9	3350	66.84	0.00613548068754193	0.0186775468025327
5	C	26	50	20120601	9	3352	66.88	0.0062496430773645	0.0184863663421033
5	C	26	50	20120601	9	3354	66.92	0.00581737455988954	0.0184654359813801
5	C	26	50	20120601	9	3356	66.96	0.00541761881221354	0.0190965004993179
5	C	26	50	20120601	9	3358	67	0.00511275679457277	0.0185758577763302
5	C	26	50	20120601	9	3360	67.04	0.00490049748099619	0.0193231847912307
5	C	26	50	20120601	9	3362	67.08	0.00492265820751858	0.0190299051826657
5	C	26	50	20120601	9	3364	67.12	0.00423366750206603	0.0200415204281025
5	C	26	50	20120601	9	3366	67.16	0.00418660954577806	0.0199344008218205
5	C	26	50	20120601	9	3368	67.2	0.00394798222033104	0.02023645562554
5	C	26	50	20120601	9	3370	67.24	0.0039524864905272	0.0200065257135016
5	C	26	50	20120601	9	3372	67.28	0.0039772776542756	0.0205694675641398
5	C	26	50	20120601	9	3374	67.32	0.00391037121063973	0.0210619532951006
5	C	26	50	20120601	9	3376	67.36	0.00330624038999738	0.0206530546567438
5	C	26	50	20120601	9	3378	67.4	0.00350091395792585	0.0206929849766775
5	C	26	50	20120601	9	3380	67.44	0.00322710099904698	0.0210117416425685
5	C	26	50	20120601	9	3382	67.48	0.00257494490004	0.0215236784668662
5	C	26	50	20120601	9	3384	67.52	0.00228547306149176	0.0209225210302387
5	C	26	50	20120601	9	3386	67.56	0.00226212227425663	0.0215159271623309
5	C	26	50	20120601	9	3388	67.6	0.00153285618076126	0.0211872908004930
5	C	26	50	20120601	9	3390	67.64	0.00149117859997135	0.0210064560193792
5	C	26	50	20120601	9	3392	67.68	0.00164043823487811	0.0220497743973504
5	C	26	50	20120601	9	3394	67.72	0.00140173171347159	0.02180832713006
5	C	26	50	20120601	9	3396	67.76	0.00159250488039504	0.0213596155514953
5	C	26	50	20120601	9	3398	67.8	0.00178810900084754	0.0209571261290032
5	C	26	50	20120601	9	3400	67.84	0.00161456519775449	0.0213121135321488
5	C	26	50	20120601	9	3402	67.88	0.00121634783159164	0.0204638996329785
5	C	26	50	20120601	9	3404	67.92	0.00120441780882217	0.0208751611393552
5	C	26	50	20120601	9	3406	67.96	0.00116016211670805	0.0213589402645193
5	C	26	50	20120601	9	3408	68	0.00127937565311135	0.0205825982542237
5	C	26	50	20120601	9	3410	68.04	0.00107235854636777	0.0211640284016055
5	C	26	50	20120601	9	3412	68.08	0.00120072671142438	0.0215260529314374
5	C	26	50	20120601	9	3414	68.12	0.0012481170078995	0.0207538498999749
5	C	26	50	20120601	9	3416	68.16	0.00121971959956705	0.0210628979897603
5	C	26	50	20120601	9	3418	68.2	0.00089008621716775	0.0213853188829914
5	C	26	50	20120601	9	3420	68.24	0.00074848454870124	0.0206865241420177
5	C	26	50	20120601	9	3422	68.28	0.000405733628404155	0.0202203590467730
5	C	26	50	20120601	9	3424	68.32	9.2831240975871e-05	0.0195565376657755
5	C	26	50	20120601	9	3426	68.36	3.58093016128509e-05	0.0199569985403337
5	C	26	50	20120601	9	3428	68.4	-0.000437338473096066	0.0204916646050058
5	C	26	50	20120601	9	3430	68.44	-0.000513939350702005	0.0203598952563317
5	C	26	50	20120601	9	3432	68.48	-0.000858716131927191	0.0199664695285609
5	C	26	50	20120601	9	3434	68.52	-0.000731659649949687	0.0194556181131723
5	C	26	50	20120601	9	3436	68.56	-0.00143424024062986	0.0191808328824693
5	C	26	50	20120601	9	3438	68.6	-0.00138724168131151	0.0190659181310316
5	C	26	50	20120601	9	3440	68.64	-0.00200364575435492	0.0185249128540661
5	C	26	50	20120601	9	3442	68.68	-0.00231820715571322	0.0185811257218501
5	C	26	50	20120601	9	3444	68.72	-0.00266326041568985	0.0178598760979330
5	C	26	50	20120601	9	3446	68.76	-0.0030100757857652	0.0183226994065298
5	C	26	50	20120601	9	3448	68.8	-0.00313974149176528	0.0175340596779386
5	C	26	50	20120601	9	3450	68.84	-0.00334233041300235	0.0172583050038386
5	C	26	50	20120601	9	3452	68.88	-0.00364132415146606	0.0178630092880805
5	C	26	50	20120601	9	3454	68.92	-0.00367752801866281	0.0177512722745174
5	C	26	50	20120601	9	3456	68.96	-0.00344143213549243	0.0178392999977073
5	C	26	50	20120601	9	3458	69	-0.00355318329119115	0.017547010338636
5	C	26	50	20120601	9	3460	69.04	-0.00339698340322704	0.0181718381747637
5	C	26	50	20120601	9	3462	69.08	-0.0030264368224683	0.0174952982055143
5	C	26	50	20120601	9	3464	69.12	-0.00308653665622846	0.0176552556589136
5	C	26	50	20120601	9	3466	69.16	-0.00311840454464298	0.0165575204643826
5	C	26	50	20120601	9	3468	69.2	-0.00349333377323152	0.0173377632999473
5	C	26	50	20120601	9	3470	69.24	-0.00344583175388497	0.0162853494074497
5	C	26	50	20120601	9	3472	69.28	-0.00383747415835364	0.0163949834854455
5	C	26	50	20120601	9	3474	69.32	-0.00377985075396254	0.0156342130978425
5	C	26	50	20120601	9	3476	69.36	-0.00402132757831639	0.015705630741321
5	C	26	50	20120601	9	3478	69.4	-0.00447663504893597	0.0157391065905559
5	C	26	50	20120601	9	3480	69.44	-0.00476260105206309	0.0148334421038919
5	C	26	50	20120601	9	3482	69.48	-0.00467305050370922	0.0145402589446919
5	C	26	50	20120601	9	3484	69.52	-0.00567554166750558	0.0124873841333880
5	C	26	50	20120601	9	3486	69.56	-0.00590101185707506	0.0125465145237512
5	C	26	50	20120601	9	3488	69.6	-0.00581754567973058	0.0130740734581656
5	C	26	50	20120601	9	3490	69.64	-0.00620893776839871	0.0120181028185586
5	C	26	50	20120601	9	3492	69.68	-0.00623624340386101	0.0112655545271859
5	C	26	50	20120601	9	3494	69.72	-0.00633429790120815	0.0117057921380849
5	C	26	50	20120601	9	3496	69.76	-0.00602981772122922	0.0110013723626668
5	C	26	50	20120601	9	3498	69.8	-0.00575169848205293	0.0106619893919685
5	C	26	50	20120601	9	3500	69.84	-0.00599745344385432	0.0115207069381093
5	C	26	50	20120601	9	3502	69.88	-0.00568380915999121	0.0108396782550129
5	C	26	50	20120601	9	3504	69.92	-0.00563987661567609	0.0104703351699957
5	C	26	50	20120601	9	3506	69.96	-0.00560976093786536	0.00994426893799636
5	C	26	50	20120601	9	3508	70	-0.00548316053976172	0.0098640830290098
5	C	26	50	20120601	9	3510	70.04	-0.00536136846777015	0.0083210346111045
5	C	26	50	20120601	9	3512	70.08	-0.00524780711871159	0.00889718521641532
5	C	26	50	20120601	9	3514	70.12	-0.00514421597526776	0.0076605261667982
5	C	26	50	20120601	9	3516	70.16	-0.00521246592178788	0.0068075573987885
5	C	26	50	20120601	9	3518	70.2	-0.00521250127712694	0.0067579538580882
5	C	26	50	20120601	9	3520	70.24	-0.00517818538503596	0.0057742764015762
5	C	26	50	20120601	9	3522	70.28	-0.00519041126128267	0.0053110436781531
5	C	26	50	20120601	9	3524	70.32	-0.00537361555722029	0.0048366386675872
5	C	26	50	20120601	9	3526	70.36	-0.0057034667285082	0.0050129062460014
5	C	26	50	20120601	9	3528	70.4	-0.0056221211644005	0.0048201206531787
5	C	26	50	20120601	9	3530	70.44	-0.00580867714648094	0.0043702805321912
5	C	26	50	20120601	9	3532	70.48	-0.00584417390689651	0.0047804024652794
5	C	26	50	20120601	9	3534	70.52	-0.00591702711856216	0.0041880096172048
5	C	26	50	20120601	9	3536	70.56	-0.00544456665164456	0.0047013974246175
5	C	26	50	20120601	9	3538	70.6	-0.00550572431714938	0.0040171231213954
5	C	26	50	20120601	9	3540	70.64	-0.00510012786746078	0.0039703126524809
5	C	26	50	20120601	9	3542	70.68	-0.00518314927463989	0.0037516823068058
5	C	26	50	20120601	9	3544	70.72	-0.00473166866592009	0.0046248955419609
5	C	26	50	20120601	9	3546	70.76	-0.00457473338690355	0.0040042396358422
5	C	26	50	20120601	9	3548	70.8	-0.00420683279972	0.0035647798424026
5	C	26	50	20120601	9	3550	70.84	-0.00404874493665012	0.0032425017847412
5	C	26	50	20120601	9	3552	70.88	-0.00429998704707351	0.0040872893272926
5	C	26	50	20120601	9	3554	70.92	-0.00413912732542139	0.0037495114889876
5	C	26	50	20120601	9	3556	70.96	-0.00391634626294075	0.003203158363436
5	C	26	50	20120601	9	3558	71	-0.00398620134185417	0.0020307682491609
5	C	26	50	20120601	9	3560	71.04	-0.00406376388468252	0.0021909208640318
5	C	26	50	20120601	9	3562	71.08	-0.00399044398254129	0.0022931048649811
5	C	26	50	20120601	9	3564	71.12	-0.00381094492613709	0.0019228283990127
5	C	26	50	20120601	9	3566	71.16	-0.00419460692347328	0.0015993836151624
5	C	26	50	20120601	9	3568	71.2	-0.00421924252372982	0.0024709917179242
5	C	26	50	20120601	9	3570	71.24	-0.00444758851657839	0.0022439609436886
5	C	26	50	20120601	9	3572	71.28	-0.00446145488055746	0.0029264674799577
5	C	26	50	20120601	9	3574	71.32	-0.0044904391875183	0.002239435460289
5	C	26	50	20120601	9	3576	71.36	-0.00440280037305804	0.0024214871721733
5	C	26	50	20120601	9	3578	71.4	-0.00463111101056755	0.0030553942593714
5	C	26	50	20120601	9	3580	71.44	-0.00459536676277857	0.0031841230488864
5	C	26	50	20120601	9	3582	71.48	-0.00502962932137648	0.0033621301099823
5	C	26	50	20120601	9	3584	71.52	-0.0050239229696523	0.0040401960156655
5	C	26	50	20120601	9	3586	71.56	-0.00499277491594103	0.0034976683378002
5	C	26	50	20120601	9	3588	71.6	-0.00565123275058195	0.0046017448659448
5	C	26	50	20120601	9	3590	71.64	-0.00552937703898007	0.0038065820772971
5	C	26	50	20120601	9	3592	71.68	-0.00542910222634	0.004384422667815
5	C	26	50	20120601	9	3594	71.72	-0.00528181895488666	0.0044088249228337
5	C	26	50	20120601	9	3596	71.76	-0.00560508696204171	0.0044595739765195
5	C	26	50	20120601	9	3598	71.8	-0.00569624009720447	0.0044197709358065
5	C	26	50	20120601	9	3600	71.84	-0.00543015581544397	0.004362848839921
5	C	26	50	20120601	9	3602	71.88	-0.00546769611445717	0.005279322867949
5	C	26	50	20120601	9	3604	71.92	-0.00532419586428317	0.0054429898035225
5	C	26	50	20120601	9	3606	71.96	-0.00546561014945267	0.0048294968890972
5	C	26	50	20120601	9	3608	72	-0.00515333765274506	0.0055317812020361
5	C	26	50	20120601	9	3610	72.04	-0.00538855672350677	0.0058081538874628
5	C	26	50	20120601	9	3612	72.08	-0.00495872065335909	0.0050831714468479
5	C	26	50	20120601	9	3614	72.12	-0.00529543783149231	0.0061422689126413
5	C	26	50	20120601	9	3616	72.16	-0.00525656817173049	0.0062195061863503
5	C	26	50	20120601	9	3618	72.2	-0.00492271477606107	0.0068860674647036
5	C	26	50	20120601	9	3620	72.24	-0.0050609329385796	0.0068137092277848
5	C	26	50	20120601	9	3622	72.28	-0.00516753635691129	0.0067917606332968
5	C	26	50	20120601	9	3624	72.32	-0.00509625999336768	0.0068982509145434
5	C	26	50	20120601	9	3626	72.36	-0.00503091625571823	0.0070347154522446
5	C	26	50	20120601	9	3628	72.4	-0.00501471643936125	0.0071600784134812
5	C	26	50	20120601	9	3630	72.44	-0.0054575844874862	0.0066325131151057
5	C	26	50	20120601	9	3632	72.48	-0.00518319170104676	0.0067789902848285
5	C	26	50	20120601	9	3634	72.52	-0.00500375628425286	0.0076607807252394
5	C	26	50	20120601	9	3636	72.56	-0.00501637814029704	0.007872099586797
5	C	26	50	20120601	9	3638	72.6	-0.00499097179364901	0.0077298791998969
5	C	26	50	20120601	9	3640	72.64	-0.00495860044520629	0.0080441315955919
5	C	26	50	20120601	9	3642	72.68	-0.00500094199926374	0.0085542949960823
5	C	26	50	20120601	9	3644	72.72	-0.00490630989873754	0.0080238022756328
5	C	26	50	20120601	9	3646	72.76	-0.00462181255639495	0.0078561189735422
5	C	26	50	20120601	9	3648	72.8	-0.00469359803682101	0.0086436379378853
5	C	26	50	20120601	9	3650	72.84	-0.00480298745587056	0.0080466276825295
5	C	26	50	20120601	9	3652	72.88	-0.00442904110570787	0.0083737069952351
5	C	26	50	20120601	9	3654	72.92	-0.00417731109160546	0.00901479828733008
5	C	26	50	20120601	9	3656	72.96	-0.00422422055546937	0.0086289301168366
5	C	26	50	20120601	9	3658	73	-0.00430692376459695	0.009479579574604
5	C	26	50	20120601	9	3660	73.04	-0.00425176236459659	0.00922471707746093
5	C	26	50	20120601	9	3662	73.08	-0.00398959545440387	0.00966288286549098
5	C	26	50	20120601	9	3664	73.12	-0.0040137502220492	0.009993031021627
5	C	26	50	20120601	9	3666	73.16	-0.00407299162817701	0.0094694467344296
5	C	26	50	20120601	9	3668	73.2	-0.00393724833939263	0.00941412977093737
5	C	26	50	20120601	9	3670	73.24	-0.00373444304348051	0.00945941996027237
5	C	26	50	20120601	9	3672	73.28	-0.00337009213233852	0.00993150566059594
5	C	26	50	20120601	9	3674	73.32	-0.00342784861422584	0.0101281379143083
5	C	26	50	20120601	9	3676	73.36	-0.00329342761512227	0.0101287460261401
5	C	26	50	20120601	9	3678	73.4	-0.00276475215910034	0.00943194886182327
5	C	26	50	20120601	9	3680	73.44	-0.00225427056055834	0.0101107643006946
5	C	26	50	20120601	9	3682	73.48	-0.00193523812302259	0.0100819426282934
5	C	26	50	20120601	9	3684	73.52	-0.00188087575368497	0.0100910643057707
5	C	26	50	20120601	9	3686	73.56	-0.00154179683890258	0.0105695563935318
5	C	26	50	20120601	9	3688	73.6	-0.00132952338319038	0.0101994284199875
5	C	26	50	20120601	9	3690	73.64	-0.000856935637052164	0.0102434528881842
5	C	26	50	20120601	9	3692	73.68	-0.00019381089765542	0.0098952452248567
5	C	26	50	20120601	9	3694	73.72	0.000347493485478506	0.0103535494140150
5	C	26	50	20120601	9	3696	73.76	0.00104856864582153	0.0102451004469844
5	C	26	50	20120601	9	3698	73.8	0.0014531892881521	0.0103636398277825
5	C	26	50	20120601	9	3700	73.84	0.00171782400101116	0.0116517126114597
5	C	26	50	20120601	9	3702	73.88	0.00204093644467436	0.0120369797411892
5	C	26	50	20120601	9	3704	73.92	0.00225062896063523	0.0123020387181170
5	C	26	50	20120601	9	3706	73.96	0.00211774945431465	0.0114552076369680
5	C	26	50	20120601	9	3708	74	0.00209722214445681	0.0120200657469832
5	C	26	50	20120601	9	3710	74.04	0.00242267511156573	0.0112722296152003
5	C	26	50	20120601	9	3712	74.08	0.00268001248244295	0.0117899661293173
5	C	26	50	20120601	9	3714	74.12	0.00304002175794845	0.0117726915106529
5	C	26	50	20120601	9	3716	74.16	0.00335272558979258	0.0119935987401634
5	C	26	50	20120601	9	3718	74.2	0.00364213732426442	0.0127012499935715
5	C	26	50	20120601	9	3720	74.24	0.00382552546796515	0.0121636296367675
5	C	26	50	20120601	9	3722	74.28	0.00398224295809309	0.0130061134254258
5	C	26	50	20120601	9	3724	74.32	0.0044522412791986	0.0123458015568046
5	C	26	50	20120601	9	3726	74.36	0.00413556421435099	0.0127910320486855
5	C	26	50	20120601	9	3728	74.4	0.00416817986818661	0.0140052514181551
5	C	26	50	20120601	9	3730	74.44	0.00395483691346786	0.0136055009737799
5	C	26	50	20120601	9	3732	74.48	0.00413231293737109	0.0146944659229039
5	C	26	50	20120601	9	3734	74.52	0.0040618276141836	0.0142178184646028
5	C	26	50	20120601	9	3736	74.56	0.00401772486926625	0.0149062359185879
5	C	26	50	20120601	9	3738	74.6	0.00398070358663045	0.0150388212684875
5	C	26	50	20120601	9	3740	74.64	0.00426002207890763	0.0150935485049242
5	C	26	50	20120601	9	3742	74.68	0.00415759200479851	0.0154885680513798
5	C	26	50	20120601	9	3744	74.72	0.00417069964320137	0.0147149345428989
5	C	26	50	20120601	9	3746	74.76	0.00418640094927761	0.0153253692204955
5	C	26	50	20120601	9	3748	74.8	0.00384228743421318	0.0151923412217509
5	C	26	50	20120601	9	3750	74.84	0.00408960227357386	0.0149471844722864
5	C	26	50	20120601	9	3752	74.88	0.00385159437366716	0.0147913282382179
5	C	26	50	20120601	9	3754	74.92	0.00399031670332068	0.0137348562599031
5	C	26	50	20120601	9	3756	74.96	0.00379167980188366	0.0142439625357557
5	C	26	50	20120601	9	3758	75	0.00416984121556901	0.0137249751497428
5	C	26	50	20120601	9	3760	75.04	0.00445719498646488	0.0138276750557996
5	C	26	50	20120601	9	3762	75.08	0.00434029383065742	0.0139634372950457
5	C	26	50	20120601	9	3764	75.12	0.00408858686823608	0.0140045573928494
5	C	26	50	20120601	9	3766	75.16	0.0043186900214359	0.0130225946702817
5	C	26	50	20120601	9	3768	75.2	0.00438637993938533	0.0132575436262530
5	C	26	50	20120601	9	3770	75.24	0.00466557398086902	0.0131424690686827
5	C	26	50	20120601	9	3772	75.28	0.00463244107842296	0.0133930981175268
5	C	26	50	20120601	9	3774	75.32	0.00462736600334876	0.0136391166604519
5	C	26	50	20120601	9	3776	75.36	0.00447105173379173	0.0135600325935361
5	C	26	50	20120601	9	3778	75.4	0.00446305152766938	0.0127771989187252
5	C	26	50	20120601	9	3780	75.44	0.0046940081587541	0.0113930670930373
5	C	26	50	20120601	9	3782	75.48	0.00460292573426946	0.0115888861739513
5	C	26	50	20120601	9	3784	75.52	0.00499027882900345	0.0114901316408908
5	C	26	50	20120601	9	3786	75.56	0.00494522198490624	0.0118283408143323
5	C	26	50	20120601	9	3788	75.6	0.0050637330814331	0.0113250929181618
5	C	26	50	20120601	9	3790	75.64	0.00514587767620355	0.0109530345431049
5	C	26	50	20120601	9	3792	75.68	0.00545819967038583	0.0100443528318055
5	C	26	50	20120601	9	3794	75.72	0.00532261901616112	0.00959029128333438
5	C	26	50	20120601	9	3796	75.76	0.00549245192286651	0.00897353860664785
5	C	26	50	20120601	9	3798	75.8	0.00583020854796807	0.0081157190861192
5	C	26	50	20120601	9	3800	75.84	0.00582290413491842	0.0078257133819512
5	C	26	50	20120601	9	3802	75.88	0.00556213022508463	0.0074619847247766
5	C	26	50	20120601	9	3804	75.92	0.00586861858832213	0.0064676794533433
5	C	26	50	20120601	9	3806	75.96	0.00566722750597239	0.006944120931439
5	C	26	50	20120601	9	3808	76	0.00607488870746206	0.0058177846818226
5	C	26	50	20120601	9	3810	76.04	0.00601893534786676	0.0051699829463742
5	C	26	50	20120601	9	3812	76.08	0.00586185864749398	0.0049792479632169
5	C	26	50	20120601	9	3814	76.12	0.00625288869749015	0.0046758991540879
5	C	26	50	20120601	9	3816	76.16	0.00652023162932116	0.004418286011566
5	C	26	50	20120601	9	3818	76.2	0.00648852496125275	0.0036938975406472
5	C	26	50	20120601	9	3820	76.24	0.00678017822422095	0.0043839347641359
5	C	26	50	20120601	9	3822	76.28	0.00693287086255038	0.0036585422015879
5	C	26	50	20120601	9	3824	76.32	0.00701332547211378	0.0031743013356957
5	C	26	50	20120601	9	3826	76.36	0.00706964652723529	0.0026025701477674
5	C	26	50	20120601	9	3828	76.4	0.00702156326611461	0.0035143136314293
5	C	26	50	20120601	9	3830	76.44	0.00676717453051493	0.0035004826227893
5	C	26	50	20120601	9	3832	76.48	0.00666465818937851	0.0035948248095352
5	C	26	50	20120601	9	3834	76.52	0.00664927154581989	0.0039327087138574
5	C	26	50	20120601	9	3836	76.56	0.00645830321742484	0.0029418611945841
5	C	26	50	20120601	9	3838	76.6	0.00636274480701529	0.0038670821334954
5	C	26	50	20120601	9	3840	76.64	0.00603739083485573	0.0032386621949193
5	C	26	50	20120601	9	3842	76.68	0.00595555736706901	0.0040873812511741
5	C	26	50	20120601	9	3844	76.72	0.00581537344769878	0.0040517077140633
5	C	26	50	20120601	9	3846	76.76	0.00588100709912852	0.004462409474712
5	C	26	50	20120601	9	3848	76.8	0.00526048554329826	0.0040424234020263
5	C	26	50	20120601	9	3850	76.84	0.00488977067112559	0.0044046954192316
5	C	26	50	20120601	9	3852	76.88	0.0045033721705462	0.0035052202382232
5	C	26	50	20120601	9	3854	76.92	0.00430256091575703	0.0031679373746651
5	C	26	50	20120601	9	3856	76.96	0.00405181378008047	0.0037552531960508
5	C	26	50	20120601	9	3858	77	0.00327126688859989	0.0031397450272992
5	C	26	50	20120601	9	3860	77.04	0.00283344758289261	0.002291379524435
5	C	26	50	20120601	9	3862	77.08	0.00259269186603422	0.0027720141457431
5	C	26	50	20120601	9	3864	77.12	0.00290098335156374	0.0032798511649235
5	C	26	50	20120601	9	3866	77.16	0.00271805482727078	0.0027785831677403
5	C	26	50	20120601	9	3868	77.2	0.00269812148710913	0.0025954495824808
5	C	26	50	20120601	9	3870	77.24	0.00269206158199436	0.0037551259168302
5	C	26	50	20120601	9	3872	77.28	0.0028767013046978	0.0036830858779629
5	C	26	50	20120601	9	3874	77.32	0.00259755676068878	0.0043648994495864
5	C	26	50	20120601	9	3876	77.36	0.00247490908949198	0.004538105255638
5	C	26	50	20120601	9	3878	77.4	0.00207689282449769	0.0055253111749882
5	C	26	50	20120601	9	3880	77.44	0.00209814138327235	0.0058248769628379
5	C	26	50	20120601	9	3882	77.48	0.00269907608126374	0.0053459181846012
5	C	26	50	20120601	9	3884	77.52	0.0022947099973744	0.0061118138235756
5	C	26	50	20120601	9	3886	77.56	0.00224135879073387	0.0064152686987218
5	C	26	50	20120601	9	3888	77.6	0.00238746119386264	0.0060576282309333
5	C	26	50	20120601	9	3890	77.64	0.00215181078796441	0.0058693539793745
5	C	26	50	20120601	9	3892	77.68	0.00225510494656014	0.0066253076970054
5	C	26	50	20120601	9	3894	77.72	0.0024492411133349	0.0067590569446669
5	C	26	50	20120601	9	3896	77.76	0.0023944120535217	0.0068026571487948
5	C	26	50	20120601	9	3898	77.8	0.00235378876894253	0.0072144407828188
5	C	26	50	20120601	9	3900	77.84	0.0019727854931036	0.0070868645773571
5	C	26	50	20120601	9	3902	77.88	0.00176598504387778	0.0071531629091612
5	C	26	50	20120601	9	3904	77.92	0.00157592181216265	0.0074851707561317
5	C	26	50	20120601	9	3906	77.96	0.00180078883964778	0.0079795020357914
5	C	26	50	20120601	9	3908	78	0.00217115015842986	0.0074630100296093
5	C	26	50	20120601	9	3910	78.04	0.00213576653509928	0.0083353818076948
5	C	26	50	20120601	9	3912	78.08	0.00182218589084649	0.0084474370193094
5	C	26	50	20120601	9	3914	78.12	0.00181812709792247	0.0085574911187333
5	C	26	50	20120601	9	3916	78.16	0.00206647714161081	0.0092356630904337
5	C	26	50	20120601	9	3918	78.2	0.00178713460770307	0.00925873598470381
5	C	26	50	20120601	9	3920	78.24	0.0015201169449914	0.0104043479651754
5	C	26	50	20120601	9	3922	78.28	0.00146284836678311	0.0106886826729583
5	C	26	50	20120601	9	3924	78.32	0.00141349231345629	0.0102975960544197
5	C	26	50	20120601	9	3926	78.36	0.00155373280136901	0.0105512140436278
5	C	26	50	20120601	9	3928	78.4	0.00135958249245862	0.0117460760114091
5	C	26	50	20120601	9	3930	78.44	0.00163391163928776	0.0120379414064116
5	C	26	50	20120601	9	3932	78.48	0.00139489540511108	0.0126118716964295
5	C	26	50	20120601	9	3934	78.52	0.00150648392625013	0.0133703073588624
5	C	26	50	20120601	9	3936	78.56	0.00204348910015444	0.0140835094005027
5	C	26	50	20120601	9	3938	78.6	0.00229074312833194	0.0138897692135254
5	C	26	50	20120601	9	3940	78.64	0.00211477960583367	0.0140111016661092
5	C	26	50	20120601	9	3942	78.68	0.00232128307021139	0.0143459450112723
5	C	26	50	20120601	9	3944	78.72	0.00222872703519476	0.0163135587253783
5	C	26	50	20120601	9	3946	78.76	0.00204847208164146	0.0148913272792133
5	C	26	50	20120601	9	3948	78.8	0.00185216226862133	0.0152139772750416
5	C	26	50	20120601	9	3950	78.84	0.00193015048973195	0.0155104897758102
5	C	26	50	20120601	9	3952	78.88	0.00195024794937752	0.0164046277855448
5	C	26	50	20120601	9	3954	78.92	0.00196703459365221	0.0167306180830967
5	C	26	50	20120601	9	3956	78.96	0.0020310949324938	0.0164722518718529
5	C	26	50	20120601	9	3958	79	0.00220829744749407	0.0161310036948872
5	C	26	50	20120601	9	3960	79.04	0.00244327525342203	0.0165622460590013
5	C	26	50	20120601	9	3962	79.08	0.00215473113897071	0.0172741731871152
5	C	26	50	20120601	9	3964	79.12	0.00203810801754961	0.0171965257914731
5	C	26	50	20120601	9	3966	79.16	0.00194823262434046	0.0170982358275678
5	C	26	50	20120601	9	3968	79.2	0.00184150121968138	0.0169518215903485
5	C	26	50	20120601	9	3970	79.24	0.00129241512642049	0.017204113754342
5	C	26	50	20120601	9	3972	79.28	0.00124509836905062	0.0176364133845153
5	C	26	50	20120601	9	3974	79.32	0.00108137698625503	0.0180507235110685
5	C	26	50	20120601	9	3976	79.36	0.00086108847517808	0.0179593405662018
5	C	26	50	20120601	9	3978	79.4	0.00090279292602568	0.0177372093348531
5	C	26	50	20120601	9	3980	79.44	0.00090222936192107	0.0178184014567893
5	C	26	50	20120601	9	3982	79.48	0.0009979765698412	0.0180196772807337
5	C	26	50	20120601	9	3984	79.52	0.00086223964501785	0.0181369148779477
5	C	26	50	20120601	9	3986	79.56	0.00074952399566959	0.0177563471798859
5	C	26	50	20120601	9	3988	79.6	0.00070619885607951	0.0181887493405425
5	C	26	50	20120601	9	3990	79.64	0.00098590767129991	0.0183844962965648
5	C	26	50	20120601	9	3992	79.68	0.00053069778141613	0.0186855116533160
5	C	26	50	20120601	9	3994	79.72	0.00047979175002495	0.0181589886303360
5	C	26	50	20120601	9	3996	79.76	0.00073030059071625	0.0181222565543737
5	C	26	50	20120601	9	3998	79.8	0.000387087929691047	0.0184430666583573
5	C	26	50	20120601	9	4000	79.84	0.00056276578104972	0.0189461123219884
5	C	26	50	20120601	9	4002	79.88	0.00081230729966436	0.0187699854578236
5	C	26	50	20120601	9	4004	79.92	0.000570843768918	0.0187748340890222
[truncated: 2,561 more rows]
