# Supplementary material for: How Do Ants Make Sense of Gravity? A Boltzmann Walker Analysis of Lasius niger Trajectories on Various Inclines
Source: PLoS One. 2013 Oct 29;8(10):e76531. doi: 10.1371/journal.pone.0076531 (PMC3812222; doi:10.1371/journal.pone.0076531)
Supplement: Dataset S5 — Trajectories for . (ZIP) [file pone.0076531.s009.zip › Incline5/5-C-26-50-20120601-10.txt]

Pente	Colonie	Temperature	Humidite	Date	Indiv	Frame	Time	X	Y
5	C	26	50	20120601	10	32	0	0	0
5	C	26	50	20120601	10	34	0.04	-0.0016643879415569	-0.00044576011486
5	C	26	50	20120601	10	36	0.08	-0.00417767878713168	-0.00155421363398027
5	C	26	50	20120601	10	38	0.12	-0.00615252903203634	-0.00270179137130354
5	C	26	50	20120601	10	40	0.16	-0.0097122106345466	-0.00283812862978412
5	C	26	50	20120601	10	42	0.2	-0.0138052975303381	-0.00186157103145184
5	C	26	50	20120601	10	44	0.24	-0.0149033360736783	-0.00259361110484981
5	C	26	50	20120601	10	46	0.28	-0.0152484041828973	-0.00375298338328327
5	C	26	50	20120601	10	48	0.32	-0.0150026421500281	-0.00485128992009346
5	C	26	50	20120601	10	50	0.36	-0.0144473653368979	-0.00389791198915527
5	C	26	50	20120601	10	52	0.4	-0.0140555291851712	-0.00492990605202578
5	C	26	50	20120601	10	54	0.44	-0.0137417434799519	-0.00517940160869965
5	C	26	50	20120601	10	56	0.48	-0.0128758346578465	-0.00725753187006441
5	C	26	50	20120601	10	58	0.52	-0.0125894564114659	-0.00981775339270655
5	C	26	50	20120601	10	60	0.56	-0.0129265342140575	-0.0118183847508533
5	C	26	50	20120601	10	62	0.6	-0.0129810804311583	-0.0149834512719867
5	C	26	50	20120601	10	64	0.64	-0.0141765363686357	-0.0149590065905611
5	C	26	50	20120601	10	66	0.68	-0.0153236049890765	-0.0177904884166021
5	C	26	50	20120601	10	68	0.72	-0.0165983106261621	-0.0211043401039921
5	C	26	50	20120601	10	70	0.76	-0.0173191112372732	-0.0211275572480456
5	C	26	50	20120601	10	72	0.8	-0.0167944054787208	-0.0222097459928854
5	C	26	50	20120601	10	74	0.84	-0.0160542654971443	-0.0235261780011289
5	C	26	50	20120601	10	76	0.88	-0.0149864211204677	-0.0229908698834995
5	C	26	50	20120601	10	78	0.92	-0.0139716663209225	-0.0228906587104697
5	C	26	50	20120601	10	80	0.96	-0.0124605154899165	-0.0239342705377551
5	C	26	50	20120601	10	82	1	-0.0113098123406204	-0.0233221564815532
5	C	26	50	20120601	10	84	1.04	-0.0102909138953375	-0.0223525292367833
5	C	26	50	20120601	10	86	1.08	-0.00992064450043696	-0.0221623457969154
5	C	26	50	20120601	10	88	1.12	-0.0085855915422177	-0.0210717396529523
5	C	26	50	20120601	10	90	1.16	-0.0078106378653763	-0.0186634683065193
5	C	26	50	20120601	10	92	1.2	-0.0059455942325221	-0.0182125816674957
5	C	26	50	20120601	10	94	1.24	-0.00377023678874418	-0.0160106370087452
5	C	26	50	20120601	10	96	1.28	-0.00096204281743486	-0.0157342247253387
5	C	26	50	20120601	10	98	1.32	0.00165076906495124	-0.0141662479649695
5	C	26	50	20120601	10	100	1.36	0.00370450414236507	-0.0121452095051177
5	C	26	50	20120601	10	102	1.4	0.00468689466453537	-0.0112546297274167
5	C	26	50	20120601	10	104	1.44	0.00557210750176717	-0.0102354767236925
5	C	26	50	20120601	10	106	1.48	0.00528346651368677	-0.0106232257982240
5	C	26	50	20120601	10	108	1.52	0.00554155341775207	-0.00680289049403271
5	C	26	50	20120601	10	110	1.56	0.00421797680259149	-0.00538696573324915
5	C	26	50	20120601	10	112	1.6	0.002752857915934	-0.00261341645868406
5	C	26	50	20120601	10	114	1.64	0.00221501906313467	-0.000817917484866341
5	C	26	50	20120601	10	116	1.68	0.00170119284951765	0.0012825149243771
5	C	26	50	20120601	10	118	1.72	0.00063508088445488	0.0046171668648425
5	C	26	50	20120601	10	120	1.76	-0.000249856181132270	0.004511871594056
5	C	26	50	20120601	10	122	1.8	-0.00169477231994448	0.0063725665202059
5	C	26	50	20120601	10	124	1.84	-0.00264605014374256	0.0058356674123188
5	C	26	50	20120601	10	126	1.88	-0.00356572029442159	0.0061521754786457
5	C	26	50	20120601	10	128	1.92	-0.00337953907893517	0.0067732273645618
5	C	26	50	20120601	10	130	1.96	-0.00334863851259732	0.0076369582977812
5	C	26	50	20120601	10	132	2	-0.00297209708054768	0.0059995040535197
5	C	26	50	20120601	10	134	2.04	-0.00235814454671464	0.0063995426439082
5	C	26	50	20120601	10	136	2.08	-0.00170591632281598	0.00512902025054
5	C	26	50	20120601	10	138	2.12	-0.00162506573345511	0.00491282942326
5	C	26	50	20120601	10	140	2.16	-0.00115641657208811	0.0054003300514135
5	C	26	50	20120601	10	142	2.2	0.000316034304783511	0.004943425933682
5	C	26	50	20120601	10	144	2.24	0.00180611335371011	0.0066698342110167
5	C	26	50	20120601	10	146	2.28	0.002804717834373	0.0062017012376
5	C	26	50	20120601	10	148	2.32	0.00455127158390377	0.0070906758829077
5	C	26	50	20120601	10	150	2.36	0.00531781776111687	0.0081000990973228
5	C	26	50	20120601	10	152	2.4	0.00530383118898497	0.007837182653942
5	C	26	50	20120601	10	154	2.44	0.00448110537800663	0.0071768227020597
5	C	26	50	20120601	10	156	2.48	0.00366034532387997	0.0062740806877223
5	C	26	50	20120601	10	158	2.52	0.00330530700904621	0.0055553066446461
5	C	26	50	20120601	10	160	2.56	0.00289138791254304	0.0048343193573449
5	C	26	50	20120601	10	162	2.6	0.00287281221740127	0.0033337468437855
5	C	26	50	20120601	10	164	2.64	0.0020282721622233	0.0026273188851089
5	C	26	50	20120601	10	166	2.68	0.00180730129310251	0.0006975537685727
5	C	26	50	20120601	10	168	2.72	0.00190781227940749	-0.00191148923466971
5	C	26	50	20120601	10	170	2.76	0.00281601881494993	-0.00350530650525062
5	C	26	50	20120601	10	172	2.8	0.00333479336182168	-0.00658192669597973
5	C	26	50	20120601	10	174	2.84	0.00377097925086442	-0.00878261270465975
5	C	26	50	20120601	10	176	2.88	0.00379082066714451	-0.0107796095339512
5	C	26	50	20120601	10	178	2.92	0.00286499868746915	-0.0126294927974167
5	C	26	50	20120601	10	180	2.96	0.0021996041353048	-0.012430732152293
5	C	26	50	20120601	10	182	3	0.00117108196672991	-0.0146225863972760
5	C	26	50	20120601	10	184	3.04	-0.000950438488048811	-0.0158281348698413
5	C	26	50	20120601	10	186	3.08	-0.00218132542501114	-0.0170360691206863
5	C	26	50	20120601	10	188	3.12	-0.00340990224411933	-0.0161469601250902
5	C	26	50	20120601	10	190	3.16	-0.00506626452370976	-0.0173615503720665
5	C	26	50	20120601	10	192	3.2	-0.00784217482781722	-0.0180955201398703
5	C	26	50	20120601	10	194	3.24	-0.00975941708325862	-0.0176526379496097
5	C	26	50	20120601	10	196	3.28	-0.0110774146259157	-0.0196311015101662
5	C	26	50	20120601	10	198	3.32	-0.0120206880009507	-0.0222995881520759
5	C	26	50	20120601	10	200	3.36	-0.0117360350951162	-0.0237035910925286
5	C	26	50	20120601	10	202	3.4	-0.0112438109936645	-0.0249944215926525
5	C	26	50	20120601	10	204	3.44	-0.0108869271301318	-0.0269386187585927
5	C	26	50	20120601	10	206	3.48	-0.00955408741613767	-0.0276187989135517
5	C	26	50	20120601	10	208	3.52	-0.00904552207697268	-0.0269329194779363
5	C	26	50	20120601	10	210	3.56	-0.00820419935764911	-0.0284161537332211
5	C	26	50	20120601	10	212	3.6	-0.00800345174247025	-0.0276177594665833
5	C	26	50	20120601	10	214	3.64	-0.00779789580117932	-0.0279414022403324
5	C	26	50	20120601	10	216	3.68	-0.0085688472536392	-0.0265927445476431
5	C	26	50	20120601	10	218	3.72	-0.00978297788120775	-0.0268458604910366
5	C	26	50	20120601	10	220	3.76	-0.0106745334662668	-0.0268314001573614
5	C	26	50	20120601	10	222	3.8	-0.0118581877915662	-0.0259194162573938
5	C	26	50	20120601	10	224	3.84	-0.0130737609169684	-0.0251634625397629
5	C	26	50	20120601	10	226	3.88	-0.0137448618208569	-0.0252228029408401
5	C	26	50	20120601	10	228	3.92	-0.0148436633324139	-0.0243564981389372
5	C	26	50	20120601	10	230	3.96	-0.0164634823335526	-0.0230941923263664
5	C	26	50	20120601	10	232	4	-0.0169904720470082	-0.0213654039276062
5	C	26	50	20120601	10	234	4.04	-0.0169284333264540	-0.0203131837823666
5	C	26	50	20120601	10	236	4.08	-0.0166308615797273	-0.0201658439423708
5	C	26	50	20120601	10	238	4.12	-0.0160085015462659	-0.0186172447362332
5	C	26	50	20120601	10	240	4.16	-0.0161810143876720	-0.0171884859873711
5	C	26	50	20120601	10	242	4.2	-0.0163491007406279	-0.0160631184740449
5	C	26	50	20120601	10	244	4.24	-0.0168870675797546	-0.0137530006199084
5	C	26	50	20120601	10	246	4.28	-0.0173633181390194	-0.0109730385939448
5	C	26	50	20120601	10	248	4.32	-0.0176974543774013	-0.00864183481559332
5	C	26	50	20120601	10	250	4.36	-0.0186202640821888	-0.0067315504908788
5	C	26	50	20120601	10	252	4.4	-0.0177094964058849	-0.00527560348628007
5	C	26	50	20120601	10	254	4.44	-0.0165253612479743	-0.00354713752821205
5	C	26	50	20120601	10	256	4.48	-0.0157244779654667	-0.00280536837261174
5	C	26	50	20120601	10	258	4.52	-0.0148406086311192	-0.00421690907135195
5	C	26	50	20120601	10	260	4.56	-0.0137493696265870	-0.00359080490748423
5	C	26	50	20120601	10	262	4.6	-0.0129844766650283	-0.00449756894519305
5	C	26	50	20120601	10	264	4.64	-0.0121793792382370	-0.00392021647048627
5	C	26	50	20120601	10	266	4.68	-0.00983453303662406	-0.00439248368512057
5	C	26	50	20120601	10	268	4.72	-0.00865881244940957	-0.00546848807405214
5	C	26	50	20120601	10	270	4.76	-0.00779447340435838	-0.00441711928537711
5	C	26	50	20120601	10	272	4.8	-0.00545566115704138	-0.00363855229288385
5	C	26	50	20120601	10	274	4.84	-0.00289134548613617	-0.00274732197694414
5	C	26	50	20120601	10	276	4.88	-0.00097954795290992	-0.00258319542196293
5	C	26	50	20120601	10	278	4.92	0.00150794905150074	-0.00253565804727732
5	C	26	50	20120601	10	280	4.96	0.00424302959584893	-0.00369869879569158
5	C	26	50	20120601	10	282	5	0.00667117771390107	-0.00322700200409766
5	C	26	50	20120601	10	284	5.04	0.00911460640949457	-0.00409386542035768
5	C	26	50	20120601	10	286	5.08	0.0107066431852005	-0.00538156343744088
5	C	26	50	20120601	10	288	5.12	0.0110871302730892	-0.00585963126113329
5	C	26	50	20120601	10	290	5.16	0.0120927351108858	-0.0074924398138424
5	C	26	50	20120601	10	292	5.2	0.0126556628193884	-0.0082550544773521
5	C	26	50	20120601	10	294	5.24	0.0128639057664479	-0.00918921324597764
5	C	26	50	20120601	10	296	5.28	0.0145875492562682	-0.0104064268591122
5	C	26	50	20120601	10	298	5.32	0.0161001920825825	-0.0109025329767926
5	C	26	50	20120601	10	300	5.36	0.0171751358113422	-0.0107168467360531
5	C	26	50	20120601	10	302	5.4	0.0171548418467222	-0.0103380496333714
5	C	26	50	20120601	10	304	5.44	0.0169436997618599	-0.00934626166207917
5	C	26	50	20120601	10	306	5.48	0.0163402548347953	-0.00808718732749841
5	C	26	50	20120601	10	308	5.52	0.0156320873934370	-0.00726093305368192
5	C	26	50	20120601	10	310	5.56	0.0152573915100862	-0.00669065143465497
5	C	26	50	20120601	10	312	5.6	0.0148645229824590	-0.00541545506546315
5	C	26	50	20120601	10	314	5.64	0.0144045500212971	-0.00498433206097371
5	C	26	50	20120601	10	316	5.68	0.0130878606261853	-0.00258449649844032
5	C	26	50	20120601	10	318	5.72	0.0123848550643296	-0.0014329023945999
5	C	26	50	20120601	10	320	5.76	0.0119705612012324	-0.000142644650968800
5	C	26	50	20120601	10	322	5.8	0.0105228307774311	0.0023624932534189
5	C	26	50	20120601	10	324	5.84	0.00972198992133037	0.002550413951587
5	C	26	50	20120601	10	326	5.88	0.00869540168980207	0.0046860284587284
5	C	26	50	20120601	10	328	5.92	0.00776252631998437	0.0052258938795626
5	C	26	50	20120601	10	330	5.96	0.00695629023914327	0.0055897639580934
5	C	26	50	20120601	10	332	6	0.00702463210954497	0.0046672370960183
5	C	26	50	20120601	10	334	6.04	0.00636019922260297	0.0044490592986832
5	C	26	50	20120601	10	336	6.08	0.00535678641582807	0.0031993470578854
5	C	26	50	20120601	10	338	6.12	0.0042414598187947	0.0031579883822538
5	C	26	50	20120601	10	340	6.16	0.00311141125857704	0.0015955157410693
5	C	26	50	20120601	10	342	6.2	0.00179534411743264	0.001431466967834
5	C	26	50	20120601	10	344	6.24	0.00108217743113133	0.0013342892828955
5	C	26	50	20120601	10	346	6.28	-0.00033822331557715	0.0011540831197101
5	C	26	50	20120601	10	348	6.32	-0.0008074310913013	0.0020237961762983
5	C	26	50	20120601	10	350	6.36	-0.00090586742631028	0.0017392634786167
5	C	26	50	20120601	10	352	6.4	-0.00127662472488982	0.000617884047536399
5	C	26	50	20120601	10	354	6.44	-0.00136907893652996	0.000976068987546399
5	C	26	50	20120601	10	356	6.48	-0.00235850517117305	0.0011960216229023
5	C	26	50	20120601	10	358	6.52	-0.00266823915453619	0.0019727289245611
5	C	26	50	20120601	10	360	6.56	-0.00308059554505294	0.0007064986693547
5	C	26	50	20120601	10	362	6.6	-0.0040158927555962	0.00111594885100070
5	C	26	50	20120601	10	364	6.64	-0.00425984459510556	0.0012768439279919
5	C	26	50	20120601	10	366	6.68	-0.00398318906696632	0.0005923292084643
5	C	26	50	20120601	10	368	6.72	-0.00384607399102644	-0.000126550900629000
5	C	26	50	20120601	10	370	6.76	-0.0041496207900542	-0.00069369296554749
5	C	26	50	20120601	10	372	6.8	-0.0054366046292884	-0.00285270917161218
5	C	26	50	20120601	10	374	6.84	-0.00706712215602646	-0.00454723400418325
5	C	26	50	20120601	10	376	6.88	-0.00819154214626587	-0.00598594881652446
5	C	26	50	20120601	10	378	6.92	-0.00948296873740627	-0.00753331977818313
5	C	26	50	20120601	10	380	6.96	-0.0105827792903400	-0.0090577903796263
5	C	26	50	20120601	10	382	7	-0.0106634884583447	-0.0111514769901772
5	C	26	50	20120601	10	384	7.04	-0.0103096663671745	-0.0116843526604794
5	C	26	50	20120601	10	386	7.08	-0.0099370635198961	-0.0123405053270136
5	C	26	50	20120601	10	388	7.12	-0.00948180130411053	-0.0134590195614165
5	C	26	50	20120601	10	390	7.16	-0.00907910469933157	-0.0138391453177400
5	C	26	50	20120601	10	392	7.2	-0.00911708128322876	-0.0160858448859922
5	C	26	50	20120601	10	394	7.24	-0.00973432893466212	-0.0171726397244047
5	C	26	50	20120601	10	396	7.28	-0.0104141555362305	-0.0187455704748829
5	C	26	50	20120601	10	398	7.32	-0.0112499628226608	-0.0184418468991598
5	C	26	50	20120601	10	400	7.36	-0.0118749709710177	-0.0182183764075676
5	C	26	50	20120601	10	402	7.4	-0.0133549412214004	-0.0183257053174567
5	C	26	50	20120601	10	404	7.44	-0.0145556940957757	-0.0178561008548283
5	C	26	50	20120601	10	406	7.48	-0.0152168672204564	-0.0186237076922132
5	C	26	50	20120601	10	408	7.52	-0.0152147529711806	-0.0187839310177623
5	C	26	50	20120601	10	410	7.56	-0.0146077611965016	-0.0188340054915788
5	C	26	50	20120601	10	412	7.6	-0.0138700119429523	-0.0194368387712777
5	C	26	50	20120601	10	414	7.64	-0.0133142924809772	-0.0197617585798736
5	C	26	50	20120601	10	416	7.68	-0.0126269401419366	-0.0202654045771618
5	C	26	50	20120601	10	418	7.72	-0.0120101945363179	-0.0198349250398433
5	C	26	50	20120601	10	420	7.76	-0.0110254776328375	-0.0202275107247580
5	C	26	50	20120601	10	422	7.8	-0.00922595451432805	-0.0214770461888606
5	C	26	50	20120601	10	424	7.84	-0.00877672250517242	-0.023536926024203
5	C	26	50	20120601	10	426	7.88	-0.00771862913100831	-0.0264383053555642
5	C	26	50	20120601	10	428	7.92	-0.00732887187321828	-0.0283583831091981
5	C	26	50	20120601	10	430	7.96	-0.00734365040494508	-0.0284483978024432
5	C	26	50	20120601	10	432	8	-0.00793592304486694	-0.0288836927369416
5	C	26	50	20120601	10	434	8.04	-0.00797877371580684	-0.0293240788402646
5	C	26	50	20120601	10	436	8.08	-0.0077780968113061	-0.0273171683739009
5	C	26	50	20120601	10	438	8.12	-0.0079056800878356	-0.0272096669299571
5	C	26	50	20120601	10	440	8.16	-0.00697398912187638	-0.0257234769683271
5	C	26	50	20120601	10	442	8.2	-0.00658146707657191	-0.0249834967928831
5	C	26	50	20120601	10	444	8.24	-0.00511651860264868	-0.0240894380498187
5	C	26	50	20120601	10	446	8.28	-0.00459301209719722	-0.0244150677936229
5	C	26	50	20120601	10	448	8.32	-0.00259574656732895	-0.0246441986749986
5	C	26	50	20120601	10	450	8.36	-0.00079794878936559	-0.0226943729390801
5	C	26	50	20120601	10	452	8.4	0.00117234768786823	-0.0207814935324786
5	C	26	50	20120601	10	454	8.44	0.00296033648056297	-0.0180937820714021
5	C	26	50	20120601	10	456	8.48	0.00382617600620384	-0.0172569339237899
5	C	26	50	20120601	10	458	8.52	0.00438969768440265	-0.0176498448778240
5	C	26	50	20120601	10	460	8.56	0.00453019980182441	-0.0164959173216057
5	C	26	50	20120601	10	462	8.6	0.00509309922605577	-0.0152646605677968
5	C	26	50	20120601	10	464	8.64	0.00582427592207387	-0.0128206873999818
5	C	26	50	20120601	10	466	8.68	0.00584017168251497	-0.0112225553638221
5	C	26	50	20120601	10	468	8.72	0.00690646749534087	-0.0109451361603591
5	C	26	50	20120601	10	470	8.76	0.00830839861292477	-0.00756225953741676
5	C	26	50	20120601	10	472	8.8	0.00949961190971507	-0.00669268083111698
5	C	26	50	20120601	10	474	8.84	0.00997319667641477	-0.00607138145782742
5	C	26	50	20120601	10	476	8.88	0.0111689849540793	-0.00558284138270563
5	C	26	50	20120601	10	478	8.92	0.0121564878582776	-0.00467614664146137
5	C	26	50	20120601	10	480	8.96	0.0112816058511189	-0.00472715025358836
5	C	26	50	20120601	10	482	9	0.0107747729235678	-0.00506205723836174
5	C	26	50	20120601	10	484	9.04	0.00966561936873417	-0.0038280286259706
5	C	26	50	20120601	10	486	9.08	0.00891693470881387	-0.00362834167096352
5	C	26	50	20120601	10	488	9.12	0.00771410364760867	-0.00435676065053503
5	C	26	50	20120601	10	490	9.16	0.00721358518361357	-0.00302963435933287
5	C	26	50	20120601	10	492	9.2	0.00564534255109467	-0.00236988251928239
5	C	26	50	20120601	10	494	9.24	0.00423911788113541	-0.00233403079126267
5	C	26	50	20120601	10	496	9.28	0.0031477989735369	5.77989082940992e-05
5	C	26	50	20120601	10	498	9.32	0.00167669159954954	0.0016320024509785
5	C	26	50	20120601	10	500	9.36	0.000180566787643791	0.0022479207416632
5	C	26	50	20120601	10	502	9.4	-0.00144745465215668	0.0031935841376187
5	C	26	50	20120601	10	504	9.44	-0.00373023575813246	0.0041347008369711
5	C	26	50	20120601	10	506	9.48	-0.00583447240185863	0.0057747925895264
5	C	26	50	20120601	10	508	9.52	-0.00652523794533196	0.0042445498754284
5	C	26	50	20120601	10	510	9.56	-0.00651675973502553	0.0056682315976016
5	C	26	50	20120601	10	512	9.6	-0.00690842618112476	0.0052593117460414
5	C	26	50	20120601	10	514	9.64	-0.00712350685075827	0.0047186791143496
5	C	26	50	20120601	10	516	9.68	-0.00721695808295989	0.0048089342239003
5	C	26	50	20120601	10	518	9.72	-0.0072891324721156	0.0046818883485245
5	C	26	50	20120601	10	520	9.76	-0.00705236483750309	0.0041377272539946
5	C	26	50	20120601	10	522	9.8	-0.00701942073256761	0.003778509938084
5	C	26	50	20120601	10	524	9.84	-0.00716814650185458	0.0033972874591429
5	C	26	50	20120601	10	526	9.88	-0.00681621945685804	0.0038960098719138
5	C	26	50	20120601	10	528	9.92	-0.00652874519496664	0.0031536538176851
5	C	26	50	20120601	10	530	9.96	-0.00572072013396915	0.0034323387422863
5	C	26	50	20120601	10	532	10	-0.00562986398365449	0.0025347444653159
5	C	26	50	20120601	10	534	10.04	-0.00563887959511462	0.0018749784831298
5	C	26	50	20120601	10	536	10.08	-0.00591176624411013	0.002160918323306
5	C	26	50	20120601	10	538	10.12	-0.00564644563767332	0.0020467630045513
5	C	26	50	20120601	10	540	10.16	-0.00612737724382954	0.0013165479737556
5	C	26	50	20120601	10	542	10.2	-0.00646450454389585	0.0013785965938047
5	C	26	50	20120601	10	544	10.24	-0.00710961927357577	-0.0004432852411259
5	C	26	50	20120601	10	546	10.28	-0.0074566531396465	-0.00126326040672544
5	C	26	50	20120601	10	548	10.32	-0.00802957226696728	-0.00199762615432673
5	C	26	50	20120601	10	550	10.36	-0.00853265752857807	-0.00337586919474086
5	C	26	50	20120601	10	552	10.4	-0.00892176424812941	-0.00261867096917506
5	C	26	50	20120601	10	554	10.44	-0.0095626221949866	-0.0035772602770906
5	C	26	50	20120601	10	556	10.48	-0.0101594273893758	-0.00441712635644492
5	C	26	50	20120601	10	558	10.52	-0.0113238908366338	-0.00619055016366078
5	C	26	50	20120601	10	560	10.56	-0.0129130921141472	-0.00742461413139098
5	C	26	50	20120601	10	562	10.6	-0.014633935461114	-0.0080579838174354
5	C	26	50	20120601	10	564	10.64	-0.0156400777000643	-0.0099237981966811
5	C	26	50	20120601	10	566	10.68	-0.0169952124908693	-0.0107441339867390
5	C	26	50	20120601	10	568	10.72	-0.0184579760048386	-0.0125951839763936
5	C	26	50	20120601	10	570	10.76	-0.0191914154425566	-0.0132755338369800
5	C	26	50	20120601	10	572	10.8	-0.0209104273829601	-0.013938198956969
5	C	26	50	20120601	10	574	10.84	-0.0212049939258668	-0.0121981647319607
5	C	26	50	20120601	10	576	10.88	-0.0218591384091425	-0.0125834672170293
5	C	26	50	20120601	10	578	10.92	-0.0214617373270478	-0.0127212186890723
5	C	26	50	20120601	10	580	10.96	-0.0200823841289872	-0.0131577157050987
5	C	26	50	20120601	10	582	11	-0.0195526197285223	-0.0132234766357491
5	C	26	50	20120601	10	584	11.04	-0.0189492242989324	-0.0138694398935664
5	C	26	50	20120601	10	586	11.08	-0.0191553176413770	-0.0142930958504465
5	C	26	50	20120601	10	588	11.12	-0.0188254876832925	-0.0162713331368331
5	C	26	50	20120601	10	590	11.16	-0.0180250710912606	-0.0181769576278596
5	C	26	50	20120601	10	592	11.2	-0.0180115865649434	-0.0207651593658332
5	C	26	50	20120601	10	594	11.24	-0.0175237861235147	-0.0228941546463959
5	C	26	50	20120601	10	596	11.28	-0.0177135120652952	-0.0242831153042925
5	C	26	50	20120601	10	598	11.32	-0.0185066532356555	-0.0263188255227471
5	C	26	50	20120601	10	600	11.36	-0.0189519820153790	-0.0268054634806275
5	C	26	50	20120601	10	602	11.4	-0.0197933754453807	-0.0277299985259611
5	C	26	50	20120601	10	604	11.44	-0.0200638791445236	-0.0275555199277033
5	C	26	50	20120601	10	606	11.48	-0.0199929634054384	-0.0270929943110613
5	C	26	50	20120601	10	608	11.52	-0.0198874489315497	-0.027753304765469
5	C	26	50	20120601	10	610	11.56	-0.0200566595842877	-0.0269153125190848
5	C	26	50	20120601	10	612	11.6	-0.0196458729708252	-0.0278599647523431
5	C	26	50	20120601	10	614	11.64	-0.0199981818534836	-0.0276784928680194
5	C	26	50	20120601	10	616	11.68	-0.0199228891234228	-0.0278994495950046
5	C	26	50	20120601	10	618	11.72	-0.0198645598850427	-0.0279545261421912
5	C	26	50	20120601	10	620	11.76	-0.0197764543801069	-0.0276400050459194
5	C	26	50	20120601	10	622	11.8	-0.0197843103364459	-0.0282760405245289
5	C	26	50	20120601	10	624	11.84	-0.0198749543547262	-0.0278861489164505
5	C	26	50	20120601	10	626	11.88	-0.0196939703740815	-0.0282123726299509
5	C	26	50	20120601	10	628	11.92	-0.0193906074228168	-0.0276851679560338
5	C	26	50	20120601	10	630	11.96	-0.0190234280845501	-0.0277792626554063
5	C	26	50	20120601	10	632	12	-0.0187803106310425	-0.0279651044596378
5	C	26	50	20120601	10	634	12.04	-0.0183457793718678	-0.0281535625589596
5	C	26	50	20120601	10	636	12.08	-0.0181740443479210	-0.0287002055982915
5	C	26	50	20120601	10	638	12.12	-0.0181230760911331	-0.0290565025631958
5	C	26	50	20120601	10	640	12.16	-0.0180123290270636	-0.0289135397141755
5	C	26	50	20120601	10	642	12.2	-0.0178515470871574	-0.0294257537243314
5	C	26	50	20120601	10	644	12.24	-0.0180091611886839	-0.0294125308275232
5	C	26	50	20120601	10	646	12.28	-0.0178297611272291	-0.0294967543162303
5	C	26	50	20120601	10	648	12.32	-0.0176108125835025	-0.0296910955439716
5	C	26	50	20120601	10	650	12.36	-0.0177322369599678	-0.0292263001145621
5	C	26	50	20120601	10	652	12.4	-0.0174549733199968	-0.0299385758463191
5	C	26	50	20120601	10	654	12.44	-0.0176497175986034	-0.0294673528162686
5	C	26	50	20120601	10	656	12.48	-0.0178352129205120	-0.0296721804375749
5	C	26	50	20120601	10	658	12.52	-0.0178126915695312	-0.0291025705699901
5	C	26	50	20120601	10	660	12.56	-0.0179115663107446	-0.0293496124661332
5	C	26	50	20120601	10	662	12.6	-0.0179852609794798	-0.0295135056758766
5	C	26	50	20120601	10	664	12.64	-0.0181215063140788	-0.0289306516982802
5	C	26	50	20120601	10	666	12.68	-0.0178458265932976	-0.0296238072626739
5	C	26	50	20120601	10	668	12.72	-0.0176924904877973	-0.0292011341842197
5	C	26	50	20120601	10	670	12.76	-0.0177225425259978	-0.0280860975009666
5	C	26	50	20120601	10	672	12.8	-0.0178534845597379	-0.0291488931352256
5	C	26	50	20120601	10	674	12.84	-0.0179819729329473	-0.0289354105269176
5	C	26	50	20120601	10	676	12.88	-0.0177238294603395	-0.0284201206022635
5	C	26	50	20120601	10	678	12.92	-0.0178653356693906	-0.0280741191120933
5	C	26	50	20120601	10	680	12.96	-0.0178709995947079	-0.0286437572639494
5	C	26	50	20120601	10	682	13	-0.0178722936001174	-0.0281102946950188
5	C	26	50	20120601	10	684	13.04	-0.0173706932627471	-0.0285018692172365
5	C	26	50	20120601	10	686	13.08	-0.0171383591876527	-0.0272055798527619
5	C	26	50	20120601	10	688	13.12	-0.0166717535648833	-0.0261605325987106
5	C	26	50	20120601	10	690	13.16	-0.0158459023419321	-0.0265633925451561
5	C	26	50	20120601	10	692	13.2	-0.0155690700370976	-0.0262036873255665
5	C	26	50	20120601	10	694	13.24	-0.0147377953051347	-0.0261205315680989
5	C	26	50	20120601	10	696	13.28	-0.0141120977276662	-0.0252440514996148
5	C	26	50	20120601	10	698	13.32	-0.0128672433104551	-0.0242046681708808
5	C	26	50	20120601	10	700	13.36	-0.0110782985093921	-0.0222595234818538
5	C	26	50	20120601	10	702	13.4	-0.00997968084559822	-0.0212663778655417
5	C	26	50	20120601	10	704	13.44	-0.00865361521456785	-0.0202405356316675
5	C	26	50	20120601	10	706	13.48	-0.00774902765153152	-0.0197084094945534
5	C	26	50	20120601	10	708	13.52	-0.00625793036884001	-0.0176399878092943
5	C	26	50	20120601	10	710	13.56	-0.00566010694068584	-0.01576916004297
5	C	26	50	20120601	10	712	13.6	-0.00445526769622209	-0.0139244033036680
5	C	26	50	20120601	10	714	13.64	-0.00249695455760903	-0.0127444167412426
5	C	26	50	20120601	10	716	13.68	-0.00122117341110917	-0.0113369016014077
5	C	26	50	20120601	10	718	13.72	-0.000226945921421830	-0.0108833986672937
5	C	26	50	20120601	10	720	13.76	0.00110703223449003	-0.0119159513445214
5	C	26	50	20120601	10	722	13.8	0.00193738065656958	-0.0112795481703857
5	C	26	50	20120601	10	724	13.84	0.00287769125419145	-0.0123235206221295
5	C	26	50	20120601	10	726	13.88	0.00278619163670591	-0.0116384472882447
5	C	26	50	20120601	10	728	13.92	0.00236346198970916	-0.0109971367930476
5	C	26	50	20120601	10	730	13.96	0.00169498445197883	-0.00969321067533616
5	C	26	50	20120601	10	732	14	0.00142194931055927	-0.00982912366974803
5	C	26	50	20120601	10	734	14.04	0.00105636803361802	-0.00804263960028365
5	C	26	50	20120601	10	736	14.08	0.000622847937140351	-0.0064129635306152
5	C	26	50	20120601	10	738	14.12	-0.000352594553797991	-0.00525658655650685
5	C	26	50	20120601	10	740	14.16	-8.67902863228402e-05	-0.00322806973533725
5	C	26	50	20120601	10	742	14.2	-0.000290585531728619	-0.00186344557152877
5	C	26	50	20120601	10	744	14.24	-0.000570628101349741	0.000313099811641500
5	C	26	50	20120601	10	746	14.28	-0.00165803105159403	0.0018121803298927
5	C	26	50	20120601	10	748	14.32	-0.00272578350438916	0.0027916858563957
5	C	26	50	20120601	10	750	14.36	-0.00383940597407985	0.0027606438687016
5	C	26	50	20120601	10	752	14.4	-0.00489883578006041	0.0025805720558046
5	C	26	50	20120601	10	754	14.44	-0.00469192926481741	0.0030258442669856
5	C	26	50	20120601	10	756	14.48	-0.00385537951626685	0.0019035950945644
5	C	26	50	20120601	10	758	14.52	-0.00332694447655052	0.0017991695651188
5	C	26	50	20120601	10	760	14.56	-0.00297894894525737	0.002375645439549
5	C	26	50	20120601	10	762	14.6	-0.00217414829118209	0.0021710370213448
5	C	26	50	20120601	10	764	14.64	-0.00169716941193271	0.0029490312573453
5	C	26	50	20120601	10	766	14.68	-0.000534530300170161	0.0018501731772458
5	C	26	50	20120601	10	768	14.72	0.00073422432624505	0.0017924096242907
5	C	26	50	20120601	10	770	14.76	0.00225108858004299	0.0023265793000024
5	C	26	50	20120601	10	772	14.8	0.00444611066340571	0.0010950609166845
5	C	26	50	20120601	10	774	14.84	0.00663396339111397	0.0025079373401344
5	C	26	50	20120601	10	776	14.88	0.00806332374642547	0.0029224286274449
5	C	26	50	20120601	10	778	14.92	0.00963090537552537	0.0041862439715721
5	C	26	50	20120601	10	780	14.96	0.0103878730842806	0.0061407479259549
5	C	26	50	20120601	10	782	15	0.0113023382219433	0.0075184401301865
5	C	26	50	20120601	10	784	15.04	0.0116316732052809	0.0088120566310283
5	C	26	50	20120601	10	786	15.08	0.0116138965408019	0.0109729325279275
5	C	26	50	20120601	10	788	15.12	0.0117534369930013	0.0110513223856898
5	C	26	50	20120601	10	790	15.16	0.0113679860155087	0.0137567907122555
5	C	26	50	20120601	10	792	15.2	0.0109108131972003	0.0137580210780547
5	C	26	50	20120601	10	794	15.24	0.0100442679789918	0.0156664174276635
5	C	26	50	20120601	10	796	15.28	0.00948720925677307	0.0161215113520352
5	C	26	50	20120601	10	798	15.32	0.00818215176821167	0.0176893297204854
5	C	26	50	20120601	10	800	15.36	0.00703381035556477	0.0183141292723418
5	C	26	50	20120601	10	802	15.4	0.00775159444914717	0.0185970426954946
5	C	26	50	20120601	10	804	15.44	0.00816454480936017	0.0180391354451384
5	C	26	50	20120601	10	806	15.48	0.00918533830081667	0.016601856059563
5	C	26	50	20120601	10	808	15.52	0.00897128293601587	0.0161998799965941
5	C	26	50	20120601	10	810	15.56	0.00927309025236197	0.0158488580482774
5	C	26	50	20120601	10	812	15.6	0.00946229081380407	0.0152714558639639
5	C	26	50	20120601	10	814	15.64	0.00970646185641557	0.0139838780550335
5	C	26	50	20120601	10	816	15.68	0.0100424224302929	0.0133058192204181
5	C	26	50	20120601	10	818	15.72	0.0110085565675637	0.012192889715373
5	C	26	50	20120601	10	820	15.76	0.0120665863021175	0.0110630179318506
5	C	26	50	20120601	10	822	15.8	0.0139046700747254	0.0091550720092615
5	C	26	50	20120601	10	824	15.84	0.0141935967339454	0.0084817621037886
5	C	26	50	20120601	10	826	15.88	0.0143392840653936	0.0076862436404299
5	C	26	50	20120601	10	828	15.92	0.0146528788517820	0.0065443439705596
5	C	26	50	20120601	10	830	15.96	0.0148683555012130	0.0048916020776888
5	C	26	50	20120601	10	832	16	0.0153521155344940	0.0020469539233822
5	C	26	50	20120601	10	834	16.04	0.0150458605164943	-0.000336059568826800
5	C	26	50	20120601	10	836	16.08	0.0151673556036377	-0.0006114210915564
5	C	26	50	20120601	10	838	16.12	0.0154074112847827	-0.0032976419715382
5	C	26	50	20120601	10	840	16.16	0.0154410978518385	-0.00437218972050052
5	C	26	50	20120601	10	842	16.2	0.0156763522779392	-0.00689210615661502
5	C	26	50	20120601	10	844	16.24	0.0161991870319486	-0.00971360363490558
5	C	26	50	20120601	10	846	16.28	0.0169386085930353	-0.0114739459666695
5	C	26	50	20120601	10	848	16.32	0.0177715803812731	-0.012925353345733
5	C	26	50	20120601	10	850	16.36	0.0189328618480158	-0.0146089038810601
5	C	26	50	20120601	10	852	16.4	0.0205109120515898	-0.0153418200597599
5	C	26	50	20120601	10	854	16.44	0.0219514299862230	-0.0160192283561366
5	C	26	50	20120601	10	856	16.48	0.0226966498229155	-0.0164018438354367
5	C	26	50	20120601	10	858	16.52	0.0223144586076842	-0.0166189963279390
5	C	26	50	20120601	10	860	16.56	0.0219797849681486	-0.0169310425504767
5	C	26	50	20120601	10	862	16.6	0.0210065231945234	-0.0155586897095498
5	C	26	50	20120601	10	864	16.64	0.0203159627120167	-0.0166272694772789
5	C	26	50	20120601	10	866	16.68	0.0198937492529702	-0.0161924695175273
5	C	26	50	20120601	10	868	16.72	0.0193424888063571	-0.0161474975262439
5	C	26	50	20120601	10	870	16.76	0.0186365133960205	-0.0167137486366180
5	C	26	50	20120601	10	872	16.8	0.0181167899118484	-0.0174648374595944
5	C	26	50	20120601	10	874	16.84	0.0172292294801030	-0.0167714485499629
5	C	26	50	20120601	10	876	16.88	0.0160335826237947	-0.0175466497141777
5	C	26	50	20120601	10	878	16.92	0.0145511332570371	-0.0205281654570508
5	C	26	50	20120601	10	880	16.96	0.0128578953588078	-0.0225736839536672
5	C	26	50	20120601	10	882	17	0.0114360238299944	-0.0233752814140237
5	C	26	50	20120601	10	884	17.04	0.0100438649281265	-0.0236349380951432
5	C	26	50	20120601	10	886	17.08	0.00888453507609997	-0.024126900567086
5	C	26	50	20120601	10	888	17.12	0.00686720185578157	-0.0248895435148669
5	C	26	50	20120601	10	890	17.16	0.00504717264061767	-0.0266405591081869
5	C	26	50	20120601	10	892	17.2	0.00442571770383629	-0.0279938695634964
5	C	26	50	20120601	10	894	17.24	0.00410841060684664	-0.028817040851747
5	C	26	50	20120601	10	896	17.28	0.00411255425258439	-0.0307735628888833
5	C	26	50	20120601	10	898	17.32	0.00490282386230627	-0.0304583276147625
5	C	26	50	20120601	10	900	17.36	0.00527358116088587	-0.0305992327830495
5	C	26	50	20120601	10	902	17.4	0.00570677598824417	-0.0325914142151611
5	C	26	50	20120601	10	904	17.44	0.00588456384623787	-0.0332743167312276
5	C	26	50	20120601	10	906	17.48	0.00647511821668147	-0.0355944967148603
5	C	26	50	20120601	10	908	17.52	0.00709992483960567	-0.037612006711874
5	C	26	50	20120601	10	910	17.56	0.00776474663527727	-0.0385477918260963
5	C	26	50	20120601	10	912	17.6	0.00787151975923647	-0.040639979370271
5	C	26	50	20120601	10	914	17.64	0.00752609809662687	-0.040649525311817
5	C	26	50	20120601	10	916	17.68	0.00717947435248917	-0.0406850220722326
5	C	26	50	20120601	10	918	17.72	0.00614865408687547	-0.0412526873961692
5	C	26	50	20120601	10	920	17.76	0.00523959760898197	-0.040287203797137
5	C	26	50	20120601	10	922	17.8	0.00506876061064737	-0.0394844961791341
5	C	26	50	20120601	10	924	17.84	0.00367766944001904	-0.0386671514507605
5	C	26	50	20120601	10	926	17.88	0.00308801309518758	-0.0374965361745062
5	C	26	50	20120601	10	928	17.92	0.00096527853806556	-0.0367813683760141
5	C	26	50	20120601	10	930	17.96	-0.000413084710501381	-0.0347780641542345
5	C	26	50	20120601	10	932	18	-0.00242579345247076	-0.0349572450125872
5	C	26	50	20120601	10	934	18.04	-0.00373330460156281	-0.0335621940439843
5	C	26	50	20120601	10	936	18.08	-0.00485611945940893	-0.0330159540555177
5	C	26	50	20120601	10	938	18.12	-0.00641224935276616	-0.0325732344998168
5	C	26	50	20120601	10	940	18.16	-0.00873353949404536	-0.0323304140311573
5	C	26	50	20120601	10	942	18.2	-0.0104491926772383	-0.0322027812571531
5	C	26	50	20120601	10	944	18.24	-0.012009777343317	-0.0314535309118079
5	C	26	50	20120601	10	946	18.28	-0.0133347681720400	-0.0302286664033009
5	C	26	50	20120601	10	948	18.32	-0.0145024489551524	-0.0290718750646188
5	C	26	50	20120601	10	950	18.36	-0.0155799029129853	-0.0273916832865024
5	C	26	50	20120601	10	952	18.4	-0.0158079660631214	-0.0274989301720049
5	C	26	50	20120601	10	954	18.44	-0.0158668892711977	-0.0260475722904161
5	C	26	50	20120601	10	956	18.48	-0.0162847115971330	-0.0249113294747952
5	C	26	50	20120601	10	958	18.52	-0.0163823255669555	-0.0227703183286999
5	C	26	50	20120601	10	960	18.56	-0.0166678318799642	-0.0218041510281211
5	C	26	50	20120601	10	962	18.6	-0.0169605430453877	-0.0194403241006021
5	C	26	50	20120601	10	964	18.64	-0.0175819272714910	-0.0173440565502999
5	C	26	50	20120601	10	966	18.68	-0.0176968391945016	-0.0152450029992798
5	C	26	50	20120601	10	968	18.72	-0.0177416980487001	-0.0142154272416010
5	C	26	50	20120601	10	970	18.76	-0.0174366946097031	-0.012940612710071
5	C	26	50	20120601	10	972	18.8	-0.0171375742991256	-0.0116338652363026
5	C	26	50	20120601	10	974	18.84	-0.0171771086392617	-0.0102389061915813
5	C	26	50	20120601	10	976	18.88	-0.0168443300458997	-0.0098137370261894
5	C	26	50	20120601	10	978	18.92	-0.0166392549372200	-0.00869703157093274
5	C	26	50	20120601	10	980	18.96	-0.0172812442549271	-0.00712692217651145
5	C	26	50	20120601	10	982	19	-0.0175061819930903	-0.0050328325150953
5	C	26	50	20120601	10	984	19.04	-0.0176977018647747	-0.00310939600425071
5	C	26	50	20120601	10	986	19.08	-0.0186700938970590	-0.00135136591166128
5	C	26	50	20120601	10	988	19.12	-0.0195990483597750	-0.00129574489225315
5	C	26	50	20120601	10	990	19.16	-0.0201836842464600	-0.00159287116170773
5	C	26	50	20120601	10	992	19.2	-0.0221644600461910	-0.00163108321216305
5	C	26	50	20120601	10	994	19.24	-0.0228623815102900	-0.00157522884751713
5	C	26	50	20120601	10	996	19.28	-0.0235641284220751	-0.0022467115890675
5	C	26	50	20120601	10	998	19.32	-0.0252199745137153	-0.00306562609449526
5	C	26	50	20120601	10	1000	19.36	-0.0260624498170922	-0.00215688074358556
5	C	26	50	20120601	10	1002	19.4	-0.0270691294571962	-0.00245730213064047
5	C	26	50	20120601	10	1004	19.44	-0.0279276702266417	-0.00308603319620031
5	C	26	50	20120601	10	1006	19.48	-0.0290747388470825	-0.00303384871574874
5	C	26	50	20120601	10	1008	19.52	-0.0303100543938154	-0.00363460663704483
5	C	26	50	20120601	10	1010	19.56	-0.0306971246458369	-0.00458467530824707
5	C	26	50	20120601	10	1012	19.6	-0.0307065291660267	-0.00444049623556313
5	C	26	50	20120601	10	1014	19.64	-0.0315310863835683	-0.00480925242195192
5	C	26	50	20120601	10	1016	19.68	-0.031096427845173	-0.00298498763716875
5	C	26	50	20120601	10	1018	19.72	-0.0310344145804629	-0.00303455582252993
5	C	26	50	20120601	10	1020	19.76	-0.0301769768975961	-0.00285466785739607
5	C	26	50	20120601	10	1022	19.8	-0.0295282771365356	-0.00327270938643356
5	C	26	50	20120601	10	1024	19.84	-0.0291734509537361	-0.00325715303724745
5	C	26	50	20120601	10	1026	19.88	-0.0288857999151495	-0.00366345659371724
5	C	26	50	20120601	10	1028	19.92	-0.0284123212144669	-0.00353391463140387
5	C	26	50	20120601	10	1030	19.96	-0.028091153314452	-0.00310894345591075
5	C	26	50	20120601	10	1032	20	-0.0268818239419277	-0.00179878065638926
5	C	26	50	20120601	10	1034	20.04	-0.02593752526206	-0.00070316112534757
5	C	26	50	20120601	10	1036	20.08	-0.0250266373776033	0.0014204148888441
5	C	26	50	20120601	10	1038	20.12	-0.0248181964406451	0.0034637979229813
5	C	26	50	20120601	10	1040	20.16	-0.0242096744868916	0.0057495771617093
5	C	26	50	20120601	10	1042	20.2	-0.0237076965545001	0.0083925330061774
5	C	26	50	20120601	10	1044	20.24	-0.0231507325845900	0.0097806302866942
5	C	26	50	20120601	10	1046	20.28	-0.0225997761938929	0.011902919366544
5	C	26	50	20120601	10	1048	20.32	-0.0221747767341286	0.0142484208440111
5	C	26	50	20120601	10	1050	20.36	-0.0224158647911741	0.0174703175371485
5	C	26	50	20120601	10	1052	20.4	-0.0222155272979283	0.0188171579654101
5	C	26	50	20120601	10	1054	20.44	-0.0218857326951829	0.0194698175244453
5	C	26	50	20120601	10	1056	20.48	-0.0210629361735264	0.0195177664352776
5	C	26	50	20120601	10	1058	20.52	-0.0197434749198323	0.0199916694000288
5	C	26	50	20120601	10	1060	20.56	-0.0189649503537460	0.0187410803468223
5	C	26	50	20120601	10	1062	20.6	-0.0178788343378434	0.0193578188813732
5	C	26	50	20120601	10	1064	20.64	-0.0158878337740565	0.0191245443542597
5	C	26	50	20120601	10	1066	20.68	-0.0143152990033757	0.0187905778215053
5	C	26	50	20120601	10	1068	20.72	-0.0120712249226021	0.0194983917094731
5	C	26	50	20120601	10	1070	20.76	-0.0111736235745639	0.0198513794146414
5	C	26	50	20120601	10	1072	20.8	-0.0102883258845183	0.0193013917602345
5	C	26	50	20120601	10	1074	20.84	-0.00914274218831801	0.0196664709913611
5	C	26	50	20120601	10	1076	20.88	-0.00757225802730269	0.0182949666785717
5	C	26	50	20120601	10	1078	20.92	-0.00529890972578794	0.0185407569957121
5	C	26	50	20120601	10	1080	20.96	-0.00340647984729838	0.0172700153992418
5	C	26	50	20120601	10	1082	21	-0.00193315215801809	0.0174260031551715
5	C	26	50	20120601	10	1084	21.04	-0.000930828295686161	0.0164717625539603
5	C	26	50	20120601	10	1086	21.08	0.0007993912871992	0.01722009366049
5	C	26	50	20120601	10	1088	21.12	0.00295019798353433	0.0179146846516496
5	C	26	50	20120601	10	1090	21.16	0.00382538404660891	0.0181012901312047
5	C	26	50	20120601	10	1092	21.2	0.00548757995714417	0.0182275086916465
5	C	26	50	20120601	10	1094	21.24	0.00669949026941977	0.0187416460322472
5	C	26	50	20120601	10	1096	21.28	0.00853895784999847	0.0178538027577894
5	C	26	50	20120601	10	1098	21.32	0.0104321372616761	0.0172201219447613
5	C	26	50	20120601	10	1100	21.36	0.0120097207747745	0.0156522965052432
5	C	26	50	20120601	10	1102	21.4	0.0130795945479132	0.0141496733820184
5	C	26	50	20120601	10	1104	21.44	0.0134439596011908	0.0131842675647322
5	C	26	50	20120601	10	1106	21.48	0.0142137867538686	0.0115094851534918
5	C	26	50	20120601	10	1108	21.52	0.0147928966010587	0.0099514566784271
5	C	26	50	20120601	10	1110	21.56	0.0156122742614281	0.0080714188462778
5	C	26	50	20120601	10	1112	21.6	0.0165728363972632	0.0066191346548057
5	C	26	50	20120601	10	1114	21.64	0.0170257100063419	0.0060263953244082
5	C	26	50	20120601	10	1116	21.68	0.0172430746308787	0.0032638705516686
5	C	26	50	20120601	10	1118	21.72	0.0173499538208550	0.0034865031217252
5	C	26	50	20120601	10	1120	21.76	0.0174492952525439	0.0014272031139434
5	C	26	50	20120601	10	1122	21.8	0.0176228192566471	-0.000783636948114421
5	C	26	50	20120601	10	1124	21.84	0.0172982572440825	-0.00193622100144849
5	C	26	50	20120601	10	1126	21.88	0.0171817826150854	-0.00317908844860446
5	C	26	50	20120601	10	1128	21.92	0.0174687265468909	-0.00364620318825629
5	C	26	50	20120601	10	1130	21.96	0.0179971474444716	-0.00548305447374459
5	C	26	50	20120601	10	1132	22	0.0183029004166567	-0.00631036940773285
5	C	26	50	20120601	10	1134	22.04	0.0180231689740193	-0.0073885658276861
5	C	26	50	20120601	10	1136	22.08	0.0178347957275112	-0.0102814810908765
5	C	26	50	20120601	10	1138	22.12	0.0170834240618224	-0.00975171669041154
5	C	26	50	20120601	10	1140	22.16	0.0160682308560728	-0.0116558845414688
5	C	26	50	20120601	10	1142	22.2	0.0154686043056266	-0.0112917245491577
5	C	26	50	20120601	10	1144	22.24	0.0153650838728609	-0.0113009169373131
5	C	26	50	20120601	10	1146	22.28	0.0152289658174825	-0.0110962095241596
5	C	26	50	20120601	10	1148	22.32	0.0152002572821663	-0.0118168927555450
5	C	26	50	20120601	10	1150	22.36	0.0150548761279544	-0.0122313987506765
5	C	26	50	20120601	10	1152	22.4	0.0139604869627120	-0.0126900989196322
5	C	26	50	20120601	10	1154	22.44	0.0138061962630571	-0.0121749009188597
5	C	26	50	20120601	10	1156	22.48	0.0133180097413259	-0.0111428078610398
5	C	26	50	20120601	10	1158	22.52	0.0130243482950991	-0.0118177412836824
5	C	26	50	20120601	10	1160	22.56	0.0131755277249168	-0.0127194438510515
5	C	26	50	20120601	10	1162	22.6	0.0130210956039056	-0.0127068573503463
5	C	26	50	20120601	10	1164	22.64	0.0132084789009201	-0.0128933921192234
5	C	26	50	20120601	10	1166	22.68	0.0130200349437339	-0.0125789417336297
5	C	26	50	20120601	10	1168	22.72	0.0128812298825869	-0.0132620775949340
5	C	26	50	20120601	10	1170	22.76	0.0131497890380816	-0.0128372478407972
5	C	26	50	20120601	10	1172	22.8	0.0132917760797438	-0.0129433138579751
5	C	26	50	20120601	10	1174	22.84	0.0134025797123558	-0.011951596597361
5	C	26	50	20120601	10	1176	22.88	0.0132589663250968	-0.0126285099189909
5	C	26	50	20120601	10	1178	22.92	0.0132167520502600	-0.0135432939618119
5	C	26	50	20120601	10	1180	22.96	0.0131835887422223	-0.0132581177969594
5	C	26	50	20120601	10	1182	23	0.0135164239041268	-0.0129797298572063
5	C	26	50	20120601	10	1184	23.04	0.0135976704732851	-0.0126436420041083
5	C	26	50	20120601	10	1186	23.08	0.0133939530096253	-0.0129709617331195
5	C	26	50	20120601	10	1188	23.12	0.0128999682122884	-0.0127666078733566
5	C	26	50	20120601	10	1190	23.16	0.0126733404889181	-0.0134780280059084
5	C	26	50	20120601	10	1192	23.2	0.0121087935058866	-0.0140500703208205
5	C	26	50	20120601	10	1194	23.24	0.0111390460529639	-0.0143114382003505
5	C	26	50	20120601	10	1196	23.28	0.0110175651079560	-0.0149481171461309
5	C	26	50	20120601	10	1198	23.32	0.0110586975094177	-0.0153199351048822
5	C	26	50	20120601	10	1200	23.36	0.0110762196154555	-0.0149835078405293
5	C	26	50	20120601	10	1202	23.4	0.0112197340077651	-0.0149010874741141
5	C	26	50	20120601	10	1204	23.44	0.0108192216558332	-0.0152573349415437
5	C	26	50	20120601	10	1206	23.48	0.0111424048101745	-0.0159259397584947
5	C	26	50	20120601	10	1208	23.52	0.0108643704238120	-0.0152424503437998
5	C	26	50	20120601	10	1210	23.56	0.0109921234059690	-0.0153887719500307
5	C	26	50	20120601	10	1212	23.6	0.0107276089012627	-0.0148606197530268
5	C	26	50	20120601	10	1214	23.64	0.0107364194517563	-0.0156359906228691
5	C	26	50	20120601	10	1216	23.68	0.0107832228496030	-0.0150861514608863
5	C	26	50	20120601	10	1218	23.72	0.0108827905554619	-0.0159308541506239
5	C	26	50	20120601	10	1220	23.76	0.0108787883310804	-0.0162758232648936
5	C	26	50	20120601	10	1222	23.8	0.0111287859335689	-0.0160995061890047
5	C	26	50	20120601	10	1224	23.84	0.0111492142484774	-0.0142635105027217
5	C	26	50	20120601	10	1226	23.88	0.0110752367370296	-0.0144408670255789
5	C	26	50	20120601	10	1228	23.92	0.0109479716585517	-0.0146968255382328
5	C	26	50	20120601	10	1230	23.96	0.0107033197833289	-0.0150942124781918
5	C	26	50	20120601	10	1232	24	0.0104344070744437	-0.0149027986725246
5	C	26	50	20120601	10	1234	24.04	0.0106802256758554	-0.0148701020549625
5	C	26	50	20120601	10	1236	24.08	0.0104157960239629	-0.0150689121975610
5	C	26	50	20120601	10	1238	24.12	0.0105147202626509	-0.0147097726633963
5	C	26	50	20120601	10	1240	24.16	0.0103336938555993	-0.0145861774691127
5	C	26	50	20120601	10	1242	24.2	0.0102331503423824	-0.0152666899642588
5	C	26	50	20120601	10	1244	24.24	0.0101907451487146	-0.0147121556132489
5	C	26	50	20120601	10	1246	24.28	0.00954650016037557	-0.0155258233863603
5	C	26	50	20120601	10	1248	24.32	0.00883570228179117	-0.0164409751247075
5	C	26	50	20120601	10	1250	24.36	0.00712048750480257	-0.0178932876004509
5	C	26	50	20120601	10	1252	24.4	0.00595423507738817	-0.0178034355417656
5	C	26	50	20120601	10	1254	24.44	0.00550134025510597	-0.0191228190137137
5	C	26	50	20120601	10	1256	24.48	0.0044354404220776	-0.0189674040142767
5	C	26	50	20120601	10	1258	24.52	0.0028343951059794	-0.0208866473819089
5	C	26	50	20120601	10	1260	24.56	0.00162353131173993	-0.0212065566318533
5	C	26	50	20120601	10	1262	24.6	-0.00037926379315722	-0.0210316042720521
5	C	26	50	20120601	10	1264	24.64	-0.00188644775512072	-0.0204848551667031
5	C	26	50	20120601	10	1266	24.68	-0.00303628116307598	-0.0208080807474513
5	C	26	50	20120601	10	1268	24.72	-0.00388604673736692	-0.0208828148631549
5	C	26	50	20120601	10	1270	24.76	-0.00558924777014314	-0.0195016161163954
5	C	26	50	20120601	10	1272	24.8	-0.00618458925349534	-0.0197918693079368
5	C	26	50	20120601	10	1274	24.84	-0.00707866920976324	-0.0192941792710665
5	C	26	50	20120601	10	1276	24.88	-0.00768557188898784	-0.0198017900160769
5	C	26	50	20120601	10	1278	24.92	-0.0092083970529512	-0.0198489681805176
5	C	26	50	20120601	10	1280	24.96	-0.0104306240531643	-0.0199626638798646
5	C	26	50	20120601	10	1282	25	-0.0115873446811683	-0.0196020040661204
5	C	26	50	20120601	10	1284	25.04	-0.0118940663896436	-0.0186380973152104
5	C	26	50	20120601	10	1286	25.08	-0.0119816323721054	-0.0181080239090820
5	C	26	50	20120601	10	1288	25.12	-0.0121784541304351	-0.0163485103064657
5	C	26	50	20120601	10	1290	25.16	-0.0129329759568341	-0.0156671457476482
5	C	26	50	20120601	10	1292	25.2	-0.0134322923393012	-0.0136143299090499
5	C	26	50	20120601	10	1294	25.24	-0.0135620181493777	-0.0122354434014649
5	C	26	50	20120601	10	1296	25.28	-0.0133479415713735	-0.0110288293189804
5	C	26	50	20120601	10	1298	25.32	-0.0131084727888568	-0.0094697012928709
5	C	26	50	20120601	10	1300	25.36	-0.0136649304703116	-0.0101939836977725
5	C	26	50	20120601	10	1302	25.4	-0.0137330460665433	-0.0105623509754316
5	C	26	50	20120601	10	1304	25.44	-0.0137786898092689	-0.0105326595616896
5	C	26	50	20120601	10	1306	25.48	-0.0143170455571253	-0.0119035345494437
5	C	26	50	20120601	10	1308	25.52	-0.0150352044173018	-0.0118738148514305
5	C	26	50	20120601	10	1310	25.56	-0.0156470427018590	-0.0135811878142157
5	C	26	50	20120601	10	1312	25.6	-0.0168268220819975	-0.0142054075385116
5	C	26	50	20120601	10	1314	25.64	-0.0189284353595655	-0.0161624457635981
5	C	26	50	20120601	10	1316	25.68	-0.0193443272839882	-0.0161317856135659
5	C	26	50	20120601	10	1318	25.72	-0.0193885850974226	-0.0172364348982033
5	C	26	50	20120601	10	1320	25.76	-0.0194594159836941	-0.0189517557412091
5	C	26	50	20120601	10	1322	25.8	-0.0191422290948572	-0.0220887430520617
5	C	26	50	20120601	10	1324	25.84	-0.0181024490792191	-0.0240784503175458
5	C	26	50	20120601	10	1326	25.88	-0.0177175715653260	-0.0263737889328487
5	C	26	50	20120601	10	1328	25.92	-0.0180994870089127	-0.0283670451672676
5	C	26	50	20120601	10	1330	25.96	-0.0184637954936478	-0.0285474917467586
5	C	26	50	20120601	10	1332	26	-0.0192818261155991	-0.0297157240731604
5	C	26	50	20120601	10	1334	26.04	-0.0201072813587528	-0.0311503235240351
5	C	26	50	20120601	10	1336	26.08	-0.0206619500600512	-0.0307918062438379
5	C	26	50	20120601	10	1338	26.12	-0.0210552923492218	-0.0291970895334313
5	C	26	50	20120601	10	1340	26.16	-0.0214918883601976	-0.0287952831760898
5	C	26	50	20120601	10	1342	26.2	-0.0218664993907347	-0.0289198895330705
5	C	26	50	20120601	10	1344	26.24	-0.0222111573780206	-0.0295231788966433
5	C	26	50	20120601	10	1346	26.28	-0.0214226343220482	-0.0296577696013743
5	C	26	50	20120601	10	1348	26.32	-0.0210147963438633	-0.0298147260935943
5	C	26	50	20120601	10	1350	26.36	-0.0209160418108028	-0.0305290877903558
5	C	26	50	20120601	10	1352	26.4	-0.0200896743999013	-0.0309224230084586
5	C	26	50	20120601	10	1354	26.44	-0.0192742883573116	-0.0328298647639128
5	C	26	50	20120601	10	1356	26.48	-0.0186636662964180	-0.0334584473370486
5	C	26	50	20120601	10	1358	26.52	-0.0185673017842779	-0.0354504237081936
5	C	26	50	20120601	10	1360	26.56	-0.0183365233441020	-0.0365345386119054
5	C	26	50	20120601	10	1362	26.6	-0.0182407315884547	-0.0378966171913016
5	C	26	50	20120601	10	1364	26.64	-0.0179282611018484	-0.0390366854546086
5	C	26	50	20120601	10	1366	26.68	-0.0172124569072532	-0.0385133557258525
5	C	26	50	20120601	10	1368	26.72	-0.0165793134953788	-0.0374369977835303
5	C	26	50	20120601	10	1370	26.76	-0.0160221133518038	-0.0379121735404877
5	C	26	50	20120601	10	1372	26.8	-0.0155351996222787	-0.0374006524949773
5	C	26	50	20120601	10	1374	26.84	-0.0154605998568636	-0.0361787012664088
5	C	26	50	20120601	10	1376	26.88	-0.0154680951887441	-0.0354233698027454
5	C	26	50	20120601	10	1378	26.92	-0.0139375625608659	-0.0343393043965083
5	C	26	50	20120601	10	1380	26.96	-0.0132734478719755	-0.0340147423839437
5	C	26	50	20120601	10	1382	27	-0.0120765989341391	-0.0334411373630451
5	C	26	50	20120601	10	1384	27.04	-0.0110014430733450	-0.0332026302457509
5	C	26	50	20120601	10	1386	27.08	-0.00958588600808763	-0.0331437282508781
5	C	26	50	20120601	10	1388	27.12	-0.00798181427496594	-0.0337506380011705
5	C	26	50	20120601	10	1390	27.16	-0.005823370825394	-0.0331369400257787
5	C	26	50	20120601	10	1392	27.2	-0.00437436760938653	-0.0340290259409236
5	C	26	50	20120601	10	1394	27.24	-0.00310878789241885	-0.0355241325190645
5	C	26	50	20120601	10	1396	27.28	-0.00204494574012369	-0.0356603919957991
5	C	26	50	20120601	10	1398	27.32	-0.00105230924069401	-0.0361924191379639
5	C	26	50	20120601	10	1400	27.36	-0.000497018285428221	-0.0352097528441489
5	C	26	50	20120601	10	1402	27.4	-0.00080029638387913	-0.036374287002085
5	C	26	50	20120601	10	1404	27.44	-0.00102734837131813	-0.0344429662506302
5	C	26	50	20120601	10	1406	27.48	-0.0005617892665849	-0.0334165300470598
5	C	26	50	20120601	10	1408	27.52	-0.00022421648924645	-0.0328604612743347
5	C	26	50	20120601	10	1410	27.56	-0.0001508895160374	-0.0323354344893037
5	C	26	50	20120601	10	1412	27.6	0.000127095372850460	-0.0303128757498724
5	C	26	50	20120601	10	1414	27.64	0.000507073343856679	-0.029673531011527
5	C	26	50	20120601	10	1416	27.68	0.00149249735411825	-0.0277390282795568
5	C	26	50	20120601	10	1418	27.72	0.00175238030940774	-0.0267666645315438
5	C	26	50	20120601	10	1420	27.76	0.00267316768880106	-0.0240940908124389
5	C	26	50	20120601	10	1422	27.8	0.00271161308449417	-0.0230823836431206
5	C	26	50	20120601	10	1424	27.84	0.00218643073597129	-0.0222084845143878
5	C	26	50	20120601	10	1426	27.88	0.00222289623267708	-0.020402696429797
5	C	26	50	20120601	10	1428	27.92	0.00210867868852558	-0.0185913207874213
5	C	26	50	20120601	10	1430	27.96	0.0020078106132961	-0.0171173347817277
5	C	26	50	20120601	10	1432	28	0.00117019313350596	-0.0167701241389617
5	C	26	50	20120601	10	1434	28.04	0.00097403252001665	-0.0152425281255457
5	C	26	50	20120601	10	1436	28.08	0.00105029398636762	-0.0134726186390323
5	C	26	50	20120601	10	1438	28.12	0.00136431303682476	-0.0128615723140700
5	C	26	50	20120601	10	1440	28.16	0.00132139165520673	-0.0120892702876580
5	C	26	50	20120601	10	1442	28.2	0.00125845208061332	-0.0123944363612147
5	C	26	50	20120601	10	1444	28.24	0.00074076506397102	-0.0128126900222866
5	C	26	50	20120601	10	1446	28.28	0.00021445134459825	-0.0125134848588953
5	C	26	50	20120601	10	1448	28.32	-1.36330187412801e-05	-0.0119903531200378
5	C	26	50	20120601	10	1450	28.36	-0.000222844702090941	-0.0123061257953123
5	C	26	50	20120601	10	1452	28.4	-0.00059116955334321	-0.0119358351872084
5	C	26	50	20120601	10	1454	28.44	-0.00130424431576297	-0.0114992108919613
5	C	26	50	20120601	10	1456	28.48	-0.0019027041400202	-0.0121750989087585
5	C	26	50	20120601	10	1458	28.52	-0.00198146169330876	-0.0120608587371900
5	C	26	50	20120601	10	1460	28.56	-0.00237062498140259	-0.0116155228863987
5	C	26	50	20120601	10	1462	28.6	-0.00322857955932644	-0.0115591176855702
5	C	26	50	20120601	10	1464	28.64	-0.00329649292301872	-0.0121043139844278
5	C	26	50	20120601	10	1466	28.68	-0.00371638792035106	-0.0124663110785165
5	C	26	50	20120601	10	1468	28.72	-0.00420241338233759	-0.0133958621979345
5	C	26	50	20120601	10	1470	28.76	-0.00461982063659235	-0.0128129254888447
5	C	26	50	20120601	10	1472	28.8	-0.0053718265770639	-0.0126027288057488
5	C	26	50	20120601	10	1474	28.84	-0.00595328543298107	-0.0118301389868769
5	C	26	50	20120601	10	1476	28.88	-0.00657529049883825	-0.0112543079938312
5	C	26	50	20120601	10	1478	28.92	-0.00683481990073715	-0.0113036852603615
5	C	26	50	20120601	10	1480	28.96	-0.00703169469207545	-0.0108531854087472
5	C	26	50	20120601	10	1482	29	-0.00756011700386972	-0.0103395840550866
5	C	26	50	20120601	10	1484	29.04	-0.00836442975426598	-0.0111077919332355
5	C	26	50	20120601	10	1486	29.08	-0.00837245541623245	-0.0118030405337015
5	C	26	50	20120601	10	1488	29.12	-0.00909728936442334	-0.0125538960114401
5	C	26	50	20120601	10	1490	29.16	-0.0095107205572475	-0.0127865624267217
5	C	26	50	20120601	10	1492	29.2	-0.0102035791367931	-0.012930239453591
5	C	26	50	20120601	10	1494	29.24	-0.0110459413030850	-0.0121468075664432
5	C	26	50	20120601	10	1496	29.28	-0.0121550524315118	-0.0120512067296267
5	C	26	50	20120601	10	1498	29.32	-0.0120227456816840	-0.0121798082399212
5	C	26	50	20120601	10	1500	29.36	-0.0117968109229592	-0.0105931737600235
5	C	26	50	20120601	10	1502	29.4	-0.0117040173000641	-0.0104887835859170
5	C	26	50	20120601	10	1504	29.44	-0.0116828465230354	-0.00846613292260409
5	C	26	50	20120601	10	1506	29.48	-0.0105901968404747	-0.00714548372951759
5	C	26	50	20120601	10	1508	29.52	-0.00993791134092675	-0.00673975222243378
5	C	26	50	20120601	10	1510	29.56	-0.00925735712648054	-0.00625448675881567
5	C	26	50	20120601	10	1512	29.6	-0.00801472302456236	-0.00537908149263891
5	C	26	50	20120601	10	1514	29.64	-0.00716776466419274	-0.00513196181474984
5	C	26	50	20120601	10	1516	29.68	-0.00537275288694725	-0.00414562563674054
5	C	26	50	20120601	10	1518	29.72	-0.00428510244932954	-0.00354487478651226
5	C	26	50	20120601	10	1520	29.76	-0.00279403345090928	-0.00244204983737028
5	C	26	50	20120601	10	1522	29.8	-0.00210193147561951	-0.00130319779772685
5	C	26	50	20120601	10	1524	29.84	-0.00212354772992038	-0.000838282160164511
5	C	26	50	20120601	10	1526	29.88	-0.00240216901491132	0.0007335384326673
5	C	26	50	20120601	10	1528	29.92	-0.00286062169649362	0.0004865106786597
5	C	26	50	20120601	10	1530	29.96	-0.00236263467477518	0.0008795489119145
5	C	26	50	20120601	10	1532	30	-0.002434278733845	-0.00073546883417999
5	C	26	50	20120601	10	1534	30.04	-0.00195954138309198	-0.00106390579190552
5	C	26	50	20120601	10	1536	30.08	-0.00178844982631608	-0.00106326939580245
5	C	26	50	20120601	10	1538	30.12	-0.00102289359859665	-0.00134202503108181
5	C	26	50	20120601	10	1540	30.16	-0.00051630108735117	-0.00227180680873181
5	C	26	50	20120601	10	1542	30.2	0.00106211681174906	-0.00321592164083646
5	C	26	50	20120601	10	1544	30.24	0.00182068258182968	-0.00359085369785213
5	C	26	50	20120601	10	1546	30.28	0.00330050928953586	-0.00279902916031841
5	C	26	50	20120601	10	1548	30.32	0.00433150986737881	-0.00338087551075166
5	C	26	50	20120601	10	1550	30.36	0.00532322712799297	-0.00296530885544833
5	C	26	50	20120601	10	1552	30.4	0.00545025179016527	-0.00443032096898187
5	C	26	50	20120601	10	1554	30.44	0.00630872892000047	-0.00622217904998326
5	C	26	50	20120601	10	1556	30.48	0.00714416143983677	-0.00703823684401503
5	C	26	50	20120601	10	1558	30.52	0.00803877172619047	-0.0080991586453039
5	C	26	50	20120601	10	1560	30.56	0.00870122471414517	-0.0091773904205962
5	C	26	50	20120601	10	1562	30.6	0.00934322110291997	-0.0105898503581519
5	C	26	50	20120601	10	1564	30.64	0.00917276594224717	-0.0112088940608095
5	C	26	50	20120601	10	1566	30.68	0.00844619958244237	-0.0134860041704002
5	C	26	50	20120601	10	1568	30.72	0.00769524510975447	-0.0133856020785395
5	C	26	50	20120601	10	1570	30.76	0.00711982282442827	-0.0125709938534092
5	C	26	50	20120601	10	1572	30.8	0.00653153119568447	-0.0127057613348355
5	C	26	50	20120601	10	1574	30.84	0.00582296070346087	-0.0128377145312727
5	C	26	50	20120601	10	1576	30.88	0.00542423733168547	-0.0124184284943004
5	C	26	50	20120601	10	1578	30.92	0.00559818559985737	-0.0135333378983328
5	C	26	50	20120601	10	1580	30.96	0.00507491243964367	-0.0146987771529489
5	C	26	50	20120601	10	1582	31	0.00430080021987187	-0.0151155176055090
5	C	26	50	20120601	10	1584	31.04	0.0043683925570855	-0.01472436734736
5	C	26	50	20120601	10	1586	31.08	0.00417058650611637	-0.0155820313043968
5	C	26	50	20120601	10	1588	31.12	0.00466631078613497	-0.0166887524119031
5	C	26	50	20120601	10	1590	31.16	0.00511052940821207	-0.0178182706420349
5	C	26	50	20120601	10	1592	31.2	0.00555191182498967	-0.0209469289421118
5	C	26	50	20120601	10	1594	31.24	0.00530904610149627	-0.0221900679182718
5	C	26	50	20120601	10	1596	31.28	0.00407399571980629	-0.023213693372387
5	C	26	50	20120601	10	1598	31.32	0.00304748880555778	-0.0231523872144581
5	C	26	50	20120601	10	1600	31.36	0.0018885266490574	-0.0228968529658729
5	C	26	50	20120601	10	1602	31.4	0.00086349051691376	-0.0224166001822266
5	C	26	50	20120601	10	1604	31.44	-0.00070391065853559	-0.0230627826431461
5	C	26	50	20120601	10	1606	31.48	-0.00245435349536289	-0.0223556051512815
5	C	26	50	20120601	10	1608	31.52	-0.00352540813682615	-0.0219205789173599
5	C	26	50	20120601	10	1610	31.56	-0.0048317879150683	-0.0215909964466488
5	C	26	50	20120601	10	1612	31.6	-0.00522216035575795	-0.0207002328211847
5	C	26	50	20120601	10	1614	31.64	-0.00662724516958593	-0.0200569989955427
5	C	26	50	20120601	10	1616	31.68	-0.00850894116713708	-0.0184531111101841
5	C	26	50	20120601	10	1618	31.72	-0.00974502746026147	-0.0165021257191445
5	C	26	50	20120601	10	1620	31.76	-0.00976577694306996	-0.0148571661020862
5	C	26	50	20120601	10	1622	31.8	-0.0104546939679959	-0.0142787415827884
5	C	26	50	20120601	10	1624	31.84	-0.00968983070492205	-0.0133006290566443
5	C	26	50	20120601	10	1626	31.88	-0.00907942784713057	-0.0120636588800435
5	C	26	50	20120601	10	1628	31.92	-0.00857848158353287	-0.0132555474638098
5	C	26	50	20120601	10	1630	31.96	-0.00777826722404036	-0.0123054604078312
5	C	26	50	20120601	10	1632	32	-0.00654644334230869	-0.011723795812125
5	C	26	50	20120601	10	1634	32.04	-0.00593444047157702	-0.0101817763477234
5	C	26	50	20120601	10	1636	32.08	-0.00580864179114189	-0.00853243125440814
5	C	26	50	20120601	10	1638	32.12	-0.00639753446064967	-0.00679818116287001
5	C	26	50	20120601	10	1640	32.16	-0.00742997400079234	-0.00579723615876139
5	C	26	50	20120601	10	1642	32.2	-0.00888351684233503	-0.00452691882635976
5	C	26	50	20120601	10	1644	32.24	-0.00934938000298416	-0.00465243735108818
5	C	26	50	20120601	10	1646	32.28	-0.0107233125204602	-0.00429132781743115
5	C	26	50	20120601	10	1648	32.32	-0.0104786366036069	-0.00375788363327689
5	C	26	50	20120601	10	1650	32.36	-0.0104784103294369	-0.00354338986227177
5	C	26	50	20120601	10	1652	32.4	-0.00950246155004323	-0.0024088653161292
5	C	26	50	20120601	10	1654	32.44	-0.00884240565407684	-0.0029966973254652
5	C	26	50	20120601	10	1656	32.48	-0.00882591592393957	-0.0031393066210949
5	C	26	50	20120601	10	1658	32.52	-0.0085410084596639	-0.00324542920681538
5	C	26	50	20120601	10	1660	32.56	-0.00774441731531818	-0.00354099277028354
5	C	26	50	20120601	10	1662	32.6	-0.00762809117874518	-0.00403026116538995
5	C	26	50	20120601	10	1664	32.64	-0.00642742386429043	-0.00319521048321551
5	C	26	50	20120601	10	1666	32.68	-0.00501286381959455	-0.00340770314202988
5	C	26	50	20120601	10	1668	32.72	-0.00407014905891664	-0.00277248083621876
5	C	26	50	20120601	10	1670	32.76	-0.00265176356653455	-0.00191129548741166
5	C	26	50	20120601	10	1672	32.8	-0.00190980349210331	-0.0004430094694812
5	C	26	50	20120601	10	1674	32.84	-0.00125134565746240	0.000505913688735499
5	C	26	50	20120601	10	1676	32.88	-0.00087097877772653	0.0025974506946716
5	C	26	50	20120601	10	1678	32.92	-0.00128695555496295	0.0023558181654045
5	C	26	50	20120601	10	1680	32.96	-0.00191287233553366	0.0026249288641885
5	C	26	50	20120601	10	1682	33	-0.00207970003841901	0.0040185868324325
5	C	26	50	20120601	10	1684	33.04	-0.0024784375523301	0.0045351283360892
5	C	26	50	20120601	10	1686	33.08	-0.00244493483303748	0.0040578454009239
5	C	26	50	20120601	10	1688	33.12	-0.00183745939732012	0.0029463442515768
5	C	26	50	20120601	10	1690	33.16	-0.00184792457768168	0.002331444194657
5	C	26	50	20120601	10	1692	33.2	-0.00156278376816821	0.000645524851613
5	C	26	50	20120601	10	1694	33.24	-0.00163208023272448	0.000787370471919
5	C	26	50	20120601	10	1696	33.28	-0.00131907941603226	-0.000214210928292701
5	C	26	50	20120601	10	1698	33.32	-0.00101672762746471	-0.000153109831330401
5	C	26	50	20120601	10	1700	33.36	-0.0009098130821493	-0.00087082321423472
5	C	26	50	20120601	10	1702	33.4	0.000408990562238289	-0.00167457027920603
5	C	26	50	20120601	10	1704	33.44	0.00105747677705092	-0.00308517618278151
5	C	26	50	20120601	10	1706	33.48	0.00185901554754458	-0.00350629150499682
5	C	26	50	20120601	10	1708	33.52	0.00230495597463379	-0.00571564310728028
5	C	26	50	20120601	10	1710	33.56	0.00329730256028317	-0.00531067598262693
5	C	26	50	20120601	10	1712	33.6	0.00373693205935029	-0.00642388125931672
5	C	26	50	20120601	10	1714	33.64	0.00411480285214856	-0.00599005003585534
5	C	26	50	20120601	10	1716	33.68	0.00434865720682258	-0.00654832498173774
5	C	26	50	20120601	10	1718	33.72	0.00485615481474797	-0.0062990769124373
5	C	26	50	20120601	10	1720	33.76	0.00531625505513047	-0.00669596180658168
5	C	26	50	20120601	10	1722	33.8	0.00535956534547807	-0.00620894201103945
5	C	26	50	20120601	10	1724	33.84	0.00570524863759677	-0.00711790656505132
5	C	26	50	20120601	10	1726	33.88	0.00580840844590407	-0.00697966011826154
5	C	26	50	20120601	10	1728	33.92	0.00570070194099377	-0.00712354220609738
5	C	26	50	20120601	10	1730	33.96	0.00521742274032397	-0.00718655956243672
5	C	26	50	20120601	10	1732	34	0.00512036526353837	-0.00800140113280485
5	C	26	50	20120601	10	1734	34.04	0.00502585337116497	-0.00750287670993271
5	C	26	50	20120601	10	1736	34.08	0.00496955352924687	-0.00807591604540629
5	C	26	50	20120601	10	1738	34.12	0.0044963435291412	-0.00799905353829131
5	C	26	50	20120601	10	1740	34.16	0.00443536264033168	-0.0089976580189542
5	C	26	50	20120601	10	1742	34.2	0.00473004232032337	-0.0080562584768893
5	C	26	50	20120601	10	1744	34.24	0.00451950127622506	-0.00825757884856093
5	C	26	50	20120601	10	1746	34.28	0.00450839969976043	-0.00872913421879861
5	C	26	50	20120601	10	1748	34.32	0.00448601269906807	-0.00849165947740492
5	C	26	50	20120601	10	1750	34.36	0.00443564548304415	-0.00965570573166203
5	C	26	50	20120601	10	1752	34.4	0.00435946886950692	-0.00913113856603879
5	C	26	50	20120601	10	1754	34.44	0.00429222301461608	-0.00881016865592259
5	C	26	50	20120601	10	1756	34.48	0.00422878846527584	-0.00901686303913123
5	C	26	50	20120601	10	1758	34.52	0.00455368988909547	-0.00872371070978691
5	C	26	50	20120601	10	1760	34.56	0.00452073164202433	-0.00871435568707181
5	C	26	50	20120601	10	1762	34.6	0.00460518140490147	-0.00953901897063062
5	C	26	50	20120601	10	1764	34.64	0.00438431660179782	-0.0089138163679089
5	C	26	50	20120601	10	1766	34.68	0.00492369058341907	-0.010143524557867
5	C	26	50	20120601	10	1768	34.72	0.00490404008596997	-0.0090540922111607
5	C	26	50	20120601	10	1770	34.76	0.00490253394852597	-0.0090630229698071
5	C	26	50	20120601	10	1772	34.8	0.00502450279721287	-0.00868505318205944
5	C	26	50	20120601	10	1774	34.84	0.00522262704623357	-0.00967056911620257
5	C	26	50	20120601	10	1776	34.88	0.00499809943000337	-0.00965237525872264
5	C	26	50	20120601	10	1778	34.92	0.00472997868071307	-0.00900721103156803
5	C	26	50	20120601	10	1780	34.96	0.00485341124043697	-0.0095947177717847
5	C	26	50	20120601	10	1782	35	0.00518474026489757	-0.00961149741570224
5	C	26	50	20120601	10	1784	35.04	0.00505609632819627	-0.00902556752360764
5	C	26	50	20120601	10	1786	35.08	0.00505879040503257	-0.00978323951071683
5	C	26	50	20120601	10	1788	35.12	0.00498836964069427	-0.00976747810056419
5	C	26	50	20120601	10	1790	35.16	0.00475870842923267	-0.0095449020990501
5	C	26	50	20120601	10	1792	35.2	0.00488758571117167	-0.00929223870399652
5	C	26	50	20120601	10	1794	35.24	0.00499681956672937	-0.00909730350655901
5	C	26	50	20120601	10	1796	35.28	0.00489054848858487	-0.00911036376880752
5	C	26	50	20120601	10	1798	35.32	0.00442327111437339	-0.00901126275342423
5	C	26	50	20120601	10	1800	35.36	0.00416972383584333	-0.0085082764867628
5	C	26	50	20120601	10	1802	35.4	0.00461298786376577	-0.00920768287510223
5	C	26	50	20120601	10	1804	35.44	0.00451729510306776	-0.00862697143105278
5	C	26	50	20120601	10	1806	35.48	0.00444070836759744	-0.00913379021646824
5	C	26	50	20120601	10	1808	35.52	0.00410570945894251	-0.00866381876542041
5	C	26	50	20120601	10	1810	35.56	0.00416042538167072	-0.00874058227758602
5	C	26	50	20120601	10	1812	35.6	0.00405003894205969	-0.00885902973450258
5	C	26	50	20120601	10	1814	35.64	0.00392890447937462	-0.00864274698334105
5	C	26	50	20120601	10	1816	35.68	0.00379610982586779	-0.00955167618201386
5	C	26	50	20120601	10	1818	35.72	0.00410359520966676	-0.00937790469053727
5	C	26	50	20120601	10	1820	35.76	0.00423006125748197	-0.00872420568453374
5	C	26	50	20120601	10	1822	35.8	0.00433444436052073	-0.00856683199931286
5	C	26	50	20120601	10	1824	35.84	0.00450356308937712	-0.0098000898653125
5	C	26	50	20120601	10	1826	35.88	0.00434995828329996	-0.00863945186574072
5	C	26	50	20120601	10	1828	35.92	0.00442439541415547	-0.009499428061952
5	C	26	50	20120601	10	1830	35.96	0.00440884613603718	-0.00963295103544344
5	C	26	50	20120601	10	1832	36	0.00445171802018052	-0.00925858749227985
5	C	26	50	20120601	10	1834	36.04	0.00435134421259109	-0.00925047697749964
5	C	26	50	20120601	10	1836	36.08	0.00454115995693281	-0.00864519357280396
5	C	26	50	20120601	10	1838	36.12	0.00443312818290312	-0.00920335538160137
5	C	26	50	20120601	10	1840	36.16	0.00443312818290312	-0.00920335538160137
5	C	26	50	20120601	10	1842	36.2	0.00452107812434711	-0.00964542439906358
5	C	26	50	20120601	10	1844	36.24	0.00431888801133463	-0.00955137919716576
5	C	26	50	20120601	10	1846	36.28	0.0041387808430986	-0.00907092135255294
5	C	26	50	20120601	10	1848	36.32	0.00376239497454081	-0.0101600849986824
5	C	26	50	20120601	10	1850	36.36	0.00281976506667665	-0.0100232315522515
5	C	26	50	20120601	10	1852	36.4	0.00233343823577998	-0.00985575331112751
5	C	26	50	20120601	10	1854	36.44	0.00159351462887856	-0.0111046240948558
5	C	26	50	20120601	10	1856	36.48	0.00087809934301307	-0.0110086343493097
5	C	26	50	20120601	10	1858	36.52	-0.00103883885651241	-0.0127907131435273
5	C	26	50	20120601	10	1860	36.56	-0.00204283361216828	-0.0143571689172102
5	C	26	50	20120601	10	1862	36.6	-0.0027723535569981	-0.0151296526700649
5	C	26	50	20120601	10	1864	36.64	-0.0035581542518629	-0.0156358916279198
5	C	26	50	20120601	10	1866	36.68	-0.00475570322541263	-0.0153660808934224
5	C	26	50	20120601	10	1868	36.72	-0.00593532704205927	-0.0170373136286212
5	C	26	50	20120601	10	1870	36.76	-0.00681591540094213	-0.0167010560698957
5	C	26	50	20120601	10	1872	36.8	-0.00748185442532799	-0.0164159081893145
5	C	26	50	20120601	10	1874	36.84	-0.00814818235844351	-0.0172514043487611
5	C	26	50	20120601	10	1876	36.88	-0.0076297104532741	-0.0197047042550200
5	C	26	50	20120601	10	1878	36.92	-0.00670234698081576	-0.0212376198327508
5	C	26	50	20120601	10	1880	36.96	-0.00565085798398792	-0.021251670044493
5	C	26	50	20120601	10	1882	37	-0.00440172557075064	-0.0224119898460133
5	C	26	50	20120601	10	1884	37.04	-0.00373207423576354	-0.0230670747813079
5	C	26	50	20120601	10	1886	37.08	-0.00353350450947074	-0.0242025327084017
5	C	26	50	20120601	10	1888	37.12	-0.00406007985835255	-0.0245473816145185
5	C	26	50	20120601	10	1890	37.16	-0.0047998479017621	-0.0249341619527598
5	C	26	50	20120601	10	1892	37.2	-0.00545802996475835	-0.0239762797516254
5	C	26	50	20120601	10	1894	37.24	-0.00583506637155483	-0.0245350284590512
5	C	26	50	20120601	10	1896	37.28	-0.00686328448421381	-0.0237701369117061
5	C	26	50	20120601	10	1898	37.32	-0.00780410419871814	-0.0237228173259091
5	C	26	50	20120601	10	1900	37.36	-0.00893700947033179	-0.0231700224575809
5	C	26	50	20120601	10	1902	37.4	-0.0103463015695078	-0.0223375880704968
5	C	26	50	20120601	10	1904	37.44	-0.0123488562580994	-0.02315186395544
5	C	26	50	20120601	10	1906	37.48	-0.0142081016153478	-0.0213127004307772
5	C	26	50	20120601	10	1908	37.52	-0.0153632156967450	-0.0211090692341447
5	C	26	50	20120601	10	1910	37.56	-0.0167765326477195	-0.0202533766908138
5	C	26	50	20120601	10	1912	37.6	-0.0182007729842498	-0.0193796896941154
5	C	26	50	20120601	10	1914	37.64	-0.0192072970608620	-0.0174380876100621
5	C	26	50	20120601	10	1916	37.68	-0.0202865187856480	-0.0174978734884114
5	C	26	50	20120601	10	1918	37.72	-0.0213208816562355	-0.0185036551029034
5	C	26	50	20120601	10	1920	37.76	-0.0220743392869288	-0.0184362324713172
5	C	26	50	20120601	10	1922	37.8	-0.0228395985298001	-0.0181847570156560
5	C	26	50	20120601	10	1924	37.84	-0.0240474500491518	-0.0201649671299621
5	C	26	50	20120601	10	1926	37.88	-0.0249136063586306	-0.0210773257965237
5	C	26	50	20120601	10	1928	37.92	-0.0254306711213054	-0.0223795053604856
5	C	26	50	20120601	10	1930	37.96	-0.0253347520864375	-0.0230505850511707
5	C	26	50	20120601	10	1932	38	-0.025235170238443	-0.022946237303471
5	C	26	50	20120601	10	1934	38.04	-0.0250021926961776	-0.0247013329029185
5	C	26	50	20120601	10	1936	38.08	-0.0246899060573344	-0.0247565155161223
5	C	26	50	20120601	10	1938	38.12	-0.0245266633858297	-0.0259142331646877
5	C	26	50	20120601	10	1940	38.16	-0.0244795983584739	-0.0258040376439076
5	C	26	50	20120601	10	1942	38.2	-0.0240318017760841	-0.0276909379473683
5	C	26	50	20120601	10	1944	38.24	-0.0236750310496364	-0.0285978377495791
5	C	26	50	20120601	10	1946	38.28	-0.0231453946354989	-0.0289164735002106
5	C	26	50	20120601	10	1948	38.32	-0.0230213886121754	-0.0296890378632384
5	C	26	50	20120601	10	1950	38.36	-0.0225923353092345	-0.0284684110456711
5	C	26	50	20120601	10	1952	38.4	-0.0220601851304898	-0.0275077173879747
5	C	26	50	20120601	10	1954	38.44	-0.0217125572947229	-0.0270370812565526
5	C	26	50	20120601	10	1956	38.48	-0.0206020835715288	-0.0260106782870009
5	C	26	50	20120601	10	1958	38.52	-0.0189554609807424	-0.0258206617243333
5	C	26	50	20120601	10	1960	38.56	-0.0174362491324310	-0.0258780010132197
5	C	26	50	20120601	10	1962	38.6	-0.0160162655787234	-0.0270391834850131
5	C	26	50	20120601	10	1964	38.64	-0.0141716573318455	-0.0265914929686404
5	C	26	50	20120601	10	1966	38.68	-0.0133170056496966	-0.0271394017291106
5	C	26	50	20120601	10	1968	38.72	-0.0120796112090270	-0.028384432923017
5	C	26	50	20120601	10	1970	38.76	-0.0105124080234764	-0.0308830371607466
5	C	26	50	20120601	10	1972	38.8	-0.00965680881824064	-0.0308406107538754
5	C	26	50	20120601	10	1974	38.84	-0.00950329593604504	-0.0299890420572924
5	C	26	50	20120601	10	1976	38.88	-0.00891052832137636	-0.0291760813909622
5	C	26	50	20120601	10	1978	38.92	-0.00826529338354363	-0.0284843188269274
5	C	26	50	20120601	10	1980	38.96	-0.00779096615472369	-0.0281118149745984
5	C	26	50	20120601	10	1982	39	-0.00702092687001154	-0.0270224462675024
5	C	26	50	20120601	10	1984	39.04	-0.00572656790704957	-0.0270690446043826
5	C	26	50	20120601	10	1986	39.08	-0.00491233444851326	-0.0268675898824225
5	C	26	50	20120601	10	1988	39.12	-0.0032042260946756	-0.0251442080221112
5	C	26	50	20120601	10	1990	39.16	-0.00198301025715956	-0.0246810106540272
5	C	26	50	20120601	10	1992	39.2	-0.00072701890814477	-0.0244383033224527
5	C	26	50	20120601	10	1994	39.24	0.00059708096603392	-0.0240471601353715
5	C	26	50	20120601	10	1996	39.28	0.00142042195991191	-0.0231217129222902
5	C	26	50	20120601	10	1998	39.32	0.00253924873551213	-0.0228641422061752
5	C	26	50	20120601	10	2000	39.36	0.00343673694646535	-0.0216292226392398
5	C	26	50	20120601	10	2002	39.4	0.00329472162053184	-0.0208849503256341
5	C	26	50	20120601	10	2004	39.44	0.00315170644560974	-0.0185086854605447
5	C	26	50	20120601	10	2006	39.48	0.00287364306786916	-0.0176610348426363
5	C	26	50	20120601	10	2008	39.52	0.00204493866905587	-0.0157992827918485
5	C	26	50	20120601	10	2010	39.56	0.00147003257167996	-0.0151266969637195
5	C	26	50	20120601	10	2012	39.6	0.00068783812139921	-0.0140050064056555
5	C	26	50	20120601	10	2014	39.64	0.000229470292630650	-0.0136589412758750
5	C	26	50	20120601	10	2016	39.68	-0.000251638090220861	-0.0123089966488439
5	C	26	50	20120601	10	2018	39.72	-0.00104256530924926	-0.0116009989131131
5	C	26	50	20120601	10	2020	39.76	-0.0018083053847318	-0.0114102780720915
5	C	26	50	20120601	10	2022	39.8	-0.00225970821170567	-0.0121419356007208
5	C	26	50	20120601	10	2024	39.84	-0.00318568575487289	-0.0106134323693045
5	C	26	50	20120601	10	2026	39.88	-0.00339268631531778	-0.00979219643231412
5	C	26	50	20120601	10	2028	39.92	-0.0037187332521229	-0.0102326391041796
5	C	26	50	20120601	10	2030	39.96	-0.00420100270430912	-0.00988158038631035
5	C	26	50	20120601	10	2032	40	-0.00406287448577315	-0.0091645902322218
5	C	26	50	20120601	10	2034	40.04	-0.00397793314226176	-0.00871511441264802
5	C	26	50	20120601	10	2036	40.08	-0.00298540836570351	-0.00771075549699984
5	C	26	50	20120601	10	2038	40.12	-0.00228558478436319	-0.00640460199292767
5	C	26	50	20120601	10	2040	40.16	-0.00089152588657425	-0.00541846875456457
5	C	26	50	20120601	10	2042	40.2	0.00055024716259559	-0.00412301731162566
5	C	26	50	20120601	10	2044	40.24	0.000926593433173629	-0.0036671978956965
5	C	26	50	20120601	10	2046	40.28	0.00114104760619901	-0.00328609845333532
5	C	26	50	20120601	10	2048	40.32	0.00137262436993082	-0.00276944310548678
5	C	26	50	20120601	10	2050	40.36	0.00082554009596748	-0.00219124613315123
5	C	26	50	20120601	10	2052	40.4	0.00033731821889723	-0.00181502997022093
5	C	26	50	20120601	10	2054	40.44	-0.00031050472975464	-0.0023763879016693
5	C	26	50	20120601	10	2056	40.48	-0.000535442467917889	-0.00355954018115407
5	C	26	50	20120601	10	2058	40.52	-0.0012171994709989	-0.00319148403047866
5	C	26	50	20120601	10	2060	40.56	-0.00163340959347312	-0.00312701710523788
5	C	26	50	20120601	10	2062	40.6	-0.00247095636258515	-0.00323706413359394
5	C	26	50	20120601	10	2064	40.64	-0.00406586399182265	-0.00375830082627779
5	C	26	50	20120601	10	2066	40.68	-0.00545294586700162	-0.00322424428765103
5	C	26	50	20120601	10	2068	40.72	-0.00684810997268955	-0.00316784545078359
5	C	26	50	20120601	10	2070	40.76	-0.00917471048589546	-0.00382933677351579
5	C	26	50	20120601	10	2072	40.8	-0.0104071976055036	-0.00368512941656061
5	C	26	50	20120601	10	2074	40.84	-0.0109306546134804	-0.00370574865030001
5	C	26	50	20120601	10	2076	40.88	-0.0116377495859837	-0.00431237789133233
5	C	26	50	20120601	10	2078	40.92	-0.0122487207454952	-0.00420758728265557
5	C	26	50	20120601	10	2080	40.96	-0.0123904624211044	-0.00586752964387915
5	C	26	50	20120601	10	2082	41	-0.0127117646714077	-0.0057172058132667
5	C	26	50	20120601	10	2084	41.04	-0.0141981667650722	-0.00747261961076574
5	C	26	50	20120601	10	2086	41.08	-0.0151905840613997	-0.00872119340964588
5	C	26	50	20120601	10	2088	41.12	-0.0166076755483722	-0.0107847926266573
5	C	26	50	20120601	10	2090	41.16	-0.0183980557762009	-0.0113460232788850
5	C	26	50	20120601	10	2092	41.2	-0.0197386524515847	-0.0125004670230536
5	C	26	50	20120601	10	2094	41.24	-0.0212282718811035	-0.0130159195822674
5	C	26	50	20120601	10	2096	41.28	-0.0221387991411018	-0.0123135645586504
5	C	26	50	20120601	10	2098	41.32	-0.0228334608429394	-0.0127270806042883
5	C	26	50	20120601	10	2100	41.36	-0.0224367739386938	-0.0119455861897209
5	C	26	50	20120601	10	2102	41.4	-0.0220608052631369	-0.0127073523250932
5	C	26	50	20120601	10	2104	41.44	-0.0215890236187292	-0.0129739315816005
5	C	26	50	20120601	10	2106	41.48	-0.0214898801769391	-0.0132809644170595
5	C	26	50	20120601	10	2108	41.52	-0.0209383368876136	-0.0136374876561338
5	C	26	50	20120601	10	2110	41.56	-0.0210557873239687	-0.0141516249967345
5	C	26	50	20120601	10	2112	41.6	-0.0213755339393534	-0.0170164044811015
5	C	26	50	20120601	10	2114	41.64	-0.0222018164974411	-0.0192585410892947
5	C	26	50	20120601	10	2116	41.68	-0.0225068057943025	-0.0193527842810912
5	C	26	50	20120601	10	2118	41.72	-0.0234909923676970	-0.0191031402319933
5	C	26	50	20120601	10	2120	41.76	-0.0244152233571147	-0.0207195439073789
5	C	26	50	20120601	10	2122	41.8	-0.0249465928899729	-0.020955385232108
5	C	26	50	20120601	10	2124	41.84	-0.0256808384294214	-0.0234145753378542
5	C	26	50	20120601	10	2126	41.88	-0.026013482672495	-0.0238078469163468
5	C	26	50	20120601	10	2128	41.92	-0.0260367959830707	-0.024412020163396
5	C	26	50	20120601	10	2130	41.96	-0.0254818373679921	-0.0240901663698033
5	C	26	50	20120601	10	2132	42	-0.0250131599223538	-0.0260362727240527
5	C	26	50	20120601	10	2134	42.04	-0.0238605051583417	-0.0260383233337182
5	C	26	50	20120601	10	2136	42.08	-0.0230676687510041	-0.0266344426345297
5	C	26	50	20120601	10	2138	42.12	-0.0230027726119471	-0.0271296839606168
5	C	26	50	20120601	10	2140	42.16	-0.0226910424661407	-0.0260832034011201
5	C	26	50	20120601	10	2142	42.2	-0.0231344408443515	-0.0257437497197437
5	C	26	50	20120601	10	2144	42.24	-0.0228783621235448	-0.0254088285928347
5	C	26	50	20120601	10	2146	42.28	-0.0221740059877371	-0.0249614492034457
5	C	26	50	20120601	10	2148	42.32	-0.0219276782694429	-0.024649445407315
5	C	26	50	20120601	10	2150	42.36	-0.0208920001802424	-0.0234088053465198
5	C	26	50	20120601	10	2152	42.4	-0.0197082539310614	-0.0223991063604601
5	C	26	50	20120601	10	2154	42.44	-0.0182177668815221	-0.0223664854033236
5	C	26	50	20120601	10	2156	42.48	-0.0172023302189078	-0.0224509452778277
5	C	26	50	20120601	10	2158	42.52	-0.0164498054741909	-0.0204180349900945
5	C	26	50	20120601	10	2160	42.56	-0.0150725226847856	-0.0204785435315742
5	C	26	50	20120601	10	2162	42.6	-0.0141132001071380	-0.0199192835859456
5	C	26	50	20120601	10	2164	42.64	-0.0127661956301031	-0.0186655493217764
5	C	26	50	20120601	10	2166	42.68	-0.0118737582828880	-0.0185751082431423
5	C	26	50	20120601	10	2168	42.72	-0.0102952272467027	-0.0190263979330311
5	C	26	50	20120601	10	2170	42.76	-0.00964696589184652	-0.0185138586537559
5	C	26	50	20120601	10	2172	42.8	-0.00868151057708565	-0.0172142388163419
5	C	26	50	20120601	10	2174	42.84	-0.00831382212193646	-0.0176966482756708
5	C	26	50	20120601	10	2176	42.88	-0.00733974010444512	-0.0167362841297345
5	C	26	50	20120601	10	2178	42.92	-0.0072214340688848	-0.0157501883680308
5	C	26	50	20120601	10	2180	42.96	-0.00641474543970375	-0.0155807302279194
5	C	26	50	20120601	10	2182	43	-0.00636429337086609	-0.0155445192896548
5	C	26	50	20120601	10	2184	43.04	-0.00643173721565566	-0.0144359879887887
5	C	26	50	20120601	10	2186	43.08	-0.00652331461488713	-0.0148099696942904
5	C	26	50	20120601	10	2188	43.12	-0.00702654695470841	-0.0129721157313864
5	C	26	50	20120601	10	2190	43.16	-0.00761268756462381	-0.0122220112010495
5	C	26	50	20120601	10	2192	43.2	-0.00783733043925931	-0.0118908356187604
5	C	26	50	20120601	10	2194	43.24	-0.0078304715034818	-0.0122398493838185
5	C	26	50	20120601	10	2196	43.28	-0.00823430796439203	-0.0111128689599244
5	C	26	50	20120601	10	2198	43.32	-0.00798056976703105	-0.0106013903408209
5	C	26	50	20120601	10	2200	43.36	-0.00769427637346424	-0.0105311463531778
5	C	26	50	20120601	10	2202	43.4	-0.00745466263405746	-0.0096521100936797
5	C	26	50	20120601	10	2204	43.44	-0.00755406968525566	-0.00847770670497719
5	C	26	50	20120601	10	2206	43.48	-0.00784549632050049	-0.00810869560659379
5	C	26	50	20120601	10	2208	43.52	-0.00789832617731125	-0.00599711403259939
5	C	26	50	20120601	10	2210	43.56	-0.00860791490329976	-0.00548080587418041
5	C	26	50	20120601	10	2212	43.6	-0.00868962816293368	-0.00459014831473346
5	C	26	50	20120601	10	2214	43.64	-0.00839957296129095	-0.00393772917200388
5	C	26	50	20120601	10	2216	43.68	-0.00797207034352119	-0.00425625249265717
5	C	26	50	20120601	10	2218	43.72	-0.00767455516533695	-0.00426347205289309
5	C	26	50	20120601	10	2220	43.76	-0.00657564758776275	-0.00403871816249294
5	C	26	50	20120601	10	2222	43.8	-0.00533479539493316	-0.00458582789230041
5	C	26	50	20120601	10	2224	43.84	-0.00357436821035551	-0.00476993021385014
5	C	26	50	20120601	10	2226	43.88	-0.00187932011876636	-0.00495974595819186
5	C	26	50	20120601	10	2228	43.92	-0.00058338147925522	-0.00449455030634416
5	C	26	50	20120601	10	2230	43.96	0.00131228411986505	-0.00492588261444083
5	C	26	50	20120601	10	2232	44	0.00290457545401216	-0.00559184992309795
5	C	26	50	20120601	10	2234	44.04	0.00435958200659191	-0.00680764225160229
5	C	26	50	20120601	10	2236	44.08	0.00586979238557887	-0.00680911303370716
5	C	26	50	20120601	10	2238	44.12	0.00706581400848127	-0.00780205358905274
5	C	26	50	20120601	10	2240	44.16	0.00864551884192327	-0.00927597524802923
5	C	26	50	20120601	10	2242	44.2	0.00861416572724547	-0.0088052259795221
5	C	26	50	20120601	10	2244	44.24	0.00857722646899627	-0.0105019711273861
5	C	26	50	20120601	10	2246	44.28	0.00849508187422577	-0.0104226549597404
5	C	26	50	20120601	10	2248	44.32	0.00835988305766297	-0.0104964769076963
5	C	26	50	20120601	10	2250	44.36	0.00824668233306277	-0.0116405686085883
5	C	26	50	20120601	10	2252	44.4	0.00834895118682577	-0.0117171977704655
5	C	26	50	20120601	10	2254	44.44	0.00831161594877917	-0.0114752258299434
5	C	26	50	20120601	10	2256	44.48	0.00842933508571107	-0.0103156131352044
5	C	26	50	20120601	10	2258	44.52	0.00857875381964357	-0.0097914419493786
5	C	26	50	20120601	10	2260	44.56	0.00881314557547137	-0.0096243384748486
5	C	26	50	20120601	10	2262	44.6	0.00827723641707787	-0.00872738059398127
5	C	26	50	20120601	10	2264	44.64	0.00840264180472127	-0.00887951461795355
5	C	26	50	20120601	10	2266	44.68	0.00864298032857877	-0.00867564866186966
5	C	26	50	20120601	10	2268	44.72	0.00900574024946307	-0.00807631909627157
5	C	26	50	20120601	10	2270	44.76	0.00940961135860567	-0.00668866446459984
5	C	26	50	20120601	10	2272	44.8	0.00999602915437927	-0.00590202231266543
5	C	26	50	20120601	10	2274	44.84	0.0101824578572391	-0.00508167238047185
5	C	26	50	20120601	10	2276	44.88	0.0107127667299256	-0.00351413685473408
5	C	26	50	20120601	10	2278	44.92	0.0109005955042122	-0.0030702364307086
5	C	26	50	20120601	10	2280	44.96	0.0110315516800879	-0.00188272130238391
5	C	26	50	20120601	10	2282	45	0.0108736052383743	-3.70523953342004e-05
5	C	26	50	20120601	10	2284	45.04	0.0105479825656379	0.000604222744523899
5	C	26	50	20120601	10	2286	45.08	0.00935633086264317	0.0018278356740281
5	C	26	50	20120601	10	2288	45.12	0.00888370917537947	0.0023981795184518
5	C	26	50	20120601	10	2290	45.16	0.00803287445563537	0.005095270043874
5	C	26	50	20120601	10	2292	45.2	0.00790557402181837	0.0056291568768733
5	C	26	50	20120601	10	2294	45.24	0.00797501190773087	0.0051938619423748
5	C	26	50	20120601	10	2296	45.28	0.00832669146535407	0.0052189288777679
5	C	26	50	20120601	10	2298	45.32	0.00815500240334807	0.0036929959795012
5	C	26	50	20120601	10	2300	45.36	0.00831023991898297	0.00415138572858
5	C	26	50	20120601	10	2302	45.4	0.00821743851791327	0.0034950782056607
5	C	26	50	20120601	10	2304	45.44	0.00831230749921117	0.0033255387482695
5	C	26	50	20120601	10	2306	45.48	0.00880931022829017	0.0030320413508159
5	C	26	50	20120601	10	2308	45.52	0.00930154422923687	0.0026704806830325
5	C	26	50	20120601	10	2310	45.56	0.00990140412492087	0.0023886774175262
5	C	26	50	20120601	10	2312	45.6	0.0110377742197624	0.0027841834534473
5	C	26	50	20120601	10	2314	45.64	0.0118834244325868	0.0015811614734112
5	C	26	50	20120601	10	2316	45.68	0.0133819039100739	0.0013071080982267
5	C	26	50	20120601	10	2318	45.72	0.0150742932801658	7.0236916575199e-05
5	C	26	50	20120601	10	2320	45.76	0.0167675594626663	-0.0004357969803131
5	C	26	50	20120601	10	2322	45.8	0.0184030267368727	-0.000285961053379701
5	C	26	50	20120601	10	2324	45.84	0.0200096440544066	0.000412165471685799
5	C	26	50	20120601	10	2326	45.88	0.0214528489948084	4.58912300990016e-06
5	C	26	50	20120601	10	2328	45.92	0.0228756892599120	-0.00105564678470126
5	C	26	50	20120601	10	2330	45.96	0.0245907060470018	-0.00224245480624476
5	C	26	50	20120601	10	2332	46	0.0260004648366534	-0.00342339384150441
5	C	26	50	20120601	10	2334	46.04	0.0268789035909215	-0.00361763607429636
5	C	26	50	20120601	10	2336	46.08	0.0282005568756373	-0.00462731384715263
5	C	26	50	20120601	10	2338	46.12	0.0286968751253521	-0.00555836134594096
5	C	26	50	20120601	10	2340	46.16	0.0295827385008226	-0.0082084561404719
5	C	26	50	20120601	10	2342	46.2	0.0304223570928035	-0.0100578232159872
5	C	26	50	20120601	10	2344	46.24	0.0307106445274933	-0.0107085735867132
5	C	26	50	20120601	10	2346	46.28	0.0316407727874660	-0.0131766590957667
5	C	26	50	20120601	10	2348	46.32	0.0324417833491942	-0.0154401079023448
5	C	26	50	20120601	10	2350	46.36	0.0322722191430656	-0.0156858982194853
5	C	26	50	20120601	10	2352	46.4	0.0323497887569618	-0.0165839945422703
5	C	26	50	20120601	10	2354	46.44	0.0323149991033274	-0.0166332091742409
5	C	26	50	20120601	10	2356	46.48	0.0320453792876610	-0.017107041428314
5	C	26	50	20120601	10	2358	46.52	0.0313244132135632	-0.0177291539744019
5	C	26	50	20120601	10	2360	46.56	0.0307377974278908	-0.0169438411832162
5	C	26	50	20120601	10	2362	46.6	0.0301536565159526	-0.0167452148883808
5	C	26	50	20120601	10	2364	46.64	0.0296664599437151	-0.0163864289076068
5	C	26	50	20120601	10	2366	46.68	0.0287095323367353	-0.0161610739764426
5	C	26	50	20120601	10	2368	46.72	0.0283088149238369	-0.0153928024586835
5	C	26	50	20120601	10	2370	46.76	0.0274960663895411	-0.0159784282948622
5	C	26	50	20120601	10	2372	46.8	0.0266394772348117	-0.0155972977398026
5	C	26	50	20120601	10	2374	46.84	0.0265320677147495	-0.0162740696400763
5	C	26	50	20120601	10	2376	46.88	0.0265256330430407	-0.0154362188150483
5	C	26	50	20120601	10	2378	46.92	0.0260447297211557	-0.0154324711491080
5	C	26	50	20120601	10	2380	46.96	0.0258375474342680	-0.0150981510629630
5	C	26	50	20120601	10	2382	47	0.0251088738962553	-0.0149600531085973
5	C	26	50	20120601	10	2384	47.04	0.0239757352794039	-0.0147245158397841
5	C	26	50	20120601	10	2386	47.08	0.0233572996885781	-0.0151460929027275
5	C	26	50	20120601	10	2388	47.12	0.0223605619698176	-0.0156160360695040
5	C	26	50	20120601	10	2390	47.16	0.0217508237924004	-0.0163944899249123
5	C	26	50	20120601	10	2392	47.2	0.0208844765640906	-0.0164827368512044
5	C	26	50	20120601	10	2394	47.24	0.0206818197606026	-0.0165016873129402
5	C	26	50	20120601	10	2396	47.28	0.0202726877770080	-0.0169222744263900
5	C	26	50	20120601	10	2398	47.32	0.0202365546204894	-0.0159386181830814
5	C	26	50	20120601	10	2400	47.36	0.0199267004289735	-0.0160907875623927
5	C	26	50	20120601	10	2402	47.4	0.0200372919295510	-0.0163453460036199
5	C	26	50	20120601	10	2404	47.44	0.0202783446312575	-0.0166986872621788
5	C	26	50	20120601	10	2406	47.48	0.0200044821749040	-0.016135052446895
5	C	26	50	20120601	10	2408	47.52	0.0198803142241276	-0.0159950453042200
5	C	26	50	20120601	10	2410	47.56	0.0195556815008849	-0.0156524520687352
5	C	26	50	20120601	10	2412	47.6	0.0195799352634796	-0.0154078638331227
5	C	26	50	20120601	10	2414	47.64	0.0190622623889729	-0.0161621346366144
5	C	26	50	20120601	10	2416	47.68	0.0188277150696533	-0.0148496737400541
5	C	26	50	20120601	10	2418	47.72	0.0178553018241656	-0.015198843068604
5	C	26	50	20120601	10	2420	47.76	0.0172720801510429	-0.0148947871526938
5	C	26	50	20120601	10	2422	47.8	0.0164985053324248	-0.0155895902758877
5	C	26	50	20120601	10	2424	47.84	0.0154538257738998	-0.0151325164525287
5	C	26	50	20120601	10	2426	47.88	0.0139661155326902	-0.0166294190818937
5	C	26	50	20120601	10	2428	47.92	0.0132613351328138	-0.0166123848795350
5	C	26	50	20120601	10	2430	47.96	0.0126683129597039	-0.0169218572333891
5	C	26	50	20120601	10	2432	48	0.0123473501206555	-0.0179818880801336
5	C	26	50	20120601	10	2434	48.04	0.0116666254934750	-0.0181557585665596
5	C	26	50	20120601	10	2436	48.08	0.0116856254526855	-0.018402489335719
5	C	26	50	20120601	10	2438	48.12	0.0115180057902052	-0.0191766651951011
5	C	26	50	20120601	10	2440	48.16	0.0111322719700001	-0.0200505855370374
5	C	26	50	20120601	10	2442	48.2	0.0108288665923286	-0.0205426470039295
5	C	26	50	20120601	10	2444	48.24	0.00997261684885417	-0.0218053417252299
5	C	26	50	20120601	10	2446	48.28	0.00912937787015357	-0.0215488882378292
5	C	26	50	20120601	10	2448	48.32	0.00858960225188057	-0.0242142268403489
5	C	26	50	20120601	10	2450	48.36	0.00789347542479227	-0.0246596136028285
5	C	26	50	20120601	10	2452	48.4	0.00736038762245577	-0.0264721404150439
5	C	26	50	20120601	10	2454	48.44	0.00689883781317187	-0.0272846980305088
5	C	26	50	20120601	10	2456	48.48	0.00656921291605397	-0.028394544549988
5	C	26	50	20120601	10	2458	48.52	0.00678570779924987	-0.0295262194558024
5	C	26	50	20120601	10	2460	48.56	0.00679186669931397	-0.0288952610038818
5	C	26	50	20120601	10	2462	48.6	0.00692039749893027	-0.0321645197092231
5	C	26	50	20120601	10	2464	48.64	0.00692995051154407	-0.0335083690758004
5	C	26	50	20120601	10	2466	48.68	0.00652825022021977	-0.0349440009025756
5	C	26	50	20120601	10	2468	48.72	0.00635429488098007	-0.0352462254119225
5	C	26	50	20120601	10	2470	48.76	0.00609086932071687	-0.033946662143051
5	C	26	50	20120601	10	2472	48.8	0.00590264456663277	-0.0333539581679926
5	C	26	50	20120601	10	2474	48.84	0.00556466166736127	-0.0342721928919059
5	C	26	50	20120601	10	2476	48.88	0.00579952718473237	-0.0323983952771006
5	C	26	50	20120601	10	2478	48.92	0.00533407414601637	-0.0314806060304595
5	C	26	50	20120601	10	2480	48.96	0.00505205167740787	-0.031839561716861
5	C	26	50	20120601	10	2482	49	0.00443501615800889	-0.0307275797349027
5	C	26	50	20120601	10	2484	49.04	0.00387149447981009	-0.0304118848413742
5	C	26	50	20120601	10	2486	49.08	0.00348220391249564	-0.0308457231359033
5	C	26	50	20120601	10	2488	49.12	0.00211040261485812	-0.030773046700933
5	C	26	50	20120601	10	2490	49.16	0.00090478555293505	-0.0302512018964173
5	C	26	50	20120601	10	2492	49.2	-0.00018391140271881	-0.0305572730666539
5	C	26	50	20120601	10	2494	49.24	-0.00148866483536423	-0.0298358827284874
5	C	26	50	20120601	10	2496	49.28	-0.00204225873435518	-0.0292180835337647
5	C	26	50	20120601	10	2498	49.32	-0.00328535245568113	-0.0292899255827333
5	C	26	50	20120601	10	2500	49.36	-0.00438009517431415	-0.0292967138078327
5	C	26	50	20120601	10	2502	49.4	-0.00499556091665892	-0.0305178872189418
5	C	26	50	20120601	10	2504	49.44	-0.00562078473258406	-0.0295187453371252
5	C	26	50	20120601	10	2506	49.48	-0.00599498564118799	-0.0288891374591567
5	C	26	50	20120601	10	2508	49.52	-0.00776204548737316	-0.0297400697596366
5	C	26	50	20120601	10	2510	49.56	-0.00858490564863995	-0.028366090573113
5	C	26	50	20120601	10	2512	49.6	-0.00972678410530686	-0.0287432189037911
5	C	26	50	20120601	10	2514	49.64	-0.0110624310332223	-0.0287639442035477
5	C	26	50	20120601	10	2516	49.68	-0.0124211084290010	-0.0280481682932238
5	C	26	50	20120601	10	2518	49.72	-0.0129736770231592	-0.0273072264525574
5	C	26	50	20120601	10	2520	49.76	-0.0129731396220055	-0.0271652111266239
5	C	26	50	20120601	10	2522	49.8	-0.0131481273371458	-0.0269448271561315
5	C	26	50	20120601	10	2524	49.84	-0.0132676708095732	-0.0256028374803888
5	C	26	50	20120601	10	2526	49.88	-0.0124088754816865	-0.0246457825941884
5	C	26	50	20120601	10	2528	49.92	-0.0122189536713276	-0.0240972020822761
5	C	26	50	20120601	10	2530	49.96	-0.0115459718634011	-0.0246726031543989
5	C	26	50	20120601	10	2532	50	-0.0115877265188302	-0.0236701732260497
5	C	26	50	20120601	10	2534	50.04	-0.0114660192996523	-0.0227974054681668
5	C	26	50	20120601	10	2536	50.08	-0.0107557376090183	-0.0220748059774045
5	C	26	50	20120601	10	2538	50.12	-0.0104729090386793	-0.022195848516208
5	C	26	50	20120601	10	2540	50.16	-0.0103401285273081	-0.0205994701048656
5	C	26	50	20120601	10	2542	50.2	-0.0103401285273081	-0.0205994701048656
5	C	26	50	20120601	10	2544	50.24	-0.0102821316291151	-0.0206308797880859
5	C	26	50	20120601	10	2546	50.28	-0.00997588368218325	-0.0195837394979624
5	C	26	50	20120601	10	2548	50.32	-0.009307328362707	-0.0184690563680999
5	C	26	50	20120601	10	2550	50.36	-0.00922874051504592	-0.0172755308321351
5	C	26	50	20120601	10	2552	50.4	-0.00932216346297629	-0.0169266584884333
5	C	26	50	20120601	10	2554	50.44	-0.00929258589342604	-0.0152054538099013
5	C	26	50	20120601	10	2556	50.48	-0.00920368065072067	-0.0138739512348304
5	C	26	50	20120601	10	2558	50.52	-0.00908599616202101	-0.0135738346107981
5	C	26	50	20120601	10	2560	50.56	-0.00893803618937807	-0.0130861480135613
5	C	26	50	20120601	10	2562	50.6	-0.00882294041860434	-0.0136159901957721
5	C	26	50	20120601	10	2564	50.64	-0.0087594606144301	-0.0135633347822043
5	C	26	50	20120601	10	2566	50.68	-0.00849734249460527	-0.0133964512178832
5	C	26	50	20120601	10	2568	50.72	-0.00849843214615508	-0.0126222958645978
5	C	26	50	20120601	10	2570	50.76	-0.00876916353368154	-0.0124940464934805
5	C	26	50	20120601	10	2572	50.8	-0.00866328843533448	-0.0120514612880680
5	C	26	50	20120601	10	2574	50.84	-0.00838433481015638	-0.0120133623746977
5	C	26	50	20120601	10	2576	50.88	-0.00827034354017486	-0.0126475862457337
5	C	26	50	20120601	10	2578	50.92	-0.00787654163159645	-0.0123716307533079
5	C	26	50	20120601	10	2580	50.96	-0.00722911678406239	-0.0119087141066159
5	C	26	50	20120601	10	2582	51	-0.00657759778826526	-0.0112394424879703
5	C	26	50	20120601	10	2584	51.04	-0.00562808702431337	-0.0119392738474853
5	C	26	50	20120601	10	2586	51.08	-0.00521927182455681	-0.0113124434849533
5	C	26	50	20120601	10	2588	51.12	-0.00445443967418132	-0.0098160075460638
5	C	26	50	20120601	10	2590	51.16	-0.00391645232895794	-0.00946678801293242
5	C	26	50	20120601	10	2592	51.2	-0.00383010044883943	-0.00883528508879033
5	C	26	50	20120601	10	2594	51.24	-0.00398129402079274	-0.0077360593131646
5	C	26	50	20120601	10	2596	51.28	-0.0041157150198963	-0.00687498710144249
5	C	26	50	20120601	10	2598	51.32	-0.00420551051003918	-0.00505518416044861
5	C	26	50	20120601	10	2600	51.36	-0.00398016972101065	-0.00525867534993847
5	C	26	50	20120601	10	2602	51.4	-0.00305854795561554	-0.004275577720987
5	C	26	50	20120601	10	2604	51.44	-0.002259432440061	-0.00298478257620221
5	C	26	50	20120601	10	2606	51.48	-0.00137787534488792	-0.00330022998235734
5	C	26	50	20120601	10	2608	51.52	-9.09622163318413e-05	-0.00205802014450787
5	C	26	50	20120601	10	2610	51.56	0.00097933582087555	-0.00217689186549314
5	C	26	50	20120601	10	2612	51.6	0.00197158058314845	-0.00227606076312743
5	C	26	50	20120601	10	2614	51.64	0.00271688597976148	-0.00141382960339096
5	C	26	50	20120601	10	2616	51.68	0.00420613983507443	-0.00173664011245858
5	C	26	50	20120601	10	2618	51.72	0.00551616969852107	-0.00099195909113335
5	C	26	50	20120601	10	2620	51.76	0.00636529746249537	-0.00143648035491271
5	C	26	50	20120601	10	2622	51.8	0.00721729042314707	-0.0005277774304099
5	C	26	50	20120601	10	2624	51.84	0.00674112471669597	-0.000269824876633001
5	C	26	50	20120601	10	2626	51.88	0.00617099866116097	-0.000608613877635101
5	C	26	50	20120601	10	2628	51.92	0.00542991893467227	-0.00067462583119279
5	C	26	50	20120601	10	2630	51.96	0.00502027429866137	0.000437600102605100
5	C	26	50	20120601	10	2632	52	0.00486413734320077	0.000308490182534999
5	C	26	50	20120601	10	2634	52.04	0.00425471665672839	0.0004424522693376
5	C	26	50	20120601	10	2636	52.08	0.00376787505209501	0.000339566818461399
5	C	26	50	20120601	10	2638	52.12	0.00365736981854474	-0.0004075070522114
5	C	26	50	20120601	10	2640	52.16	0.00274109943726965	0.0005681602986833
5	C	26	50	20120601	10	2642	52.2	0.00274906145962581	5.64554054098988e-05
5	C	26	50	20120601	10	2644	52.24	0.00180317178950038	0.0009559588706895
5	C	26	50	20120601	10	2646	52.28	0.00123523776498696	0.000391107831742
5	C	26	50	20120601	10	2648	52.32	0.00093098385917802	0.000813024305940399
5	C	26	50	20120601	10	2650	52.36	0.00030719547001868	0.0021678196854904
5	C	26	50	20120601	10	2652	52.4	-0.00068388539449239	0.0016640768145731
5	C	26	50	20120601	10	2654	52.44	-0.00104450985289752	0.0020034880695427
5	C	26	50	20120601	10	2656	52.48	-0.00190245665264678	0.0024582425826594
5	C	26	50	20120601	10	2658	52.52	-0.0027255148038123	0.0018218323374558
5	C	26	50	20120601	10	2660	52.56	-0.00277149795779287	0.0018661184351616
5	C	26	50	20120601	10	2662	52.6	-0.00334720308583152	0.0015210291127391
5	C	26	50	20120601	10	2664	52.64	-0.00379787759282076	0.001644836439057
5	C	26	50	20120601	10	2666	52.68	-0.00526655251948084	0.0019012757843222
5	C	26	50	20120601	10	2668	52.72	-0.0061134118849011	0.0003415113621096
5	C	26	50	20120601	10	2670	52.76	-0.00686696851054379	0.000573619163034099
5	C	26	50	20120601	10	2672	52.8	-0.00749512681961086	0.0007732424784309
5	C	26	50	20120601	10	2674	52.84	-0.00721512667639661	0.0015835444232638
5	C	26	50	20120601	10	2676	52.88	-0.0073340054684497	0.0016988452550041
5	C	26	50	20120601	10	2678	52.92	-0.00782504870157688	0.003427127365309
5	C	26	50	20120601	10	2680	52.96	-0.00866984331519607	0.0032833584145581
5	C	26	50	20120601	10	2682	53	-0.00880563610145514	0.003557546140031
5	C	26	50	20120601	10	2684	53.04	-0.00922916477911463	0.0042339927711853
5	C	26	50	20120601	10	2686	53.08	-0.00933422670466333	0.0045575789763919
5	C	26	50	20120601	10	2688	53.12	-0.00952517381985495	0.0045436913992094
5	C	26	50	20120601	10	2690	53.16	-0.0095569724118049	0.0044070995822876
5	C	26	50	20120601	10	2692	53.2	-0.00934460703221115	0.003960724284528
5	C	26	50	20120601	10	2694	53.24	-0.0091542326735123	0.0036455172946784
5	C	26	50	20120601	10	2696	53.28	-0.00926584947892259	0.0025245762698025
5	C	26	50	20120601	10	2698	53.32	-0.0091298021342223	0.0024810184920814
5	C	26	50	20120601	10	2700	53.36	-0.00921925821311021	0.0022952544695959
5	C	26	50	20120601	10	2702	53.4	-0.0090680010015466	0.0017856496834625
5	C	26	50	20120601	10	2704	53.44	-0.00922029058901074	0.0017725187105359
5	C	26	50	20120601	10	2706	53.48	-0.0100824871005149	0.00127971478152360
5	C	26	50	20120601	10	2708	53.52	-0.0105022256858273	0.0006222468963763
5	C	26	50	20120601	10	2710	53.56	-0.0111664393696670	-0.000139264680554701
5	C	26	50	20120601	10	2712	53.6	-0.0117305903729011	-0.0004803942050026
5	C	26	50	20120601	10	2714	53.64	-0.0122767596506896	-0.00285457593351452
5	C	26	50	20120601	10	2716	53.68	-0.0129623378588161	-0.0022291781693212
5	C	26	50	20120601	10	2718	53.72	-0.0136444074030944	-0.00344652754695771
5	C	26	50	20120601	10	2720	53.76	-0.0144636146507296	-0.00428312962141007
5	C	26	50	20120601	10	2722	53.8	-0.0148289908667043	-0.00506046624810407
5	C	26	50	20120601	10	2724	53.84	-0.0157818243254210	-0.00581983529148811
5	C	26	50	20120601	10	2726	53.88	-0.0160647660328450	-0.00529625100429072
5	C	26	50	20120601	10	2728	53.92	-0.0167721839410152	-0.00599376941752438
5	C	26	50	20120601	10	2730	53.96	-0.0174565501681188	-0.00628894407226289
5	C	26	50	20120601	10	2732	54	-0.0179674984571364	-0.00664489455484439
5	C	26	50	20120601	10	2734	54.04	-0.0193541914235857	-0.00767068022017609
5	C	26	50	20120601	10	2736	54.08	-0.0203336615947497	-0.0087973700231831
5	C	26	50	20120601	10	2738	54.12	-0.0205028863896233	-0.00813107744540665
5	C	26	50	20120601	10	2740	54.16	-0.0207626279235565	-0.00969528956927285
5	C	26	50	20120601	10	2742	54.2	-0.0206327324078526	-0.0105570406035049
5	C	26	50	20120601	10	2744	54.24	-0.0207332122814592	-0.0112290041776665
5	C	26	50	20120601	10	2746	54.28	-0.0206438057000459	-0.0122605598343327
5	C	26	50	20120601	10	2748	54.32	-0.0206648916242609	-0.0129550659726784
5	C	26	50	20120601	10	2750	54.36	-0.0209832169550155	-0.0141102097525604
5	C	26	50	20120601	10	2752	54.4	-0.0213263475916541	-0.0154040313143687
5	C	26	50	20120601	10	2754	54.44	-0.0219018759429974	-0.0165486109189397
5	C	26	50	20120601	10	2756	54.48	-0.0225129293390276	-0.016924678589446
5	C	26	50	20120601	10	2758	54.52	-0.0231071748068689	-0.0179593243027460
5	C	26	50	20120601	10	2760	54.56	-0.0234718014896556	-0.0192490446452233
5	C	26	50	20120601	10	2762	54.6	-0.0231157520121247	-0.0193643949744383
5	C	26	50	20120601	10	2764	54.64	-0.0229266504456320	-0.021064159468258
5	C	26	50	20120601	10	2766	54.68	-0.0219498248538297	-0.0225189892441424
5	C	26	50	20120601	10	2768	54.72	-0.0207979337651412	-0.0221332059264627
5	C	26	50	20120601	10	2770	54.76	-0.0199410674245536	-0.024491684227578
5	C	26	50	20120601	10	2772	54.8	-0.0186728176723801	-0.0246885257848976
5	C	26	50	20120601	10	2774	54.84	-0.0178110581528667	-0.027634836095349
5	C	26	50	20120601	10	2776	54.88	-0.0178113056402401	-0.0276558018114112
5	C	26	50	20120601	10	2778	54.92	-0.0179086954572129	-0.0285188044246459
5	C	26	50	20120601	10	2780	54.96	-0.0186113262524746	-0.0300916432512426
5	C	26	50	20120601	10	2782	55	-0.0190530912140209	-0.0307607430429403
5	C	26	50	20120601	10	2784	55.04	-0.0196771978012317	-0.0310073677460826
5	C	26	50	20120601	10	2786	55.08	-0.0207338981750369	-0.0324941304642054
5	C	26	50	20120601	10	2788	55.12	-0.0216386342304973	-0.0332378017370471
5	C	26	50	20120601	10	2790	55.16	-0.0223564395372832	-0.0348443978413776
5	C	26	50	20120601	10	2792	55.2	-0.0229548922904726	-0.0352957158155378
5	C	26	50	20120601	10	2794	55.24	-0.0237246558035401	-0.0357656519112465
5	C	26	50	20120601	10	2796	55.28	-0.0240521240249754	-0.0372551652747482
5	C	26	50	20120601	10	2798	55.32	-0.0244146788848932	-0.0369653009919364
5	C	26	50	20120601	10	2800	55.36	-0.0244404387849318	-0.0375873923248209
5	C	26	50	20120601	10	2802	55.4	-0.0242260298667404	-0.038938121840379
5	C	26	50	20120601	10	2804	55.44	-0.0236719480640704	-0.0386665857653356
5	C	26	50	20120601	10	2806	55.48	-0.0233981209630560	-0.039861065895455
5	C	26	50	20120601	10	2808	55.52	-0.0229206188247885	-0.0397847620026971
5	C	26	50	20120601	10	2810	55.56	-0.0218643568571877	-0.040709926373066
5	C	26	50	20120601	10	2812	55.6	-0.0213183926403657	-0.0402295958076738
5	C	26	50	20120601	10	2814	55.64	-0.0208428845432212	-0.0404962245616558
5	C	26	50	20120601	10	2816	55.68	-0.0207315859358624	-0.0401091543096343
5	C	26	50	20120601	10	2818	55.72	-0.0204524908893281	-0.0398277965214001
5	C	26	50	20120601	10	2820	55.76	-0.0203493805784955	-0.0388957025045757
5	C	26	50	20120601	10	2822	55.8	-0.0202607800988128	-0.0394543875723912
5	C	26	50	20120601	10	2824	55.84	-0.0202484693697523	-0.038487213988152
5	C	26	50	20120601	10	2826	55.88	-0.0201442559723411	-0.0384488746584761
5	C	26	50	20120601	10	2828	55.92	-0.0203702897260152	-0.0384472765971506
5	C	26	50	20120601	10	2830	55.96	-0.0199149624564057	-0.0375616465669179
5	C	26	50	20120601	10	2832	56	-0.0198850023420868	-0.0382721262474507
5	C	26	50	20120601	10	2834	56.04	-0.0196663578542761	-0.0384100191408499
5	C	26	50	20120601	10	2836	56.08	-0.0192831484052799	-0.0389152752202789
5	C	26	50	20120601	10	2838	56.12	-0.0197182736341509	-0.0374613505410744
5	C	26	50	20120601	10	2840	56.16	-0.0194752976019995	-0.0366972650954598
5	C	26	50	20120601	10	2842	56.2	-0.0193508043821038	-0.0365465523561177
5	C	26	50	20120601	10	2844	56.24	-0.0190255635470293	-0.0355417253357804
5	C	26	50	20120601	10	2846	56.28	-0.0188157720361190	-0.0350346519919237
5	C	26	50	20120601	10	2848	56.32	-0.0184494624391932	-0.03510326963397
5	C	26	50	20120601	10	2850	56.36	-0.0183465925446661	-0.034741287530545
5	C	26	50	20120601	10	2852	56.4	-0.0178027142928487	-0.0342089492613965
5	C	26	50	20120601	10	2854	56.44	-0.0167752032869709	-0.032964526179322
5	C	26	50	20120601	10	2856	56.48	-0.0160685773383956	-0.031462433386183
5	C	26	50	20120601	10	2858	56.52	-0.0149447088914455	-0.0316836093162703
5	C	26	50	20120601	10	2860	56.56	-0.0141557757135400	-0.0315981342485605
5	C	26	50	20120601	10	2862	56.6	-0.0143048408940820	-0.0308211582463249
5	C	26	50	20120601	10	2864	56.64	-0.0139908006304214	-0.0297023173285891
5	C	26	50	20120601	10	2866	56.68	-0.0140360483933495	-0.0296350078340879
5	C	26	50	20120601	10	2868	56.72	-0.0140979343788390	-0.0307216046826017
5	C	26	50	20120601	10	2870	56.76	-0.0141978768512919	-0.0306309960196604
5	C	26	50	20120601	10	2872	56.8	-0.0141024952175776	-0.0307154882089444
5	C	26	50	20120601	10	2874	56.84	-0.0142041630305766	-0.0310010320693232
5	C	26	50	20120601	10	2876	56.88	-0.0142023952636237	-0.0306847432060984
5	C	26	50	20120601	10	2878	56.92	-0.0142505280222190	-0.0308148013563621
5	C	26	50	20120601	10	2880	56.96	-0.0143876360270911	-0.0302302361803551
5	C	26	50	20120601	10	2882	57	-0.0145312352722145	-0.0307910567106498
5	C	26	50	20120601	10	2884	57.04	-0.0142104279966579	-0.0311459465330595
5	C	26	50	20120601	10	2886	57.08	-0.0143280622807761	-0.0310499497164456
5	C	26	50	20120601	10	2888	57.12	-0.0142790032122974	-0.0301534655971217
5	C	26	50	20120601	10	2890	57.16	-0.0141805739483563	-0.0304636026313501
5	C	26	50	20120601	10	2892	57.2	-0.0140770605866584	-0.0315815313813383
5	C	26	50	20120601	10	2894	57.24	-0.0143889583167719	-0.031574962359341
5	C	26	50	20120601	10	2896	57.28	-0.0146324222526023	-0.0314946986686085
5	C	26	50	20120601	10	2898	57.32	-0.0149037744798826	-0.0308528224879865
5	C	26	50	20120601	10	2900	57.36	-0.0145296018555499	-0.0309308587923582
5	C	26	50	20120601	10	2902	57.4	-0.0146592215996092	-0.0312761319625438
5	C	26	50	20120601	10	2904	57.44	-0.0145376487307198	-0.0312480810365341
5	C	26	50	20120601	10	2906	57.48	-0.0140761696321141	-0.0317331775016315
5	C	26	50	20120601	10	2908	57.52	-0.0143549252673934	-0.0313267183816699
5	C	26	50	20120601	10	2910	57.56	-0.0144011841930187	-0.0313692720677617
5	C	26	50	20120601	10	2912	57.6	-0.0146685695512565	-0.0308634503029077
5	C	26	50	20120601	10	2914	57.64	-0.0143861864581897	-0.0317571979189884
5	C	26	50	20120601	10	2916	57.68	-0.0140836154665200	-0.0307304081620274
5	C	26	50	20120601	10	2918	57.72	-0.0143006901772764	-0.031134880311934
5	C	26	50	20120601	10	2920	57.76	-0.0141405587756089	-0.0317889965109384
5	C	26	50	20120601	10	2922	57.8	-0.0142543322567018	-0.0314909510026683
5	C	26	50	20120601	10	2924	57.84	-0.0142492198746738	-0.0310899012495827
5	C	26	50	20120601	10	2926	57.88	-0.0145126171506658	-0.0319379344122597
5	C	26	50	20120601	10	2928	57.92	-0.0143735716732133	-0.0309371237584395
5	C	26	50	20120601	10	2930	57.96	-0.0142585607552533	-0.0311977986733239
5	C	26	50	20120601	10	2932	58	-0.0146595539397964	-0.031149086087168
5	C	26	50	20120601	10	2934	58.04	-0.0142588365268980	-0.0324020085927524
5	C	26	50	20120601	10	2936	58.08	-0.0142828852285261	-0.031253235844969
5	C	26	50	20120601	10	2938	58.12	-0.0143117563984020	-0.0311687860820919
5	C	26	50	20120601	10	2940	58.16	-0.0143917018910829	-0.0323114282140824
5	C	26	50	20120601	10	2942	58.2	-0.0145547677858924	-0.0325443421167375
5	C	26	50	20120601	10	2944	58.24	-0.0144537858664711	-0.0328294546419797
5	C	26	50	20120601	10	2946	58.28	-0.0138807041045907	-0.0317244305907482
5	C	26	50	20120601	10	2948	58.32	-0.0137326076603390	-0.0312423534716065
5	C	26	50	20120601	10	2950	58.36	-0.0130293263268386	-0.0301552404351425
5	C	26	50	20120601	10	2952	58.4	-0.0124138605844939	-0.0302744586384505
5	C	26	50	20120601	10	2954	58.44	-0.0113994734804749	-0.0303599902747029
5	C	26	50	20120601	10	2956	58.48	-0.00975651087438794	-0.0309207966628619
5	C	26	50	20120601	10	2958	58.52	-0.00847784968196831	-0.0314817444723772
5	C	26	50	20120601	10	2960	58.56	-0.00685970652390101	-0.0307514445887677
5	C	26	50	20120601	10	2962	58.6	-0.00632386100511784	-0.0315137056988868
5	C	26	50	20120601	10	2964	58.64	-0.00548127256465595	-0.0305726879944838
5	C	26	50	20120601	10	2966	58.68	-0.00547066596293816	-0.0299630205277447
5	C	26	50	20120601	10	2968	58.72	-0.0052422704726149	-0.0283143303567302
5	C	26	50	20120601	10	2970	58.76	-0.00465042209676176	-0.0270983895358018
5	C	26	50	20120601	10	2972	58.8	-0.00407635038538765	-0.0259350150329868
5	C	26	50	20120601	10	2974	58.84	-0.00391331277484947	-0.0256734067371512
5	C	26	50	20120601	10	2976	58.88	-0.00396877115969793	-0.023561017152238
5	C	26	50	20120601	10	2978	58.92	-0.00467197471145233	-0.0230571894285069
5	C	26	50	20120601	10	2980	58.96	-0.00503544173911783	-0.0221729665407688
5	C	26	50	20120601	10	2982	59	-0.0058352290061145	-0.0215509742028337
5	C	26	50	20120601	10	2984	59.04	-0.00624262150702732	-0.0210159206436454
5	C	26	50	20120601	10	2986	59.08	-0.00690846860753163	-0.0193409897399810
5	C	26	50	20120601	10	2988	59.12	-0.00735071440168914	-0.0193198260340201
5	C	26	50	20120601	10	2990	59.16	-0.00820251644350989	-0.0183336171352314
5	C	26	50	20120601	10	2992	59.2	-0.0086036439783414	-0.0185715585671007
5	C	26	50	20120601	10	2994	59.24	-0.00949289439529378	-0.0186392923256706
5	C	26	50	20120601	10	2996	59.28	-0.0100047548520591	-0.0175716883652995
5	C	26	50	20120601	10	2998	59.32	-0.0107527232128101	-0.0156465993459073
5	C	26	50	20120601	10	3000	59.36	-0.0111567477641241	-0.0159552252929443
5	C	26	50	20120601	10	3002	59.4	-0.0110760647590704	-0.0154900360050576
5	C	26	50	20120601	10	3004	59.44	-0.00998635593361263	-0.0133734115576319
5	C	26	50	20120601	10	3006	59.48	-0.00999874303020545	-0.0138388447973580
5	C	26	50	20120601	10	3008	59.52	-0.0095298548667464	-0.0125034368715346
5	C	26	50	20120601	10	3010	59.56	-0.00956643350053718	-0.0127550608196198
5	C	26	50	20120601	10	3012	59.6	-0.00956639107413031	-0.0132124457699626
5	C	26	50	20120601	10	3014	59.64	-0.0095671618205218	-0.0131250120164688
5	C	26	50	20120601	10	3016	59.68	-0.00918024006092434	-0.0119681641092442
5	C	26	50	20120601	10	3018	59.72	-0.0090625209239924	-0.0115604887656189
5	C	26	50	20120601	10	3020	59.76	-0.00909919148166474	-0.0124327191223481
5	C	26	50	20120601	10	3022	59.8	-0.00855468390481203	-0.0115777775264189
5	C	26	50	20120601	10	3024	59.84	-0.00835388679215849	-0.0115941187641321
5	C	26	50	20120601	10	3026	59.88	-0.0082771303510607	-0.0115027959233419
5	C	26	50	20120601	10	3028	59.92	-0.00765242979415362	-0.0111235604144559
5	C	26	50	20120601	10	3030	59.96	-0.00697989912035354	-0.0111645881641139
5	C	26	50	20120601	10	3032	60	-0.0071332818949014	-0.0102426284016774
5	C	26	50	20120601	10	3034	60.04	-0.00580985942901909	-0.00997901757943751
5	C	26	50	20120601	10	3036	60.08	-0.0063716147544785	-0.00993093573253039
5	C	26	50	20120601	10	3038	60.12	-0.00677580194035219	-0.0089775344670684
5	C	26	50	20120601	10	3040	60.16	-0.00704925356766587	-0.00694026012841382
5	C	26	50	20120601	10	3042	60.2	-0.0080193934648521	-0.00714313259947015
5	C	26	50	20120601	10	3044	60.24	-0.00895757920659651	-0.00558566980983038
5	C	26	50	20120601	10	3046	60.28	-0.00937942497011677	-0.00578115655055721
5	C	26	50	20120601	10	3048	60.32	-0.0100965691320623	-0.00518470844509245
5	C	26	50	20120601	10	3050	60.36	-0.00960943973496895	-0.00567624311743256
5	C	26	50	20120601	10	3052	60.4	-0.00904933338252327	-0.0053299092870752
5	C	26	50	20120601	10	3054	60.44	-0.00900689990458427	-0.00517223154593841
5	C	26	50	20120601	10	3056	60.48	-0.00869593555542186	-0.00445118769009468
5	C	26	50	20120601	10	3058	60.52	-0.00854569657762315	-0.00425529789850257
5	C	26	50	20120601	10	3060	60.56	-0.00853984173347493	-0.0044870733592399
5	C	26	50	20120601	10	3062	60.6	-0.00813394122787041	-0.00503266988053563
5	C	26	50	20120601	10	3064	60.64	-0.00769407838356551	-0.00487611643918092
5	C	26	50	20120601	10	3066	60.68	-0.0071368146003802	-0.00435074317182713
5	C	26	50	20120601	10	3068	60.72	-0.00554385151479096	-0.00450736025279214
5	C	26	50	20120601	10	3070	60.76	-0.00481061713803957	-0.00385265715515933
5	C	26	50	20120601	10	3072	60.8	-0.00391135408906558	-0.00307259816735776
5	C	26	50	20120601	10	3074	60.84	-0.00365122364640267	-0.00330761217715292
5	C	26	50	20120601	10	3076	60.88	-0.00195607655986416	-0.00156718197234723
5	C	26	50	20120601	10	3078	60.92	-0.00145370547610237	-0.00153611170038189
5	C	26	50	20120601	10	3080	60.96	-0.000593587858534861	-0.00155622888830665
5	C	26	50	20120601	10	3082	61	0.00066933313693556	-0.00136936885031029
5	C	26	50	20120601	10	3084	61.04	0.00072794521802811	-0.0011655028942264
5	C	26	50	20120601	10	3086	61.08	0.0022663217814301	-0.00151339448082271
5	C	26	50	20120601	10	3088	61.12	0.00299424932178868	-0.0023137297555748
5	C	26	50	20120601	10	3090	61.16	0.00420797831270552	-0.003177865153873
5	C	26	50	20120601	10	3092	61.2	0.00486490879669907	-0.00398399516869692
5	C	26	50	20120601	10	3094	61.24	0.00615738685562307	-0.00429642322889638
5	C	26	50	20120601	10	3096	61.28	0.00619569790102777	-0.00623982136417386
5	C	26	50	20120601	10	3098	61.32	0.00639810721714247	-0.00699844087436985
5	C	26	50	20120601	10	3100	61.36	0.00624122850666837	-0.00808380735708433
5	C	26	50	20120601	10	3102	61.4	0.00568945894317287	-0.00843873253483311
5	C	26	50	20120601	10	3104	61.44	0.00553634911184257	-0.00934940828725545
5	C	26	50	20120601	10	3106	61.48	0.00626954106218707	-0.0117544835110374
5	C	26	50	20120601	10	3108	61.52	0.00714314320607177	-0.0126049491210418
5	C	26	50	20120601	10	3110	61.56	0.00762039785696587	-0.0137411707234592
5	C	26	50	20120601	10	3112	61.6	0.00821280484717617	-0.0148899434712426
5	C	26	50	20120601	10	3114	61.64	0.00877014641210737	-0.0168503263114042
5	C	26	50	20120601	10	3116	61.68	0.00970871752704757	-0.016553525311069
5	C	26	50	20120601	10	3118	61.72	0.0102395708719555	-0.0176583513724017
5	C	26	50	20120601	10	3120	61.76	0.0108363477820736	-0.0169867625648342
5	C	26	50	20120601	10	3122	61.8	0.0114110063920761	-0.0159027042296649
5	C	26	50	20120601	10	3124	61.84	0.0115900458290725	-0.0149284525065461
5	C	26	50	20120601	10	3126	61.88	0.0120499197952850	-0.0141492491179497
5	C	26	50	20120601	10	3128	61.92	0.0124544202294627	-0.0128410662174156
5	C	26	50	20120601	10	3130	61.96	0.0126204489016853	-0.0112598340333262
5	C	26	50	20120601	10	3132	62	0.0125398387286301	-0.0109880221866381
5	C	26	50	20120601	10	3134	62.04	0.0127750931547308	-0.00892913937185723
5	C	26	50	20120601	10	3136	62.08	0.0123670218313081	-0.00782937619507779
5	C	26	50	20120601	10	3138	62.12	0.0117938693587495	-0.00625637473392144
5	C	26	50	20120601	10	3140	62.16	0.0111933942801659	-0.00692444922078649
5	C	26	50	20120601	10	3142	62.2	0.0107645410884441	-0.00579131767500286
5	C	26	50	20120601	10	3144	62.24	0.0109969812295557	-0.00575166312671392
5	C	26	50	20120601	10	3146	62.28	0.0106588569089279	-0.00568195654022455
5	C	26	50	20120601	10	3148	62.32	0.0102391890342937	-0.0045070986232831
5	C	26	50	20120601	10	3150	62.36	0.00974159092130487	-0.00419433822289648
5	C	26	50	20120601	10	3152	62.4	0.00930734957591047	-0.0026892543680731
5	C	26	50	20120601	10	3154	62.44	0.00938590913930027	-0.00143406912078886
5	C	26	50	20120601	10	3156	62.48	0.00978939841078087	0.000350512831434099
5	C	26	50	20120601	10	3158	62.52	0.00966847608013017	0.001400007787139
5	C	26	50	20120601	10	3160	62.56	0.00930795061667447	0.0018862568362898
5	C	26	50	20120601	10	3162	62.6	0.00887571816164527	0.0028539105460333
5	C	26	50	20120601	10	3164	62.64	0.00750936936439747	0.0030163393376329
5	C	26	50	20120601	10	3166	62.68	0.00675914179748067	0.0038276609304443
5	C	26	50	20120601	10	3168	62.72	0.00626199623283187	0.0045713039190147
5	C	26	50	20120601	10	3170	62.76	0.00631837385649587	0.0055348571165342
5	C	26	50	20120601	10	3172	62.8	0.00639532828749237	0.0059612212923863
5	C	26	50	20120601	10	3174	62.84	0.00648453687900687	0.0056052920230082
5	C	26	50	20120601	10	3176	62.88	0.00667271213561617	0.0060266428117816
5	C	26	50	20120601	10	3178	62.92	0.00613573524598317	0.0068993540011221
5	C	26	50	20120601	10	3180	62.96	0.00609111680809027	0.0065622761985305
5	C	26	50	20120601	10	3182	63	0.00610424070994907	0.0064425205940687
5	C	26	50	20120601	10	3184	63.04	0.00550124833122447	0.0066655137885837
5	C	26	50	20120601	10	3186	63.08	0.00550091599103727	0.0066847965905067
5	C	26	50	20120601	10	3188	63.12	0.00557612386828427	0.0064889562963892
5	C	26	50	20120601	10	3190	63.16	0.00579532697045217	0.0071167256967266
5	C	26	50	20120601	10	3192	63.2	0.00607749086041677	0.0071113234009184
5	C	26	50	20120601	10	3194	63.24	0.00644996642847467	0.0077577887045504
5	C	26	50	20120601	10	3196	63.28	0.00682184095576847	0.0087476604164656
5	C	26	50	20120601	10	3198	63.32	0.00672959887616267	0.0092814199702443
5	C	26	50	20120601	10	3200	63.36	0.00676935949046877	0.0114566006373269
5	C	26	50	20120601	10	3202	63.4	0.00643085333217917	0.0116302094942438
5	C	26	50	20120601	10	3204	63.44	0.00622010722711437	0.0128852108937649
5	C	26	50	20120601	10	3206	63.48	0.00581965144372497	0.0134157743248926
5	C	26	50	20120601	10	3208	63.52	0.00545187106469417	0.0147661502870602
5	C	26	50	20120601	10	3210	63.56	0.00525685101444297	0.0160149008626357
5	C	26	50	20120601	10	3212	63.6	0.00443950628606943	0.0172811169757064
5	C	26	50	20120601	10	3214	63.64	0.00392133843681593	0.0188342063099045
5	C	26	50	20120601	10	3216	63.68	0.00295811757948361	0.0194318529613634
5	C	26	50	20120601	10	3218	63.72	0.00214685396942829	0.020499513490277
5	C	26	50	20120601	10	3220	63.76	0.00129698232912017	0.021985215548228
5	C	26	50	20120601	10	3222	63.8	0.000708952329885441	0.0226910495372084
5	C	26	50	20120601	10	3224	63.84	-0.00045027852719178	0.024114455487737
5	C	26	50	20120601	10	3226	63.88	-0.0016102164910502	0.024830188971654
5	C	26	50	20120601	10	3228	63.92	-0.00274915338350737	0.0254181482602106
5	C	26	50	20120601	10	3230	63.96	-0.00353679962707106	0.0269242149934598
5	C	26	50	20120601	10	3232	64	-0.00423973447824861	0.0278481914244363
5	C	26	50	20120601	10	3234	64.04	-0.00577585324969827	0.0289492981041
5	C	26	50	20120601	10	3236	64.08	-0.00662671483950004	0.029725206375096
5	C	26	50	20120601	10	3238	64.12	-0.0074714953109836	0.0300463035644328
5	C	26	50	20120601	10	3240	64.16	-0.00779520879541081	0.0304804671280813
5	C	26	50	20120601	10	3242	64.2	-0.00888478963454116	0.0300329392462684
5	C	26	50	20120601	10	3244	64.24	-0.0103043064977731	0.031412292444329
5	C	26	50	20120601	10	3246	64.28	-0.0107598953968916	0.0326135961548868
5	C	26	50	20120601	10	3248	64.32	-0.0109300959991233	0.032958169289359
5	C	26	50	20120601	10	3250	64.36	-0.0113861091623104	0.0335567351796334
5	C	26	50	20120601	10	3252	64.4	-0.0115196816332766	0.0344596398285305
5	C	26	50	20120601	10	3254	64.44	-0.0117320965103450	0.0347867474255074
5	C	26	50	20120601	10	3256	64.48	-0.0118759220296384	0.0347301788830125
5	C	26	50	20120601	10	3258	64.52	-0.0124287381111700	0.0351900811334962
5	C	26	50	20120601	10	3260	64.56	-0.012774371905814	0.036011739213235
5	C	26	50	20120601	10	3262	64.6	-0.0134423756820009	0.0364517717631674
5	C	26	50	20120601	10	3264	64.64	-0.0142811457458444	0.0370308922169592
5	C	26	50	20120601	10	3266	64.68	-0.0154678830567098	0.038092754470267
5	C	26	50	20120601	10	3268	64.72	-0.0171324124196229	0.0393099680834015
5	C	26	50	20120601	10	3270	64.76	-0.0180447922993879	0.040601640040595
5	C	26	50	20120601	10	3272	64.8	-0.0196933410490462	0.0413771947582004
5	C	26	50	20120601	10	3274	64.84	-0.0207989025014314	0.0421781346092504
5	C	26	50	20120601	10	3276	64.88	-0.0222298037838405	0.0425857109579263
5	C	26	50	20120601	10	3278	64.92	-0.0232729277074469	0.0430678163613393
5	C	26	50	20120601	10	3280	64.96	-0.0240233801343202	0.0445472958796159
5	C	26	50	20120601	10	3282	65	-0.0240945857871856	0.0436817264687655
5	C	26	50	20120601	10	3284	65.04	-0.0238494318661483	0.0435416486154124
5	C	26	50	20120601	10	3286	65.08	-0.0233271627975639	0.0436421991996971
5	C	26	50	20120601	10	3288	65.12	-0.0224978679645883	0.0441750748699993
5	C	26	50	20120601	10	3290	65.16	-0.0222301573372311	0.0437867318257717
5	C	26	50	20120601	10	3292	65.2	-0.0217224546683391	0.044170690807956
5	C	26	50	20120601	10	3294	65.24	-0.0214476022624919	0.0445996924921019
5	C	26	50	20120601	10	3296	65.28	-0.0206768558709986	0.0441544980626668
5	C	26	50	20120601	10	3298	65.32	-0.0204773810480259	0.0437508108012874
5	C	26	50	20120601	10	3300	65.36	-0.0198813607421637	0.0433201120608667
5	C	26	50	20120601	10	3302	65.4	-0.0190380651949206	0.0434961816493821
5	C	26	50	20120601	10	3304	65.44	-0.0184915423637416	0.0435731855778533
5	C	26	50	20120601	10	3306	65.48	-0.0168532466624105	0.043748760191622
5	C	26	50	20120601	10	3308	65.52	-0.0158434274681979	0.0434869185505486
5	C	26	50	20120601	10	3310	65.56	-0.0141488460670844	0.0442475533150709
5	C	26	50	20120601	10	3312	65.6	-0.0126507696404626	0.0451533571017709
5	C	26	50	20120601	10	3314	65.64	-0.0116609615681577	0.0458597567761763
5	C	26	50	20120601	10	3316	65.68	-0.0111009329974579	0.0469246595886432
5	C	26	50	20120601	10	3318	65.72	-0.0102135846977469	0.0480512928231077
5	C	26	50	20120601	10	3320	65.76	-0.00960646281542014	0.048786825296898
5	C	26	50	20120601	10	3322	65.8	-0.00935996539149851	0.0504127466295583
5	C	26	50	20120601	10	3324	65.84	-0.00823007946584053	0.0521739374894597
5	C	26	50	20120601	10	3326	65.88	-0.0078239880414051	0.0535678570872127
5	C	26	50	20120601	10	3328	65.92	-0.00749751684053127	0.054583474557031
5	C	26	50	20120601	10	3330	65.96	-0.0067410540060179	0.0559384325711406
5	C	26	50	20120601	10	3332	66	-0.00602341133379167	0.0568496810800557
5	C	26	50	20120601	10	3334	66.04	-0.00568640424187817	0.0585785571600568
5	C	26	50	20120601	10	3336	66.08	-0.0051012733804463	0.0589617383247818
5	C	26	50	20120601	10	3338	66.12	-0.00433300186268711	0.0593808405139911
5	C	26	50	20120601	10	3340	66.16	-0.00337006384806727	0.059830701848182
5	C	26	50	20120601	10	3342	66.2	-0.00315736612828636	0.0590763603340122
5	C	26	50	20120601	10	3344	66.24	-0.00209500890023169	0.0591040789198347
5	C	26	50	20120601	10	3346	66.28	-0.00193732408802709	0.0590783402329995
5	C	26	50	20120601	10	3348	66.32	-0.000783679374521239	0.0589970936638411
5	C	26	50	20120601	10	3350	66.36	-0.000246066088785100	0.0589820322894019
5	C	26	50	20120601	10	3352	66.4	0.000658394195030599	0.0587770420335359
5	C	26	50	20120601	10	3354	66.44	0.00140142200070143	0.0585456766947317
5	C	26	50	20120601	10	3356	66.48	0.00252932802737208	0.0586280546347399
5	C	26	50	20120601	10	3358	66.52	0.00378239195431277	0.0576186597045961
5	C	26	50	20120601	10	3360	66.56	0.00457915987535377	0.0583821936069213
5	C	26	50	20120601	10	3362	66.6	0.00630952087959537	0.0583002399309818
5	C	26	50	20120601	10	3364	66.64	0.00786126671090927	0.0586634806844773
5	C	26	50	20120601	10	3366	66.68	0.00975044389820537	0.0587563238048471
5	C	26	50	20120601	10	3368	66.72	0.0109360498382209	0.0597196153728576
5	C	26	50	20120601	10	3370	66.76	0.0131040392293388	0.0600400761660913
5	C	26	50	20120601	10	3372	66.8	0.0140704420671865	0.0611702449344618
5	C	26	50	20120601	10	3374	66.84	0.0154072274370197	0.0625669929593396
5	C	26	50	20120601	10	3376	66.88	0.0167162235103522	0.0631294256930953
5	C	26	50	20120601	10	3378	66.92	0.0177307803199986	0.064634573187529
5	C	26	50	20120601	10	3380	66.96	0.0189832078508362	0.0660875362015111
5	C	26	50	20120601	10	3382	67	0.0200508683797498	0.0684371813247159
5	C	26	50	20120601	10	3384	67.04	0.0204628287904691	0.0697299139420812
5	C	26	50	20120601	10	3386	67.08	0.0212797492547739	0.0706893871334732
5	C	26	50	20120601	10	3388	67.12	0.0220244034060415	0.0718629722582085
5	C	26	50	20120601	10	3390	67.16	0.0232101507674132	0.0734145766681661
5	C	26	50	20120601	10	3392	67.2	0.0240193637678031	0.0745538671140139
5	C	26	50	20120601	10	3394	67.24	0.0245885847266583	0.0747447859449343
5	C	26	50	20120601	10	3396	67.28	0.0247838169089438	0.0765090880746728
5	C	26	50	20120601	10	3398	67.32	0.0245676543659351	0.0783371712360744
5	C	26	50	20120601	10	3400	67.36	0.0236968523649039	0.0799746184092681
5	C	26	50	20120601	10	3402	67.4	0.0235944633029881	0.0801748710497001
5	C	26	50	20120601	10	3404	67.44	0.0231949479716177	0.0816385820867563
5	C	26	50	20120601	10	3406	67.48	0.0231226816585804	0.0820709071727737
5	C	26	50	20120601	10	3408	67.52	0.0230933367271612	0.0827130308407692
5	C	26	50	20120601	10	3410	67.56	0.0231459454716815	0.0832935655081234
5	C	26	50	20120601	10	3412	67.6	0.0227979782246596	0.0842813229707629
5	C	26	50	20120601	10	3414	67.64	0.0225019126153768	0.0851618830453745
5	C	26	50	20120601	10	3416	67.68	0.0221240347515107	0.0863802280293589
5	C	26	50	20120601	10	3418	67.72	0.0213771178585433	0.0870093409325806
5	C	26	50	20120601	10	3420	67.76	0.0203073360092862	0.0889292065541802
5	C	26	50	20120601	10	3422	67.8	0.0193717630270983	0.0906872861442443
5	C	26	50	20120601	10	3424	67.84	0.0186654340633710	0.0913995548049333
5	C	26	50	20120601	10	3426	67.88	0.0178611000997713	0.0929621900806773
5	C	26	50	20120601	10	3428	67.92	0.0168674736508480	0.0939921618181543
5	C	26	50	20120601	10	3430	67.96	0.0153501639197779	0.0956595196081923
5	C	26	50	20120601	10	3432	68	0.0144512897795336	0.0966046385319253
5	C	26	50	20120601	10	3434	68.04	0.0131133023281724	0.0974548637256243
5	C	26	50	20120601	10	3436	68.08	0.0118946745014755	0.0990614103324803
5	C	26	50	20120601	10	3438	68.12	0.0107133819128252	0.0999061200932853
5	C	26	50	20120601	10	3440	68.16	0.00969338038096357	0.100496483544898
5	C	26	50	20120601	10	3442	68.2	0.00885164046863917	0.102148284985750
5	C	26	50	20120601	10	3444	68.24	0.00798281836659517	0.102814026020237
5	C	26	50	20120601	10	3446	68.28	0.00745072051375237	0.103848593951791
5	C	26	50	20120601	10	3448	68.32	0.00684607350515977	0.104299515946154
5	C	26	50	20120601	10	3450	68.36	0.00682146618917447	0.105779631860533
5	C	26	50	20120601	10	3452	68.4	0.00667749924852487	0.106212239789263
5	C	26	50	20120601	10	3454	68.44	0.00646840777332797	0.107659616659674
5	C	26	50	20120601	10	3456	68.48	0.00635088662629477	0.108875416059246
5	C	26	50	20120601	10	3458	68.52	0.00637103916955857	0.109582876393823
5	C	26	50	20120601	10	3460	68.56	0.00659978821327247	0.112210980167459
5	C	26	50	20120601	10	3462	68.6	0.00662100141670807	0.113004636818663
5	C	26	50	20120601	10	3464	68.64	0.00673456276576657	0.114302036340784
5	C	26	50	20120601	10	3466	68.68	0.00635244226121337	0.116109401273497
5	C	26	50	20120601	10	3468	68.72	0.00647208472859017	0.116547666056477
5	C	26	50	20120601	10	3470	68.76	0.00592400626249247	0.118498220112380
5	C	26	50	20120601	10	3472	68.8	0.00553340047656507	0.119611347607323
5	C	26	50	20120601	10	3474	68.84	0.00516584637170427	0.120627035787820
5	C	26	50	20120601	10	3476	68.88	0.00434411758128737	0.122966215730663
5	C	26	50	20120601	10	3478	68.92	0.0037176916838342	0.123678908655421
5	C	26	50	20120601	10	3480	68.96	0.00315879448398437	0.125800511841693
5	C	26	50	20120601	10	3482	69	0.00241272611915444	0.127526630205248
5	C	26	50	20120601	10	3484	69.04	0.00211609482444669	0.128356420012970
5	C	26	50	20120601	10	3486	69.08	0.00171000340001124	0.128638060643917
5	C	26	50	20120601	10	3488	69.12	0.00145742485777141	0.129643000801339
5	C	26	50	20120601	10	3490	69.16	0.00132201390917417	0.130078225025159
5	C	26	50	20120601	10	3492	69.2	0.00104016114619322	0.131296287166431
5	C	26	50	20120601	10	3494	69.24	0.00062678652191157	0.133227112943139
5	C	26	50	20120601	10	3496	69.28	0.000310639080043071	0.134145715362579
5	C	26	50	20120601	10	3498	69.32	-6.84408653510299e-05	0.135548685927131
5	C	26	50	20120601	10	3500	69.36	-0.000284461987003541	0.136608992545520
5	C	26	50	20120601	10	3502	69.4	-0.00119026577370349	0.137323877501300
5	C	26	50	20120601	10	3504	69.44	-0.00152048464051762	0.137737534968294
5	C	26	50	20120601	10	3506	69.48	-0.00220142847080027	0.137579850156089
5	C	26	50	20120601	10	3508	69.52	-0.00264619863616661	0.137584799903558
5	C	26	50	20120601	10	3510	69.56	-0.00269216057694373	0.138071996475795
5	C	26	50	20120601	10	3512	69.6	-0.00261932857848151	0.138233923928687
5	C	26	50	20120601	10	3514	69.64	-0.00265539102432203	0.138690007802552
5	C	26	50	20120601	10	3516	69.68	-0.00297358907585596	0.139282563285186
5	C	26	50	20120601	10	3518	69.72	-0.0035244252584003	0.139977649251093
5	C	26	50	20120601	10	3520	69.76	-0.00429234322276888	0.140735667720525
5	C	26	50	20120601	10	3522	69.8	-0.00450518236390603	0.141723495893842
5	C	26	50	20120601	10	3524	69.84	-0.00515996324328477	0.143676524823480
5	C	26	50	20120601	10	3526	69.88	-0.00597950000267998	0.144894869807464
5	C	26	50	20120601	10	3528	69.92	-0.00696449974887284	0.145964722367399
5	C	26	50	20120601	10	3530	69.96	-0.00778686493539281	0.147506922257167
5	C	26	50	20120601	10	3532	70	-0.00861276565581869	0.148461516411769
5	C	26	50	20120601	10	3534	70.04	-0.00963453495463324	0.150481720485619
5	C	26	50	20120601	10	3536	70.08	-0.00984454566864565	0.152047962005947
5	C	26	50	20120601	10	3538	70.12	-0.0107411570671902	0.152861134804312
5	C	26	50	20120601	10	3540	70.16	-0.0111046099527201	0.154720825638832
5	C	26	50	20120601	10	3542	70.2	-0.0113641181414155	0.155909472138007
5	C	26	50	20120601	10	3544	70.24	-0.0110770327882538	0.157274188225697
5	C	26	50	20120601	10	3546	70.28	-0.0104250803359998	0.157955839162761
5	C	26	50	20120601	10	3548	70.32	-0.00941603895924662	0.158315756514385
5	C	26	50	20120601	10	3550	70.36	-0.00905187896693552	0.160084230574132
5	C	26	50	20120601	10	3552	70.4	-0.00839144123330729	0.162286161090747
5	C	26	50	20120601	10	3554	70.44	-0.00790636598141333	0.163597137063067
5	C	26	50	20120601	10	3556	70.48	-0.00697369213702826	0.165142165379960
5	C	26	50	20120601	10	3558	70.52	-0.0064405336240136	0.165242574542888
5	C	26	50	20120601	10	3560	70.56	-0.00581332990910115	0.166127165126152
5	C	26	50	20120601	10	3562	70.6	-0.00514440689409868	0.166987006972075
5	C	26	50	20120601	10	3564	70.64	-0.00441255137557059	0.167286113140517
5	C	26	50	20120601	10	3566	70.68	-0.00320834852720989	0.168005240736984
5	C	26	50	20120601	10	3568	70.72	-0.00211021169602718	0.168717297265639
5	C	26	50	20120601	10	3570	70.76	-0.00098237638003464	0.169261062380371
5	C	26	50	20120601	10	3572	70.8	0.000235968603949751	0.169937763569967
5	C	26	50	20120601	10	3574	70.84	0.00145855622862133	0.171003373489215
5	C	26	50	20120601	10	3576	70.88	0.00260901896161185	0.171831395529984
5	C	26	50	20120601	10	3578	70.92	0.00409960005635305	0.172558301301044
5	C	26	50	20120601	10	3580	70.96	0.00609434828608037	0.173065296863155
5	C	26	50	20120601	10	3582	71	0.00747815625686237	0.173389858875719
5	C	26	50	20120601	10	3584	71.04	0.00922541711317437	0.174702956168383
5	C	26	50	20120601	10	3586	71.08	0.0114952298807832	0.174411628174534
5	C	26	50	20120601	10	3588	71.12	0.0127036753698310	0.174789930302469
5	C	26	50	20120601	10	3590	71.16	0.0143830539751491	0.175641993973799
5	C	26	50	20120601	10	3592	71.2	0.0160497046584058	0.175826548843688
5	C	26	50	20120601	10	3594	71.24	0.0176725147212289	0.176282632717554
5	C	26	50	20120601	10	3596	71.28	0.0190386450224813	0.176298189066740
5	C	26	50	20120601	10	3598	71.32	0.0201905219690342	0.177022973517456
5	C	26	50	20120601	10	3600	71.36	0.0200073813127069	0.177739272686798
5	C	26	50	20120601	10	3602	71.4	0.0201509239892877	0.178510726185072
5	C	26	50	20120601	10	3604	71.44	0.0198991939751853	0.179294200498627
5	C	26	50	20120601	10	3606	71.48	0.0201240539316026	0.181351881231880
5	C	26	50	20120601	10	3608	71.52	0.0207611571414517	0.182365165249320
5	C	26	50	20120601	10	3610	71.56	0.0214428080785155	0.183908072245869
5	C	26	50	20120601	10	3612	71.6	0.0217581777029248	0.186484769356513
5	C	26	50	20120601	10	3614	71.64	0.0221350656172972	0.187953430141038
5	C	26	50	20120601	10	3616	71.68	0.0222665874785979	0.189436940167967
5	C	26	50	20120601	10	3618	71.72	0.0225204388130439	0.191129046695346
5	C	26	50	20120601	10	3620	71.76	0.0223938666992114	0.192519925733940
5	C	26	50	20120601	10	3622	71.8	0.0218571726522908	0.193015607587552
5	C	26	50	20120601	10	3624	71.84	0.0210383429996768	0.194998335001999
5	C	26	50	20120601	10	3626	71.88	0.0208134830432595	0.197634429082263
5	C	26	50	20120601	10	3628	71.92	0.0203524494219259	0.198382548056758
5	C	26	50	20120601	10	3630	71.96	0.0196135228355860	0.199366133589389
5	C	26	50	20120601	10	3632	72	0.0188555043661540	0.199783326590289
5	C	26	50	20120601	10	3634	72.04	0.0184185123753807	0.199682917427360
5	C	26	50	20120601	10	3636	72.08	0.0172609785745783	0.200561851156375
5	C	26	50	20120601	10	3638	72.12	0.0164329565338089	0.201098545203296
5	C	26	50	20120601	10	3640	72.16	0.0156169553083196	0.201866463167664
5	C	26	50	20120601	10	3642	72.2	0.0153348197026262	0.202328203895779
5	C	26	50	20120601	10	3644	72.24	0.0150555125240575	0.202720648159338
5	C	26	50	20120601	10	3646	72.28	0.0147351931521800	0.203410077270994
5	C	26	50	20120601	10	3648	72.32	0.0143993174311163	0.204742973553531
5	C	26	50	20120601	10	3650	72.36	0.0138159543366374	0.205873637296648
5	C	26	50	20120601	10	3652	72.4	0.0138477741417908	0.207072183290760
5	C	26	50	20120601	10	3654	72.44	0.0135309903038193	0.208063546997983
5	C	26	50	20120601	10	3656	72.48	0.0136879680092427	0.208438313592012
5	C	26	50	20120601	10	3658	72.52	0.0138258538315741	0.208651152733149
5	C	26	50	20120601	10	3660	72.56	0.0140528351083350	0.207421494040666
5	C	26	50	20120601	10	3662	72.6	0.0144021458582411	0.206630948659299
5	C	26	50	20120601	10	3664	72.64	0.0145817509806625	0.206551752699806
5	C	26	50	20120601	10	3666	72.68	0.0149296475170063	0.206113346495471
5	C	26	50	20120601	10	3668	72.72	0.0153857313908716	0.206293658724673
5	C	26	50	20120601	10	3670	72.76	0.0161536493552402	0.205405532607503
5	C	26	50	20120601	10	3672	72.8	0.0162236529265776	0.204861767492770
5	C	26	50	20120601	10	3674	72.84	0.0164195215049663	0.204852575104615
5	C	26	50	20120601	10	3676	72.88	0.0175353360056787	0.203961620560320
5	C	26	50	20120601	10	3678	72.92	0.0186129667402070	0.202620946103190
5	C	26	50	20120601	10	3680	72.96	0.0204472017306049	0.201577256494159
5	C	26	50	20120601	10	3682	73	0.0219717239508431	0.201086524388015
5	C	26	50	20120601	10	3684	73.04	0.0244876098783048	0.200406287664514
5	C	26	50	20120601	10	3686	73.08	0.0269045008564005	0.199759992066509
5	C	26	50	20120601	10	3688	73.12	0.0288405592232892	0.200308706928710
5	C	26	50	20120601	10	3690	73.16	0.0308501566954214	0.199854744375188
5	C	26	50	20120601	10	3692	73.2	0.0327275251994717	0.200299514540555
5	C	26	50	20120601	10	3694	73.24	0.0339699118140164	0.201270372151124
5	C	26	50	20120601	10	3696	73.28	0.0355234254122833	0.200971265982682
5	C	26	50	20120601	10	3698	73.32	0.0367757115217646	0.200404873450952
5	C	26	50	20120601	10	3700	73.36	0.0385922688426329	0.200460734886665
5	C	26	50	20120601	10	3702	73.4	0.0397215183721878	0.200471341488383
5	C	26	50	20120601	10	3704	73.44	0.0410324943445077	0.200385074461078
5	C	26	50	20120601	10	3706	73.48	0.042841980597564	0.200330627238927
5	C	26	50	20120601	10	3708	73.52	0.0446019693759374	0.199587458011900
5	C	26	50	20120601	10	3710	73.56	0.0450941156956432	0.199590286439025
5	C	26	50	20120601	10	3712	73.6	0.0456647508680607	0.199298251338395
5	C	26	50	20120601	10	3714	73.64	0.0453840294759297	0.199267845746804
5	C	26	50	20120601	10	3716	73.68	0.04507431670577	0.199050056858198
5	C	26	50	20120601	10	3718	73.72	0.0445708566775652	0.198702160321854
5	C	26	50	20120601	10	3720	73.76	0.0444824683299168	0.197722817429911
5	C	26	50	20120601	10	3722	73.8	0.0441062875223256	0.197202386838958
5	C	26	50	20120601	10	3724	73.84	0.0442356880632827	0.195231680239791
5	C	26	50	20120601	10	3726	73.88	0.0444287282145467	0.193430679268109
5	C	26	50	20120601	10	3728	73.92	0.0447999592746696	0.191351078224639
5	C	26	50	20120601	10	3730	73.96	0.0452030101399459	0.189241071589578
5	C	26	50	20120601	10	3732	74	0.0458570839125435	0.186718821701086
5	C	26	50	20120601	10	3734	74.04	0.0465507556648875	0.184267282490712
5	C	26	50	20120601	10	3736	74.08	0.047655327167779	0.182083666039730
5	C	26	50	20120601	10	3738	74.12	0.0484414884871022	0.180581912657846
5	C	26	50	20120601	10	3740	74.16	0.0497671015697926	0.178615660831401
5	C	26	50	20120601	10	3742	74.2	0.0508838353093205	0.176609386761140
5	C	26	50	20120601	10	3744	74.24	0.0516400860117995	0.175037134833172
5	C	26	50	20120601	10	3746	74.28	0.0521607287347872	0.173953635112360
5	C	26	50	20120601	10	3748	74.32	0.0533804172216559	0.172427062282456
5	C	26	50	20120601	10	3750	74.36	0.0548904437528797	0.171187150541645
5	C	26	50	20120601	10	3752	74.4	0.0560911110673345	0.170085478176557
5	C	26	50	20120601	10	3754	74.44	0.0583817834849883	0.167960268745700
5	C	26	50	20120601	10	3756	74.48	0.0590806878275131	0.167715326956697
5	C	26	50	20120601	10	3758	74.52	0.0600759406220332	0.167913670408820
5	C	26	50	20120601	10	3760	74.56	0.0611905530412175	0.167547176964131
5	C	26	50	20120601	10	3762	74.6	0.0626346065097567	0.167562591891961
5	C	26	50	20120601	10	3764	74.64	0.0641189650648235	0.167346782902343
5	C	26	50	20120601	10	3766	74.68	0.0660109706792443	0.166307548066033
5	C	26	50	20120601	10	3768	74.72	0.0673398364531282	0.165616492608780
5	C	26	50	20120601	10	3770	74.76	0.0689058658414221	0.164577964879251
5	C	26	50	20120601	10	3772	74.8	0.0702099828779644	0.163263948347772
5	C	26	50	20120601	10	3774	74.84	0.0712588343664984	0.162678958907696
5	C	26	50	20120601	10	3776	74.88	0.0721909425254585	0.160971861716556
5	C	26	50	20120601	10	3778	74.92	0.071969618102947	0.161756043136892
5	C	26	50	20120601	10	3780	74.96	0.0721040391020507	0.161402419035620
5	C	26	50	20120601	10	3782	75	0.0722823007215878	0.162143396231626
5	C	26	50	20120601	10	3784	75.04	0.072844379901953	0.163319385519417
5	C	26	50	20120601	10	3786	75.08	0.0741200712458916	0.162555639485057
5	C	26	50	20120601	10	3788	75.12	0.0752289561001484	0.162869453474548
5	C	26	50	20120601	10	3790	75.16	0.0763098395258702	0.163724628415715
5	C	26	50	20120601	10	3792	75.2	0.0764036018850555	0.163775115839892
5	C	26	50	20120601	10	3794	75.24	0.077370570408328	0.163375246955131
5	C	26	50	20120601	10	3796	75.28	0.0782565044944767	0.164156670659020
5	C	26	50	20120601	10	3798	75.32	0.079154176553193	0.165233240733376
5	C	26	50	20120601	10	3800	75.36	0.0798660916604917	0.165164792796958
5	C	26	50	20120601	10	3802	75.4	0.0809309944729586	0.165160550156270
5	C	26	50	20120601	10	3804	75.44	0.0822956398499705	0.166077031255366
5	C	26	50	20120601	10	3806	75.48	0.083452607965348	0.166430443224603
5	C	26	50	20120601	10	3808	75.52	0.0842359408575464	0.166557863866573
5	C	26	50	20120601	10	3810	75.56	0.084984201253398	0.166373874682108
5	C	26	50	20120601	10	3812	75.6	0.0849685741935338	0.166521023603273
5	C	26	50	20120601	10	3814	75.64	0.08581738517367	0.166140317312283
5	C	26	50	20120601	10	3816	75.68	0.0869099358612815	0.165578096710561
5	C	26	50	20120601	10	3818	75.72	0.087728553381861	0.164852817285098
5	C	26	50	20120601	10	3820	75.76	0.0881362004412152	0.164876505362268
5	C	26	50	20120601	10	3822	75.8	0.0885745359348727	0.163677322972054
5	C	26	50	20120601	10	3824	75.84	0.0889831729437204	0.162777953857062
5	C	26	50	20120601	10	3826	75.88	0.0891508986722179	0.161884736571068
5	C	26	50	20120601	10	3828	75.92	0.0898453482420212	0.160191852226229
5	C	26	50	20120601	10	3830	75.96	0.0901336356767109	0.158603902527718
5	C	26	50	20120601	10	3832	76	0.0901602936023617	0.157892765237879
5	C	26	50	20120601	10	3834	76.04	0.0902567429673155	0.156493825181979
5	C	26	50	20120601	10	3836	76.08	0.0897854562976547	0.154689642229782
5	C	26	50	20120601	10	3838	76.12	0.0890861276910612	0.153566049554477
5	C	26	50	20120601	10	3840	76.16	0.08878624370516	0.154031396527175
5	C	26	50	20120601	10	3842	76.2	0.087948958565557	0.153566190975833
5	C	26	50	20120601	10	3844	76.24	0.0872650448867933	0.152647800688428
5	C	26	50	20120601	10	3846	76.28	0.0865751915110678	0.153013799158370
5	C	26	50	20120601	10	3848	76.32	0.0859519475941299	0.153231163782907
5	C	26	50	20120601	10	3850	76.36	0.0855101472772446	0.152214909916985
5	C	26	50	20120601	10	3852	76.4	0.0846824080791876	0.150659699262444
5	C	26	50	20120601	10	3854	76.44	0.0838140102412124	0.149655678343837
5	C	26	50	20120601	10	3856	76.48	0.0829707854046474	0.149197826703019
5	C	26	50	20120601	10	3858	76.52	0.0822461423752875	0.147962369734929
5	C	26	50	20120601	10	3860	76.56	0.0817844723578508	0.148312316880939
5	C	26	50	20120601	10	3862	76.6	0.0818597792300472	0.148821080210002
5	C	26	50	20120601	10	3864	76.64	0.0817825631695415	0.148503730686606
5	C	26	50	20120601	10	3866	76.68	0.0819651381404439	0.148171249078092
5	C	26	50	20120601	10	3868	76.72	0.0816631328341992	0.148344560950161
5	C	26	50	20120601	10	3870	76.76	0.0811313178240688	0.148628888586876
5	C	26	50	20120601	10	3872	76.8	0.0810466064316826	0.149426363614698
5	C	26	50	20120601	10	3874	76.84	0.0812187869329015	0.149732187297561
5	C	26	50	20120601	10	3876	76.88	0.0815647742809361	0.150475144392554
5	C	26	50	20120601	10	3878	76.92	0.0815644207275455	0.150700357902362
5	C	26	50	20120601	10	3880	76.96	0.0819859977904889	0.150688902772507
5	C	26	50	20120601	10	3882	77	0.0820197974946296	0.151096337699826
5	C	26	50	20120601	10	3884	77.04	0.082137460063019	0.151066356372304
5	C	26	50	20120601	10	3886	77.08	0.0821581782917079	0.151039981289366
5	C	26	50	20120601	10	3888	77.12	0.082458627963034	0.151095913435758
5	C	26	50	20120601	10	3890	77.16	0.0825487133669572	0.151069467642141
5	C	26	50	20120601	10	3892	77.2	0.0825054384319486	0.151609131537543
5	C	26	50	20120601	10	3894	77.24	0.0828959735071979	0.151754583402433
5	C	26	50	20120601	10	3896	77.28	0.0829923521614736	0.151948118528444
5	C	26	50	20120601	10	3898	77.32	0.0829585524573329	0.151686347598048
5	C	26	50	20120601	10	3900	77.36	0.083308499603342	0.152023708243352
5	C	26	50	20120601	10	3902	77.4	0.0831682096179547	0.151920753496012
5	C	26	50	20120601	10	3904	77.44	0.0834708513203026	0.151787817421149
5	C	26	50	20120601	10	3906	77.48	0.0831535725075842	0.152044285050685
5	C	26	50	20120601	10	3908	77.52	0.0831202677781903	0.151971523762901
5	C	26	50	20120601	10	3910	77.56	0.0832442943076104	0.152539047665481
5	C	26	50	20120601	10	3912	77.6	0.0830346371469886	0.153013162762267
5	C	26	50	20120601	10	3914	77.64	0.0826103023675985	0.153382343212724
5	C	26	50	20120601	10	3916	77.68	0.0824140802358193	0.153841609067105
5	C	26	50	20120601	10	3918	77.72	0.0819722092082558	0.154238225260672
5	C	26	50	20120601	10	3920	77.76	0.0816701331913329	0.154790617078135
5	C	26	50	20120601	10	3922	77.8	0.0810920733977129	0.155334735746258
5	C	26	50	20120601	10	3924	77.84	0.0803679960537779	0.155733543970848
5	C	26	50	20120601	10	3926	77.88	0.0797040227862437	0.156635105116861
5	C	26	50	20120601	10	3928	77.92	0.0785360238050798	0.157190749625517
5	C	26	50	20120601	10	3930	77.96	0.0777688129474924	0.157410659834466
5	C	26	50	20120601	10	3932	78	0.0768217848354492	0.158046560962787
5	C	26	50	20120601	10	3934	78.04	0.0759425682637219	0.158118261590399
5	C	26	50	20120601	10	3936	78.08	0.0746112983267819	0.158907887732950
5	C	26	50	20120601	10	3938	78.12	0.0737127777399282	0.159659330109317
5	C	26	50	20120601	10	3940	78.16	0.0725384147977336	0.160248208636689
5	C	26	50	20120601	10	3942	78.2	0.0709689205862119	0.161010186904096
5	C	26	50	20120601	10	3944	78.24	0.0703155539203956	0.160650976659253
5	C	26	50	20120601	10	3946	78.28	0.0695329281349783	0.161145102877946
5	C	26	50	20120601	10	3948	78.32	0.0681011783244317	0.162252997782710
5	C	26	50	20120601	10	3950	78.36	0.0666774188205127	0.162638724531847
5	C	26	50	20120601	10	3952	78.4	0.0655480278696015	0.163315567142799
5	C	26	50	20120601	10	3954	78.44	0.0644853170881562	0.163116799426607
5	C	26	50	20120601	10	3956	78.48	0.0630438799147075	0.164484697494812
5	C	26	50	20120601	10	3958	78.52	0.0616623346856252	0.164515668771828
5	C	26	50	20120601	10	3960	78.56	0.0610383129512281	0.166152267416885
5	C	26	50	20120601	10	3962	78.6	0.0596822235662685	0.166463252979250
5	C	26	50	20120601	10	3964	78.64	0.0582480695926659	0.167727701325368
5	C	26	50	20120601	10	3966	78.68	0.0568232494285751	0.168199341548420
5	C	26	50	20120601	10	3968	78.72	0.0552077225655981	0.169205342366014
5	C	26	50	20120601	10	3970	78.76	0.0539067875095711	0.170711338388585
5	C	26	50	20120601	10	3972	78.8	0.0525838614326492	0.171690610569850
5	C	26	50	20120601	10	3974	78.84	0.0511837192952218	0.172788111004930
5	C	26	50	20120601	10	3976	78.88	0.049931221053706	0.173732310689848
5	C	26	50	20120601	10	3978	78.92	0.0487884657846304	0.174863752250425
5	C	26	50	20120601	10	3980	78.96	0.0475127037300137	0.175696865460019
5	C	26	50	20120601	10	3982	79	0.0454674680761097	0.176531534304531
5	C	26	50	20120601	10	3984	79.04	0.0444274554223405	0.176160161823052
5	C	26	50	20120601	10	3986	79.08	0.0433817152036437	0.175070439562566
5	C	26	50	20120601	10	3988	79.12	0.0426014935812825	0.174823942138644
5	C	26	50	20120601	10	3990	79.16	0.041889649184662	0.172561695413594
5	C	26	50	20120601	10	3992	79.2	0.0426740427370322	0.172157725309502
5	C	26	50	20120601	10	3994	79.24	0.0429449353449048	0.172582625774317
5	C	26	50	20120601	10	3996	79.28	0.0435179039697003	0.171250224466527
5	C	26	50	20120601	10	3998	79.32	0.0438201921186575	0.170023040647778
5	C	26	50	20120601	10	4000	79.36	0.0441884533302995	0.168950501082074
5	C	26	50	20120601	10	4002	79.4	0.0447459363165869	0.168135631227435
5	C	26	50	20120601	10	4004	79.44	0.0449157126547498	0.168627706836462
5	C	26	50	20120601	10	4006	79.48	0.0458827518887005	0.168428585566880
5	C	26	50	20120601	10	4008	79.52	0.0472848032144372	0.169381199822495
5	C	26	50	20120601	10	4010	79.56	0.0484408520909991	0.169226414148093
5	C	26	50	20120601	10	4012	79.6	0.049644559964613	0.168814665869408
5	C	26	50	20120601	10	4014	79.64	0.050187476551208	0.168266092428564
5	C	26	50	20120601	10	4016	79.68	0.0502154072690649	0.168068456083222
5	C	26	50	20120601	10	4018	79.72	0.0500955526696537	0.167281799789152
5	C	26	50	20120601	10	4020	79.76	0.0496467519956347	0.166343256958483
5	C	26	50	20120601	10	4022	79.8	0.0492101842689301	0.165077111556090
5	C	26	50	20120601	10	4024	79.84	0.0482521960017785	0.163746902279322
5	C	26	50	20120601	10	4026	79.88	0.0476918845883663	0.161948305470696
5	C	26	50	20120601	10	4028	79.92	0.0468888941276509	0.159815388575925
[truncated: 904 more rows]
