# Supplementary material for: How Do Ants Make Sense of Gravity? A Boltzmann Walker Analysis of Lasius niger Trajectories on Various Inclines
Source: PLoS One. 2013 Oct 29;8(10):e76531. doi: 10.1371/journal.pone.0076531 (PMC3812222; doi:10.1371/journal.pone.0076531)
Supplement: Dataset S5 — Trajectories for . (ZIP) [file pone.0076531.s009.zip › Incline5/5-C-26-50-20120601-11.txt]

Pente	Colonie	Temperature	Humidite	Date	Indiv	Frame	Time	X	Y
5	C	26	50	20120601	11	10	0	0	0
5	C	26	50	20120601	11	12	0.04	0.0020581757079996	0.000918036734014492
5	C	26	50	20120601	11	14	0.08	0.0038994110555313	0.000920228765036172
5	C	26	50	20120601	11	16	0.12	0.004779405444718	0.00108236834996225
5	C	26	50	20120601	11	18	0.16	0.0058977655298426	0.00153081547059075
5	C	26	50	20120601	11	20	0.2	0.0075444050911917	0.00127024662172351
5	C	26	50	20120601	11	22	0.24	0.0091329204751273	0.00103909341495363
5	C	26	50	20120601	11	24	0.28	0.0110346841631285	0.000740765063971022
5	C	26	50	20120601	11	26	0.32	0.010352608961996	0.000502752921423634
5	C	26	50	20120601	11	28	0.36	0.0087434460600497	0.0015302497851658
5	C	26	50	20120601	11	30	0.4	0.0078922309168574	0.00270051150802954
5	C	26	50	20120601	11	32	0.44	0.0073302224471703	0.00217527259096417
5	C	26	50	20120601	11	34	0.48	0.0067423338692918	0.00335500954469581
5	C	26	50	20120601	11	36	0.52	0.005423650433057	0.00490336126345999
5	C	26	50	20120601	11	38	0.56	0.0043190082194874	0.00546296557009103
5	C	26	50	20120601	11	40	0.6	0.0029322657555634	0.0067491574497303
5	C	26	50	20120601	11	42	0.64	0.0022553170785945	0.00987524117401696
5	C	26	50	20120601	11	44	0.68	0.0020654235525068	0.0134789048183170
5	C	26	50	20120601	11	46	0.72	0.0017870568259571	0.0148319324309140
5	C	26	50	20120601	11	48	0.76	0.0020431680736757	0.0177794391660392
5	C	26	50	20120601	11	50	0.8	0.0025099327954709	0.0202567842383923
5	C	26	50	20120601	11	52	0.84	0.0031108738574233	0.022741657169538
5	C	26	50	20120601	11	54	0.88	0.0024161838713144	0.0251670617132791
5	C	26	50	20120601	11	56	0.92	0.0017094730699253	0.0271953550887058
5	C	26	50	20120601	11	58	0.96	0.000566753156188801	0.0267209217938687
5	C	26	50	20120601	11	60	1	-0.0011174479173769	0.0264653875452835
5	C	26	50	20120601	11	62	1.04	-0.0029265876881105	0.0261143160994922
5	C	26	50	20120601	11	64	1.08	-0.0048832087201962	0.0251904669477364
5	C	26	50	20120601	11	66	1.12	-0.0053906992570538	0.0244154072048778
5	C	26	50	20120601	11	68	1.16	-0.0061107885187429	0.0235177775725684
5	C	26	50	20120601	11	70	1.2	-0.0063779546738786	0.0219876197112841
5	C	26	50	20120601	11	72	1.24	-0.00748193927814177	0.0192612068818597
5	C	26	50	20120601	11	74	1.28	-0.00766015847127202	0.0190383551087009
5	C	26	50	20120601	11	76	1.32	-0.00943816433042998	0.0160938776190264
5	C	26	50	20120601	11	78	1.36	-0.0107032207883796	0.0143999750404228
5	C	26	50	20120601	11	80	1.4	-0.0119424607777481	0.0128273342037249
5	C	26	50	20120601	11	82	1.44	-0.0114619180803215	0.0139010122113463
5	C	26	50	20120601	11	84	1.48	-0.0130029300306970	0.0110479212020723
5	C	26	50	20120601	11	86	1.52	-0.0145459360221954	0.00865279497070166
5	C	26	50	20120601	11	88	1.56	-0.0153028796893200	0.00677358798902029
5	C	26	50	20120601	11	90	1.6	-0.0154016200802448	0.00573013879629455
5	C	26	50	20120601	11	92	1.64	-0.0152141660725523	0.0048723192757659
5	C	26	50	20120601	11	94	1.68	-0.0156971765726452	0.00250170136543113
5	C	26	50	20120601	11	96	1.72	-0.0162388083462188	0.00138969322052189
5	C	26	50	20120601	11	98	1.76	-0.0176772862777883	-0.00186653704237607
5	C	26	50	20120601	11	100	1.8	-0.0192104295439027	-0.00369591279497366
5	C	26	50	20120601	11	102	1.84	-0.0203122327237459	-0.00349929114786302
5	C	26	50	20120601	11	104	1.88	-0.0215740881092971	-0.00393263941739285
5	C	26	50	20120601	11	106	1.92	-0.0229274141209558	-0.00426538124120225
5	C	26	50	20120601	11	108	1.96	-0.0243075168522044	-0.00342830823363361
5	C	26	50	20120601	11	110	2	-0.0251355388929739	-0.00419826266553202
5	C	26	50	20120601	11	112	2.04	-0.025986124711131	-0.0041571302640704
5	C	26	50	20120601	11	114	2.08	-0.0267953447825887	-0.0041602344628398
5	C	26	50	20120601	11	116	2.12	-0.0263797851983531	-0.00520879603759352
5	C	26	50	20120601	11	118	2.16	-0.0256795868504188	-0.00559433186789987
5	C	26	50	20120601	11	120	2.2	-0.0252969784421866	-0.00666368238202047
5	C	26	50	20120601	11	122	2.24	-0.025492014048787	-0.00783124154276651
5	C	26	50	20120601	11	124	2.28	-0.0242188173775724	-0.00861483747868757
5	C	26	50	20120601	11	126	2.32	-0.0237928703947212	-0.0104224711119773
5	C	26	50	20120601	11	128	2.36	-0.0228368690976248	-0.0106693857288998
5	C	26	50	20120601	11	130	2.4	-0.0220489753666877	-0.00971737251404926
5	C	26	50	20120601	11	132	2.44	-0.0218424436180387	-0.0105632702142471
5	C	26	50	20120601	11	134	2.48	-0.0206009267448348	-0.0101189030997461
5	C	26	50	20120601	11	136	2.52	-0.0195353946073327	-0.0104693805758412
5	C	26	50	20120601	11	138	2.56	-0.0189104889894590	-0.0100955685759669
5	C	26	50	20120601	11	140	2.6	-0.0174312569585558	-0.00993950303829118
5	C	26	50	20120601	11	142	2.64	-0.0160545483398569	-0.00966923268438608
5	C	26	50	20120601	11	144	2.68	-0.0144599023401284	-0.0103710715200528
5	C	26	50	20120601	11	146	2.72	-0.0131772389233273	-0.00940717184021053
5	C	26	50	20120601	11	148	2.76	-0.0123521725889032	-0.0107889009170559
5	C	26	50	20120601	11	150	2.8	-0.00994093139398923	-0.0125466198826616
5	C	26	50	20120601	11	152	2.84	-0.0092975985733979	-0.0114259899847694
5	C	26	50	20120601	11	154	2.88	-0.00836312867778863	-0.0119293510180249
5	C	26	50	20120601	11	156	2.92	-0.0075397028310969	-0.0124912887770338
5	C	26	50	20120601	11	158	2.96	-0.0066817913866867	-0.0127972750944567
5	C	26	50	20120601	11	160	3	-0.0059476589843232	-0.0122725877206806
5	C	26	50	20120601	11	162	3.04	-0.0055901486241824	-0.0111333001032600
5	C	26	50	20120601	11	164	3.08	-0.0048980911966198	-0.0109937759145166
5	C	26	50	20120601	11	166	3.12	-0.0047103211121961	-0.0101524977429202
5	C	26	50	20120601	11	168	3.16	-0.0049821188167486	-0.00989042982767688
5	C	26	50	20120601	11	170	3.2	-0.005191987402298	-0.0108103750428938
5	C	26	50	20120601	11	172	3.24	-0.0054609432446969	-0.00940617481964906
5	C	26	50	20120601	11	174	3.28	-0.0051023411116859	-0.00864720882713029
5	C	26	50	20120601	11	176	3.32	-0.0049417500906107	-0.00703535184834774
5	C	26	50	20120601	11	178	3.36	-0.0047228651864944	-0.00553038113060935
5	C	26	50	20120601	11	180	3.4	-0.0045868036996584	-0.00482707858390559
5	C	26	50	20120601	11	182	3.44	-0.0039992545330349	-0.00342904362468604
5	C	26	50	20120601	11	184	3.48	-0.003218530864859	-0.00284121868641786
5	C	26	50	20120601	11	186	3.52	-0.0032944246356838	-0.00154433535224705
5	C	26	50	20120601	11	188	3.56	-0.0035827827810517	0.000562248885992671
5	C	26	50	20120601	11	190	3.6	-0.0039558947452126	0.00206070715027633
5	C	26	50	20120601	11	192	3.64	-0.0040204253100636	0.00341782891113642
5	C	26	50	20120601	11	194	3.68	-0.0043684208413568	0.00576962363895601
5	C	26	50	20120601	11	196	3.72	-0.0047551446110555	0.00831118461364263
5	C	26	50	20120601	11	198	3.76	-0.0048187630081589	0.0101994213489198
5	C	26	50	20120601	11	200	3.8	-0.0053872973663295	0.0120322626318519
5	C	26	50	20120601	11	202	3.84	-0.0056299771207395	0.0143394113446142
5	C	26	50	20120601	11	204	3.88	-0.0049412621869316	0.0158827496762997
5	C	26	50	20120601	11	206	3.92	-0.004240321376877	0.0163517877463964
5	C	26	50	20120601	11	208	3.96	-0.0031039371398999	0.0164446379378340
5	C	26	50	20120601	11	210	4	-0.0028098867849435	0.0166564517741384
5	C	26	50	20120601	11	212	4.04	-0.0023191334655966	0.0174844526017044
5	C	26	50	20120601	11	214	4.08	-0.0016678782206289	0.0166329447163047
5	C	26	50	20120601	11	216	4.12	-0.000275975998522599	0.0161857371538636
5	C	26	50	20120601	11	218	4.16	0.0006141660800809	0.0163548410334776
5	C	26	50	20120601	11	220	4.2	0.0023593819835817	0.0161697855319868
5	C	26	50	20120601	11	222	4.24	0.0035581825361341	0.0161409638595856
5	C	26	50	20120601	11	224	4.28	0.004398854717219	0.0159839225145519
5	C	26	50	20120601	11	226	4.32	0.0060435568059876	0.0169965277094823
5	C	26	50	20120601	11	228	4.36	0.0070270221304653	0.0165105827162475
5	C	26	50	20120601	11	230	4.4	0.0073772450481192	0.0164497078934551
5	C	26	50	20120601	11	232	4.44	0.0068995944174277	0.0164994175001725
5	C	26	50	20120601	11	234	4.48	0.0062838316902348	0.0176315095989878
5	C	26	50	20120601	11	236	4.52	0.0055993098996394	0.0177135764120123
5	C	26	50	20120601	11	238	4.56	0.005494198476616	0.0177240769477129
5	C	26	50	20120601	11	240	4.6	0.0053097920991504	0.0178558745806583
5	C	26	50	20120601	11	242	4.64	0.0042525967505984	0.0184774921519994
5	C	26	50	20120601	11	244	4.68	0.0044395769967475	0.0183346353689963
5	C	26	50	20120601	11	246	4.72	0.0038810616345595	0.0194916459107806
5	C	26	50	20120601	11	248	4.76	0.003394782886924	0.020085687731869
5	C	26	50	20120601	11	250	4.8	0.0029708158030601	0.0210081650964693
5	C	26	50	20120601	11	252	4.84	0.0024780670283767	0.0209374911879033
5	C	26	50	20120601	11	254	4.88	0.0022565806784124	0.020409585771166
5	C	26	50	20120601	11	256	4.92	0.0022436003192302	0.0205340061590633
5	C	26	50	20120601	11	258	4.96	0.0014050141031498	0.0209595005935745
5	C	26	50	20120601	11	260	5	0.0014846908952539	0.0220854408633934
5	C	26	50	20120601	11	262	5.04	0.000925807837539702	0.0224898918000965
5	C	26	50	20120601	11	264	5.08	0.000218078802385700	0.0238845043624951
5	C	26	50	20120601	11	266	5.12	-0.000173870486426000	0.0240169454626114
5	C	26	50	20120601	11	268	5.16	-0.0010132628042369	0.0232019907551582
5	C	26	50	20120601	11	270	5.2	-0.0020974201343556	0.0236975524006172
5	C	26	50	20120601	11	272	5.24	-0.0025310816521895	0.0240006820066441
5	C	26	50	20120601	11	274	5.28	-0.0036190856431978	0.0239298794046439
5	C	26	50	20120601	11	276	5.32	-0.0053922973183793	0.0230760479663611
5	C	26	50	20120601	11	278	5.36	-0.0065070794431911	0.0231580299265719
5	C	26	50	20120601	11	280	5.4	-0.00764080495867095	0.0226785620314527
5	C	26	50	20120601	11	282	5.44	-0.0089480827625252	0.0224190326295538
5	C	26	50	20120601	11	284	5.48	-0.0106439369558449	0.0225602418537568
5	C	26	50	20120601	11	286	5.52	-0.0120035618747104	0.0226125677555646
5	C	26	50	20120601	11	288	5.56	-0.0137599444084997	0.0223602013453591
5	C	26	50	20120601	11	290	5.6	-0.0150964469356203	0.0230533781229563
5	C	26	50	20120601	11	292	5.64	-0.0160752948528169	0.0237920925772619
5	C	26	50	20120601	11	294	5.68	-0.0174140601216374	0.0255934471023346
5	C	26	50	20120601	11	296	5.72	-0.0187452593478992	0.0264859572815483
5	C	26	50	20120601	11	298	5.76	-0.0189578863570020	0.0277031001840047
5	C	26	50	20120601	11	300	5.8	-0.0200777313663671	0.0296372493625842
5	C	26	50	20120601	11	302	5.84	-0.020123551885788	0.030093616079162
5	C	26	50	20120601	11	304	5.88	-0.0203815751502430	0.0320865965419363
5	C	26	50	20120601	11	306	5.92	-0.0204068895730094	0.0322636560799454
5	C	26	50	20120601	11	308	5.96	-0.0203299563552163	0.0309576298550939
5	C	26	50	20120601	11	310	6	-0.0202598113625226	0.0303834591487704
5	C	26	50	20120601	11	312	6.04	-0.0206324566362079	0.030056068709081
5	C	26	50	20120601	11	314	6.08	-0.02086014501975	0.0294329662134994
5	C	26	50	20120601	11	316	6.12	-0.0210026977468372	0.0294828879522512
5	C	26	50	20120601	11	318	6.16	-0.0222493270020691	0.0279548301981071
5	C	26	50	20120601	11	320	6.2	-0.0236104368451751	0.0274139642211775
5	C	26	50	20120601	11	322	6.24	-0.0243572830274643	0.0269855989331347
5	C	26	50	20120601	11	324	6.28	-0.0255713146600835	0.0257479499340238
5	C	26	50	20120601	11	326	6.32	-0.0267281696383759	0.023578942309141
5	C	26	50	20120601	11	328	6.36	-0.0285060340761777	0.0223828853308996
5	C	26	50	20120601	11	330	6.4	-0.0295860194762873	0.0212214412295972
5	C	26	50	20120601	11	332	6.44	-0.0308445351965109	0.0197319844346381
5	C	26	50	20120601	11	334	6.48	-0.03241533048451	0.0196872670017958
5	C	26	50	20120601	11	336	6.52	-0.0333895397812219	0.0192121336712453
5	C	26	50	20120601	11	338	6.56	-0.0344564239068898	0.0174194751453677
5	C	26	50	20120601	11	340	6.6	-0.0353403483955663	0.0163778658444866
5	C	26	50	20120601	11	342	6.64	-0.0351588128716322	0.0151569257786152
5	C	26	50	20120601	11	344	6.68	-0.0352820403703896	0.0132154439027147
5	C	26	50	20120601	11	346	6.72	-0.0350685224067425	0.0108978024324264
5	C	26	50	20120601	11	348	6.76	-0.0352083315595187	0.0113044454001512
5	C	26	50	20120601	11	350	6.8	-0.0356263872306918	0.00903122437785708
5	C	26	50	20120601	11	352	6.84	-0.035148298193796	0.00840848957780171
5	C	26	50	20120601	11	354	6.88	-0.0342674199211328	0.00642162558868469
5	C	26	50	20120601	11	356	6.92	-0.0334693933500213	0.00551481771035544
5	C	26	50	20120601	11	358	6.96	-0.0333445677899385	0.00304526849026486
5	C	26	50	20120601	11	360	7	-0.0331343873702986	0.00204106372389497
5	C	26	50	20120601	11	362	7.04	-0.0332043909416361	0.00115194765723101
5	C	26	50	20120601	11	364	7.08	-0.0336095631272559	6.78115403157913e-05
5	C	26	50	20120601	11	366	7.12	-0.0334602221750693	-0.000324632723242744
5	C	26	50	20120601	11	368	7.16	-0.0334939087421251	-0.00251493840437495
5	C	26	50	20120601	11	370	7.2	-0.0334574786007583	-0.00540850420580404
5	C	26	50	20120601	11	372	7.24	-0.0340611639441285	-0.00599332394025219
5	C	26	50	20120601	11	374	7.28	-0.0352245738022826	-0.00992758828902818
5	C	26	50	20120601	11	376	7.32	-0.0361648490445654	-0.0103217649642007
5	C	26	50	20120601	11	378	7.36	-0.0365796803088163	-0.0110211925657435
5	C	26	50	20120601	11	380	7.4	-0.0375051416640333	-0.0138788939112308
5	C	26	50	20120601	11	382	7.44	-0.0377283611327182	-0.0142749585615091
5	C	26	50	20120601	11	384	7.48	-0.0383128343848436	-0.0158325945923102
5	C	26	50	20120601	11	386	7.52	-0.0388124406810909	-0.0171850423773467
5	C	26	50	20120601	11	388	7.56	-0.0399644166225932	-0.0187062129114420
5	C	26	50	20120601	11	390	7.6	-0.0405264745897549	-0.0196480296465078
5	C	26	50	20120601	11	392	7.64	-0.0411878315621987	-0.0191091435685656
5	C	26	50	20120601	11	394	7.68	-0.0424234865201866	-0.0198515491202689
5	C	26	50	20120601	11	396	7.72	-0.0431746389827732	-0.0206198277090959
5	C	26	50	20120601	11	398	7.76	-0.0449683779678126	-0.0213634706976664
5	C	26	50	20120601	11	400	7.8	-0.0453408747490739	-0.0226096827598974
5	C	26	50	20120601	11	402	7.84	-0.0459301704694469	-0.0227218369664614
5	C	26	50	20120601	11	404	7.88	-0.0468771844393544	-0.0237237507068602
5	C	26	50	20120601	11	406	7.92	-0.0480094250305938	-0.0254026838349061
5	C	26	50	20120601	11	408	7.96	-0.0486613421275087	-0.0268073161003941
5	C	26	50	20120601	11	410	8	-0.0489982360823372	-0.0293238808503658
5	C	26	50	20120601	11	412	8.04	-0.0485769984306488	-0.0297668973909148
5	C	26	50	20120601	11	414	8.08	-0.0483424298981258	-0.0300106583115933
5	C	26	50	20120601	11	416	8.12	-0.0485449601295	-0.0317612984312125
5	C	26	50	20120601	11	418	8.16	-0.0487002966400843	-0.0338250044213479
5	C	26	50	20120601	11	420	8.2	-0.0487952610807976	-0.0366803723144572
5	C	26	50	20120601	11	422	8.24	-0.0489171804320098	-0.0382662572611668
5	C	26	50	20120601	11	424	8.28	-0.0486505941044347	-0.0407609370562608
5	C	26	50	20120601	11	426	8.32	-0.0481971335967275	-0.0424178933055474
5	C	26	50	20120601	11	428	8.36	-0.0478648924045192	-0.0437528119134782
5	C	26	50	20120601	11	430	8.4	-0.0476104188161058	-0.044011669563935
5	C	26	50	20120601	11	432	8.44	-0.0467126053360333	-0.0437970626558449
5	C	26	50	20120601	11	434	8.48	-0.0466363509407501	-0.0428191622617351
5	C	26	50	20120601	11	436	8.52	-0.0460838459862022	-0.0420630954070192
5	C	26	50	20120601	11	438	8.56	-0.0459120826779842	-0.0412655567395867
5	C	26	50	20120601	11	440	8.6	-0.045774903962434	-0.0409497628511088
5	C	26	50	20120601	11	442	8.64	-0.0449935509692228	-0.0405751376784362
5	C	26	50	20120601	11	444	8.68	-0.0438270934808419	-0.03861703172211
5	C	26	50	20120601	11	446	8.72	-0.0431784927147307	-0.0378672581177467
5	C	26	50	20120601	11	448	8.76	-0.0414652507656616	-0.0366768367805513
5	C	26	50	20120601	11	450	8.8	-0.0399144948838414	-0.0348361671184446
5	C	26	50	20120601	11	452	8.84	-0.0386005561341084	-0.0345151335687181
5	C	26	50	20120601	11	454	8.88	-0.0372382512805422	-0.0330184642845908
5	C	26	50	20120601	11	456	8.92	-0.0352948743584682	-0.0308244180085862
5	C	26	50	20120601	11	458	8.96	-0.0327590550908448	-0.0310412098766302
5	C	26	50	20120601	11	460	9	-0.0310388057135741	-0.0297296682188853
5	C	26	50	20120601	11	462	9.04	-0.0299748928506009	-0.028989893104408
5	C	26	50	20120601	11	464	9.08	-0.0283724474630759	-0.0284981710487708
5	C	26	50	20120601	11	466	9.12	-0.0267057260691411	-0.0286412187506049
5	C	26	50	20120601	11	468	9.16	-0.0252077910638755	-0.027684220432947
5	C	26	50	20120601	11	470	9.2	-0.0233216544357385	-0.0274904731749019
5	C	26	50	20120601	11	472	9.24	-0.0214425888754134	-0.026976265123623
5	C	26	50	20120601	11	474	9.28	-0.0197953836286393	-0.0265341112533471
5	C	26	50	20120601	11	476	9.32	-0.0174863264346746	-0.0268901395176745
5	C	26	50	20120601	11	478	9.36	-0.0161548443657004	-0.027556092684196
5	C	26	50	20120601	11	480	9.4	-0.0151816533027533	-0.0275991554871703
5	C	26	50	20120601	11	482	9.44	-0.0145565709081844	-0.0272341469667218
5	C	26	50	20120601	11	484	9.48	-0.0127598125771894	-0.0283615580186456
5	C	26	50	20120601	11	486	9.52	-0.0106275320785214	-0.0296856154664174
5	C	26	50	20120601	11	488	9.56	-0.0104127130383969	-0.0303954092533725
5	C	26	50	20120601	11	490	9.6	-0.00979378247282432	-0.0296312389549442
5	C	26	50	20120601	11	492	9.64	-0.00899758023720827	-0.0289381328880251
5	C	26	50	20120601	11	494	9.68	-0.00767818969419228	-0.0289191117156112
5	C	26	50	20120601	11	496	9.72	-0.0068019429709459	-0.028436864890842
5	C	26	50	20120601	11	498	9.76	-0.0051364236585391	-0.0271681739040371
5	C	26	50	20120601	11	500	9.8	-0.0035043504968824	-0.0275724268508414
5	C	26	50	20120601	11	502	9.84	-0.0016534702128554	-0.0264262491849449
5	C	26	50	20120601	11	504	9.88	0.0004315472685581	-0.0252269536576456
5	C	26	50	20120601	11	506	9.92	0.002503059010451	-0.0246795398719223
5	C	26	50	20120601	11	508	9.96	0.0043174030870941	-0.0247171084552067
5	C	26	50	20120601	11	510	10	0.0054768743604769	-0.0238536320804286
5	C	26	50	20120601	11	512	10.04	0.0065657106161667	-0.0237456943516008
5	C	26	50	20120601	11	514	10.08	0.0078913576399826	-0.0232057843830394
5	C	26	50	20120601	11	516	10.12	0.0091507607792166	-0.0229834240490935
5	C	26	50	20120601	11	518	10.16	0.0098170745701965	-0.0210634099350699
5	C	26	50	20120601	11	520	10.2	0.0108868352062502	-0.0210708557694758
5	C	26	50	20120601	11	522	10.24	0.0120750715834917	-0.0190059484049192
5	C	26	50	20120601	11	524	10.28	0.0132940529635792	-0.0183106503069785
5	C	26	50	20120601	11	526	10.32	0.0135949127568385	-0.0177877589844266
5	C	26	50	20120601	11	528	10.36	0.0135875517752463	-0.0166310807828295
5	C	26	50	20120601	11	530	10.4	0.0135868517395329	-0.0168375488918682
5	C	26	50	20120601	11	532	10.44	0.0131607633353255	-0.0162738292237706
5	C	26	50	20120601	11	534	10.48	0.012764408771267	-0.0166822046031093
5	C	26	50	20120601	11	536	10.52	0.0130313698654362	-0.0163593820732264
5	C	26	50	20120601	11	538	10.56	0.0129771489174548	-0.0161424982813008
5	C	26	50	20120601	11	540	10.6	0.0129464180567445	-0.0152909013004466
5	C	26	50	20120601	11	542	10.64	0.0134678385971914	-0.0140360696065530
5	C	26	50	20120601	11	544	10.68	0.0141007698770315	-0.0147097302369894
5	C	26	50	20120601	11	546	10.72	0.0144645056052739	-0.0137166694734910
5	C	26	50	20120601	11	548	10.76	0.0148291605723318	-0.0137307408984366
5	C	26	50	20120601	11	550	10.8	0.0147897040139415	-0.0135077194196504
5	C	26	50	20120601	11	552	10.84	0.0146388781375145	-0.0136069265010509
5	C	26	50	20120601	11	554	10.88	0.0151938155393897	-0.0135903802023711
5	C	26	50	20120601	11	556	10.92	0.015284608050094	-0.0133496810540552
5	C	26	50	20120601	11	558	10.96	0.016115953492735	-0.0133934509638107
5	C	26	50	20120601	11	560	11	0.0164305452996849	-0.0131208612996632
5	C	26	50	20120601	11	562	11.04	0.0164119483913397	-0.0125184770327704
5	C	26	50	20120601	11	564	11.08	0.0168674665797801	-0.0112615240185332
5	C	26	50	20120601	11	566	11.12	0.0170276262657189	-0.0108516142174794
5	C	26	50	20120601	11	568	11.16	0.017019989512482	-0.0100883631578666
5	C	26	50	20120601	11	570	11.2	0.0169165397903944	-0.0100751402610584
5	C	26	50	20120601	11	572	11.24	0.0164541626661766	-0.00888401888814967
5	C	26	50	20120601	11	574	11.28	0.0165989781349636	-0.00693919239717419
5	C	26	50	20120601	11	576	11.32	0.016208867323783	-0.00623738891684654
5	C	26	50	20120601	11	578	11.36	0.0162192617934664	-0.00505475282531204
5	C	26	50	20120601	11	580	11.4	0.016406150115734	-0.00340627478633184
5	C	26	50	20120601	11	582	11.44	0.0164860531820081	-0.00237262609359334
5	C	26	50	20120601	11	584	11.48	0.0165650370094666	-0.000173453293425062
5	C	26	50	20120601	11	586	11.52	0.0163804114288988	0.000767352278943636
5	C	26	50	20120601	11	588	11.56	0.0160482126630974	0.00289942064557732
5	C	26	50	20120601	11	590	11.6	0.0157669962962195	0.00394940350496122
5	C	26	50	20120601	11	592	11.64	0.0155025383600557	0.00611414020488571
5	C	26	50	20120601	11	594	11.68	0.0147590155796381	0.00646267313733257
5	C	26	50	20120601	11	596	11.72	0.0138121288889512	0.00815117342012792
5	C	26	50	20120601	11	598	11.76	0.0130071585292484	0.00818723586596844
5	C	26	50	20120601	11	600	11.8	0.0114864546856286	0.00932171798570413
5	C	26	50	20120601	11	602	11.84	0.0107569326194784	0.0107430733265672
5	C	26	50	20120601	11	604	11.88	0.0094712003592469	0.0116570088412508
5	C	26	50	20120601	11	606	11.92	0.0076441425026781	0.0126273361217340
5	C	26	50	20120601	11	608	11.96	0.0063373950289097	0.0135573371024862
5	C	26	50	20120601	11	610	12	0.0049227359892645	0.0150561418490927
5	C	26	50	20120601	11	612	12.04	0.0037301226210474	0.0161115765017595
5	C	26	50	20120601	11	614	12.08	0.0027650350018128	0.0171427078943570
5	C	26	50	20120601	11	616	12.12	0.0021297759115998	0.0192433750779010
5	C	26	50	20120601	11	618	12.16	0.0016444970278021	0.0205169366013654
5	C	26	50	20120601	11	620	12.2	0.0019448972016536	0.0218454276086553
5	C	26	50	20120601	11	622	12.24	0.002435028267033	0.0240845872972997
5	C	26	50	20120601	11	624	12.28	0.0027948890501145	0.0251687799827574
5	C	26	50	20120601	11	626	12.32	0.0030569286810866	0.0263208124928021
5	C	26	50	20120601	11	628	12.36	0.0030953387214406	0.0278684429626495
5	C	26	50	20120601	11	630	12.4	0.0032235513230054	0.0297402111809928
5	C	26	50	20120601	11	632	12.44	0.0028324576333989	0.0321387810223879
5	C	26	50	20120601	11	634	12.48	0.0021546109308179	0.0323348051642684
5	C	26	50	20120601	11	636	12.52	0.0012431007923937	0.0324918323671665
5	C	26	50	20120601	11	638	12.56	0.000343229631587900	0.0340838196453977
5	C	26	50	20120601	11	640	12.6	-0.000493206979877699	0.0339769758107604
5	C	26	50	20120601	11	642	12.64	-0.002260973932844	0.0342772133500522
5	C	26	50	20120601	11	644	12.68	-0.0033826574198402	0.0355861387127066
5	C	26	50	20120601	11	646	12.72	-0.0048009722015442	0.0357004071685464
5	C	26	50	20120601	11	648	12.76	-0.0064427327261031	0.0361970789716518
5	C	26	50	20120601	11	650	12.8	-0.007402700892242	0.0369949782635427
5	C	26	50	20120601	11	652	12.84	-0.00832462671355302	0.0372300205576091
5	C	26	50	20120601	11	654	12.88	-0.0101130411845300	0.0374756694533933
5	C	26	50	20120601	11	656	12.92	-0.0117379018570186	0.0383770184673718
5	C	26	50	20120601	11	658	12.96	-0.0126155627938273	0.0402705090060332
5	C	26	50	20120601	11	660	13	-0.0143109927230783	0.0410129004156009
5	C	26	50	20120601	11	662	13.04	-0.0153281658278152	0.0436616517072476
5	C	26	50	20120601	11	664	13.08	-0.0156327167184722	0.0458183981005447
5	C	26	50	20120601	11	666	13.12	-0.0159507026379718	0.0469400815875409
5	C	26	50	20120601	11	668	13.16	-0.0160134230094631	0.0483249502184948
5	C	26	50	20120601	11	670	13.2	-0.0155290548643503	0.0486196723248933
5	C	26	50	20120601	11	672	13.24	-0.0152200492009718	0.0480361678090582
5	C	26	50	20120601	11	674	13.28	-0.0151230341505930	0.0471671335749799
5	C	26	50	20120601	11	676	13.32	-0.0152119881836662	0.0465938113967939
5	C	26	50	20120601	11	678	13.36	-0.0153879870615036	0.0459317473175689
5	C	26	50	20120601	11	680	13.4	-0.0153397623790266	0.0457382829022363
5	C	26	50	20120601	11	682	13.44	-0.0155825121370080	0.0451473537651987
5	C	26	50	20120601	11	684	13.48	-0.0157342572522506	0.0445846381887304
5	C	26	50	20120601	11	686	13.52	-0.0157141047089868	0.044011669563935
5	C	26	50	20120601	11	688	13.56	-0.0162042711297053	0.0439825367645501
5	C	26	50	20120601	11	690	13.6	-0.0159265195860552	0.0428337710878344
5	C	26	50	20120601	11	692	13.64	-0.0162259085972096	0.042726856542519
5	C	26	50	20120601	11	694	13.68	-0.0158426567218065	0.0418357605768677
5	C	26	50	20120601	11	696	13.72	-0.0154230595578504	0.0420848035852016
5	C	26	50	20120601	11	698	13.76	-0.0153908154886283	0.0404672261125593
5	C	26	50	20120601	11	700	13.8	-0.0154287164120999	0.0402236985371186
5	C	26	50	20120601	11	702	13.84	-0.0154035434106897	0.0397021365753154
5	C	26	50	20120601	11	704	13.88	-0.0153338226820647	0.0385265008409147
5	C	26	50	20120601	11	706	13.92	-0.0154205846841163	0.0364024227809084
5	C	26	50	20120601	11	708	13.96	-0.0160201405238843	0.0346999217838455
5	C	26	50	20120601	11	710	14	-0.0161575313714689	0.0339903401289248
5	C	26	50	20120601	11	712	14.04	-0.0162949929297315	0.0332794149711199
5	C	26	50	20120601	11	714	14.08	-0.0171289546674630	0.0314410787613911
5	C	26	50	20120601	11	716	14.12	-0.0179164594896704	0.0305294059884073
5	C	26	50	20120601	11	718	14.16	-0.018648032165486	0.0311858839240609
5	C	26	50	20120601	11	720	14.2	-0.0191623816381211	0.0299846509241812
5	C	26	50	20120601	11	722	14.24	-0.0200447801903638	0.0276829476407408
5	C	26	50	20120601	11	724	14.28	-0.0197407242744536	0.0260212467049525
5	C	26	50	20120601	11	726	14.32	-0.0193843424567356	0.0247306354079308
5	C	26	50	20120601	11	728	14.36	-0.0192543762303535	0.0231782531805138
5	C	26	50	20120601	11	730	14.4	-0.0194475578029737	0.0218860862485735
5	C	26	50	20120601	11	732	14.44	-0.0199631093571368	0.0196341632825287
5	C	26	50	20120601	11	734	14.48	-0.0202405214895319	0.0174717458928465
5	C	26	50	20120601	11	736	14.52	-0.0196938006684541	0.0151822614145851
5	C	26	50	20120601	11	738	14.56	-0.0190984662561697	0.0129254099142754
5	C	26	50	20120601	11	740	14.6	-0.0189012046774221	0.0135677245011018
5	C	26	50	20120601	11	742	14.64	-0.0180117421284353	0.0132128346786921
5	C	26	50	20120601	11	744	14.68	-0.0175112307355080	0.0122431296521763
5	C	26	50	20120601	11	746	14.72	-0.0167733789514755	0.0117803989745679
5	C	26	50	20120601	11	748	14.76	-0.0158166564054623	0.0100426345623273
5	C	26	50	20120601	11	750	14.8	-0.0143738262316546	0.00914858996139842
5	C	26	50	20120601	11	752	14.84	-0.0136882437808873	0.00889424365220562
5	C	26	50	20120601	11	754	14.88	-0.0131519669269676	0.00729143764022226
5	C	26	50	20120601	11	756	14.92	-0.0124950364429741	0.00749796938887123
5	C	26	50	20120601	11	758	14.96	-0.0124688452077990	0.00750741633546788
5	C	26	50	20120601	11	760	15	-0.0118713046223573	0.00735108209721535
5	C	26	50	20120601	11	762	15.04	-0.0117660878404235	0.00626936499259857
5	C	26	50	20120601	11	764	15.08	-0.0115985961642706	0.00662203520682214
5	C	26	50	20120601	11	766	15.12	-0.0109782874475815	0.00592204969802893
5	C	26	50	20120601	11	768	15.16	-0.0108580488891882	0.00461952860149171
5	C	26	50	20120601	11	770	15.2	-0.0116654941226251	0.00289319810590288
5	C	26	50	20120601	11	772	15.24	-0.0123035589976966	0.00119061225602628
5	C	26	50	20120601	11	774	15.28	-0.0130567196435418	0.00076928268045628
5	C	26	50	20120601	11	776	15.32	-0.0137643638258821	-0.000556005133114794
5	C	26	50	20120601	11	778	15.36	-0.0139877784560387	-0.00220189233284873
5	C	26	50	20120601	11	780	15.4	-0.0136560279959365	-0.0039051103361877
5	C	26	50	20120601	11	782	15.44	-0.0134474456376221	-0.00562931951143298
5	C	26	50	20120601	11	784	15.48	-0.0127346678600504	-0.00795854339079709
5	C	26	50	20120601	11	786	15.52	-0.0116226010252783	-0.00916512211794257
5	C	26	50	20120601	11	788	15.56	-0.0107631693012886	-0.0090523951548858
5	C	26	50	20120601	11	790	15.6	-0.00985227434576406	-0.00904730398606126
5	C	26	50	20120601	11	792	15.64	-0.00942716174891471	-0.00935051137383406
5	C	26	50	20120601	11	794	15.68	-0.00842213744578543	-0.00817040743168298
5	C	26	50	20120601	11	796	15.72	-0.00822694981122704	-0.00699799822552478
5	C	26	50	20120601	11	798	15.76	-0.00824698638897874	-0.00572346370828015
5	C	26	50	20120601	11	800	15.8	-0.00790825395651914	-0.00559714615288899
5	C	26	50	20120601	11	802	15.84	-0.00786331732057473	-0.00487164752432378
5	C	26	50	20120601	11	804	15.88	-0.0072034169881002	-0.00306206227631804
5	C	26	50	20120601	11	806	15.92	-0.00749996342999421	-0.00273201311513141
5	C	26	50	20120601	11	808	15.96	-0.00718181487593495	-0.00237702429777232
5	C	26	50	20120601	11	810	16	-0.00722273514536221	-0.00147728041618712
5	C	26	50	20120601	11	812	16.04	-0.00739043966065623	-5.78130504298125e-05
5	C	26	50	20120601	11	814	16.08	-0.00731787636277086	0.00166544860172867
5	C	26	50	20120601	11	816	16.12	-0.00748326156782258	0.00381993932439378
5	C	26	50	20120601	11	818	16.16	-0.00729253365573314	0.00438312866240543
5	C	26	50	20120601	11	820	16.2	-0.0070647462772417	0.00532328369653544
5	C	26	50	20120601	11	822	16.24	-0.00736709806580926	0.00794112735077646
5	C	26	50	20120601	11	824	16.28	-0.0067128404454486	0.00860972509665959
5	C	26	50	20120601	11	826	16.32	-0.0062204190612049	0.00953194153885768
5	C	26	50	20120601	11	828	16.36	-0.0053124578917155	0.0100981565867860
5	C	26	50	20120601	11	830	16.4	-0.0037807585376483	0.0110195520780111
5	C	26	50	20120601	11	832	16.44	-0.0030551043455912	0.0116439061525954
5	C	26	50	20120601	11	834	16.48	-0.0016893770952041	0.0110958771839724
5	C	26	50	20120601	11	836	16.52	-0.0014288930991506	0.0109346709799975
5	C	26	50	20120601	11	838	16.56	-0.0006567607783661	0.0107184660105819
5	C	26	50	20120601	11	840	16.6	0.000235417060660398	0.0102413598521119
5	C	26	50	20120601	11	842	16.64	0.00151208421195710	0.0104032307364611
5	C	26	50	20120601	11	844	16.68	0.0024087804633154	0.00958983166392664
5	C	26	50	20120601	11	846	16.72	0.0026176527354101	0.00932835064731166
5	C	26	50	20120601	11	848	16.76	0.0021116259095895	0.00882717457401007
5	C	26	50	20120601	11	850	16.8	0.0019168887020508	0.00971077520778078
5	C	26	50	20120601	11	852	16.84	0.0013857666565659	0.0100900107166668
5	C	26	50	20120601	11	854	16.88	0.0011898980781773	0.0105395892081451
5	C	26	50	20120601	11	856	16.92	0.000148492424049101	0.0110454321862026
5	C	26	50	20120601	11	858	16.96	4.36779858738988e-05	0.0120078257286009
5	C	26	50	20120601	11	860	17	-0.000407300577031301	0.0126507130719201
5	C	26	50	20120601	11	862	17.04	-0.0008228813744703	0.0125660865323477
5	C	26	50	20120601	11	864	17.08	-0.001484125209829	0.0132472707789359
5	C	26	50	20120601	11	866	17.12	-0.0021136743979347	0.0142892046418296
5	C	26	50	20120601	11	868	17.16	-0.0022489708659441	0.0149587909937035
5	C	26	50	20120601	11	870	17.2	-0.0026085777269804	0.0159000638929439
5	C	26	50	20120601	11	872	17.24	-0.0038663750267143	0.0161619720020547
5	C	26	50	20120601	11	874	17.28	-0.0051823785282484	0.0168709950426182
5	C	26	50	20120601	11	876	17.32	-0.0056111610092921	0.0170013784620012
5	C	26	50	20120601	11	878	17.36	-0.0058113500101139	0.0187842138604747
5	C	26	50	20120601	11	880	17.4	-0.0056095912322379	0.0185022691736122
5	C	26	50	20120601	11	882	17.44	-0.0049182387901362	0.0178533431383816
5	C	26	50	20120601	11	884	17.48	-0.0046943263568057	0.0179162332155004
5	C	26	50	20120601	11	886	17.52	-0.0038971271006281	0.0180333230273971
5	C	26	50	20120601	11	888	17.56	-0.0036298973058821	0.0186840592559874
5	C	26	50	20120601	11	890	17.6	-0.0031746761022898	0.0176132308886941
5	C	26	50	20120601	11	892	17.64	-0.0021991233026936	0.0186744284616277
5	C	26	50	20120601	11	894	17.68	-0.001711403471438	0.0177942643668135
5	C	26	50	20120601	11	896	17.72	-0.000306111475323199	0.0180021657812976
5	C	26	50	20120601	11	898	17.76	0.0016620113556653	0.0179706670026229
5	C	26	50	20120601	11	900	17.8	0.0034471667714878	0.0181638549392041
5	C	26	50	20120601	11	902	17.84	0.0045239984753534	0.0180433144462152
5	C	26	50	20120601	11	904	17.88	0.0063451095638925	0.0173582411123305
5	C	26	50	20120601	11	906	17.92	0.0069866604753952	0.0166044016439753
5	C	26	50	20120601	11	908	17.96	0.008195784786953	0.0155546592008970
5	C	26	50	20120601	11	910	18	0.0096146581830141	0.0144322049675093
5	C	26	50	20120601	11	912	18.04	0.0108270776121721	0.0133469233376085
5	C	26	50	20120601	11	914	18.08	0.0123798841036578	0.0126869098680490
5	C	26	50	20120601	11	916	18.12	0.0136017646215482	0.0122944656044905
5	C	26	50	20120601	11	918	18.16	0.0143436610563691	0.0114177946171754
5	C	26	50	20120601	11	920	18.2	0.0138619092063467	0.0113256586035868
5	C	26	50	20120601	11	922	18.24	0.0137159623667098	0.0101589324146290
5	C	26	50	20120601	11	924	18.28	0.0138043507143581	0.00993576951448653
5	C	26	50	20120601	11	926	18.32	0.0141063560206029	0.00848909975085697
5	C	26	50	20120601	11	928	18.36	0.0141051539390749	0.00664687445383166
5	C	26	50	20120601	11	930	18.4	0.0143365192778791	0.00692660589646906
5	C	26	50	20120601	11	932	18.44	0.0137887236544939	0.00621179165136758
5	C	26	50	20120601	11	934	18.48	0.0134237151340454	0.00634967747369895
5	C	26	50	20120601	11	936	18.52	0.012782864258256	0.00604300526269835
5	C	26	50	20120601	11	938	18.56	0.0116567967092164	0.00509696710014887
5	C	26	50	20120601	11	940	18.6	0.0105431742395257	0.00394883781953627
5	C	26	50	20120601	11	942	18.64	0.0096097932883595	0.00216240324754658
5	C	26	50	20120601	11	944	18.68	0.0088041865325537	0.00110393510678843
5	C	26	50	20120601	11	946	18.72	0.006956375091957	0.000237587878478678
5	C	26	50	20120601	11	948	18.76	0.0056461062264183	-0.00100494015742232
5	C	26	50	20120601	11	950	18.8	0.0044067601710326	-0.0017481800951275
5	C	26	50	20120601	11	952	18.84	0.0020259316387775	-0.00184816499398728
5	C	26	50	20120601	11	954	18.88	0.0014218503156099	-0.00206630743598334
5	C	26	50	20120601	11	956	18.92	0.0009794843132996	-0.00181104188797499
5	C	26	50	20120601	11	958	18.96	0.000802849039359201	-0.00183451783311038
5	C	26	50	20120601	11	960	19	0.000121410234329700	-0.00126466047815214
5	C	26	50	20120601	11	962	19.04	-8.20243866176996e-05	-0.00107678220639088
5	C	26	50	20120601	11	964	19.08	-0.0004748999853127	-0.00221084713312567
5	C	26	50	20120601	11	966	19.12	-0.000841810623002599	-0.00120441498039505
5	C	26	50	20120601	11	968	19.16	-0.00126812530138	-0.00017720095936535
5	C	26	50	20120601	11	970	19.2	-0.0021417345163325	0.000964260304300657
5	C	26	50	20120601	11	972	19.24	-0.0026479805452552	0.000757742697787315
5	C	26	50	20120601	11	974	19.28	-0.0029626218496798	0.00104551394452680
5	C	26	50	20120601	11	976	19.32	-0.0034913609453121	0.00137187907938345
5	C	26	50	20120601	11	978	19.36	-0.0044653863942609	0.000891513158652188
5	C	26	50	20120601	11	980	19.4	-0.005045624076767	0.00151057100344538
5	C	26	50	20120601	11	982	19.44	-0.0064040539851722	0.00312852324268176
5	C	26	50	20120601	11	984	19.48	-0.00796603165160989	0.00411463314652108
5	C	26	50	20120601	11	986	19.52	-0.00898956871737742	0.00498936666125571
5	C	26	50	20120601	11	988	19.56	-0.0110073997408697	0.00482888453462474
5	C	26	50	20120601	11	990	19.6	-0.0132853102953367	0.00443661846197506
5	C	26	50	20120601	11	992	19.64	-0.014669078668139	0.00506166125856423
5	C	26	50	20120601	11	994	19.68	-0.0157007686750936	0.0044135059697252
5	C	26	50	20120601	11	996	19.72	-0.0163616306727906	0.00331006583768359
5	C	26	50	20120601	11	998	19.76	-0.016553900077663	0.00284111969146849
5	C	26	50	20120601	11	1000	19.8	-0.0166673341475009	0.00263931141611785
5	C	26	50	20120601	11	1002	19.84	-0.0173628479130099	0.00165125343309635
5	C	26	50	20120601	11	1004	19.88	-0.0170898406315976	0.000384408419254418
5	C	26	50	20120601	11	1006	19.92	-0.0176091650247024	1.19614183105516e-05
5	C	26	50	20120601	11	1008	19.96	-0.0181463229336714	-0.00186385145082112
5	C	26	50	20120601	11	1010	20	-0.0177094044820034	-0.002758112426425
5	C	26	50	20120601	11	1012	20.04	-0.0176869679838363	-0.0037605989233166
5	C	26	50	20120601	11	1014	20.08	-0.0174729267611712	-0.00518635246835866
5	C	26	50	20120601	11	1016	20.12	-0.0175151268938724	-0.00619071279822041
5	C	26	50	20120601	11	1018	20.16	-0.0175498316946930	-0.00609191583875303
5	C	26	50	20120601	11	1020	20.2	-0.0177919945540460	-0.00733187707703832
5	C	26	50	20120601	11	1022	20.24	-0.0185644026464751	-0.00631826071941084
5	C	26	50	20120601	11	1024	20.28	-0.0190214199012916	-0.00672983929246828
5	C	26	50	20120601	11	1026	20.32	-0.0201391577324488	-0.006749694850884
5	C	26	50	20120601	11	1028	20.36	-0.0206928011289144	-0.00676292481876
5	C	26	50	20120601	11	1030	20.4	-0.0211775581827569	-0.00683440624327015
5	C	26	50	20120601	11	1032	20.44	-0.0216670387098976	-0.006239213252342
5	C	26	50	20120601	11	1034	20.48	-0.0218141664178591	-0.00666682193612894
5	C	26	50	20120601	11	1036	20.52	-0.0217496987855115	-0.00505042603891795
5	C	26	50	20120601	11	1038	20.56	-0.0213571689620325	-0.00502526788675012
5	C	26	50	20120601	11	1040	20.6	-0.0218367796927214	-0.00430538227181397
5	C	26	50	20120601	11	1042	20.64	-0.0218756543022307	-0.00355442284937857
5	C	26	50	20120601	11	1044	20.68	-0.0222516745965827	-0.00375811697851464
5	C	26	50	20120601	11	1046	20.72	-0.0232768592211503	-0.00181328341647135
5	C	26	50	20120601	11	1048	20.76	-0.0238338613748266	-0.000318106127652392
5	C	26	50	20120601	11	1050	20.8	-0.0239878763028369	0.00093810442446457
5	C	26	50	20120601	11	1052	20.84	-0.0246337264235692	0.00169052967925736
5	C	26	50	20120601	11	1054	20.88	-0.0252102800797453	0.00290223493056644
5	C	26	50	20120601	11	1056	20.92	-0.025212245836597	0.00356132916131042
5	C	26	50	20120601	11	1058	20.96	-0.0253761673306117	0.00488705538108583
5	C	26	50	20120601	11	1060	21	-0.025176013685129	0.00515247498247202
5	C	26	50	20120601	11	1062	21.04	-0.0252244575707081	0.00537553181659731
5	C	26	50	20120601	11	1064	21.08	-0.0251453252508255	0.00556126755481158
5	C	26	50	20120601	11	1066	21.12	-0.0245144940781255	0.0043406810423308
5	C	26	50	20120601	11	1068	21.16	-0.0240511340754818	0.00517515896801248
5	C	26	50	20120601	11	1070	21.2	-0.0236511520536358	0.0050969812422845
5	C	26	50	20120601	11	1072	21.24	-0.0231673566650158	0.0047713656406159
5	C	26	50	20120601	11	1074	21.28	-0.0216893790415424	0.0064638370350944
5	C	26	50	20120601	11	1076	21.32	-0.0214739773454302	0.00704156024588656
5	C	26	50	20120601	11	1078	21.36	-0.0208176620443363	0.00721439835641199
5	C	26	50	20120601	11	1080	21.4	-0.0195078527982054	0.00822860868373566
5	C	26	50	20120601	11	1082	21.44	-0.0187905636793698	0.0102954676630083
5	C	26	50	20120601	11	1084	21.48	-0.0173995715036909	0.0111106769289026
5	C	26	50	20120601	11	1086	21.52	-0.0166566002665625	0.0120521471816457
5	C	26	50	20120601	11	1088	21.56	-0.0153928590272259	0.0121646195862612
5	C	26	50	20120601	11	1090	21.6	-0.0139791121553284	0.0136384281081527
5	C	26	50	20120601	11	1092	21.64	-0.0127074371779069	0.0134689911812448
5	C	26	50	20120601	11	1094	21.68	-0.0108699494963155	0.0146460411292079
5	C	26	50	20120601	11	1096	21.72	-0.0091461150876643	0.0141005294607259
5	C	26	50	20120601	11	1098	21.76	-0.00754504148729485	0.0135390442500569
5	C	26	50	20120601	11	1100	21.8	-0.0072743327271854	0.0150096566492975
5	C	26	50	20120601	11	1102	21.84	-0.0063282238539578	0.0152168389361851
5	C	26	50	20120601	11	1104	21.88	-0.0059552533111531	0.0143906129466399
5	C	26	50	20120601	11	1106	21.92	-0.0054848575960366	0.0149178034784213
5	C	26	50	20120601	11	1108	21.96	-0.0052225846198267	0.0146517121255930
5	C	26	50	20120601	11	1110	22	-0.0050608480857659	0.0153428877909994
5	C	26	50	20120601	11	1112	22.04	-0.0053260979815246	0.0147440532001482
5	C	26	50	20120601	11	1114	22.08	-0.005376295491921	0.0149728658834723
5	C	26	50	20120601	11	1116	22.12	-0.0055847576420826	0.0155635899595434
5	C	26	50	20120601	11	1118	22.16	-0.0053532720951256	0.0157730562013343
5	C	26	50	20120601	11	1120	22.2	-0.0056777138995374	0.0160010486407922
5	C	26	50	20120601	11	1122	22.24	-0.0055690457294047	0.0163708089188103
5	C	26	50	20120601	11	1124	22.28	-0.005459925010932	0.0167774518865351
5	C	26	50	20120601	11	1126	22.32	-0.0052730649729356	0.0163592265097345
5	C	26	50	20120601	11	1128	22.36	-0.0047812934198238	0.0172887395868076
5	C	26	50	20120601	11	1130	22.4	-0.0047051945880325	0.0170927154449271
5	C	26	50	20120601	11	1132	22.44	-0.0052984783906515	0.0152674112131756
5	C	26	50	20120601	11	1134	22.48	-0.0056320772278796	0.0154701952958843
5	C	26	50	20120601	11	1136	22.52	-0.0052664605955993	0.0157466316209213
5	C	26	50	20120601	11	1138	22.56	-0.0051068383108143	0.0146160103042109
5	C	26	50	20120601	11	1140	22.6	-0.0043801941692635	0.0143737343077730
5	C	26	50	20120601	11	1142	22.64	-0.0034859833982411	0.0140228643874143
5	C	26	50	20120601	11	1144	22.68	-0.0030119093136489	0.0127310920210579
5	C	26	50	20120601	11	1146	22.72	-0.0019223970638763	0.0117958704709402
5	C	26	50	20120601	11	1148	22.76	-0.00100437447199740	0.0114319367527991
5	C	26	50	20120601	11	1150	22.8	4.97944595310995e-05	0.00989707663142
5	C	26	50	20120601	11	1152	22.84	0.000959466120324201	0.00910252195460412
5	C	26	50	20120601	11	1154	22.88	0.0017087871763476	0.00720287958694646
5	C	26	50	20120601	11	1156	22.92	0.0021470590303948	0.00603162084352125
5	C	26	50	20120601	11	1158	22.96	0.0024122099312041	0.00543144274978573
5	C	26	50	20120601	11	1160	23	0.0018294973749639	0.00444197408873577
5	C	26	50	20120601	11	1162	23.04	0.0013476748142634	0.00293640233023337
5	C	26	50	20120601	11	1164	23.08	0.000303065966416501	0.00261629509039022
5	C	26	50	20120601	11	1166	23.12	-0.000260498138189201	0.00122074914704045
5	C	26	50	20120601	11	1168	23.16	-0.000723370237153898	0.000668640172289998
5	C	26	50	20120601	11	1170	23.2	-0.0019525480970261	-0.000804489527091559
5	C	26	50	20120601	11	1172	23.24	-0.0031124719187489	-0.00136704954006795
5	C	26	50	20120601	11	1174	23.28	-0.0040045154074869	-0.00120041275601353
5	C	26	50	20120601	11	1176	23.32	-0.004805716888046	-0.00098414414698763
5	C	26	50	20120601	11	1178	23.36	-0.0059114763303299	-0.000256347421383560
5	C	26	50	20120601	11	1180	23.4	-0.00729682579389494	-0.00123939555286035
5	C	26	50	20120601	11	1182	23.44	-0.00817295938005632	-0.000190459211512597
5	C	26	50	20120601	11	1184	23.48	-0.00974786295845406	-0.000489685588107307
5	C	26	50	20120601	11	1186	23.52	-0.0123661945163741	2.54558441227168e-07
5	C	26	50	20120601	11	1188	23.56	-0.0139806536481114	-0.00110167943615645
5	C	26	50	20120601	11	1190	23.6	-0.0156732282801800	-0.00124919746706115
5	C	26	50	20120601	11	1192	23.64	-0.0173945510455444	-0.00322990114190048
5	C	26	50	20120601	11	1194	23.68	-0.0179808698463687	-0.0039021899851814
5	C	26	50	20120601	11	1196	23.72	-0.0188342133809724	-0.00511233960157187
5	C	26	50	20120601	11	1198	23.76	-0.0192323922805264	-0.00764841342763648
5	C	26	50	20120601	11	1200	23.8	-0.0187365619344906	-0.0085713504116446
5	C	26	50	20120601	11	1202	23.84	-0.0184276057685867	-0.00902352398500996
5	C	26	50	20120601	11	1204	23.88	-0.0178706106859783	-0.00923764298942106
5	C	26	50	20120601	11	1206	23.92	-0.0175921873908861	-0.00953384294899229
5	C	26	50	20120601	11	1208	23.96	-0.0167775933078914	-0.0107194842443469
5	C	26	50	20120601	11	1210	24	-0.0166689251377586	-0.0100970040027327
5	C	26	50	20120601	11	1212	24.04	-0.0166655593094802	-0.0107276442566017
5	C	26	50	20120601	11	1214	24.08	-0.0165629369023266	-0.0109043290280168
5	C	26	50	20120601	11	1216	24.12	-0.0167691716661274	-0.0114697316102536
5	C	26	50	20120601	11	1218	24.16	-0.0167569316477451	-0.0113722569404670
5	C	26	50	20120601	11	1220	24.2	-0.0173098467242261	-0.0105972820504222
5	C	26	50	20120601	11	1222	24.24	-0.0174838515609405	-0.0109682019835614
5	C	26	50	20120601	11	1224	24.28	-0.0187045794947775	-0.0107602065238754
5	C	26	50	20120601	11	1226	24.32	-0.0188329335176985	-0.00951230447643735
5	C	26	50	20120601	11	1228	24.36	-0.0188945720158145	-0.00853135645210069
5	C	26	50	20120601	11	1230	24.4	-0.0193051535683105	-0.00771349553577689
5	C	26	50	20120601	11	1232	24.44	-0.0193365986068699	-0.00845473436129131
5	C	26	50	20120601	11	1234	24.48	-0.0196097610275100	-0.00715548929047134
5	C	26	50	20120601	11	1236	24.52	-0.0197979362841194	-0.00731409334149148
5	C	26	50	20120601	11	1238	24.56	-0.0214684689836048	-0.00648637535663794
5	C	26	50	20120601	11	1240	24.6	-0.0222449705171902	-0.00650616091148232
5	C	26	50	20120601	11	1242	24.64	-0.0237605697569566	-0.00601749285003314
5	C	26	50	20120601	11	1244	24.68	-0.0239444422688025	-0.00587702255241653
5	C	26	50	20120601	11	1246	24.72	-0.0240653469217837	-0.00497303956567812
5	C	26	50	20120601	11	1248	24.76	-0.0237176130199995	-0.0048964528302078
5	C	26	50	20120601	11	1250	24.8	-0.0232796169375970	-0.00434454184535608
5	C	26	50	20120601	11	1252	24.84	-0.0227822733830494	-0.00364895383363506
5	C	26	50	20120601	11	1254	24.88	-0.0226331021364903	-0.00345666321555919
5	C	26	50	20120601	11	1256	24.92	-0.0233248505583895	-0.00165806640693309
5	C	26	50	20120601	11	1258	24.96	-0.0232857192691186	-0.000166721636868164
5	C	26	50	20120601	11	1260	25	-0.0243619287190167	0.000757389144396723
5	C	26	50	20120601	11	1262	25.04	-0.0248904839668859	0.00162495966743793
5	C	26	50	20120601	11	1264	25.08	-0.0259804678568815	0.0026693775964539
5	C	26	50	20120601	11	1266	25.12	-0.0262753525978397	0.00258866135738145
5	C	26	50	20120601	11	1268	25.16	-0.0270587137743094	0.0047009873026844
5	C	26	50	20120601	11	1270	25.2	-0.0275549754554818	0.00550792341923887
5	C	26	50	20120601	11	1272	25.24	-0.0271765672615298	0.00611232294045807
5	C	26	50	20120601	11	1274	25.28	-0.0268622087998177	0.00595376838691261
5	C	26	50	20120601	11	1276	25.32	-0.0265786801937653	0.00591089650276927
5	C	26	50	20120601	11	1278	25.36	-0.0262078663266433	0.00618469531951251
5	C	26	50	20120601	11	1280	25.4	-0.0260953585666887	0.00540271300126612
5	C	26	50	20120601	11	1282	25.44	-0.0261564879479223	0.00463939830204306
5	C	26	50	20120601	11	1284	25.48	-0.0260793779534339	0.00571157724328841
5	C	26	50	20120601	11	1286	25.52	-0.0251002259803214	0.00544933255134975
5	C	26	50	20120601	11	1288	25.56	-0.0249977944919987	0.0050982964608975
5	C	26	50	20120601	11	1290	25.6	-0.0246003509834972	0.00539100331296967
5	C	26	50	20120601	11	1292	25.64	-0.02379434471236	0.00607176683102312
5	C	26	50	20120601	11	1294	25.68	-0.0229763275254376	0.00592854305960056
5	C	26	50	20120601	11	1296	25.72	-0.0222545786841330	0.00638444803545025
5	C	26	50	20120601	11	1298	25.76	-0.0215443910387008	0.00672481883432186
5	C	26	50	20120601	11	1300	25.8	-0.0205313191532948	0.00656405103655128
5	C	26	50	20120601	11	1302	25.84	-0.0197721410287417	0.00734684652759604
5	C	26	50	20120601	11	1304	25.88	-0.0197977100099494	0.00674084187398355
5	C	26	50	20120601	11	1306	25.92	-0.0198046396564051	0.00721094060425199
5	C	26	50	20120601	11	1308	25.96	-0.0191895557517221	0.00665048776948353
5	C	26	50	20120601	11	1310	26	-0.0185396326959301	0.00653356766321433
5	C	26	50	20120601	11	1312	26.04	-0.0180266832947218	0.00675575475599877
5	C	26	50	20120601	11	1314	26.08	-0.0179977696984391	0.00707868335189885
5	C	26	50	20120601	11	1316	26.12	-0.0184037621279251	0.00632031132907628
5	C	26	50	20120601	11	1318	26.16	-0.0184490452461923	0.00651882448682659
5	C	26	50	20120601	11	1320	26.2	-0.0183857945446152	0.00690570382001719
5	C	26	50	20120601	11	1322	26.24	-0.0183011467918393	0.00615609285021352
5	C	26	50	20120601	11	1324	26.28	-0.0183992861420002	0.00641494342960248
5	C	26	50	20120601	11	1326	26.32	-0.0181791143035422	0.00614248811574349
5	C	26	50	20120601	11	1328	26.36	-0.0179994172572392	0.00626718639660574
5	C	26	50	20120601	11	1330	26.4	-0.0176068952119348	0.00594125966795342
5	C	26	50	20120601	11	1332	26.44	-0.0176174876715169	0.00550479093619821
5	C	26	50	20120601	11	1334	26.48	-0.0171204340307497	0.00549353379624172
5	C	26	50	20120601	11	1336	26.52	-0.0170910325307879	0.00505799844543768
5	C	26	50	20120601	11	1338	26.56	-0.0166948193880857	0.00588547601398561
5	C	26	50	20120601	11	1340	26.6	-0.0152473010963187	0.00405897677177389
5	C	26	50	20120601	11	1342	26.64	-0.0139842457505598	0.004598958865227
5	C	26	50	20120601	11	1344	26.68	-0.0129646041360499	0.00390472779141908
5	C	26	50	20120601	11	1346	26.72	-0.0113946510122272	0.00311659435128314
5	C	26	50	20120601	11	1348	26.76	-0.0102230245732758	0.00358343331929031
5	C	26	50	20120601	11	1350	26.8	-0.00973613205695417	0.00336730613162064
5	C	26	50	20120601	11	1352	26.84	-0.00873737908386723	0.00463285049324927
5	C	26	50	20120601	11	1354	26.88	-0.00774783264107134	0.00420780153601022
5	C	26	50	20120601	11	1356	26.92	-0.00691567402563196	0.0053217139194812
5	C	26	50	20120601	11	1358	26.96	-0.0063624336800316	0.0065130474244243
5	C	26	50	20120601	11	1360	27	-0.0054229221130725	0.00858213379005769
5	C	26	50	20120601	11	1362	27.04	-0.0052229805996242	0.00957352578155248
5	C	26	50	20120601	11	1364	27.08	-0.0043925487389444	0.0118499796960502
5	C	26	50	20120601	11	1366	27.12	-0.0040299832724249	0.0127165072365891
5	C	26	50	20120601	11	1368	27.16	-0.0031512496546291	0.0118971705884130
5	C	26	50	20120601	11	1370	27.2	-0.0026692291040299	0.0124025539470627
5	C	26	50	20120601	11	1372	27.24	-0.002542862051164	0.0118503671905663
5	C	26	50	20120601	11	1374	27.28	-0.002694182902338	0.0119594030562252
5	C	26	50	20120601	11	1376	27.32	-0.0024954010440108	0.0111955014583738
5	C	26	50	20120601	11	1378	27.36	-0.0024438458885945	0.0104928423788409
5	C	26	50	20120601	11	1380	27.4	-0.0024826943351529	0.0114386259829492
5	C	26	50	20120601	11	1382	27.44	-0.0021721259657879	0.0100840851618404
5	C	26	50	20120601	11	1384	27.48	-0.0025569264050418	0.00955912201641971
5	C	26	50	20120601	11	1386	27.52	-0.002301455796067	0.00885294154511652
5	C	26	50	20120601	11	1388	27.56	-0.0017978543465059	0.00780911051472893
5	C	26	50	20120601	11	1390	27.6	-0.0016754541626825	0.00515823790273868
5	C	26	50	20120601	11	1392	27.64	-0.000807317954216298	0.00425573630470686
5	C	26	50	20120601	11	1394	27.68	-0.000741747942396901	0.00284454208828943
5	C	26	50	20120601	11	1396	27.72	-6.75286976032988e-05	0.000166099382900718
5	C	26	50	20120601	11	1398	27.76	-0.000105005357006201	-0.000553311056278474
5	C	26	50	20120601	11	1400	27.8	0.000482388246125402	-0.000845982553011589
5	C	26	50	20120601	11	1402	27.84	0.0004876915469843	-0.00262315402616774
5	C	26	50	20120601	11	1404	27.88	0.0006367496564584	-0.00334030172364713
5	C	26	50	20120601	11	1406	27.92	0.0008462512535884	-0.00394948835777497
5	C	26	50	20120601	11	1408	27.96	0.00125603377542160	-0.00363219540292094
5	C	26	50	20120601	11	1410	28	0.00204410428305400	-0.00319131432485113
5	C	26	50	20120601	11	1412	28.04	0.0024534483986829	-0.0032620957136479
5	C	26	50	20120601	11	1414	28.08	0.0031646563992004	-0.00322956880171332
5	C	26	50	20120601	11	1416	28.12	0.0044155990057975	-0.00239850620178477
5	C	26	50	20120601	11	1418	28.16	0.0046806933380643	-0.00217343411333309
5	C	26	50	20120601	11	1420	28.2	0.0051192409637562	-0.00228204571492335
5	C	26	50	20120601	11	1422	28.24	0.0051869110827158	-0.00105090209819945
5	C	26	50	20120601	11	1424	28.28	0.0057147662948715	-9.35502271509816e-05
5	C	26	50	20120601	11	1426	28.32	0.0056731884161378	-6.29325035256083e-06
5	C	26	50	20120601	11	1428	28.36	0.0056569956708486	0.000827032091275784
5	C	26	50	20120601	11	1430	28.4	0.0054797240008051	0.00105903382618309
5	C	26	50	20120601	11	1432	28.44	0.0055136651263021	0.00284886251072248
5	C	26	50	20120601	11	1434	28.48	0.0059306459951678	0.00359408234741498
5	C	26	50	20120601	11	1436	28.52	0.005980850576632	0.0041259680682235
5	C	26	50	20120601	11	1438	28.56	0.0060816840036292	0.00462560971980992
5	C	26	50	20120601	11	1440	28.6	0.006251389631114	0.00676276925526814
5	C	26	50	20120601	11	1442	28.64	0.0062955838049382	0.00729514995082349
5	C	26	50	20120601	11	1444	28.68	0.0065365375116953	0.0099384848045263
5	C	26	50	20120601	11	1446	28.72	0.0067733617148503	0.0109823724034563
5	C	26	50	20120601	11	1448	28.76	0.0068585185845086	0.0130271625800882
5	C	26	50	20120601	11	1450	28.8	0.0071482980145066	0.0145996195690230
5	C	26	50	20120601	11	1452	28.84	0.0077181624405327	0.0167389640644351
5	C	26	50	20120601	11	1454	28.88	0.0081808648338699	0.0170164610496439
5	C	26	50	20120601	11	1456	28.92	0.0089142477030454	0.0187660129319269
5	C	26	50	20120601	11	1458	28.96	0.0099121450769271	0.0205080129137869
5	C	26	50	20120601	11	1460	29	0.0110734618990088	0.0208543891705511
5	C	26	50	20120601	11	1462	29.04	0.0115405129990503	0.0202798578397692
5	C	26	50	20120601	11	1464	29.08	0.0115673406303285	0.0197886024746077
5	C	26	50	20120601	11	1466	29.12	0.0115524418904489	0.0202955061128369
5	C	26	50	20120601	11	1468	29.16	0.0118794504924765	0.0196741996684795
5	C	26	50	20120601	11	1470	29.2	0.0116810080454043	0.0200156191067076
5	C	26	50	20120601	11	1472	29.24	0.0111074454509126	0.0195413908728370
5	C	26	50	20120601	11	1474	29.28	0.0102631670252437	0.019855904898041
5	C	26	50	20120601	11	1476	29.32	0.0102766727647643	0.020233146365804
5	C	26	50	20120601	11	1478	29.36	0.0098678165528145	0.0205332495548074
5	C	26	50	20120601	11	1480	29.4	0.0101377050690578	0.0198912814503038
5	C	26	50	20120601	11	1482	29.44	0.0098296893551729	0.0207409409585775
5	C	26	50	20120601	11	1484	29.48	0.0090659079654742	0.020918813669385
5	C	26	50	20120601	11	1486	29.52	0.0085326080311034	0.0210435473055863
5	C	26	50	20120601	11	1488	29.56	0.0078060275291629	0.0205551769360920
5	C	26	50	20120601	11	1490	29.6	0.0071799834693716	0.0219591798765448
5	C	26	50	20120601	11	1492	29.64	0.0072521083610526	0.0220478510669056
5	C	26	50	20120601	11	1494	29.68	0.0065486007533823	0.0221849661428454
5	C	26	50	20120601	11	1496	29.72	0.0061204928522079	0.0223040683806414
5	C	26	50	20120601	11	1498	29.76	0.005036455730242	0.0230887164914529
5	C	26	50	20120601	11	1500	29.8	0.0049033754055956	0.0241399042607919
5	C	26	50	20120601	11	1502	29.84	0.0037601251617732	0.0235921793480848
5	C	26	50	20120601	11	1504	29.88	0.0035262495938957	0.0252995240265988
5	C	26	50	20120601	11	1506	29.92	0.0022143685248959	0.0259173090791858
5	C	26	50	20120601	11	1508	29.96	0.0011790298469504	0.0255836890287542
5	C	26	50	20120601	11	1510	30	0.00096736450307	0.0250306890994595
5	C	26	50	20120601	11	1512	30.04	0.0002348230909642	0.0248442745387353
5	C	26	50	20120601	11	1514	30.08	-0.0009178246019802	0.0248102556314924
5	C	26	50	20120601	11	1516	30.12	-0.0021828527756585	0.0250477162307504
5	C	26	50	20120601	11	1518	30.16	-0.0033833291712824	0.0249011542082139
5	C	26	50	20120601	11	1520	30.2	-0.0048931789258109	0.0242483885831615
5	C	26	50	20120601	11	1522	30.24	-0.0066022560159388	0.0245715363821638
5	C	26	50	20120601	11	1524	30.28	-0.00790382746806891	0.0245107959096599
5	C	26	50	20120601	11	1526	30.32	-0.0090383095878046	0.0250892092566705
5	C	26	50	20120601	11	1528	30.36	-0.0106341788822645	0.0250656626008569
5	C	26	50	20120601	11	1530	30.4	-0.0117077083974619	0.0245803045062505
5	C	26	50	20120601	11	1532	30.44	-0.0128829198677940	0.0239376858635082
5	C	26	50	20120601	11	1534	30.48	-0.0126722727576785	0.0231791724193294
5	C	26	50	20120601	11	1536	30.52	-0.0131890263933696	0.0234321752256379
5	C	26	50	20120601	11	1538	30.56	-0.0134581512342892	0.0228244876578862
5	C	26	50	20120601	11	1540	30.6	-0.0131825210109827	0.0232252757814627
5	C	26	50	20120601	11	1542	30.64	-0.0129820562385163	0.0229624441908957
5	C	26	50	20120601	11	1544	30.68	-0.0132952338319039	0.0228028501903819
5	C	26	50	20120601	11	1546	30.72	-0.0132085425405304	0.0209908183529132
5	C	26	50	20120601	11	1548	30.76	-0.012963388619493	0.0208631855789091
5	C	26	50	20120601	11	1550	30.8	-0.0129095777934447	0.0193801705267265
5	C	26	50	20120601	11	1552	30.84	-0.0133112144451587	0.0186422338898802
5	C	26	50	20120601	11	1554	30.88	-0.0132987976500810	0.0173707427602218
5	C	26	50	20120601	11	1556	30.92	-0.0140220547501499	0.0161313542784293
5	C	26	50	20120601	11	1558	30.96	-0.0143609568882370	0.0161032679970806
5	C	26	50	20120601	11	1560	31	-0.0144879603372059	0.0153386097949733
5	C	26	50	20120601	11	1562	31.04	-0.0146936789130565	0.0145669653778678
5	C	26	50	20120601	11	1564	31.08	-0.0146408721786375	0.0142125068905946
5	C	26	50	20120601	11	1566	31.12	-0.0149954579451313	0.0148817551747164
5	C	26	50	20120601	11	1568	31.16	-0.0150773550525283	0.0133405593765779
5	C	26	50	20120601	11	1570	31.2	-0.0150406491395169	0.0132875900075992
5	C	26	50	20120601	11	1572	31.24	-0.0148991712147371	0.0123635004395377
5	C	26	50	20120601	11	1574	31.28	-0.0144432499754315	0.0116496125043196
5	C	26	50	20120601	11	1576	31.32	-0.0142892633316925	0.0104335090488315
5	C	26	50	20120601	11	1578	31.36	-0.0138427324704410	0.00943611372076449
5	C	26	50	20120601	11	1580	31.4	-0.0139027092676212	0.00843248878195518
5	C	26	50	20120601	11	1582	31.44	-0.0141394486179625	0.00820837835872592
5	C	26	50	20120601	11	1584	31.48	-0.0142128250886462	0.00621581508895253
5	C	26	50	20120601	11	1586	31.52	-0.0145374012433464	0.00588241424162308
5	C	26	50	20120601	11	1588	31.56	-0.0150758347729488	0.00540890725666932
5	C	26	50	20120601	11	1590	31.6	-0.0149334729646925	0.00470347631855418
5	C	26	50	20120601	11	1592	31.64	-0.0149621602868052	0.00427393016218679
5	C	26	50	20120601	11	1594	31.68	-0.0147125172983675	0.00239505658135275
5	C	26	50	20120601	11	1596	31.72	-0.0145957898786962	0.00289453029507863
5	C	26	50	20120601	11	1598	31.76	-0.0139771393274089	0.0016471062518247
5	C	26	50	20120601	11	1600	31.8	-0.0138237318041237	0.00230923326355319
5	C	26	50	20120601	11	1602	31.84	-0.0138141582854132	0.00155646223354439
5	C	26	50	20120601	11	1604	31.88	-0.0140516188846713	0.00135824606064218
5	C	26	50	20120601	11	1606	31.92	-0.0141512360880049	0.000113144156057660
5	C	26	50	20120601	11	1608	31.96	-0.0149995605786757	-0.000500618873158014
5	C	26	50	20120601	11	1610	32	-0.0151703494937493	-0.000278199849349348
5	C	26	50	20120601	11	1612	32.04	-0.0153373006574786	-0.00114156633973369
5	C	26	50	20120601	11	1614	32.08	-0.0164618277036847	-0.00234127297891553
5	C	26	50	20120601	11	1616	32.12	-0.0164430469475764	-0.00322873441571152
5	C	26	50	20120601	11	1618	32.16	-0.0170898870178024	-0.00347373984432485
5	C	26	50	20120601	11	1620	32.2	-0.0169211006291332	-0.00394666700171803
5	C	26	50	20120601	11	1622	32.24	-0.0161388425392421	-0.00480383598400799
5	C	26	50	20120601	11	1624	32.28	-0.0156396887913347	-0.00455914168237838
5	C	26	50	20120601	11	1626	32.32	-0.0147165891727669	-0.00564740730289573
5	C	26	50	20120601	11	1628	32.36	-0.0141874823816085	-0.00500035510063535
5	C	26	50	20120601	11	1630	32.4	-0.0130993440403117	-0.00649466971918126
5	C	26	50	20120601	11	1632	32.44	-0.0118809354167170	-0.00622908748323541
5	C	26	50	20120601	11	1634	32.48	-0.0103651813205655	-0.00778735283907183
5	C	26	50	20120601	11	1636	32.52	-0.00954024226536207	-0.00859484049891561
5	C	26	50	20120601	11	1638	32.56	-0.00881675182005542	-0.00930847387569252
5	C	26	50	20120601	11	1640	32.6	-0.00836516514531845	-0.0101893592194235
5	C	26	50	20120601	11	1642	32.64	-0.0086730535799827	-0.0114007886990879
5	C	26	50	20120601	11	1644	32.68	-0.00852661883666677	-0.0114663445687717
5	C	26	50	20120601	11	1646	32.72	-0.00919125678457526	-0.0120206738588151
5	C	26	50	20120601	11	1648	32.76	-0.00934735767759	-0.0115894518593763
5	C	26	50	20120601	11	1650	32.8	-0.00996523465405862	-0.0124128140664577
5	C	26	50	20120601	11	1652	32.84	-0.0100751261189228	-0.0123286754305643
5	C	26	50	20120601	11	1654	32.88	-0.00995998792174221	-0.0130767731918563
5	C	26	50	20120601	11	1656	32.92	-0.0102002557349216	-0.0121665782720451
5	C	26	50	20120601	11	1658	32.96	-0.0104620478785203	-0.0122675743336020
5	C	26	50	20120601	11	1660	33	-0.00984385270400013	-0.0128996853695759
5	C	26	50	20120601	11	1662	33.04	-0.00958744164300627	-0.0126650531974426
5	C	26	50	20120601	11	1664	33.08	-0.00917839451222548	-0.0120240750424326
5	C	26	50	20120601	11	1666	33.12	-0.00881827209963498	-0.0114922671033700
5	C	26	50	20120601	11	1668	33.16	-0.00761423188583396	-0.0107467149264904
5	C	26	50	20120601	11	1670	33.2	-0.0064879380626244	-0.0117915217642360
5	C	26	50	20120601	11	1672	33.24	-0.0054615138798693	-0.0120115854153565
5	C	26	50	20120601	11	1674	33.28	-0.0043577711061253	-0.0117098431528343
5	C	26	50	20120601	11	1676	33.32	-0.0024985264559836	-0.0122529230810958
5	C	26	50	20120601	11	1678	33.36	-0.001451463947606	-0.0126288422591780
5	C	26	50	20120601	11	1680	33.4	-0.0005903493094771	-0.0129534042717426
5	C	26	50	20120601	11	1682	33.44	0.000169783409230701	-0.0135800493722980
5	C	26	50	20120601	11	1684	33.48	0.000334645355264299	-0.0135373754780534
5	C	26	50	20120601	11	1686	33.52	0.0007405812162079	-0.0134040999919353
5	C	26	50	20120601	11	1688	33.56	0.000845119882738499	-0.0143383011869677
5	C	26	50	20120601	11	1690	33.6	0.0014313962571559	-0.0146327970191963
5	C	26	50	20120601	11	1692	33.64	0.0016453172716683	-0.0156749804907837
5	C	26	50	20120601	11	1694	33.68	0.0015666785123189	-0.0175824802289939
5	C	26	50	20120601	11	1696	33.72	0.0012475414229796	-0.0173759541371992
5	C	26	50	20120601	11	1698	33.76	0.000644935124557499	-0.0175405784953544
5	C	26	50	20120601	11	1700	33.8	0.00076000261106	-0.0185843176018604
5	C	26	50	20120601	11	1702	33.84	-7.0740376603498e-05	-0.0178925182682730
5	C	26	50	20120601	11	1704	33.88	-0.0008834097149398	-0.0178244153999634
5	C	26	50	20120601	11	1706	33.92	-0.0008844703751116	-0.0185868886421168
5	C	26	50	20120601	11	1708	33.96	-0.0016552874772831	-0.0203528878281302
5	C	26	50	20120601	11	1710	34	-0.0023751433937344	-0.0199012092295117
5	C	26	50	20120601	11	1712	34.04	-0.0027678068603951	-0.0215277740293429
5	C	26	50	20120601	11	1714	34.08	-0.0031824047794082	-0.0233912337430073
5	C	26	50	20120601	11	1716	34.12	-0.0037075022751173	-0.0251933660855393
5	C	26	50	20120601	11	1718	34.16	-0.0043331786393825	-0.0243549071486795
5	C	26	50	20120601	11	1720	34.2	-0.0042383626910931	-0.025360066509204
5	C	26	50	20120601	11	1722	34.24	-0.004976051840566	-0.02596496100517
5	C	26	50	20120601	11	1724	34.28	-0.0049146042612809	-0.0275424455233191
5	C	26	50	20120601	11	1726	34.32	-0.0050699556211076	-0.0281130099850585
5	C	26	50	20120601	11	1728	34.36	-0.0053750014865115	-0.0290011361022288
5	C	26	50	20120601	11	1730	34.4	-0.0052999067463494	-0.0298070964114253
5	C	26	50	20120601	11	1732	34.44	-0.0051562226484123	-0.0329108709167655
5	C	26	50	20120601	11	1734	34.48	-0.0047224126381544	-0.0325544183883694
5	C	26	50	20120601	11	1736	34.52	-0.0048595206430265	-0.0344813550777808
5	C	26	50	20120601	11	1738	34.56	-0.0047331606612284	-0.0350858606650172
5	C	26	50	20120601	11	1740	34.6	-0.0045830418915825	-0.0370272223327649
5	C	26	50	20120601	11	1742	34.64	-0.0045893351419351	-0.0393381180043606
5	C	26	50	20120601	11	1744	34.68	-0.0048018914403598	-0.0396136068063109
5	C	26	50	20120601	11	1746	34.72	-0.0052329437341711	-0.0411552410106538
5	C	26	50	20120601	11	1748	34.76	-0.0051275141130962	-0.0422733889637441
5	C	26	50	20120601	11	1750	34.8	-0.005686411312946	-0.0420720049524622
5	C	26	50	20120601	11	1752	34.84	-0.0059260498010901	-0.0439870622479497
5	C	26	50	20120601	11	1754	34.88	-0.0058362472398794	-0.0442696221177118
5	C	26	50	20120601	11	1756	34.92	-0.006340767928256	-0.0453693852944913
5	C	26	50	20120601	11	1758	34.96	-0.0070133678985207	-0.0466055493693616
5	C	26	50	20120601	11	1760	35	-0.00724643029359978	-0.045748818793276
5	C	26	50	20120601	11	1762	35.04	-0.00759616530757464	-0.0459702846371436
5	C	26	50	20120601	11	1764	35.08	-0.00798634682943339	-0.04637220413157
5	C	26	50	20120601	11	1766	35.12	-0.00794738524579	-0.0458675420218372
5	C	26	50	20120601	11	1768	35.16	-0.00914310281277645	-0.0460338535367723
5	C	26	50	20120601	11	1770	35.2	-0.0094537348217517	-0.0453303530001698
5	C	26	50	20120601	11	1772	35.24	-0.00951532382239306	-0.0461684866679102
5	C	26	50	20120601	11	1774	35.28	-0.00997989297763261	-0.0453558795549706
5	C	26	50	20120601	11	1776	35.32	-0.00947820071638076	-0.0455962251498959
5	C	26	50	20120601	11	1778	35.36	-0.00939553993366005	-0.0446859665904745
5	C	26	50	20120601	11	1780	35.4	-0.00881040907222819	-0.0451767694072961
5	C	26	50	20120601	11	1782	35.44	-0.00873064742731034	-0.0448280243428149
5	C	26	50	20120601	11	1784	35.48	-0.00883296577854804	-0.0444430047004588
5	C	26	50	20120601	11	1786	35.52	-0.008818045825465	-0.043514078522014
5	C	26	50	20120601	11	1788	35.56	-0.00880347942577256	-0.0425669796992928
5	C	26	50	20120601	11	1790	35.6	-0.00869698914452586	-0.0420524888053014
5	C	26	50	20120601	11	1792	35.64	-0.00868525117195816	-0.0408406492037039
5	C	26	50	20120601	11	1794	35.68	-0.00849468589442839	-0.040255518342272
5	C	26	50	20120601	11	1796	35.72	-0.00847382624438339	-0.0390744378856562
5	C	26	50	20120601	11	1798	35.76	-0.00831189879149167	-0.0383131667250307
5	C	26	50	20120601	11	1800	35.8	-0.00832929361830886	-0.0385144093149564
5	C	26	50	20120601	11	1802	35.84	-0.00881514668766213	-0.0371586734833874
5	C	26	50	20120601	11	1804	35.88	-0.00863773359626243	-0.0372846092011168
5	C	26	50	20120601	11	1806	35.92	-0.00908752421977519	-0.0364239895377346
5	C	26	50	20120601	11	1808	35.96	-0.00933451661844365	-0.0359990890729196
5	C	26	50	20120601	11	1810	36	-0.00938146850871444	-0.0338149776471906
5	C	26	50	20120601	11	1812	36.04	-0.0104216932945180	-0.0325961376884594
5	C	26	50	20120601	11	1814	36.08	-0.0108541598018917	-0.0318395334325898
5	C	26	50	20120601	11	1816	36.12	-0.0109534375939702	-0.0311682062545313
5	C	26	50	20120601	11	1818	36.16	-0.0116713631089090	-0.0311967026578131
5	C	26	50	20120601	11	1820	36.2	-0.0117454678995773	-0.0303006569446935
5	C	26	50	20120601	11	1822	36.24	-0.0118854043315741	-0.0291214149657087
5	C	26	50	20120601	11	1824	36.28	-0.0116362906125621	-0.0290841504383401
5	C	26	50	20120601	11	1826	36.32	-0.0120225830471243	-0.0282126413305277
5	C	26	50	20120601	11	1828	36.36	-0.0123508220149511	-0.0293655082265743
5	C	26	50	20120601	11	1830	36.4	-0.0128880110366185	-0.0287546386783072
5	C	26	50	20120601	11	1832	36.44	-0.013487213322996	-0.02886240175176
5	C	26	50	20120601	11	1834	36.48	-0.0142905573371021	-0.0283287482639986
5	C	26	50	20120601	11	1836	36.52	-0.0152758399260074	-0.0276347936689421
5	C	26	50	20120601	11	1838	36.56	-0.0168386873337859	-0.0273580320747857
5	C	26	50	20120601	11	1840	36.6	-0.0173456828958966	-0.0250050635497093
5	C	26	50	20120601	11	1842	36.64	-0.0182166263182841	-0.0246397014758702
5	C	26	50	20120601	11	1844	36.68	-0.0194658011579283	-0.0241786678545366
5	C	26	50	20120601	11	1846	36.72	-0.0200428002913765	-0.0238200232951188
5	C	26	50	20120601	11	1848	36.76	-0.0205080058427191	-0.0247394742426956
5	C	26	50	20120601	11	1850	36.8	-0.0207726759109172	-0.0245627682580771
5	C	26	50	20120601	11	1852	36.84	-0.0211562813397109	-0.0238408829451638
5	C	26	50	20120601	11	1854	36.88	-0.0217117844270111	-0.0253805372505194
5	C	26	50	20120601	11	1856	36.92	-0.0214210221185872	-0.0254366815289456
5	C	26	50	20120601	11	1858	36.96	-0.0214832475153316	-0.0260105693925566
5	C	26	50	20120601	11	1860	37	-0.0216973594486749	-0.0267509101924589
5	C	26	50	20120601	11	1862	37.04	-0.0222903391953779	-0.0265414651638714
5	C	26	50	20120601	11	1864	37.08	-0.0220660449243856	-0.0266502181868179
5	C	26	50	20120601	11	1866	37.12	-0.0226204166408358	-0.0275045445998475
5	C	26	50	20120601	11	1868	37.16	-0.0229740407421072	-0.0283890644724338
5	C	26	50	20120601	11	1870	37.2	-0.0234412969031153	-0.0281469511105555
5	C	26	50	20120601	11	1872	37.24	-0.0237911733384464	-0.0285956810738965
5	C	26	50	20120601	11	1874	37.28	-0.0232165076573761	-0.0279807103062985
5	C	26	50	20120601	11	1876	37.32	-0.0228670554861137	-0.0282504008326431
5	C	26	50	20120601	11	1878	37.36	-0.0228966125495673	-0.0285895292449001
5	C	26	50	20120601	11	1880	37.4	-0.0229918598329931	-0.0283562547177867
5	C	26	50	20120601	11	1882	37.44	-0.0231122801178292	-0.0290576339340456
5	C	26	50	20120601	11	1884	37.48	-0.0231658788118431	-0.0288829785590926
5	C	26	50	20120601	11	1886	37.52	-0.0232935115858473	-0.0286200055471693
5	C	26	50	20120601	11	1888	37.56	-0.0230334377117269	-0.0295372644637245
5	C	26	50	20120601	11	1890	37.6	-0.0227982539963042	-0.029996459607427
5	C	26	50	20120601	11	1892	37.64	-0.0234880366613517	-0.0304903736940858
5	C	26	50	20120601	11	1894	37.68	-0.0236050628336381	-0.0304477351551803
5	C	26	50	20120601	11	1896	37.72	-0.0238277307590337	-0.0300535231246688
5	C	26	50	20120601	11	1898	37.76	-0.0242842388969678	-0.0292519468775157
5	C	26	50	20120601	11	1900	37.8	-0.0247774458768454	-0.0281120200355649
5	C	26	50	20120601	11	1902	37.84	-0.0255621222719281	-0.0280466126583051
5	C	26	50	20120601	11	1904	37.88	-0.0259830629387684	-0.0276594716956055
5	C	26	50	20120601	11	1906	37.92	-0.0272647646903472	-0.0274061860465845
5	C	26	50	20120601	11	1908	37.96	-0.0282182981847772	-0.0269173631287502
5	C	26	50	20120601	11	1910	38	-0.0292380875846045	-0.0273146157184208
5	C	26	50	20120601	11	1912	38.04	-0.0289773066037029	-0.0263410711020832
5	C	26	50	20120601	11	1914	38.08	-0.0291409311128694	-0.0263907099981225
5	C	26	50	20120601	11	1916	38.12	-0.0291761026041657	-0.0257590232262173
5	C	26	50	20120601	11	1918	38.16	-0.0290374318933072	-0.0250181945226359
5	C	26	50	20120601	11	1920	38.2	-0.0287655564070088	-0.0251280011346864
5	C	26	50	20120601	11	1922	38.24	-0.028661661207649	-0.0243255268619212
5	C	26	50	20120601	11	1924	38.28	-0.0286671978537457	-0.0235816293149095
5	C	26	50	20120601	11	1926	38.32	-0.0290215927014086	-0.0240172141631883
5	C	26	50	20120601	11	1928	38.36	-0.0290988794725923	-0.0232277294419935
5	C	26	50	20120601	11	1930	38.4	-0.0288539164703858	-0.0216547209097693
5	C	26	50	20120601	11	1932	38.44	-0.0288207531623482	-0.0208663675594244
5	C	26	50	20120601	11	1934	38.48	-0.0290581713351994	-0.0195941693229849
5	C	26	50	20120601	11	1936	38.52	-0.0295061093389454	-0.0172982784572859
5	C	26	50	20120601	11	1938	38.56	-0.0300734564648304	-0.0171143246281602
5	C	26	50	20120601	11	1940	38.6	-0.0302953465727668	-0.0150662605471315
5	C	26	50	20120601	11	1942	38.64	-0.0302198670180234	-0.0130987671896707
5	C	26	50	20120601	11	1944	38.68	-0.0307865100140468	-0.0113958035962805
5	C	26	50	20120601	11	1946	38.72	-0.0313364340288434	-0.00971945847905376
5	C	26	50	20120601	11	1948	38.76	-0.0315219929903623	-0.00925671365930966
5	C	26	50	20120601	11	1950	38.8	-0.0318550049289621	-0.00705029301463421
5	C	26	50	20120601	11	1952	38.84	-0.0318870863636246	-0.00737006791429021
5	C	26	50	20120601	11	1954	38.88	-0.0326159154651292	-0.00539220539449769
5	C	26	50	20120601	11	1956	38.92	-0.03329647745775	-0.00388051009127022
5	C	26	50	20120601	11	1958	38.96	-0.0336616768970294	-0.00343484190029177
5	C	26	50	20120601	11	1960	39	-0.0347411461091888	-0.00244008408051854
5	C	26	50	20120601	11	1962	39.04	-0.0353066194021037	-0.000590080608900173
5	C	26	50	20120601	11	1964	39.08	-0.0354961240194617	-0.000515410132806872
5	C	26	50	20120601	11	1966	39.12	-0.0360895280302334	-0.000511308913475991
5	C	26	50	20120601	11	1968	39.16	-0.0360739716810473	-0.00091888526215192
5	C	26	50	20120601	11	1970	39.2	-0.0361207114392837	-0.00151179429817684
5	C	26	50	20120601	11	1972	39.24	-0.0361274996643831	-0.000398666803232974
5	C	26	50	20120601	11	1974	39.28	-0.0362443137046351	-0.000269831947700786
5	C	26	50	20120601	11	1976	39.32	-0.0364164942058541	-0.00102381990848
5	C	26	50	20120601	11	1978	39.36	-0.0366913466117013	-0.00091938023689875
5	C	26	50	20120601	11	1980	39.4	-0.0368575874159582	-0.00091393551468361
5	C	26	50	20120601	11	1982	39.44	-0.0375623607447669	-0.00114226029432875
5	C	26	50	20120601	11	1984	39.48	-0.0380007669491025	-0.00130348064043928
5	C	26	50	20120601	11	1986	39.52	-0.037722166877315	-0.00101936513575853
5	C	26	50	20120601	11	1988	39.56	-0.0378627397054149	-0.00162818407436015
5	C	26	50	20120601	11	1990	39.6	-0.0379599668878281	-0.00098563614229593
5	C	26	50	20120601	11	1992	39.64	-0.0379839378077103	-0.000845982553011589
5	C	26	50	20120601	11	1994	39.68	-0.0378064540056325	0.000181867864121180
5	C	26	50	20120601	11	1996	39.72	-0.0378518502609846	0.000404040814769996
5	C	26	50	20120601	11	1998	39.76	-0.0375400161704814	0.00119670751648011
5	C	26	50	20120601	11	2000	39.8	-0.036914085247775	0.00256990888554439
5	C	26	50	20120601	11	2002	39.84	-0.0366830027516833	0.00311508821383922
5	C	26	50	20120601	11	2004	39.88	-0.0363135394585133	0.00415078751624315
5	C	26	50	20120601	11	2006	39.92	-0.0362670825429893	0.00490519974109108
5	C	26	50	20120601	11	2008	39.96	-0.0358142725735209	0.00602382145572476
5	C	26	50	20120601	11	2010	40	-0.0355635607931834	0.00822148104738131
5	C	26	50	20120601	11	2012	40.04	-0.0355286085049894	0.0100367867892468
5	C	26	50	20120601	11	2014	40.08	-0.0351058576447892	0.0110010400224797
5	C	26	50	20120601	11	2016	40.12	-0.0343745465984826	0.0118798535433418
5	C	26	50	20120601	11	2018	40.16	-0.0338207264253217	0.0139140724735948
5	C	26	50	20120601	11	2020	40.2	-0.033414981483209	0.0144647743058507
5	C	26	50	20120601	11	2022	40.24	-0.0325961377591701	0.0159778554676586
5	C	26	50	20120601	11	2024	40.28	-0.03174345883423	0.0177049426382140
5	C	26	50	20120601	11	2026	40.32	-0.0310165459921024	0.0189111324566299
5	C	26	50	20120601	11	2028	40.36	-0.0307927325537212	0.0198303147036299
5	C	26	50	20120601	11	2030	40.4	-0.0303035490114285	0.0221817346648554
5	C	26	50	20120601	11	2032	40.44	-0.0295262548111414	0.0231778077032417
5	C	26	50	20120601	11	2034	40.48	-0.0294515348375734	0.0237899288305114
5	C	26	50	20120601	11	2036	40.52	-0.0286900798291849	0.024146777338705
5	C	26	50	20120601	11	2038	40.56	-0.0280601678953005	0.024954031653311
5	C	26	50	20120601	11	2040	40.6	-0.0273808999080893	0.0249157276789742
5	C	26	50	20120601	11	2042	40.64	-0.0260762596125288	0.0259141907382808
5	C	26	50	20120601	11	2044	40.68	-0.0251791532392374	0.026868997024917
5	C	26	50	20120601	11	2046	40.72	-0.0240513179232449	0.027292129722779
5	C	26	50	20120601	11	2048	40.76	-0.0231861020657850	0.0275977412736079
5	C	26	50	20120601	11	2050	40.8	-0.0215966674430339	0.0291966511272269
5	C	26	50	20120601	11	2052	40.84	-0.0198803778637379	0.0294705842942585
5	C	26	50	20120601	11	2054	40.88	-0.0180348291648410	0.0303638015802534
5	C	26	50	20120601	11	2056	40.92	-0.0171292375101754	0.03146780739772
5	C	26	50	20120601	11	2058	40.96	-0.0153589956834749	0.0311004654248935
5	C	26	50	20120601	11	2060	41	-0.0143394184156820	0.031854594807029
5	C	26	50	20120601	11	2062	41.04	-0.0135558733914492	0.0316757675020669
5	C	26	50	20120601	11	2064	41.08	-0.0124592921951851	0.0310047231667209
5	C	26	50	20120601	11	2066	41.12	-0.0111903890763459	0.0303519928970076
5	C	26	50	20120601	11	2068	41.16	-0.0105331333232330	0.0296974241496632
5	C	26	50	20120601	11	2070	41.2	-0.0088661997972638	0.0279644468503312
5	C	26	50	20120601	11	2072	41.24	-0.00830115076841763	0.0271544560324820
5	C	26	50	20120601	11	2074	41.28	-0.00764191511631741	0.0265775276097119
5	C	26	50	20120601	11	2076	41.32	-0.0062272065791975	0.0258819466690587
5	C	26	50	20120601	11	2078	41.36	-0.0058349037369952	0.0259618497353328
5	C	26	50	20120601	11	2080	41.4	-0.0047633824050563	0.0253591401993206
5	C	26	50	20120601	11	2082	41.44	-0.0041792697773894	0.0241397628394357
5	C	26	50	20120601	11	2084	41.48	-0.0037915489871292	0.0240532695379609
5	C	26	50	20120601	11	2086	41.52	-0.0035173541905885	0.0228602601899464
5	C	26	50	20120601	11	2088	41.56	-0.0032761742096614	0.0227947255334660
5	C	26	50	20120601	11	2090	41.6	-0.003357145007175	0.0228233704291719
5	C	26	50	20120601	11	2092	41.64	-0.0032716982237364	0.0199957635482919
5	C	26	50	20120601	11	2094	41.68	-0.0036446829086767	0.0206151042357976
5	C	26	50	20120601	11	2096	41.72	-0.0037552390539152	0.0190129063356460
5	C	26	50	20120601	11	2098	41.76	-0.0041538846439448	0.0177663972885670
5	C	26	50	20120601	11	2100	41.8	-0.0048560982462055	0.0168453765639359
5	C	26	50	20120601	11	2102	41.84	-0.0045511867310901	0.0156785018825540
5	C	26	50	20120601	11	2104	41.88	-0.0046094594009277	0.0148137173602307
5	C	26	50	20120601	11	2106	41.92	-0.005187582834158	0.0139624951459705
5	C	26	50	20120601	11	2108	41.96	-0.0054637716718216	0.0137988635657361
5	C	26	50	20120601	11	2110	42	-0.0056346086701563	0.0136198241287397
5	C	26	50	20120601	11	2112	42.04	-0.0058098297305343	0.0142924240990043
5	C	26	50	20120601	11	2114	42.08	-0.005773647076541	0.0138106227515072
5	C	26	50	20120601	11	2116	42.12	-0.0061679906289138	0.0122984650004449
5	C	26	50	20120601	11	2118	42.16	-0.0066978709948909	0.0125217438660995
5	C	26	50	20120601	11	2120	42.2	-0.00733528533172368	0.0104830418788537
5	C	26	50	20120601	11	2122	42.24	-0.00837578475780102	0.00871873154667646
5	C	26	50	20120601	11	2124	42.28	-0.0085353940318213	0.00712202899758559
5	C	26	50	20120601	11	2126	42.32	-0.00851216910959323	0.00729170280526521
5	C	26	50	20120601	11	2128	42.36	-0.00938139143407529	0.00684652676060647
5	C	26	50	20120601	11	2130	42.4	-0.0099601385354866	0.006541036832144
5	C	26	50	20120601	11	2132	42.44	-0.0105603399637459	0.00610029222568296
5	C	26	50	20120601	11	2134	42.48	-0.0112259183636734	0.00638319857776789
5	C	26	50	20120601	11	2136	42.52	-0.0120961914488323	0.0056962952515334
5	C	26	50	20120601	11	2138	42.56	-0.0127109210930178	0.00524566953491206
5	C	26	50	20120601	11	2140	42.6	-0.0132007516380153	0.00521693625085854
5	C	26	50	20120601	11	2142	42.64	-0.0143901674693678	0.00449178976147036
5	C	26	50	20120601	11	2144	42.68	-0.0156505216672225	0.00466656534457624
5	C	26	50	20120601	11	2146	42.72	-0.0169174024606676	0.0030759852088396
5	C	26	50	20120601	11	2148	42.76	-0.0179327936563158	0.00307131830408377
5	C	26	50	20120601	11	2150	42.8	-0.0185317442126792	0.00146481129520768
5	C	26	50	20120601	11	2152	42.84	-0.0188525062334017	0.000736133514554256
5	C	26	50	20120601	11	2154	42.88	-0.0188125334870613	4.92429162418304e-05
5	C	26	50	20120601	11	2156	42.92	-0.0190903628124573	-0.000471505872763001
5	C	26	50	20120601	11	2158	42.96	-0.0192371185822518	-0.00147794226813431
5	C	26	50	20120601	11	2160	43	-0.0196358589245901	-0.00358424083523443
5	C	26	50	20120601	11	2162	43.04	-0.0200014211096482	-0.00420582800098393
5	C	26	50	20120601	11	2164	43.08	-0.0207666718672382	-0.00492954613467411
5	C	26	50	20120601	11	2166	43.12	-0.0209535113991379	-0.00582578205951785
5	C	26	50	20120601	11	2168	43.16	-0.0218161731869041	-0.00442478573709869
5	C	26	50	20120601	11	2170	43.2	-0.0223113805718657	-0.00437802547276561
5	C	26	50	20120601	11	2172	43.24	-0.0232333297277005	-0.00329331447803729
5	C	26	50	20120601	11	2174	43.28	-0.0237399929496241	-0.00283737909659601
5	C	26	50	20120601	11	2176	43.32	-0.0250689152920505	-0.00219821113494587
5	C	26	50	20120601	11	2178	43.36	-0.0256015434749792	-0.000469596684453798
5	C	26	50	20120601	11	2180	43.4	-0.0260052024520874	-0.000217640396181407
5	C	26	50	20120601	11	2182	43.44	-0.0271413179884876	0.000465926800259441
5	C	26	50	20120601	11	2184	43.48	-0.0274617434263823	0.00130237048279282
5	C	26	50	20120601	11	2186	43.52	-0.028436490124248	0.00212419826815907
5	C	26	50	20120601	11	2188	43.56	-0.0291205947218425	0.00318852832413325
5	C	26	50	20120601	11	2190	43.6	-0.0287909627536568	0.0023230791214356
5	C	26	50	20120601	11	2192	43.64	-0.0287943285819352	0.00197328753891824
5	C	26	50	20120601	11	2194	43.68	-0.0288312536980488	0.00228811976217374
5	C	26	50	20120601	11	2196	43.72	-0.02931207216712	0.000991964747987548
5	C	26	50	20120601	11	2198	43.76	-0.0294536632289848	0.00145280037942245
5	C	26	50	20120601	11	2200	43.8	-0.0302261561742277	0.00102834539187960
5	C	26	50	20120601	11	2202	43.84	-0.030964467577668	-0.000866368441513189
5	C	26	50	20120601	11	2204	43.88	-0.0318768050310261	-0.00177921501175378
5	C	26	50	20120601	11	2206	43.92	-0.0326421208424399	-0.00288150963080986
5	C	26	50	20120601	11	2208	43.96	-0.0328366176336731	-0.00363184892059816
5	C	26	50	20120601	11	2210	44	-0.0336367655251282	-0.0047019984653815
5	C	26	50	20120601	11	2212	44.04	-0.0344881928003549	-0.00527030018542113
5	C	26	50	20120601	11	2214	44.08	-0.034186456194687	-0.00636696623449897
5	C	26	50	20120601	11	2216	44.12	-0.0342861370376309	-0.00624734498032564
5	C	26	50	20120601	11	2218	44.16	-0.0338988051561003	-0.00583027218757838
5	C	26	50	20120601	11	2220	44.2	-0.0337409506382682	-0.00679465270003184
5	C	26	50	20120601	11	2222	44.24	-0.0331954318987184	-0.00678410266685654
5	C	26	50	20120601	11	2224	44.28	-0.032776145861746	-0.00566005744321116
5	C	26	50	20120601	11	2226	44.32	-0.0326124930683082	-0.00662797348957055
5	C	26	50	20120601	11	2228	44.36	-0.032071351319734	-0.00614791162475519
5	C	26	50	20120601	11	2230	44.4	-0.0322321049753689	-0.00588646596347927
5	C	26	50	20120601	11	2232	44.44	-0.0318652438351537	-0.00655596880604232
5	C	26	50	20120601	11	2234	44.48	-0.0317519582577398	-0.00639574548049326
5	C	26	50	20120601	11	2236	44.52	-0.0320516725380136	-0.00650219333533309
5	C	26	50	20120601	11	2238	44.56	-0.031911651253203	-0.00719022237556322
5	C	26	50	20120601	11	2240	44.6	-0.0311294992293291	-0.00753552383002005
5	C	26	50	20120601	11	2242	44.64	-0.0302541363895592	-0.00890501288848309
5	C	26	50	20120601	11	2244	44.68	-0.0290316831151761	-0.0104736656429352
5	C	26	50	20120601	11	2246	44.72	-0.0282035104606623	-0.0112418756424044
5	C	26	50	20120601	11	2248	44.76	-0.0280508552989923	-0.0127624995829579
5	C	26	50	20120601	11	2250	44.8	-0.0272577714042812	-0.0139403909879906
5	C	26	50	20120601	11	2252	44.84	-0.026778494427993	-0.0143437246959794
5	C	26	50	20120601	11	2254	44.88	-0.0259202152880566	-0.0156111358195104
5	C	26	50	20120601	11	2256	44.92	-0.0251887486782582	-0.0157670175094230
5	C	26	50	20120601	11	2258	44.96	-0.0253912711314578	-0.0154096386711435
5	C	26	50	20120601	11	2260	45	-0.0248972934051887	-0.0147848320482192
5	C	26	50	20120601	11	2262	45.04	-0.0247750205005859	-0.0150390510781914
5	C	26	50	20120601	11	2264	45.08	-0.0245385357086859	-0.0148409480423742
5	C	26	50	20120601	11	2266	45.12	-0.0242605225355268	-0.0141260418733912
5	C	26	50	20120601	11	2268	45.16	-0.0236373776135383	-0.0145767941621263
5	C	26	50	20120601	11	2270	45.2	-0.0232712023669008	-0.0142689552249368
5	C	26	50	20120601	11	2272	45.24	-0.0231457121264437	-0.0148328516697296
5	C	26	50	20120601	11	2274	45.28	-0.0229519790105342	-0.0139318420670061
5	C	26	50	20120601	11	2276	45.32	-0.0230036190187642	-0.0142101380828777
5	C	26	50	20120601	11	2278	45.36	-0.0228557276354791	-0.0148612066516552
5	C	26	50	20120601	11	2280	45.4	-0.0229038462519388	-0.0140143402151671
5	C	26	50	20120601	11	2282	45.44	-0.0229043624398891	-0.0142630084569070
5	C	26	50	20120601	11	2284	45.48	-0.0229218845459269	-0.0137628152620313
5	C	26	50	20120601	11	2286	45.52	-0.023066056547543	-0.0138283711317151
5	C	26	50	20120601	11	2288	45.56	-0.0230158024686041	-0.0137038284143447
5	C	26	50	20120601	11	2290	45.6	-0.0233567976427635	-0.0131335892217246
5	C	26	50	20120601	11	2292	45.64	-0.0236099701546995	-0.0137220152007568
5	C	26	50	20120601	11	2294	45.68	-0.0237053376462781	-0.0127410671764201
5	C	26	50	20120601	11	2296	45.72	-0.0229941862143032	-0.0121712239635975
5	C	26	50	20120601	11	2298	45.76	-0.0228504031214167	-0.0126636106996090
5	C	26	50	20120601	11	2300	45.8	-0.0225022096002249	-0.0121683672522015
5	C	26	50	20120601	11	2302	45.84	-0.0221374202828785	-0.0115221352938073
5	C	26	50	20120601	11	2304	45.88	-0.0213586765136900	-0.0104160152270650
5	C	26	50	20120601	11	2306	45.92	-0.0205389912618707	-0.00965475113750738
5	C	26	50	20120601	11	2308	45.96	-0.0196374159737222	-0.00956808813040516
5	C	26	50	20120601	11	2310	46	-0.0184812893154144	-0.00927255285120824
5	C	26	50	20120601	11	2312	46.04	-0.0171941781969596	-0.00744963864037713
5	C	26	50	20120601	11	2314	46.08	-0.0164980315708815	-0.00797779083738098
5	C	26	50	20120601	11	2316	46.12	-0.0151423452367872	-0.00654696733671782
5	C	26	50	20120601	11	2318	46.16	-0.0142156323025675	-0.00660467432113045
5	C	26	50	20120601	11	2320	46.2	-0.0130387237759606	-0.00537607628881883
5	C	26	50	20120601	11	2322	46.24	-0.011700068815798	-0.00539047015445666
5	C	26	50	20120601	11	2324	46.28	-0.0110873904883847	-0.00483820703042791
5	C	26	50	20120601	11	2326	46.32	-0.00904721913324756	-0.0041374656244856
5	C	26	50	20120601	11	2328	46.36	-0.00826849657726244	-0.00187693009784595
5	C	26	50	20120601	11	2330	46.4	-0.0067461593169781	-0.00234038909543905
5	C	26	50	20120601	11	2332	46.44	-0.0050770479021229	-0.00153787946733481
5	C	26	50	20120601	11	2334	46.48	-0.0036563713837697	-0.000196087781490842
5	C	26	50	20120601	11	2336	46.52	-0.0027670361140036	-0.00132425543767054
5	C	26	50	20120601	11	2338	46.56	-0.0016744500710532	-0.00121935614668152
5	C	26	50	20120601	11	2340	46.6	-0.001216782277998	-0.00137234576985904
5	C	26	50	20120601	11	2342	46.64	0.000147856027946099	-0.00181181970543429
5	C	26	50	20120601	11	2344	46.68	0.0009306232347196	-0.00244821580850219
5	C	26	50	20120601	11	2346	46.72	0.001098914648642	-0.00205251885375019
5	C	26	50	20120601	11	2348	46.76	0.00107763073452830	-0.00180722351135658
5	C	26	50	20120601	11	2350	46.8	0.0008744789562934	-0.00174082618460316
5	C	26	50	20120601	11	2352	46.84	0.000803556146140399	-0.00124917483964416
5	C	26	50	20120601	11	2354	46.88	0.00102813325984520	-0.000708096730680211
5	C	26	50	20120601	11	2356	46.92	0.000685469313682199	-0.000376180807591246
5	C	26	50	20120601	11	2358	46.96	0.0005779890829418	0.000230799653379287
5	C	26	50	20120601	11	2360	47	0.000679741748754601	3.25976226126980e-05
5	C	26	50	20120601	11	2362	47.04	0.000308793531344099	0.000163836641200921
5	C	26	50	20120601	11	2364	47.08	-0.000316218152546701	0.00113900760313529
5	C	26	50	20120601	11	2366	47.12	-0.0004837317490098	0.000705480435589817
5	C	26	50	20120601	11	2368	47.16	-0.000411302801412800	0.00259060590102972
5	C	26	50	20120601	11	2370	47.2	-0.000420127494042001	0.00287449513154049
5	C	26	50	20120601	11	2372	47.24	0.000105104351955501	0.00508703932094101
5	C	26	50	20120601	11	2374	47.28	0.000141039518575400	0.00739799156107926
5	C	26	50	20120601	11	2376	47.32	0.000346743952290399	0.00963661384856994
5	C	26	50	20120601	11	2378	47.36	0.0004414184792235	0.0110602390022006
5	C	26	50	20120601	11	2380	47.4	0.0004570313969521	0.0131468545449396
5	C	26	50	20120601	11	2382	47.44	0.0009380407848542	0.0149284454354782
5	C	26	50	20120601	11	2384	47.48	0.0016892003185087	0.0161503966640467
5	C	26	50	20120601	11	2386	47.52	0.0024807639336402	0.0179302975693782
5	C	26	50	20120601	11	2388	47.56	0.0037071706420369	0.0203456322054484
5	C	26	50	20120601	11	2390	47.6	0.0042692328518393	0.0220259470201448
5	C	26	50	20120601	11	2392	47.64	0.0050067876510238	0.0223613560507328
5	C	26	50	20120601	11	2394	47.68	0.0066056698567677	0.0236698140865155
5	C	26	50	20120601	11	2396	47.72	0.0075931113133866	0.0237990356587463
5	C	26	50	20120601	11	2398	47.76	0.0080503117088594	0.0235067325646462
5	C	26	50	20120601	11	2400	47.8	0.007991366580473	0.0240073365885618
5	C	26	50	20120601	11	2402	47.84	0.0082113432574594	0.0243229225876461
5	C	26	50	20120601	11	2404	47.88	0.0083419465870513	0.024191046465848
5	C	26	50	20120601	11	2406	47.92	0.0083589659401677	0.0249391166499755
5	C	26	50	20120601	11	2408	47.96	0.0091691865677208	0.0255211892745787
5	C	26	50	20120601	11	2410	48	0.0091901130393566	0.0262052482637859
5	C	26	50	20120601	11	2412	48.04	0.0091173478624852	0.0270992472563273
5	C	26	50	20120601	11	2414	48.08	0.0086910840957961	0.0268891149199485
5	C	26	50	20120601	11	2416	48.12	0.0085834065822638	0.0278260872664564
5	C	26	50	20120601	11	2418	48.16	0.0079395858579934	0.0279576798384352
5	C	26	50	20120601	11	2420	48.2	0.0078786261823874	0.0278623689153991
5	C	26	50	20120601	11	2422	48.24	0.0068780700870084	0.0282938454732791
5	C	26	50	20120601	11	2424	48.28	0.0065491947230785	0.0286142355558348
5	C	26	50	20120601	11	2426	48.32	0.0059040163537883	0.0294846981456110
5	C	26	50	20120601	11	2428	48.36	0.0048702050264901	0.0309485718172269
5	C	26	50	20120601	11	2430	48.4	0.0039350563083709	0.0331132378064732
5	C	26	50	20120601	11	2432	48.44	0.0035905326713734	0.0336201131604312
5	C	26	50	20120601	11	2434	48.48	0.0028048097582545	0.0345570155033677
5	C	26	50	20120601	11	2436	48.52	0.0026498826624965	0.035745449870508
5	C	26	50	20120601	11	2438	48.56	0.0025146131352556	0.0380741646329896
5	C	26	50	20120601	11	2440	48.6	0.0021604233485592	0.0393304812511238
5	C	26	50	20120601	11	2442	48.64	0.0022316290014247	0.040750705221137
5	C	26	50	20120601	11	2444	48.68	0.0020908440412905	0.041303167749278
5	C	26	50	20120601	11	2446	48.72	0.0020918339907841	0.0429504437067302
5	C	26	50	20120601	11	2448	48.76	0.0022667014977716	0.0445195843648612
5	C	26	50	20120601	11	2450	48.8	0.0022369323022836	0.0454947553267956
5	C	26	50	20120601	11	2452	48.84	0.0018443466173688	0.0472585624817873
5	C	26	50	20120601	11	2454	48.88	0.0020551351488406	0.0489283951455594
5	C	26	50	20120601	11	2456	48.92	0.0025853238133742	0.0495462650509602
5	C	26	50	20120601	11	2458	48.96	0.00326577266891	0.0509898235447525
5	C	26	50	20120601	11	2460	49	0.0033642726435293	0.0521965012668474
5	C	26	50	20120601	11	2462	49.04	0.0041445649765687	0.0530613635709166
5	C	26	50	20120601	11	2464	49.08	0.0053136246179044	0.0546660009894633
5	C	26	50	20120601	11	2466	49.12	0.0057483538669779	0.0548004926992449
5	C	26	50	20120601	11	2468	49.16	0.0068142466289385	0.0557511270558721
5	C	26	50	20120601	11	2470	49.2	0.0068768255790735	0.0566910841001034
5	C	26	50	20120601	11	2472	49.24	0.0077379402172025	0.057910136190869
5	C	26	50	20120601	11	2474	49.28	0.0086148233365519	0.0593565231117861
5	C	26	50	20120601	11	2476	49.32	0.0086660885781879	0.0600494170466708
5	C	26	50	20120601	11	2478	49.36	0.0092706648761024	0.0620566103557469
5	C	26	50	20120601	11	2480	49.4	0.0097014343272013	0.0627719195755952
5	C	26	50	20120601	11	2482	49.44	0.0101307188540596	0.0643279080475962
5	C	26	50	20120601	11	2484	49.48	0.0104889391494087	0.0660200145749756
5	C	26	50	20120601	11	2486	49.52	0.0107735496288363	0.0666248030049245
5	C	26	50	20120601	11	2488	49.56	0.0106840299103381	0.0677034236889465
5	C	26	50	20120601	11	2490	49.6	0.0110264110137886	0.0694344210892911
5	C	26	50	20120601	11	2492	49.64	0.0115798634914234	0.0709798029595743
5	C	26	50	20120601	11	2494	49.68	0.0119961372535079	0.0734476763365935
5	C	26	50	20120601	11	2496	49.72	0.0126442006184653	0.0749154178823024
5	C	26	50	20120601	11	2498	49.76	0.0132937489076633	0.0778923374310978
5	C	26	50	20120601	11	2500	49.8	0.0135980169556079	0.0790042628445136
5	C	26	50	20120601	11	2502	49.84	0.0139848043649169	0.080496682416886
5	C	26	50	20120601	11	2504	49.88	0.0141697834988753	0.0816423368237644
5	C	26	50	20120601	11	2506	49.92	0.0144350899631765	0.0825238161371915
5	C	26	50	20120601	11	2508	49.96	0.0151509648684498	0.0848760775554867
5	C	26	50	20120601	11	2510	50	0.0155301862352001	0.0858656734957573
5	C	26	50	20120601	11	2512	50.04	0.0162429498706361	0.087826056335919
5	C	26	50	20120601	11	2514	50.08	0.0168770832320042	0.0891281227627958
5	C	26	50	20120601	11	2516	50.12	0.0180542038906455	0.0904377552322314
5	C	26	50	20120601	11	2518	50.16	0.0184291119060306	0.0913328109958573
5	C	26	50	20120601	11	2520	50.2	0.0184897109571783	0.0918002792888997
5	C	26	50	20120601	11	2522	50.24	0.0187804025549241	0.0927393878049936
5	C	26	50	20120601	11	2524	50.28	0.0193039444157146	0.094495841049461
5	C	26	50	20120601	11	2526	50.32	0.0199223092958622	0.095845071498643
5	C	26	50	20120601	11	2528	50.36	0.020980565304586	0.0972351020090995
5	C	26	50	20120601	11	2530	50.4	0.021562160632112	0.0987985858129811
5	C	26	50	20120601	11	2532	50.44	0.022214749480469	0.100563029364076
5	C	26	50	20120601	11	2534	50.48	0.0230486405075223	0.102357171399981
5	C	26	50	20120601	11	2536	50.52	0.0238357210656611	0.103996881314874
5	C	26	50	20120601	11	2538	50.56	0.0250080333981902	0.105706736222461
5	C	26	50	20120601	11	2540	50.6	0.0256579352407788	0.106743991159784
5	C	26	50	20120601	11	2542	50.64	0.0267749518230192	0.107823248239909
5	C	26	50	20120601	11	2544	50.68	0.0278821396210011	0.109171135186207
5	C	26	50	20120601	11	2546	50.72	0.0291644777686829	0.110424481955860
5	C	26	50	20120601	11	2548	50.76	0.0312579381050638	0.110869534963939
5	C	26	50	20120601	11	2550	50.8	0.0325535698602319	0.110914577665900
5	C	26	50	20120601	11	2552	50.84	0.0336318369908633	0.111903890763458
5	C	26	50	20120601	11	2554	50.88	0.035170996321472	0.111917537924335
5	C	26	50	20120601	11	2556	50.92	0.0367467837833462	0.112943903417228
5	C	26	50	20120601	11	2558	50.96	0.0382685482871378	0.113482648073814
5	C	26	50	20120601	11	2560	51	0.0398253852872762	0.113736004433513
5	C	26	50	20120601	11	2562	51.04	0.0412516196649295	0.114071880154576
5	C	26	50	20120601	11	2564	51.08	0.0430968148104358	0.114060919999468
5	C	26	50	20120601	11	2566	51.12	0.0444513485604767	0.114359601903841
5	C	26	50	20120601	11	2568	51.16	0.0455847700200407	0.114357551294176
5	C	26	50	20120601	11	2570	51.2	0.047243501107348	0.114364763783344
5	C	26	50	20120601	11	2572	51.24	0.0490121165884519	0.112931316916523
5	C	26	50	20120601	11	2574	51.28	0.0491343046402409	0.112988733987155
5	C	26	50	20120601	11	2576	51.32	0.0489025150373679	0.114194916734503
5	C	26	50	20120601	11	2578	51.36	0.0490582199505852	0.113597977189825
5	C	26	50	20120601	11	2580	51.4	0.0493264962633674	0.113626685725141
5	C	26	50	20120601	11	2582	51.44	0.048747022256185	0.113994027697968
5	C	26	50	20120601	11	2584	51.48	0.0489489719528919	0.114011281103429
5	C	26	50	20120601	11	2586	51.52	0.0488502598462382	0.114182118101763
5	C	26	50	20120601	11	2588	51.56	0.0486789985838349	0.114264283909737
5	C	26	50	20120601	11	2590	51.6	0.0486400370001915	0.114409311510559
5	C	26	50	20120601	11	2592	51.64	0.0482481584220579	0.114791290593756
5	C	26	50	20120601	11	2594	51.68	0.0482549466471573	0.115048960304820
5	C	26	50	20120601	11	2596	51.72	0.0481318393565527	0.115553905257265
5	C	26	50	20120601	11	2598	51.76	0.0481242026033159	0.116664628589153
5	C	26	50	20120601	11	2600	51.8	0.0485072423466847	0.117110317993335
5	C	26	50	20120601	11	2602	51.84	0.0489773269348175	0.118225566808622
5	C	26	50	20120601	11	2604	51.88	0.0494560382256808	0.119637659050652
5	C	26	50	20120601	11	2606	51.92	0.0498642509704598	0.120403243562643
5	C	26	50	20120601	11	2608	51.96	0.0509295780469954	0.121380040870174
5	C	26	50	20120601	11	2610	52	0.0520635651919843	0.122904775222446
5	C	26	50	20120601	11	2612	52.04	0.0530272810240634	0.122233801597778
5	C	26	50	20120601	11	2614	52.08	0.0531033657137191	0.122890279533432
5	C	26	50	20120601	11	2616	52.12	0.0524630805233547	0.123307118980941
5	C	26	50	20120601	11	2618	52.16	0.0523488827781931	0.123779112757383
5	C	26	50	20120601	11	2620	52.2	0.0523533375509145	0.124237105819558
5	C	26	50	20120601	11	2622	52.24	0.0518491704159285	0.124540454628687
5	C	26	50	20120601	11	2624	52.28	0.0521467209494518	0.125258309432948
5	C	26	50	20120601	11	2626	52.32	0.0520304725946248	0.125993983328094
5	C	26	50	20120601	11	2628	52.36	0.0516698481362196	0.126568154034418
5	C	26	50	20120601	11	2630	52.4	0.0515213557121704	0.126647349993910
5	C	26	50	20120601	11	2632	52.44	0.0511804595329604	0.127037743647804
5	C	26	50	20120601	11	2634	52.48	0.0502403610673729	0.128549184392590
5	C	26	50	20120601	11	2636	52.52	0.0502381690363512	0.128255805789075
5	C	26	50	20120601	11	2638	52.56	0.049935315201969	0.128793419074812
5	C	26	50	20120601	11	2640	52.6	0.0498223902490135	0.129571024402082
5	C	26	50	20120601	11	2642	52.64	0.0494508763461781	0.130693485706538
5	C	26	50	20120601	11	2644	52.68	0.0495140209817381	0.131645746408762
5	C	26	50	20120601	11	2646	52.72	0.0495881964830846	0.132338074658222
5	C	26	50	20120601	11	2648	52.76	0.0495612557147213	0.133608109147911
5	C	26	50	20120601	11	2650	52.8	0.0498717463023403	0.134516670651057
5	C	26	50	20120601	11	2652	52.84	0.0499256278390668	0.135987311334569
5	C	26	50	20120601	11	2654	52.88	0.0498520887338234	0.137200706571085
5	C	26	50	20120601	11	2656	52.92	0.0494774635611507	0.139016415363816
5	C	26	50	20120601	11	2658	52.96	0.049668311681393	0.140021991917341
5	C	26	50	20120601	11	2660	53	0.0495483863713037	0.141950696373706
5	C	26	50	20120601	11	2662	53.04	0.0493571846976709	0.142865975391274
5	C	26	50	20120601	11	2664	53.08	0.0492351380672381	0.143270864734181
5	C	26	50	20120601	11	2666	53.12	0.0494310066456268	0.145330666787778
5	C	26	50	20120601	11	2668	53.16	0.0497774182577301	0.146599287063904
5	C	26	50	20120601	11	2670	53.2	0.0498246529907133	0.148053947134161
5	C	26	50	20120601	11	2672	53.24	0.0499914594803952	0.149141548074304
5	C	26	50	20120601	11	2674	53.28	0.0500034095849973	0.150511284620141
5	C	26	50	20120601	11	2676	53.32	0.0501639935350047	0.151839867551312
5	C	26	50	20120601	11	2678	53.36	0.0506448968568897	0.154200119276235
5	C	26	50	20120601	11	2680	53.4	0.0510509882813252	0.156133137083965
5	C	26	50	20120601	11	2682	53.44	0.0510804746341006	0.157051173817979
5	C	26	50	20120601	11	2684	53.48	0.051423987108401	0.158626749147819
5	C	26	50	20120601	11	2686	53.52	0.05204793813212	0.15997562604361
5	C	26	50	20120601	11	2688	53.56	0.0524049563459411	0.161937918072081
5	C	26	50	20120601	11	2690	53.6	0.0529690154252937	0.163530534675348
5	C	26	50	20120601	11	2692	53.64	0.0536637478378094	0.165624631407832
5	C	26	50	20120601	11	2694	53.68	0.0541774609143415	0.167161527996741
5	C	26	50	20120601	11	2696	53.72	0.0548510508340998	0.16829247458257
5	C	26	50	20120601	11	2698	53.76	0.0554947301370139	0.170239634525924
5	C	26	50	20120601	11	2700	53.8	0.0564061907779633	0.171573945022023
5	C	26	50	20120601	11	2702	53.84	0.056829677029216	0.172745691669127
5	C	26	50	20120601	11	2704	53.88	0.0579474007182375	0.174242848856933
5	C	26	50	20120601	11	2706	53.92	0.0590447597319609	0.175719358526729
5	C	26	50	20120601	11	2708	53.96	0.0600424874002152	0.177583999108718
5	C	26	50	20120601	11	2710	54	0.0601933132766423	0.179273065076938
5	C	26	50	20120601	11	2712	54.04	0.0607599179404071	0.180546352257821
5	C	26	50	20120601	11	2714	54.08	0.0608716408118345	0.181814901823269
5	C	26	50	20120601	11	2716	54.12	0.0609221989466894	0.183472713671761
5	C	26	50	20120601	11	2718	54.16	0.0605438968187545	0.184712271859181
5	C	26	50	20120601	11	2720	54.2	0.0602835401019217	0.186335930450142
5	C	26	50	20120601	11	2722	54.24	0.0597865147454256	0.187763508330679
5	C	26	50	20120601	11	2724	54.28	0.0594912269536021	0.189256635009833
5	C	26	50	20120601	11	2726	54.32	0.0588894083721343	0.190729609145722
5	C	26	50	20120601	11	2728	54.36	0.0586039493645693	0.191910265338270
5	C	26	50	20120601	11	2730	54.4	0.0580116060139693	0.193622665830269
5	C	26	50	20120601	11	2732	54.44	0.0570912358275769	0.195247314370723
5	C	26	50	20120601	11	2734	54.48	0.0563697040680541	0.196455335595702
5	C	26	50	20120601	11	2736	54.52	0.0559574608146224	0.198345432021814
5	C	26	50	20120601	11	2738	54.56	0.0551894014288975	0.20007939927064
5	C	26	50	20120601	11	2740	54.6	0.0544038765056774	0.201417881696748
5	C	26	50	20120601	11	2742	54.64	0.0536385041257211	0.201853742316671
5	C	26	50	20120601	11	2744	54.68	0.0531501761826336	0.203460713187596
5	C	26	50	20120601	11	2746	54.72	0.0521979861910878	0.20392358528656
5	C	26	50	20120601	11	2748	54.76	0.0514848690022612	0.204830449733432
5	C	26	50	20120601	11	2750	54.8	0.0510140773073472	0.205970164443349
5	C	26	50	20120601	11	2752	54.84	0.0501124454506562	0.206976448103655
5	C	26	50	20120601	11	2754	54.88	0.0493515278434214	0.208400631871643
5	C	26	50	20120601	11	2756	54.92	0.0489845394239856	0.209658574835374
5	C	26	50	20120601	11	2758	54.96	0.0482123788189299	0.210843685800643
5	C	26	50	20120601	11	2760	55	0.0475929532786105	0.212078294240594
5	C	26	50	20120601	11	2762	55.04	0.0468858464974239	0.213127640703875
5	C	26	50	20120601	11	2764	55.08	0.0463710727607201	0.214462658306755
5	C	26	50	20120601	11	2766	55.12	0.0456590162320653	0.215983644993088
5	C	26	50	20120601	11	2768	55.16	0.0450756531375863	0.217325026556998
5	C	26	50	20120601	11	2770	55.2	0.0438318523094792	0.218336896360876
5	C	26	50	20120601	11	2772	55.24	0.0433170785727754	0.220090521178219
5	C	26	50	20120601	11	2774	55.28	0.0425845159474661	0.221165323485623
5	C	26	50	20120601	11	2776	55.32	0.0416857832285781	0.222765506131448
5	C	26	50	20120601	11	2778	55.36	0.0406689636772318	0.223548980445002
5	C	26	50	20120601	11	2780	55.4	0.0400035761961353	0.22378020436245
5	C	26	50	20120601	11	2782	55.44	0.0391868678638648	0.224359324816242
5	C	26	50	20120601	11	2784	55.48	0.0380894381394633	0.225148455984046
5	C	26	50	20120601	11	2786	55.52	0.0366264342091883	0.226433269005462
5	C	26	50	20120601	11	2788	55.56	0.0352878810724022	0.227035016876252
5	C	26	50	20120601	11	2790	55.6	0.0339443781881477	0.227954255691795
5	C	26	50	20120601	11	2792	55.64	0.0326185529734229	0.22958413682243
5	C	26	50	20120601	11	2794	55.68	0.0317049710121299	0.230335084224050
5	C	26	50	20120601	11	2796	55.72	0.0311626201109598	0.230635604606054
5	C	26	50	20120601	11	2798	55.76	0.030188934073266	0.231561207382627
5	C	26	50	20120601	11	2800	55.8	0.0293962673715558	0.232186996883977
5	C	26	50	20120601	11	2802	55.84	0.0285795590392854	0.232404078665802
5	C	26	50	20120601	11	2804	55.88	0.0275344552166917	0.233319074840657
5	C	26	50	20120601	11	2806	55.92	0.0262842904275538	0.2335354495157
5	C	26	50	20120601	11	2808	55.96	0.0256012252769276	0.233891831333418
5	C	26	50	20120601	11	2810	56	0.0249973560857943	0.23414356134752
5	C	26	50	20120601	11	2812	56.04	0.0237648689661862	0.234552976173827
5	C	26	50	20120601	11	2814	56.08	0.0225295534194533	0.234977947349321
5	C	26	50	20120601	11	2816	56.12	0.0217432506787739	0.235632728228699
5	C	26	50	20120601	11	2818	56.16	0.0204259107454233	0.236558331005273
5	C	26	50	20120601	11	2820	56.2	0.019643850645431	0.238033355750828
5	C	26	50	20120601	11	2822	56.24	0.018813707284318	0.238467519314476
5	C	26	50	20120601	11	2824	56.28	0.0180196263690455	0.239840013576759
5	C	26	50	20120601	11	2826	56.32	0.0176604161242027	0.24047216703914
5	C	26	50	20120601	11	2828	56.36	0.0173931297609142	0.241491815017611
5	C	26	50	20120601	11	2830	56.4	0.0174270708864112	0.241264126634069
5	C	26	50	20120601	11	2832	56.44	0.0179588151858634	0.241568182549979
5	C	26	50	20120601	11	2834	56.48	0.017941844623115	0.242399740124655
5	C	26	50	20120601	11	2836	56.52	0.0179142674586487	0.242233570031076
5	C	26	50	20120601	11	2838	56.56	0.017983563923205	0.242669147808287
5	C	26	50	20120601	11	2840	56.6	0.0183604518375774	0.242979567685228
5	C	26	50	20120601	11	2842	56.64	0.0187868372266329	0.243299887057105
5	C	26	50	20120601	11	2844	56.68	0.0191184703070094	0.244598842214145
5	C	26	50	20120601	11	2846	56.72	0.019507379036662	0.245829208013409
5	C	26	50	20120601	11	2848	56.76	0.019693348120114	0.246808550905353
5	C	26	50	20120601	11	2850	56.8	0.0198347694763514	0.248379742173149
5	C	26	50	20120601	11	2852	56.84	0.0202144858178485	0.250217512697453
5	C	26	50	20120601	11	2854	56.88	0.0209420986956895	0.252058111648882
5	C	26	50	20120601	11	2856	56.92	0.0218790151807617	0.253450404901038
5	C	26	50	20120601	11	2858	56.96	0.0228498727913308	0.25500674692643
5	C	26	50	20120601	11	2860	57	0.0235647577471104	0.255860224811322
5	C	26	50	20120601	11	2862	57.04	0.0242372162960188	0.2571464520463
5	C	26	50	20120601	11	2864	57.08	0.0251359490149069	0.258097510666996
5	C	26	50	20120601	11	2866	57.12	0.0261251914017869	0.26007245990685
5	C	26	50	20120601	11	2868	57.16	0.0266470362063026	0.261380607452045
5	C	26	50	20120601	11	2870	57.2	0.0274983927708511	0.262260248287841
5	C	26	50	20120601	11	2872	57.24	0.0285724879714736	0.263134939376169
5	C	26	50	20120601	11	2874	57.28	0.0293609120324965	0.264001145183122
5	C	26	50	20120601	11	2876	57.32	0.0304929899891762	0.264648147887908
5	C	26	50	20120601	11	2878	57.36	0.0321921675843674	0.265852350736269
5	C	26	50	20120601	11	2880	57.4	0.0334458679074112	0.266850078404523
5	C	26	50	20120601	11	2882	57.44	0.0350262515633631	0.267727597919976
5	C	26	50	20120601	11	2884	57.48	0.0363916747578344	0.269233028257122
5	C	26	50	20120601	11	2886	57.52	0.0378652852898272	0.270478950405572
5	C	26	50	20120601	11	2888	57.56	0.0389690789752593	0.271280102388657
5	C	26	50	20120601	11	2890	57.6	0.0402998539374524	0.272582593079602
5	C	26	50	20120601	11	2892	57.64	0.041340715119359	0.273244445026793
