# Supplementary material for: How Do Ants Make Sense of Gravity? A Boltzmann Walker Analysis of Lasius niger Trajectories on Various Inclines
Source: PLoS One. 2013 Oct 29;8(10):e76531. doi: 10.1371/journal.pone.0076531 (PMC3812222; doi:10.1371/journal.pone.0076531)
Supplement: Dataset S5 — Trajectories for . (ZIP) [file pone.0076531.s009.zip › Incline5/5-C-26-50-20120601-12.txt]

Pente	Colonie	Temperature	Humidite	Date	Indiv	Frame	Time	X	Y
5	C	26	50	20120601	12	10	0	0	0
5	C	26	50	20120601	12	12	0.04	0.000173191663915998	0.0021794940184479
5	C	26	50	20120601	12	14	0.08	-0.0009557750229264	0.0041678782871445
5	C	26	50	20120601	12	16	0.12	-0.002405301497952	0.0040416880109739
5	C	26	50	20120601	12	18	0.16	-0.0032022532667561	0.0036218504307122
5	C	26	50	20120601	12	20	0.2	-0.0051616673706274	0.0042793395290629
5	C	26	50	20120601	12	22	0.24	-0.0086456319790082	0.0033593016828576
5	C	26	50	20120601	12	24	0.28	-0.0114639545478513	0.0026453430369614
5	C	26	50	20120601	12	26	0.32	-0.0136304802279322	0.0020055033238691
5	C	26	50	20120601	12	28	0.36	-0.0148096444251711	0.00109601551083920
5	C	26	50	20120601	12	30	0.4	-0.0158655952657882	0.000278840488093100
5	C	26	50	20120601	12	32	0.44	-0.0165348718341812	0.000173693709730700
5	C	26	50	20120601	12	34	0.48	-0.0161158474267179	-0.0010368660285929
5	C	26	50	20120601	12	36	0.52	-0.0161505805118098	-0.000433194827358301
5	C	26	50	20120601	12	38	0.56	-0.0160156291826203	-0.0018634243583253
5	C	26	50	20120601	12	40	0.6	-0.0163041004650732	-0.00265116959683832
5	C	26	50	20120601	12	42	0.64	-0.0163714665281168	-0.00333890872328817
5	C	26	50	20120601	12	44	0.68	-0.0163714665281168	-0.00333890872328817
5	C	26	50	20120601	12	46	0.72	-0.0161629053830059	-0.00415418162879282
5	C	26	50	20120601	12	48	0.76	-0.0160633666685250	-0.00576294077276699
5	C	26	50	20120601	12	50	0.8	-0.0156323164960341	-0.00707044980053869
5	C	26	50	20120601	12	52	0.84	-0.0157756937096281	-0.00939068918114105
5	C	26	50	20120601	12	54	0.88	-0.0166245683293748	-0.0108067200079418
5	C	26	50	20120601	12	56	0.92	-0.0178381756979252	-0.0117969664864511
5	C	26	50	20120601	12	58	0.96	-0.0194011052715117	-0.0141057240085619
5	C	26	50	20120601	12	60	1	-0.0199375474469968	-0.0162663197497544
5	C	26	50	20120601	12	62	1.04	-0.0204819418867646	-0.0192012866532219
5	C	26	50	20120601	12	64	1.08	-0.0197015222745046	-0.0205866926853295
5	C	26	50	20120601	12	66	1.12	-0.0179710552042458	-0.0221789345220019
5	C	26	50	20120601	12	68	1.16	-0.0164121958787132	-0.0232486598027166
5	C	26	50	20120601	12	70	1.2	-0.0144983972332962	-0.02350313339113
5	C	26	50	20120601	12	72	1.24	-0.0132979632640792	-0.0239740170099255
5	C	26	50	20120601	12	74	1.28	-0.0120788616758389	-0.0252638717026913
5	C	26	50	20120601	12	76	1.32	-0.010970019247989	-0.0252144166544152
5	C	26	50	20120601	12	78	1.36	-0.0101716773072531	-0.0245354343383435
5	C	26	50	20120601	12	80	1.4	-0.0108899818314265	-0.0247259543610393
5	C	26	50	20120601	12	82	1.44	-0.0103207608725714	-0.0242244742318218
5	C	26	50	20120601	12	84	1.48	-0.0091397737540506	-0.0241035815996559
5	C	26	50	20120601	12	86	1.52	-0.0086044430090041	-0.0227118031212363
5	C	26	50	20120601	12	88	1.56	-0.0074908205393134	-0.0224680634137613
5	C	26	50	20120601	12	90	1.6	-0.0071338730361705	-0.0203686633804184
5	C	26	50	20120601	12	92	1.64	-0.0063214214867228	-0.0191882334620412
5	C	26	50	20120601	12	94	1.68	-0.0047861441723427	-0.0171291314441582
5	C	26	50	20120601	12	96	1.72	-0.0040464751238825	-0.0164516877924424
5	C	26	50	20120601	12	98	1.76	-0.0027240510927753	-0.0149189702046103
5	C	26	50	20120601	12	100	1.8	-0.0012017916142368	-0.0137092519233563
5	C	26	50	20120601	12	102	1.84	0.00106950607761250	-0.0138804424750816
5	C	26	50	20120601	12	104	1.88	0.0022061095176917	-0.0123399396415886
5	C	26	50	20120601	12	106	1.92	0.0031073878209921	-0.0125242116687658
5	C	26	50	20120601	12	108	1.96	0.0041632396666598	-0.0123871743745718
5	C	26	50	20120601	12	110	2	0.0045979689157333	-0.0134987462345971
5	C	26	50	20120601	12	112	2.04	0.0045427438761227	-0.0138880085176403
5	C	26	50	20120601	12	114	2.08	0.0043987769354731	-0.0147082523838167
5	C	26	50	20120601	12	116	2.12	0.0043663207342166	-0.0162666450188737
5	C	26	50	20120601	12	118	2.16	0.0035163076725523	-0.0168802015729093
5	C	26	50	20120601	12	120	2.2	0.0032239897292097	-0.0176392099918349
5	C	26	50	20120601	12	122	2.24	0.0030812248700882	-0.0193468021577223
5	C	26	50	20120601	12	124	2.28	0.0028769417210034	-0.018872262796868
5	C	26	50	20120601	12	126	2.32	0.0026916797443325	-0.0194865971683629
5	C	26	50	20120601	12	128	2.36	0.0027168527457428	-0.0181802881007989
5	C	26	50	20120601	12	130	2.4	0.0029208530521151	-0.0174617969004352
5	C	26	50	20120601	12	132	2.44	0.0028619510572422	-0.0166274816093132
5	C	26	50	20120601	12	134	2.48	0.0021544907226651	-0.0165644783951095
5	C	26	50	20120601	12	136	2.52	0.00125964709107350	-0.0166171578503079
5	C	26	50	20120601	12	138	2.56	6.64751084992997e-05	-0.0160899390342552
5	C	26	50	20120601	12	140	2.6	-0.0011426067766515	-0.0164711402999929
5	C	26	50	20120601	12	142	2.64	-0.0027321828207589	-0.0164635035467561
5	C	26	50	20120601	12	144	2.68	-0.0039783595276508	-0.0170219481982659
5	C	26	50	20120601	12	146	2.72	-0.0054824605040483	-0.0182361353943770
5	C	26	50	20120601	12	148	2.76	-0.0058904116193183	-0.0166648946291058
5	C	26	50	20120601	12	150	2.8	-0.0085763920829945	-0.0174036444387504
5	C	26	50	20120601	12	152	2.84	-0.0096422141342769	-0.0167657634114421
5	C	26	50	20120601	12	154	2.88	-0.0110813037132122	-0.0164686229998518
5	C	26	50	20120601	12	156	2.92	-0.0121901744253333	-0.0171682203070222
5	C	26	50	20120601	12	158	2.96	-0.0128540911243250	-0.0159211809298572
5	C	26	50	20120601	12	160	3	-0.0124143343460373	-0.0152032907702576
5	C	26	50	20120601	12	162	3.04	-0.0130564933693718	-0.0144031923762772
5	C	26	50	20120601	12	164	3.08	-0.0138286186190885	-0.0139210657596608
5	C	26	50	20120601	12	166	3.12	-0.0152468768322500	-0.0137889923550707
5	C	26	50	20120601	12	168	3.16	-0.0164867178623824	-0.0131534023537334
5	C	26	50	20120601	12	170	3.2	-0.0179967231804029	-0.0123129140204116
5	C	26	50	20120601	12	172	3.24	-0.0182984173596639	-0.0130001793853181
5	C	26	50	20120601	12	174	3.28	-0.0180698168083741	-0.0129650856757678
5	C	26	50	20120601	12	176	3.32	-0.0183166324303473	-0.012992853759065
5	C	26	50	20120601	12	178	3.36	-0.0186181215486418	-0.0126728101588321
5	C	26	50	20120601	12	180	3.4	-0.0187650229824333	-0.0122959293155275
5	C	26	50	20120601	12	182	3.44	-0.0189629704547587	-0.0126359203980576
5	C	26	50	20120601	12	184	3.48	-0.0191894906978982	-0.0136651624013358
5	C	26	50	20120601	12	186	3.52	-0.0195544879046382	-0.0128899640655481
5	C	26	50	20120601	12	188	3.56	-0.0195912588714735	-0.0137060515580647
5	C	26	50	20120601	12	190	3.6	-0.0197496309207587	-0.0136266235968369
5	C	26	50	20120601	12	192	3.64	-0.0197187323272488	-0.0137536926582440
5	C	26	50	20120601	12	194	3.68	-0.0197619487915977	-0.0140313150205562
5	C	26	50	20120601	12	196	3.72	-0.0204790215357583	-0.0154926317940513
5	C	26	50	20120601	12	198	3.76	-0.0219999657956836	-0.0176256193995005
5	C	26	50	20120601	12	200	3.8	-0.0239913906235393	-0.0178884651322032
5	C	26	50	20120601	12	202	3.84	-0.0253774613360212	-0.0191153802503756
5	C	26	50	20120601	12	204	3.88	-0.0248642361631682	-0.0194842707870528
5	C	26	50	20120601	12	206	3.92	-0.025394870304974	-0.021573396558865
5	C	26	50	20120601	12	208	3.96	-0.0250972207765013	-0.0216648537499437
5	C	26	50	20120601	12	210	4	-0.0241283430649195	-0.0200325825983883
5	C	26	50	20120601	12	212	4.04	-0.0238680499876970	-0.0195087083974106
5	C	26	50	20120601	12	214	4.08	-0.02412291248484	-0.0195740804193313
5	C	26	50	20120601	12	216	4.12	-0.0240523220148742	-0.0188330112994444
5	C	26	50	20120601	12	218	4.16	-0.0237287711650066	-0.0176687670552885
5	C	26	50	20120601	12	220	4.2	-0.0244790185309134	-0.0171229866862297
5	C	26	50	20120601	12	222	4.24	-0.0243483734820214	-0.0166019904098514
5	C	26	50	20120601	12	224	4.28	-0.0243974495210628	-0.0157437579389626
5	C	26	50	20120601	12	226	4.32	-0.0247617035585758	-0.0141797558258104
5	C	26	50	20120601	12	228	4.36	-0.0245042481008661	-0.0131478586365689
5	C	26	50	20120601	12	230	4.4	-0.0245335718190819	-0.0136513257358415
5	C	26	50	20120601	12	232	4.44	-0.0243293452385396	-0.0120264509212173
5	C	26	50	20120601	12	234	4.48	-0.0243816287139406	-0.0120814496866580
5	C	26	50	20120601	12	236	4.52	-0.0250474546012414	-0.0115597321613630
5	C	26	50	20120601	12	238	4.56	-0.0250443716156755	-0.0108284847546667
5	C	26	50	20120601	12	240	4.6	-0.0260202921107979	-0.0101112946307804
5	C	26	50	20120601	12	242	4.64	-0.0269375227430818	-0.00901114961633916
5	C	26	50	20120601	12	244	4.68	-0.0275345824959123	-0.00873555474837171
5	C	26	50	20120601	12	246	4.72	-0.0291164227918335	-0.00795213700335951
5	C	26	50	20120601	12	248	4.76	-0.0293441253175112	-0.00853064934531947
5	C	26	50	20120601	12	250	4.8	-0.0301747424401676	-0.00897360224625816
5	C	26	50	20120601	12	252	4.84	-0.0310630241208297	-0.00889268094621917
5	C	26	50	20120601	12	254	4.88	-0.0318482944856087	-0.00845356763510232
5	C	26	50	20120601	12	256	4.92	-0.0317560029085282	-0.00854260652098933
5	C	26	50	20120601	12	258	4.96	-0.0323327474835352	-0.00880647048745691
5	C	26	50	20120601	12	260	5	-0.0315801595941827	-0.00880256725802476
5	C	26	50	20120601	12	262	5.04	-0.0308125386146622	-0.0077818727615176
5	C	26	50	20120601	12	264	5.08	-0.0306406338850880	-0.00882617755344857
5	C	26	50	20120601	12	266	5.12	-0.0303168991874573	-0.00778621439715408
5	C	26	50	20120601	12	268	5.16	-0.0294764744937459	-0.006632315125207
5	C	26	50	20120601	12	270	5.2	-0.0290300567695794	-0.00693602455879444
5	C	26	50	20120601	12	272	5.24	-0.028639373201906	-0.00635273924606147
5	C	26	50	20120601	12	274	5.28	-0.0277684241226643	-0.00597583153269916
5	C	26	50	20120601	12	276	5.32	-0.0269996915712837	-0.00512305226930681
5	C	26	50	20120601	12	278	5.36	-0.0266186953665126	-0.00373741289196147
5	C	26	50	20120601	12	280	5.4	-0.0260079318842627	-0.0015079688504906
5	C	26	50	20120601	12	282	5.44	-0.0253104700395716	-0.0007851925830329
5	C	26	50	20120601	12	284	5.48	-0.0244481250356433	0.0004598386108735
5	C	26	50	20120601	12	286	5.52	-0.0240870833842373	-0.0004584173262432
5	C	26	50	20120601	12	288	5.56	-0.0226857957338243	0.000136118055378399
5	C	26	50	20120601	12	290	5.6	-0.0223317968659589	0.000166431723087900
5	C	26	50	20120601	12	292	5.64	-0.0215334945232027	-0.0008297049549086
5	C	26	50	20120601	12	294	5.68	-0.0202894532787899	9.07076578906003e-05
5	C	26	50	20120601	12	296	5.72	-0.0181147746575220	0.000483208489991699
5	C	26	50	20120601	12	298	5.76	-0.0170705405762691	0.00144333929069020
5	C	26	50	20120601	12	300	5.8	-0.0154844222843218	0.0016599190266998
5	C	26	50	20120601	12	302	5.84	-0.0141919512964656	0.0025671158137587
5	C	26	50	20120601	12	304	5.88	-0.0126192538912251	0.0032762519914073
5	C	26	50	20120601	12	306	5.92	-0.0115286760315333	0.0034680829900754
5	C	26	50	20120601	12	308	5.96	-0.0112172732761665	0.0029535991671519
5	C	26	50	20120601	12	310	6	-0.0105286007687655	0.0025493250071441
5	C	26	50	20120601	12	312	6.04	-0.0101918623774289	0.0018301832685417
5	C	26	50	20120601	12	314	6.08	-0.0098754320928479	0.0014757106391329
5	C	26	50	20120601	12	316	6.12	-0.0098958816209598	0.0012683303623465
5	C	26	50	20120601	12	318	6.16	-0.0092284541367995	0.00132540448619
5	C	26	50	20120601	12	320	6.2	-0.0087586481487385	0.00147177134725490
5	C	26	50	20120601	12	322	6.24	-0.008341375951879	0.00144029661021080
5	C	26	50	20120601	12	324	6.28	-0.008411829950236	0.0011007700968359
5	C	26	50	20120601	12	326	6.32	-0.0080670701395736	-0.000337176797541
5	C	26	50	20120601	12	328	6.36	-0.0073197006982663	-0.000291172430357001
5	C	26	50	20120601	12	330	6.4	-0.0072295233704616	-0.0012243624626923
5	C	26	50	20120601	12	332	6.44	-0.0070114587102115	-0.0013564429383501
5	C	26	50	20120601	12	334	6.48	-0.0067825470319379	-0.0020874004312661
5	C	26	50	20120601	12	336	6.52	-0.0061048558928487	-0.00226050017130056
5	C	26	50	20120601	12	338	6.56	-0.0059643396332914	-0.00444413076441836
5	C	26	50	20120601	12	340	6.6	-0.0053703628660268	-0.00446337113993445
5	C	26	50	20120601	12	342	6.64	-0.0049190236786633	-0.00544390904233802
5	C	26	50	20120601	12	344	6.68	-0.0045509675279879	-0.00696737767347225
5	C	26	50	20120601	12	346	6.72	-0.0046731414376413	-0.00662006096468904
5	C	26	50	20120601	12	348	6.76	-0.0044152595945426	-0.00706164914954004
5	C	26	50	20120601	12	350	6.8	-0.0048004701557295	-0.00640406105623999
5	C	26	50	20120601	12	352	6.84	-0.0050284343109163	-0.0063293976512145
5	C	26	50	20120601	12	354	6.88	-0.005297064177089	-0.00678399660083933
5	C	26	50	20120601	12	356	6.92	-0.006236844444625	-0.00792282742727933
5	C	26	50	20120601	12	358	6.96	-0.0068744002028141	-0.00957785327505331
5	C	26	50	20120601	12	360	7	-0.00770353240123	-0.0101240437660452
5	C	26	50	20120601	12	362	7.04	-0.0081898592321266	-0.0124067188060038
5	C	26	50	20120601	12	364	7.08	-0.0091691950530022	-0.0134497508057287
5	C	26	50	20120601	12	366	7.12	-0.0101758676220384	-0.0152077950404537
5	C	26	50	20120601	12	368	7.16	-0.0111583642102259	-0.0162700532735590
5	C	26	50	20120601	12	370	7.2	-0.0121529876797107	-0.0176667376588265
5	C	26	50	20120601	12	372	7.24	-0.0130623128581810	-0.0186146708675496
5	C	26	50	20120601	12	374	7.28	-0.0143068497844473	-0.0203927905708993
5	C	26	50	20120601	12	376	7.32	-0.0149313021468742	-0.0217278852484186
5	C	26	50	20120601	12	378	7.36	-0.0152232028972158	-0.0214194523415329
5	C	26	50	20120601	12	380	7.4	-0.0152765682459920	-0.0219639740605212
5	C	26	50	20120601	12	382	7.44	-0.0147617732960847	-0.0226359871321575
5	C	26	50	20120601	12	384	7.48	-0.0144663652961084	-0.0234498882505066
5	C	26	50	20120601	12	386	7.52	-0.0146083169824316	-0.0236967745831579
5	C	26	50	20120601	12	388	7.56	-0.0137656295470204	-0.0229297475733336
5	C	26	50	20120601	12	390	7.6	-0.0136969411942959	-0.024263817653127
5	C	26	50	20120601	12	392	7.64	-0.0133540580450307	-0.0245375316170565
5	C	26	50	20120601	12	394	7.68	-0.0132629826916139	-0.0254576189607365
5	C	26	50	20120601	12	396	7.72	-0.0131417209497082	-0.0250782632436977
5	C	26	50	20120601	12	398	7.76	-0.0132911608968442	-0.0260029750657266
5	C	26	50	20120601	12	400	7.8	-0.014246695503465	-0.0254382300927963
5	C	26	50	20120601	12	402	7.84	-0.0148707525932012	-0.026477924548514
5	C	26	50	20120601	12	404	7.88	-0.0149749306352734	-0.0272844010456607
5	C	26	50	20120601	12	406	7.92	-0.0154186118561967	-0.0280680592069785
5	C	26	50	20120601	12	408	7.96	-0.0161043710836593	-0.0285056239542445
5	C	26	50	20120601	12	410	8	-0.0165185871650105	-0.0286302090980218
5	C	26	50	20120601	12	412	8.04	-0.0170708163479138	-0.0288450069249428
5	C	26	50	20120601	12	414	8.08	-0.0173327499128687	-0.0296948290677762
5	C	26	50	20120601	12	416	8.12	-0.0181867793410502	-0.0301779102785473
5	C	26	50	20120601	12	418	8.16	-0.0188812289108535	-0.0297664448425748
5	C	26	50	20120601	12	420	8.2	-0.0199510814707888	-0.030856520656452
5	C	26	50	20120601	12	422	8.24	-0.0204465511923662	-0.0305617278393753
5	C	26	50	20120601	12	424	8.28	-0.0205842248826632	-0.0310115184628881
5	C	26	50	20120601	12	426	8.32	-0.0203462127401158	-0.0313960431304973
5	C	26	50	20120601	12	428	8.36	-0.0204684007919048	-0.0311714660167925
5	C	26	50	20120601	12	430	8.4	-0.0205127363870852	-0.0323000791502443
5	C	26	50	20120601	12	432	8.44	-0.0204548243417061	-0.0332571481785803
5	C	26	50	20120601	12	434	8.48	-0.0202333584978384	-0.0333643455666082
5	C	26	50	20120601	12	436	8.52	-0.0199064630328959	-0.0352102478188957
5	C	26	50	20120601	12	438	8.56	-0.0198622688590717	-0.0352142783275484
5	C	26	50	20120601	12	440	8.6	-0.0194952804396359	-0.0348798168200472
5	C	26	50	20120601	12	442	8.64	-0.0192954520632726	-0.0353336379522127
5	C	26	50	20120601	12	444	8.68	-0.0196330248406111	-0.0347351427726164
5	C	26	50	20120601	12	446	8.72	-0.0195623848731705	-0.0347124446449403
5	C	26	50	20120601	12	448	8.76	-0.0194095083870780	-0.034476836665449
5	C	26	50	20120601	12	450	8.8	-0.0196979372431240	-0.0344504615825107
5	C	26	50	20120601	12	452	8.84	-0.0195440708075378	-0.0338140654794428
5	C	26	50	20120601	12	454	8.88	-0.0201791234077214	-0.0334051456278827
5	C	26	50	20120601	12	456	8.92	-0.0198771181014766	-0.0333825889215628
5	C	26	50	20120601	12	458	8.96	-0.0201589708644576	-0.0327108374794356
5	C	26	50	20120601	12	460	9	-0.0206141354995074	-0.0323145041285805
5	C	26	50	20120601	12	462	9.04	-0.0207987610800752	-0.0319778505900576
5	C	26	50	20120601	12	464	9.08	-0.0210239745898831	-0.0320671581765215
5	C	26	50	20120601	12	466	9.12	-0.0214238434746441	-0.0313346662618903
5	C	26	50	20120601	12	468	9.16	-0.0218312784019638	-0.0301406457511787
5	C	26	50	20120601	12	470	9.2	-0.0221279804073497	-0.029611588457495
5	C	26	50	20120601	12	472	9.24	-0.0226775437976878	-0.0293516560047308
5	C	26	50	20120601	12	474	9.28	-0.0231657868879615	-0.0276459164586101
5	C	26	50	20120601	12	476	9.32	-0.0232243848269185	-0.0270089051726426
5	C	26	50	20120601	12	478	9.36	-0.0247084534682050	-0.025815033154355
5	C	26	50	20120601	12	480	9.4	-0.0261382658061710	-0.0244289200154663
5	C	26	50	20120601	12	482	9.44	-0.0279903905981330	-0.0235130046017953
5	C	26	50	20120601	12	484	9.48	-0.0295077639688134	-0.022672049577998
5	C	26	50	20120601	12	486	9.52	-0.0311317442933594	-0.0220061989419598
5	C	26	50	20120601	12	488	9.56	-0.0322854533535823	-0.0217475456453628
5	C	26	50	20120601	12	490	9.6	-0.0319866752826869	-0.0212122205571705
5	C	26	50	20120601	12	492	9.64	-0.031150249277823	-0.0215929869522378
5	C	26	50	20120601	12	494	9.68	-0.0310042189995859	-0.0207458150456202
5	C	26	50	20120601	12	496	9.72	-0.0310493479685748	-0.0212911202389221
5	C	26	50	20120601	12	498	9.76	-0.030744269576259	-0.0207516302917887
5	C	26	50	20120601	12	500	9.8	-0.0306682435764662	-0.0207067410319987
5	C	26	50	20120601	12	502	9.84	-0.0305377067149117	-0.0206105794595048
5	C	26	50	20120601	12	504	9.88	-0.0303744223241069	-0.0207471352139807
5	C	26	50	20120601	12	506	9.92	-0.0302392136080490	-0.0204115522351245
5	C	26	50	20120601	12	508	9.96	-0.0303466768682266	-0.0200253474818032
5	C	26	50	20120601	12	510	10	-0.0302455605985170	-0.0200343984486024
5	C	26	50	20120601	12	512	10.04	-0.0298274186603166	-0.0189574338086619
5	C	26	50	20120601	12	514	10.08	-0.0296182522318009	-0.0198107745148386
5	C	26	50	20120601	12	516	10.12	-0.0293436586270356	-0.0184093836268355
5	C	26	50	20120601	12	518	10.16	-0.0290830190674902	-0.0177057558110124
5	C	26	50	20120601	12	520	10.2	-0.0287916910736414	-0.0166437804206196
5	C	26	50	20120601	12	522	10.24	-0.028182525652717	-0.0148396045394899
5	C	26	50	20120601	12	524	10.28	-0.028095403026207	-0.0145170012127092
5	C	26	50	20120601	12	526	10.32	-0.0278897056635598	-0.0126354466365142
5	C	26	50	20120601	12	528	10.36	-0.0273317418446611	-0.0118896752565324
5	C	26	50	20120601	12	530	10.4	-0.0266603651691279	-0.0107211742295538
5	C	26	50	20120601	12	532	10.44	-0.0263272259513075	-0.00913832277093557
5	C	26	50	20120601	12	534	10.48	-0.0260458349290547	-0.00688714438833136
5	C	26	50	20120601	12	536	10.52	-0.0257845144256790	-0.00558426973840355
5	C	26	50	20120601	12	538	10.56	-0.0255837102419577	-0.00378744069673042
5	C	26	50	20120601	12	540	10.6	-0.0246883574934837	-0.0016940510710276
5	C	26	50	20120601	12	542	10.64	-0.0243572406010574	-0.00216336491276897
5	C	26	50	20120601	12	544	10.68	-0.0240249216271032	-0.0017271012419803
5	C	26	50	20120601	12	546	10.72	-0.0234499023926423	-0.00237177049438808
5	C	26	50	20120601	12	548	10.76	-0.0225856057739980	-0.00297199101453047
5	C	26	50	20120601	12	550	10.8	-0.0219004051608926	-0.0020419476073714
5	C	26	50	20120601	12	552	10.84	-0.0202038580029273	-0.0019143148333673
5	C	26	50	20120601	12	554	10.88	-0.0190286748168665	-0.0018210191646575
5	C	26	50	20120601	12	556	10.92	-0.0181885966054778	-0.00239613032299995
5	C	26	50	20120601	12	558	10.96	-0.0174532904058576	-0.0015132933645529
5	C	26	50	20120601	12	560	11	-0.0170648271534771	-0.0013851444025985
5	C	26	50	20120601	12	562	11.04	-0.0168430643247614	-0.0007750668139264
5	C	26	50	20120601	12	564	11.08	-0.0163215801447041	-0.0004617407281148
5	C	26	50	20120601	12	566	11.12	-0.0158873105150384	5.37754707093004e-05
5	C	26	50	20120601	12	568	11.16	-0.0152860788321989	-0.000216530238534900
5	C	26	50	20120601	12	570	11.2	-0.0144880946874943	0.000308623825716699
5	C	26	50	20120601	12	572	11.24	-0.0141170757594057	8.7370113883399e-05
5	C	26	50	20120601	12	574	11.28	-0.0124062167601892	0.000326994459891899
5	C	26	50	20120601	12	576	11.32	-0.0110787651998677	-0.000255732238483901
5	C	26	50	20120601	12	578	11.36	-0.0094516389572522	-0.0008145615560828
5	C	26	50	20120601	12	580	11.4	-0.0077203898268935	-0.000906878589007301
5	C	26	50	20120601	12	582	11.44	-0.0054154409233275	-0.0019664710295476
5	C	26	50	20120601	12	584	11.48	-0.0030221178142488	-0.0017696619991399
5	C	26	50	20120601	12	586	11.52	-0.0018225960127796	-0.0016201654834615
5	C	26	50	20120601	12	588	11.56	-0.000386858119987201	-0.0018080013288159
5	C	26	50	20120601	12	590	11.6	0.0016424039917298	-0.00345302161563605
5	C	26	50	20120601	12	592	11.64	0.0034211310998046	-0.00288217431118415
5	C	26	50	20120601	12	594	11.68	0.0042656287285757	-0.00321995922055696
5	C	26	50	20120601	12	596	11.72	0.0045308644821987	-0.00313842980868615
5	C	26	50	20120601	12	598	11.76	0.0043984233820825	-0.00302211074318097
5	C	26	50	20120601	12	600	11.8	0.0041160756443547	-0.00226656714748314
5	C	26	50	20120601	12	602	11.84	0.0045994538399738	-0.00212245878547733
5	C	26	50	20120601	12	604	11.88	0.004967856472972	-0.0014006441832421
5	C	26	50	20120601	12	606	11.92	0.005177018658847	-0.0013881991038932
5	C	26	50	20120601	12	608	11.96	0.0053572601773714	-0.0012923861350424
5	C	26	50	20120601	12	610	12	0.0062668823406898	-0.0004348070308194
5	C	26	50	20120601	12	612	12.04	0.0058568311182797	2.4034559492599e-05
5	C	26	50	20120601	12	614	12.08	0.0057679477958846	-0.0004879814607646
5	C	26	50	20120601	12	616	12.12	0.0055069900382877	0.000693629325937201
5	C	26	50	20120601	12	618	12.16	0.0053818674933567	-0.000488971410258301
5	C	26	50	20120601	12	620	12.2	0.0054770440661044	-0.000558409296170801
5	C	26	50	20120601	12	622	12.24	0.0054112831354541	-0.000208391439483500
5	C	26	50	20120601	12	624	12.28	0.0053044393008168	-0.0009260341117097
5	C	26	50	20120601	12	626	12.32	0.0055954137412751	-0.001957773616139
5	C	26	50	20120601	12	628	12.36	0.0053793926196226	-0.00237871428297933
5	C	26	50	20120601	12	630	12.4	0.0050520728906113	-0.00247198166741784
5	C	26	50	20120601	12	632	12.44	0.005267033352092	-0.00296667357153594
5	C	26	50	20120601	12	634	12.48	0.0052636392395423	-0.00217513824067572
5	C	26	50	20120601	12	636	12.52	0.0050871453869582	-0.0023024174612893
5	C	26	50	20120601	12	638	12.56	0.0051855039402212	-0.00245352618042887
5	C	26	50	20120601	12	640	12.6	0.0051712203832413	-0.00286661796199805
5	C	26	50	20120601	12	642	12.64	0.005040547050078	-0.00293549016248562
5	C	26	50	20120601	12	644	12.68	0.0051843725693713	-0.00314479376971684
5	C	26	50	20120601	12	646	12.72	0.0051773722122376	-0.00326153709929073
5	C	26	50	20120601	12	648	12.76	0.0052738922878696	-0.0023410962022202
5	C	26	50	20120601	12	650	12.8	0.005238395527454	-0.00265165750051734
5	C	26	50	20120601	12	652	12.84	0.0053411381427604	-0.00289610431477352
5	C	26	50	20120601	12	654	12.88	0.0053392289544512	-0.00318665449116308
5	C	26	50	20120601	12	656	12.92	0.0053834231282753	-0.00353971290700952
5	C	26	50	20120601	12	658	12.96	0.0051142275766776	-0.00257246154102444
5	C	26	50	20120601	12	660	13	0.0051792106898687	-0.00301687815300019
5	C	26	50	20120601	12	662	13.04	0.0050897616820486	-0.00209954852576688
5	C	26	50	20120601	12	664	13.08	0.0049676443409377	-0.00324371800840483
5	C	26	50	20120601	12	666	13.12	0.005246173702047	-0.00269761944129446
5	C	26	50	20120601	12	668	13.16	0.0050916001596797	-0.00282362586970191
5	C	26	50	20120601	12	670	13.2	0.0050382135977001	-0.00296497651526109
5	C	26	50	20120601	12	672	13.24	0.0053231069198401	-0.0031992409918682
5	C	26	50	20120601	12	674	13.28	0.0053215512849215	-0.00274343996071535
5	C	26	50	20120601	12	676	13.32	0.0051584924611799	-0.00362025236938667
5	C	26	50	20120601	12	678	13.36	0.0054764783806795	-0.00368509406122148
5	C	26	50	20120601	12	680	13.4	0.0054701851303269	-0.00364061704468485
5	C	26	50	20120601	12	682	13.44	0.0055469062160857	-0.00348823553333914
5	C	26	50	20120601	12	684	13.48	0.0057045910282903	-0.00389354914031527
5	C	26	50	20120601	12	686	13.52	0.0056113236438518	-0.0033781390075084
5	C	26	50	20120601	12	688	13.56	0.0054606391887809	-0.00301659531028772
5	C	26	50	20120601	12	690	13.6	0.005389787089306	-0.00362937404686398
5	C	26	50	20120601	12	692	13.64	0.0051456231177623	-0.00320051378407433
5	C	26	50	20120601	12	694	13.68	0.0050760438104936	-0.00261022104313981
5	C	26	50	20120601	12	696	13.72	0.0049885039909827	-0.00252791381380969
5	C	26	50	20120601	12	698	13.76	0.0049363195105311	-0.00334617778099876
5	C	26	50	20120601	12	700	13.8	0.0049873726201328	-0.00273495467934111
5	C	26	50	20120601	12	702	13.84	0.0051238442289018	-0.00313927833682358
5	C	26	50	20120601	12	704	13.88	0.0048270008021596	-0.0027295806678041
5	C	26	50	20120601	12	706	13.92	0.0050076665847528	-0.00337707834733662
5	C	26	50	20120601	12	708	13.96	0.005155593323377	-0.00224584891879438
5	C	26	50	20120601	12	710	14	0.0051356529121476	-0.00279951352846344
5	C	26	50	20120601	12	712	14.04	0.005063174467076	-0.00285855694469252
5	C	26	50	20120601	12	714	14.08	0.0050013733344003	-0.00288585126644632
5	C	26	50	20120601	12	716	14.12	0.0049672200768689	-0.00287262836963813
5	C	26	50	20120601	12	718	14.16	0.0050614774108011	-0.00268644715415172
5	C	26	50	20120601	12	720	14.2	0.0051939892215955	-0.00242128211120676
5	C	26	50	20120601	12	722	14.24	0.005149017230312	-0.00284795034297472
5	C	26	50	20120601	12	724	14.28	0.005089408128658	-0.0020874569998086
5	C	26	50	20120601	12	726	14.32	0.0049161669672673	-0.00282199952410518
5	C	26	50	20120601	12	728	14.36	0.0051712910939194	-0.00292495427144594
5	C	26	50	20120601	12	730	14.4	0.0050299404483602	-0.0030521627813814
5	C	26	50	20120601	12	732	14.44	0.0050844583811897	-0.00305944598122762
5	C	26	50	20120601	12	734	14.48	0.0051009339691913	-0.00273113630272271
5	C	26	50	20120601	12	736	14.52	0.0048662452285155	-0.0019791282409308
5	C	26	50	20120601	12	738	14.56	0.0050025754159283	-0.00296667357153594
5	C	26	50	20120601	12	740	14.6	0.0050734275154032	-0.00241145332694827
5	C	26	50	20120601	12	742	14.64	0.005431506389396	-0.00263687896879054
5	C	26	50	20120601	12	744	14.68	0.0051299960578981	-0.00239815971946196
5	C	26	50	20120601	12	746	14.72	0.0051688162201852	-0.0019090539589152
5	C	26	50	20120601	12	748	14.76	0.0054163035936005	-0.00254728853961421
5	C	26	50	20120601	12	750	14.8	0.0054949338676685	-0.00238818951384723
5	C	26	50	20120601	12	752	14.84	0.0053569066239809	-0.0019775018953341
5	C	26	50	20120601	12	754	14.88	0.0054718114759237	-0.00265498090238891
5	C	26	50	20120601	12	756	14.92	0.0054060505452733	-0.00272385310287648
5	C	26	50	20120601	12	758	14.96	0.0052196571977525	-0.00295592554846191
5	C	26	50	20120601	12	760	15	0.0056284356279565	-0.00250599350359291
5	C	26	50	20120601	12	762	15.04	0.005070952641669	-0.00314974351718514
5	C	26	50	20120601	12	764	15.08	0.0049740790126465	-0.00258320956409848
5	C	26	50	20120601	12	766	15.12	0.0051021360507193	-0.00347550761127779
5	C	26	50	20120601	12	768	15.16	0.005150784997265	-0.00263150495725352
5	C	26	50	20120601	12	770	15.2	0.0048789024398987	-0.0022720825803764
5	C	26	50	20120601	12	772	15.24	0.0049205510293106	-0.00314557158717614
5	C	26	50	20120601	12	774	15.28	0.0045046308206167	-0.00242884815376546
5	C	26	50	20120601	12	776	15.32	0.0046903877720344	-0.001827878100435
5	C	26	50	20120601	12	778	15.36	0.0045807155102724	-0.0018835274041144
5	C	26	50	20120601	12	780	15.4	0.0046606185765465	-0.00263758607557172
5	C	26	50	20120601	12	782	15.44	0.0044324352182576	-0.00280227124491007
5	C	26	50	20120601	12	784	15.48	0.0044173031331402	-0.00335819859627894
5	C	26	50	20120601	12	786	15.52	0.0044361828841979	-0.00330566056243678
5	C	26	50	20120601	12	788	15.56	0.0051054594525909	-0.00541050531799477
5	C	26	50	20120601	12	790	15.6	0.0051010753905476	-0.00506402299521336
5	C	26	50	20120601	12	792	15.64	0.0056363552239058	-0.0059757664788753
5	C	26	50	20120601	12	794	15.68	0.0060591343683772	-0.00756569607637325
5	C	26	50	20120601	12	796	15.72	0.0069241380938027	-0.00799314212560052
5	C	26	50	20120601	12	798	15.76	0.0079935663896692	-0.00951667439634505
5	C	26	50	20120601	12	800	15.8	0.0081294016023352	-0.00961333589333325
5	C	26	50	20120601	12	802	15.84	0.0085042389070422	-0.0112519144373768
5	C	26	50	20120601	12	804	15.88	0.0081393010972718	-0.0106926636841364
5	C	26	50	20120601	12	806	15.92	0.0075668981579013	-0.011130433492369
5	C	26	50	20120601	12	808	15.96	0.0072530134577326	-0.0119043618643777
5	C	26	50	20120601	12	810	16	0.0067378861676382	-0.0133353338574649
5	C	26	50	20120601	12	812	16.04	0.0065287946924413	-0.0123113725276286
5	C	26	50	20120601	12	814	16.08	0.0059493206852589	-0.0137433344702095
5	C	26	50	20120601	12	816	16.12	0.0058821455410462	-0.0138638254657237
5	C	26	50	20120601	12	818	16.16	0.0052775692431317	-0.0147687807242863
5	C	26	50	20120601	12	820	16.2	0.0050428097917778	-0.0168984449278639
5	C	26	50	20120601	12	822	16.24	0.0048417086232083	-0.0178678883248706
5	C	26	50	20120601	12	824	16.28	0.0045738565744949	-0.0188098959787674
5	C	26	50	20120601	12	826	16.32	0.0039799575889763	-0.0200052599923632
5	C	26	50	20120601	12	828	16.36	0.0042930644716857	-0.0192859909745403
5	C	26	50	20120601	12	830	16.4	0.0045062571662134	-0.0215396109968599
5	C	26	50	20120601	12	832	16.44	0.0041428749913617	-0.0224337475216703
5	C	26	50	20120601	12	834	16.48	0.0040860023929508	-0.0237173089640836
5	C	26	50	20120601	12	836	16.52	0.0034508154424788	-0.0241949525237073
5	C	26	50	20120601	12	838	16.56	0.0031607531697682	-0.0242989042916095
5	C	26	50	20120601	12	840	16.6	0.0025066369707638	-0.0251975380155482
5	C	26	50	20120601	12	842	16.64	0.0013587339643212	-0.0262901452717021
5	C	26	50	20120601	12	844	16.68	0.0007543768695089	-0.0276355502731979
5	C	26	50	20120601	12	846	16.72	-0.0006380153775968	-0.0277306844195387
5	C	26	50	20120601	12	848	16.76	-0.0011056109498599	-0.0290687284394424
5	C	26	50	20120601	12	850	16.8	-0.0018358500222861	-0.0302963464217553
5	C	26	50	20120601	12	852	16.84	-0.0023734887638664	-0.0330733923393534
5	C	26	50	20120601	12	854	16.88	-0.0028502767242849	-0.0342258915398737
5	C	26	50	20120601	12	856	16.92	-0.0031410531748444	-0.0354832829603152
5	C	26	50	20120601	12	858	16.96	-0.0029490736837522	-0.0362309069600638
5	C	26	50	20120601	12	860	17	-0.0026687270582152	-0.0375136905850177
5	C	26	50	20120601	12	862	17.04	-0.0020914945795292	-0.0375664902483689
5	C	26	50	20120601	12	864	17.08	-0.0015583148533111	-0.0372625545406115
5	C	26	50	20120601	12	866	17.12	-0.00146542223546660	-0.0387622078153554
5	C	26	50	20120601	12	868	17.16	-0.0013170288063668	-0.0385545588379921
5	C	26	50	20120601	12	870	17.2	-0.0014264889360945	-0.0390646656699401
5	C	26	50	20120601	12	872	17.24	-0.0019013747792716	-0.0393325106475858
5	C	26	50	20120601	12	874	17.28	-0.0027383841472299	-0.0400890512638451
5	C	26	50	20120601	12	876	17.32	-0.0032978753167759	-0.0387657999178038
5	C	26	50	20120601	12	878	17.36	-0.004459743682147	-0.0383935294107125
5	C	26	50	20120601	12	880	17.4	-0.0056193634479539	-0.0396339007709309
5	C	26	50	20120601	12	882	17.44	-0.0069673281759976	-0.040072667599725
5	C	26	50	20120601	12	884	17.48	-0.007705901208947	-0.0405054876604893
5	C	26	50	20120601	12	886	17.52	-0.0081394990871705	-0.0425340355943572
5	C	26	50	20120601	12	888	17.56	-0.0089989873797028	-0.0439993729770101
5	C	26	50	20120601	12	890	17.6	-0.0096288073897057	-0.0441135707221717
5	C	26	50	20120601	12	892	17.64	-0.0099085388323431	-0.0452169401435352
5	C	26	50	20120601	12	894	17.68	-0.0097717843808616	-0.0458311330936739
5	C	26	50	20120601	12	896	17.72	-0.0101792193081813	-0.0460998336705247
5	C	26	50	20120601	12	898	17.76	-0.0100435962275497	-0.0469145621038079
5	C	26	50	20120601	12	900	17.8	-0.0099863205782736	-0.0491951228944907
5	C	26	50	20120601	12	902	17.84	-0.0100708905493035	-0.0505926487368278
5	C	26	50	20120601	12	904	17.88	-0.010420413431244	-0.0506385399669268
5	C	26	50	20120601	12	906	17.92	-0.0104470006462166	-0.0513012404422549
5	C	26	50	20120601	12	908	17.96	-0.010527115844525	-0.0532294499238725
5	C	26	50	20120601	12	910	18	-0.0104040792645986	-0.0521002003943176
5	C	26	50	20120601	12	912	18.04	-0.0103430559493822	-0.0527113527852971
5	C	26	50	20120601	12	914	18.08	-0.0105084482255017	-0.0507501921276762
5	C	26	50	20120601	12	916	18.12	-0.0103079127423572	-0.0501232712554762
5	C	26	50	20120601	12	918	18.16	-0.0108002711940974	-0.0492301246801595
5	C	26	50	20120601	12	920	18.2	-0.0118132723688253	-0.04841638619637
5	C	26	50	20120601	12	922	18.24	-0.0122075551100149	-0.0477078652016211
5	C	26	50	20120601	12	924	18.28	-0.0125439258058253	-0.0467468363753104
5	C	26	50	20120601	12	926	18.32	-0.0131807461729619	-0.0455226931157203
5	C	26	50	20120601	12	928	18.36	-0.0137131975791954	-0.044063083297995
5	C	26	50	20120601	12	930	18.4	-0.0147333405324132	-0.0419448035135945
5	C	26	50	20120601	12	932	18.44	-0.0158982989544181	-0.0403776427544507
5	C	26	50	20120601	12	934	18.48	-0.0166755507282983	-0.0396705359732642
5	C	26	50	20120601	12	936	18.52	-0.018120523435653	-0.0386894253143679
5	C	26	50	20120601	12	938	18.56	-0.0194334085962821	-0.0384370589041624
5	C	26	50	20120601	12	940	18.6	-0.0202086097604969	-0.0363677109090199
5	C	26	50	20120601	12	942	18.64	-0.0216511783047956	-0.0350982421047557
5	C	26	50	20120601	12	944	18.68	-0.0222775334915706	-0.0338629265580228
5	C	26	50	20120601	12	946	18.72	-0.0231155257379548	-0.0339621336394233
5	C	26	50	20120601	12	948	18.76	-0.0236865144637629	-0.0336483903606108
5	C	26	50	20120601	12	950	18.8	-0.0250204714064714	-0.0327592035832687
5	C	26	50	20120601	12	952	18.84	-0.0265212348388617	-0.0331066758555438
5	C	26	50	20120601	12	954	18.88	-0.0270090678072023	-0.032420287303046
5	C	26	50	20120601	12	956	18.92	-0.0292196108844120	-0.0312831323196774
5	C	26	50	20120601	12	958	18.96	-0.0302320888001218	-0.0312958178153319
5	C	26	50	20120601	12	960	19	-0.0316097590840432	-0.0311702922195357
5	C	26	50	20120601	12	962	19.04	-0.0324886503866512	-0.0311385148407892
5	C	26	50	20120601	12	964	19.08	-0.0308348973310833	-0.0314189251059365
5	C	26	50	20120601	12	966	19.12	-0.0317138310600982	-0.0305025147175188
5	C	26	50	20120601	12	968	19.16	-0.0349821988108952	-0.0310646858217655
5	C	26	50	20120601	12	970	19.2	-0.0348794066981142	-0.0299884480875961
5	C	26	50	20120601	12	972	19.24	-0.0343811297626154	-0.030215054597763
5	C	26	50	20120601	12	974	19.28	-0.0342056258595249	-0.0298361867844032
5	C	26	50	20120601	12	976	19.32	-0.0339152312466272	-0.0285641582535911
5	C	26	50	20120601	12	978	19.36	-0.0332941015789652	-0.0285811358874074
5	C	26	50	20120601	12	980	19.4	-0.0334601161090521	-0.0269471676795772
5	C	26	50	20120601	12	982	19.44	-0.0332206543976033	-0.0253983563414052
5	C	26	50	20120601	12	984	19.48	-0.0337579480710744	-0.0242115143787362
5	C	26	50	20120601	12	986	19.52	-0.0339107623317701	-0.0220520724943893
5	C	26	50	20120601	12	988	19.56	-0.0347617936271994	-0.0205585639775739
5	C	26	50	20120601	12	990	19.6	-0.0351599725267534	-0.0192274283909224
5	C	26	50	20120601	12	992	19.64	-0.0355037042041559	-0.0167636491621663
5	C	26	50	20120601	12	994	19.68	-0.0362569214185437	-0.0141631861926068
5	C	26	50	20120601	12	996	19.72	-0.0363521404176982	-0.0117046749093706
5	C	26	50	20120601	12	998	19.76	-0.0363101453459636	-0.0106355365272843
5	C	26	50	20120601	12	1000	19.8	-0.0365880383109699	-0.00922146438626748
5	C	26	50	20120601	12	1002	19.84	-0.0369521063793994	-0.00807939501076965
5	C	26	50	20120601	12	1004	19.88	-0.0377064691067727	-0.00614915613269005
5	C	26	50	20120601	12	1006	19.92	-0.0376533936717768	-0.00520130777678073
5	C	26	50	20120601	12	1008	19.96	-0.0379802537813803	-0.00399586749155296
5	C	26	50	20120601	12	1010	20	-0.0378083631939416	-0.00247354437340426
5	C	26	50	20120601	12	1012	20.04	-0.0381223681022631	-0.00106532000546780
5	C	26	50	20120601	12	1014	20.08	-0.037812372489391	-0.0010924729058654
5	C	26	50	20120601	12	1016	20.12	-0.0371268466071662	-0.000629685659714401
5	C	26	50	20120601	12	1018	20.16	-0.036201958008442	0.000596006163726499
5	C	26	50	20120601	12	1020	20.2	-0.0348378054848566	0.0010963570434145
5	C	26	50	20120601	12	1022	20.24	-0.034145337935361	0.0022379788203198
5	C	26	50	20120601	12	1024	20.28	-0.0335635516890041	0.0037756320134847
5	C	26	50	20120601	12	1026	20.32	-0.032489972676332	0.0055614089761678
5	C	26	50	20120601	12	1028	20.36	-0.0316913804197955	0.0061522532603917
5	C	26	50	20120601	12	1030	20.4	-0.0308725649093172	0.0093828685801412
5	C	26	50	20120601	12	1032	20.44	-0.0303564759540003	0.01018264877607
5	C	26	50	20120601	12	1034	20.48	-0.0299835124822635	0.0120474661347543
5	C	26	50	20120601	12	1036	20.52	-0.0295290549539949	0.0123842610946334
5	C	26	50	20120601	12	1038	20.56	-0.0297588646578805	0.0146098089777399
5	C	26	50	20120601	12	1040	20.6	-0.0298197465517407	0.0158283660937587
5	C	26	50	20120601	12	1042	20.64	-0.0305943113198524	0.0163950414682016
5	C	26	50	20120601	12	1044	20.68	-0.0312956905361114	0.0177093408423931
5	C	26	50	20120601	12	1046	20.72	-0.031292508555596	0.0170816421527338
5	C	26	50	20120601	12	1048	20.76	-0.0312736288045383	0.0171396956194692
5	C	26	50	20120601	12	1050	20.8	-0.0313755228917073	0.0165629086180553
5	C	26	50	20120601	12	1052	20.84	-0.0310961450024605	0.0168240431523475
5	C	26	50	20120601	12	1054	20.88	-0.0308287879284939	0.0165298160206958
5	C	26	50	20120601	12	1056	20.92	-0.0305638350175833	0.0168759447900866
5	C	26	50	20120601	12	1058	20.96	-0.0300139180738545	0.0173281395766554
5	C	26	50	20120601	12	1060	21	-0.0297744210070666	0.0169886576110077
5	C	26	50	20120601	12	1062	21.04	-0.0296019576631352	0.0177029061706843
5	C	26	50	20120601	12	1064	21.08	-0.0289727740492354	0.0174260031551716
5	C	26	50	20120601	12	1066	21.12	-0.0278220284735325	0.0176570856512634
5	C	26	50	20120601	12	1068	21.16	-0.0273015978825792	0.0185255541999167
5	C	26	50	20120601	12	1070	21.2	-0.0258310279097455	0.0193076850105871
5	C	26	50	20120601	12	1072	21.24	-0.0254747875133837	0.0193639707103696
5	C	26	50	20120601	12	1074	21.28	-0.0251793583002040	0.0205992862571025
5	C	26	50	20120601	12	1076	21.32	-0.0241347494523571	0.0214652799320216
5	C	26	50	20120601	12	1078	21.36	-0.0227078786786007	0.0218529865801462
5	C	26	50	20120601	12	1080	21.4	-0.0219047467965291	0.0226145405834841
5	C	26	50	20120601	12	1082	21.44	-0.0214913014615693	0.0236315722668648
5	C	26	50	20120601	12	1084	21.48	-0.0199598495948755	0.0251310629070489
5	C	26	50	20120601	12	1086	21.52	-0.0185251299358480	0.026088768331488
5	C	26	50	20120601	12	1088	21.56	-0.0173939712179838	0.027252029697218
5	C	26	50	20120601	12	1090	21.6	-0.0161485440442800	0.0294806181394836
5	C	26	50	20120601	12	1092	21.64	-0.0154557915307515	0.0300497683876607
5	C	26	50	20120601	12	1094	21.68	-0.0142628316802117	0.0314995494211275
5	C	26	50	20120601	12	1096	21.72	-0.0142553363483311	0.0323361981646274
5	C	26	50	20120601	12	1098	21.76	-0.0136064951659143	0.0341182486745737
5	C	26	50	20120601	12	1100	21.8	-0.0130369913643467	0.03502306251178
5	C	26	50	20120601	12	1102	21.84	-0.012344097429462	0.0362960668499502
5	C	26	50	20120601	12	1104	21.88	-0.011889993454584	0.0387005127486969
5	C	26	50	20120601	12	1106	21.92	-0.0114493952192267	0.0392064476506359
5	C	26	50	20120601	12	1108	21.96	-0.0108528799386177	0.0417141311394359
5	C	26	50	20120601	12	1110	22	-0.0103053671579449	0.0428212482267396
5	C	26	50	20120601	12	1112	22.04	-0.0101263277209485	0.0435385373455753
5	C	26	50	20120601	12	1114	22.08	-0.0096638798860525	0.0438489572225162
5	C	26	50	20120601	12	1116	22.12	-0.0089682282347212	0.0444149254901779
5	C	26	50	20120601	12	1118	22.16	-0.0082176343864917	0.045167074973326
5	C	26	50	20120601	12	1120	22.2	-0.0075631363498254	0.0447761863446861
5	C	26	50	20120601	12	1122	22.24	-0.0066933242982878	0.0454200070689564
5	C	26	50	20120601	12	1124	22.28	-0.0055550238019337	0.0451276891256139
5	C	26	50	20120601	12	1126	22.32	-0.0043290420647125	0.0445436189243538
5	C	26	50	20120601	12	1128	22.36	-0.0028680180334248	0.0448376339239712
5	C	26	50	20120601	12	1130	22.4	-0.00162598497227070	0.0443213752630269
5	C	26	50	20120601	12	1132	22.44	-4.42578134344992e-05	0.0441354768902529
5	C	26	50	20120601	12	1134	22.48	0.00163215094340260	0.0440742414430022
5	C	26	50	20120601	12	1136	22.52	0.00223213104723940	0.0447924498006534
5	C	26	50	20120601	12	1138	22.56	0.0018266053082289	0.0444352901654761
5	C	26	50	20120601	12	1140	22.6	0.002315357515385	0.0446622714422369
5	C	26	50	20120601	12	1142	22.64	0.0023420861517139	0.0443575084195455
5	C	26	50	20120601	12	1144	22.68	0.0023235599540468	0.0440346434632557
5	C	26	50	20120601	12	1146	22.72	0.0022894774071936	0.0438778071791886
5	C	26	50	20120601	12	1148	22.76	0.0022172818048345	0.0430724832660952
5	C	26	50	20120601	12	1150	22.8	0.001985775044674	0.0420713614852913
5	C	26	50	20120601	12	1152	22.84	0.0024985688823905	0.0405407581467349
5	C	26	50	20120601	12	1154	22.88	0.0028327475471792	0.0400858056437195
5	C	26	50	20120601	12	1156	22.92	0.0034430514100213	0.0385544244877038
5	C	26	50	20120601	12	1158	22.96	0.0043918472890175	0.0378446307007487
5	C	26	50	20120601	12	1160	23	0.0053646847985739	0.0366278413516829
5	C	26	50	20120601	12	1162	23.04	0.0053803118584381	0.0364658431881131
5	C	26	50	20120601	12	1164	23.08	0.0057856254654143	0.03578942484123
5	C	26	50	20120601	12	1166	23.12	0.0061840801366129	0.0357503218362304
5	C	26	50	20120601	12	1168	23.16	0.0064208901976322	0.0354626000869656
5	C	26	50	20120601	12	1170	23.2	0.0072499021878954	0.0336092732134756
5	C	26	50	20120601	12	1172	23.24	0.0076953087493648	0.0341347242625754
5	C	26	50	20120601	12	1174	23.28	0.0080287095966942	0.0336310521023362
5	C	26	50	20120601	12	1176	23.32	0.0092829048944848	0.0331212988237788
5	C	26	50	20120601	12	1178	23.36	0.009440377574655	0.0334483357100776
5	C	26	50	20120601	12	1180	23.4	0.0098316904673637	0.034053477693417
5	C	26	50	20120601	12	1182	23.44	0.0103189577502793	0.034342472234888
5	C	26	50	20120601	12	1184	23.48	0.0106955628219393	0.034470599983639
5	C	26	50	20120601	12	1186	23.52	0.0115025555070362	0.0346497384155848
5	C	26	50	20120601	12	1188	23.56	0.0124718079852121	0.0349370146875774
5	C	26	50	20120601	12	1190	23.6	0.0133051686821795	0.03577582010676
5	C	26	50	20120601	12	1192	23.64	0.0129951801403751	0.0356352402075923
5	C	26	50	20120601	12	1194	23.68	0.0132428372194179	0.0354677690375361
5	C	26	50	20120601	12	1196	23.72	0.0125390255558317	0.0352978795622882
5	C	26	50	20120601	12	1198	23.76	0.0124818559725727	0.0359319068576391
5	C	26	50	20120601	12	1200	23.8	0.0126740334535636	0.0353902772053858
5	C	26	50	20120601	12	1202	23.84	0.0120114178310493	0.0347659584861406
5	C	26	50	20120601	12	1204	23.88	0.012053073491529	0.0348032159424413
5	C	26	50	20120601	12	1206	23.92	0.0118233203561859	0.0339670763158239
5	C	26	50	20120601	12	1208	23.96	0.0116326772969102	0.0339335665254634
5	C	26	50	20120601	12	1210	24	0.0117938057191392	0.0321920544472825
5	C	26	50	20120601	12	1212	24.04	0.0116188321461346	0.0318450417944152
5	C	26	50	20120601	12	1214	24.08	0.0118669064181782	0.0308426260082017
5	C	26	50	20120601	12	1216	24.12	0.0123810508298468	0.0301026316906222
5	C	26	50	20120601	12	1218	24.16	0.0126207458865334	0.0291661536117543
5	C	26	50	20120601	12	1220	24.2	0.0135676042929491	0.0285660603708326
5	C	26	50	20120601	12	1222	24.24	0.0139005030944639	0.0258923552808778
5	C	26	50	20120601	12	1224	24.28	0.0138621566937201	0.0259152867537917
5	C	26	50	20120601	12	1226	24.32	0.0145281650145706	0.02469193686801
5	C	26	50	20120601	12	1228	24.36	0.0147804889983692	0.0235562950931532
5	C	26	50	20120601	12	1230	24.4	0.0153912114684257	0.0225521384100444
5	C	26	50	20120601	12	1232	24.44	0.0151602279672833	0.022324351031553
5	C	26	50	20120601	12	1234	24.48	0.015138477362694	0.0212886941555559
5	C	26	50	20120601	12	1236	24.52	0.0153873365232648	0.0197575675579814
5	C	26	50	20120601	12	1238	24.56	0.0155992422834508	0.0195565512422257
5	C	26	50	20120601	12	1240	24.6	0.0160661661042717	0.0178927784835685
5	C	26	50	20120601	12	1242	24.64	0.016898027734863	0.0166304302445908
5	C	26	50	20120601	12	1244	24.68	0.0176981826973859	0.0158848639255755
5	C	26	50	20120601	12	1246	24.72	0.0181246529392551	0.0149171741533861
5	C	26	50	20120601	12	1248	24.76	0.0188884343289538	0.0142272147116433
5	C	26	50	20120601	12	1250	24.8	0.0195809959236513	0.013632516695462
5	C	26	50	20120601	12	1252	24.84	0.0201653489676239	0.013571139826855
5	C	26	50	20120601	12	1254	24.88	0.0207773498867408	0.0128563255817535
5	C	26	50	20120601	12	1256	24.92	0.021627857923152	0.0120548907559567
5	C	26	50	20120601	12	1258	24.96	0.0218338381285117	0.0116135854138182
5	C	26	50	20120601	12	1260	25	0.0225573497870217	0.0104321514038117
5	C	26	50	20120601	12	1262	25.04	0.0228099283292616	0.0097058113181769
5	C	26	50	20120601	12	1264	25.08	0.0225220651586405	0.0091407622893307
5	C	26	50	20120601	12	1266	25.12	0.02209624545501	0.0086436662221566
5	C	26	50	20120601	12	1268	25.16	0.021702952663314	0.0082735665328835
5	C	26	50	20120601	12	1270	25.2	0.0213189936811297	0.0070973651130578
5	C	26	50	20120601	12	1272	25.24	0.02094726764626	0.0073939964077656
5	C	26	50	20120601	12	1274	25.28	0.0204351809153247	0.0075076991781804
5	C	26	50	20120601	12	1276	25.32	0.0203134171276044	0.0067450138039926
5	C	26	50	20120601	12	1278	25.36	0.0199422567781595	0.0057066274958201
5	C	26	50	20120601	12	1280	25.4	0.0199436709917219	0.0039961361921299
5	C	26	50	20120601	12	1282	25.44	0.0198883752414331	0.0027910848156318
5	C	26	50	20120601	12	1284	25.48	0.0206692332598974	0.0015759218121627
5	C	26	50	20120601	12	1286	25.52	0.0210276656872809	0.0003541120049504
5	C	26	50	20120601	12	1288	25.56	0.0219725017683023	-0.0009943406267723
5	C	26	50	20120601	12	1290	25.6	0.0225052360172483	-0.00279562444116692
5	C	26	50	20120601	12	1292	25.64	0.0235775634509177	-0.00495237083446401
5	C	26	50	20120601	12	1294	25.68	0.0242639520034155	-0.00546693243913346
5	C	26	50	20120601	12	1296	25.72	0.024885216021366	-0.00733567424045327
5	C	26	50	20120601	12	1298	25.76	0.025211828643596	-0.00782661847863109
5	C	26	50	20120601	12	1300	25.8	0.0248116062054445	-0.0082962788026952
5	C	26	50	20120601	12	1302	25.84	0.0242966910473844	-0.00832894713598601
5	C	26	50	20120601	12	1304	25.88	0.0236931754096417	-0.00853577586948308
5	C	26	50	20120601	12	1306	25.92	0.0233795028415073	-0.0094360642232898
5	C	26	50	20120601	12	1308	25.96	0.0226810227630513	-0.00928389484397845
5	C	26	50	20120601	12	1310	26	0.0222922554547549	-0.00914501907215341
5	C	26	50	20120601	12	1312	26.04	0.0217723905492265	-0.0094444080833078
5	C	26	50	20120601	12	1314	26.08	0.021226786956863	-0.0094364884873585
5	C	26	50	20120601	12	1316	26.12	0.02007604138116	-0.00974832257786177
5	C	26	50	20120601	12	1318	26.16	0.0192217856788086	-0.0107039773926354
5	C	26	50	20120601	12	1320	26.2	0.0187466099218512	-0.0118451063161142
5	C	26	50	20120601	12	1322	26.24	0.0179438315931701	-0.0112637938313008
5	C	26	50	20120601	12	1324	26.28	0.0170685041087393	-0.0127190902976608
5	C	26	50	20120601	12	1326	26.32	0.0164188851088632	-0.0125671330503838
5	C	26	50	20120601	12	1328	26.36	0.0152795946630154	-0.0132582592183156
5	C	26	50	20120601	12	1330	26.4	0.0144517847542803	-0.0149275261966626
5	C	26	50	20120601	12	1332	26.44	0.0134023675803214	-0.0154915852760152
5	C	26	50	20120601	12	1334	26.48	0.0125035641507552	-0.0168368559272226
5	C	26	50	20120601	12	1336	26.52	0.0117184634916037	-0.0172876365002290
5	C	26	50	20120601	12	1338	26.56	0.0106183467614337	-0.0179415688514703
5	C	26	50	20120601	12	1340	26.6	0.0093633736461838	-0.0193972188712209
5	C	26	50	20120601	12	1342	26.64	0.0084136585283722	-0.0209748448107262
5	C	26	50	20120601	12	1344	26.68	0.0075523317582088	-0.0211731882628491
5	C	26	50	20120601	12	1346	26.72	0.0058436789321497	-0.022157622323617
5	C	26	50	20120601	12	1348	26.76	0.005595343030597	-0.023622464731523
5	C	26	50	20120601	12	1350	26.8	0.0047021752420768	-0.0252173652896927
5	C	26	50	20120601	12	1352	26.84	0.0041109279069877	-0.0246213803391696
5	C	26	50	20120601	12	1354	26.88	0.0036054031269818	-0.0263377547712794
5	C	26	50	20120601	12	1356	26.92	0.0034363975352104	-0.0275812798277418
5	C	26	50	20120601	12	1358	26.96	0.0028281867084406	-0.0275218404317153
5	C	26	50	20120601	12	1360	27	0.0020497964926426	-0.0292775936404693
5	C	26	50	20120601	12	1362	27.04	0.00159192363862090	-0.0297262741063356
5	C	26	50	20120601	12	1364	27.08	0.0007219913789305	-0.0324055511977261
5	C	26	50	20120601	12	1366	27.12	-3.56523239080156e-06	-0.0327231071963027
5	C	26	50	20120601	12	1368	27.16	-0.0012882142050335	-0.0346013016010734
5	C	26	50	20120601	12	1370	27.2	-0.0030095595978149	-0.0350842201772848
5	C	26	50	20120601	12	1372	27.24	-0.0036508135244696	-0.0360179334686382
5	C	26	50	20120601	12	1374	27.28	-0.0049028804308488	-0.0377736018245785
5	C	26	50	20120601	12	1376	27.32	-0.005433125663925	-0.0390202876483529
5	C	26	50	20120601	12	1378	27.36	-0.0059486630759525	-0.0404252239697568
5	C	26	50	20120601	12	1380	27.4	-0.0062211891004896	-0.042395654797279
5	C	26	50	20120601	12	1382	27.44	-0.0062735857129755	-0.0427328740212269
5	C	26	50	20120601	12	1384	27.48	-0.0062040771163848	-0.0434797909141942
5	C	26	50	20120601	12	1386	27.52	-0.0055447707536065	-0.0443403398668983
5	C	26	50	20120601	12	1388	27.56	-0.005043290624389	-0.0439452085975712
5	C	26	50	20120601	12	1390	27.6	-0.0052945256637446	-0.044915854076106
5	C	26	50	20120601	12	1392	27.64	-0.0054428766664375	-0.0441736747985726
5	C	26	50	20120601	12	1394	27.68	-0.0061274267413042	-0.044309792853951
5	C	26	50	20120601	12	1396	27.72	-0.0066742324151958	-0.0446409309595807
5	C	26	50	20120601	12	1398	27.76	-0.0077436607110623	-0.0448737105119473
5	C	26	50	20120601	12	1400	27.8	-0.008599825601723	-0.0460255874585002
5	C	26	50	20120601	12	1402	27.84	-0.0092651423721414	-0.0458954091000837
5	C	26	50	20120601	12	1404	27.88	-0.0100840427354335	-0.0455287742340385
5	C	26	50	20120601	12	1406	27.92	-0.0102271611479457	-0.0448762560963595
5	C	26	50	20120601	12	1408	27.96	-0.0106406771935836	-0.046197697249041
5	C	26	50	20120601	12	1410	28	-0.0116643556807074	-0.0460837823465918
5	C	26	50	20120601	12	1412	28.04	-0.0121304804708655	-0.0462458512208398
5	C	26	50	20120601	12	1414	28.08	-0.013071144621878	-0.0466632563537742
5	C	26	50	20120601	12	1416	28.12	-0.0139227133184610	-0.0485586560807447
5	C	26	50	20120601	12	1418	28.16	-0.0143685441439991	-0.049116634041779
5	C	26	50	20120601	12	1420	28.2	-0.0147737870402971	-0.0509087961786963
5	C	26	50	20120601	12	1422	28.24	-0.0153666253656439	-0.0506084172180483
5	C	26	50	20120601	12	1424	28.28	-0.0157465538391754	-0.0517687087352973
5	C	26	50	20120601	12	1426	28.32	-0.0158395383809014	-0.0518881390706397
5	C	26	50	20120601	12	1428	28.36	-0.0157771008521227	-0.0524007207763218
5	C	26	50	20120601	12	1430	28.4	-0.0161048448452027	-0.053099837250881
5	C	26	50	20120601	12	1432	28.44	-0.0160619941742627	-0.0532619061251289
5	C	26	50	20120601	12	1434	28.48	-0.0165303817061207	-0.0534379757136444
5	C	26	50	20120601	12	1436	28.52	-0.0171561712074708	-0.0544375418595297
5	C	26	50	20120601	12	1438	28.56	-0.0176532672746450	-0.0537288794434245
5	C	26	50	20120601	12	1440	28.6	-0.0178027496481878	-0.053387064025399
5	C	26	50	20120601	12	1442	28.64	-0.0182422872233733	-0.0545390823933081
5	C	26	50	20120601	12	1444	28.68	-0.0191980834595032	-0.0545894991068067
5	C	26	50	20120601	12	1446	28.72	-0.0194873608436866	-0.0555334159490126
5	C	26	50	20120601	12	1448	28.76	-0.0194491063668244	-0.0553022627422427
5	C	26	50	20120601	12	1450	28.8	-0.0192006997545936	-0.0551853779913126
5	C	26	50	20120601	12	1452	28.84	-0.0190507224063039	-0.0543923577362119
5	C	26	50	20120601	12	1454	28.88	-0.0188542174318122	-0.0543920041828213
5	C	26	50	20120601	12	1456	28.92	-0.0185918101053138	-0.0533640830550104
5	C	26	50	20120601	12	1458	28.96	-0.0184621267216443	-0.0532703206958251
5	C	26	50	20120601	12	1460	29	-0.0182376203186175	-0.0533699520412942
5	C	26	50	20120601	12	1462	29.04	-0.0182381152933644	-0.0531327177162062
5	C	26	50	20120601	12	1464	29.08	-0.0178180231546614	-0.0525798309239964
5	C	26	50	20120601	12	1466	29.12	-0.0176518530610826	-0.0516494198213111
5	C	26	50	20120601	12	1468	29.16	-0.0179528684178337	-0.0513683448757895
5	C	26	50	20120601	12	1470	29.2	-0.0180148816825438	-0.0504361660061513
5	C	26	50	20120601	12	1472	29.24	-0.0182651267724057	-0.0503140486650403
5	C	26	50	20120601	12	1474	29.28	-0.0180551867690714	-0.0503336355228792
5	C	26	50	20120601	12	1476	29.32	-0.0182531766678036	-0.0491524843555852
5	C	26	50	20120601	12	1478	29.36	-0.0187195135899961	-0.0480129817777031
5	C	26	50	20120601	12	1480	29.4	-0.0191412320742958	-0.0476558928532039
5	C	26	50	20120601	12	1482	29.44	-0.0197802444724541	-0.0459731908460142
5	C	26	50	20120601	12	1484	29.48	-0.0203401316217976	-0.0457067530108631
5	C	26	50	20120601	12	1486	29.52	-0.021520929235701	-0.0445116718399798
5	C	26	50	20120601	12	1488	29.56	-0.0222761899886864	-0.0437169545286042
5	C	26	50	20120601	12	1490	29.6	-0.0235255769603649	-0.0433759169280379
5	C	26	50	20120601	12	1492	29.64	-0.0247254664573603	-0.0407536114300076
5	C	26	50	20120601	12	1494	29.68	-0.0258047942481635	-0.0402094220512064
5	C	26	50	20120601	12	1496	29.72	-0.0264725858923160	-0.0392232909341637
5	C	26	50	20120601	12	1498	29.76	-0.0273935924748115	-0.0379925715815085
5	C	26	50	20120601	12	1500	29.8	-0.0280288572070295	-0.0374140168131417
5	C	26	50	20120601	12	1502	29.84	-0.0292002503007431	-0.0358452297084012
5	C	26	50	20120601	12	1504	29.88	-0.0301087128089404	-0.0348949064787577
5	C	26	50	20120601	12	1506	29.92	-0.0317697066379476	-0.0325317556160323
5	C	26	50	20120601	12	1508	29.96	-0.032764195757144	-0.0323109827368102
5	C	26	50	20120601	12	1510	30	-0.0332844707846054	-0.030938644038019
5	C	26	50	20120601	12	1512	30.04	-0.0338392738361922	-0.0309506577822314
5	C	26	50	20120601	12	1514	30.08	-0.033778165668162	-0.0300107855908138
5	C	26	50	20120601	12	1516	30.12	-0.0335848426741856	-0.0294917692134229
5	C	26	50	20120601	12	1518	30.16	-0.0334342006455217	-0.0280495825067861
5	C	26	50	20120601	12	1520	30.2	-0.0327562478769234	-0.0282602791143762
5	C	26	50	20120601	12	1522	30.24	-0.0326191398720514	-0.0260418730097597
5	C	26	50	20120601	12	1524	30.28	-0.0328510716033873	-0.0242156983295605
5	C	26	50	20120601	12	1526	30.32	-0.033020128106847	-0.0234332974040996
5	C	26	50	20120601	12	1528	30.36	-0.0332700458062692	-0.0223021832339627
5	C	26	50	20120601	12	1530	30.4	-0.0331683143536599	-0.0219722967073358
5	C	26	50	20120601	12	1532	30.44	-0.0335379685656608	-0.0216037738661848
5	C	26	50	20120601	12	1534	30.48	-0.0336996485311791	-0.0211859798245207
5	C	26	50	20120601	12	1536	30.52	-0.0344526536135324	-0.0213967612849246
5	C	26	50	20120601	12	1538	30.56	-0.0353802575022964	-0.0204849965880592
5	C	26	50	20120601	12	1540	30.6	-0.0359426548807131	-0.0210179076137005
5	C	26	50	20120601	12	1542	30.64	-0.0362081169085062	-0.0208292373823443
5	C	26	50	20120601	12	1544	30.68	-0.0359527452944807	-0.0197382776849906
5	C	26	50	20120601	12	1546	30.72	-0.0365126253727563	-0.0184598356956732
5	C	26	50	20120601	12	1548	30.76	-0.0360479501514996	-0.0179556332053481
5	C	26	50	20120601	12	1550	30.8	-0.0356015819248078	-0.0166342344790735
5	C	26	50	20120601	12	1552	30.84	-0.0351578724196132	-0.0145049238288865
5	C	26	50	20120601	12	1554	30.88	-0.0349166500122792	-0.0123689522328207
5	C	26	50	20120601	12	1556	30.92	-0.034257640634349	-0.0106305302112735
5	C	26	50	20120601	12	1558	30.96	-0.0340359980137861	-0.0094161096699247
5	C	26	50	20120601	12	1560	31	-0.0334013272512643	-0.00734205234361957
5	C	26	50	20120601	12	1562	31.04	-0.0334054213995274	-0.00652165998501912
5	C	26	50	20120601	12	1564	31.08	-0.0334069558212425	-0.00488327235980645
5	C	26	50	20120601	12	1566	31.12	-0.0329121649221751	-0.00402531141792157
5	C	26	50	20120601	12	1568	31.16	-0.0327546427445301	-0.0014414230313131
5	C	26	50	20120601	12	1570	31.2	-0.03275276891156	-0.0013252807425032
5	C	26	50	20120601	12	1572	31.24	-0.0328432460526399	0.0006809551439912
5	C	26	50	20120601	12	1574	31.28	-0.0337269513382143	0.0012783557222902
5	C	26	50	20120601	12	1576	31.32	-0.0341230039676772	0.0019869453063969
5	C	26	50	20120601	12	1578	31.36	-0.0345175448028419	0.0017684740597476
5	C	26	50	20120601	12	1580	31.4	-0.034935791392846	0.00171339751256100
5	C	26	50	20120601	12	1582	31.44	-0.0343638105962238	0.0015036010519033
5	C	26	50	20120601	12	1584	31.48	-0.0340622316753681	0.0028678200435261
5	C	26	50	20120601	12	1586	31.52	-0.0337112309402549	0.0021680601017961
5	C	26	50	20120601	12	1588	31.56	-0.0328924295719121	0.0024561071201803
5	C	26	50	20120601	12	1590	31.6	-0.032002380124297	0.0033591673325692
5	C	26	50	20120601	12	1592	31.64	-0.0312353884698118	0.0039565947809259
5	C	26	50	20120601	12	1594	31.68	-0.0302124878001473	0.0048762578605371
5	C	26	50	20120601	12	1596	31.72	-0.0295578341999892	0.005776277513767
5	C	26	50	20120601	12	1598	31.76	-0.0289494395254563	0.0072008148351454
5	C	26	50	20120601	12	1600	31.8	-0.0285921384689227	0.0081922492530471
5	C	26	50	20120601	12	1602	31.84	-0.0280579900064144	0.0103466621939663
5	C	26	50	20120601	12	1604	31.88	-0.0275441355085261	0.0107707141306438
5	C	26	50	20120601	12	1606	31.92	-0.0274807080302537	0.0126333041029673
5	C	26	50	20120601	12	1608	31.96	-0.0272557066524801	0.0128382236481552
5	C	26	50	20120601	12	1610	32	-0.0273513781999747	0.0126613762421804
5	C	26	50	20120601	12	1612	32.04	-0.0275169118974505	0.0131827260719493
5	C	26	50	20120601	12	1614	32.08	-0.0280419386824815	0.0133717357145604
5	C	26	50	20120601	12	1616	32.12	-0.0281542272393339	0.0134335368472361
5	C	26	50	20120601	12	1618	32.16	-0.0277762786647897	0.0135437747944231
5	C	26	50	20120601	12	1620	32.2	-0.0278341907101689	0.013847052892874
5	C	26	50	20120601	12	1622	32.24	-0.0278959211321664	0.0134420928392885
5	C	26	50	20120601	12	1624	32.28	-0.0280128058830966	0.0136845597545574
5	C	26	50	20120601	12	1626	32.32	-0.0277999667419594	0.013418546183475
5	C	26	50	20120601	12	1628	32.36	-0.0277479943935422	0.0133066111800131
5	C	26	50	20120601	12	1630	32.4	-0.0277300338813001	0.0136594574638252
5	C	26	50	20120601	12	1632	32.44	-0.0275840163309851	0.0140293450210639
5	C	26	50	20120601	12	1634	32.48	-0.0272743035608254	0.0142960656989275
5	C	26	50	20120601	12	1636	32.52	-0.0271633585068572	0.0148787923973033
5	C	26	50	20120601	12	1638	32.56	-0.026548246317903	0.0145271481950192
5	C	26	50	20120601	12	1640	32.6	-0.0261310533170029	0.0140253852230893
5	C	26	50	20120601	12	1642	32.64	-0.0257709238333446	0.0143630287111058
5	C	26	50	20120601	12	1644	32.68	-0.0252511296384944	0.0144951869685096
5	C	26	50	20120601	12	1646	32.72	-0.0244840602022632	0.0155244515992048
5	C	26	50	20120601	12	1648	32.76	-0.0235919035764402	0.015804678016589
5	C	26	50	20120601	12	1650	32.8	-0.0224074997179527	0.0158850053469318
5	C	26	50	20120601	12	1652	32.84	-0.0220159039825316	0.0166420338668701
5	C	26	50	20120601	12	1654	32.88	-0.0213333338066522	0.0182306906721619
5	C	26	50	20120601	12	1656	32.92	-0.0213733560504674	0.0186707939327724
5	C	26	50	20120601	12	1658	32.96	-0.0207124233420923	0.0199017961281401
5	C	26	50	20120601	12	1660	33	-0.0208718052105718	0.0201952454423325
5	C	26	50	20120601	12	1662	33.04	-0.0207025238471557	0.0211976400153425
5	C	26	50	20120601	12	1664	33.08	-0.0212259242865900	0.0215046657797337
5	C	26	50	20120601	12	1666	33.12	-0.0219789930085536	0.0226760588734474
5	C	26	50	20120601	12	1668	33.16	-0.0222491785096450	0.0239421335651619
5	C	26	50	20120601	12	1670	33.2	-0.0226319354103013	0.0253343561066401
5	C	26	50	20120601	12	1672	33.24	-0.0229020502007146	0.0263036580822906
5	C	26	50	20120601	12	1674	33.28	-0.0238455427788518	0.0266591206611931
5	C	26	50	20120601	12	1676	33.32	-0.0241784486514344	0.0276289883222685
5	C	26	50	20120601	12	1678	33.36	-0.0242465430344627	0.0281261551001208
5	C	26	50	20120601	12	1680	33.4	-0.0245450835174796	0.0286171700489767
5	C	26	50	20120601	12	1682	33.44	-0.0249747215977286	0.0277192858582261
5	C	26	50	20120601	12	1684	33.48	-0.0250686960889483	0.0280965273259891
5	C	26	50	20120601	12	1686	33.52	-0.025961842664265	0.0284852239236073
5	C	26	50	20120601	12	1688	33.56	-0.0264797983814841	0.0292277567545313
5	C	26	50	20120601	12	1690	33.6	-0.026726437226762	0.0295309641423041
5	C	26	50	20120601	12	1692	33.64	-0.0265221540776772	0.0299429952637015
5	C	26	50	20120601	12	1694	33.68	-0.0264875765560772	0.0303029833260036
5	C	26	50	20120601	12	1696	33.72	-0.0266091989224413	0.0307194692201225
5	C	26	50	20120601	12	1698	33.76	-0.0269317810360186	0.0308034735057274
5	C	26	50	20120601	12	1700	33.8	-0.0271985017138822	0.0314442536708387
5	C	26	50	20120601	12	1702	33.84	-0.0274264022294586	0.031405716351264
5	C	26	50	20120601	12	1704	33.88	-0.0276373321822865	0.0322980143984433
5	C	26	50	20120601	12	1706	33.92	-0.0276641315292935	0.032648244387165
5	C	26	50	20120601	12	1708	33.96	-0.0280497875677526	0.0325737153324279
5	C	26	50	20120601	12	1710	34	-0.0284657077764466	0.0336664781520736
5	C	26	50	20120601	12	1712	34.04	-0.0284039066437709	0.0340898936926481
5	C	26	50	20120601	12	1714	34.08	-0.0287387217046627	0.0339423205074145
5	C	26	50	20120601	12	1716	34.12	-0.0287069726101874	0.0339225922282194
5	C	26	50	20120601	12	1718	34.16	-0.0286438279746275	0.0342753678013534
5	C	26	50	20120601	12	1720	34.2	-0.0285953204494381	0.0349324114224319
5	C	26	50	20120601	12	1722	34.24	-0.0285818854205955	0.0357366746753535
5	C	26	50	20120601	12	1724	34.28	-0.0283033560594861	0.0359668379326297
5	C	26	50	20120601	12	1726	34.32	-0.0284130283212482	0.0359452711758035
5	C	26	50	20120601	12	1728	34.36	-0.0280753141225535	0.036705976651004
5	C	26	50	20120601	12	1730	34.4	-0.0279137402230523	0.0368157903341223
5	C	26	50	20120601	12	1732	34.44	-0.0277287610890939	0.0355519076734295
5	C	26	50	20120601	12	1734	34.48	-0.0276552926945287	0.0351538772662995
5	C	26	50	20120601	12	1736	34.52	-0.0273402059128319	0.0359886875321684
5	C	26	50	20120601	12	1738	34.56	-0.0268901324466067	0.0356847023269363
5	C	26	50	20120601	12	1740	34.6	-0.0264196943050833	0.0366424784620535
5	C	26	50	20120601	12	1742	34.64	-0.0255454274808242	0.0367396349337885
5	C	26	50	20120601	12	1744	34.68	-0.024823612878589	0.0374195888145775
5	C	26	50	20120601	12	1746	34.72	-0.0238165514008231	0.0379524644848797
5	C	26	50	20120601	12	1748	34.76	-0.0233143641648244	0.0399238781908278
5	C	26	50	20120601	12	1750	34.8	-0.0225124343642808	0.0408748661008456
5	C	26	50	20120601	12	1752	34.84	-0.0218701692749290	0.0417718310527807
5	C	26	50	20120601	12	1754	34.88	-0.0206962305968031	0.0431089699760044
5	C	26	50	20120601	12	1756	34.92	-0.0200148625024518	0.0441115059703707
5	C	26	50	20120601	12	1758	34.96	-0.0196767947503665	0.0446639684985118
5	C	26	50	20120601	12	1760	35	-0.0193706175141127	0.0461092947592571
5	C	26	50	20120601	12	1762	35.04	-0.0193513842096644	0.0466178459562864
5	C	26	50	20120601	12	1764	35.08	-0.0190845928211228	0.0472326753025282
5	C	26	50	20120601	12	1766	35.12	-0.0189916789900748	0.0472318267743907
5	C	26	50	20120601	12	1768	35.16	-0.0188738750003292	0.0467652777201638
5	C	26	50	20120601	12	1770	35.2	-0.0182209325985815	0.0462316949430805
5	C	26	50	20120601	12	1772	35.24	-0.0178317410262164	0.046479889423277
5	C	26	50	20120601	12	1774	35.28	-0.0171280283575796	0.0467136589251372
5	C	26	50	20120601	12	1776	35.32	-0.0155475032802714	0.0474664448043884
5	C	26	50	20120601	12	1778	35.36	-0.0145404418025055	0.0472551612981699
5	C	26	50	20120601	12	1780	35.4	-0.0135384714935642	0.0478115129136075
5	C	26	50	20120601	12	1782	35.44	-0.0120321926282806	0.0488516669887329
5	C	26	50	20120601	12	1784	35.48	-0.011136146915161	0.0488331407910658
5	C	26	50	20120601	12	1786	35.52	-0.0104282623165152	0.0498712442565258
5	C	26	50	20120601	12	1788	35.56	-0.0095768350412884	0.0503531375279044
5	C	26	50	20120601	12	1790	35.6	-0.0093205795437864	0.0507962106369959
5	C	26	50	20120601	12	1792	35.64	-0.0093629352399795	0.0510710630428431
5	C	26	50	20120601	12	1794	35.68	-0.0088478079498851	0.0528848626472647
5	C	26	50	20120601	12	1796	35.72	-0.0079874004185373	0.0529234706775175
5	C	26	50	20120601	12	1798	35.76	-0.0076759905921028	0.0549006826590713
5	C	26	50	20120601	12	1800	35.8	-0.0073688234063553	0.0558221842163136
5	C	26	50	20120601	12	1802	35.84	-0.005865655810909	0.0566670353984753
5	C	26	50	20120601	12	1804	35.88	-0.0048452300149786	0.0580490756023044
5	C	26	50	20120601	12	1806	35.92	-0.0039804384215875	0.05866977393483
5	C	26	50	20120601	12	1808	35.96	-0.0039603565890018	0.0581460906526832
5	C	26	50	20120601	12	1810	36	-0.0038366836129723	0.0587671425385994
5	C	26	50	20120601	12	1812	36.04	-0.0033236069325433	0.0587258475025781
5	C	26	50	20120601	12	1814	36.08	-0.0026826853460758	0.0584865625678245
5	C	26	50	20120601	12	1816	36.12	-0.0016904024000368	0.0580062249313645
5	C	26	50	20120601	12	1818	36.16	-0.0004222770986568	0.0588903912505602
5	C	26	50	20120601	12	1820	36.2	0.0006047247903385	0.0599630722376202
5	C	26	50	20120601	12	1822	36.24	0.001336792440901	0.060676330847803
5	C	26	50	20120601	12	1824	36.28	0.0022107057117694	0.0609385967529451
5	C	26	50	20120601	12	1826	36.32	0.0032964681742814	0.0618925545114439
5	C	26	50	20120601	12	1828	36.36	0.0049918273928542	0.0617946909329277
5	C	26	50	20120601	12	1830	36.4	0.0059548361181522	0.0628835646652768
5	C	26	50	20120601	12	1832	36.44	0.006622132787558	0.0638284714569764
5	C	26	50	20120601	12	1834	36.48	0.0071449675415673	0.0638082482030345
5	C	26	50	20120601	12	1836	36.52	0.0074680446298914	0.0639739233218665
5	C	26	50	20120601	12	1838	36.56	0.0071247442876253	0.0642344921707337
5	C	26	50	20120601	12	1840	36.6	0.0074121124834995	0.0641998439384556
5	C	26	50	20120601	12	1842	36.64	0.0075730499868976	0.064396136780913
5	C	26	50	20120601	12	1844	36.68	0.0078938643335219	0.0647831363222564
5	C	26	50	20120601	12	1846	36.72	0.0081176636297675	0.064635704558379
5	C	26	50	20120601	12	1848	36.76	0.008260994174314	0.0646403007524567
5	C	26	50	20120601	12	1850	36.8	0.0085688684668426	0.0646254515100518
5	C	26	50	20120601	12	1852	36.84	0.0095564845081259	0.0650578473067474
5	C	26	50	20120601	12	1854	36.88	0.01060420462581	0.065107132649396
5	C	26	50	20120601	12	1856	36.92	0.0118595312944505	0.0657219619956377
5	C	26	50	20120601	12	1858	36.96	0.0129484050267996	0.0667783088160523
5	C	26	50	20120601	12	1860	37	0.0145732656992882	0.0677350950016759
5	C	26	50	20120601	12	1862	37.04	0.0161977728183862	0.0687572885645591
5	C	26	50	20120601	12	1864	37.08	0.0174329469437628	0.06936087491298
5	C	26	50	20120601	12	1866	37.12	0.0179571252006564	0.0691845931924302
5	C	26	50	20120601	12	1868	37.16	0.0181167192011702	0.0697058016008428
5	C	26	50	20120601	12	1870	37.2	0.0180593021305379	0.0702972257126272
5	C	26	50	20120601	12	1872	37.24	0.017731628848136	0.0701078625166254
5	C	26	50	20120601	12	1874	37.28	0.0180074712034769	0.06952061033485
5	C	26	50	20120601	12	1876	37.32	0.0179840659690196	0.0696404649342611
5	C	26	50	20120601	12	1878	37.36	0.0180752827437927	0.0694826387007003
5	C	26	50	20120601	12	1880	37.4	0.0181592870293976	0.0693668146099419
5	C	26	50	20120601	12	1882	37.44	0.0182324018705723	0.0690732238743933
5	C	26	50	20120601	12	1884	37.48	0.0182999305681757	0.0696732039782301
5	C	26	50	20120601	12	1886	37.52	0.01841214841435	0.0694765575823821
5	C	26	50	20120601	12	1888	37.56	0.0185283260584989	0.0691963311649978
5	C	26	50	20120601	12	1890	37.6	0.0187594792652688	0.0688810322512668
5	C	26	50	20120601	12	1892	37.64	0.0194605756388153	0.0694083217779976
5	C	26	50	20120601	12	1894	37.68	0.0200701723948762	0.0697728353236992
5	C	26	50	20120601	12	1896	37.72	0.0204989619469877	0.0691402575972498
5	C	26	50	20120601	12	1898	37.76	0.0203861784153885	0.0690520813816358
5	C	26	50	20120601	12	1900	37.8	0.0203528736859946	0.0688384644230394
5	C	26	50	20120601	12	1902	37.84	0.0205836026286957	0.069593300911956
5	C	26	50	20120601	12	1904	37.88	0.0207072048940471	0.0692236254867517
5	C	26	50	20120601	12	1906	37.92	0.0203128514421794	0.069925853231148
5	C	26	50	20120601	12	1908	37.96	0.0205737738444372	0.0697437025243144
5	C	26	50	20120601	12	1910	38	0.0205072350963276	0.0703452382630698
5	C	26	50	20120601	12	1912	38.04	0.0206664755434508	0.0703523093308816
5	C	26	50	20120601	12	1914	38.08	0.020769713133504	0.0706886093160139
5	C	26	50	20120601	12	1916	38.12	0.0207885928845617	0.0714061105668839
5	C	26	50	20120601	12	1918	38.16	0.0210203824874347	0.0720811147002046
5	C	26	50	20120601	12	1920	38.2	0.0209177812934845	0.0718550526622593
5	C	26	50	20120601	12	1922	38.24	0.0207805318672562	0.071547390501765
5	C	26	50	20120601	12	1924	38.28	0.0207465200310811	0.0714142422948676
5	C	26	50	20120601	12	1926	38.32	0.0206041087253502	0.0713435316167489
5	C	26	50	20120601	12	1928	38.36	0.0204048460344118	0.0705107012498674
5	C	26	50	20120601	12	1930	38.4	0.0200864358508435	0.0705107719605455
5	C	26	50	20120601	12	1932	38.44	0.020082546763547	0.0700540516905771
5	C	26	50	20120601	12	1934	38.48	0.0200534139641621	0.070401382541496
5	C	26	50	20120601	12	1936	38.52	0.0199212557067583	0.0698009781735905
5	C	26	50	20120601	12	1938	38.56	0.0198116541556744	0.0694119280225816
5	C	26	50	20120601	12	1940	38.6	0.0191656414003823	0.0693159029216965
5	C	26	50	20120601	12	1942	38.64	0.01935252972265	0.0698624257528756
5	C	26	50	20120601	12	1944	38.68	0.0195523580990133	0.0695013770304017
5	C	26	50	20120601	12	1946	38.72	0.0191119012850122	0.0685888557292805
5	C	26	50	20120601	12	1948	38.76	0.0191247706284298	0.0675752888691277
5	C	26	50	20120601	12	1950	38.8	0.0192319680164577	0.0672022193313737
5	C	26	50	20120601	12	1952	38.84	0.0194540702564283	0.0669224171780581
5	C	26	50	20120601	12	1954	38.88	0.0196143006530452	0.0663206693072684
5	C	26	50	20120601	12	1956	38.92	0.0197928451152948	0.0659758133300837
5	C	26	50	20120601	12	1958	38.96	0.0200606264533302	0.0651799646478583
5	C	26	50	20120601	12	1960	39	0.0207861887215057	0.0643589429642226
5	C	26	50	20120601	12	1962	39.04	0.0208437472134943	0.0641127283830134
5	C	26	50	20120601	12	1964	39.08	0.021578360448469	0.0632778474064665
5	C	26	50	20120601	12	1966	39.12	0.022382906544103	0.0623905698174336
5	C	26	50	20120601	12	1968	39.16	0.0228359498588092	0.0615255660920081
5	C	26	50	20120601	12	1970	39.2	0.0237542694355362	0.0597672036592315
5	C	26	50	20120601	12	1972	39.24	0.0244878220103391	0.0587083819650828
5	C	26	50	20120601	12	1974	39.28	0.0248015652891516	0.0586527326614034
5	C	26	50	20120601	12	1976	39.32	0.0251638160931535	0.0582244380840387
5	C	26	50	20120601	12	1978	39.36	0.0263442601536663	0.0567916983239985
5	C	26	50	20120601	12	1980	39.4	0.0274201938319197	0.0565480293272016
5	C	26	50	20120601	12	1982	39.44	0.027901238575161	0.0564123355358919
5	C	26	50	20120601	12	1984	39.48	0.0287420592486699	0.0564735002724645
5	C	26	50	20120601	12	1986	39.52	0.0297223213794288	0.0556035467995707
5	C	26	50	20120601	12	1988	39.56	0.0306286201408756	0.0555898996386938
5	C	26	50	20120601	12	1990	39.6	0.0314650001837987	0.0547033150143065
5	C	26	50	20120601	12	1992	39.64	0.0323665754719471	0.0541384639753591
5	C	26	50	20120601	12	1994	39.68	0.0331518246235226	0.0531615888860821
5	C	26	50	20120601	12	1996	39.72	0.0346339982186355	0.0524247058383397
5	C	26	50	20120601	12	1998	39.76	0.0356141613544451	0.0515711148163626
5	C	26	50	20120601	12	2000	39.8	0.0368373712330841	0.0504894677153171
5	C	26	50	20120601	12	2002	39.84	0.0377744149973769	0.0504995227737456
5	C	26	50	20120601	12	2004	39.88	0.0387564166108175	0.0503144305027022
5	C	26	50	20120601	12	2006	39.92	0.0401711286834713	0.0488348060275355
5	C	26	50	20120601	12	2008	39.96	0.0409703184452379	0.0486179894107541
5	C	26	50	20120601	12	2010	40	0.0405889672728626	0.0488850721272897
5	C	26	50	20120601	12	2012	40.04	0.0407732979899027	0.0487530673120574
5	C	26	50	20120601	12	2014	40.08	0.0403768571588169	0.0489588721549353
5	C	26	50	20120601	12	2016	40.12	0.0401729848387719	0.0492385463219235
5	C	26	50	20120601	12	2018	40.16	0.0396161750464244	0.0489089270533755
5	C	26	50	20120601	12	2020	40.2	0.0395730217054979	0.0484016684758264
5	C	26	50	20120601	12	2022	40.24	0.0389977959958569	0.0478219059690773
5	C	26	50	20120601	12	2024	40.28	0.0386982804832994	0.0479080166550728
5	C	26	50	20120601	12	2026	40.32	0.0381729799772333	0.0468317203017512
5	C	26	50	20120601	12	2028	40.36	0.0376369718238905	0.0463086239182329
5	C	26	50	20120601	12	2030	40.4	0.037443057688645	0.0449761773556091
5	C	26	50	20120601	12	2032	40.44	0.037144594987374	0.0446976409234319
5	C	26	50	20120601	12	2034	40.48	0.0371651647236387	0.0432307549769282
5	C	26	50	20120601	12	2036	40.52	0.0366080989303521	0.0427872646748358
5	C	26	50	20120601	12	2038	40.56	0.0359369131736499	0.0414304681830951
5	C	26	50	20120601	12	2040	40.6	0.0355950129028106	0.0410399472499813
5	C	26	50	20120601	12	2042	40.64	0.035002202861735	0.0406942851710661
5	C	26	50	20120601	12	2044	40.68	0.0345436229009321	0.0400285653497824
5	C	26	50	20120601	12	2046	40.72	0.0339048226348082	0.0386437674295067
5	C	26	50	20120601	12	2048	40.76	0.0333040717845799	0.0375171978346525
5	C	26	50	20120601	12	2050	40.8	0.0325561578710511	0.0361396901852908
5	C	26	50	20120601	12	2052	40.84	0.0320824246119273	0.0363510868285943
5	C	26	50	20120601	12	2054	40.88	0.0315539047193973	0.0348565742201497
5	C	26	50	20120601	12	2056	40.92	0.0314598100200248	0.0345874988767047
5	C	26	50	20120601	12	2058	40.96	0.0310682284267393	0.0339277541077221
5	C	26	50	20120601	12	2060	41	0.0305842279771527	0.0332676557853488
5	C	26	50	20120601	12	2062	41.04	0.0304729788672686	0.031424886016102
5	C	26	50	20120601	12	2064	41.08	0.0303324060391687	0.0314366239886697
5	C	26	50	20120601	12	2066	41.12	0.0301202174362703	0.0302931474706773
5	C	26	50	20120601	12	2068	41.16	0.029570392416423	0.0294099498877718
5	C	26	50	20120601	12	2070	41.2	0.0294387574180374	0.0273379573132678
5	C	26	50	20120601	12	2072	41.24	0.0296304964928239	0.0268499404971641
5	C	26	50	20120601	12	2074	41.28	0.0298374666476772	0.0251676627540432
5	C	26	50	20120601	12	2076	41.32	0.0298186293230264	0.0246729991341963
5	C	26	50	20120601	12	2078	41.36	0.0299628791063885	0.0235979139840803
5	C	26	50	20120601	12	2080	41.4	0.0296323066861837	0.0223636590975192
5	C	26	50	20120601	12	2082	41.44	0.0300004971871476	0.0211977107260207
5	C	26	50	20120601	12	2084	41.48	0.03014022148711	0.0198378029644427
5	C	26	50	20120601	12	2086	41.52	0.0306565508587325	0.0178188716827989
5	C	26	50	20120601	12	2088	41.56	0.0308295091774107	0.0161666459778784
5	C	26	50	20120601	12	2090	41.6	0.0309222108764242	0.0158247598491747
5	C	26	50	20120601	12	2092	41.64	0.0313085740216646	0.0146540738622422
5	C	26	50	20120601	12	2094	41.68	0.0314546622826577	0.0135444819012043
5	C	26	50	20120601	12	2096	41.72	0.0314326712617628	0.0119607748433808
5	C	26	50	20120601	12	2098	41.76	0.0312097204936547	0.0116654163408792
5	C	26	50	20120601	12	2100	41.8	0.0314535309118078	0.0105886341344883
5	C	26	50	20120601	12	2102	41.84	0.0313030585887713	0.0096381411992173
5	C	26	50	20120601	12	2104	41.88	0.0324080543557315	0.0087984518965583
5	C	26	50	20120601	12	2106	41.92	0.0330564005634015	0.0084234731704951
5	C	26	50	20120601	12	2108	41.96	0.0340759071205162	0.0068747678983403
5	C	26	50	20120601	12	2110	42	0.0351970956327656	0.0056988493212271
5	C	26	50	20120601	12	2112	42.04	0.0358582404731751	0.0051840755845233
5	C	26	50	20120601	12	2114	42.08	0.036663917939659	0.0048480584421034
5	C	26	50	20120601	12	2116	42.12	0.0364950608403117	0.00442195589576040
5	C	26	50	20120601	12	2118	42.16	0.0367694889820902	0.0046504220967618
5	C	26	50	20120601	12	2120	42.2	0.0368416138737712	0.0036879083462107
5	C	26	50	20120601	12	2122	42.24	0.0361183850579736	0.0015646081036637
5	C	26	50	20120601	12	2124	42.28	0.0360121776194394	0.0015163834211868
5	C	26	50	20120601	12	2126	42.32	0.0360393305198369	-0.0005980072759173
5	C	26	50	20120601	12	2128	42.36	0.0361052328718435	-0.00177958270728
5	C	26	50	20120601	12	2130	42.4	0.036292616168858	-0.00264550567152102
5	C	26	50	20120601	12	2132	42.44	0.0357801758845321	-0.0028789216199907
5	C	26	50	20120601	12	2134	42.48	0.0356559372230776	-0.00455822951463062
5	C	26	50	20120601	12	2136	42.52	0.0352481487423673	-0.00445138567999334
5	C	26	50	20120601	12	2138	42.56	0.0351402442475582	-0.00488074091752981
5	C	26	50	20120601	12	2140	42.6	0.0347630027797952	-0.00481505069755759
5	C	26	50	20120601	12	2142	42.64	0.0343180911930726	-0.00536136139670231
5	C	26	50	20120601	12	2144	42.68	0.0336279549746346	-0.00690030859527671
5	C	26	50	20120601	12	2146	42.72	0.0330366722842064	-0.00747928762771226
5	C	26	50	20120601	12	2148	42.76	0.0326352477645268	-0.00897149506805023
5	C	26	50	20120601	12	2150	42.8	0.0320782597529861	-0.00911539129802169
5	C	26	50	20120601	12	2152	42.84	0.0320945939196315	-0.0112526215441580
5	C	26	50	20120601	12	2154	42.88	0.0319380404782768	-0.0113098971934341
5	C	26	50	20120601	12	2156	42.92	0.0319343635230147	-0.0112258929078292
5	C	26	50	20120601	12	2158	42.96	0.0316974827513172	-0.0111517881171608
5	C	26	50	20120601	12	2160	43	0.0316192767413179	-0.0110946538892410
5	C	26	50	20120601	12	2162	43.04	0.0315582534261015	-0.0112737640369155
5	C	26	50	20120601	12	2164	43.08	0.03181238760326	-0.0116058213813607
5	C	26	50	20120601	12	2166	43.12	0.0318133068420755	-0.0122920685125023
5	C	26	50	20120601	12	2168	43.16	0.0318463287287569	-0.0118882398297666
5	C	26	50	20120601	12	2170	43.2	0.0321416872312586	-0.0125818408714325
5	C	26	50	20120601	12	2172	43.24	0.0327020693553489	-0.0128414197708061
5	C	26	50	20120601	12	2174	43.28	0.0328611683811159	-0.0131072919205322
5	C	26	50	20120601	12	2176	43.32	0.0330066202460059	-0.0124517332236942
5	C	26	50	20120601	12	2178	43.36	0.0329129993081769	-0.0132137114911008
5	C	26	50	20120601	12	2180	43.4	0.0332389755343038	-0.0144123989065682
5	C	26	50	20120601	12	2182	43.44	0.0334054991812733	-0.0146262987078772
5	C	26	50	20120601	12	2184	43.48	0.0329412835794243	-0.0161726705276540
5	C	26	50	20120601	12	2186	43.52	0.0333327378934892	-0.0170579682176996
5	C	26	50	20120601	12	2188	43.56	0.0331672749066915	-0.0175345581882193
5	C	26	50	20120601	12	2190	43.6	0.0330658050835913	-0.0175081831052811
5	C	26	50	20120601	12	2192	43.64	0.0333955996863367	-0.0190954964076886
5	C	26	50	20120601	12	2194	43.68	0.0327702344490553	-0.0186371497921235
5	C	26	50	20120601	12	2196	43.72	0.0325828511520408	-0.0183831570363213
5	C	26	50	20120601	12	2198	43.76	0.0323227065672423	-0.0198937492529701
5	C	26	50	20120601	12	2200	43.8	0.0317430911387037	-0.0208713243779605
5	C	26	50	20120601	12	2202	43.84	0.0314717742667624	-0.0214104932986153
5	C	26	50	20120601	12	2204	43.88	0.0309376965149322	-0.0212079072058053
5	C	26	50	20120601	12	2206	43.92	0.0301033105131321	-0.0229117517057524
5	C	26	50	20120601	12	2208	43.96	0.0297330694025028	-0.0241061964805327
5	C	26	50	20120601	12	2210	44	0.0292666617696322	-0.0253699377198693
5	C	26	50	20120601	12	2212	44.04	0.0290074364236492	-0.0262563667807648
5	C	26	50	20120601	12	2214	44.08	0.0288996026395182	-0.0265679887392337
5	C	26	50	20120601	12	2216	44.12	0.0294094266287537	-0.0274101529156269
5	C	26	50	20120601	12	2218	44.16	0.02984104460799	-0.0284891978637175
5	C	26	50	20120601	12	2220	44.2	0.0297940220070411	-0.0282673784664593
5	C	26	50	20120601	12	2222	44.24	0.0302302361803551	-0.0297799505820955
5	C	26	50	20120601	12	2224	44.28	0.0310868960457626	-0.0303147354407069
5	C	26	50	20120601	12	2226	44.32	0.0311990431812588	-0.0313888306413292
5	C	26	50	20120601	12	2228	44.36	0.0320260752725346	-0.0313912348043853
5	C	26	50	20120601	12	2230	44.4	0.0326073170466699	-0.0318603294430244
5	C	26	50	20120601	12	2232	44.44	0.0335657295778902	-0.0336730683872743
5	C	26	50	20120601	12	2234	44.48	0.0340145302519092	-0.0333949632902336
5	C	26	50	20120601	12	2236	44.52	0.0346917971269297	-0.0333306165731456
5	C	26	50	20120601	12	2238	44.56	0.0356222789402931	-0.0341421630259134
5	C	26	50	20120601	12	2240	44.6	0.0365140113020475	-0.0348807360588628
5	C	26	50	20120601	12	2242	44.64	0.037277120940304	-0.0352156218304327
5	C	26	50	20120601	12	2244	44.68	0.0379078601891224	-0.0365560134448499
5	C	26	50	20120601	12	2246	44.72	0.0380414326600885	-0.0365982277196868
5	C	26	50	20120601	12	2248	44.76	0.0377849650305522	-0.0372099457960912
5	C	26	50	20120601	12	2250	44.8	0.0375212849118477	-0.0367607208580034
5	C	26	50	20120601	12	2252	44.84	0.0373678427403302	-0.0383481755817672
5	C	26	50	20120601	12	2254	44.88	0.0368191985888076	-0.038179389193098
5	C	26	50	20120601	12	2256	44.92	0.0362967173881888	-0.0379062338435256
5	C	26	50	20120601	12	2258	44.96	0.0361717716199532	-0.0378948494243485
5	C	26	50	20120601	12	2260	45	0.0357105258665852	-0.0384729092179685
5	C	26	50	20120601	12	2262	45.04	0.035433905693785	-0.0395113662368191
5	C	26	50	20120601	12	2264	45.08	0.0348265009687458	-0.0387397713171883
5	C	26	50	20120601	12	2266	45.12	0.0344044289310555	-0.0406819815130734
5	C	26	50	20120601	12	2268	45.16	0.0337516986613422	-0.041008311292591
5	C	26	50	20120601	12	2270	45.2	0.0327132416424916	-0.0411896134712872
5	C	26	50	20120601	12	2272	45.24	0.032225974359576	-0.0422999832497845
5	C	26	50	20120601	12	2274	45.28	0.0314549451253702	-0.0430919428447134
5	C	26	50	20120601	12	2276	45.32	0.0304838753827667	-0.0432024636346129
5	C	26	50	20120601	12	2278	45.36	0.0295970927684806	-0.0448906810746958
5	C	26	50	20120601	12	2280	45.4	0.0289184823905759	-0.0460332949224151
5	C	26	50	20120601	12	2282	45.44	0.0278813971588809	-0.0472293377585209
5	C	26	50	20120601	12	2284	45.48	0.0277926976842488	-0.0475120673339105
5	C	26	50	20120601	12	2286	45.52	0.0276159492732234	-0.0478596527432706
5	C	26	50	20120601	12	2288	45.56	0.0278282085868	-0.0487156903547106
5	C	26	50	20120601	12	2290	45.6	0.0278309309479076	-0.0493083519033621
5	C	26	50	20120601	12	2292	45.64	0.0280745363050941	-0.0507775005915656
5	C	26	50	20120601	12	2294	45.68	0.0284826571259916	-0.0513311864144381
5	C	26	50	20120601	12	2296	45.72	0.0285981276633594	-0.0534445164513704
5	C	26	50	20120601	12	2298	45.76	0.0289151094912297	-0.0532207312972604
5	C	26	50	20120601	12	2300	45.8	0.0291466728199326	-0.0544893657155228
5	C	26	50	20120601	12	2302	45.84	0.0294591503776068	-0.0554205475645996
5	C	26	50	20120601	12	2304	45.88	0.0302845985496927	-0.0574786808461924
5	C	26	50	20120601	12	2306	45.92	0.0305227521135963	-0.0578173849943808
5	C	26	50	20120601	12	2308	45.96	0.0312403947858226	-0.0588352652058988
5	C	26	50	20120601	12	2310	46	0.0314587140045139	-0.0595589536411042
5	C	26	50	20120601	12	2312	46.04	0.0320197890932498	-0.060421425924253
5	C	26	50	20120601	12	2314	46.08	0.0325772579374017	-0.0611940249355131
5	C	26	50	20120601	12	2316	46.12	0.0332992068899253	-0.0614135179514612
5	C	26	50	20120601	12	2318	46.16	0.033568289304438	-0.0623545780822711
5	C	26	50	20120601	12	2320	46.2	0.0343390993355417	-0.0632229829913141
5	C	26	50	20120601	12	2322	46.24	0.0344598378184293	-0.0637370849765758
5	C	26	50	20120601	12	2324	46.28	0.034294021278241	-0.0632253517990311
5	C	26	50	20120601	12	2326	46.32	0.0343607085187747	-0.0629717055255517
5	C	26	50	20120601	12	2328	46.36	0.0339697067530498	-0.0635384940370796
5	C	26	50	20120601	12	2330	46.4	0.0337453205581759	-0.0638891695030734
5	C	26	50	20120601	12	2332	46.44	0.032980421939763	-0.0645949539945792
5	C	26	50	20120601	12	2334	46.48	0.0324364552995979	-0.0654650382822275
5	C	26	50	20120601	12	2336	46.52	0.031981730484966	-0.0662296172883753
5	C	26	50	20120601	12	2338	46.56	0.0312957541757216	-0.0676828044552071
5	C	26	50	20120601	12	2340	46.6	0.0305591539706918	-0.0683669373370729
5	C	26	50	20120601	12	2342	46.64	0.0301447752547809	-0.0687352126908504
5	C	26	50	20120601	12	2344	46.68	0.0297711541737375	-0.0700057280131508
5	C	26	50	20120601	12	2346	46.72	0.029274333878208	-0.0715386011644748
5	C	26	50	20120601	12	2348	46.76	0.0291524074559281	-0.0710549613393466
5	C	26	50	20120601	12	2350	46.8	0.0291045080425705	-0.0718417873390442
5	C	26	50	20120601	12	2352	46.84	0.0292941399391491	-0.0721082393163309
5	C	26	50	20120601	12	2354	46.88	0.0296364574029893	-0.0727577098237829
5	C	26	50	20120601	12	2356	46.92	0.0298703188287311	-0.073145960944129
5	C	26	50	20120601	12	2358	46.96	0.0303711130643709	-0.0729086346951594
5	C	26	50	20120601	12	2360	47	0.030047689493724	-0.0724282192769534
5	C	26	50	20120601	12	2362	47.04	0.0301375344813415	-0.0720146608049087
5	C	26	50	20120601	12	2364	47.08	0.029682023363969	-0.0716376243981122
5	C	26	50	20120601	12	2366	47.12	0.0293528580862588	-0.0721280100219329
5	C	26	50	20120601	12	2368	47.16	0.0290031796408265	-0.0719159628403906
5	C	26	50	20120601	12	2370	47.2	0.0284422813287858	-0.0718828914562345
5	C	26	50	20120601	12	2372	47.24	0.0274326318402008	-0.0719600085217907
5	C	26	50	20120601	12	2374	47.28	0.0267267271405423	-0.0712163443200168
5	C	26	50	20120601	12	2376	47.32	0.0269911567924348	-0.0717622590393641
5	C	26	50	20120601	12	2378	47.36	0.026512502070114	-0.0714673389430668
5	C	26	50	20120601	12	2380	47.4	0.0262664571945323	-0.071785225867617
5	C	26	50	20120601	12	2382	47.44	0.0256637405874524	-0.0728287528420887
5	C	26	50	20120601	12	2384	47.48	0.0252169905230987	-0.0723269898701588
5	C	26	50	20120601	12	2386	47.52	0.0243285108525378	-0.0724264797942717
5	C	26	50	20120601	12	2388	47.56	0.0240784778947102	-0.0722369751769137
5	C	26	50	20120601	12	2390	47.6	0.0235381068925275	-0.0732149038552947
5	C	26	50	20120601	12	2392	47.64	0.0227070442925989	-0.0728015999416912
5	C	26	50	20120601	12	2394	47.68	0.0220763757544586	-0.0759668220263165
5	C	26	50	20120601	12	2396	47.72	0.021492588395911	-0.0758279462544915
5	C	26	50	20120601	12	2398	47.76	0.0205824712578458	-0.0774687875402348
5	C	26	50	20120601	12	2400	47.8	0.0200104218718659	-0.078654747033641
5	C	26	50	20120601	12	2402	47.84	0.019895446309245	-0.0784820715576752
5	C	26	50	20120601	12	2404	47.88	0.0193019715877951	-0.0804983865442286
5	C	26	50	20120601	12	2406	47.92	0.0193019715877951	-0.0804983865442286
5	C	26	50	20120601	12	2408	47.96	0.0189661665774096	-0.0810631527303623
5	C	26	50	20120601	12	2410	48	0.0192304830922171	-0.0831632598704864
5	C	26	50	20120601	12	2412	48.04	0.0189342053509	-0.0831240861548086
5	C	26	50	20120601	12	2414	48.08	0.0186808489912008	-0.0861666959235762
5	C	26	50	20120601	12	2416	48.12	0.0184323009576138	-0.0860151629403679
5	C	26	50	20120601	12	2418	48.16	0.0186309272524491	-0.086252962950881
5	C	26	50	20120601	12	2420	48.2	0.0186223712603967	-0.0860560337123205
5	C	26	50	20120601	12	2422	48.24	0.0188492111158014	-0.0856705190952176
5	C	26	50	20120601	12	2424	48.28	0.0191712982546318	-0.0858835703683891
5	C	26	50	20120601	12	2426	48.32	0.0189988349107004	-0.0855556849539529
5	C	26	50	20120601	12	2428	48.36	0.0188494939585138	-0.08575424053811
5	C	26	50	20120601	12	2430	48.4	0.018406208717388	-0.0856264663427497
5	C	26	50	20120601	12	2432	48.44	0.0186056835403607	-0.0844653262973633
5	C	26	50	20120601	12	2434	48.48	0.0187743285076737	-0.0843953934367039
5	C	26	50	20120601	12	2436	48.52	0.0185618429199271	-0.08292708620557
5	C	26	50	20120601	12	2438	48.56	0.018701779351924	-0.0830804576664094
5	C	26	50	20120601	12	2440	48.6	0.0188522516749605	-0.0826373845573179
5	C	26	50	20120601	12	2442	48.64	0.0188369074578087	-0.0812539301399264
5	C	26	50	20120601	12	2444	48.68	0.0188736770104304	-0.081356743465911
5	C	26	50	20120601	12	2446	48.72	0.0190995269163414	-0.0812103723622053
5	C	26	50	20120601	12	2448	48.76	0.0187446300228639	-0.0800377771869637
5	C	26	50	20120601	12	2450	48.8	0.0189676515016501	-0.079288243998906
5	C	26	50	20120601	12	2452	48.84	0.0189050725515151	-0.0794643842980995
5	C	26	50	20120601	12	2454	48.88	0.0190881424971643	-0.0792813143524503
5	C	26	50	20120601	12	2456	48.92	0.0191806320641435	-0.0787456102550234
5	C	26	50	20120601	12	2458	48.96	0.0195135379367261	-0.0786384128669955
5	C	26	50	20120601	12	2460	49	0.0198862539210896	-0.0768335228080168
5	C	26	50	20120601	12	2462	49.04	0.0201084975824165	-0.0756781810382361
5	C	26	50	20120601	12	2464	49.08	0.0198839204687116	-0.0753551746605901
5	C	26	50	20120601	12	2466	49.12	0.0195966229835155	-0.0733542746018666
5	C	26	50	20120601	12	2468	49.16	0.0196948401154224	-0.0727452435312306
5	C	26	50	20120601	12	2470	49.2	0.0192564339110867	-0.0708117307487541
5	C	26	50	20120601	12	2472	49.24	0.0186081584140949	-0.0707500710374346
5	C	26	50	20120601	12	2474	49.28	0.0182740504599842	-0.07000117424548
5	C	26	50	20120601	12	2476	49.32	0.0174890205115109	-0.0677210377188658
5	C	26	50	20120601	12	2478	49.36	0.0169709233729355	-0.066045972464913
5	C	26	50	20120601	12	2480	49.4	0.0163918029191438	-0.0663658675727218
5	C	26	50	20120601	12	2482	49.44	0.015828804499963	-0.0649352491330252
5	C	26	50	20120601	12	2484	49.48	0.0152991108101762	-0.0631512894347696
5	C	26	50	20120601	12	2486	49.52	0.0141787001153861	-0.0629064183564447
5	C	26	50	20120601	12	2488	49.56	0.0132556429232252	-0.061451899707544
5	C	26	50	20120601	12	2490	49.6	0.0127128324026473	-0.0599766274746154
5	C	26	50	20120601	12	2492	49.64	0.0116340349419301	-0.0594368575131967
5	C	26	50	20120601	12	2494	49.68	0.0100777636272166	-0.0592725966079271
5	C	26	50	20120601	12	2496	49.72	0.0091331396782295	-0.0582429784238413
5	C	26	50	20120601	12	2498	49.76	0.0075996372018702	-0.0580105524248653
5	C	26	50	20120601	12	2500	49.8	0.0064184860345762	-0.0562396742020617
5	C	26	50	20120601	12	2502	49.84	0.0052055857728069	-0.0567787017013602
5	C	26	50	20120601	12	2504	49.88	0.0038857002550441	-0.0551071012706352
5	C	26	50	20120601	12	2506	49.92	0.0028508494807776	-0.0548643515126539
5	C	26	50	20120601	12	2508	49.96	0.0012880020729991	-0.0554320168365904
5	C	26	50	20120601	12	2510	50	0.000469596684453798	-0.0559220418359527
5	C	26	50	20120601	12	2512	50.04	-0.000983861304275201	-0.0548402391714154
5	C	26	50	20120601	12	2514	50.08	-0.0014689365561691	-0.055307212489711
5	C	26	50	20120601	12	2516	50.12	-0.0034453000095855	-0.054092685882345
5	C	26	50	20120601	12	2518	50.16	-0.0045936414222325	-0.0542612601389799
5	C	26	50	20120601	12	2520	50.2	-0.005704789018189	-0.0535342129465639
5	C	26	50	20120601	12	2522	50.24	-0.0072182803726407	-0.0539552243240823
5	C	26	50	20120601	12	2524	50.28	-0.007065898861295	-0.0523907505707071
5	C	26	50	20120601	12	2526	50.32	-0.007655272363414	-0.0527347580197544
5	C	26	50	20120601	12	2528	50.36	-0.0096845274040632	-0.0514380656044145
5	C	26	50	20120601	12	2530	50.4	-0.0104991144159901	-0.0512045789452667
5	C	26	50	20120601	12	2532	50.44	-0.0119487540281006	-0.0502393074782689
5	C	26	50	20120601	12	2534	50.48	-0.0127993327751899	-0.0488862586524685
5	C	26	50	20120601	12	2536	50.52	-0.0141480682496251	-0.0488241746770803
5	C	26	50	20120601	12	2538	50.56	-0.0156887832151525	-0.0480950768749988
5	C	26	50	20120601	12	2540	50.6	-0.0167775155261454	-0.0465182994636309
5	C	26	50	20120601	12	2542	50.64	-0.0178247406690827	-0.0456054246091191
5	C	26	50	20120601	12	2544	50.68	-0.0187608086260174	-0.0455538058140925
5	C	26	50	20120601	12	2546	50.72	-0.0192569147436979	-0.0457843226247593
5	C	26	50	20120601	12	2548	50.76	-0.0199211001432665	-0.0441048733087631
5	C	26	50	20120601	12	2550	50.8	-0.0203561122350524	-0.0430637292841441
5	C	26	50	20120601	12	2552	50.84	-0.0210247524073424	-0.0427540165139844
5	C	26	50	20120601	12	2554	50.88	-0.0212805836407757	-0.0423450259517461
5	C	26	50	20120601	12	2556	50.92	-0.0212814321689131	-0.0428179389670036
5	C	26	50	20120601	12	2558	50.96	-0.0212810079048444	-0.0426076454102787
5	C	26	50	20120601	12	2560	51	-0.0214847960791824	-0.0427670272787582
5	C	26	50	20120601	12	2562	51.04	-0.0219741139717635	-0.042097679999687
5	C	26	50	20120601	12	2564	51.08	-0.0222321372362184	-0.0424709616694754
5	C	26	50	20120601	12	2566	51.12	-0.0220247428172964	-0.041532135996094
5	C	26	50	20120601	12	2568	51.16	-0.0224301271349507	-0.0412858507042067
5	C	26	50	20120601	12	2570	51.2	-0.0235823576348941	-0.0411211655348684
5	C	26	50	20120601	12	2572	51.24	-0.0243104654874819	-0.0408185945431987
5	C	26	50	20120601	12	2574	51.28	-0.0246227945527320	-0.0409818654989746
5	C	26	50	20120601	12	2576	51.32	-0.0248086222148279	-0.0408541620142923
5	C	26	50	20120601	12	2578	51.36	-0.0249303152918701	-0.0398693744001338
5	C	26	50	20120601	12	2580	51.4	-0.0252435635959357	-0.0391679244731968
5	C	26	50	20120601	12	2582	51.44	-0.0253886619074352	-0.0383861472159169
5	C	26	50	20120601	12	2584	51.48	-0.0254494023799391	-0.0376953746013758
5	C	26	50	20120601	12	2586	51.52	-0.0256945563009765	-0.0367211935889351
5	C	26	50	20120601	12	2588	51.56	-0.0255294468675694	-0.0356242588392804
5	C	26	50	20120601	12	2590	51.6	-0.0253125772177795	-0.0340440873153628
5	C	26	50	20120601	12	2592	51.64	-0.0248544427342487	-0.0339600123190797
5	C	26	50	20120601	12	2594	51.68	-0.0243892371829061	-0.0322251258314385
5	C	26	50	20120601	12	2596	51.72	-0.0238253902355880	-0.0308770974637845
5	C	26	50	20120601	12	2598	51.76	-0.0238908683235258	-0.029085995987039
5	C	26	50	20120601	12	2600	51.8	-0.0237274347331902	-0.0280944413609845
5	C	26	50	20120601	12	2602	51.84	-0.0239063963884407	-0.0271428948366096
5	C	26	50	20120601	12	2604	51.88	-0.0235293246263052	-0.0258981464854157
5	C	26	50	20120601	12	2606	51.92	-0.0225650431088011	-0.025288125465286
5	C	26	50	20120601	12	2608	51.96	-0.0222508826369877	-0.0247196611106867
5	C	26	50	20120601	12	2610	52	-0.0214081881305086	-0.0239733735427546
5	C	26	50	20120601	12	2612	52.04	-0.0210188056393126	-0.0229903183402101
5	C	26	50	20120601	12	2614	52.08	-0.0209021895889593	-0.0222233620410639
5	C	26	50	20120601	12	2616	52.12	-0.0208211622229032	-0.0221479208185791
5	C	26	50	20120601	12	2618	52.16	-0.0201976991028632	-0.0220153877945813
5	C	26	50	20120601	12	2620	52.2	-0.0199840043625208	-0.0217451810802865
5	C	26	50	20120601	12	2622	52.24	-0.0200978697674953	-0.0216391079920407
5	C	26	50	20120601	12	2624	52.28	-0.0198095964749411	-0.0212256343728097
5	C	26	50	20120601	12	2626	52.32	-0.0194952097289578	-0.0216422546172170
5	C	26	50	20120601	12	2628	52.36	-0.0197039971482387	-0.0210936458210334
5	C	26	50	20120601	12	2630	52.4	-0.0192307164374550	-0.0215632071501481
5	C	26	50	20120601	12	2632	52.44	-0.0191795077643614	-0.0206714747883938
5	C	26	50	20120601	12	2634	52.48	-0.0185965689339512	-0.0209979884156745
5	C	26	50	20120601	12	2636	52.52	-0.0183441035287964	-0.0204724383716254
5	C	26	50	20120601	12	2638	52.56	-0.0180517219458436	-0.0203769718850974
5	C	26	50	20120601	12	2640	52.6	-0.018031371412681	-0.0199178333099373
5	C	26	50	20120601	12	2642	52.64	-0.0179900056659816	-0.0193460809088055
5	C	26	50	20120601	12	2644	52.68	-0.018215989922181	-0.0195937450589161
5	C	26	50	20120601	12	2646	52.72	-0.0176202383168957	-0.0198401434878884
5	C	26	50	20120601	12	2648	52.76	-0.0173570390308025	-0.0193500053514411
5	C	26	50	20120601	12	2650	52.8	-0.0166031076385658	-0.0187093666076861
5	C	26	50	20120601	12	2652	52.84	-0.0163921564725344	-0.0188100798265305
5	C	26	50	20120601	12	2654	52.88	-0.0166365891446549	-0.0189151983206217
5	C	26	50	20120601	12	2656	52.92	-0.0169019733907021	-0.0180650226243977
5	C	26	50	20120601	12	2658	52.96	-0.0170433155509799	-0.0166474771748716
5	C	26	50	20120601	12	2660	53	-0.0169302314989986	-0.0169591521663491
5	C	26	50	20120601	12	2662	53.04	-0.0171944603325653	-0.0169730086308332
5	C	26	50	20120601	12	2664	53.08	-0.0176049534967136	-0.0165044266446104
5	C	26	50	20120601	12	2666	53.12	-0.0180866219081358	-0.0150647727944638
5	C	26	50	20120601	12	2668	53.16	-0.0176833500719904	-0.0157371376517237
5	C	26	50	20120601	12	2670	53.2	-0.0174711335383740	-0.0148134444170131
5	C	26	50	20120601	12	2672	53.24	-0.0171249736562849	-0.0152303376046380
5	C	26	50	20120601	12	2674	53.28	-0.017347471876053	-0.0135222221797325
5	C	26	50	20120601	12	2676	53.32	-0.0175005463520443	-0.0138498106093206
5	C	26	50	20120601	12	2678	53.36	-0.0174844172463654	-0.0131252029352997
5	C	26	50	20120601	12	2680	53.4	-0.0174858668152668	-0.0120289257949515
5	C	26	50	20120601	12	2682	53.44	-0.0170180732531051	-0.0124933959552417
5	C	26	50	20120601	12	2684	53.48	-0.0166285564116206	-0.0121409880776339
5	C	26	50	20120601	12	2686	53.52	-0.0157651224632494	-0.0122447913531121
5	C	26	50	20120601	12	2688	53.56	-0.0156993898168703	-0.0124584224538442
5	C	26	50	20120601	12	2690	53.6	-0.0148611995805874	-0.0119130734199219
5	C	26	50	20120601	12	2692	53.64	-0.0137230405055895	-0.0106984195333353
5	C	26	50	20120601	12	2694	53.68	-0.0128074715742413	-0.0113793138661432
5	C	26	50	20120601	12	2696	53.72	-0.0119569211114233	-0.0103715594237318
5	C	26	50	20120601	12	2698	53.76	-0.0115074274727586	-0.00844299638872359
5	C	26	50	20120601	12	2700	53.8	-0.0111200460937534	-0.00703378914236129
5	C	26	50	20120601	12	2702	53.84	-0.0113145428849866	-0.00576703562813684
5	C	26	50	20120601	12	2704	53.88	-0.0117213343451354	-0.00470419049640315
5	C	26	50	20120601	12	2706	53.92	-0.0123372597068879	-0.00490766047268958
5	C	26	50	20120601	12	2708	53.96	-0.0129143836446830	-0.00370927251694398
5	C	26	50	20120601	12	2710	54	-0.0134268165043877	-0.00384978205898695
5	C	26	50	20120601	12	2712	54.04	-0.0138384360896385	-0.00413833960846712
5	C	26	50	20120601	12	2714	54.08	-0.0153254059900482	-0.00470415726238444
5	C	26	50	20120601	12	2716	54.12	-0.0162383183212194	-0.00489546288071411
5	C	26	50	20120601	12	2718	54.16	-0.0174268941097159	-0.00577036610107623
5	C	26	50	20120601	12	2720	54.2	-0.0180186293484840	-0.00605337851917833
5	C	26	50	20120601	12	2722	54.24	-0.0180531644436772	-0.00524731921503254
5	C	26	50	20120601	12	2724	54.28	-0.0175479295774516	-0.00517951474578456
5	C	26	50	20120601	12	2726	54.32	-0.0166916303365025	-0.00507294668279193
5	C	26	50	20120601	12	2728	54.36	-0.0167717596769466	-0.00462813409101873
5	C	26	50	20120601	12	2730	54.4	-0.0165379972461541	-0.00464867554301219
5	C	26	50	20120601	12	2732	54.44	-0.0161514361110150	-0.00486858575196121
5	C	26	50	20120601	12	2734	54.48	-0.0161338998628416	-0.00484281878085477
5	C	26	50	20120601	12	2736	54.52	-0.0157851901536995	-0.00462284493229545
5	C	26	50	20120601	12	2738	54.56	-0.0152873516244051	-0.00414029405161032
5	C	26	50	20120601	12	2740	54.6	-0.0148618289056226	-0.00338944564493957
5	C	26	50	20120601	12	2742	54.64	-0.0140126509370669	-0.00381407670207093
5	C	26	50	20120601	12	2744	54.68	-0.0132641338614537	-0.00277191656500729
5	C	26	50	20120601	12	2746	54.72	-0.0123438612557971	-0.00280491158163102
5	C	26	50	20120601	12	2748	54.76	-0.0119810808288161	-0.0020688480706481
5	C	26	50	20120601	12	2750	54.8	-0.0109889385970265	-0.00226026258342209
5	C	26	50	20120601	12	2752	54.84	-0.0100098248076802	-0.00236327107087822
5	C	26	50	20120601	12	2754	54.88	-0.008669772604518	-0.00249332215007405
5	C	26	50	20120601	12	2756	54.92	-0.0076798372529924	-0.0018457396177278
5	C	26	50	20120601	12	2758	54.96	-0.0064961546434218	-0.0019090822431865
5	C	26	50	20120601	12	2760	55	-0.0054560783500423	-0.0019477539130496
5	C	26	50	20120601	12	2762	55.04	-0.0048380811654209	-0.0014898174194175
5	C	26	50	20120601	12	2764	55.08	-0.0046922121075299	-0.0030237370887777
5	C	26	50	20120601	12	2766	55.12	-0.004700287266971	-0.00291567703047677
5	C	26	50	20120601	12	2768	55.16	-0.0040316046682742	-0.00404652462135717
5	C	26	50	20120601	12	2770	55.2	-0.0039511076323039	-0.00333124368578011
5	C	26	50	20120601	12	2772	55.24	-0.0042706279735187	-0.00439072298923534
5	C	26	50	20120601	12	2774	55.28	-0.0037392160142535	-0.00441612933588338
5	C	26	50	20120601	12	2776	55.32	-0.0028421732805725	-0.00614006273948399
5	C	26	50	20120601	12	2778	55.36	-0.0024028619795569	-0.0059343512347012
5	C	26	50	20120601	12	2780	55.4	-0.0018041758811297	-0.00787300468347692
5	C	26	50	20120601	12	2782	55.44	-0.00168757397291200	-0.00836578739928583
5	C	26	50	20120601	12	2784	55.48	-0.0019924077062815	-0.00792278500087246
5	C	26	50	20120601	12	2786	55.52	-0.0025925292314746	-0.00784464970155134
5	C	26	50	20120601	12	2788	55.56	-0.002976106375997	-0.00770912561586913
5	C	26	50	20120601	12	2790	55.6	-0.0038530319217533	-0.00869825486566412
5	C	26	50	20120601	12	2792	55.64	-0.0043976384935554	-0.00889893884123267
5	C	26	50	20120601	12	2794	55.68	-0.0051639796098019	-0.00840398530760552
5	C	26	50	20120601	12	2796	55.72	-0.005992503696386	-0.0090646281022003
5	C	26	50	20120601	12	2798	55.76	-0.0065693401952746	-0.00963740580816484
5	C	26	50	20120601	12	2800	55.8	-0.0074635332886275	-0.0099847508012193
5	C	26	50	20120601	12	2802	55.84	-0.0083221871951579	-0.0105441288336804
5	C	26	50	20120601	12	2804	55.88	-0.0089495888999691	-0.0102279955339475
5	C	26	50	20120601	12	2806	55.92	-0.0094608341738348	-0.0103594396135022
5	C	26	50	20120601	12	2808	55.96	-0.0097444193484296	-0.0106644784078383
5	C	26	50	20120601	12	2810	56	-0.0095865648305976	-0.0110623532514764
5	C	26	50	20120601	12	2812	56.04	-0.009657473498615	-0.0109944851426181
5	C	26	50	20120601	12	2814	56.08	-0.0097886630197285	-0.0108008439505901
5	C	26	50	20120601	12	2816	56.12	-0.0096313246898467	-0.0109335608223510
5	C	26	50	20120601	12	2818	56.16	-0.0099344189405345	-0.0116201756490188
5	C	26	50	20120601	12	2820	56.2	-0.009938046398322	-0.0113224483388002
5	C	26	50	20120601	12	2822	56.24	-0.009964619471159	-0.0108697020089421
5	C	26	50	20120601	12	2824	56.28	-0.0099272913041801	-0.0114345318346861
5	C	26	50	20120601	12	2826	56.32	-0.0099916945898106	-0.0111405026929331
5	C	26	50	20120601	12	2828	56.36	-0.0099505551172812	-0.0118088317382394
5	C	26	50	20120601	12	2830	56.4	-0.0099625476482901	-0.0116470739909751
5	C	26	50	20120601	12	2832	56.44	-0.0100667044771589	-0.0113166429921267
5	C	26	50	20120601	12	2834	56.48	-0.0101286187469196	-0.0122131553957218
5	C	26	50	20120601	12	2836	56.52	-0.0098749654023723	-0.0121421335906195
5	C	26	50	20120601	12	2838	56.56	-0.0097900701622231	-0.0118156906740169
5	C	26	50	20120601	12	2840	56.6	-0.0102856105944786	-0.0119651871896953
5	C	26	50	20120601	12	2842	56.64	-0.01003674436284	-0.0121284793586747
5	C	26	50	20120601	12	2844	56.68	-0.0101512956613922	-0.011543306070836
5	C	26	50	20120601	12	2846	56.72	-0.0101691783918884	-0.0116812272485064
5	C	26	50	20120601	12	2848	56.76	-0.0096365502089596	-0.0118544896231006
5	C	26	50	20120601	12	2850	56.8	-0.0098611131805289	-0.0119677398451754
5	C	26	50	20120601	12	2852	56.84	-0.0100387949725054	-0.0121962484725837
5	C	26	50	20120601	12	2854	56.88	-0.0098364634381367	-0.0117914722667612
5	C	26	50	20120601	12	2856	56.92	-0.010005737730485	-0.0125088957358853
5	C	26	50	20120601	12	2858	56.96	-0.0099032567446876	-0.0115642647158304
5	C	26	50	20120601	12	2860	57	-0.0099203333734532	-0.0118813667518535
5	C	26	50	20120601	12	2862	57.04	-0.0099132198792345	-0.0116000513900262
5	C	26	50	20120601	12	2864	57.08	-0.0099406131959377	-0.0121173989954136
5	C	26	50	20120601	12	2866	57.12	-0.0098449911459178	-0.0115252748479157
5	C	26	50	20120601	12	2868	57.16	-0.0096407645653755	-0.0122000809913377
5	C	26	50	20120601	12	2870	57.2	-0.0096846193279447	-0.0122557727214239
5	C	26	50	20120601	12	2872	57.24	-0.0095069092516969	-0.0122119179588548
5	C	26	50	20120601	12	2874	57.28	-0.0097800716723371	-0.0122311724765065
5	C	26	50	20120601	12	2876	57.32	-0.0096671255061781	-0.0130180479736787
5	C	26	50	20120601	12	2878	57.36	-0.0095127428826417	-0.0124473774459221
5	C	26	50	20120601	12	2880	57.4	-0.0095195452498767	-0.011910513693374
5	C	26	50	20120601	12	2882	57.44	-0.0094960905179447	-0.0124778749613946
5	C	26	50	20120601	12	2884	57.48	-0.0094862758758219	-0.0119714309425732
5	C	26	50	20120601	12	2886	57.52	-0.0094628070017543	-0.0125388770634076
5	C	26	50	20120601	12	2888	57.56	-0.009453006501767	-0.0120323481917724
5	C	26	50	20120601	12	2890	57.6	-0.0094295022723604	-0.0125998862364884
5	C	26	50	20120601	12	2892	57.64	-0.0094197229855766	-0.0120932795831073
5	C	26	50	20120601	12	2894	57.68	-0.0096909337915007	-0.0126000842263871
5	C	26	50	20120601	12	2896	57.72	-0.009566928475284	-0.0123851308359742
5	C	26	50	20120601	12	2898	57.76	-0.0094429938697454	-0.0121702905826463
5	C	26	50	20120601	12	2900	57.8	-0.0095714539586836	-0.0128304384024943
5	C	26	50	20120601	12	2902	57.84	-0.0096979553618379	-0.0128561629471938
5	C	26	50	20120601	12	2904	57.88	-0.0097024808452375	-0.0120794061480604
5	C	26	50	20120601	12	2906	57.92	-0.0097533288938726	-0.0120998627472401
5	C	26	50	20120601	12	2908	57.96	-0.0098720945488407	-0.0121666136273841
5	C	26	50	20120601	12	2910	58	-0.0095797766054982	-0.0114959652718356
5	C	26	50	20120601	12	2912	58.04	-0.0096629252918979	-0.0117895206520452
5	C	26	50	20120601	12	2914	58.08	-0.0098350916509812	-0.0120958251675195
5	C	26	50	20120601	12	2916	58.12	-0.0097325399545057	-0.0114365258758090
5	C	26	50	20120601	12	2918	58.16	-0.0096487195166639	-0.0119006000563018
5	C	26	50	20120601	12	2920	58.2	-0.0095589028133175	-0.0112914841328520
5	C	26	50	20120601	12	2922	58.24	-0.0097548138181131	-0.0120848155149365
5	C	26	50	20120601	12	2924	58.28	-0.0095593624327253	-0.0116853072546339
5	C	26	50	20120601	12	2926	58.32	-0.0099679711573018	-0.0118672034030263
5	C	26	50	20120601	12	2928	58.36	-0.0098071538620565	-0.0120996788994770
5	C	26	50	20120601	12	2930	58.4	-0.0098271791260997	-0.0113071819033944
5	C	26	50	20120601	12	2932	58.44	-0.0098989716775936	-0.0122607648952991
5	C	26	50	20120601	12	2934	58.48	-0.0100808890391895	-0.0121909098163857
5	C	26	50	20120601	12	2936	58.52	-0.010059668764686	-0.0122881582120023
5	C	26	50	20120601	12	2938	58.56	-0.0098737774629799	-0.0116509489361360
5	C	26	50	20120601	12	2940	58.6	-0.0099578948856699	-0.0117965705066536
5	C	26	50	20120601	12	2942	58.64	-0.0098462215117171	-0.0119136178921434
5	C	26	50	20120601	12	2944	58.68	-0.0097821505662738	-0.011975723080735
5	C	26	50	20120601	12	2946	58.72	-0.0095815726567224	-0.0111011451294922
5	C	26	50	20120601	12	2948	58.76	-0.0096971492601073	-0.0113801058257381
5	C	26	50	20120601	12	2950	58.8	-0.0097733683000514	-0.0116945915666709
5	C	26	50	20120601	12	2952	58.84	-0.0100027961662752	-0.0117575099280608
5	C	26	50	20120601	12	2954	58.88	-0.0102322947431771	-0.0118572826948863
5	C	26	50	20120601	12	2956	58.92	-0.0100105036301901	-0.0119805455489827
5	C	26	50	20120601	12	2958	58.96	-0.0098912571426108	-0.0117962310953986
5	C	26	50	20120601	12	2960	59	-0.0097855729630947	-0.0116984523696961
5	C	26	50	20120601	12	2962	59.04	-0.0100313279248961	-0.0120759413248326
5	C	26	50	20120601	12	2964	59.08	-0.0100205162622118	-0.0121790445645974
5	C	26	50	20120601	12	2966	59.12	-0.0099808051453803	-0.0120648751037070
5	C	26	50	20120601	12	2968	59.16	-0.0099895167009245	-0.0111868040449652
5	C	26	50	20120601	12	2970	59.2	-0.009637851285437	-0.0113657939844869
5	C	26	50	20120601	12	2972	59.24	-0.0098266700092173	-0.0124831429069145
5	C	26	50	20120601	12	2974	59.28	-0.010052116864263	-0.0117675579154215
5	C	26	50	20120601	12	2976	59.32	-0.0100003212925411	-0.0123678420751742
5	C	26	50	20120601	12	2978	59.36	-0.0101424426844917	-0.0125466623090685
5	C	26	50	20120601	12	2980	59.4	-0.0099121167926559	-0.0121340301469071
5	C	26	50	20120601	12	2982	59.44	-0.0098877286797727	-0.0121992607474715
5	C	26	50	20120601	12	2984	59.48	-0.0097670396943598	-0.0111204703578221
5	C	26	50	20120601	12	2986	59.52	-0.0100819143440222	-0.0119839325904646
5	C	26	50	20120601	12	2988	59.56	-0.0101080772949261	-0.0121278146783004
5	C	26	50	20120601	12	2990	59.6	-0.0100254235832732	-0.0120440720222045
5	C	26	50	20120601	12	2992	59.64	-0.0100459438220632	-0.0119248255346252
5	C	26	50	20120601	12	2994	59.68	-0.0099633254657494	-0.0118411182338683
5	C	26	50	20120601	12	2996	59.72	-0.0098323692898736	-0.011642944487373
5	C	26	50	20120601	12	2998	59.76	-0.0098380402862587	-0.0118660649611086
5	C	26	50	20120601	12	3000	59.8	-0.010013402767993	-0.0115389856484030
5	C	26	50	20120601	12	3002	59.84	-0.0097311610962824	-0.0118647143871565
5	C	26	50	20120601	12	3004	59.88	-0.0100051013343819	-0.0122411002557143
5	C	26	50	20120601	12	3006	59.92	-0.0099832022373685	-0.0112906143915112
5	C	26	50	20120601	12	3008	59.96	-0.0100875429140004	-0.0124627570184129
5	C	26	50	20120601	12	3010	60	-0.0099158220321893	-0.0122701340601498
5	C	26	50	20120601	12	3012	60.04	-0.0099804728051932	-0.0122880733591885
5	C	26	50	20120601	12	3014	60.08	-0.0101137695045146	-0.0123209467534459
5	C	26	50	20120601	12	3016	60.12	-0.0097039728405458	-0.0122405062860181
5	C	26	50	20120601	12	3018	60.16	-0.0098231698306504	-0.0116073840873471
5	C	26	50	20120601	12	3020	60.2	-0.009885048745072	-0.0113477556904989
5	C	26	50	20120601	12	3022	60.24	-0.009885614430497	-0.0121638417688019
5	C	26	50	20120601	12	3024	60.28	-0.0098690964160885	-0.0120814921130649
5	C	26	50	20120601	12	3026	60.32	-0.0098534905694277	-0.0124200053424223
5	C	26	50	20120601	12	3028	60.36	-0.0099099884012445	-0.0116581684963719
5	C	26	50	20120601	12	3030	60.4	-0.0100866802437274	-0.0117106782459429
5	C	26	50	20120601	12	3032	60.44	-0.0097391584739776	-0.0120323764760437
5	C	26	50	20120601	12	3034	60.48	-0.0097963775547112	-0.0120719603136545
5	C	26	50	20120601	12	3036	60.52	-0.010078725292439	-0.0124917130411025
5	C	26	50	20120601	12	3038	60.56	-0.0098449275063075	-0.0118632648182551
5	C	26	50	20120601	12	3040	60.6	-0.0099588070534176	-0.0122443883022468
5	C	26	50	20120601	12	3042	60.64	-0.0096734541118698	-0.0125677977307581
5	C	26	50	20120601	12	3044	60.68	-0.0096889114661065	-0.0121742079542141
5	C	26	50	20120601	12	3046	60.72	-0.0096495680448013	-0.0118602949697741
5	C	26	50	20120601	12	3048	60.76	-0.0099388171447135	-0.0114963753937687
5	C	26	50	20120601	12	3050	60.8	-0.0099125410567246	-0.0118260002908866
5	C	26	50	20120601	12	3052	60.84	-0.0098599323122043	-0.0124860561868530
5	C	26	50	20120601	12	3054	60.88	-0.0099113531173322	-0.0121406769506502
5	C	26	50	20120601	12	3056	60.92	-0.0100628719584048	-0.0125375052762521
5	C	26	50	20120601	12	3058	60.96	-0.0097958472246253	-0.0118237870466615
5	C	26	50	20120601	12	3060	61	-0.0099932431536614	-0.0120742725528290
5	C	26	50	20120601	12	3062	61.04	-0.0097983998801054	-0.0124203093983382
5	C	26	50	20120601	12	3064	61.08	-0.0100470751929131	-0.0120428699406765
5	C	26	50	20120601	12	3066	61.12	-0.0103818336852625	-0.0120066802156154
5	C	26	50	20120601	12	3068	61.16	-0.0107990266861625	-0.0123960132093367
5	C	26	50	20120601	12	3070	61.2	-0.0109462251048021	-0.0121032780729933
5	C	26	50	20120601	12	3072	61.24	-0.0111073676691667	-0.0128234451164283
5	C	26	50	20120601	12	3074	61.28	-0.0113606886735268	-0.0125683987715221
5	C	26	50	20120601	12	3076	61.32	-0.0114768026780654	-0.013251739693793
5	C	26	50	20120601	12	3078	61.36	-0.0116678841435455	-0.0123857248056704
5	C	26	50	20120601	12	3080	61.4	-0.0121018921437022	-0.0129868787067640
5	C	26	50	20120601	12	3082	61.44	-0.0125064208621512	-0.0139257255933488
5	C	26	50	20120601	12	3084	61.48	-0.0129642088633592	-0.0142484279150789
5	C	26	50	20120601	12	3086	61.52	-0.0137457669175368	-0.0141615457048745
5	C	26	50	20120601	12	3088	61.56	-0.0144156798820330	-0.0151683950506060
5	C	26	50	20120601	12	3090	61.6	-0.0153746227433391	-0.0162896330603301
5	C	26	50	20120601	12	3092	61.64	-0.0160586226891300	-0.0160624834921553
5	C	26	50	20120601	12	3094	61.68	-0.0170229841097004	-0.0167136531772025
5	C	26	50	20120601	12	3096	61.72	-0.0172351175582699	-0.0164193426069506
5	C	26	50	20120601	12	3098	61.76	-0.0178064174110618	-0.0159192766912955
5	C	26	50	20120601	12	3100	61.8	-0.0185650157080543	-0.0161488459788755
5	C	26	50	20120601	12	3102	61.84	-0.0189558230194144	-0.0133877813816391
5	C	26	50	20120601	12	3104	61.88	-0.0189932275539256	-0.0133343792633103
5	C	26	50	20120601	12	3106	61.92	-0.0192225585465204	-0.0135230799002581
5	C	26	50	20120601	12	3108	61.96	-0.0187712243089043	-0.0124990740226946
5	C	26	50	20120601	12	3110	62	-0.0186703696687037	-0.0127591408257472
5	C	26	50	20120601	12	3112	62.04	-0.0185789619750997	-0.0128975994045714
5	C	26	50	20120601	12	3114	62.08	-0.0187015813620253	-0.0131695738858191
5	C	26	50	20120601	12	3116	62.12	-0.0187274685412845	-0.0125400155053253
5	C	26	50	20120601	12	3118	62.16	-0.0187111273035713	-0.0122340291879025
5	C	26	50	20120601	12	3120	62.2	-0.0185600044422961	-0.0128928830023408
5	C	26	50	20120601	12	3122	62.24	-0.0186122313491545	-0.0129817521826004
5	C	26	50	20120601	12	3124	62.28	-0.0186531940449887	-0.0129811652839720
5	C	26	50	20120601	12	3126	62.32	-0.0186779357112624	-0.0128503717426559
5	C	26	50	20120601	12	3128	62.36	-0.0186520131766641	-0.0130943094400296
5	C	26	50	20120601	12	3130	62.4	-0.0187059937083399	-0.0127310404022629
5	C	26	50	20120601	12	3132	62.44	-0.0188430140319711	-0.0133750704301404
5	C	26	50	20120601	12	3134	62.48	-0.0188975842907023	-0.0129385126029308
5	C	26	50	20120601	12	3136	62.52	-0.0186937183346185	-0.0126790539117100
5	C	26	50	20120601	12	3138	62.56	-0.0189077666283514	-0.0123312351571122
5	C	26	50	20120601	12	3140	62.6	-0.0189441896986504	-0.0122077389577779
5	C	26	50	20120601	12	3142	62.64	-0.0186482160132491	-0.0118442082905021
5	C	26	50	20120601	12	3144	62.68	-0.0187869998611926	-0.0119482873376250
5	C	26	50	20120601	12	3146	62.72	-0.0188703889638979	-0.0111527427113154
5	C	26	50	20120601	12	3148	62.76	-0.0187824764991133	-0.0107333484870055
5	C	26	50	20120601	12	3150	62.8	-0.0185863208353715	-0.0106860614281205
5	C	26	50	20120601	12	3152	62.84	-0.0184451066614211	-0.00919018198226779
5	C	26	50	20120601	12	3154	62.88	-0.0188266720871511	-0.00821497212946045
5	C	26	50	20120601	12	3156	62.92	-0.0188253745462076	-0.00741271352426354
5	C	26	50	20120601	12	3158	62.96	-0.0188856907546428	-0.00681718819314823
5	C	26	50	20120601	12	3160	63	-0.0192708023208804	-0.00644531366585441
5	C	26	50	20120601	12	3162	63.04	-0.0191694314927295	-0.00670535925570358
5	C	26	50	20120601	12	3164	63.08	-0.0193178532061006	-0.00773238942897016
5	C	26	50	20120601	12	3166	63.12	-0.0195583048670431	-0.00683937720394186
5	C	26	50	20120601	12	3168	63.16	-0.0195273901585696	-0.00792000607122239
5	C	26	50	20120601	12	3170	63.2	-0.0194390159530569	-0.00720536153174839
5	C	26	50	20120601	12	3172	63.24	-0.0196542946125891	-0.00750645467024544
5	C	26	50	20120601	12	3174	63.28	-0.0197327905363687	-0.0073477304110725
5	C	26	50	20120601	12	3176	63.32	-0.0199023971689041	-0.00804688931203851
5	C	26	50	20120601	12	3178	63.36	-0.0199024395953109	-0.00827798595026589
5	C	26	50	20120601	12	3180	63.4	-0.0204114999092227	-0.00860394803425727
5	C	26	50	20120601	12	3182	63.44	-0.0202652560847378	-0.00841568792483416
5	C	26	50	20120601	12	3184	63.48	-0.0206736385351442	-0.00914332908694637
5	C	26	50	20120601	12	3186	63.52	-0.0209906132919467	-0.00982463354168742
5	C	26	50	20120601	12	3188	63.56	-0.0215612322009083	-0.0117710036467662
5	C	26	50	20120601	12	3190	63.6	-0.0215742408443618	-0.0113823784669329
5	C	26	50	20120601	12	3192	63.64	-0.0217990117053247	-0.0113862534120938
5	C	26	50	20120601	12	3194	63.68	-0.0219052969256048	-0.0117154285892989
5	C	26	50	20120601	12	3196	63.72	-0.0228570456825192	-0.0124757083862171
5	C	26	50	20120601	12	3198	63.76	-0.0231419149630287	-0.0132241908135980
5	C	26	50	20120601	12	3200	63.8	-0.0230032909212177	-0.0134853281763173
5	C	26	50	20120601	12	3202	63.84	-0.022682371215683	-0.0129396036686942
5	C	26	50	20120601	12	3204	63.88	-0.0223581501700083	-0.0131151767268279
5	C	26	50	20120601	12	3206	63.92	-0.0222456026706526	-0.0134352176400549
5	C	26	50	20120601	12	3208	63.96	-0.0220253445651672	-0.0134200516138121
5	C	26	50	20120601	12	3210	64	-0.0213828100681318	-0.0147432188141464
5	C	26	50	20120601	12	3212	64.04	-0.0208514263931380	-0.0144448551078247
5	C	26	50	20120601	12	3214	64.08	-0.0205776346474625	-0.0146369194517306
5	C	26	50	20120601	12	3216	64.12	-0.0209228866044447	-0.0149921698985987
5	C	26	50	20120601	12	3218	64.16	-0.0208659362242879	-0.0153836100705280
5	C	26	50	20120601	12	3220	64.2	-0.0207886918795111	-0.0146846491594607
5	C	26	50	20120601	12	3222	64.24	-0.0207319607024565	-0.0152895719396980
5	C	26	50	20120601	12	3224	64.28	-0.0207176417901375	-0.0162519796242319
5	C	26	50	20120601	12	3226	64.32	-0.0202629297034276	-0.0169204642330300
5	C	26	50	20120601	12	3228	64.36	-0.0202739959245532	-0.0166005337698822
5	C	26	50	20120601	12	3230	64.4	-0.0200621325907741	-0.0175711509641457
5	C	26	50	20120601	12	3232	64.44	-0.0194808837455709	-0.0182666399809174
5	C	26	50	20120601	12	3234	64.48	-0.0194553854750414	-0.0189848059121617
5	C	26	50	20120601	12	3236	64.52	-0.0188643573430544	-0.0182080632551639
5	C	26	50	20120601	12	3238	64.56	-0.0188861857293896	-0.0185960315327975
5	C	26	50	20120601	12	3240	64.6	-0.0186489019068269	-0.0187050886116599
5	C	26	50	20120601	12	3242	64.64	-0.0179380403886322	-0.0180925573624570
5	C	26	50	20120601	12	3244	64.68	-0.0174758223634401	-0.017263393344236
5	C	26	50	20120601	12	3246	64.72	-0.0169400496766554	-0.0175399590698140
5	C	26	50	20120601	12	3248	64.76	-0.0155265686769076	-0.0176662737967781
5	C	26	50	20120601	12	3250	64.8	-0.014454985119572	-0.0178644418864192
5	C	26	50	20120601	12	3252	64.84	-0.0128663877112498	-0.0175943440665686
5	C	26	50	20120601	12	3254	64.88	-0.0119899712823760	-0.0172662748043693
5	C	26	50	20120601	12	3256	64.92	-0.0115699710675546	-0.0166166063070186
5	C	26	50	20120601	12	3258	64.96	-0.011081911825044	-0.0156067871128060
5	C	26	50	20120601	12	3260	65	-0.0111007350075592	-0.0155221464310980
5	C	26	50	20120601	12	3262	65.04	-0.0105110079520496	-0.0152870192842179
5	C	26	50	20120601	12	3264	65.08	-0.0099983343224859	-0.0147228965652551
5	C	26	50	20120601	12	3266	65.12	-0.0096282770596198	-0.0132110881249426
5	C	26	50	20120601	12	3268	65.16	-0.0096399372504415	-0.0122792133112203
5	C	26	50	20120601	12	3270	65.2	-0.0095549500864107	-0.0120170958985022
5	C	26	50	20120601	12	3272	65.24	-0.0095830222256238	-0.00979409359980797
5	C	26	50	20120601	12	3274	65.28	-0.009469885140634	-0.00899620845005269
5	C	26	50	20120601	12	3276	65.32	-0.0092257211690903	-0.0081873490030534
5	C	26	50	20120601	12	3278	65.36	-0.0089918809565519	-0.00678494412392612
5	C	26	50	20120601	12	3280	65.4	-0.008581334759395	-0.00478029639926226
5	C	26	50	20120601	12	3282	65.44	-0.0082289551660585	-0.00470911903066802
5	C	26	50	20120601	12	3284	65.48	-0.0077773543491859	-0.00330725155269444
5	C	26	50	20120601	12	3286	65.52	-0.0072403562463494	-0.00343200640209919
5	C	26	50	20120601	12	3288	65.56	-0.0072306405991759	-0.00241882137960823
5	C	26	50	20120601	12	3290	65.6	-0.0077586796590947	-0.00255376563772987
5	C	26	50	20120601	12	3292	65.64	-0.0080766867917977	-0.00248296303572966
5	C	26	50	20120601	12	3294	65.68	-0.0083511856442544	-0.00216575493368938
5	C	26	50	20120601	12	3296	65.72	-0.0087167386369244	-0.0020259104255741
5	C	26	50	20120601	12	3298	65.76	-0.0088160659264776	-0.0019360583668887
5	C	26	50	20120601	12	3300	65.8	-0.0092328841607837	-0.0018862285520185
5	C	26	50	20120601	12	3302	65.84	-0.0098001216851176	-0.0019063139201381
5	C	26	50	20120601	12	3304	65.88	-0.0099684823955046	-0.0019120428992793
5	C	26	50	20120601	12	3306	65.92	-0.0101349254323009	-0.0006695247628732
5	C	26	50	20120601	12	3308	65.96	-0.009779218901559	-0.0013352269064874
5	C	26	50	20120601	12	3310	66	-0.0097952164853765	-0.0007833838038867
5	C	26	50	20120601	12	3312	66.04	-0.0097501978250455	-0.00132578137410430
5	C	26	50	20120601	12	3314	66.08	-0.0094415683424746	-0.0007160205692702
5	C	26	50	20120601	12	3316	66.12	-0.0090802339488611	-0.0013749054964069
5	C	26	50	20120601	12	3318	66.16	-0.0093056362561796	-0.000708409978984201
5	C	26	50	20120601	12	3320	66.2	-0.008796620489995	-0.001366483854643
5	C	26	50	20120601	12	3322	66.24	-0.0085507099647018	-0.001372119495689
5	C	26	50	20120601	12	3324	66.28	-0.0084566789049396	-0.0014418260821784
5	C	26	50	20120601	12	3326	66.32	-0.0075603008516328	-0.0014926458465423
5	C	26	50	20120601	12	3328	66.36	-0.007233228609995	-0.0017345824317253
5	C	26	50	20120601	12	3330	66.4	-0.0059496742386495	-0.00283485472538715
5	C	26	50	20120601	12	3332	66.44	-0.0050361559169668	-0.0023555141094886
5	C	26	50	20120601	12	3334	66.48	-0.0044510179844672	-0.0020290499796826
5	C	26	50	20120601	12	3336	66.52	-0.0038818748073579	-0.00319428417333208
5	C	26	50	20120601	12	3338	66.56	-0.003624339446582	-0.0031056200540391
5	C	26	50	20120601	12	3340	66.6	-0.003158207585356	-0.00330884961401992
5	C	26	50	20120601	12	3342	66.64	-0.0028840693573578	-0.00413537965948107
5	C	26	50	20120601	12	3344	66.68	-0.0031084414100961	-0.0045915271729567
5	C	26	50	20120601	12	3346	66.72	-0.0029173952999551	-0.00423286847140326
5	C	26	50	20120601	12	3348	66.76	-0.0027114716631379	-0.0055565865079201
5	C	26	50	20120601	12	3350	66.8	-0.0026589689846348	-0.0055840576063692
5	C	26	50	20120601	12	3352	66.84	-0.0025185587910946	-0.00684975753148968
5	C	26	50	20120601	12	3354	66.88	-0.0025919635460496	-0.00789952118777142
5	C	26	50	20120601	12	3356	66.92	-0.0027414459195924	-0.00907162138826624
5	C	26	50	20120601	12	3358	66.96	-0.002836551781662	-0.0107860017792530
5	C	26	50	20120601	12	3360	67	-0.0028181670053512	-0.0110578136259411
5	C	26	50	20120601	12	3362	67.04	-0.0031596995806643	-0.0113618695418513
5	C	26	50	20120601	12	3364	67.08	-0.0033668818675519	-0.0113434847655405
5	C	26	50	20120601	12	3366	67.12	-0.0037350016578377	-0.0123105239994912
5	C	26	50	20120601	12	3368	67.16	-0.0042501289479321	-0.0125172113116320
5	C	26	50	20120601	12	3370	67.2	-0.0046772921544469	-0.0135893973239452
5	C	26	50	20120601	12	3372	67.24	-0.0053162691972661	-0.0148345062995975
5	C	26	50	20120601	12	3374	67.28	-0.0056848061805527	-0.0158755018317926
5	C	26	50	20120601	12	3376	67.32	-0.0062925715300503	-0.0159783929395230
5	C	26	50	20120601	12	3378	67.36	-0.0069519273903034	-0.0182640943965051
5	C	26	50	20120601	12	3380	67.4	-0.0075435636341221	-0.0184837924734198
5	C	26	50	20120601	12	3382	67.44	-0.0083002173874664	-0.0200959040106435
5	C	26	50	20120601	12	3384	67.48	-0.0091486960274156	-0.0205509484375405
5	C	26	50	20120601	12	3386	67.52	-0.0100095066096287	-0.0214602665449430
5	C	26	50	20120601	12	3388	67.56	-0.0109852474996287	-0.0233535491942106
5	C	26	50	20120601	12	3390	67.6	-0.0120510582372027	-0.0232244908929356
5	C	26	50	20120601	12	3392	67.64	-0.0123929019394995	-0.0244721383819324
5	C	26	50	20120601	12	3394	67.68	-0.0126113413663436	-0.0253397018339058
5	C	26	50	20120601	12	3396	67.72	-0.0127646279743693	-0.0260039438020168
5	C	26	50	20120601	12	3398	67.76	-0.0125411539472431	-0.0257968746522141
5	C	26	50	20120601	12	3400	67.8	-0.0124703654873785	-0.0268669322731159
5	C	26	50	20120601	12	3402	67.84	-0.0123149080615346	-0.0267029895658978
5	C	26	50	20120601	12	3404	67.88	-0.0126590357187347	-0.0267413642509128
5	C	26	50	20120601	12	3406	67.92	-0.0126384659824700	-0.0268329416501443
5	C	26	50	20120601	12	3408	67.96	-0.0129205591617565	-0.0266684261864334
5	C	26	50	20120601	12	3410	68	-0.0128156315864962	-0.0265080614395281
5	C	26	50	20120601	12	3412	68.04	-0.0124631247139391	-0.0256462962631605
5	C	26	50	20120601	12	3414	68.08	-0.0127513767932898	-0.0253878133792977
5	C	26	50	20120601	12	3416	68.12	-0.0129350902061099	-0.0251141701260463
5	C	26	50	20120601	12	3418	68.16	-0.0128174912773308	-0.0254710398474434
5	C	26	50	20120601	12	3420	68.2	-0.0132565126645661	-0.0246682403055589
5	C	26	50	20120601	12	3422	68.24	-0.0130556448412344	-0.0250500284699249
5	C	26	50	20120601	12	3424	68.28	-0.0134738843601706	-0.0245873543608589
5	C	26	50	20120601	12	3426	68.32	-0.0136557522242918	-0.0245843845123779
5	C	26	50	20120601	12	3428	68.36	-0.014592329298109	-0.0235294660476614
5	C	26	50	20120601	12	3430	68.4	-0.0151498122843965	-0.0236416131831575
5	C	26	50	20120601	12	3432	68.44	-0.0158809111986687	-0.0233404776182536
5	C	26	50	20120601	12	3434	68.48	-0.0163840318156185	-0.0220257681221291
5	C	26	50	20120601	12	3436	68.52	-0.0170749034251090	-0.0207108747782415
5	C	26	50	20120601	12	3438	68.56	-0.0179424032374721	-0.0211030715544266
5	C	26	50	20120601	12	3440	68.6	-0.0188157083965088	-0.0204287603857515
5	C	26	50	20120601	12	3442	68.64	-0.0193451828831934	-0.0189298000756532
5	C	26	50	20120601	12	3444	68.68	-0.0198190858479447	-0.0193519145397503
5	C	26	50	20120601	12	3446	68.72	-0.0205570507690622	-0.0196073215091149
5	C	26	50	20120601	12	3448	68.76	-0.0206575094294654	-0.0179971474444716
5	C	26	50	20120601	12	3450	68.8	-0.0209455352346461	-0.0185729374253240
5	C	26	50	20120601	12	3452	68.84	-0.0214685821206898	-0.0165381245253747
5	C	26	50	20120601	12	3454	68.88	-0.0224371487052879	-0.0149192318341193
5	C	26	50	20120601	12	3456	68.92	-0.0228907520485648	-0.0138799319439856
5	C	26	50	20120601	12	3458	68.96	-0.0236059948003757	-0.0129461649125168
5	C	26	50	20120601	12	3460	69	-0.0245419651765746	-0.0116152329726183
5	C	26	50	20120601	12	3462	69.04	-0.0252618606910057	-0.00931728159775894
5	C	26	50	20120601	12	3464	69.08	-0.0259675985134639	-0.00917278008438278
5	C	26	50	20120601	12	3466	69.12	-0.0257187980427559	-0.00877120212253166
5	C	26	50	20120601	12	3468	69.16	-0.0253320979611343	-0.00818443324824118
5	C	26	50	20120601	12	3470	69.2	-0.0252167253580558	-0.0072225265488617
5	C	26	50	20120601	12	3472	69.24	-0.0249351929144467	-0.00770239254509867
5	C	26	50	20120601	12	3474	69.28	-0.0248614855177894	-0.00683061615092296
5	C	26	50	20120601	12	3476	69.32	-0.0246680423156602	-0.00711504985365525
5	C	26	50	20120601	12	3478	69.36	-0.0243116604979421	-0.00750022505950318
5	C	26	50	20120601	12	3480	69.4	-0.0234846354777342	-0.00682278140778741
5	C	26	50	20120601	12	3482	69.44	-0.022797773163693	-0.00658903311913058
5	C	26	50	20120601	12	3484	69.48	-0.0221679177983511	-0.00460188628730108
5	C	26	50	20120601	12	3486	69.52	-0.0211730468414928	-0.00356671024391522
5	C	26	50	20120601	12	3488	69.56	-0.0207813167557833	-0.00302590790659594
5	C	26	50	20120601	12	3490	69.6	-0.0205413812827911	-0.00242591366062353
5	C	26	50	20120601	12	3492	69.64	-0.0198694884193076	-8.86853324964e-05
5	C	26	50	20120601	12	3494	69.68	-0.0198947745578029	0.0009653846040828
5	C	26	50	20120601	12	3496	69.72	-0.0191776834288660	0.0015727044763083
5	C	26	50	20120601	12	3498	69.76	-0.0189689313649241	0.0030730295024943
5	C	26	50	20120601	12	3500	69.8	-0.0178892146653913	0.0028211934223747
5	C	26	50	20120601	12	3502	69.84	-0.0175507792177798	0.0034973147844096
5	C	26	50	20120601	12	3504	69.88	-0.0168968963640131	0.00420036984374
5	C	26	50	20120601	12	3506	69.92	-0.0166870341424248	0.00350684658382
5	C	26	50	20120601	12	3508	69.96	-0.0166892968841246	0.0040851185094744
5	C	26	50	20120601	12	3510	70	-0.0166542668141846	0.0048699080416421
5	C	26	50	20120601	12	3512	70.04	-0.0166429884610247	0.0049396641256061
5	C	26	50	20120601	12	3514	70.08	-0.0169633785435803	0.0051415431116349
5	C	26	50	20120601	12	3516	70.12	-0.0175131682080885	0.0052510880941763
5	C	26	50	20120601	12	3518	70.16	-0.0183980769894044	0.0048725384788681
5	C	26	50	20120601	12	3520	70.2	-0.0183658187780466	0.0051553670492071
5	C	26	50	20120601	12	3522	70.24	-0.0189951438133027	0.0049655795891366
5	C	26	50	20120601	12	3524	70.28	-0.0194346106778101	0.0057645395411993
5	C	26	50	20120601	12	3526	70.32	-0.0194465607824122	0.0045201023169891
5	C	26	50	20120601	12	3528	70.36	-0.0198952907457531	0.004853149610928
5	C	26	50	20120601	12	3530	70.4	-0.0208160144855361	0.0042895147956442
5	C	26	50	20120601	12	3532	70.44	-0.0222515826727011	0.0040420274222289
5	C	26	50	20120601	12	3534	70.48	-0.0232594926786044	0.0039966311668767
5	C	26	50	20120601	12	3536	70.52	-0.0240498400700722	0.0044611154693025
5	C	26	50	20120601	12	3538	70.56	-0.0245269038021353	0.003309189025275
5	C	26	50	20120601	12	3540	70.6	-0.0255347148130893	0.0037656547368021
5	C	26	50	20120601	12	3542	70.64	-0.0263671704133768	0.0037453819853855
5	C	26	50	20120601	12	3544	70.68	-0.0267782822959586	0.0017086316128558
5	C	26	50	20120601	12	3546	70.72	-0.0268239401808198	0.0024728938351656
5	C	26	50	20120601	12	3548	70.76	-0.0273284679402642	0.0013758105930869
5	C	26	50	20120601	12	3550	70.8	-0.0277275095100912	0.00128577468663840
5	C	26	50	20120601	12	3552	70.84	-0.0281061156939420	-0.0001926653846699
5	C	26	50	20120601	12	3554	70.88	-0.0282270309535249	-5.53452477634001e-05
5	C	26	50	20120601	12	3556	70.92	-0.0295534268034221	-0.00300879380117088
5	C	26	50	20120601	12	3558	70.96	-0.0304144594171644	-0.00429310053413151
5	C	26	50	20120601	12	3560	71	-0.0307126774594891	-0.00375905389499968
5	C	26	50	20120601	12	3562	71.04	-0.0311258859136772	-0.005456651106535
5	C	26	50	20120601	12	3564	71.08	-0.0319617285554466	-0.00606183551628132
5	C	26	50	20120601	12	3566	71.12	-0.032494519372935	-0.00781396126724784
5	C	26	50	20120601	12	3568	71.16	-0.0335035607496882	-0.00852304794742171
5	C	26	50	20120601	12	3570	71.2	-0.0339165040388334	-0.00853378889942794
5	C	26	50	20120601	12	3572	71.24	-0.0336289661373317	-0.00849260700049163
5	C	26	50	20120601	12	3574	71.28	-0.0339171616481399	-0.00911865813135076
5	C	26	50	20120601	12	3576	71.32	-0.0333292377149223	-0.0082232841696733
5	C	26	50	20120601	12	3578	71.36	-0.0331684133486093	-0.00917954709627874
5	C	26	50	20120601	12	3580	71.4	-0.0330449807888853	-0.00948518693137881
5	C	26	50	20120601	12	3582	71.44	-0.0326942204700777	-0.00943025180554843
5	C	26	50	20120601	12	3584	71.48	-0.0328492041343782	-0.00954112614883848
5	C	26	50	20120601	12	3586	71.52	-0.0329984319494798	-0.00870282277547058
5	C	26	50	20120601	12	3588	71.56	-0.0329068404081127	-0.0106596912949297
5	C	26	50	20120601	12	3590	71.6	-0.03312132710805	-0.0107745607915334
5	C	26	50	20120601	12	3592	71.64	-0.0326507404741026	-0.0117095610172286
5	C	26	50	20120601	12	3594	71.68	-0.0326942204700777	-0.0118478498904252
5	C	26	50	20120601	12	3596	71.72	-0.0321343262496664	-0.0127938526976357
5	C	26	50	20120601	12	3598	71.76	-0.0320772627324247	-0.0126154637988779
5	C	26	50	20120601	12	3600	71.8	-0.0315251820419455	-0.0135215221440191
5	C	26	50	20120601	12	3602	71.84	-0.030920754236455	-0.0149880121107253
5	C	26	50	20120601	12	3604	71.88	-0.030920754236455	-0.0149880121107253
5	C	26	50	20120601	12	3606	71.92	-0.031284992010512	-0.0163495391468322
5	C	26	50	20120601	12	3608	71.96	-0.0311194936683753	-0.017857126159661
5	C	26	50	20120601	12	3610	72	-0.0313845526453031	-0.0201587233770841
5	C	26	50	20120601	12	3612	72.04	-0.0317128481816724	-0.0216646628311128
5	C	26	50	20120601	12	3614	72.08	-0.0323966239746137	-0.0223048737752652
5	C	26	50	20120601	12	3616	72.12	-0.0326548924637004	-0.0232379387911216
5	C	26	50	20120601	12	3618	72.16	-0.0328622940951115	-0.023173938414935
5	C	26	50	20120601	12	3620	72.2	-0.0325260556282692	-0.0234367791978902
5	C	26	50	20120601	12	3622	72.24	-0.0325392954249294	-0.0233915781747203
5	C	26	50	20120601	12	3624	72.28	-0.0324913465848079	-0.0236812161126515
5	C	26	50	20120601	12	3626	72.32	-0.0320166566102092	-0.02417132101508
5	C	26	50	20120601	12	3628	72.36	-0.0313818444263311	-0.0242818842313863
5	C	26	50	20120601	12	3630	72.4	-0.0305686999122379	-0.0241834266831739
5	C	26	50	20120601	12	3632	72.44	-0.0303891089319521	-0.0249753721359672
5	C	26	50	20120601	12	3634	72.48	-0.0300534241297194	-0.0247346234901766
5	C	26	50	20120601	12	3636	72.52	-0.0295325763457652	-0.0259529614030933
5	C	26	50	20120601	12	3638	72.56	-0.0287491303164818	-0.0266791317831006
5	C	26	50	20120601	12	3640	72.6	-0.0279968606251808	-0.0266767771175192
5	C	26	50	20120601	12	3642	72.64	-0.0274947228866568	-0.0285782791760114
5	C	26	50	20120601	12	3644	72.68	-0.0270047049583624	-0.0290871061446855
5	C	26	50	20120601	12	3646	72.72	-0.0265206479402333	-0.0299532836673677
5	C	26	50	20120601	12	3648	72.76	-0.0262668743875333	-0.0292926267306373
5	C	26	50	20120601	12	3650	72.8	-0.0262852733059797	-0.0298889864477544
5	C	26	50	20120601	12	3652	72.84	-0.0261284653061838	-0.0294826546070134
5	C	26	50	20120601	12	3654	72.88	-0.0261605679540497	-0.0290667343983195
5	C	26	50	20120601	12	3656	72.92	-0.0261881239053125	-0.0279705986793275
5	C	26	50	20120601	12	3658	72.96	-0.0255483973293052	-0.0283478472181584
5	C	26	50	20120601	12	3660	73	-0.0253658506426741	-0.0273399089279838
5	C	26	50	20120601	12	3662	73.04	-0.0245639349842661	-0.0267348235131868
5	C	26	50	20120601	12	3664	73.08	-0.0242229610233101	-0.0274218555328555
5	C	26	50	20120601	12	3666	73.12	-0.0229761691335186	-0.0275054567675952
5	C	26	50	20120601	12	3668	73.16	-0.0223001609085686	-0.027829184394158
5	C	26	50	20120601	12	3670	73.2	-0.0215168280163701	-0.0269492607156495
5	C	26	50	20120601	12	3672	73.24	-0.0215357077674278	-0.0270993794852954
5	C	26	50	20120601	12	3674	73.28	-0.0207950416984061	-0.0267488949381325
5	C	26	50	20120601	12	3676	73.32	-0.0206518808594871	-0.0268591611695907
5	C	26	50	20120601	12	3678	73.36	-0.0198782706855300	-0.0274017595581342
5	C	26	50	20120601	12	3680	73.4	-0.0189223966676542	-0.0277581343047844
5	C	26	50	20120601	12	3682	73.44	-0.0182645964423198	-0.027395339028561
5	C	26	50	20120601	12	3684	73.48	-0.0170456150622323	-0.0280633428047479
5	C	26	50	20120601	12	3686	73.52	-0.0155520004793998	-0.0282483997204523
5	C	26	50	20120601	12	3688	73.56	-0.0140421082984643	-0.0299415598369357
5	C	26	50	20120601	12	3690	73.6	-0.0125349031232974	-0.0291452798195737
5	C	26	50	20120601	12	3692	73.64	-0.0117884741340090	-0.0306290656181477
5	C	26	50	20120601	12	3694	73.68	-0.0111395551698463	-0.0307470746688599
5	C	26	50	20120601	12	3696	73.72	-0.0109880787551806	-0.0320023164846867
5	C	26	50	20120601	12	3698	73.76	-0.0107013823107485	-0.0324415358618207
5	C	26	50	20120601	12	3700	73.8	-0.0102889198542145	-0.0338792890089395
5	C	26	50	20120601	12	3702	73.84	-0.0103945121098491	-0.0332818757027184
5	C	26	50	20120601	12	3704	73.88	-0.0106919212220162	-0.0344470462567576
5	C	26	50	20120601	12	3706	73.92	-0.0103663409756867	-0.0347015764137135
5	C	26	50	20120601	12	3708	73.96	-0.0102304138391392	-0.0360987982001347
5	C	26	50	20120601	12	3710	74	-0.0100845164969769	-0.0364729071848571
5	C	26	50	20120601	12	3712	74.04	-0.0100090328480853	-0.0374879236139113
5	C	26	50	20120601	12	3714	74.08	-0.0097332187770157	-0.0372968209352278
5	C	26	50	20120601	12	3716	74.12	-0.0094555238019081	-0.0372992816668263
5	C	26	50	20120601	12	3718	74.16	-0.0088972912824325	-0.0371480598106018
5	C	26	50	20120601	12	3720	74.2	-0.0084333938786351	-0.0366602621976002
5	C	26	50	20120601	12	3722	74.24	-0.0075320802199957	-0.0364012843389907
5	C	26	50	20120601	12	3724	74.28	-0.0065472784637015	-0.0365535102868445
5	C	26	50	20120601	12	3726	74.32	-0.0062684804020153	-0.0356798940008242
5	C	26	50	20120601	12	3728	74.36	-0.0059757169814007	-0.0347535629042664
5	C	26	50	20120601	12	3730	74.4	-0.0055807129912942	-0.0350696254933211
5	C	26	50	20120601	12	3732	74.44	-0.0052593117460415	-0.0355010101273196
5	C	26	50	20120601	12	3734	74.48	-0.0045257945265776	-0.0351105811180874
5	C	26	50	20120601	12	3736	74.52	-0.0034395724446579	-0.0358148948274883
5	C	26	50	20120601	12	3738	74.56	-0.0020464023800929	-0.0351940267893353
5	C	26	50	20120601	12	3740	74.6	-0.000771142371290799	-0.0355534562372802
5	C	26	50	20120601	12	3742	74.64	0.000283408397899601	-0.0359971233160679
5	C	26	50	20120601	12	3744	74.68	0.0010069766249521	-0.0367652675546064
5	C	26	50	20120601	12	3746	74.72	0.0017045869620673	-0.038090124033041
5	C	26	50	20120601	12	3748	74.76	0.0022921290576231	-0.0392876022959126
5	C	26	50	20120601	12	3750	74.8	0.0022013931154612	-0.038091403896315
5	C	26	50	20120601	12	3752	74.84	0.0018358189095878	-0.0381847419914316
5	C	26	50	20120601	12	3754	74.88	0.0019214424697216	-0.0379390294560371
5	C	26	50	20120601	12	3756	74.92	0.0018033202819244	-0.0374361704685962
5	C	26	50	20120601	12	3758	74.96	0.0019737683715294	-0.0377800718516263
5	C	26	50	20120601	12	3760	75	0.00204637409582170	-0.0383751163501304
5	C	26	50	20120601	12	3762	75.04	0.0026144707548948	-0.0389467344009738
5	C	26	50	20120601	12	3764	75.08	0.0029939254668829	-0.0394391423501887
5	C	26	50	20120601	12	3766	75.12	0.0028614631535632	-0.0391057627160627
5	C	26	50	20120601	12	3768	75.16	0.00267187368339150	-0.0399119492994291
5	C	26	50	20120601	12	3770	75.2	0.0025438802849289	-0.0383730091719225
5	C	26	50	20120601	12	3772	75.24	0.0022534786009634	-0.0395478600177961
5	C	26	50	20120601	12	3774	75.28	0.0021594263279978	-0.0386513971116756
5	C	26	50	20120601	12	3776	75.32	0.0018181200268547	-0.0395657427482923
5	C	26	50	20120601	12	3778	75.36	0.00122734645330890	-0.0390664405079609
5	C	26	50	20120601	12	3780	75.4	0.0014675647690136	-0.0396331724509463
5	C	26	50	20120601	12	3782	75.44	0.0008469583603696	-0.0388469192077415
5	C	26	50	20120601	12	3784	75.48	0.0009113616460001	-0.0390242050199206
5	C	26	50	20120601	12	3786	75.52	0.000845020887789198	-0.0383680240691151
5	C	26	50	20120601	12	3788	75.56	0.0008519929606517	-0.0375320400059895
5	C	26	50	20120601	12	3790	75.6	0.0005632741908254	-0.0371705033798366
5	C	26	50	20120601	12	3792	75.64	0.0010828067561666	-0.0361159738238497
5	C	26	50	20120601	12	3794	75.68	0.00213548652081390	-0.0359887554144193
5	C	26	50	20120601	12	3796	75.72	0.0027435948171004	-0.0348848238431648
5	C	26	50	20120601	12	3798	75.76	0.0040311521199342	-0.0341848722754971
5	C	26	50	20120601	12	3800	75.8	0.0051501273879585	-0.0343631551082376
5	C	26	50	20120601	12	3802	75.84	0.0063995992124507	-0.0335392201446634
5	C	26	50	20120601	12	3804	75.88	0.0078279478393797	-0.0322070380399758
5	C	26	50	20120601	12	3806	75.92	0.0092568762938693	-0.0322586497639346
5	C	26	50	20120601	12	3808	75.96	0.0108266109216966	-0.0312905215855409
5	C	26	50	20120601	12	3810	76	0.0127444754311054	-0.0302580961875338
5	C	26	50	20120601	12	3812	76.04	0.0141095450721861	-0.0297866680965167
5	C	26	50	20120601	12	3814	76.08	0.0151892971270579	-0.0291540903700673
5	C	26	50	20120601	12	3816	76.12	0.0169867625648341	-0.028354211179189
5	C	26	50	20120601	12	3818	76.16	0.0182144413583302	-0.0283537869151203
5	C	26	50	20120601	12	3820	76.2	0.0195669952093838	-0.0285927890071614
5	C	26	50	20120601	12	3822	76.24	0.020798916643567	-0.0286536001903434
5	C	26	50	20120601	12	3824	76.28	0.0217088216495979	-0.0290041837324557
5	C	26	50	20120601	12	3826	76.32	0.0218676378326524	-0.0294919459901182
5	C	26	50	20120601	12	3828	76.36	0.0222279087376669	-0.0294061739375603
5	C	26	50	20120601	12	3830	76.4	0.022564067301443	-0.0287380994506952
5	C	26	50	20120601	12	3832	76.44	0.0226115141664606	-0.0294567320724151
5	C	26	50	20120601	12	3834	76.48	0.0225240450576279	-0.028946554529789
5	C	26	50	20120601	12	3836	76.52	0.0222269187881733	-0.0290370641977809
5	C	26	50	20120601	12	3838	76.56	0.0222491219411025	-0.0291756571268934
5	C	26	50	20120601	12	3840	76.6	0.0215459749578906	-0.0278549230809932
5	C	26	50	20120601	12	3842	76.64	0.0213702589227658	-0.0273342803580056
5	C	26	50	20120601	12	3844	76.68	0.0212610109250724	-0.026653407238401
5	C	26	50	20120601	12	3846	76.72	0.0213261354596197	-0.0270749135906663
5	C	26	50	20120601	12	3848	76.76	0.0211610967368908	-0.025329208369273
5	C	26	50	20120601	12	3850	76.8	0.0208461513765503	-0.0258106066659048
5	C	26	50	20120601	12	3852	76.84	0.0204671421418343	-0.0252358702741564
5	C	26	50	20120601	12	3854	76.88	0.0202550101074783	-0.0241115704920697
5	C	26	50	20120601	12	3856	76.92	0.0195263365694656	-0.0229623098406073
5	C	26	50	20120601	12	3858	76.96	0.0186177043556409	-0.0216588292001680
5	C	26	50	20120601	12	3860	77	0.0186616863974307	-0.0215432879521221
5	C	26	50	20120601	12	3862	77.04	0.0177839547499438	-0.0191572975403643
5	C	26	50	20120601	12	3864	77.08	0.0176159461787339	-0.0174192290722078
5	C	26	50	20120601	12	3866	77.12	0.0174406544076778	-0.0162088743948508
5	C	26	50	20120601	12	3868	77.16	0.0177951977477647	-0.0151615078305573
5	C	26	50	20120601	12	3870	77.2	0.0177522763661467	-0.0134472688609267
5	C	26	50	20120601	12	3872	77.24	0.0174343611573252	-0.012084532672224
5	C	26	50	20120601	12	3874	77.28	0.0174894447755796	-0.0111352418184811
5	C	26	50	20120601	12	3876	77.32	0.0175180826002177	-0.00961870990487027
5	C	26	50	20120601	12	3878	77.36	0.0174269365361227	-0.0076534480279185
5	C	26	50	20120601	12	3880	77.4	0.017577833123228	-0.00661046552566834
5	C	26	50	20120601	12	3882	77.44	0.0178990010232429	-0.0047855643447821
5	C	26	50	20120601	12	3884	77.48	0.0180334220223464	-0.00325149618299789
5	C	26	50	20120601	12	3886	77.52	0.0181264772747506	-0.001441727087229
5	C	26	50	20120601	12	3888	77.56	0.0179444679892732	-0.0006170991590093
5	C	26	50	20120601	12	3890	77.6	0.0179352756011178	0.0009693656152609
5	C	26	50	20120601	12	3892	77.64	0.0175307398116009	0.003050451582971
5	C	26	50	20120601	12	3894	77.68	0.0172715851762961	0.0049802166995072
5	C	26	50	20120601	12	3896	77.72	0.0168378458767162	0.0054833938849995
5	C	26	50	20120601	12	3898	77.76	0.0161409214331788	0.0062463621018998
5	C	26	50	20120601	12	3900	77.8	0.01564700734652	0.0059295075532501
5	C	26	50	20120601	12	3902	77.84	0.0149042623835616	0.0061736008141157
5	C	26	50	20120601	12	3904	77.88	0.014120222384582	0.005602258534917
5	C	26	50	20120601	12	3906	77.92	0.0131700830027016	0.0057728834012173
5	C	26	50	20120601	12	3908	77.96	0.0121118977046559	0.0058074609228173
5	C	26	50	20120601	12	3910	78	0.0114069829544911	0.0058829092163699
5	C	26	50	20120601	12	3912	78.04	0.0101353574745442	0.0071377055549245
5	C	26	50	20120601	12	3914	78.08	0.0088681301987764	0.0073961742966516
5	C	26	50	20120601	12	3916	78.12	0.0083519281063746	0.0080332916486363
5	C	26	50	20120601	12	3918	78.16	0.0070226804948289	0.0087777619521408
5	C	26	50	20120601	12	3920	78.2	0.0055012624733601	0.0087055027101713
5	C	26	50	20120601	12	3922	78.24	0.0043283278868635	0.009217575298971
5	C	26	50	20120601	12	3924	78.28	0.0034103547924593	0.0102427457814031
5	C	26	50	20120601	12	3926	78.32	0.0028570578783164	0.0103709300986966
5	C	26	50	20120601	12	3928	78.36	0.0019931890592747	0.0108497085647041
5	C	26	50	20120601	12	3930	78.4	0.0015966237773954	0.0103513595043137
5	C	26	50	20120601	12	3932	78.44	0.001063997715787	0.0107789094982378
5	C	26	50	20120601	12	3934	78.48	0.000328625755236098	0.0093629797877067
5	C	26	50	20120601	12	3936	78.52	-2.49974762939996e-05	0.0092530238134909
5	C	26	50	20120601	12	3938	78.56	-0.00122567202445110	0.0092329492146076
5	C	26	50	20120601	12	3940	78.6	-0.00134823342862060	0.0081152453245759
5	C	26	50	20120601	12	3942	78.64	-0.0022925335227019	0.0082890818698763
5	C	26	50	20120601	12	3944	78.68	-0.0032564883568731	0.0080699056377662
5	C	26	50	20120601	12	3946	78.72	-0.0038145299575177	0.0074593825718219
5	C	26	50	20120601	12	3948	78.76	-0.0047746678292841	0.008321656865072
5	C	26	50	20120601	12	3950	78.8	-0.0060548493012832	0.0079808667518792
5	C	26	50	20120601	12	3952	78.84	-0.0072491455836395	0.008018760604283
5	C	26	50	20120601	12	3954	78.88	-0.0091932649678338	0.0080129623286772
5	C	26	50	20120601	12	3956	78.92	-0.0108171851883034	0.0090806723550655
5	C	26	50	20120601	12	3958	78.96	-0.0123514018425117	0.0077089629813095
5	C	26	50	20120601	12	3960	79	-0.0138642850851315	0.0084264925164508
5	C	26	50	20120601	12	3962	79.04	-0.0155487195039351	0.0073691911018816
5	C	26	50	20120601	12	3964	79.08	-0.0168372660491557	0.0071163862854717
5	C	26	50	20120601	12	3966	79.12	-0.01786843986816	0.0068732122634217
5	C	26	50	20120601	12	3968	79.16	-0.0193713246208939	0.0074892436911914
5	C	26	50	20120601	12	3970	79.2	-0.0206434804309266	0.0067863088400139
5	C	26	50	20120601	12	3972	79.24	-0.0225826500676526	0.0057324368933334
5	C	26	50	20120601	12	3974	79.28	-0.0238906561914915	0.006294728205733
5	C	26	50	20120601	12	3976	79.32	-0.0255264770190884	0.005659463473515
5	C	26	50	20120601	12	3978	79.36	-0.0271616897348536	0.0054930529636305
5	C	26	50	20120601	12	3980	79.4	-0.0287755619679625	0.0053475586723336
5	C	26	50	20120601	12	3982	79.44	-0.0297816052119635	0.0049203530394119
5	C	26	50	20120601	12	3984	79.48	-0.0305401610825492	0.0054781471526831
5	C	26	50	20120601	12	3986	79.52	-0.0313451173001163	0.0045327595283723
5	C	26	50	20120601	12	3988	79.56	-0.0325254623656798	0.0039414344115373
5	C	26	50	20120601	12	3990	79.6	-0.0335360310930803	0.0040413061733121
5	C	26	50	20120601	12	3992	79.64	-0.0343727576183262	0.0026886745405125
5	C	26	50	20120601	12	3994	79.68	-0.0352594461874103	0.0026281695345667
5	C	26	50	20120601	12	3996	79.72	-0.0360011092769935	0.0014707276576459
5	C	26	50	20120601	12	3998	79.76	-0.0366187585650785	0.0017419115935123
5	C	26	50	20120601	12	4000	79.8	-0.0379918432615239	0.000285529718243199
5	C	26	50	20120601	12	4002	79.84	-0.0386101515731291	0.0003702269684937
5	C	26	50	20120601	12	4004	79.88	-0.0402051016287734	-0.000718434631821101
5	C	26	50	20120601	12	4006	79.92	-0.0408137862170866	-0.0013190582028288
[truncated: 1,129 more rows]
