# Supplementary material for: How Do Ants Make Sense of Gravity? A Boltzmann Walker Analysis of Lasius niger Trajectories on Various Inclines
Source: PLoS One. 2013 Oct 29;8(10):e76531. doi: 10.1371/journal.pone.0076531 (PMC3812222; doi:10.1371/journal.pone.0076531)
Supplement: Dataset S5 — Trajectories for . (ZIP) [file pone.0076531.s009.zip › Incline5/5-C-26-50-20120601-13.txt]

Pente	Colonie	Temperature	Humidite	Date	Indiv	Frame	Time	X	Y
5	C	26	50	20120601	13	12	0	0	0
5	C	26	50	20120601	13	14	0.04	0.001907901374862	0.0005495775324738
5	C	26	50	20120601	13	16	0.08	0.0033653898722437	0.0007052824456911
5	C	26	50	20120601	13	18	0.12	0.0052792026597963	0.000206390327292701
5	C	26	50	20120601	13	20	0.16	0.006710004947256	-0.0003927129641354
5	C	26	50	20120601	13	22	0.2	0.0075769673584654	-0.0016591907067152
5	C	26	50	20120601	13	24	0.24	0.0083674420291539	-0.00166421116486162
5	C	26	50	20120601	13	26	0.28	0.0080898531200635	-0.00286136415861388
5	C	26	50	20120601	13	28	0.32	0.0079497328403035	-0.0029219207833547
5	C	26	50	20120601	13	30	0.36	0.007819632263633	-0.00482277230360819
5	C	26	50	20120601	13	32	0.4	0.0083349716857618	-0.00653326360729845
5	C	26	50	20120601	13	34	0.44	0.0092346943541436	-0.0105004154924675
5	C	26	50	20120601	13	36	0.48	0.0099294974773375	-0.0116821323451864
5	C	26	50	20120601	13	38	0.52	0.0108002994783687	-0.0136817596117038
5	C	26	50	20120601	13	40	0.56	0.0108268159826632	-0.0151089132281727
5	C	26	50	20120601	13	42	0.6	0.0107190529092103	-0.0162937413507288
5	C	26	50	20120601	13	44	0.64	0.010689637267113	-0.0192853687205729
5	C	26	50	20120601	13	46	0.68	0.0101222547858889	-0.0206585700896372
5	C	26	50	20120601	13	48	0.72	0.0093522296433124	-0.0223853107071591
5	C	26	50	20120601	13	50	0.76	0.0082825892154115	-0.0238065246266659
5	C	26	50	20120601	13	52	0.8	0.0074873769292891	-0.0229465413593868
5	C	26	50	20120601	13	54	0.84	0.0063040761573803	-0.0233705508696575
5	C	26	50	20120601	13	56	0.88	0.0056592584125485	-0.0225841844893678
5	C	26	50	20120601	13	58	0.92	0.0040415678028211	-0.0232464324163559
5	C	26	50	20120601	13	60	0.96	0.0025148606226291	-0.0221972910140416
5	C	26	50	20120601	13	62	1	0.000535965726936	-0.0227783772246851
5	C	26	50	20120601	13	64	1.04	-0.00167014308364890	-0.0228495892415116
5	C	26	50	20120601	13	66	1.08	-0.00427345640064335	-0.0234338298555059
5	C	26	50	20120601	13	68	1.12	-0.0071346932800366	-0.0231088435788726
5	C	26	50	20120601	13	70	1.16	-0.00871591132199033	-0.0244475239948793
5	C	26	50	20120601	13	72	1.2	-0.0109921941166470	-0.0242896624059794
5	C	26	50	20120601	13	74	1.24	-0.0130303162763322	-0.0264119302726259
5	C	26	50	20120601	13	76	1.28	-0.0138089964059105	-0.0269040907344673
5	C	26	50	20120601	13	78	1.32	-0.0148252502718318	-0.0278948887562659
5	C	26	50	20120601	13	80	1.36	-0.0155222454260474	-0.0304841016569367
5	C	26	50	20120601	13	82	1.4	-0.0177313177211523	-0.0317170837512917
5	C	26	50	20120601	13	84	1.44	-0.0186760830914956	-0.0327489646770772
5	C	26	50	20120601	13	86	1.48	-0.0188477686179677	-0.0323346001033019
5	C	26	50	20120601	13	88	1.52	-0.0187693504759341	-0.0309739145242646
5	C	26	50	20120601	13	90	1.56	-0.0185906645923283	-0.0311055070962434
5	C	26	50	20120601	13	92	1.6	-0.0186144658065830	-0.0298369151043879
5	C	26	50	20120601	13	94	1.64	-0.0184217084980316	-0.0297254750756729
5	C	26	50	20120601	13	96	1.68	-0.0182613296089906	-0.0285255219390672
5	C	26	50	20120601	13	98	1.72	-0.0179205041404587	-0.0281277036639716
5	C	26	50	20120601	13	100	1.76	-0.0178898652036299	-0.0278169514468435
5	C	26	50	20120601	13	102	1.8	-0.0173919913189965	-0.0267959599654883
5	C	26	50	20120601	13	104	1.84	-0.0171534276331598	-0.0262179567404108
5	C	26	50	20120601	13	106	1.88	-0.0172547631059716	-0.0240220295603681
5	C	26	50	20120601	13	108	1.92	-0.0177586261850417	-0.0221906442102984
5	C	26	50	20120601	13	110	1.96	-0.0182740787442554	-0.0201849782518696
5	C	26	50	20120601	13	112	2	-0.0193225130397885	-0.0187878271761266
5	C	26	50	20120601	13	114	2.04	-0.0208285373466309	-0.0164833096076971
5	C	26	50	20120601	13	116	2.08	-0.0231556257635158	-0.0156440445691068
5	C	26	50	20120601	13	118	2.12	-0.0252677112925132	-0.0146928728113259
5	C	26	50	20120601	13	120	2.16	-0.0268197187533361	-0.0146321535520254
5	C	26	50	20120601	13	122	2.2	-0.0274570623794908	-0.0142674703006963
5	C	26	50	20120601	13	124	2.24	-0.0269766257480814	-0.0128349002462836
5	C	26	50	20120601	13	126	2.28	-0.0261137999115419	-0.0117894711545705
5	C	26	50	20120601	13	128	2.32	-0.0256451224659037	-0.0111679172228397
5	C	26	50	20120601	13	130	2.36	-0.0244951193523209	-0.0109808379817412
5	C	26	50	20120601	13	132	2.4	-0.0231495092898586	-0.0101539048854148
5	C	26	50	20120601	13	134	2.44	-0.0221076935137974	-0.00843934771773271
5	C	26	50	20120601	13	136	2.48	-0.0207304616360803	-0.00720407459740669
5	C	26	50	20120601	13	138	2.52	-0.0194993144838225	-0.00561371720030612
5	C	26	50	20120601	13	140	2.56	-0.0188615784134043	-0.00509808432886317
5	C	26	50	20120601	13	142	2.6	-0.0175739864623383	-0.00323476603655506
5	C	26	50	20120601	13	144	2.64	-0.0160013314835047	-0.00255346158181401
5	C	26	50	20120601	13	146	2.68	-0.0146696938510386	-0.00183629974219899
5	C	26	50	20120601	13	148	2.72	-0.0130694758498744	-0.00244827944811251
5	C	26	50	20120601	13	150	2.76	-0.0113108376454531	-0.0009952103681132
5	C	26	50	20120601	13	152	2.8	-0.00980101617519577	-0.00226991883362602
5	C	26	50	20120601	13	154	2.84	-0.00881376075837093	-0.00197315318862984
5	C	26	50	20120601	13	156	2.88	-0.00729545400673936	-0.00334084619586867
5	C	26	50	20120601	13	158	2.92	-0.00573261084160154	-0.00361845207552182
5	C	26	50	20120601	13	160	2.96	-0.0042178848787099	-0.00331294376228305
5	C	26	50	20120601	13	162	3	-0.0028339354865716	-0.00245805166382851
5	C	26	50	20120601	13	164	3.04	-0.000512150370545601	-0.00158583544923491
5	C	26	50	20120601	13	166	3.08	0.00116451294473270	-0.0013265818189807
5	C	26	50	20120601	13	168	3.12	0.0026243631787636	-0.000413947380774399
5	C	26	50	20120601	13	170	3.16	0.0042320411564693	7.74918321502002e-05
5	C	26	50	20120601	13	172	3.2	0.0054633969052276	0.0005455965212957
5	C	26	50	20120601	13	174	3.24	0.0070293909381824	0.0001607536556349
5	C	26	50	20120601	13	176	3.28	0.0074016685163415	-0.0001372777104996
5	C	26	50	20120601	13	178	3.32	0.0086913322902764	-0.00152763349007544
5	C	26	50	20120601	13	180	3.36	0.0098431031708121	-0.00151027401859731
5	C	26	50	20120601	13	182	3.4	0.0105933293235154	-0.00170796693248145
5	C	26	50	20120601	13	184	3.44	0.0108371397416685	-0.00206024753086859
5	C	26	50	20120601	13	186	3.48	0.0102123401898121	-0.00222373061867892
5	C	26	50	20120601	13	188	3.52	0.0100264418170381	-0.00274918166777864
5	C	26	50	20120601	13	190	3.56	0.0099276589997064	-0.00342354940499625
5	C	26	50	20120601	13	192	3.6	0.0094881921351989	-0.00532375745807886
5	C	26	50	20120601	13	194	3.64	0.0098949199557374	-0.00752950635131217
5	C	26	50	20120601	13	196	3.68	0.0104516251245656	-0.0096667365974485
5	C	26	50	20120601	13	198	3.72	0.0109392459608718	-0.0108529789335671
5	C	26	50	20120601	13	200	3.76	0.0110074110545782	-0.0122326856850183
5	C	26	50	20120601	13	202	3.8	0.0107555396191196	-0.0110979207225701
5	C	26	50	20120601	13	204	3.84	0.010139013216603	-0.0122077248156424
5	C	26	50	20120601	13	206	3.88	0.0092819997978049	-0.0131569449587072
5	C	26	50	20120601	13	208	3.92	0.0085096270607149	-0.0127170538301310
5	C	26	50	20120601	13	210	3.96	0.0074768976067919	-0.0135522176493905
5	C	26	50	20120601	13	212	4	0.0070755437977904	-0.0132154934001894
5	C	26	50	20120601	13	214	4.04	0.0061273136042193	-0.0128978610340804
5	C	26	50	20120601	13	216	4.08	0.0050122062102881	-0.0122126745631107
5	C	26	50	20120601	13	218	4.12	0.0039948209735169	-0.0125082451976467
5	C	26	50	20120601	13	220	4.16	0.0029749608630115	-0.0122425851799549
5	C	26	50	20120601	13	222	4.2	0.0011205026186717	-0.0120807991484194
5	C	26	50	20120601	13	224	4.24	-0.000447209683761402	-0.0132825129809103
5	C	26	50	20120601	13	226	4.28	-0.0020967200986421	-0.0140540796162698
5	C	26	50	20120601	13	228	4.32	-0.0033770359209297	-0.0131616967162768
5	C	26	50	20120601	13	230	4.36	-0.0051639301123272	-0.0138485590303179
5	C	26	50	20120601	13	232	4.4	-0.00658921696689367	-0.0154151258197655
5	C	26	50	20120601	13	234	4.44	-0.00853069460015345	-0.0164091935033203
5	C	26	50	20120601	13	236	4.48	-0.0113069697713600	-0.0178179665861189
5	C	26	50	20120601	13	238	4.52	-0.0131406956448755	-0.0176694883042054
5	C	26	50	20120601	13	240	4.56	-0.0150179722250442	-0.0186436056770358
5	C	26	50	20120601	13	242	4.6	-0.0147458846067114	-0.0196718167186269
5	C	26	50	20120601	13	244	4.64	-0.0150581146770122	-0.019899505102169
5	C	26	50	20120601	13	246	4.68	-0.0164754960777650	-0.0199780929498301
5	C	26	50	20120601	13	248	4.72	-0.0185563840555764	-0.0210382015783206
5	C	26	50	20120601	13	250	4.76	-0.0198256195146028	-0.0226334556898809
5	C	26	50	20120601	13	252	4.8	-0.0205757466723567	-0.0237523531761592
5	C	26	50	20120601	13	254	4.84	-0.0208145719877025	-0.0262173627707146
5	C	26	50	20120601	13	256	4.88	-0.0217843052984895	-0.0278359231217828
5	C	26	50	20120601	13	258	4.92	-0.022577785172998	-0.0270787885358273
5	C	26	50	20120601	13	260	4.96	-0.0232272627515178	-0.0259235881874028
5	C	26	50	20120601	13	262	5	-0.0238565100050279	-0.023973889730705
5	C	26	50	20120601	13	264	5.04	-0.0234916358348679	-0.0229583500426327
5	C	26	50	20120601	13	266	5.08	-0.0237576565477287	-0.0213474122319550
5	C	26	50	20120601	13	268	5.12	-0.0237753249541596	-0.0217910602895702
5	C	26	50	20120601	13	270	5.16	-0.0236095989236393	-0.0202250818129646
5	C	26	50	20120601	13	272	5.2	-0.0232505265646189	-0.0188357619448232
5	C	26	50	20120601	13	274	5.24	-0.0227646169267231	-0.0171068717226865
5	C	26	50	20120601	13	276	5.28	-0.0228677908771660	-0.0158875438602762
5	C	26	50	20120601	13	278	5.32	-0.0234281447169851	-0.0147233773978663
5	C	26	50	20120601	13	280	5.36	-0.0243368759257592	-0.0134631999767069
5	C	26	50	20120601	13	282	5.4	-0.0252994886712597	-0.0118761836591474
5	C	26	50	20120601	13	284	5.44	-0.0267679373237498	-0.0100812496636479
5	C	26	50	20120601	13	286	5.48	-0.0277737260093095	-0.0093963460353906
5	C	26	50	20120601	13	288	5.52	-0.0273098144633765	-0.00969356422872673
5	C	26	50	20120601	13	290	5.56	-0.0263641581384888	-0.00919338517598661
5	C	26	50	20120601	13	292	5.6	-0.0255041183026673	-0.00982986613186825
5	C	26	50	20120601	13	294	5.64	-0.0251707174553378	-0.00899727618129233
5	C	26	50	20120601	13	296	5.68	-0.0244710777217606	-0.00894595437111381
5	C	26	50	20120601	13	298	5.72	-0.0239022598137707	-0.00888440072581153
5	C	26	50	20120601	13	300	5.76	-0.0231154833115479	-0.00926658486997505
5	C	26	50	20120601	13	302	5.8	-0.0227555235335170	-0.00867132823943659
5	C	26	50	20120601	13	304	5.84	-0.02218291553318	-0.0096178118792582
5	C	26	50	20120601	13	306	5.88	-0.0214056566882319	-0.00885773572909298
5	C	26	50	20120601	13	308	5.92	-0.0209038017924204	-0.00920989611932732
5	C	26	50	20120601	13	310	5.96	-0.0194458112492240	-0.00789990302543331
5	C	26	50	20120601	13	312	6	-0.0184925641330404	-0.00655704007281584
5	C	26	50	20120601	13	314	6.04	-0.0173864688150354	-0.00539229731837927
5	C	26	50	20120601	13	316	6.08	-0.0160776990158728	-0.00425249775564905
5	C	26	50	20120601	13	318	6.12	-0.0156032374367645	-0.00353778957656475
5	C	26	50	20120601	13	320	6.16	-0.0135290104048319	-0.001895420940174
5	C	26	50	20120601	13	322	6.2	-0.0126141415091971	-0.0003891420748904
5	C	26	50	20120601	13	324	6.24	-0.0110077716790366	0.0012447483511939
5	C	26	50	20120601	13	326	6.28	-0.00981141064487921	0.0006778537736488
5	C	26	50	20120601	13	328	6.32	-0.00884355823813013	0.0008338768849176
5	C	26	50	20120601	13	330	6.36	-0.00629911933884408	-0.0004684582425361
5	C	26	50	20120601	13	332	6.4	-0.00406829290361598	-0.000266837350482500
5	C	26	50	20120601	13	334	6.44	-0.00201007194078230	0.000242870673240900
5	C	26	50	20120601	13	336	6.48	0.0010860170209532	0.000228777327985100
5	C	26	50	20120601	13	338	6.52	0.002958704478112	-0.0004199082909398
5	C	26	50	20120601	13	340	6.56	0.0052046523918558	-1.87312586337005e-05
5	C	26	50	20120601	13	342	6.6	0.0055750914923838	0.0006021933480619
5	C	26	50	20120601	13	344	6.64	0.0063456469650462	-0.0006524474270009
5	C	26	50	20120601	13	346	6.68	0.0070486737401053	-0.000568322933243100
5	C	26	50	20120601	13	348	6.72	0.0079116339269332	-0.0013082465401445
5	C	26	50	20120601	13	350	6.76	0.0091673919307102	-0.00150362721485416
5	C	26	50	20120601	13	352	6.8	0.0106597973609469	-0.00253811029359445
5	C	26	50	20120601	13	354	6.84	0.0117636617570572	-0.00257820324808773
5	C	26	50	20120601	13	356	6.88	0.0127273775891364	-0.00219502208336274
5	C	26	50	20120601	13	358	6.92	0.0130909718960225	-0.0011494939967003
5	C	26	50	20120601	13	360	6.96	0.0127739759260166	-0.00222818539140039
5	C	26	50	20120601	13	362	7	0.0119928350648398	-0.0013320689676027
5	C	26	50	20120601	13	364	7.04	0.0115759249066522	-0.00155862598029485
5	C	26	50	20120601	13	366	7.08	0.0117776624713247	-0.00258654710810573
5	C	26	50	20120601	13	368	7.12	0.0119197909343432	-0.00267451119168534
5	C	26	50	20120601	13	370	7.16	0.0120637578749928	-0.00420256894582947
5	C	26	50	20120601	13	372	7.2	0.0131232866759227	-0.00554522330194649
5	C	26	50	20120601	13	374	7.24	0.0135563895793995	-0.00705440130503293
5	C	26	50	20120601	13	376	7.28	0.0148801641844588	-0.00855509402674515
5	C	26	50	20120601	13	378	7.32	0.0158851750525593	-0.00923172450566255
5	C	26	50	20120601	13	380	7.36	0.0158726592625323	-0.00912954757578109
5	C	26	50	20120601	13	382	7.4	0.0160714976894019	-0.009353559004061
5	C	26	50	20120601	13	384	7.44	0.0160857105357038	-0.00923059313481265
5	C	26	50	20120601	13	386	7.48	0.0155597645118572	-0.00887025151911999
5	C	26	50	20120601	13	388	7.52	0.0147313182070191	-0.00936324636696325
5	C	26	50	20120601	13	390	7.56	0.0144516574750598	-0.0102016628774161
5	C	26	50	20120601	13	392	7.6	0.0144062612197076	-0.0107995923715875
5	C	26	50	20120601	13	394	7.64	0.0143954424859554	-0.0120393626910419
5	C	26	50	20120601	13	396	7.68	0.0145109837340013	-0.0131298627689877
5	C	26	50	20120601	13	398	7.72	0.014545349123567	-0.0134411311740661
5	C	26	50	20120601	13	400	7.76	0.0153022362221491	-0.0152337882857302
5	C	26	50	20120601	13	402	7.8	0.015655011795283	-0.0150388389461571
5	C	26	50	20120601	13	404	7.84	0.0160553756547909	-0.0143550666887497
5	C	26	50	20120601	13	406	7.88	0.0158720935771073	-0.0150628805767174
5	C	26	50	20120601	13	408	7.92	0.015542935370465	-0.0147052966774714
5	C	26	50	20120601	13	410	7.96	0.0146563648882133	-0.0139693399396124
5	C	26	50	20120601	13	412	8	0.0140266862995667	-0.0144677795096708
5	C	26	50	20120601	13	414	8.04	0.0134583138688489	-0.0140389899575593
5	C	26	50	20120601	13	416	8.08	0.0128931234186465	-0.0158320006226140
5	C	26	50	20120601	13	418	8.12	0.0124380294942749	-0.0164402538757907
5	C	26	50	20120601	13	420	8.16	0.012373753487865	-0.0170635685034066
5	C	26	50	20120601	13	422	8.2	0.0121930877052718	-0.0177216727846569
5	C	26	50	20120601	13	424	8.24	0.0130982550958687	-0.0186904797855606
5	C	26	50	20120601	13	426	8.28	0.0134216857375835	-0.0211775157563500
5	C	26	50	20120601	13	428	8.32	0.0138154735040262	-0.0231955277991783
5	C	26	50	20120601	13	430	8.36	0.0137602413933478	-0.0253997988392389
5	C	26	50	20120601	13	432	8.4	0.0143633681223608	-0.0260007335372303
5	C	26	50	20120601	13	434	8.44	0.0141948575053363	-0.0263748708062239
5	C	26	50	20120601	13	436	8.48	0.0145441682552424	-0.028234844483457
5	C	26	50	20120601	13	438	8.52	0.0142850914016835	-0.029638161530332
5	C	26	50	20120601	13	440	8.56	0.0139750887177435	-0.0319638428047224
5	C	26	50	20120601	13	442	8.6	0.013669463024779	-0.03341795133169
5	C	26	50	20120601	13	444	8.64	0.0128921334691528	-0.0342217266809326
5	C	26	50	20120601	13	446	8.68	0.0122688259126047	-0.0362520353106857
5	C	26	50	20120601	13	448	8.72	0.0118318841264129	-0.0362302062172437
5	C	26	50	20120601	13	450	8.76	0.0113180253858839	-0.0362195331474884
5	C	26	50	20120601	13	452	8.8	0.010390046730526	-0.0366822355408257
5	C	26	50	20120601	13	454	8.84	0.0102409730647027	-0.0354144086385074
5	C	26	50	20120601	13	456	8.88	0.0098943754835159	-0.0350695972090499
5	C	26	50	20120601	13	458	8.92	0.0099302173120407	-0.0345892680578713
5	C	26	50	20120601	13	460	8.96	0.0089319253725751	-0.0346332486854475
5	C	26	50	20120601	13	462	9	0.007263186956547	-0.0327947374667904
5	C	26	50	20120601	13	464	9.04	0.0068150541448827	-0.0325289752721687
5	C	26	50	20120601	13	466	9.08	0.0054937463525402	-0.0309091431188439
5	C	26	50	20120601	13	468	9.12	0.004606485309806	-0.0303903930378667
5	C	26	50	20120601	13	470	9.16	0.0033869290519054	-0.0296564961020614
5	C	26	50	20120601	13	472	9.2	0.0020054043289198	-0.0290507679272003
5	C	26	50	20120601	13	474	9.24	0.0002904158261012	-0.0287984439434017
5	C	26	50	20120601	13	476	9.28	-0.0015884305311218	-0.0277715056940167
5	C	26	50	20120601	13	478	9.32	-0.0029199196711639	-0.0275482084435858
5	C	26	50	20120601	13	480	9.36	-0.003494705560387	-0.0274899923422907
5	C	26	50	20120601	13	482	9.4	-0.00481595579423748	-0.0259652792032216
5	C	26	50	20120601	13	484	9.44	-0.00571775735655594	-0.0266126637456691
5	C	26	50	20120601	13	486	9.48	-0.0066795145028512	-0.0264199983609992
5	C	26	50	20120601	13	488	9.52	-0.00819743941682092	-0.0257262346847737
5	C	26	50	20120601	13	490	9.56	-0.0101693410264480	-0.0251436423366862
5	C	26	50	20120601	13	492	9.6	-0.0111292809083156	-0.0253906771617616
5	C	26	50	20120601	13	494	9.64	-0.0129812713499891	-0.0240576041025296
5	C	26	50	20120601	13	496	9.68	-0.0138436234249852	-0.0237986828124626
5	C	26	50	20120601	13	498	9.72	-0.0143403447255653	-0.0226380448128908
5	C	26	50	20120601	13	500	9.76	-0.0152101284928316	-0.0209644361989072
5	C	26	50	20120601	13	502	9.8	-0.0152118396912421	-0.0211405199295583
5	C	26	50	20120601	13	504	9.84	-0.0159181262285625	-0.0199287510386389
5	C	26	50	20120601	13	506	9.88	-0.0161706764865311	-0.0206402135975975
5	C	26	50	20120601	13	508	9.92	-0.0174824656316493	-0.0202501098574847
5	C	26	50	20120601	13	510	9.96	-0.0190882485631814	-0.0214629111243047
5	C	26	50	20120601	13	512	10	-0.0203904634824824	-0.0222237509497936
5	C	26	50	20120601	13	514	10.04	-0.0204171284792009	-0.0218358958092449
5	C	26	50	20120601	13	516	10.08	-0.0210317739776795	-0.0221288925750974
5	C	26	50	20120601	13	518	10.12	-0.0201328998374352	-0.0210122295462476
5	C	26	50	20120601	13	520	10.16	-0.0200406436156938	-0.0192098355742065
5	C	26	50	20120601	13	522	10.2	-0.0196992064997962	-0.0182900346087730
5	C	26	50	20120601	13	524	10.24	-0.0190477949842298	-0.0183877249461278
5	C	26	50	20120601	13	526	10.28	-0.0189284247529638	-0.0169162321989447
5	C	26	50	20120601	13	528	10.32	-0.0187690393489504	-0.0157749229632366
5	C	26	50	20120601	13	530	10.36	-0.0181809881365122	-0.0139897541123853
5	C	26	50	20120601	13	532	10.4	-0.0179105834323187	-0.0114445727509790
5	C	26	50	20120601	13	534	10.44	-0.0171145579733979	-0.0097717914519294
5	C	26	50	20120601	13	536	10.48	-0.0168123263929832	-0.0103316927434085
5	C	26	50	20120601	13	538	10.52	-0.0164669994826822	-0.0102200787664254
5	C	26	50	20120601	13	540	10.56	-0.0163175263015275	-0.00953348727428138
5	C	26	50	20120601	13	542	10.6	-0.0155632300421917	-0.00955408105217665
5	C	26	50	20120601	13	544	10.64	-0.0148998571083148	-0.00914642621464801
5	C	26	50	20120601	13	546	10.68	-0.0133881830182908	-0.00857574154475579
5	C	26	50	20120601	13	548	10.72	-0.0128219177657809	-0.00850241457154674
5	C	26	50	20120601	13	550	10.76	-0.0111492652308762	-0.0086291054086077
5	C	26	50	20120601	13	552	10.8	-0.00934964446092028	-0.00805665162825962
5	C	26	50	20120601	13	554	10.84	-0.00896079583534408	-0.0071683381277923
5	C	26	50	20120601	13	556	10.88	-0.00738819813215979	-0.00728186341440502
5	C	26	50	20120601	13	558	10.92	-0.00522462108735644	-0.00734455550162502
5	C	26	50	20120601	13	560	10.96	-0.0036468749396983	-0.00670714823586003
5	C	26	50	20120601	13	562	11	-0.0021838992936946	-0.00670443294582027
5	C	26	50	20120601	13	564	11.04	-0.0011010996085958	-0.00584947720775543
5	C	26	50	20120601	13	566	11.08	-0.000225446855045702	-0.00509793583643912
5	C	26	50	20120601	13	568	11.12	-0.0007273371061963	-0.00340358070949554
5	C	26	50	20120601	13	570	11.16	-0.0010151861346817	-0.00279046256166431
5	C	26	50	20120601	13	572	11.2	-0.0016764299700405	-0.00153666324367119
5	C	26	50	20120601	13	574	11.24	-0.0023605557808384	-0.00149289333391575
5	C	26	50	20120601	13	576	11.28	-0.0036058528468946	-0.00155305680728622
5	C	26	50	20120601	13	578	11.32	-0.0044771024465183	-0.0008950706128684
5	C	26	50	20120601	13	580	11.36	-0.00506714204322516	-0.00163156333766746
5	C	26	50	20120601	13	582	11.4	-0.00574471933812258	-0.000874082976496
5	C	26	50	20120601	13	584	11.44	-0.00663736386762466	-0.0013989047005604
5	C	26	50	20120601	13	586	11.48	-0.00738978205134964	-0.00243886078578711
5	C	26	50	20120601	13	588	11.52	-0.00809802020338609	-0.0018103842786685
5	C	26	50	20120601	13	590	11.56	-0.00887500327668949	-0.00221214820960308
5	C	26	50	20120601	13	592	11.6	-0.0101525967378695	-0.00288904031802952
5	C	26	50	20120601	13	594	11.64	-0.0122458520132839	-0.00354597787309088
5	C	26	50	20120601	13	596	11.68	-0.0132295223987281	-0.00359775223160936
5	C	26	50	20120601	13	598	11.72	-0.0142141261651235	-0.00354297974033865
5	C	26	50	20120601	13	600	11.76	-0.0155047728174843	-0.00356224840012599
5	C	26	50	20120601	13	602	11.8	-0.0165848713546789	-0.0034577875153413
5	C	26	50	20120601	13	604	11.84	-0.0168124324590004	-0.00210643574581569
5	C	26	50	20120601	13	606	11.88	-0.0170540154907927	-0.00259721734943383
5	C	26	50	20120601	13	608	11.92	-0.0166043097200937	-0.00344003206406571
5	C	26	50	20120601	13	610	11.96	-0.0162603659106568	-0.003624113172412
5	C	26	50	20120601	13	612	12	-0.0161849953988501	-0.00396887722571512
5	C	26	50	20120601	13	614	12.04	-0.016434151544269	-0.00391887063414961
5	C	26	50	20120601	13	616	12.08	-0.0165661613092487	-0.00578080299716659
5	C	26	50	20120601	13	618	12.12	-0.0174417645653242	-0.00587327135094236
5	C	26	50	20120601	13	620	12.16	-0.018413062703418	-0.00607564743303829
5	C	26	50	20120601	13	622	12.2	-0.0205564355861625	-0.00723553377810168
5	C	26	50	20120601	13	624	12.24	-0.0216565240320613	-0.00715860056030858
5	C	26	50	20120601	13	626	12.28	-0.0227332425988419	-0.00754456065468363
5	C	26	50	20120601	13	628	12.32	-0.0236344219071929	-0.00651781332412952
5	C	26	50	20120601	13	630	12.36	-0.0243104654874819	-0.00674201567124034
5	C	26	50	20120601	13	632	12.4	-0.0243827105873157	-0.00818795711488527
5	C	26	50	20120601	13	634	12.44	-0.024472753564832	-0.00822461353042198
5	C	26	50	20120601	13	636	12.48	-0.0250324780796158	-0.0099875226598016
5	C	26	50	20120601	13	638	12.52	-0.025954962515284	-0.0112387834644503
5	C	26	50	20120601	13	640	12.56	-0.0268239826072266	-0.0121904643391136
5	C	26	50	20120601	13	642	12.6	-0.0285747931395802	-0.0123959637118620
5	C	26	50	20120601	13	644	12.64	-0.0298595637345893	-0.0148277463587695
5	C	26	50	20120601	13	646	12.68	-0.0305154406294788	-0.0149414844845233
5	C	26	50	20120601	13	648	12.72	-0.0306128587307229	-0.0163953172398463
5	C	26	50	20120601	13	650	12.76	-0.0305163245129553	-0.0170237371784224
5	C	26	50	20120601	13	652	12.8	-0.0302782275175942	-0.0178887550459835
5	C	26	50	20120601	13	654	12.84	-0.0303608529449758	-0.0198929431512396
5	C	26	50	20120601	13	656	12.88	-0.0302905523887903	-0.0217267680197044
5	C	26	50	20120601	13	658	12.92	-0.0297020344858765	-0.0215046587086659
5	C	26	50	20120601	13	660	12.96	-0.0292081345413533	-0.0212016493107919
5	C	26	50	20120601	13	662	13	-0.0286256836146222	-0.0205329454988915
5	C	26	50	20120601	13	664	13.04	-0.0277120662979901	-0.0211471738043693
5	C	26	50	20120601	13	666	13.08	-0.0265574549695143	-0.0230384489774851
5	C	26	50	20120601	13	668	13.12	-0.0258692046048617	-0.0235646304678898
5	C	26	50	20120601	13	670	13.16	-0.025105614133994	-0.024866046356528
5	C	26	50	20120601	13	672	13.2	-0.0239941695531893	-0.0256679195885292
5	C	26	50	20120601	13	674	13.24	-0.0231207441859999	-0.0272092780212275
5	C	26	50	20120601	13	676	13.28	-0.0218364402814664	-0.026353593963178
5	C	26	50	20120601	13	678	13.32	-0.0207761973026875	-0.027462768731215
5	C	26	50	20120601	13	680	13.36	-0.0202579375295524	-0.0281876451058128
5	C	26	50	20120601	13	682	13.4	-0.0195998615325733	-0.0285959709876768
5	C	26	50	20120601	13	684	13.44	-0.0197367715475467	-0.0284123919251451
5	C	26	50	20120601	13	686	13.48	-0.0193376380538381	-0.0300236478631637
5	C	26	50	20120601	13	688	13.52	-0.0193501397017295	-0.0309979844390962
5	C	26	50	20120601	13	690	13.56	-0.0189689667202631	-0.0317001838992213
5	C	26	50	20120601	13	692	13.6	-0.0187648249925345	-0.0311533782253298
5	C	26	50	20120601	13	694	13.64	-0.0178122814475981	-0.0306935466855242
5	C	26	50	20120601	13	696	13.68	-0.0171576419895756	-0.0301158404452948
5	C	26	50	20120601	13	698	13.72	-0.0171671879311216	-0.0306889504914465
5	C	26	50	20120601	13	700	13.76	-0.0171687435660402	-0.0303624085798945
5	C	26	50	20120601	13	702	13.8	-0.0171659151389155	-0.0309320538028184
5	C	26	50	20120601	13	704	13.84	-0.0175703802177542	-0.0324659098325682
5	C	26	50	20120601	13	706	13.88	-0.0180700218693406	-0.0332763956251643
5	C	26	50	20120601	13	708	13.92	-0.018294316140333	-0.0339187314251941
5	C	26	50	20120601	13	710	13.96	-0.0188458594296585	-0.0333449849829394
5	C	26	50	20120601	13	712	14	-0.0187687140798311	-0.0325183064450542
5	C	26	50	20120601	13	714	14.04	-0.0183885734742652	-0.033325680967813
5	C	26	50	20120601	13	716	14.08	-0.0173698447346097	-0.0313328419263949
5	C	26	50	20120601	13	718	14.12	-0.0165682684874566	-0.0318235740325384
5	C	26	50	20120601	13	720	14.16	-0.0156563128717604	-0.0310671819087031
5	C	26	50	20120601	13	722	14.2	-0.0140272095585847	-0.0334398787129746
5	C	26	50	20120601	13	724	14.24	-0.0133356591265842	-0.0335036597446376
5	C	26	50	20120601	13	726	14.28	-0.0128451391524751	-0.0329625109249956
5	C	26	50	20120601	13	728	14.32	-0.0123887724358973	-0.0323873502691784
5	C	26	50	20120601	13	730	14.36	-0.0119937825879265	-0.0317243669511379
5	C	26	50	20120601	13	732	14.4	-0.0116599574765283	-0.0314659194226142
5	C	26	50	20120601	13	734	14.44	-0.0109008076362465	-0.0311183057289829
5	C	26	50	20120601	13	736	14.48	-0.00929361049115193	-0.0295778594640324
5	C	26	50	20120601	13	738	14.52	-0.00904348560944281	-0.0279703724051576
5	C	26	50	20120601	13	740	14.56	-0.00768254547196432	-0.0273496316462252
5	C	26	50	20120601	13	742	14.6	-0.00733989566793694	-0.0276545502324084
5	C	26	50	20120601	13	744	14.64	-0.00657372425731788	-0.0270972581649519
5	C	26	50	20120601	13	746	14.68	-0.00613667569800209	-0.0274612201673642
5	C	26	50	20120601	13	748	14.72	-0.00565688253376359	-0.0277888015258845
5	C	26	50	20120601	13	750	14.76	-0.00554648902308474	-0.0271241777201117
5	C	26	50	20120601	13	752	14.8	-0.00486644321841421	-0.0274639213152684
5	C	26	50	20120601	13	754	14.84	-0.00458399648573705	-0.0275675548851191
5	C	26	50	20120601	13	756	14.88	-0.0038210777663114	-0.0280000708899674
5	C	26	50	20120601	13	758	14.92	-0.0033445372932664	-0.0291613311435067
5	C	26	50	20120601	13	760	14.96	-0.0026360304406531	-0.029300645321536
5	C	26	50	20120601	13	762	15	-0.0020627577599417	-0.0300097814991846
5	C	26	50	20120601	13	764	15.04	-0.0005448611302433	-0.0316144684152059
5	C	26	50	20120601	13	766	15.08	0.000247459089144100	-0.0324568376525656
5	C	26	50	20120601	13	768	15.12	0.0010583125772663	-0.0319083207802636
5	C	26	50	20120601	13	770	15.16	0.0017557319955506	-0.0324166598452586
5	C	26	50	20120601	13	772	15.2	0.0018807979719391	-0.0309504951476717
5	C	26	50	20120601	13	774	15.24	0.0016114468568495	-0.0299879248285781
5	C	26	50	20120601	13	776	15.28	0.0023392294403179	-0.0302481118397835
5	C	26	50	20120601	13	778	15.32	0.0018112328068059	-0.0298410304658544
5	C	26	50	20120601	13	780	15.36	0.0020847876717097	-0.0285977493612315
5	C	26	50	20120601	13	782	15.4	0.0015648060935624	-0.0285494999300172
5	C	26	50	20120601	13	784	15.44	0.001620108914919	-0.0284961770076479
5	C	26	50	20120601	13	786	15.48	0.0007605781959799	-0.0281087956286427
5	C	26	50	20120601	13	788	15.52	0.000529932691878898	-0.0259864726076673
5	C	26	50	20120601	13	790	15.56	-2.56538340210125e-06	-0.0259819937933153
5	C	26	50	20120601	13	792	15.6	-0.000139391252668500	-0.0255917422678852
5	C	26	50	20120601	13	794	15.64	-0.0004958657013748	-0.0231868233147018
5	C	26	50	20120601	13	796	15.68	-0.0011775661359134	-0.0214380563209460
5	C	26	50	20120601	13	798	15.72	-0.0016280497240717	-0.021757866575941
5	C	26	50	20120601	13	800	15.76	-0.00190981763423890	-0.0211196885637845
5	C	26	50	20120601	13	802	15.8	-0.002275667611757	-0.0195087508238175
5	C	26	50	20120601	13	804	15.84	-0.00288738568816150	-0.0180543028855949
5	C	26	50	20120601	13	806	15.88	-0.0033994229216221	-0.0170421007415298
5	C	26	50	20120601	13	808	15.92	-0.00393536743535463	-0.0164322494270277
5	C	26	50	20120601	13	810	15.96	-0.00430281547419822	-0.0159664428349210
5	C	26	50	20120601	13	812	16	-0.00454705015642005	-0.0154329590527870
5	C	26	50	20120601	13	814	16.04	-0.00477644266730478	-0.0150786490579379
5	C	26	50	20120601	13	816	16.08	-0.00499824792242737	-0.0132951419080223
5	C	26	50	20120601	13	818	16.12	-0.00483506889053296	-0.0127323061234012
5	C	26	50	20120601	13	820	16.16	-0.0046675765072733	-0.0117361411611334
5	C	26	50	20120601	13	822	16.2	-0.00425624542158927	-0.0100482136348308
5	C	26	50	20120601	13	824	16.24	-0.00430860667873614	-0.00937611571038084
5	C	26	50	20120601	13	826	16.28	-0.003421152313008	-0.00855699614398653
5	C	26	50	20120601	13	828	16.32	-0.0027679836370903	-0.00733826932234027
5	C	26	50	20120601	13	830	16.36	-0.0019044365516341	-0.00680485625088439
5	C	26	50	20120601	13	832	16.4	-0.00160154029084500	-0.00615626962690884
5	C	26	50	20120601	13	834	16.44	-0.0024516735606621	-0.00654215901060577
5	C	26	50	20120601	13	836	16.48	-0.0030328304819837	-0.00561055996852812
5	C	26	50	20120601	13	838	16.52	-0.0036230454411723	-0.00600138495755774
5	C	26	50	20120601	13	840	16.56	-0.00444194580446448	-0.00630947138212072
5	C	26	50	20120601	13	842	16.6	-0.00592131218565611	-0.00512864548394605
5	C	26	50	20120601	13	844	16.64	-0.00730253992379363	-0.00471529136576105
5	C	26	50	20120601	13	846	16.68	-0.00827410464114395	-0.00499481067636409
5	C	26	50	20120601	13	848	16.72	-0.0104505008247834	-0.00418663783004933
5	C	26	50	20120601	13	850	16.76	-0.0121396092194106	-0.00444635815077915
5	C	26	50	20120601	13	852	16.8	-0.0136433778556210	-0.00495538310935191
5	C	26	50	20120601	13	854	16.84	-0.0151738751281602	-0.00513319925161689
5	C	26	50	20120601	13	856	16.88	-0.0167461270561285	-0.00539043055647694
5	C	26	50	20120601	13	858	16.92	-0.017817096844778	-0.00429662121879509
5	C	26	50	20120601	13	860	16.96	-0.0173719165574786	-0.00415215930339868
5	C	26	50	20120601	13	862	17	-0.0175097670244709	-0.00226208409049047
5	C	26	50	20120601	13	864	17.04	-0.0171494041955748	-0.00199238649307811
5	C	26	50	20120601	13	866	17.08	-0.0166752325302467	-0.0004424649972597
5	C	26	50	20120601	13	868	17.12	-0.0162302714460495	0.0003487097091421
5	C	26	50	20120601	13	870	17.16	-0.0155298185396739	0.0014245797477853
5	C	26	50	20120601	13	872	17.2	-0.0152050019686680	0.0020022577037434
5	C	26	50	20120601	13	874	17.24	-0.0145806620362194	0.0041026123312409
5	C	26	50	20120601	13	876	17.28	-0.0141492561890175	0.0046644086688936
5	C	26	50	20120601	13	878	17.32	-0.0133692466986906	0.0049276645235294
5	C	26	50	20120601	13	880	17.36	-0.0141255681118477	0.0042308815013481
5	C	26	50	20120601	13	882	17.4	-0.0139818133032325	0.0044541151121687
5	C	26	50	20120601	13	884	17.44	-0.0144221286958773	0.0039409677210616
5	C	26	50	20120601	13	886	17.48	-0.0147136688217606	0.0042477813534185
5	C	26	50	20120601	13	888	17.52	-0.0149925517362605	0.0043757676808133
5	C	26	50	20120601	13	890	17.56	-0.0152904487521066	0.0033431867193144
5	C	26	50	20120601	13	892	17.6	-0.0153102618841155	0.0036087618841924
5	C	26	50	20120601	13	894	17.64	-0.0160611597882609	0.0035321610065865
5	C	26	50	20120601	13	896	17.68	-0.0170650322144436	0.0033765338751151
5	C	26	50	20120601	13	898	17.72	-0.0173993028031139	0.0032224340942911
5	C	26	50	20120601	13	900	17.76	-0.0174346793553767	0.0029416914889566
5	C	26	50	20120601	13	902	17.8	-0.0172533135370702	0.0028648219107738
5	C	26	50	20120601	13	904	17.84	-0.0171477071393000	0.003049058582612
5	C	26	50	20120601	13	906	17.88	-0.0167213924609226	0.0028070159314118
5	C	26	50	20120601	13	908	17.92	-0.0164948425192982	0.0020890126347272
5	C	26	50	20120601	13	910	17.96	-0.0163401063423712	0.00119114965718
5	C	26	50	20120601	13	912	18	-0.0165116928738939	0.0013212148785114
5	C	26	50	20120601	13	914	18.04	-0.0163723150562542	4.98439570058001e-05
5	C	26	50	20120601	13	916	18.08	-0.0167241643195048	-0.0007316009600869
5	C	26	50	20120601	13	918	18.12	-0.0172280556828462	-0.00155715519818998
5	C	26	50	20120601	13	920	18.16	-0.0179334512656222	-0.00170518093176357
5	C	26	50	20120601	13	922	18.2	-0.0191617452420180	-0.00199450781342167
5	C	26	50	20120601	13	924	18.24	-0.0201621882003120	-0.00191364308192518
5	C	26	50	20120601	13	926	18.28	-0.0218461333012229	-0.00286587408566429
5	C	26	50	20120601	13	928	18.32	-0.0228641980676108	-0.00311446525276501
5	C	26	50	20120601	13	930	18.36	-0.0232599926030986	-0.00338269772492675
5	C	26	50	20120601	13	932	18.4	-0.0235690286720687	-0.00342303321704598
5	C	26	50	20120601	13	934	18.44	-0.0237275832256142	-0.00475481934193616
5	C	26	50	20120601	13	936	18.48	-0.0239194495796213	-0.0054666920228279
5	C	26	50	20120601	13	938	18.52	-0.0237845548189744	-0.00767980189765337
5	C	26	50	20120601	13	940	18.56	-0.0249136417139696	-0.00816345586491716
5	C	26	50	20120601	13	942	18.6	-0.0259763383532793	-0.00940775166777113
5	C	26	50	20120601	13	944	18.64	-0.026212907997993	-0.00951957353414797
5	C	26	50	20120601	13	946	18.68	-0.026796872133236	-0.0111340326658853
5	C	26	50	20120601	13	948	18.72	-0.0264529212527312	-0.0110560529300560
5	C	26	50	20120601	13	950	18.76	-0.0259777101404348	-0.0117495054792979
5	C	26	50	20120601	13	952	18.8	-0.0260479399859422	-0.0140321451639174
5	C	26	50	20120601	13	954	18.84	-0.0254758693867589	-0.0144872603014925
5	C	26	50	20120601	13	956	18.88	-0.0253557248735675	-0.0157498065303689
5	C	26	50	20120601	13	958	18.92	-0.0248894445199174	-0.0166086725689337
5	C	26	50	20120601	13	960	18.96	-0.0243078279791881	-0.0169392662023418
5	C	26	50	20120601	13	962	19	-0.0235511742258438	-0.0189572570319667
5	C	26	50	20120601	13	964	19.04	-0.0232268589935458	-0.0195720517299761
5	C	26	50	20120601	13	966	19.08	-0.0227567423734758	-0.0204348954563171
5	C	26	50	20120601	13	968	19.12	-0.0220635771217191	-0.0215080598922834
5	C	26	50	20120601	13	970	19.16	-0.0218402728002204	-0.021635904798322
5	C	26	50	20120601	13	972	19.2	-0.0217046921459957	-0.0226106797804589
5	C	26	50	20120601	13	974	19.24	-0.0219883975287434	-0.023488326575132
5	C	26	50	20120601	13	976	19.28	-0.0225978104370412	-0.0236472558952715
5	C	26	50	20120601	13	978	19.32	-0.0233989553490577	-0.024836616572295
5	C	26	50	20120601	13	980	19.36	-0.0247383852982526	-0.0263711514245548
5	C	26	50	20120601	13	982	19.4	-0.0242287380857123	-0.0276943956995283
5	C	26	50	20120601	13	984	19.44	-0.0239935967966966	-0.0266476938156091
5	C	26	50	20120601	13	986	19.48	-0.0228847048713720	-0.0280203365703162
5	C	26	50	20120601	13	988	19.52	-0.0220599991614063	-0.0273704417987955
5	C	26	50	20120601	13	990	19.56	-0.0215885286439824	-0.0275886266671984
5	C	26	50	20120601	13	992	19.6	-0.020720364151245	-0.0273851001223695
5	C	26	50	20120601	13	994	19.64	-0.0203034539930574	-0.0266897313137506
5	C	26	50	20120601	13	996	19.68	-0.0200352908173602	-0.0267010733065209
5	C	26	50	20120601	13	998	19.72	-0.0191949156211234	-0.0275787837408043
5	C	26	50	20120601	13	1000	19.76	-0.0179392353990924	-0.0275854305445474
5	C	26	50	20120601	13	1002	19.8	-0.0171929336890246	-0.0276585665989256
5	C	26	50	20120601	13	1004	19.84	-0.0163032377948001	-0.0277362210656355
5	C	26	50	20120601	13	1006	19.88	-0.0153028938314555	-0.0268368519506443
5	C	26	50	20120601	13	1008	19.92	-0.0144208559036712	-0.0283707009093264
5	C	26	50	20120601	13	1010	19.96	-0.0137451446635693	-0.0281157182040305
5	C	26	50	20120601	13	1012	20	-0.0132382198121367	-0.0303165880604736
5	C	26	50	20120601	13	1014	20.04	-0.0131325073483493	-0.0306132193551814
5	C	26	50	20120601	13	1016	20.08	-0.0127942274642297	-0.0310370591598246
5	C	26	50	20120601	13	1018	20.12	-0.0128701707325291	-0.0307841977748723
5	C	26	50	20120601	13	1020	20.16	-0.0127624783697544	-0.0307636209675397
5	C	26	50	20120601	13	1022	20.2	-0.0130708476370299	-0.0304343213395412
5	C	26	50	20120601	13	1024	20.24	-0.0128210975219148	-0.0304976781071355
5	C	26	50	20120601	13	1026	20.28	-0.0128565942823303	-0.0297078398325501
5	C	26	50	20120601	13	1028	20.32	-0.0123679127858523	-0.0294829091654547
5	C	26	50	20120601	13	1030	20.36	-0.0118986767258569	-0.0285168598809976
5	C	26	50	20120601	13	1032	20.4	-0.0118532804705047	-0.0283819439071472
5	C	26	50	20120601	13	1034	20.44	-0.011475614738673	-0.0281181223670865
5	C	26	50	20120601	13	1036	20.48	-0.0109799540982647	-0.0274265931482895
5	C	26	50	20120601	13	1038	20.52	-0.0112643383035223	-0.0261014608982103
5	C	26	50	20120601	13	1040	20.56	-0.0103037690966194	-0.0257006374192947
5	C	26	50	20120601	13	1042	20.6	-0.0100797152419326	-0.0253515670856942
5	C	26	50	20120601	13	1044	20.64	-0.00952769819106374	-0.025605086079953
5	C	26	50	20120601	13	1046	20.68	-0.00931222861270057	-0.0255371189761453
5	C	26	50	20120601	13	1048	20.72	-0.00921477515611744	-0.0243239924402061
5	C	26	50	20120601	13	1050	20.76	-0.00853410002641165	-0.0243685260252852
5	C	26	50	20120601	13	1052	20.8	-0.00809490186248106	-0.0241724311727265
5	C	26	50	20120601	13	1054	20.84	-0.00694883026260172	-0.0243275774715867
5	C	26	50	20120601	13	1056	20.88	-0.0070768873006746	-0.0245971972872531
5	C	26	50	20120601	13	1058	20.92	-0.00679726899512219	-0.023876768614309
5	C	26	50	20120601	13	1060	20.96	-0.00722359074456737	-0.0231970339366222
5	C	26	50	20120601	13	1062	21	-0.00717910665696293	-0.0229187803471575
5	C	26	50	20120601	13	1064	21.04	-0.00736364738471699	-0.0223399285939425
5	C	26	50	20120601	13	1066	21.08	-0.00731585403737659	-0.022672275852168
5	C	26	50	20120601	13	1068	21.12	-0.00759798257200221	-0.0214165885590691
5	C	26	50	20120601	13	1070	21.16	-0.00768598908198869	-0.0217090903501748
5	C	26	50	20120601	13	1072	21.2	-0.00809127440469357	-0.0205823581207609
5	C	26	50	20120601	13	1074	21.24	-0.00807786058905446	-0.0205456097813426
5	C	26	50	20120601	13	1076	21.28	-0.00795485229339925	-0.0195200645323165
5	C	26	50	20120601	13	1078	21.32	-0.00827237859349107	-0.0186941284565516
5	C	26	50	20120601	13	1080	21.36	-0.00795887007412995	-0.0181552650060263
5	C	26	50	20120601	13	1082	21.4	-0.00844860876595653	-0.0170715214040853
5	C	26	50	20120601	13	1084	21.44	-0.00841581025430729	-0.0174422828745949
5	C	26	50	20120601	13	1086	21.48	-0.00851037447258249	-0.0158485589421091
5	C	26	50	20120601	13	1088	21.52	-0.00809497257315918	-0.0154579057800273
5	C	26	50	20120601	13	1090	21.56	-0.0081529058317418	-0.0145758537101074
5	C	26	50	20120601	13	1092	21.6	-0.00791658367440144	-0.0151496355077012
5	C	26	50	20120601	13	1094	21.64	-0.00760911243273809	-0.0134644656978452
5	C	26	50	20120601	13	1096	21.68	-0.00713074055312977	-0.0139423426027067
5	C	26	50	20120601	13	1098	21.72	-0.00711859245862898	-0.0131935730899727
5	C	26	50	20120601	13	1100	21.76	-0.00712934755277083	-0.0128318526160567
5	C	26	50	20120601	13	1102	21.8	-0.00683164852682348	-0.0125928434529478
5	C	26	50	20120601	13	1104	21.84	-0.0062067641221533	-0.0125398670129013
5	C	26	50	20120601	13	1106	21.88	-0.00568635474440344	-0.0109765599857150
5	C	26	50	20120601	13	1108	21.92	-0.0048983832317204	-0.0110413168247361
5	C	26	50	20120601	13	1110	21.96	-0.00459515463074417	-0.0108171286197609
5	C	26	50	20120601	13	1112	22	-0.00472762401513166	-0.00987497954450795
5	C	26	50	20120601	13	1114	22.04	-0.00402320423971362	-0.00966485569341056
5	C	26	50	20120601	13	1116	22.08	-0.00451788907276392	-0.00867778412434882
5	C	26	50	20120601	13	1118	22.12	-0.00434854406973755	-0.00766460617292568
5	C	26	50	20120601	13	1120	22.16	-0.00450337217054616	-0.00746145439469078
5	C	26	50	20120601	13	1122	22.2	-0.00499578719082885	-0.00763326720038349
5	C	26	50	20120601	13	1124	22.24	-0.00639242914968946	-0.0068446097941227
5	C	26	50	20120601	13	1126	22.28	-0.00643492626723877	-0.00657177971366968
5	C	26	50	20120601	13	1128	22.32	-0.00689425576122974	-0.00661691433951282
5	C	26	50	20120601	13	1130	22.36	-0.00781691697359319	-0.00689834283842506
5	C	26	50	20120601	13	1132	22.4	-0.00821495233047057	-0.00614408122732153
5	C	26	50	20120601	13	1134	22.44	-0.00910775454478486	-0.00610874498014529
5	C	26	50	20120601	13	1136	22.48	-0.0103881481488184	-0.00506125820769897
5	C	26	50	20120601	13	1138	22.52	-0.0112053231715644	-0.00380477188393735
5	C	26	50	20120601	13	1140	22.56	-0.0111315507210833	-0.00356533845675977
5	C	26	50	20120601	13	1142	22.6	-0.0103864157372045	-0.00389139953570051
5	C	26	50	20120601	13	1144	22.64	-0.0104119564341410	-0.00305240319768705
5	C	26	50	20120601	13	1146	22.68	-0.00998041623665061	-0.00297461438068872
5	C	26	50	20120601	13	1148	22.72	-0.00928830011922522	-0.00302890603934822
5	C	26	50	20120601	13	1150	22.76	-0.00899589732306896	-0.00330404128790791
5	C	26	50	20120601	13	1152	22.8	-0.0089652301019689	-0.00279303643034783
5	C	26	50	20120601	13	1154	22.84	-0.00857023318293028	-0.00296137734174491
5	C	26	50	20120601	13	1156	22.88	-0.00787390270908901	-0.00286422087000988
5	C	26	50	20120601	13	1158	22.92	-0.00739691675877182	-0.00264640369713317
5	C	26	50	20120601	13	1160	22.96	-0.00748146551659829	-0.00289985198071387
5	C	26	50	20120601	13	1162	23	-0.00620908272528881	-0.00342666138194025
5	C	26	50	20120601	13	1164	23.04	-0.00522196307296596	-0.00303435712552439
5	C	26	50	20120601	13	1166	23.08	-0.0038263032854244	-0.00375218435262051
5	C	26	50	20120601	13	1168	23.12	-0.0026053702906209	-0.00294329662134997
5	C	26	50	20120601	13	1170	23.16	-0.0025006619184627	-0.00278071863021956
5	C	26	50	20120601	13	1172	23.2	-0.0028231874634976	-0.00379745332875207
5	C	26	50	20120601	13	1174	23.24	-0.0022873490157822	-0.00387367236869617
5	C	26	50	20120601	13	1176	23.28	-0.0029100413894307	-0.00334474235423301
5	C	26	50	20120601	13	1178	23.32	-0.0030530678780613	-0.00378083631939419
5	C	26	50	20120601	13	1180	23.36	-0.0030381691381817	-0.00432535803838251
5	C	26	50	20120601	13	1182	23.4	-0.0032129942187623	-0.00436888753183236
5	C	26	50	20120601	13	1184	23.44	-0.0033025846479386	-0.00571175401998373
5	C	26	50	20120601	13	1186	23.48	-0.0032061847804594	-0.00495099904730856
5	C	26	50	20120601	13	1188	23.52	-0.003188422258116	-0.00504781610778862
5	C	26	50	20120601	13	1190	23.56	-0.0031861029478737	-0.0052631159805243
5	C	26	50	20120601	13	1192	23.6	-0.0030127840047371	-0.00565945640244717
5	C	26	50	20120601	13	1194	23.64	-0.0029894777652292	-0.00535424083141581
5	C	26	50	20120601	13	1196	23.68	-0.0026769860654194	-0.00617514230689871
5	C	26	50	20120601	13	1198	23.72	-0.0021748553979632	-0.00669707196422812
5	C	26	50	20120601	13	1200	23.76	-0.00187962417468220	-0.00622947639196508
5	C	26	50	20120601	13	1202	23.8	-0.00163382678647400	-0.00632126592323091
5	C	26	50	20120601	13	1204	23.84	-0.0012653817270689	-0.00624607218811953
5	C	26	50	20120601	13	1206	23.88	-0.000799143799825701	-0.00758657693962174
5	C	26	50	20120601	13	1208	23.92	-0.0004426064186159	-0.00898934951427524
5	C	26	50	20120601	13	1210	23.96	-0.000773935443076402	-0.00867895085053778
5	C	26	50	20120601	13	1212	24	-0.000452025080941301	-0.0102555514852104
5	C	26	50	20120601	13	1214	24.04	-0.000111369318036802	-0.0121455206321014
5	C	26	50	20120601	13	1216	24.08	0.000431589694965099	-0.015179673403766
5	C	26	50	20120601	13	1218	24.12	0.000608076476481399	-0.0159686702212818
5	C	26	50	20120601	13	1220	24.16	0.000955725525451798	-0.0157826657824906
5	C	26	50	20120601	13	1222	24.2	0.0017316337964478	-0.0181922735607400
5	C	26	50	20120601	13	1224	24.24	0.0029521001007758	-0.0181716260427294
5	C	26	50	20120601	13	1226	24.28	0.0040353806184857	-0.0185323989935586
5	C	26	50	20120601	13	1228	24.32	0.0050889555803181	-0.0175936581729909
5	C	26	50	20120601	13	1230	24.36	0.0054184107718085	-0.0174586573463268
5	C	26	50	20120601	13	1232	24.4	0.0063513250324992	-0.0159039133822607
5	C	26	50	20120601	13	1234	24.44	0.0061060296901056	-0.0156328793530319
5	C	26	50	20120601	13	1236	24.48	0.0061950544338569	-0.0147516121716391
5	C	26	50	20120601	13	1238	24.52	0.0059985494593652	-0.0139675014619813
5	C	26	50	20120601	13	1240	24.56	0.0059459407148449	-0.0129860372496944
5	C	26	50	20120601	13	1242	24.6	0.0060595727745816	-0.0129064877368109
5	C	26	50	20120601	13	1244	24.64	0.0055843970176242	-0.0118674650325354
5	C	26	50	20120601	13	1246	24.68	0.0053577692942539	-0.0123968758796098
5	C	26	50	20120601	13	1248	24.72	0.0050869473970595	-0.0110443220285561
5	C	26	50	20120601	13	1250	24.76	0.0046221661097856	-0.0107894100339384
5	C	26	50	20120601	13	1252	24.8	0.0039683044692224	-0.00994547809059225
5	C	26	50	20120601	13	1254	24.84	0.0040440356054875	-0.010225421665264
5	C	26	50	20120601	13	1256	24.88	0.0040361867202163	-0.00997517657540209
5	C	26	50	20120601	13	1258	24.92	0.0038353683943593	-0.0111435998206347
5	C	26	50	20120601	13	1260	24.96	0.0035225443543624	-0.0102888491435364
5	C	26	50	20120601	13	1262	25	0.0031198470424766	-0.0102641711168730
5	C	26	50	20120601	13	1264	25.04	0.0032799360177373	-0.00997948992676732
5	C	26	50	20120601	13	1266	25.08	0.0027037147017484	-0.00951866843746805
5	C	26	50	20120601	13	1268	25.12	0.0025400194819037	-0.00962438090125544
5	C	26	50	20120601	13	1270	25.16	0.0015196007570412	-0.00903374167799813
5	C	26	50	20120601	13	1272	25.2	0.000512786766648701	-0.00872441781656807
5	C	26	50	20120601	13	1274	25.24	-0.0005463531255516	-0.00706607563799032
5	C	26	50	20120601	13	1276	25.28	-0.00156583846946290	-0.00653986798463473
5	C	26	50	20120601	13	1278	25.32	-0.0024826519087459	-0.00494154502964409
5	C	26	50	20120601	13	1280	25.36	-0.0033562328394272	-0.00321349626457697
5	C	26	50	20120601	13	1282	25.4	-0.00463902848519646	-0.00253966097876559
5	C	26	50	20120601	13	1284	25.44	-0.00562948214599261	-0.0010327365249908
5	C	26	50	20120601	13	1286	25.48	-0.00650287922891079	-0.0005768152856851
5	C	26	50	20120601	13	1288	25.52	-0.00646291355363813	0.000585300567059299
5	C	26	50	20120601	13	1290	25.56	-0.00634187101483462	0.0012167610647945
5	C	26	50	20120601	13	1292	25.6	-0.00600229005423759	0.0005903775937482
5	C	26	50	20120601	13	1294	25.64	-0.00627272304270238	0.0018490630195994
5	C	26	50	20120601	13	1296	25.68	-0.00661603045603627	0.0018362714579277
5	C	26	50	20120601	13	1298	25.72	-0.00709513065562921	0.0013630402446186
5	C	26	50	20120601	13	1300	25.76	-0.00751327117961606	0.000189341982798300
5	C	26	50	20120601	13	1302	25.8	-0.00806650445414861	0.000354090791747001
5	C	26	50	20120601	13	1304	25.84	-0.00864512286212575	0.000349487526601400
5	C	26	50	20120601	13	1306	25.88	-0.00965811696578578	0.000145409438483200
5	C	26	50	20120601	13	1308	25.92	-0.0111109032030726	-6.98692210490993e-05
5	C	26	50	20120601	13	1310	25.96	-0.0132478718196999	-0.0009082645182985
5	C	26	50	20120601	13	1312	26	-0.0145454339763807	-0.0011825583097886
5	C	26	50	20120601	13	1314	26.04	-0.0166994438664346	0.000109290424100201
5	C	26	50	20120601	13	1316	26.08	-0.0180379050793391	0.000361536626152801
5	C	26	50	20120601	13	1318	26.12	-0.0198136057703904	0.0016060304189055
5	C	26	50	20120601	13	1320	26.16	-0.0206035642531286	0.002442134690184
5	C	26	50	20120601	13	1322	26.2	-0.0208015187965218	0.0043326907357034
5	C	26	50	20120601	13	1324	26.24	-0.0211106305259175	0.0057063517241754
5	C	26	50	20120601	13	1326	26.28	-0.0214330641470707	0.0057411484488776
5	C	26	50	20120601	13	1328	26.32	-0.0215117297764777	0.0075022332427618
5	C	26	50	20120601	13	1330	26.36	-0.0215033717743241	0.0081830497938238
5	C	26	50	20120601	13	1332	26.4	-0.0207633208882021	0.009578164402037
5	C	26	50	20120601	13	1334	26.44	-0.0205089745790093	0.0115356481043958
5	C	26	50	20120601	13	1336	26.48	-0.0207582297193775	0.0110954741331071
5	C	26	50	20120601	13	1338	26.52	-0.0206217581106085	0.0127734385248628
5	C	26	50	20120601	13	1340	26.56	-0.0212017270925377	0.0119478206471494
5	C	26	50	20120601	13	1342	26.6	-0.0215106620452381	0.0109896202479635
5	C	26	50	20120601	13	1344	26.64	-0.0209434916960484	0.0111745286712438
5	C	26	50	20120601	13	1346	26.68	-0.0205998378003917	0.010893383015044
5	C	26	50	20120601	13	1348	26.72	-0.020515974936143	0.0098587443728119
5	C	26	50	20120601	13	1350	26.76	-0.0204184649110174	0.0098629163028209
5	C	26	50	20120601	13	1352	26.8	-0.0206048582585382	0.010228914772763
5	C	26	50	20120601	13	1354	26.84	-0.0210902163531446	0.0099563958192937
5	C	26	50	20120601	13	1356	26.88	-0.0216528753610704	0.008630344330399
5	C	26	50	20120601	13	1358	26.92	-0.0232065869492359	0.0078510560889889
5	C	26	50	20120601	13	1360	26.96	-0.0244962719363743	0.0066029489805843
5	C	26	50	20120601	13	1362	27	-0.0253638778147545	0.0065707190534978
5	C	26	50	20120601	13	1364	27.04	-0.0263000659798421	0.0048130142300278
5	C	26	50	20120601	13	1366	27.08	-0.0262776365527429	0.0035117397627458
5	C	26	50	20120601	13	1368	27.12	-0.0271086468974803	0.0016578287483439
5	C	26	50	20120601	13	1370	27.16	-0.027614664460202	0.0011764185016075
5	C	26	50	20120601	13	1372	27.2	-0.0285214772882787	-0.0008008125718294
5	C	26	50	20120601	13	1374	27.24	-0.0292603331639405	-0.00214735601524295
5	C	26	50	20120601	13	1376	27.28	-0.0302163768874438	-0.00315402858427918
5	C	26	50	20120601	13	1378	27.32	-0.0313429535533658	-0.00554293227597544
5	C	26	50	20120601	13	1380	27.36	-0.0323297210665117	-0.00583701798627092
5	C	26	50	20120601	13	1382	27.4	-0.0335838739378954	-0.00641701525247138
5	C	26	50	20120601	13	1384	27.44	-0.0343623277933036	-0.00717270026952544
5	C	26	50	20120601	13	1386	27.48	-0.0355440446460226	-0.00644862292559041
5	C	26	50	20120601	13	1388	27.52	-0.0372209483776065	-0.00800333860538528
5	C	26	50	20120601	13	1390	27.56	-0.0384230299056236	-0.00625579490636084
5	C	26	50	20120601	13	1392	27.6	-0.0400073733595502	-0.00644756226541863
5	C	26	50	20120601	13	1394	27.64	-0.0410933479540965	-0.00679517595904994
5	C	26	50	20120601	13	1396	27.68	-0.0425038845612074	-0.00674610274843559
5	C	26	50	20120601	13	1398	27.72	-0.0434071427634951	-0.00707999857051188
5	C	26	50	20120601	13	1400	27.76	-0.0437882026078765	-0.0082846963936194
5	C	26	50	20120601	13	1402	27.8	-0.0441153102048534	-0.00925498831876358
5	C	26	50	20120601	13	1404	27.84	-0.0440633378564362	-0.00989796051489651
5	C	26	50	20120601	13	1406	27.88	-0.0446761873036906	-0.0124033105513186
5	C	26	50	20120601	13	1408	27.92	-0.0447408168634911	-0.0146202317316946
5	C	26	50	20120601	13	1410	27.96	-0.0444134971344798	-0.0157266417122172
5	C	26	50	20120601	13	1412	28	-0.0436730856238994	-0.0167845441675504
5	C	26	50	20120601	13	1414	28.04	-0.0430371844955783	-0.0181197739024650
5	C	26	50	20120601	13	1416	28.08	-0.0425338658887297	-0.0192452050554015
5	C	26	50	20120601	13	1418	28.12	-0.0420891664340415	-0.0202001527633939
5	C	26	50	20120601	13	1420	28.16	-0.0413543410670324	-0.0209421906195711
5	C	26	50	20120601	13	1422	28.2	-0.040543006746299	-0.0226320344052507
5	C	26	50	20120601	13	1424	28.24	-0.0398399092605618	-0.024267240049948
5	C	26	50	20120601	13	1426	28.28	-0.0393377078824275	-0.0254493953088713
5	C	26	50	20120601	13	1428	28.32	-0.0382758809844587	-0.0259469509954532
5	C	26	50	20120601	13	1430	28.36	-0.0376355038702127	-0.0273920156266895
5	C	26	50	20120601	13	1432	28.4	-0.0369080112005246	-0.0308104738628612
5	C	26	50	20120601	13	1434	28.44	-0.0369921993338926	-0.0309235685214441
5	C	26	50	20120601	13	1436	28.48	-0.0367306617487352	-0.0318404526714053
5	C	26	50	20120601	13	1438	28.52	-0.036592881992421	-0.0325624440503358
5	C	26	50	20120601	13	1440	28.56	-0.0358373942581589	-0.0327419226006434
5	C	26	50	20120601	13	1442	28.6	-0.034921604709495	-0.0336898147971731
5	C	26	50	20120601	13	1444	28.64	-0.034470295927723	-0.0340569778719839
5	C	26	50	20120601	13	1446	28.68	-0.0341420074624215	-0.0345778822244806
5	C	26	50	20120601	13	1448	28.72	-0.0334879761162308	-0.0346006086364279
5	C	26	50	20120601	13	1450	28.76	-0.0328327426885121	-0.0354131026122825
5	C	26	50	20120601	13	1452	28.8	-0.032577095302842	-0.0369363096139077
5	C	26	50	20120601	13	1454	28.84	-0.0323064077559359	-0.0372553632646469
5	C	26	50	20120601	13	1456	28.88	-0.0318006425596244	-0.0362062006491292
5	C	26	50	20120601	13	1458	28.92	-0.0309115972036386	-0.0359392678392312
5	C	26	50	20120601	13	1460	28.96	-0.029992924073521	-0.0366243128888448
5	C	26	50	20120601	13	1462	29	-0.028843606853516	-0.0378893127782519
5	C	26	50	20120601	13	1464	29.04	-0.0287427168579763	-0.0377811820092728
5	C	26	50	20120601	13	1466	29.08	-0.0276470266162565	-0.0389772814139211
5	C	26	50	20120601	13	1468	29.12	-0.0272385098155616	-0.039801152737885
5	C	26	50	20120601	13	1470	29.16	-0.0271967905154716	-0.0410827130681075
5	C	26	50	20120601	13	1472	29.2	-0.0272744308400459	-0.0411286750088846
5	C	26	50	20120601	13	1474	29.24	-0.027189860869016	-0.0419269985648442
5	C	26	50	20120601	13	1476	29.28	-0.0271074829290078	-0.0438324392081076
5	C	26	50	20120601	13	1478	29.32	-0.0271994775212401	-0.044054965712147
5	C	26	50	20120601	13	1480	29.36	-0.0262160334099659	-0.0457115754791109
5	C	26	50	20120601	13	1482	29.4	-0.0260915826164771	-0.0454485317565095
5	C	26	50	20120601	13	1484	29.44	-0.0258955726167321	-0.0444522183018176
5	C	26	50	20120601	13	1486	29.48	-0.0260183970646243	-0.0446098324033441
5	C	26	50	20120601	13	1488	29.52	-0.0256253871156408	-0.0433651830470996
5	C	26	50	20120601	13	1490	29.56	-0.0255398979057953	-0.0433488488804542
5	C	26	50	20120601	13	1492	29.6	-0.0248494788446448	-0.0437340806548446
5	C	26	50	20120601	13	1494	29.64	-0.0241277349530877	-0.0440799265815229
5	C	26	50	20120601	13	1496	29.68	-0.0230753479306477	-0.044400599506791
5	C	26	50	20120601	13	1498	29.72	-0.0225294614955717	-0.0454954836467803
5	C	26	50	20120601	13	1500	29.76	-0.0219774939421775	-0.0465332335588497
5	C	26	50	20120601	13	1502	29.8	-0.0213434312914875	-0.0463783064630917
5	C	26	50	20120601	13	1504	29.84	-0.0211341276842563	-0.0459910947897139
5	C	26	50	20120601	13	1506	29.88	-0.0205874634317210	-0.0453293135532014
5	C	26	50	20120601	13	1508	29.92	-0.0198283135914391	-0.0456572696783158
5	C	26	50	20120601	13	1510	29.96	-0.0193033575170862	-0.0452389453065658
5	C	26	50	20120601	13	1512	30	-0.0186795479147234	-0.0441348687784211
5	C	26	50	20120601	13	1514	30.04	-0.0182062106353972	-0.0441515564984571
5	C	26	50	20120601	13	1516	30.08	-0.0182714058806226	-0.0425505253244945
5	C	26	50	20120601	13	1518	30.12	-0.0177820879880415	-0.0430894821131149
5	C	26	50	20120601	13	1520	30.16	-0.0161429437585729	-0.0420457217934055
5	C	26	50	20120601	13	1522	30.2	-0.0148705758165059	-0.0416460650406788
5	C	26	50	20120601	13	1524	30.24	-0.0135948137618891	-0.041131291303975
5	C	26	50	20120601	13	1526	30.28	-0.0126858279946738	-0.0409462414593385
5	C	26	50	20120601	13	1528	30.32	-0.0112792511855375	-0.0416953503833275
5	C	26	50	20120601	13	1530	30.36	-0.00979397339165516	-0.0412857234249862
5	C	26	50	20120601	13	1532	30.4	-0.00844559147061053	-0.0424177306709877
5	C	26	50	20120601	13	1534	30.44	-0.00699489119832821	-0.0418313977280278
5	C	26	50	20120601	13	1536	30.48	-0.00635983859814457	-0.0412094973139743
5	C	26	50	20120601	13	1538	30.52	-0.00484959993488634	-0.0414801777898125
5	C	26	50	20120601	13	1540	30.56	-0.0038010312890648	-0.0409086233785794
5	C	26	50	20120601	13	1542	30.6	-0.0025022882640595	-0.0420765516490652
5	C	26	50	20120601	13	1544	30.64	-0.000912570798595903	-0.0424671574349927
5	C	26	50	20120601	13	1546	30.68	0.000161100137957799	-0.0421546162377082
5	C	26	50	20120601	13	1548	30.72	0.000837094220772099	-0.0430434494616597
5	C	26	50	20120601	13	1550	30.76	0.00157891994491490	-0.0429390097900784
5	C	26	50	20120601	13	1552	30.8	0.0026779760149132	-0.0442637743446314
5	C	26	50	20120601	13	1554	30.84	0.0037836081779765	-0.0448249342861811
5	C	26	50	20120601	13	1556	30.88	0.0043927099592905	-0.0456536634337317
5	C	26	50	20120601	13	1558	30.92	0.0050011753445016	-0.0467763368702216
5	C	26	50	20120601	13	1560	30.96	0.0047876290965832	-0.0459501533070832
5	C	26	50	20120601	13	1562	31	0.0052365711919586	-0.045279603946484
5	C	26	50	20120601	13	1564	31.04	0.0061334795753512	-0.045666094370945
5	C	26	50	20120601	13	1566	31.08	0.0069687141052888	-0.0455406536279625
5	C	26	50	20120601	13	1568	31.12	0.007917205928369	-0.0447167540197274
5	C	26	50	20120601	13	1570	31.16	0.0071850180696537	-0.0443635329693212
5	C	26	50	20120601	13	1572	31.2	0.0065933676836993	-0.0443230298928949
5	C	26	50	20120601	13	1574	31.24	0.0063189890393955	-0.0443421429891903
5	C	26	50	20120601	13	1576	31.28	0.005866631618267	-0.043909626984342
5	C	26	50	20120601	13	1578	31.32	0.0057546471173305	-0.0431589412122309
5	C	26	50	20120601	13	1580	31.36	0.0049272119751895	-0.0428489243861553
5	C	26	50	20120601	13	1582	31.4	0.0047453299689326	-0.0417291642296039
5	C	26	50	20120601	13	1584	31.44	0.0045906291473447	-0.0410217604635692
5	C	26	50	20120601	13	1586	31.48	0.004460196230487	-0.0394660265500095
5	C	26	50	20120601	13	1588	31.52	0.0040940704813242	-0.0386323335128549
5	C	26	50	20120601	13	1590	31.56	0.0040086449110891	-0.0368317638763093
5	C	26	50	20120601	13	1592	31.6	0.0042564504825559	-0.0352864173613651
5	C	26	50	20120601	13	1594	31.64	0.0044620700634571	-0.0339968030849049
5	C	26	50	20120601	13	1596	31.68	0.0055475991807313	-0.0327268605190973
5	C	26	50	20120601	13	1598	31.72	0.0063200546493148	-0.0310091447054237
5	C	26	50	20120601	13	1600	31.76	0.0071272545166986	-0.0304955355735885
5	C	26	50	20120601	13	1602	31.8	0.0079691994899896	-0.0308917345741551
5	C	26	50	20120601	13	1604	31.84	0.0092647181080727	-0.0303079896420144
5	C	26	50	20120601	13	1606	31.88	0.0099523935949123	-0.028967230332071
5	C	26	50	20120601	13	1608	31.92	0.0117222960103578	-0.0280984647985695
5	C	26	50	20120601	13	1610	31.96	0.0123693835679573	-0.0277964453501891
5	C	26	50	20120601	13	1612	32	0.013345028291435	-0.0265557770051227
5	C	26	50	20120601	13	1614	32.04	0.0141983011153606	-0.0272400371662091
5	C	26	50	20120601	13	1616	32.08	0.0155102670371742	-0.0251948015123051
5	C	26	50	20120601	13	1618	32.12	0.0162482743846986	-0.0252476223888597
5	C	26	50	20120601	13	1620	32.16	0.0158469205756971	-0.0257629618109885
5	C	26	50	20120601	13	1622	32.2	0.0162713260657652	-0.0239004425493431
5	C	26	50	20120601	13	1624	32.24	0.0163012366826094	-0.0241014730072345
5	C	26	50	20120601	13	1626	32.28	0.0156369805723628	-0.02218705210785
5	C	26	50	20120601	13	1628	32.32	0.0149843917240057	-0.0210022946959719
5	C	26	50	20120601	13	1630	32.36	0.0143300351086957	-0.0203373314789441
5	C	26	50	20120601	13	1632	32.4	0.0135263375411991	-0.0204663077558325
5	C	26	50	20120601	13	1634	32.44	0.0127015681916231	-0.0195084609100372
5	C	26	50	20120601	13	1636	32.48	0.0119689348556357	-0.0181500380726998
5	C	26	50	20120601	13	1638	32.52	0.0121165080408693	-0.0171390875076373
5	C	26	50	20120601	13	1640	32.56	0.0124301806090037	-0.0150986601798455
5	C	26	50	20120601	13	1642	32.6	0.0125876532891739	-0.0140239285831200
5	C	26	50	20120601	13	1644	32.64	0.0132506366072144	-0.0132012805538876
5	C	26	50	20120601	13	1646	32.68	0.0141188223131553	-0.0116890619916420
5	C	26	50	20120601	13	1648	32.72	0.0151405209012917	-0.0110127143554371
5	C	26	50	20120601	13	1650	32.76	0.0151808259878193	-0.00915033651514797
5	C	26	50	20120601	13	1652	32.8	0.0151424300896009	-0.00716329574933566
5	C	26	50	20120601	13	1654	32.84	0.0145461976517044	-0.00646481567087959
5	C	26	50	20120601	13	1656	32.88	0.0137565715091534	-0.00462414600877289
5	C	26	50	20120601	13	1658	32.92	0.0124719706197718	-0.00417591102017873
5	C	26	50	20120601	13	1660	32.96	0.0114080577567985	-0.00310393713989993
5	C	26	50	20120601	13	1662	33	0.0103246994573426	-0.00192568511040879
5	C	26	50	20120601	13	1664	33.04	0.0093528872526189	-0.0010114313976736
5	C	26	50	20120601	13	1666	33.08	0.0077445799498779	0.0003933705734419
5	C	26	50	20120601	13	1668	33.12	0.0068148971671773	0.0012220785077891
5	C	26	50	20120601	13	1670	33.16	0.0056889851816295	0.0025807700457034
5	C	26	50	20120601	13	1672	33.2	0.0048922526159276	0.0038106762255602
5	C	26	50	20120601	13	1674	33.24	0.0037688558092006	0.0057001525190248
5	C	26	50	20120601	13	1676	33.28	0.0034837383342109	0.0064918412920565
5	C	26	50	20120601	13	1678	33.32	0.0030953316503729	0.0087713343514998
5	C	26	50	20120601	13	1680	33.36	0.0031512496546291	0.0102337160278073
5	C	26	50	20120601	13	1682	33.4	0.0030247553225427	0.0109714334615514
5	C	26	50	20120601	13	1684	33.44	0.0030812885096985	0.0120028547679291
5	C	26	50	20120601	13	1686	33.48	0.0034808109121368	0.0137174402198825
5	C	26	50	20120601	13	1688	33.52	0.0038414000152028	0.0140567454088348
5	C	26	50	20120601	13	1690	33.56	0.0037858850618119	0.0149767691129045
5	C	26	50	20120601	13	1692	33.6	0.0034437160903957	0.0156401059843356
5	C	26	50	20120601	13	1694	33.64	0.0026890634492422	0.0163422913023251
5	C	26	50	20120601	13	1696	33.68	0.00164764365297840	0.0173240312862566
5	C	26	50	20120601	13	1698	33.72	0.000747150238205197	0.0174643849112544
5	C	26	50	20120601	13	1700	33.76	-0.0004683663186545	0.0183638247369237
5	C	26	50	20120601	13	1702	33.8	-0.0016720034815902	0.0182553545566896
5	C	26	50	20120601	13	1704	33.84	-0.00272134994487110	0.0190979429971515
5	C	26	50	20120601	13	1706	33.88	-0.0039290883271377	0.019334823768849
5	C	26	50	20120601	13	1708	33.92	-0.00569982512858504	0.0196600928881948
5	C	26	50	20120601	13	1710	33.96	-0.00740869008667857	0.0198268993778767
5	C	26	50	20120601	13	1712	34	-0.00916302201080239	0.0200506279634442
5	C	26	50	20120601	13	1714	34.04	-0.0102712704689561	0.0193243585884875
5	C	26	50	20120601	13	1716	34.08	-0.0121644074542268	0.0186301918613966
5	C	26	50	20120601	13	1718	34.12	-0.0130331588455926	0.018751389963692
5	C	26	50	20120601	13	1720	34.16	-0.0137230829319963	0.018415302110594
5	C	26	50	20120601	13	1722	34.2	-0.0146862330786505	0.018013029062777
5	C	26	50	20120601	13	1724	34.24	-0.0153117397372881	0.0171213674117008
5	C	26	50	20120601	13	1726	34.28	-0.0156312812917063	0.0168961539018929
5	C	26	50	20120601	13	1728	34.32	-0.0164659501362189	0.0158675963779789
5	C	26	50	20120601	13	1730	34.36	-0.0178064124613143	0.0146592215996092
5	C	26	50	20120601	13	1732	34.4	-0.0191493496601438	0.0141120623723271
5	C	26	50	20120601	13	1734	34.44	-0.0199195303662122	0.0140588879423818
5	C	26	50	20120601	13	1736	34.48	-0.0206739425910601	0.0125516898382827
5	C	26	50	20120601	13	1738	34.52	-0.0213306326587480	0.0126797468763556
5	C	26	50	20120601	13	1740	34.56	-0.0216149602954631	0.0115883275595942
5	C	26	50	20120601	13	1742	34.6	-0.0221348110588559	0.0098931239045132
5	C	26	50	20120601	13	1744	34.64	-0.0224736707705361	0.0087194539269641
5	C	26	50	20120601	13	1746	34.68	-0.0232252969946661	0.0071567762248131
5	C	26	50	20120601	13	1748	34.72	-0.0241623831853658	0.0058692479133574
5	C	26	50	20120601	13	1750	34.76	-0.0248418986599504	0.0059449224810799
5	C	26	50	20120601	13	1752	34.8	-0.0264741344561668	0.0044241267135786
5	C	26	50	20120601	13	1754	34.84	-0.0274980703301589	0.0033150551831316
5	C	26	50	20120601	13	1756	34.88	-0.0288130584263552	0.0037312059086362
5	C	26	50	20120601	13	1758	34.92	-0.0301786859746862	0.0035523863818487
5	C	26	50	20120601	13	1760	34.96	-0.0310398734448136	0.0037394140041522
5	C	26	50	20120601	13	1762	35	-0.0320351191682659	0.0033643009278006
5	C	26	50	20120601	13	1764	35.04	-0.0325939951549123	0.0042424073418815
5	C	26	50	20120601	13	1766	35.08	-0.0327510859974207	0.0039856144432258
5	C	26	50	20120601	13	1768	35.12	-0.032392024245002	0.0038115176826298
5	C	26	50	20120601	13	1770	35.16	-0.0325195721661924	0.0038241183254706
5	C	26	50	20120601	13	1772	35.2	-0.0325864008280824	0.0037325409262391
5	C	26	50	20120601	13	1774	35.24	-0.0334993181090011	0.0045784810528438
5	C	26	50	20120601	13	1776	35.28	-0.0335381241291526	0.0039563119382134
5	C	26	50	20120601	13	1778	35.32	-0.0338733493119775	0.0047366184133884
5	C	26	50	20120601	13	1780	35.36	-0.0346389762503751	0.0058497741926035
5	C	26	50	20120601	13	1782	35.4	-0.0353620990001555	0.0058310712182411
5	C	26	50	20120601	13	1784	35.44	-0.0362218277089933	0.0077441910411482
5	C	26	50	20120601	13	1786	35.48	-0.0374346996864914	0.0085522302442813
5	C	26	50	20120601	13	1788	35.52	-0.0382181315736392	0.0108021450270675
5	C	26	50	20120601	13	1790	35.56	-0.0388563604974839	0.0127147331056751
5	C	26	50	20120601	13	1792	35.6	-0.040104446392685	0.0136193630951183
5	C	26	50	20120601	13	1794	35.64	-0.0416997132321674	0.0148621400326063
5	C	26	50	20120601	13	1796	35.68	-0.0430676537267796	0.0161387788996318
5	C	26	50	20120601	13	1798	35.72	-0.0441888210258256	0.0173975916047035
5	C	26	50	20120601	13	1800	35.76	-0.0458736514244266	0.0176137470766444
5	C	26	50	20120601	13	1802	35.8	-0.0475787121480373	0.0182684431032094
5	C	26	50	20120601	13	1804	35.84	-0.0476303380141318	0.0179315703615843
5	C	26	50	20120601	13	1806	35.88	-0.0475517501664707	0.0185130525520253
5	C	26	50	20120601	13	1808	35.92	-0.0480829853490405	0.0179763019365622
5	C	26	50	20120601	13	1810	35.96	-0.0481001609727555	0.0181076187368963
5	C	26	50	20120601	13	1812	36	-0.0495068155636378	0.0181885753922744
5	C	26	50	20120601	13	1814	36.04	-0.0502759638938056	0.0166697524526925
5	C	26	50	20120601	13	1816	36.08	-0.0515084722266172	0.015798999949136
5	C	26	50	20120601	13	1818	36.12	-0.0529276426075264	0.0147145739184405
5	C	26	50	20120601	13	1820	36.16	-0.0541832379767437	0.0142380688007345
5	C	26	50	20120601	13	1822	36.2	-0.0558752030827669	0.0124101977713673
5	C	26	50	20120601	13	1824	36.24	-0.0565743195573261	0.0116779886994486
5	C	26	50	20120601	13	1826	36.28	-0.0577312169620254	0.0110190358900609
5	C	26	50	20120601	13	1828	36.32	-0.0584183126213043	0.0098388039615824
5	C	26	50	20120601	13	1830	36.36	-0.0596669924862017	0.0085587285556004
5	C	26	50	20120601	13	1832	36.4	-0.0607141469184608	0.0082411669001695
5	C	26	50	20120601	13	1834	36.44	-0.0602427895381219	0.0086176305504732
5	C	26	50	20120601	13	1836	36.48	-0.0605291677845024	0.008029883393951
5	C	26	50	20120601	13	1838	36.52	-0.0604874484844124	0.0076094377018575
5	C	26	50	20120601	13	1840	36.56	-0.0601280968182134	0.0061255034108594
5	C	26	50	20120601	13	1842	36.6	-0.0597116816347726	0.0061275540205248
5	C	26	50	20120601	13	1844	36.64	-0.0595208335145304	0.0053585753959844
5	C	26	50	20120601	13	1846	36.68	-0.0586658707053977	0.005891663198321
5	C	26	50	20120601	13	1848	36.72	-0.0580622843569769	0.0051226138631025
5	C	26	50	20120601	13	1850	36.76	-0.0576436064318363	0.0045349374172584
5	C	26	50	20120601	13	1852	36.8	-0.0573558139718934	0.0024772566840055
5	C	26	50	20120601	13	1854	36.84	-0.0569100538570334	0.0027073492306036
5	C	26	50	20120601	13	1856	36.88	-0.0563989570755918	0.0016126065119706
5	C	26	50	20120601	13	1858	36.92	-0.0559297210155964	0.000470346217641800
5	C	26	50	20120601	13	1860	36.96	-0.0555835922462056	0.0002913774913235
5	C	26	50	20120601	13	1862	37	-0.0549717327484449	-0.000226578225895601
5	C	26	50	20120601	13	1864	37.04	-0.0550615353096555	-0.0013628988232624
5	C	26	50	20120601	13	1866	37.08	-0.0549231545125773	-0.00203217539165547
5	C	26	50	20120601	13	1868	37.12	-0.0547183763887457	-0.00332957491377655
5	C	26	50	20120601	13	1870	37.16	-0.0543358316201238	-0.00266362174725506
5	C	26	50	20120601	13	1872	37.2	-0.0543411349209827	-0.0048531778951992
5	C	26	50	20120601	13	1874	37.24	-0.0544445846430703	-0.00681052017620169
5	C	26	50	20120601	13	1876	37.28	-0.0544720203861803	-0.00747039222440497
5	C	26	50	20120601	13	1878	37.32	-0.0546736872401747	-0.00821879404161281
5	C	26	50	20120601	13	1880	37.36	-0.0549660758941954	-0.00935122555168307
5	C	26	50	20120601	13	1882	37.4	-0.0549859455947467	-0.00954758910481857
5	C	26	50	20120601	13	1884	37.44	-0.0552452416514078	-0.0102935160482923
5	C	26	50	20120601	13	1886	37.48	-0.0555584192447953	-0.0123487219078110
5	C	26	50	20120601	13	1888	37.52	-0.0556190890066211	-0.0131432270871522
5	C	26	50	20120601	13	1890	37.56	-0.0556310391112232	-0.0130064019249926
5	C	26	50	20120601	13	1892	37.6	-0.0553458629463707	-0.0144796589035948
5	C	26	50	20120601	13	1894	37.64	-0.0547299729399572	-0.0141261055130015
5	C	26	50	20120601	13	1896	37.68	-0.0542482210899348	-0.0139496823710954
5	C	26	50	20120601	13	1898	37.72	-0.0543022440480174	-0.0134175138075744
5	C	26	50	20120601	13	1900	37.76	-0.0541036177531821	-0.0128643441726522
5	C	26	50	20120601	13	1902	37.8	-0.0537022639441807	-0.0120754958475605
5	C	26	50	20120601	13	1904	37.84	-0.0535254165382059	-0.0113380541854610
5	C	26	50	20120601	13	1906	37.88	-0.0528140671163322	-0.0115268516960378
5	C	26	50	20120601	13	1908	37.92	-0.0517971061436297	-0.0106979811271310
5	C	26	50	20120601	13	1910	37.96	-0.0509072829701846	-0.0105855511489223
5	C	26	50	20120601	13	1912	38	-0.0496658155944554	-0.0100335128848500
5	C	26	50	20120601	13	1914	38.04	-0.0482126404484389	-0.00716909402494139
5	C	26	50	20120601	13	1916	38.08	-0.0478324291321949	-0.00733816325632309
5	C	26	50	20120601	13	1918	38.12	-0.0472519651755188	-0.00612455588777262
5	C	26	50	20120601	13	1920	38.16	-0.0464595813165212	-0.00532297964061955
5	C	26	50	20120601	13	1922	38.2	-0.0457581313895841	-0.00525453170420069
5	C	26	50	20120601	13	1924	38.24	-0.0443229874664879	-0.00430573582520459
5	C	26	50	20120601	13	1926	38.28	-0.0432536298812995	-0.00465851139833855
5	C	26	50	20120601	13	1928	38.32	-0.0417932422461149	-0.00497055762087617
5	C	26	50	20120601	13	1930	38.36	-0.0409432998951287	-0.00582134849999983
5	C	26	50	20120601	13	1932	38.4	-0.0403544213677566	-0.00525806723810662
5	C	26	50	20120601	13	1934	38.44	-0.0395569463399344	-0.00672658660127485
5	C	26	50	20120601	13	1936	38.48	-0.0396358594567148	-0.00643370297250738
5	C	26	50	20120601	13	1938	38.52	-0.0387113880509915	-0.00840313677946815
5	C	26	50	20120601	13	1940	38.56	-0.0380176455879694	-0.00928228264051738
5	C	26	50	20120601	13	1942	38.6	-0.0370104426888473	-0.00944223019442178
5	C	26	50	20120601	13	1944	38.64	-0.0363697332344141	-0.0105296897132086
5	C	26	50	20120601	13	1946	38.68	-0.0357129017453699	-0.0122616063523688
5	C	26	50	20120601	13	1948	38.72	-0.0352385038058719	-0.0130646675237623
5	C	26	50	20120601	13	1950	38.76	-0.0344386953256718	-0.0132227058893575
5	C	26	50	20120601	13	1952	38.8	-0.0336382504493686	-0.0143642590769051
5	C	26	50	20120601	13	1954	38.84	-0.0333412656012703	-0.0151494304467346
5	C	26	50	20120601	13	1956	38.88	-0.0324845350251846	-0.0154288790466596
5	C	26	50	20120601	13	1958	38.92	-0.0321293765021981	-0.0157805020357402
5	C	26	50	20120601	13	1960	38.96	-0.0316979989392674	-0.0158878832715312
5	C	26	50	20120601	13	1962	39	-0.03139706843533	-0.0165085674619211
5	C	26	50	20120601	13	1964	39.04	-0.0313352248762475	-0.0165497635029931
5	C	26	50	20120601	13	1966	39.08	-0.0317873984496128	-0.0170333750438500
5	C	26	50	20120601	13	1968	39.12	-0.0321755081486027	-0.0170997935838068
5	C	26	50	20120601	13	1970	39.16	-0.0322213003837523	-0.0171722296024716
5	C	26	50	20120601	13	1972	39.2	-0.0328302041751677	-0.0166501585237859
5	C	26	50	20120601	13	1974	39.24	-0.0333503024259338	-0.0181511128750072
5	C	26	50	20120601	13	1976	39.28	-0.0341626408382965	-0.0174247586472367
5	C	26	50	20120601	13	1978	39.32	-0.0344594842650387	-0.0177592201547380
5	C	26	50	20120601	13	1980	39.36	-0.0352053404978342	-0.0179710693463814
5	C	26	50	20120601	13	1982	39.4	-0.0347426593177004	-0.0194973805467760
5	C	26	50	20120601	13	1984	39.44	-0.0349284304112538	-0.0189410854998810
5	C	26	50	20120601	13	1986	39.48	-0.034580159108316	-0.0201354807771866
5	C	26	50	20120601	13	1988	39.52	-0.0331636403778362	-0.0209143306123923
5	C	26	50	20120601	13	1990	39.56	-0.0324898241839079	-0.0210764843394540
5	C	26	50	20120601	13	1992	39.6	-0.0317508056736864	-0.0214862739323551
5	C	26	50	20120601	13	1994	39.64	-0.0311613614608893	-0.022097638455369
5	C	26	50	20120601	13	1996	39.68	-0.030556290188228	-0.024246606674073
5	C	26	50	20120601	13	1998	39.72	-0.0297767827437157	-0.024148736024489
5	C	26	50	20120601	13	2000	39.76	-0.0293650585066614	-0.025613907944155
5	C	26	50	20120601	13	2002	39.8	-0.0284947953209974	-0.0270369872113507
5	C	26	50	20120601	13	2004	39.84	-0.0276302186880677	-0.0286617036340559
5	C	26	50	20120601	13	2006	39.88	-0.0269178368902935	-0.0304172093554365
5	C	26	50	20120601	13	2008	39.92	-0.0267639987389786	-0.0306902657100595
5	C	26	50	20120601	13	2010	39.96	-0.0261786557455124	-0.0324144748853047
5	C	26	50	20120601	13	2012	40	-0.0253016807022814	-0.0337529078139381
5	C	26	50	20120601	13	2014	40.04	-0.0246473453001748	-0.0335717258433946
5	C	26	50	20120601	13	2016	40.08	-0.0236524460590453	-0.0327503506063683
5	C	26	50	20120601	13	2018	40.12	-0.0236275629714154	-0.0330395502088058
5	C	26	50	20120601	13	2020	40.16	-0.0229978490274297	-0.0327899061597079
5	C	26	50	20120601	13	2022	40.2	-0.0221864369249503	-0.0324157830328499
5	C	26	50	20120601	13	2024	40.24	-0.0220538756166813	-0.0326647341173023
5	C	26	50	20120601	13	2026	40.28	-0.0210868929512730	-0.0336276155633796
5	C	26	50	20120601	13	2028	40.32	-0.0211233089505041	-0.0331512377248942
5	C	26	50	20120601	13	2030	40.36	-0.0210562752276477	-0.0332998715702997
5	C	26	50	20120601	13	2032	40.4	-0.0209454008843576	-0.033246414297642
5	C	26	50	20120601	13	2034	40.44	-0.0213575734271112	-0.0339465207216948
5	C	26	50	20120601	13	2036	40.48	-0.0212881355411987	-0.0340629104978781
5	C	26	50	20120601	13	2038	40.52	-0.0220215466946454	-0.0355995949547527
5	C	26	50	20120601	13	2040	40.56	-0.0223268046920836	-0.0362319605491678
5	C	26	50	20120601	13	2042	40.6	-0.0222092128343723	-0.0362173234387972
5	C	26	50	20120601	13	2044	40.64	-0.0222090714130161	-0.0360958424937894
5	C	26	50	20120601	13	2046	40.68	-0.0218618819834535	-0.0356649316213343
5	C	26	50	20120601	13	2048	40.72	-0.0215341379903735	-0.0364498908591295
5	C	26	50	20120601	13	2050	40.76	-0.0209589066238783	-0.035500882848099
5	C	26	50	20120601	13	2052	40.8	-0.0208287282654618	-0.036697519653901
5	C	26	50	20120601	13	2054	40.84	-0.0198245659254988	-0.0360647297954172
5	C	26	50	20120601	13	2056	40.88	-0.0189338235132381	-0.0357359958528436
5	C	26	50	20120601	13	2058	40.92	-0.0181549453937611	-0.0367646240874356
5	C	26	50	20120601	13	2060	40.96	-0.0178780423782485	-0.0356489510080795
5	C	26	50	20120601	13	2062	41	-0.0174070385513001	-0.0348164741945886
5	C	26	50	20120601	13	2064	41.04	-0.0167956740282862	-0.0347375610778081
5	C	26	50	20120601	13	2066	41.08	-0.0159221850214865	-0.0341811387516925
5	C	26	50	20120601	13	2068	41.12	-0.0150975570932667	-0.0340472127273357
5	C	26	50	20120601	13	2070	41.16	-0.0142078046304997	-0.0336753452711097
5	C	26	50	20120601	13	2072	41.2	-0.0128271079295549	-0.0339769970239639
5	C	26	50	20120601	13	2074	41.24	-0.0129209409994183	-0.0343037510675502
5	C	26	50	20120601	13	2076	41.28	-0.012598358885841	-0.0338067964217323
5	C	26	50	20120601	13	2078	41.32	-0.0125456794306426	-0.0343267320379388
5	C	26	50	20120601	13	2080	41.36	-0.0127995307650886	-0.0347078625929983
5	C	26	50	20120601	13	2082	41.4	-0.0124761708340520	-0.0347824623584135
5	C	26	50	20120601	13	2084	41.44	-0.0127177892211834	-0.0353675932198454
5	C	26	50	20120601	13	2086	41.48	-0.0129478110571034	-0.0353905741902339
5	C	26	50	20120601	13	2088	41.52	-0.0128413207758567	-0.0353023272639418
5	C	26	50	20120601	13	2090	41.56	-0.0128679079908293	-0.035905489348294
5	C	26	50	20120601	13	2092	41.6	-0.0133913791409417	-0.0358987718338727
5	C	26	50	20120601	13	2094	41.64	-0.0136375230114728	-0.0366393247658094
5	C	26	50	20120601	13	2096	41.68	-0.0136700499234073	-0.0359080349327062
5	C	26	50	20120601	13	2098	41.72	-0.0139238305471752	-0.0364552648706665
5	C	26	50	20120601	13	2100	41.76	-0.0140788990642894	-0.0372734581271775
5	C	26	50	20120601	13	2102	41.8	-0.0147691059934056	-0.0379366535772523
5	C	26	50	20120601	13	2104	41.84	-0.0146078856472951	-0.0379339665714838
5	C	26	50	20120601	13	2106	41.88	-0.0142019356442159	-0.0389553823169078
5	C	26	50	20120601	13	2108	41.92	-0.0140187949878885	-0.0388606300082288
5	C	26	50	20120601	13	2110	41.96	-0.0135593877121516	-0.0399694441518074
5	C	26	50	20120601	13	2112	42	-0.0132867273373261	-0.0417138765809946
5	C	26	50	20120601	13	2114	42.04	-0.0136653123079734	-0.042389304978384
5	C	26	50	20120601	13	2116	42.08	-0.0136884346997182	-0.0432561471814406
5	C	26	50	20120601	13	2118	42.12	-0.0132470586469015	-0.0431438586245882
5	C	26	50	20120601	13	2120	42.16	-0.0135831464999995	-0.0425181398339162
5	C	26	50	20120601	13	2122	42.2	-0.0132141074708983	-0.0414196494493429
5	C	26	50	20120601	13	2124	42.24	-0.0127472755739589	-0.0419755768007118
5	C	26	50	20120601	13	2126	42.28	-0.0123861561408069	-0.0405041582997407
5	C	26	50	20120601	13	2128	42.32	-0.0121096066786849	-0.0409228362248812
5	C	26	50	20120601	13	2130	42.36	-0.0121242437890554	-0.0399968798949175
5	C	26	50	20120601	13	2132	42.4	-0.0119582858275109	-0.0394667619410619
5	C	26	50	20120601	13	2134	42.44	-0.0112471485376716	-0.0386109506037918
5	C	26	50	20120601	13	2136	42.48	-0.0108754932134800	-0.0382067683676656
5	C	26	50	20120601	13	2138	42.52	-0.0111223441907922	-0.0386567004125346
5	C	26	50	20120601	13	2140	42.56	-0.0109942871527193	-0.0385917172993435
5	C	26	50	20120601	13	2142	42.6	-0.0109367286607307	-0.0389299971834632
5	C	26	50	20120601	13	2144	42.64	-0.0110917264671668	-0.0390005664402256
5	C	26	50	20120601	13	2146	42.68	-0.0111159802297615	-0.0383319969786137
5	C	26	50	20120601	13	2148	42.72	-0.0110946963156478	-0.0381890906981359
5	C	26	50	20120601	13	2150	42.76	-0.0110140154319144	-0.03805325548547
5	C	26	50	20120601	13	2152	42.8	-0.0112071262938565	-0.0382351940602693
5	C	26	50	20120601	13	2154	42.84	-0.0114615433137274	-0.0375539673872742
5	C	26	50	20120601	13	2156	42.88	-0.0110903829642826	-0.0371634323120248
5	C	26	50	20120601	13	2158	42.92	-0.0111345771381067	-0.0367249553970111
5	C	26	50	20120601	13	2160	42.96	-0.0109098586030457	-0.035661749640819
5	C	26	50	20120601	13	2162	43	-0.0105642248084017	-0.0361135908739972
5	C	26	50	20120601	13	2164	43.04	-0.0102090450722117	-0.0347925032747063
5	C	26	50	20120601	13	2166	43.08	-0.0095283840846415	-0.0339277116813152
5	C	26	50	20120601	13	2168	43.12	-0.00910079661405798	-0.0324281503304529
5	C	26	50	20120601	13	2170	43.16	-0.00814166990498874	-0.0312957824599929
5	C	26	50	20120601	13	2172	43.2	-0.0075287285338528	-0.0296805879372032
5	C	26	50	20120601	13	2174	43.24	-0.00650820374297313	-0.0289120760031384
5	C	26	50	20120601	13	2176	43.28	-0.00496847872693942	-0.0292399614175746
5	C	26	50	20120601	13	2178	43.32	-0.0038486407886421	-0.0284690099651147
5	C	26	50	20120601	13	2180	43.36	-0.0027988134927501	-0.028855599384525
5	C	26	50	20120601	13	2182	43.4	-0.0016838333780395	-0.0280009759866473
5	C	26	50	20120601	13	2184	43.44	-0.0009138860172089	-0.0290830827071006
5	C	26	50	20120601	13	2186	43.48	0.000165448844662099	-0.0289150670648228
5	C	26	50	20120601	13	2188	43.52	0.000367122769724299	-0.0292919479081274
5	C	26	50	20120601	13	2190	43.56	0.000339991082530199	-0.0282567223672669
5	C	26	50	20120601	13	2192	43.6	0.000338492016153998	-0.0282005215202982
5	C	26	50	20120601	13	2194	43.64	4.72347329839862e-06	-0.0274808423805421
5	C	26	50	20120601	13	2196	43.68	-9.9518208384202e-05	-0.0276820991126035
5	C	26	50	20120601	13	2198	43.72	-0.000130031987312700	-0.0266297495668229
5	C	26	50	20120601	13	2200	43.76	-0.000828884711042501	-0.0262430519600751
5	C	26	50	20120601	13	2202	43.8	-0.0008830844458204	-0.0260226114210402
5	C	26	50	20120601	13	2204	43.84	-0.0009933294640752	-0.0239617557783398
5	C	26	50	20120601	13	2206	43.88	-0.0010018783850597	-0.0229550407828967
5	C	26	50	20120601	13	2208	43.92	-0.0006960476311287	-0.0213935298069346
5	C	26	50	20120601	13	2210	43.96	-0.000732951534038902	-0.0201502875931846
5	C	26	50	20120601	13	2212	44	-0.000628950268662002	-0.0187046219211844
5	C	26	50	20120601	13	2214	44.04	-0.000687074446075502	-0.0186981165387975
5	C	26	50	20120601	13	2216	44.08	-0.0012495708194416	-0.0174048818756176
5	C	26	50	20120601	13	2218	44.12	-0.0017750642949482	-0.0162886148265652
5	C	26	50	20120601	13	2220	44.16	-0.0029132162988782	-0.0158445446969123
5	C	26	50	20120601	13	2222	44.2	-0.0029366993150814	-0.0153623049432109
5	C	26	50	20120601	13	2224	44.24	-0.0034704164424532	-0.0147551901319519
5	C	26	50	20120601	13	2226	44.28	-0.003336207575384	-0.0144759536640613
5	C	26	50	20120601	13	2228	44.32	-0.0033541115190837	-0.0143178021613811
5	C	26	50	20120601	13	2230	44.36	-0.0034857818728084	-0.0147398812701392
5	C	26	50	20120601	13	2232	44.4	-0.0033783582106105	-0.0136045223379948
5	C	26	50	20120601	13	2234	44.44	-0.0033413482416832	-0.0132529488463889
5	C	26	50	20120601	13	2236	44.48	-0.0035213281306987	-0.0129216056797927
5	C	26	50	20120601	13	2238	44.52	-0.0038391302024351	-0.0134789896711308
5	C	26	50	20120601	13	2240	44.56	-0.00402275876244148	-0.0133287082669252
5	C	26	50	20120601	13	2242	44.6	-0.00437062701451401	-0.0138208545866310
5	C	26	50	20120601	13	2244	44.64	-0.00434510753078099	-0.0137107934161394
5	C	26	50	20120601	13	2246	44.68	-0.00440049520495133	-0.0136318873704268
5	C	26	50	20120601	13	2248	44.72	-0.00445465958439022	-0.0133690699219954
5	C	26	50	20120601	13	2250	44.76	-0.00444615308981254	-0.0133308932268791
5	C	26	50	20120601	13	2252	44.8	-0.00499785901369772	-0.0137393534590315
5	C	26	50	20120601	13	2254	44.84	-0.00512041476101297	-0.0134021342350836
5	C	26	50	20120601	13	2256	44.88	-0.00539830065495148	-0.0141175070945423
5	C	26	50	20120601	13	2258	44.92	-0.00588283850569175	-0.0136060426175744
5	C	26	50	20120601	13	2260	44.96	-0.00623439785516207	-0.0144662804432947
5	C	26	50	20120601	13	2262	45	-0.00676119947821386	-0.0142416255478439
5	C	26	50	20120601	13	2264	45.04	-0.00767112569744815	-0.0146094837086206
5	C	26	50	20120601	13	2266	45.08	-0.00797469370967935	-0.0156040223252917
5	C	26	50	20120601	13	2268	45.12	-0.00892033235689746	-0.0151400011778075
5	C	26	50	20120601	13	2270	45.16	-0.0101851236498041	-0.0155748046730930
5	C	26	50	20120601	13	2272	45.2	-0.0111854518446675	-0.0143427260490724
5	C	26	50	20120601	13	2274	45.24	-0.0113526884674044	-0.0150475618154098
5	C	26	50	20120601	13	2276	45.28	-0.0118102671650052	-0.0154563784293799
5	C	26	50	20120601	13	2278	45.32	-0.0124646449935186	-0.0152705861226232
5	C	26	50	20120601	13	2280	45.36	-0.0126003812112352	-0.0161891743999270
5	C	26	50	20120601	13	2282	45.4	-0.0129579014708709	-0.0161362474573552
5	C	26	50	20120601	13	2284	45.44	-0.0136261315212278	-0.0156364785265481
5	C	26	50	20120601	13	2286	45.48	-0.0141749948758526	-0.0141409264711351
5	C	26	50	20120601	13	2288	45.52	-0.0143769304304239	-0.0146367780303744
5	C	26	50	20120601	13	2290	45.56	-0.0145700130080947	-0.0138999869065136
5	C	26	50	20120601	13	2292	45.6	-0.0145707625412828	-0.0142382667906333
5	C	26	50	20120601	13	2294	45.64	-0.0148721173092888	-0.0143412356801097
5	C	26	50	20120601	13	2296	45.68	-0.0148742527717680	-0.0140676419243330
5	C	26	50	20120601	13	2298	45.72	-0.0152235005891707	-0.0136789516906758
5	C	26	50	20120601	13	2300	45.76	-0.0153845194098486	-0.0138627039943688
5	C	26	50	20120601	13	2302	45.8	-0.0151177103436373	-0.0137161101520271
5	C	26	50	20120601	13	2304	45.84	-0.0146446693420524	-0.0137524561476869
5	C	26	50	20120601	13	2306	45.88	-0.0138428668207293	-0.0137593999362781
5	C	26	50	20120601	13	2308	45.92	-0.0131471017494703	-0.0122407605616167
5	C	26	50	20120601	13	2310	45.96	-0.0124558839404997	-0.0118215243049617
5	C	26	50	20120601	13	2312	46	-0.0115826282789378	-0.0106211751885585
5	C	26	50	20120601	13	2314	46.04	-0.0106713373436158	-0.0105558668062481
5	C	26	50	20120601	13	2316	46.08	-0.00990431740485932	-0.00913601760282895
5	C	26	50	20120601	13	2318	46.12	-0.00878989449029232	-0.00754367818542071
5	C	26	50	20120601	13	2320	46.16	-0.008281862168219	-0.00585221243820642
5	C	26	50	20120601	13	2322	46.2	-0.00688174987069767	-0.00496035124159653
5	C	26	50	20120601	13	2324	46.24	-0.00677566565259114	-0.00430257628825848
5	C	26	50	20120601	13	2326	46.28	-0.00698794033866914	-0.00506192288807329
5	C	26	50	20120601	13	2328	46.32	-0.00693029699386681	-0.00609967280014267
5	C	26	50	20120601	13	2330	46.36	-0.00661526324517868	-0.00551474346414344
5	C	26	50	20120601	13	2332	46.4	-0.00690564937279499	-0.00561960174293915
5	C	26	50	20120601	13	2334	46.44	-0.00684764328221392	-0.00582052825613365
5	C	26	50	20120601	13	2336	46.48	-0.00646946843349973	-0.00641970225823989
5	C	26	50	20120601	13	2338	46.52	-0.00607141681316639	-0.00634590152348745
5	C	26	50	20120601	13	2340	46.56	-0.00489641040380089	-0.00715916624573353
5	C	26	50	20120601	13	2342	46.6	-0.00411316943548399	-0.00711101934500254
5	C	26	50	20120601	13	2344	46.64	-0.0031804955910989	-0.00831844660028544
5	C	26	50	20120601	13	2346	46.68	-0.0019982201240228	-0.00834137807319932
5	C	26	50	20120601	13	2348	46.72	-0.00132396552389020	-0.00875485169243034
5	C	26	50	20120601	13	2350	46.76	6.73802051792995e-05	-0.00841703849878628
5	C	26	50	20120601	13	2352	46.8	0.0009103858386421	-0.00901934498393317
5	C	26	50	20120601	13	2354	46.84	0.0012095839309656	-0.00876869684320598
5	C	26	50	20120601	13	2356	46.88	0.0010890292958411	-0.00967104287774594
5	C	26	50	20120601	13	2358	46.92	0.0009972751199143	-0.00951692188371852
5	C	26	50	20120601	13	2360	46.96	0.0008793014245411	-0.0102467692189880
5	C	26	50	20120601	13	2362	47	0.000735185991467498	-0.0106095079266689
5	C	26	50	20120601	13	2364	47.04	0.0006159607170916	-0.012787715010775
5	C	26	50	20120601	13	2366	47.08	0.000767338136808099	-0.0131344236077264
5	C	26	50	20120601	13	2368	47.12	0.000226967134625299	-0.0144770779638434
5	C	26	50	20120601	13	2370	47.16	-0.000261947707090503	-0.0141152019264356
5	C	26	50	20120601	13	2372	47.2	-0.000509215877403602	-0.0156071194529933
5	C	26	50	20120601	13	2374	47.24	-0.000635483935320102	-0.0157864205194987
5	C	26	50	20120601	13	2376	47.28	-0.000819812531039802	-0.0154917549816427
5	C	26	50	20120601	13	2378	47.32	-0.0009041632989676	-0.0156691610019746
5	C	26	50	20120601	13	2380	47.36	-0.000708365431257001	-0.0154170774344816
5	C	26	50	20120601	13	2382	47.4	-0.0007401357389357	-0.0150484838826525
5	C	26	50	20120601	13	2384	47.44	-0.0010287343006092	-0.0156441082087171
5	C	26	50	20120601	13	2386	47.48	-0.000696026417925301	-0.0152145266970107
5	C	26	50	20120601	13	2388	47.52	-0.000741062048819102	-0.0158383999389838
5	C	26	50	20120601	13	2390	47.56	-0.000813787981264101	-0.0153632595373655
5	C	26	50	20120601	13	2392	47.6	-0.000886471487302302	-0.0148886423947652
5	C	26	50	20120601	13	2394	47.64	-0.000362844773698003	-0.0154946894747846
5	C	26	50	20120601	13	2396	47.68	-0.000379186011411202	-0.0158355927250625
5	C	26	50	20120601	13	2398	47.72	-0.000404175165058401	-0.0153533034738863
5	C	26	50	20120601	13	2400	47.76	-0.0004259823381902	-0.0154878234679393
5	C	26	50	20120601	13	2402	47.8	-0.000423910515321303	-0.0158223344729152
5	C	26	50	20120601	13	2404	47.84	-0.000425070170442403	-0.0155398028874243
5	C	26	50	20120601	13	2406	47.88	-0.0003907684204871	-0.0147307949480010
5	C	26	50	20120601	13	2408	47.92	-0.000273812958878801	-0.0155197846944489
5	C	26	50	20120601	13	2410	47.96	-0.0003194072041297	-0.0158763645020657
5	C	26	50	20120601	13	2412	48	-0.0003489713386511	-0.0152519962853458
5	C	26	50	20120601	13	2414	48.04	-4.71074537626015e-05	-0.0160626942099761
5	C	26	50	20120601	13	2416	48.08	-0.000288061160519701	-0.0154143904287131
5	C	26	50	20120601	13	2418	48.12	-9.48583746961003e-05	-0.0159110410186151
5	C	26	50	20120601	13	2420	48.16	-0.000168821744008202	-0.0149848725566169
5	C	26	50	20120601	13	2422	48.2	9.18107444693e-05	-0.0151376146924210
5	C	26	50	20120601	13	2424	48.24	2.56821182926976e-05	-0.0153078294367882
5	C	26	50	20120601	13	2426	48.28	-3.21521453405006e-05	-0.0150276666590143
5	C	26	50	20120601	13	2428	48.32	-8.86287639539005e-05	-0.0159147109028094
5	C	26	50	20120601	13	2430	48.36	-7.30370594286996e-05	-0.0154779663994095
5	C	26	50	20120601	13	2432	48.4	-1.69776338162023e-05	-0.0150461504302745
5	C	26	50	20120601	13	2434	48.44	-0.000359896138420503	-0.0150294344259673
5	C	26	50	20120601	13	2436	48.48	-0.000119677822715800	-0.0150778570983429
5	C	26	50	20120601	13	2438	48.52	-0.000124761920472501	-0.0151484192840376
5	C	26	50	20120601	13	2440	48.56	-0.000180552645508102	-0.0145672482205803
5	C	26	50	20120601	13	2442	48.6	-0.000185841804231403	-0.0153376269165474
5	C	26	50	20120601	13	2444	48.64	-0.000300279965698601	-0.0148177902952903
5	C	26	50	20120601	13	2446	48.68	-6.36608235102011e-05	-0.0147798681586153
5	C	26	50	20120601	13	2448	48.72	-6.05636958086013e-05	-0.0153981764702204
5	C	26	50	20120601	13	2450	48.76	-0.000201263803129102	-0.0161887077094514
5	C	26	50	20120601	13	2452	48.8	-0.000359464803284002	-0.0155903044537366
5	C	26	50	20120601	13	2454	48.84	-0.000341864915500201	-0.0162891451566511
5	C	26	50	20120601	13	2456	48.88	-0.000320361798284301	-0.0153776774446338
5	C	26	50	20120601	13	2458	48.92	-0.000311763379825102	-0.0152635786944216
5	C	26	50	20120601	13	2460	48.96	-0.000303115463891203	-0.0151748862908574
5	C	26	50	20120601	13	2462	49	-0.000383018530165303	-0.0144366668112986
5	C	26	50	20120601	13	2464	49.04	-0.000154587684503001	-0.0145868209362836
5	C	26	50	20120601	13	2466	49.08	-0.000443766073737001	-0.0148470079474890
5	C	26	50	20120601	13	2468	49.12	-0.000298123290016002	-0.0150737275947408
5	C	26	50	20120601	13	2470	49.16	-0.0001161210756064	-0.0155057769091136
5	C	26	50	20120601	13	2472	49.2	-0.000225043804180401	-0.0152361146670403
5	C	26	50	20120601	13	2474	49.24	-0.000177957563621201	-0.0152358388953956
5	C	26	50	20120601	13	2476	49.28	-0.000353023060507301	-0.0147906303238250
5	C	26	50	20120601	13	2478	49.32	-0.000275205959237801	-0.0136685579280991
5	C	26	50	20120601	13	2480	49.36	-0.000248696526011102	-0.0143662672601637
5	C	26	50	20120601	13	2482	49.4	3.99091067301988e-05	-0.0138628425872979
5	C	26	50	20120601	13	2484	49.44	0.000381830590773	-0.0146675654596273
5	C	26	50	20120601	13	2486	49.48	0.000118016121780098	-0.0144711948354239
5	C	26	50	20120601	13	2488	49.52	5.88242131269977e-05	-0.0142950616072982
5	C	26	50	20120601	13	2490	49.56	2.98540483016987e-05	-0.0147290625363871
5	C	26	50	20120601	13	2492	49.6	-8.1444559057002e-05	-0.0146324717500770
5	C	26	50	20120601	13	2494	49.64	0.000212372450661597	-0.0145811923663053
5	C	26	50	20120601	13	2496	49.68	0.000245012499681199	-0.0146409004629087
5	C	26	50	20120601	13	2498	49.72	1.61715320857979e-05	-0.0140690137114885
5	C	26	50	20120601	13	2500	49.76	-0.000186506484605702	-0.0142779142678544
5	C	26	50	20120601	13	2502	49.8	-0.000638496210208003	-0.0137812495358168
5	C	26	50	20120601	13	2504	49.84	-0.0013023775538606	-0.0130505748856133
5	C	26	50	20120601	13	2506	49.88	-0.0017829061091515	-0.0122928887563685
5	C	26	50	20120601	13	2508	49.92	-0.0021401081707357	-0.0128314919915983
5	C	26	50	20120601	13	2510	49.96	-0.0029452199517947	-0.0114432292480947
5	C	26	50	20120601	13	2512	50	-0.0038224566245348	-0.0111502183401066
5	C	26	50	20120601	13	2514	50.04	-0.00497129301192854	-0.0113395249675659
5	C	26	50	20120601	13	2516	50.08	-0.00597363808746391	-0.0107791923409502
5	C	26	50	20120601	13	2518	50.12	-0.00661805985249827	-0.0108284281861243
5	C	26	50	20120601	13	2520	50.16	-0.00760986196592615	-0.0112603714344799
5	C	26	50	20120601	13	2522	50.2	-0.00948622637834715	-0.0117260436762981
5	C	26	50	20120601	13	2524	50.24	-0.0105560789382824	-0.0125812469017363
5	C	26	50	20120601	13	2526	50.28	-0.0117001600325727	-0.0123025301573300
5	C	26	50	20120601	13	2528	50.32	-0.0143855394554848	-0.0128066053684344
5	C	26	50	20120601	13	2530	50.36	-0.0149766849671975	-0.0113589993954266
5	C	26	50	20120601	13	2532	50.4	-0.0156135498820613	-0.0109082916544186
5	C	26	50	20120601	13	2534	50.44	-0.0158436721271442	-0.0102963062916508
5	C	26	50	20120601	13	2536	50.48	-0.0157147855113956	-0.00956790626254106
5	C	26	50	20120601	13	2538	50.52	-0.0153972848085693	-0.00886993968502948
5	C	26	50	20120601	13	2540	50.56	-0.0155678842190255	-0.00899927234373563
5	C	26	50	20120601	13	2542	50.6	-0.0147811975193639	-0.00493503257618936
5	C	26	50	20120601	13	2544	50.64	-0.0148889393796133	-0.00486840190419815
5	C	26	50	20120601	13	2546	50.68	-0.0151078667101364	-0.00531974109156172
5	C	26	50	20120601	13	2548	50.72	-0.0148169064118138	-0.00591072679714181
5	C	26	50	20120601	13	2550	50.76	-0.0148774418233512	-0.00566787097314329
5	C	26	50	20120601	13	2552	50.8	-0.0147336516593969	-0.00582622753679002
5	C	26	50	20120601	13	2554	50.84	-0.0155524813120109	-0.00646383986352155
5	C	26	50	20120601	13	2556	50.88	-0.0156443981224973	-0.00699817924486079
5	C	26	50	20120601	13	2558	50.92	-0.0159807405340365	-0.0072398400583991
5	C	26	50	20120601	13	2560	50.96	-0.0165208421285357	-0.00867062749661643
5	C	26	50	20120601	13	2562	51	-0.0183231873102088	-0.00857357072693754
5	C	26	50	20120601	13	2564	51.04	-0.0195978038518401	-0.00910028042610778
5	C	26	50	20120601	13	2566	51.08	-0.021520702961531	-0.0106974154417060
5	C	26	50	20120601	13	2568	51.12	-0.0229964984534776	-0.0121080863991054
5	C	26	50	20120601	13	2570	51.16	-0.0236571978166149	-0.0129495363976495
5	C	26	50	20120601	13	2572	51.2	-0.0244136960064673	-0.0144879249818668
5	C	26	50	20120601	13	2574	51.24	-0.0246624703142244	-0.0151296809543361
5	C	26	50	20120601	13	2576	51.28	-0.0243578274996858	-0.0156461729605182
5	C	26	50	20120601	13	2578	51.32	-0.023641408122191	-0.0167003065367077
5	C	26	50	20120601	13	2580	51.36	-0.0230765217279045	-0.0173704104200347
5	C	26	50	20120601	13	2582	51.4	-0.0221846408737261	-0.0182412194921338
5	C	26	50	20120601	13	2584	51.44	-0.0211097791693529	-0.0193855190824195
5	C	26	50	20120601	13	2586	51.48	-0.0204647945473207	-0.0209247109399401
5	C	26	50	20120601	13	2588	51.52	-0.0195569260088197	-0.0219956383021828
5	C	26	50	20120601	13	2590	51.56	-0.0191481687918192	-0.0226200630874452
5	C	26	50	20120601	13	2592	51.6	-0.0180527684638797	-0.0241602335807511
5	C	26	50	20120601	13	2594	51.64	-0.0173043100781293	-0.025313722730765
5	C	26	50	20120601	13	2596	51.68	-0.0164048773235279	-0.0250249332502607
5	C	26	50	20120601	13	2598	51.72	-0.0150619471957662	-0.0253619332711063
5	C	26	50	20120601	13	2600	51.76	-0.0142918796267828	-0.0261823468429102
5	C	26	50	20120601	13	2602	51.8	-0.0121976697572138	-0.0273102811538521
5	C	26	50	20120601	13	2604	51.84	-0.0116905964133572	-0.0265620843976108
5	C	26	50	20120601	13	2606	51.88	-0.0107520747958917	-0.0267765710975482
5	C	26	50	20120601	13	2608	51.92	-0.00995575942319064	-0.0275183543952841
5	C	26	50	20120601	13	2610	51.96	-0.00868631183212987	-0.0259017173746607
5	C	26	50	20120601	13	2612	52	-0.00779729476041527	-0.0249443937878835
5	C	26	50	20120601	13	2614	52.04	-0.00687493760396772	-0.0248612309593482
5	C	26	50	20120601	13	2616	52.08	-0.0051973621209417	-0.0247770498970479
5	C	26	50	20120601	13	2618	52.12	-0.00403414318161858	-0.0244790468151846
5	C	26	50	20120601	13	2620	52.16	-0.0026338949781739	-0.0250176854057535
5	C	26	50	20120601	13	2622	52.2	-0.0014050034965481	-0.0244157147963277
5	C	26	50	20120601	13	2624	52.24	-0.000341591265175901	-0.0246771378301866
5	C	26	50	20120601	13	2626	52.28	0.000886024595816697	-0.0251464368226855
5	C	26	50	20120601	13	2628	52.32	0.000845784563112899	-0.025886146883339
5	C	26	50	20120601	13	2630	52.36	0.00104153434756230	-0.0255536426474081
5	C	26	50	20120601	13	2632	52.4	0.000571430667546398	-0.0260217664284367
5	C	26	50	20120601	13	2634	52.44	0.000202101724664897	-0.0251815185114205
5	C	26	50	20120601	13	2636	52.48	-1.48563134720267e-06	-0.0248598669503672
5	C	26	50	20120601	13	2638	52.52	2.32708841689001e-05	-0.0242384537328859
5	C	26	50	20120601	13	2640	52.56	-5.91989797209015e-05	-0.0238712036839411
5	C	26	50	20120601	13	2642	52.6	-0.000333860466737203	-0.0237931603085015
5	C	26	50	20120601	13	2644	52.64	-0.0007258521819558	-0.0224224762395782
5	C	26	50	20120601	13	2646	52.68	-0.000498227438024003	-0.0215061294907708
5	C	26	50	20120601	13	2648	52.72	-0.000637972951189902	-0.0208919577538356
5	C	26	50	20120601	13	2650	52.76	-0.000454096903810101	-0.0197584372993223
5	C	26	50	20120601	13	2652	52.8	-0.000867810939346802	-0.0182698926721109
5	C	26	50	20120601	13	2654	52.84	-0.000842751075021502	-0.0171418876504909
5	C	26	50	20120601	13	2656	52.88	-0.000560162920988101	-0.0151565863673602
5	C	26	50	20120601	13	2658	52.92	-0.000547364288248701	-0.0132255484586179
5	C	26	50	20120601	13	2660	52.96	-0.000306615642458100	-0.0121888804199238
5	C	26	50	20120601	13	2662	53	-0.0002429618900157	-0.00905167390596902
5	C	26	50	20120601	13	2664	53.04	-0.0003143584617121	-0.00823583531503941
5	C	26	50	20120601	13	2666	53.08	-0.000622501454817501	-0.00673112622681007
5	C	26	50	20120601	13	2668	53.12	-0.000738078058202501	-0.00482204398362356
5	C	26	50	20120601	13	2670	53.16	-0.000546034927500001	-0.00266111858924967
5	C	26	50	20120601	13	2672	53.2	3.94282741189994e-05	-0.00279063933835961
5	C	26	50	20120601	13	2674	53.24	0.0008568507842385	-0.0012309102714861
5	C	26	50	20120601	13	2676	53.28	0.0014921013743208	-0.0006208043985428
5	C	26	50	20120601	13	2678	53.32	0.00132820816457740	-0.0008738213469869
5	C	26	50	20120601	13	2680	53.36	0.000689535177674099	-0.0002344412533024
5	C	26	50	20120601	13	2682	53.4	0.000218163655199499	-0.000250124881709101
5	C	26	50	20120601	13	2684	53.44	-0.0005196810577652	-0.0011250493152747
5	C	26	50	20120601	13	2686	53.48	-0.00136704246900010	-0.0008295140360778
5	C	26	50	20120601	13	2688	53.52	-0.0021795010895156	-0.0003820639360107
5	C	26	50	20120601	13	2690	53.56	-0.0025338747239751	-0.000153555308602499
5	C	26	50	20120601	13	2692	53.6	-0.002671102937	-0.00168750326223391
5	C	26	50	20120601	13	2694	53.64	-0.00397731937357565	-0.0010159858724513
5	C	26	50	20120601	13	2696	53.68	-0.00445854937879352	-0.0015230083046197
5	C	26	50	20120601	13	2698	53.72	-0.00502412095955099	-0.000843451110735
5	C	26	50	20120601	13	2700	53.76	-0.00603058917472746	-0.00228003682455802
5	C	26	50	20120601	13	2702	53.8	-0.00711350128980444	-0.0010153982667161
5	C	26	50	20120601	13	2704	53.84	-0.00826433878938898	-0.0012214986802285
5	C	26	50	20120601	13	2706	53.88	-0.0101040609284089	-0.0011494020728188
5	C	26	50	20120601	13	2708	53.92	-0.0112345903212378	-0.0008884725994931
5	C	26	50	20120601	13	2710	53.96	-0.0132459060628482	-0.0006057925215782
5	C	26	50	20120601	13	2712	54	-0.0146312767396167	-0.000101731452609300
5	C	26	50	20120601	13	2714	54.04	-0.015300093688602	0.000193337136112
5	C	26	50	20120601	13	2716	54.08	-0.0159780888836071	0.0008876382134913
5	C	26	50	20120601	13	2718	54.12	-0.0168093777577056	0.0006412680687902
5	C	26	50	20120601	13	2720	54.16	-0.015828090322114	-0.000323458925986
5	C	26	50	20120601	13	2722	54.2	-0.0162269268309745	0.000419031478531100
5	C	26	50	20120601	13	2724	54.24	-0.0161110249584702	-0.000289722861455600
5	C	26	50	20120601	13	2726	54.28	-0.0164391154338729	-0.0010048270203374
5	C	26	50	20120601	13	2728	54.32	-0.0165037732779446	-0.0010342850888416
5	C	26	50	20120601	13	2730	54.36	-0.0167772043991616	-0.00151027401859731
5	C	26	50	20120601	13	2732	54.4	-0.0174707983697597	-0.00268535113864093
5	C	26	50	20120601	13	2734	54.44	-0.0181921533525872	-0.00338778394400383
5	C	26	50	20120601	13	2736	54.48	-0.0191137751179823	-0.00346947599043431
5	C	26	50	20120601	13	2738	54.52	-0.0202059793232708	-0.00499918130337861
5	C	26	50	20120601	13	2740	54.56	-0.0216063618770039	-0.00535970676683438
5	C	26	50	20120601	13	2742	54.6	-0.0218512965949391	-0.00583747760567869
5	C	26	50	20120601	13	2744	54.64	-0.022020097125744	-0.00546539801741833
5	C	26	50	20120601	13	2746	54.68	-0.0216103004617751	-0.00553617940621511
5	C	26	50	20120601	13	2748	54.72	-0.0216009525101278	-0.00625656565275234
5	C	26	50	20120601	13	2750	54.76	-0.0216905712235754	-0.00785864334475107
5	C	26	50	20120601	13	2752	54.8	-0.0218718380469326	-0.00795822519274558
5	C	26	50	20120601	13	2754	54.84	-0.0228587894078415	-0.0103250530107332
5	C	26	50	20120601	13	2756	54.88	-0.0230703911121116	-0.0106949052126328
5	C	26	50	20120601	13	2758	54.92	-0.0231171874388905	-0.0118414647161912
5	C	26	50	20120601	13	2760	54.96	-0.0234426333349316	-0.0117863740268689
5	C	26	50	20120601	13	2762	55	-0.0232863698073572	-0.0134840030582094
5	C	26	50	20120601	13	2764	55.04	-0.0232345530224319	-0.0153482193761296
5	C	26	50	20120601	13	2766	55.08	-0.023535830008692	-0.0160672409065792
5	C	26	50	20120601	13	2768	55.12	-0.0232700992803221	-0.0171317194549774
5	C	26	50	20120601	13	2770	55.16	-0.0230963772863202	-0.0178947442404202
5	C	26	50	20120601	13	2772	55.2	-0.0222671885193618	-0.0182882138088114
5	C	26	50	20120601	13	2774	55.24	-0.0216622756386195	-0.0189909902680700
5	C	26	50	20120601	13	2776	55.28	-0.0206339627736518	-0.0206016762780229
5	C	26	50	20120601	13	2778	55.32	-0.0205755557535258	-0.0212438706566965
5	C	26	50	20120601	13	2780	55.36	-0.0201801133572150	-0.0222453035644841
5	C	26	50	20120601	13	2782	55.4	-0.0204375072966347	-0.0230699244216361
5	C	26	50	20120601	13	2784	55.44	-0.0204514231580885	-0.0237723077295243
5	C	26	50	20120601	13	2786	55.48	-0.0207770104754858	-0.0244076785277595
5	C	26	50	20120601	13	2788	55.52	-0.0213676355566075	-0.025539424144252
5	C	26	50	20120601	13	2790	55.56	-0.0221525099415890	-0.0265076088911882
5	C	26	50	20120601	13	2792	55.6	-0.0222420084468838	-0.0264784973050068
5	C	26	50	20120601	13	2794	55.64	-0.0212972006501335	-0.0267983641285443
5	C	26	50	20120601	13	2796	55.68	-0.0204103331830337	-0.027978963752549
5	C	26	50	20120601	13	2798	55.72	-0.0196592160757861	-0.0288326113430687
5	C	26	50	20120601	13	2800	55.76	-0.0189332083303385	-0.0287199904460291
5	C	26	50	20120601	13	2802	55.8	-0.0180454074822875	-0.0296516319145136
5	C	26	50	20120601	13	2804	55.84	-0.0167953204748956	-0.0307911274213279
5	C	26	50	20120601	13	2806	55.88	-0.0160740715580854	-0.032823352310458
5	C	26	50	20120601	13	2808	55.92	-0.0150688485579506	-0.0342473239464115
5	C	26	50	20120601	13	2810	55.96	-0.0145350536488328	-0.0340085339864048
5	C	26	50	20120601	13	2812	56	-0.0137983898041927	-0.0336797293331531
5	C	26	50	20120601	13	2814	56.04	-0.0134215726004984	-0.0340566879582036
5	C	26	50	20120601	13	2816	56.08	-0.0128252694519238	-0.0335677236190131
5	C	26	50	20120601	13	2818	56.12	-0.0111453251611808	-0.0344947406091487
5	C	26	50	20120601	13	2820	56.16	-0.0104141767494339	-0.0346471928311725
5	C	26	50	20120601	13	2822	56.2	-0.00960793359752498	-0.0350061202333028
5	C	26	50	20120601	13	2824	56.24	-0.00864959177698285	-0.0354779725883886
5	C	26	50	20120601	13	2826	56.28	-0.00773339352059944	-0.0369540579941155
5	C	26	50	20120601	13	2828	56.32	-0.00711962483452952	-0.0380903785914823
5	C	26	50	20120601	13	2830	56.36	-0.00606440938496483	-0.0394135875111167
5	C	26	50	20120601	13	2832	56.4	-0.00496167635970441	-0.0400535898587686
5	C	26	50	20120601	13	2834	56.44	-0.00417735351801229	-0.0409490698864633
5	C	26	50	20120601	13	2836	56.48	-0.003591374128443	-0.041638993972867
5	C	26	50	20120601	13	2838	56.52	-0.0029391388334765	-0.0411318569894
5	C	26	50	20120601	13	2840	56.56	-0.0028887221199779	-0.0415267761266927
5	C	26	50	20120601	13	2842	56.6	-0.002620587228552	-0.0411022292152683
5	C	26	50	20120601	13	2844	56.64	-0.0027986367160548	-0.0413000776926443
5	C	26	50	20120601	13	2846	56.68	-0.002950735384688	-0.0406992490606701
5	C	26	50	20120601	13	2848	56.72	-0.0029268351754839	-0.0409576258785156
5	C	26	50	20120601	13	2850	56.76	-0.003391757884114	-0.041080026062339
5	C	26	50	20120601	13	2852	56.8	-0.0035759592006131	-0.0399730503963915
5	C	26	50	20120601	13	2854	56.84	-0.0035215119784618	-0.0391578976990396
5	C	26	50	20120601	13	2856	56.88	-0.0034749136415816	-0.0382934596590391
5	C	26	50	20120601	13	2858	56.92	-0.0034025766178662	-0.037626587253702
5	C	26	50	20120601	13	2860	56.96	-0.0032527406909328	-0.037354846117692
5	C	26	50	20120601	13	2862	57	-0.0032779278344786	-0.0357312016688671
5	C	26	50	20120601	13	2864	57.04	-0.002878610493007	-0.0350558298400202
5	C	26	50	20120601	13	2866	57.08	-0.0025959445572276	-0.0322878249897264
5	C	26	50	20120601	13	2868	57.12	-0.002533613094466	-0.032053383736424
5	C	26	50	20120601	13	2870	57.16	-0.0021024900899766	-0.02933349750259
5	C	26	50	20120601	13	2872	57.2	-0.0019349269960388	-0.0289659646109326
5	C	26	50	20120601	13	2874	57.24	-0.0013571288319279	-0.0273429212028717
5	C	26	50	20120601	13	2876	57.28	-0.000904523923426	-0.0266142618069946
5	C	26	50	20120601	13	2878	57.32	-0.000271992866024102	-0.0255991859809707
5	C	26	50	20120601	13	2880	57.36	0.000253542328782597	-0.0251592107066876
5	C	26	50	20120601	13	2882	57.4	0.0003351403300112	-0.0234765815314965
5	C	26	50	20120601	13	2884	57.44	2.16798939111987e-05	-0.022056781825552
5	C	26	50	20120601	13	2886	57.48	-0.000421131585671201	-0.0213997594176769
5	C	26	50	20120601	13	2888	57.52	-0.0009397449121969	-0.0198984515130651
5	C	26	50	20120601	13	2890	57.56	-0.0010758488254397	-0.0188773044682179
5	C	26	50	20120601	13	2892	57.6	-0.0013153600343632	-0.0174686911915518
5	C	26	50	20120601	13	2894	57.64	-0.0012134871603976	-0.0153733428800652
5	C	26	50	20120601	13	2896	57.68	-0.0013567894206729	-0.0148596015192619
5	C	26	50	20120601	13	2898	57.72	-0.00110360276660120	-0.0131807461729619
5	C	26	50	20120601	13	2900	57.76	-0.0009936618042624	-0.0118414859293946
5	C	26	50	20120601	13	2902	57.8	-0.000436390950009202	-0.0114248586139195
5	C	26	50	20120601	13	2904	57.84	-0.000176663558211602	-0.0104604851725339
5	C	26	50	20120601	13	2906	57.88	7.68483649793983e-05	-0.0108967134879835
5	C	26	50	20120601	13	2908	57.92	0.000509116882454398	-0.00982595583136829
5	C	26	50	20120601	13	2910	57.96	0.000757558850024199	-0.0105597558935446
5	C	26	50	20120601	13	2912	58	0.000825087547627598	-0.0107097332418343
5	C	26	50	20120601	13	2914	58.04	0.000702461089634197	-0.0109828037385929
5	C	26	50	20120601	13	2916	58.08	0.000732300995800298	-0.0112092193299288
5	C	26	50	20120601	13	2918	58.12	0.000415262599387498	-0.0109240007386694
5	C	26	50	20120601	13	2920	58.16	0.0006634146531771	-0.0109515354767288
5	C	26	50	20120601	13	2922	58.2	0.000472962512732298	-0.0101013527094370
5	C	26	50	20120601	13	2924	58.24	0.000189250058916800	-0.00910317956391065
5	C	26	50	20120601	13	2926	58.28	-0.000411246232870203	-0.0079599081068848
5	C	26	50	20120601	13	2928	58.32	-0.0012014168476428	-0.00767079335726106
5	C	26	50	20120601	13	2930	58.36	-0.00184890745610750	-0.00690917571431284
5	C	26	50	20120601	13	2932	58.4	-0.0028348335121837	-0.00563828562541845
5	C	26	50	20120601	13	2934	58.44	-0.00361057914862	-0.00534110985848917
5	C	26	50	20120601	13	2936	58.48	-0.00400054429580372	-0.00243342030621266
5	C	26	50	20120601	13	2938	58.52	-0.00431830040559942	-0.000636396810174701
5	C	26	50	20120601	13	2940	58.56	-0.0041472661244728	9.66756391238e-05
5	C	26	50	20120601	13	2942	58.6	-0.0036780229934096	0.0016240192154189
5	C	26	50	20120601	13	2944	58.64	-0.003233189188433	0.0027261936263222
5	C	26	50	20120601	13	2946	58.68	-0.002181141577248	0.0025468572044777
5	C	26	50	20120601	13	2948	58.72	-0.0018884488673114	0.0023439670557518
5	C	26	50	20120601	13	2950	58.76	-0.00153782289879230	0.0027373588423972
5	C	26	50	20120601	13	2952	58.8	-0.0013580127154043	0.0030086827854062
5	C	26	50	20120601	13	2954	58.84	-0.000915568931348101	0.0031545518432972
5	C	26	50	20120601	13	2956	58.88	0.000357522380956099	0.0018896629696547
5	C	26	50	20120601	13	2958	58.92	0.000726288466839798	0.0019943755844535
5	C	26	50	20120601	13	2960	58.96	0.0016323347911658	0.00224586306093
5	C	26	50	20120601	13	2962	59	0.0023361747390232	0.0020317652697223
5	C	26	50	20120601	13	2964	59.04	0.003829817606127	0.0018922318885908
5	C	26	50	20120601	13	2966	59.08	0.0050110182708957	0.0013297496573603
5	C	26	50	20120601	13	2968	59.12	0.0061471408783637	0.0005265329224749
5	C	26	50	20120601	13	2970	59.16	0.0077289104636068	-0.000171636028997399
5	C	26	50	20120601	13	2972	59.2	0.009462517087974	-0.0006955243721107
5	C	26	50	20120601	13	2974	59.24	0.0110512516750118	-0.0016744500710532
5	C	26	50	20120601	13	2976	59.28	0.0117371452527627	-0.00149314789235698
5	C	26	50	20120601	13	2978	59.32	0.0123820266372049	-0.00273864577673896
5	C	26	50	20120601	13	2980	59.36	0.0129654604423619	-0.00279132523193736
5	C	26	50	20120601	13	2982	59.4	0.0136972452502119	-0.00223193305734068
5	C	26	50	20120601	13	2984	59.44	0.014254516104465	-0.00271509912092545
5	C	26	50	20120601	13	2986	59.48	0.0150228583329023	-0.00245049976340544
5	C	26	50	20120601	13	2988	59.52	0.0154022211210089	-0.00300989193800212
5	C	26	50	20120601	13	2990	59.56	0.0152778410381981	-0.00225844956163518
5	C	26	50	20120601	13	2992	59.6	0.0151824523334161	-0.00171885637691172
5	C	26	50	20120601	13	2994	59.64	0.0148960033763574	-0.00237243517476245
5	C	26	50	20120601	13	2996	59.68	0.0144609912845714	-0.0014425897575021
5	C	26	50	20120601	13	2998	59.72	0.014533399018965	-0.00187364205131345
5	C	26	50	20120601	13	3000	59.76	0.0144863057073379	-0.0005304220097715
5	C	26	50	20120601	13	3002	59.8	0.0144126251807383	4.57498087430043e-06
5	C	26	50	20120601	13	3004	59.84	0.0139095894166022	0.0014149701666289
5	C	26	50	20120601	13	3006	59.88	0.0133772228631824	0.0028343314663691
5	C	26	50	20120601	13	3008	59.92	0.0128906061185055	0.0034093365586944
5	C	26	50	20120601	13	3010	59.96	0.0121091682724806	0.0036011887705659
5	C	26	50	20120601	13	3012	60	0.011217782393049	0.003594831880603
5	C	26	50	20120601	13	3014	60.04	0.0106795751376167	0.0033071384156095
5	C	26	50	20120601	13	3016	60.08	0.0105832884072225	0.0032429119066743
5	C	26	50	20120601	13	3018	60.12	0.0095410130117536	0.0038371644455835
5	C	26	50	20120601	13	3020	60.16	0.0081233134129492	0.0042093359577254
5	C	26	50	20120601	13	3022	60.2	0.0071322184063025	0.0043159818024639
5	C	26	50	20120601	13	3024	60.24	0.0057311146036526	0.0046220600437683
5	C	26	50	20120601	13	3026	60.28	0.0045900811395892	0.0058591186087169
5	C	26	50	20120601	13	3028	60.32	0.0033340996900694	0.0070163879515831
5	C	26	50	20120601	13	3030	60.36	0.0022369817997584	0.0083134756396136
5	C	26	50	20120601	13	3032	60.4	0.00116676861536470	0.0084177809609065
5	C	26	50	20120601	13	3034	60.44	0.000176635273940400	0.0085571234232071
5	C	26	50	20120601	13	3036	60.48	-0.000459244641177203	0.0087019883894688
5	C	26	50	20120601	13	3038	60.52	-0.0007964850783285	0.0084260258259751
5	C	26	50	20120601	13	3040	60.56	-0.00118943845876950	0.0077810878729905
5	C	26	50	20120601	13	3042	60.6	-0.0013918619170197	0.0065883896519597
5	C	26	50	20120601	13	3044	60.64	-0.00161226002964780	0.0065465925701238
5	C	26	50	20120601	13	3046	60.68	-0.0023090006254221	0.006186067106668
5	C	26	50	20120601	13	3048	60.72	-0.00249249483514	0.0051192551058918
5	C	26	50	20120601	13	3050	60.76	-0.0035855687817695	0.0042720280449454
5	C	26	50	20120601	13	3052	60.8	-0.00444783600395177	0.0041973787820555
5	C	26	50	20120601	13	3054	60.84	-0.00581689372727829	0.0043684561966958
5	C	26	50	20120601	13	3056	60.88	-0.00662848967752077	0.0028481554039413
5	C	26	50	20120601	13	3058	60.92	-0.00748880528498701	0.0035167036523497
5	C	26	50	20120601	13	3060	60.96	-0.00782344356918354	0.002870301988328
5	C	26	50	20120601	13	3062	61	-0.00813864348796526	0.0022866277668654
5	C	26	50	20120601	13	3064	61.04	-0.00900834240241784	0.0010495727374508
5	C	26	50	20120601	13	3066	61.08	-0.0097828576730549	-0.000105747819126501
5	C	26	50	20120601	13	3068	61.12	-0.0102447893200006	-0.0004425639922091
5	C	26	50	20120601	13	3070	61.16	-0.0107196185946352	-0.00206176073938032
5	C	26	50	20120601	13	3072	61.2	-0.0109711576899067	-0.00208568216178786
5	C	26	50	20120601	13	3074	61.24	-0.0107181478125304	-0.00347134982340446
5	C	26	50	20120601	13	3076	61.28	-0.0106805721581781	-0.0054152005070219
5	C	26	50	20120601	13	3078	61.32	-0.0104312038807249	-0.00498942322979823
5	C	26	50	20120601	13	3080	61.36	-0.0102884460926711	-0.00571794827538692
5	C	26	50	20120601	13	3082	61.4	-0.00970228851219294	-0.00613400424858284
5	C	26	50	20120601	13	3084	61.44	-0.00937297353997722	-0.00681361992019838
5	C	26	50	20120601	13	3086	61.48	-0.0089046239797534	-0.00783231068821969
5	C	26	50	20120601	13	3088	61.52	-0.00895130716944733	-0.0085193073525493
5	C	26	50	20120601	13	3090	61.56	-0.00930749877544122	-0.00812087318744733
5	C	26	50	20120601	13	3092	61.6	-0.00952834519376852	-0.00803456090530857
5	C	26	50	20120601	13	3094	61.64	-0.00981155913730326	-0.00876782710186511
5	C	26	50	20120601	13	3096	61.68	-0.00986052628190043	-0.0089609591770106
5	C	26	50	20120601	13	3098	61.72	-0.0105150943221380	-0.0092356991528796
5	C	26	50	20120601	13	3100	61.76	-0.0109681496576595	-0.00910451882415421
5	C	26	50	20120601	13	3102	61.8	-0.0109911299209413	-0.0088637638144026
5	C	26	50	20120601	13	3104	61.84	-0.0113712231503529	-0.00872677389636299
5	C	26	50	20120601	13	3106	61.88	-0.0108811960296703	-0.00862581531146551
5	C	26	50	20120601	13	3108	61.92	-0.0109106046006998	-0.0092036276177121
5	C	26	50	20120601	13	3110	61.96	-0.0110057217764779	-0.00888242011971742
5	C	26	50	20120601	13	3112	62	-0.0110794822061438	-0.00893667430171753
5	C	26	50	20120601	13	3114	62.04	-0.0113755574320788	-0.0088622346252776
5	C	26	50	20120601	13	3116	62.08	-0.0114918972865234	-0.00885444980388081
5	C	26	50	20120601	13	3118	62.12	-0.0115380879763442	-0.00912061646358132
5	C	26	50	20120601	13	3120	62.16	-0.0116886554052428	-0.009305712623712
5	C	26	50	20120601	13	3122	62.2	-0.0117551227355675	-0.00969917582814223
5	C	26	50	20120601	13	3124	62.24	-0.0118123036325350	-0.0101660459088478
5	C	26	50	20120601	13	3126	62.28	-0.0119588682006559	-0.00940641976143808
5	C	26	50	20120601	13	3128	62.32	-0.0117331550491964	-0.00991960010372117
5	C	26	50	20120601	13	3130	62.36	-0.0114541795037081	-0.00995452481475075
5	C	26	50	20120601	13	3132	62.4	-0.0116573963357669	-0.00939151791028865
5	C	26	50	20120601	13	3134	62.44	-0.0113112916080066	-0.00974772012288425
5	C	26	50	20120601	13	3136	62.48	-0.0109526399775210	-0.00941842756595348
5	C	26	50	20120601	13	3138	62.52	-0.0106010792138371	-0.00974557900355081
5	C	26	50	20120601	13	3140	62.56	-0.00996454168941297	-0.0098917521173577
5	C	26	50	20120601	13	3142	62.6	-0.00943886436614327	-0.0100402162571356
5	C	26	50	20120601	13	3144	62.64	-0.00911244266274412	-0.0104109594135795
5	C	26	50	20120601	13	3146	62.68	-0.00876944637639397	-0.00930121896011756
5	C	26	50	20120601	13	3148	62.72	-0.00826580957149385	-0.0091719244851776
5	C	26	50	20120601	13	3150	62.76	-0.00765294598210384	-0.0100756352358053
5	C	26	50	20120601	13	3152	62.8	-0.00732958605106723	-0.00908101883738826
5	C	26	50	20120601	13	3154	62.84	-0.00721996328677988	-0.00932036741175209
5	C	26	50	20120601	13	3156	62.88	-0.00659770224826791	-0.00818000923466474
5	C	26	50	20120601	13	3158	62.92	-0.00632492166528958	-0.0080961958678907
5	C	26	50	20120601	13	3160	62.96	-0.00594384767877252	-0.00879337486986938
5	C	26	50	20120601	13	3162	63	-0.00588670637978484	-0.00863801643897489
5	C	26	50	20120601	13	3164	63.04	-0.00546083717867961	-0.00867053627984166
5	C	26	50	20120601	13	3166	63.08	-0.0054524862475938	-0.00855800023561582
5	C	26	50	20120601	13	3168	63.12	-0.00476915239639075	-0.00973643611287007
5	C	26	50	20120601	13	3170	63.16	-0.00506183803525948	-0.00900880909289349
5	C	26	50	20120601	13	3172	63.2	-0.00527952792891557	-0.00873101512283654
5	C	26	50	20120601	13	3174	63.24	-0.00528542519947067	-0.00945507832463594
5	C	26	50	20120601	13	3176	63.28	-0.00528847990076539	-0.00958012308782097
5	C	26	50	20120601	13	3178	63.32	-0.00513556098826599	-0.0113834150854742
5	C	26	50	20120601	13	3180	63.36	-0.00497586092173501	-0.0113288193708987
5	C	26	50	20120601	13	3182	63.4	-0.00482137930324918	-0.0128813783750110
5	C	26	50	20120601	13	3184	63.44	-0.00459569910296569	-0.0134514478620036
5	C	26	50	20120601	13	3186	63.48	-0.00463280806684235	-0.0147734405579743
5	C	26	50	20120601	13	3188	63.52	-0.00471237879292928	-0.0167000024807918
5	C	26	50	20120601	13	3190	63.56	-0.005019121714608	-0.0169449442697948
5	C	26	50	20120601	13	3192	63.6	-0.00565186914668497	-0.0182511402002738
5	C	26	50	20120601	13	3194	63.64	-0.00657966254006628	-0.0194831309309216
5	C	26	50	20120601	13	3196	63.68	-0.00759045895585039	-0.0198445204788639
5	C	26	50	20120601	13	3198	63.72	-0.00841184833501231	-0.0220019174103997
5	C	26	50	20120601	13	3200	63.76	-0.00896827773219581	-0.0229053948157896
5	C	26	50	20120601	13	3202	63.8	-0.00924578885954028	-0.0248325860636423
5	C	26	50	20120601	13	3204	63.84	-0.00924826373327444	-0.0261326018808538
5	C	26	50	20120601	13	3206	63.88	-0.00977459866585064	-0.0277495783127321
5	C	26	50	20120601	13	3208	63.92	-0.00948054831089422	-0.0268157377421581
5	C	26	50	20120601	13	3210	63.96	-0.00918229774165754	-0.027209744711703
5	C	26	50	20120601	13	3212	64	-0.00890101066410154	-0.0286738800128279
5	C	26	50	20120601	13	3214	64.04	-0.00776425166053042	-0.0283798508710749
5	C	26	50	20120601	13	3216	64.08	-0.00729314176756488	-0.0283909878028786
5	C	26	50	20120601	13	3218	64.12	-0.00741693495174721	-0.028173955518529
5	C	26	50	20120601	13	3220	64.16	-0.00752697490903546	-0.0281330988887121
5	C	26	50	20120601	13	3222	64.2	-0.00823494436049506	-0.0291393259804761
5	C	26	50	20120601	13	3224	64.24	-0.00851975990088919	-0.0286360003025597
5	C	26	50	20120601	13	3226	64.28	-0.00898089958824	-0.0281788911238617
5	C	26	50	20120601	13	3228	64.32	-0.00924972037324368	-0.0278250336773525
5	C	26	50	20120601	13	3230	64.36	-0.00993757263677852	-0.0294150127723251
5	C	26	50	20120601	13	3232	64.4	-0.0101512744481887	-0.0283719029908544
5	C	26	50	20120601	13	3234	64.44	-0.0105091411901472	-0.030297142623991
5	C	26	50	20120601	13	3236	64.48	-0.0111490021164429	-0.0308047745822048
5	C	26	50	20120601	13	3238	64.52	-0.0117177281005513	-0.0322480502332847
5	C	26	50	20120601	13	3240	64.56	-0.0121110208922472	-0.0323930071234279
5	C	26	50	20120601	13	3242	64.6	-0.0127259916598452	-0.0322809306986098
5	C	26	50	20120601	13	3244	64.64	-0.0126778376880464	-0.0318362312439216
5	C	26	50	20120601	13	3246	64.68	-0.0132520791050480	-0.0309859353395448
5	C	26	50	20120601	13	3248	64.72	-0.0134128751870898	-0.031385309249559
5	C	26	50	20120601	13	3250	64.76	-0.013597147214267	-0.0312373825109347
5	C	26	50	20120601	13	3252	64.8	-0.0134840101292772	-0.0307622067539774
5	C	26	50	20120601	13	3254	64.84	-0.0133549631417106	-0.0299239316648807
5	C	26	50	20120601	13	3256	64.88	-0.0140049356949773	-0.029843038649113
5	C	26	50	20120601	13	3258	64.92	-0.0141653075129504	-0.029677999926384
5	C	26	50	20120601	13	3260	64.96	-0.0148964559246973	-0.029118961305178
5	C	26	50	20120601	13	3262	65	-0.0151179924792430	-0.0287560033943949
5	C	26	50	20120601	13	3264	65.04	-0.0153668940662207	-0.0274553511810804
5	C	26	50	20120601	13	3266	65.08	-0.0153781441351094	-0.0266162204927785
5	C	26	50	20120601	13	3268	65.12	-0.0157940926280746	-0.0266692252170962
5	C	26	50	20120601	13	3270	65.16	-0.0160698713438051	-0.0247014813953425
5	C	26	50	20120601	13	3272	65.2	-0.0168701182302095	-0.0238515956128988
5	C	26	50	20120601	13	3274	65.24	-0.0169365509123020	-0.0241521513502421
5	C	26	50	20120601	13	3276	65.28	-0.0166909161586534	-0.0231899063002678
5	C	26	50	20120601	13	3278	65.32	-0.0167556517844711	-0.0223234247216696
5	C	26	50	20120601	13	3280	65.36	-0.0167887726661019	-0.0219627861211289
5	C	26	50	20120601	13	3282	65.4	-0.0170113628097516	-0.0219773030233466
5	C	26	50	20120601	13	3284	65.44	-0.0168786600801263	-0.0214353693151774
5	C	26	50	20120601	13	3286	65.48	-0.0168831077817800	-0.0212645252457750
5	C	26	50	20120601	13	3288	65.52	-0.0171814644170338	-0.020674699195316
5	C	26	50	20120601	13	3290	65.56	-0.0167966427645765	-0.0197637052448421
5	C	26	50	20120601	13	3292	65.6	-0.0173177804623109	-0.0177941300165251
5	C	26	50	20120601	13	3294	65.64	-0.0176030973414129	-0.0149512786205495
5	C	26	50	20120601	13	3296	65.68	-0.0175213169066348	-0.0156340715350650
5	C	26	50	20120601	13	3298	65.72	-0.0172797140758525	-0.0141457659099456
5	C	26	50	20120601	13	3300	65.76	-0.0167687134609332	-0.0148083277923445
5	C	26	50	20120601	13	3302	65.8	-0.0165087654518198	-0.0143077683161561
5	C	26	50	20120601	13	3304	65.84	-0.0163700961551749	-0.0149827922484667
5	C	26	50	20120601	13	3306	65.88	-0.0161579768487410	-0.0144282522406025
5	C	26	50	20120601	13	3308	65.92	-0.0155800853465349	-0.0139602338184843
5	C	26	50	20120601	13	3310	65.96	-0.0158278817256135	-0.0139605187825171
5	C	26	50	20120601	13	3312	66	-0.0150555853560559	-0.0137814878308021
5	C	26	50	20120601	13	3314	66.04	-0.0151122437011120	-0.0141206678618542
5	C	26	50	20120601	13	3316	66.08	-0.0150891050459112	-0.0138500460758788
5	C	26	50	20120601	13	3318	66.12	-0.0150657075896285	-0.0128727601575619
5	C	26	50	20120601	13	3320	66.16	-0.0151737435355882	-0.0126604259613772
5	C	26	50	20120601	13	3322	66.2	-0.0152515328829166	-0.0127951080596597
5	C	26	50	20120601	13	3324	66.24	-0.0148087562990538	-0.0115752008293083
5	C	26	50	20120601	13	3326	66.28	-0.0146471131030882	-0.0111528841326717
5	C	26	50	20120601	13	3328	66.32	-0.0131356906723675	-0.0106132966755132
5	C	26	50	20120601	13	3330	66.36	-0.0125858727942988	-0.0108597233180460
5	C	26	50	20120601	13	3332	66.4	-0.0117275872904014	-0.0105708412065533
5	C	26	50	20120601	13	3334	66.44	-0.0105438247777644	-0.00994339212558775
5	C	26	50	20120601	13	3336	66.48	-0.0098324400005517	-0.0109153033252608
5	C	26	50	20120601	13	3338	66.52	-0.00843504143743522	-0.0107339304358865
5	C	26	50	20120601	13	3340	66.56	-0.00766869325012087	-0.0109084585316190
5	C	26	50	20120601	13	3342	66.6	-0.00704916871485208	-0.0114816392884488
5	C	26	50	20120601	13	3344	66.64	-0.00585531083870015	-0.0112321790871140
5	C	26	50	20120601	13	3346	66.68	-0.00465931750006904	-0.0116253233863859
5	C	26	50	20120601	13	3348	66.72	-0.0034230827145206	-0.0115342197486978
5	C	26	50	20120601	13	3350	66.76	-0.0019619596882836	-0.0113041837706422
5	C	26	50	20120601	13	3352	66.8	-0.00163195295350380	-0.0113656596341986
5	C	26	50	20120601	13	3354	66.84	-0.0012927821148399	-0.0116265537521851
5	C	26	50	20120601	13	3356	66.88	-0.0010125627685235	-0.0116252173203687
5	C	26	50	20120601	13	3358	66.92	-0.000570189695145402	-0.0118020859395469
5	C	26	50	20120601	13	3360	66.96	-0.000125476098321500	-0.012151849237793
5	C	26	50	20120601	13	3362	67	-0.000434799959751601	-0.0112682132486832
5	C	26	50	20120601	13	3364	67.04	-0.000258751584439602	-0.0116707054996024
5	C	26	50	20120601	13	3366	67.08	-0.000401212387645202	-0.0111954378187635
5	C	26	50	20120601	13	3368	67.12	-0.000583165104580102	-0.0104262046357819
5	C	26	50	20120601	13	3370	67.16	-0.000682181267149702	-0.0104828933864297
5	C	26	50	20120601	13	3372	67.2	-0.0009994176534612	-0.0102493784430106
5	C	26	50	20120601	13	3374	67.24	-0.001506186941402	-0.0091830048484388
5	C	26	50	20120601	13	3376	67.28	-0.00162565970315130	-0.00862017613488555
5	C	26	50	20120601	13	3378	67.32	-0.00170161711358630	-0.00846092154562672
5	C	26	50	20120601	13	3380	67.36	-0.0012087990424384	-0.00608741156855689
5	C	26	50	20120601	13	3382	67.4	-0.0012979157100713	-0.00479126362543851
5	C	26	50	20120601	13	3384	67.44	-0.000910265630489203	-0.00344409792805753
5	C	26	50	20120601	13	3386	67.48	-0.0014619149858319	-0.00279500925826734
5	C	26	50	20120601	13	3388	67.52	-0.00170699112512330	-0.00241445145970055
5	C	26	50	20120601	13	3390	67.56	-0.0016952743657591	-0.0013906810486952
5	C	26	50	20120601	13	3392	67.6	-0.0021226850596473	-0.00188745891781784
5	C	26	50	20120601	13	3394	67.64	-0.0029941538623732	-0.00179239336083478
5	C	26	50	20120601	13	3396	67.68	-0.0032036377818336	-0.00165022600694331
5	C	26	50	20120601	13	3398	67.72	-0.003413053819043	-0.00150812653530285
5	C	26	50	20120601	13	3400	67.76	-0.0035108869919677	-0.00157306934340736
5	C	26	50	20120601	13	3402	67.8	-0.00408985683201504	-0.00177460396843369
5	C	26	50	20120601	13	3404	67.84	-0.00434897469776729	-0.0016574731443437
5	C	26	50	20120601	13	3406	67.88	-0.0047630012745012	-0.0012256274767239
5	C	26	50	20120601	13	3408	67.92	-0.00468141458698112	-0.000482727657380499
5	C	26	50	20120601	13	3410	67.96	-0.00450470648104226	-0.0007524910157235
5	C	26	50	20120601	13	3412	68	-0.0037289940786246	-0.000190074545423699
5	C	26	50	20120601	13	3414	68.04	-0.00399602305504481	-8.28517015517005e-05
5	C	26	50	20120601	13	3416	68.08	-0.003538715886448	0.0015008341430684
5	C	26	50	20120601	13	3418	68.12	-0.0025226974870849	0.0012513194945115
5	C	26	50	20120601	13	3420	68.16	-0.00228348679854340	0.001482334815459
5	C	26	50	20120601	13	3422	68.2	-0.0020126168180878	0.0020720137877075
5	C	26	50	20120601	13	3424	68.24	-0.00140697561736080	0.0018435433440654
5	C	26	50	20120601	13	3426	68.28	-0.000526617068181901	0.0024722920872948
5	C	26	50	20120601	13	3428	68.32	0.000178956564081699	0.0025398690095806
5	C	26	50	20120601	13	3430	68.36	0.00130046129448370	0.0022613769837092
5	C	26	50	20120601	13	3432	68.4	0.0020443022729528	0.0022212486738769
5	C	26	50	20120601	13	3434	68.44	0.0034091032134566	0.0034397916477601
5	C	26	50	20120601	13	3436	68.48	0.004263924601233	0.0034538630727057
5	C	26	50	20120601	13	3438	68.52	0.0050934527794464	0.0037559885871032
5	C	26	50	20120601	13	3440	68.56	0.0060817829985787	0.005308151611418
5	C	26	50	20120601	13	3442	68.6	0.0061101238383686	0.00550863052602
5	C	26	50	20120601	13	3444	68.64	0.0063564869120018	0.0054488022212638
5	C	26	50	20120601	13	3446	68.68	0.0066525595923524	0.0059796202108328
5	C	26	50	20120601	13	3448	68.72	0.0069753538379641	0.0059014849115117
5	C	26	50	20120601	13	3450	68.76	0.007872177368543	0.0054570682995359
5	C	26	50	20120601	13	3452	68.8	0.0079915440642751	0.0053296405864983
5	C	26	50	20120601	13	3454	68.84	0.008387431937858	0.0050395358873809
5	C	26	50	20120601	13	3456	68.88	0.0086767871037874	0.004458428463534
5	C	26	50	20120601	13	3458	68.92	0.0085831520238226	0.0047998337596264
5	C	26	50	20120601	13	3460	68.96	0.008507328963676	0.0041924502477906
5	C	26	50	20120601	13	3462	69	0.0086758961492431	0.0043577788842999
5	C	26	50	20120601	13	3464	69.04	0.0086682169695994	0.0042774939803639
5	C	26	50	20120601	13	3466	69.08	0.0091258211230443	0.0036039394159447
5	C	26	50	20120601	13	3468	69.12	0.0096008978850523	0.0039249234681965
5	C	26	50	20120601	13	3470	69.16	0.0099824880595196	0.0035185845563877
5	C	26	50	20120601	13	3472	69.2	0.0112644372984717	0.0029366710308102
5	C	26	50	20120601	13	3474	69.24	0.0118311833835927	0.0026947698009663
5	C	26	50	20120601	13	3476	69.28	0.0128951598861763	0.0028786953458207
5	C	26	50	20120601	13	3478	69.32	0.0140167160939519	0.0020814183078973
5	C	26	50	20120601	13	3480	69.36	0.0151157721639502	0.0023817265578672
5	C	26	50	20120601	13	3482	69.4	0.0162016760478184	0.0014129195569635
5	C	26	50	20120601	13	3484	69.44	0.017318834051415	0.0016022120422871
5	C	26	50	20120601	13	3486	69.48	0.0180887319147709	0.0006972567837246
5	C	26	50	20120601	13	3488	69.52	0.0188825299873309	-0.0006521857974918
5	C	26	50	20120601	13	3490	69.56	0.0193548066064854	-0.0012736619474767
5	C	26	50	20120601	13	3492	69.6	0.019072105315367	-0.00172111911861152
5	C	26	50	20120601	13	3494	69.64	0.0191398461450047	-0.00148720819539501
5	C	26	50	20120601	13	3496	69.68	0.0190122840816787	-0.00219290076301918
5	C	26	50	20120601	13	3498	69.72	0.0189038846121228	-0.0028354486950834
5	C	26	50	20120601	13	3500	69.76	0.0185943132633193	-0.00260563899119777
5	C	26	50	20120601	13	3502	69.8	0.0181914038193992	-0.00427837079277267
5	C	26	50	20120601	13	3504	69.84	0.0176677912479306	-0.00390508912298429
5	C	26	50	20120601	13	3506	69.88	0.0173015099352759	-0.00500251884738581
5	C	26	50	20120601	13	3508	69.92	0.0166849835327594	-0.00659075138860891
5	C	26	50	20120601	13	3510	69.96	0.0160296369679557	-0.00785420978523303
5	C	26	50	20120601	13	3512	70	0.0154733560631962	-0.00814574991111625
5	C	26	50	20120601	13	3514	70.04	0.0151302678529645	-0.00894478057385705
5	C	26	50	20120601	13	3516	70.08	0.0149397025754347	-0.0102216032886456
5	C	26	50	20120601	13	3518	70.12	0.0141188930238334	-0.0118062295852847
5	C	26	50	20120601	13	3520	70.16	0.0133790471986779	-0.0133299739880635
5	C	26	50	20120601	13	3522	70.2	0.0127250441367585	-0.0128793348364133
5	C	26	50	20120601	13	3524	70.24	0.0123520453096826	-0.0140150190376771
5	C	26	50	20120601	13	3526	70.28	0.012160419371981	-0.0148809420019181
5	C	26	50	20120601	13	3528	70.32	0.0118340895924634	-0.0158705379421887
5	C	26	50	20120601	13	3530	70.36	0.0115599442933974	-0.0162477794099517
5	C	26	50	20120601	13	3532	70.4	0.0116357461403406	-0.0167171568913033
5	C	26	50	20120601	13	3534	70.44	0.011520982709754	-0.0172689123126632
5	C	26	50	20120601	13	3536	70.48	0.0113782885613106	-0.0175459567495321
5	C	26	50	20120601	13	3538	70.52	0.0116643132543005	-0.0185224005036726
5	C	26	50	20120601	13	3540	70.56	0.0119489237337281	-0.0190122133710005
5	C	26	50	20120601	13	3542	70.6	0.0125371658649972	-0.0201542615332949
5	C	26	50	20120601	13	3544	70.64	0.012358267849357	-0.0197652113822861
5	C	26	50	20120601	13	3546	70.68	0.0124091795376024	-0.0202480238924802
5	C	26	50	20120601	13	3548	70.72	0.0131489546520798	-0.0212081334799753
5	C	26	50	20120601	13	3550	70.76	0.0131567328266729	-0.0218319430823381
5	C	26	50	20120601	13	3552	70.8	0.0136436465561979	-0.0219418274761345
5	C	26	50	20120601	13	3554	70.84	0.0137224889623002	-0.0226659755307476
5	C	26	50	20120601	13	3556	70.88	0.0133149126136243	-0.0226446209059558
5	C	26	50	20120601	13	3558	70.92	0.0127422268315413	-0.0216114671879642
5	C	26	50	20120601	13	3560	70.96	0.0123092653494208	-0.0227318778827542
5	C	26	50	20120601	13	3562	71	0.0118227051732863	-0.0229688293651298
5	C	26	50	20120601	13	3564	71.04	0.0112676546343261	-0.0230547852654509
5	C	26	50	20120601	13	3566	71.08	0.0105427216911859	-0.0232959157489033
5	C	26	50	20120601	13	3568	71.12	0.0100378686626221	-0.0239286136835056
5	C	26	50	20120601	13	3570	71.16	0.0087224591307842	-0.0245353607992383
5	C	26	50	20120601	13	3572	71.2	0.007454680311727	-0.0246965175057386
5	C	26	50	20120601	13	3574	71.24	0.0058317429696833	-0.0252611988390585
5	C	26	50	20120601	13	3576	71.28	0.0052788915328126	-0.0252343641367125
5	C	26	50	20120601	13	3578	71.32	0.00397703723797	-0.0254291720549294
5	C	26	50	20120601	13	3580	71.36	0.0030478352878806	-0.0257912743665072
5	C	26	50	20120601	13	3582	71.4	0.0024702273354938	-0.0264750897574282
5	C	26	50	20120601	13	3584	71.44	0.0012902980487177	-0.0253236879866323
5	C	26	50	20120601	13	3586	71.48	0.000585437745774898	-0.0254013445746626
5	C	26	50	20120601	13	3588	71.52	0.000310572612005698	-0.0261188585534546
5	C	26	50	20120601	13	3590	71.56	-0.000398759787774702	-0.0249885819513
5	C	26	50	20120601	13	3592	71.6	-0.0011297232910983	-0.0251033726054977
5	C	26	50	20120601	13	3594	71.64	-0.0019195827788871	-0.0252774835082292
5	C	26	50	20120601	13	3596	71.68	-0.0029181681676669	-0.0238895835105044
5	C	26	50	20120601	13	3598	71.72	-0.0037368259933331	-0.0237964978525087
5	C	26	50	20120601	13	3600	71.76	-0.0043619225300376	-0.0237953806237944
5	C	26	50	20120601	13	3602	71.8	-0.00545872292940387	-0.0236174089180376
5	C	26	50	20120601	13	3604	71.84	-0.00577913422516293	-0.0236262689660058
5	C	26	50	20120601	13	3606	71.88	-0.00579379961980474	-0.0222427014115294
5	C	26	50	20120601	13	3608	71.92	-0.00594328906441539	-0.0229567449102394
5	C	26	50	20120601	13	3610	71.96	-0.00577513200078141	-0.0210662171489912
5	C	26	50	20120601	13	3612	72	-0.00596067682016476	-0.0201379273666495
5	C	26	50	20120601	13	3614	72.04	-0.0056627790972119	-0.0207660566843385
5	C	26	50	20120601	13	3616	72.08	-0.00591115601095793	-0.0203343382959393
5	C	26	50	20120601	13	3618	72.12	-0.00652168826929036	-0.0204366021999549
5	C	26	50	20120601	13	3620	72.16	-0.00711790656505123	-0.0201264510235908
5	C	26	50	20120601	13	3622	72.2	-0.00736767789336975	-0.0196972584206140
5	C	26	50	20120601	13	3624	72.24	-0.00780667806740161	-0.0201419154488954
5	C	26	50	20120601	13	3626	72.28	-0.00868401373509101	-0.0186020065850986
5	C	26	50	20120601	13	3628	72.32	-0.00957724516322148	-0.0178823840138850
5	C	26	50	20120601	13	3630	72.36	-0.00957724516322148	-0.0178823840138850
5	C	26	50	20120601	13	3632	72.4	-0.0106772134009675	-0.0177005373629673
5	C	26	50	20120601	13	3634	72.44	-0.0107201913511280	-0.0175864951812975
5	C	26	50	20120601	13	3636	72.48	-0.0112389319568742	-0.0174516711313287
5	C	26	50	20120601	13	3638	72.52	-0.0115482416761687	-0.0189288384104308
5	C	26	50	20120601	13	3640	72.56	-0.0116704297279577	-0.0186637865045708
5	C	26	50	20120601	13	3642	72.6	-0.0123660318818144	-0.0190711012237377
5	C	26	50	20120601	13	3644	72.64	-0.0123065500593809	-0.0181612810705206
5	C	26	50	20120601	13	3646	72.68	-0.0128438451470655	-0.0186407489656398
5	C	26	50	20120601	13	3648	72.72	-0.0129590328417208	-0.0183822024421667
5	C	26	50	20120601	13	3650	72.76	-0.0131583945276086	-0.0190757186310189
5	C	26	50	20120601	13	3652	72.8	-0.0136675396943341	-0.0193904235750538
5	C	26	50	20120601	13	3654	72.84	-0.0138885317766584	-0.0204506099852902
5	C	26	50	20120601	13	3656	72.88	-0.0136165007268681	-0.0210426775642455
5	C	26	50	20120601	13	3658	72.92	-0.0135880679631966	-0.0208235663859592
5	C	26	50	20120601	13	3660	72.96	-0.0134958965942689	-0.0218860579643023
5	C	26	50	20120601	13	3662	73	-0.0136875296030383	-0.0217268670146538
5	C	26	50	20120601	13	3664	73.04	-0.0139085853249728	-0.0229101395022914
5	C	26	50	20120601	13	3666	73.08	-0.0139124531990659	-0.0224755304613707
5	C	26	50	20120601	13	3668	73.12	-0.0138611950284977	-0.0233784280392
5	C	26	50	20120601	13	3670	73.16	-0.0135335924567740	-0.0236092135504436
5	C	26	50	20120601	13	3672	73.2	-0.0136021252460066	-0.0240562181732385
5	C	26	50	20120601	13	3674	73.24	-0.0135127610910002	-0.0227819976114047
5	C	26	50	20120601	13	3676	73.28	-0.0136170664122930	-0.0236599484619938
5	C	26	50	20120601	13	3678	73.32	-0.0134279224193934	-0.0231718255798729
5	C	26	50	20120601	13	3680	73.36	-0.0137226233125886	-0.0247026339793958
5	C	26	50	20120601	13	3682	73.4	-0.0140276408937212	-0.0247159134447465
5	C	26	50	20120601	13	3684	73.44	-0.0143929181147465	-0.0247239886041877
5	C	26	50	20120601	13	3686	73.48	-0.0153021301561318	-0.0244372709465521
5	C	26	50	20120601	13	3688	73.52	-0.0158499540637883	-0.0242151404223102
5	C	26	50	20120601	13	3690	73.56	-0.0162378728439472	-0.0237385504517905
5	C	26	50	20120601	13	3692	73.6	-0.0167645896141853	-0.0247158498051362
5	C	26	50	20120601	13	3694	73.64	-0.0175448041654787	-0.0235702024693256
5	C	26	50	20120601	13	3696	73.68	-0.0179421628211665	-0.0239300137549323
5	C	26	50	20120601	13	3698	73.72	-0.0185822783059034	-0.0228782207021886
5	C	26	50	20120601	13	3700	73.76	-0.0193659081829500	-0.0218338098442404
5	C	26	50	20120601	13	3702	73.8	-0.0203993447436541	-0.0219830800857489
5	C	26	50	20120601	13	3704	73.84	-0.0212483749268926	-0.0211268374133423
5	C	26	50	20120601	13	3706	73.88	-0.0214994310682325	-0.0202013428241067
5	C	26	50	20120601	13	3708	73.92	-0.0222276513507985	-0.018973339468598
5	C	26	50	20120601	13	3710	73.96	-0.0230092475887424	-0.0185161638218625
5	C	26	50	20120601	13	3712	74	-0.0233421463902572	-0.0185107968813933
5	C	26	50	20120601	13	3714	74.04	-0.0237869589820304	-0.0166290018888928
5	C	26	50	20120601	13	3716	74.08	-0.0246485473817028	-0.0156783180347909
5	C	26	50	20120601	13	3718	74.12	-0.0249539114451582	-0.0149124860354268
5	C	26	50	20120601	13	3720	74.16	-0.0251302921606574	-0.0137349269705813
5	C	26	50	20120601	13	3722	74.2	-0.0254354440920784	-0.0129578236891251
5	C	26	50	20120601	13	3724	74.24	-0.0249152892727698	-0.0121597334784032
5	C	26	50	20120601	13	3726	74.28	-0.0247375155569117	-0.0114141954436592
5	C	26	50	20120601	13	3728	74.32	-0.0246302191739344	-0.0108832006773950
5	C	26	50	20120601	13	3730	74.36	-0.0239205880215391	-0.0087444501516791
5	C	26	50	20120601	13	3732	74.4	-0.0231374531192393	-0.00794911058633608
5	C	26	50	20120601	13	3734	74.44	-0.0224862714133768	-0.00737670057589776
5	C	26	50	20120601	13	3736	74.48	-0.0214269406023456	-0.0065847268388332
5	C	26	50	20120601	13	3738	74.52	-0.0207092342905091	-0.00662827754548648
5	C	26	50	20120601	13	3740	74.56	-0.0197211289313333	-0.00527684658000138
5	C	26	50	20120601	13	3742	74.6	-0.018805024013045	-0.00435600404627914
5	C	26	50	20120601	13	3744	74.64	-0.0182990537557670	-0.00403159052613856
5	C	26	50	20120601	13	3746	74.68	-0.0173898487854495	-0.0030436138603969
5	C	26	50	20120601	13	3748	74.72	-0.0164521969093249	-0.00233169875309829
5	C	26	50	20120601	13	3750	74.76	-0.0159493874193587	-0.00258282065536888
5	C	26	50	20120601	13	3752	74.8	-0.0151980723222124	-0.00157765422377658
5	C	26	50	20120601	13	3754	74.84	-0.0141863227264873	-0.000311317902553000
5	C	26	50	20120601	13	3756	74.88	-0.0132561661822432	0.001072829479484
5	C	26	50	20120601	13	3758	74.92	-0.0128582842675374	0.0024270450314734
5	C	26	50	20120601	13	3760	74.96	-0.0130103334386959	0.0016856223581959
5	C	26	50	20120601	13	3762	75	-0.0128961639778055	0.0036865224169195
5	C	26	50	20120601	13	3764	75.04	-0.0132861828651046	0.0032862787655645
5	C	26	50	20120601	13	3766	75.08	-0.0136537864674400	0.0035546045758213
5	C	26	50	20120601	13	3768	75.12	-0.0142153706730584	0.0043988900725581
5	C	26	50	20120601	13	3770	75.16	-0.0144080572709317	0.0036864799905126
5	C	26	50	20120601	13	3772	75.2	-0.0148920718626539	0.0042274873887984
5	C	26	50	20120601	13	3774	75.24	-0.0158004212337662	0.0056042242917686
5	C	26	50	20120601	13	3776	75.28	-0.0168304707529884	0.0050552902264657
5	C	26	50	20120601	13	3778	75.32	-0.0170066959049957	0.0052285172457208
5	C	26	50	20120601	13	3780	75.36	-0.0177543411179477	0.0053327942827424
5	C	26	50	20120601	13	3782	75.4	-0.0187118626946237	0.0055052293424025
5	C	26	50	20120601	13	3784	75.44	-0.020087241952574	0.0059811970589548
5	C	26	50	20120601	13	3786	75.48	-0.0212608553615805	0.006729924145282
5	C	26	50	20120601	13	3788	75.52	-0.0221560313333593	0.0060473044719279
5	C	26	50	20120601	13	3790	75.56	-0.0230018229675399	0.0061985333992203
5	C	26	50	20120601	13	3792	75.6	-0.0235218080812211	0.0060987111349202
5	C	26	50	20120601	13	3794	75.64	-0.0235883326871951	0.0058713904469044
5	C	26	50	20120601	13	3796	75.68	-0.0248142578558739	0.0052780430046751
5	C	26	50	20120601	13	3798	75.72	-0.0256092721520975	0.0045898018324106
5	C	26	50	20120601	13	3800	75.76	-0.0265900787550779	0.0026818368179384
5	C	26	50	20120601	13	3802	75.8	-0.027959800451672	0.0018647897815197
5	C	26	50	20120601	13	3804	75.84	-0.0290520336483386	0.001863622348224
5	C	26	50	20120601	13	3806	75.88	-0.0304117999885603	0.0004727433096301
5	C	26	50	20120601	13	3808	75.92	-0.0310703921734897	0.0009609369024291
5	C	26	50	20120601	13	3810	75.96	-0.0323030065723184	-8.38699353166005e-05
5	C	26	50	20120601	13	3812	76	-0.0329071020376217	-0.000435104015667501
5	C	26	50	20120601	13	3814	76.04	-0.0338260155840449	-0.000500822519910999
5	C	26	50	20120601	13	3816	76.08	-0.0338006233795325	-0.0009740820174914
5	C	26	50	20120601	13	3818	76.12	-0.0340828014116328	-0.002121758749764
5	C	26	50	20120601	13	3820	76.16	-0.0339307875958133	-0.00181884834683931
5	C	26	50	20120601	13	3822	76.2	-0.034093803993148	-0.00279305764355126
5	C	26	50	20120601	13	3824	76.24	-0.0338511320169126	-0.00330501002419813
5	C	26	50	20120601	13	3826	76.28	-0.033752306773174	-0.00449439191442515
5	C	26	50	20120601	13	3828	76.32	-0.0340452611126196	-0.00564577388623121
5	C	26	50	20120601	13	3830	76.36	-0.033918547577431	-0.00677714473612968
5	C	26	50	20120601	13	3832	76.4	-0.0338227346085802	-0.00877040804161644
5	C	26	50	20120601	13	3834	76.44	-0.0338390687752256	-0.008305909597055
5	C	26	50	20120601	13	3836	76.48	-0.0339553171300527	-0.00844718953193607
5	C	26	50	20120601	13	3838	76.52	-0.0344446350226337	-0.00988982878691287
5	C	26	50	20120601	13	3840	76.56	-0.0346953750872425	-0.0105301846879554
5	C	26	50	20120601	13	3842	76.6	-0.0348379278143297	-0.0126352415755478
5	C	26	50	20120601	13	3844	76.64	-0.0354538885314213	-0.0128914263623716
5	C	26	50	20120601	13	3846	76.68	-0.0355906429829028	-0.0147656835965847
5	C	26	50	20120601	13	3848	76.72	-0.0352638182286384	-0.0157827859906434
5	C	26	50	20120601	13	3850	76.76	-0.0349304173813089	-0.0159644417227303
5	C	26	50	20120601	13	3852	76.8	-0.0348576560935248	-0.0172210411835769
5	C	26	50	20120601	13	3854	76.84	-0.0347669484356342	-0.0200622527989269
5	C	26	50	20120601	13	3856	76.88	-0.0348124648991392	-0.0202062409527799
5	C	26	50	20120601	13	3858	76.92	-0.034788981882936	-0.0199058690631997
5	C	26	50	20120601	13	3860	76.96	-0.0345043219060337	-0.0210503708860248
5	C	26	50	20120601	13	3862	77	-0.0349131074073055	-0.0216763654483414
5	C	26	50	20120601	13	3864	77.04	-0.0355294146067198	-0.0230958186719631
5	C	26	50	20120601	13	3866	77.08	-0.0356850063828521	-0.023796108943779
5	C	26	50	20120601	13	3868	77.12	-0.0360229609978524	-0.0251242393266105
5	C	26	50	20120601	13	3870	77.16	-0.0363954507080459	-0.0246202277551163
5	C	26	50	20120601	13	3872	77.2	-0.0365436744315182	-0.0253095013032814
5	C	26	50	20120601	13	3874	77.24	-0.0367710304748731	-0.0248736901808327
5	C	26	50	20120601	13	3876	77.28	-0.0365176316887671	-0.0249535649628355
5	C	26	50	20120601	13	3878	77.32	-0.0372465809984245	-0.0261462490417307
5	C	26	50	20120601	13	3880	77.36	-0.036943324113177	-0.0281906856649719
5	C	26	50	20120601	13	3882	77.4	-0.0368974116698746	-0.0277170160454584
5	C	26	50	20120601	13	3884	77.44	-0.036656924653593	-0.0282380830325148
5	C	26	50	20120601	13	3886	77.48	-0.0367008925532472	-0.0305684382827288
5	C	26	50	20120601	13	3888	77.52	-0.0368782420050366	-0.0307517132893446
5	C	26	50	20120601	13	3890	77.56	-0.0366583600803588	-0.0322316594980968
5	C	26	50	20120601	13	3892	77.6	-0.0369629505689956	-0.0335884871025359
5	C	26	50	20120601	13	3894	77.64	-0.0367400019222079	-0.0335496648189284
5	C	26	50	20120601	13	3896	77.68	-0.0365604229627374	-0.0346903433153876
5	C	26	50	20120601	13	3898	77.72	-0.0363839425451821	-0.0349501209117667
5	C	26	50	20120601	13	3900	77.76	-0.0356382878378191	-0.03525977357785
5	C	26	50	20120601	13	3902	77.8	-0.0351326782049995	-0.0353631808735308
5	C	26	50	20120601	13	3904	77.84	-0.0345954962543999	-0.0358379960060297
5	C	26	50	20120601	13	3906	77.88	-0.0337181252313714	-0.0357962696348719
5	C	26	50	20120601	13	3908	77.92	-0.032965459560273	-0.0366714062004718
5	C	26	50	20120601	13	3910	77.96	-0.032190003837617	-0.0371790098744144
5	C	26	50	20120601	13	3912	78	-0.0314622636805554	-0.0369030826662598
5	C	26	50	20120601	13	3914	78.04	-0.0300395931210793	-0.0377497440417813
5	C	26	50	20120601	13	3916	78.08	-0.0291527892935899	-0.0393132490588663
5	C	26	50	20120601	13	3918	78.12	-0.0286675160517972	-0.0395254376617648
5	C	26	50	20120601	13	3920	78.16	-0.0280878864811229	-0.0409854151750162
5	C	26	50	20120601	13	3922	78.2	-0.0273526368500451	-0.0416867236805971
5	C	26	50	20120601	13	3924	78.24	-0.0269464040042535	-0.0424200641233656
5	C	26	50	20120601	13	3926	78.28	-0.0267645361401323	-0.0441195245612694
5	C	26	50	20120601	13	3928	78.32	-0.0264147304154793	-0.0437267267443203
5	C	26	50	20120601	13	3930	78.36	-0.0260060934066316	-0.045163355591657
5	C	26	50	20120601	13	3932	78.4	-0.0262832085541786	-0.0465651947853593
5	C	26	50	20120601	13	3934	78.44	-0.0259712330423191	-0.0475900753540111
5	C	26	50	20120601	13	3936	78.48	-0.0254272557955523	-0.0483235572181359
5	C	26	50	20120601	13	3938	78.52	-0.025412194421113	-0.048417814552068
5	C	26	50	20120601	13	3940	78.56	-0.0256498530102698	-0.0496885561485384
5	C	26	50	20120601	13	3942	78.6	-0.025198223909126	-0.0498342908561409
5	C	26	50	20120601	13	3944	78.64	-0.0249981126900502	-0.0509105073771069
5	C	26	50	20120601	13	3946	78.68	-0.0248489838698979	-0.0501012236660389
5	C	26	50	20120601	13	3948	78.72	-0.0245772427338879	-0.0502257451702058
5	C	26	50	20120601	13	3950	78.76	-0.0243409276476154	-0.0498327352212223
5	C	26	50	20120601	13	3952	78.8	-0.0243924050212858	-0.0500468471545656
5	C	26	50	20120601	13	3954	78.84	-0.0240404072656111	-0.0495323562605743
5	C	26	50	20120601	13	3956	78.88	-0.0240254873125281	-0.0489831464236267
5	C	26	50	20120601	13	3958	78.92	-0.0232729135653113	-0.0494780504597792
5	C	26	50	20120601	13	3960	78.96	-0.0231513619096253	-0.0484709182713352
5	C	26	50	20120601	13	3962	79	-0.0223538161711250	-0.0483714283472222
5	C	26	50	20120601	13	3964	79.04	-0.0221301582962357	-0.0484376842526194
5	C	26	50	20120601	13	3966	79.08	-0.0219519673873767	-0.0473112631501892
5	C	26	50	20120601	13	3968	79.12	-0.0215271376332398	-0.046706262588206
5	C	26	50	20120601	13	3970	79.16	-0.0212280314647979	-0.0462347637865108
5	C	26	50	20120601	13	3972	79.2	-0.0206599418767926	-0.0451028272511874
5	C	26	50	20120601	13	3974	79.24	-0.0199913724151807	-0.0449855182361885
5	C	26	50	20120601	13	3976	79.28	-0.0192241615575933	-0.0453119187263842
5	C	26	50	20120601	13	3978	79.32	-0.0186799014681140	-0.0451441222872087
5	C	26	50	20120601	13	3980	79.36	-0.0180353029263844	-0.0458104997177989
5	C	26	50	20120601	13	3982	79.4	-0.0175923712386491	-0.0454203181959402
5	C	26	50	20120601	13	3984	79.44	-0.0165384992919687	-0.0454263993142584
5	C	26	50	20120601	13	3986	79.48	-0.0163340747215277	-0.0458008123548966
5	C	26	50	20120601	13	3988	79.52	-0.0158042396103846	-0.0462955749696929
5	C	26	50	20120601	13	3990	79.56	-0.0148577771837664	-0.0464316930250713
5	C	26	50	20120601	13	3992	79.6	-0.0143029812032474	-0.0459722150386563
5	C	26	50	20120601	13	3994	79.64	-0.0136332803707856	-0.0455641437152335
5	C	26	50	20120601	13	3996	79.68	-0.0131875202559256	-0.0458252075388476
5	C	26	50	20120601	13	3998	79.72	-0.0127060512486157	-0.0437988516360013
5	C	26	50	20120601	13	4000	79.76	-0.0119932169025016	-0.0440396214949953
5	C	26	50	20120601	13	4002	79.8	-0.0114486739703098	-0.0441542435042256
5	C	26	50	20120601	13	4004	79.84	-0.0103697704435754	-0.0435375049696747
5	C	26	50	20120601	13	4006	79.88	-0.00969816042280438	-0.0433799615788264
5	C	26	50	20120601	13	4008	79.92	-0.00855632439254434	-0.0425995985351089
[truncated: 1,506 more rows]
