# Supplementary material for: How Do Ants Make Sense of Gravity? A Boltzmann Walker Analysis of Lasius niger Trajectories on Various Inclines
Source: PLoS One. 2013 Oct 29;8(10):e76531. doi: 10.1371/journal.pone.0076531 (PMC3812222; doi:10.1371/journal.pone.0076531)
Supplement: Dataset S5 — Trajectories for . (ZIP) [file pone.0076531.s009.zip › Incline5/5-C-26-50-20120601-14.txt]

Pente	Colonie	Temperature	Humidite	Date	Indiv	Frame	Time	X	Y
5	C	26	50	20120601	14	30	0	0	0
5	C	26	50	20120601	14	32	0.04	-0.00114688760110484	-0.00116716742358926
5	C	26	50	20120601	14	34	0.08	-0.00179514329910679	-0.0024164780277354
5	C	26	50	20120601	14	36	0.12	-0.0024586527045925	-0.00366207773549388
5	C	26	50	20120601	14	38	0.16	-0.0033302804649228	-0.00547488187498894
5	C	26	50	20120601	14	40	0.2	-0.0041170641796348	-0.00744578632263322
5	C	26	50	20120601	14	42	0.24	-0.00557073642171845	-0.00919867362760308
5	C	26	50	20120601	14	44	0.28	-0.00699984094579655	-0.0127166154239267
5	C	26	50	20120601	14	46	0.32	-0.0074354399362109	-0.0139612435669678
5	C	26	50	20120601	14	48	0.36	-0.00686306528111164	-0.0154006725571580
5	C	26	50	20120601	14	50	0.4	-0.00562745982059846	-0.0167332930680500
5	C	26	50	20120601	14	52	0.44	-0.00456897753770469	-0.0165720161533969
5	C	26	50	20120601	14	54	0.48	-0.00307706708221482	-0.0182276925394096
5	C	26	50	20120601	14	56	0.52	-0.00173176814673616	-0.0194155895053961
5	C	26	50	20120601	14	58	0.56	-0.00146158264564479	-0.0195775876689660
5	C	26	50	20120601	14	60	0.6	-0.00110725143759220	-0.0196322470231517
5	C	26	50	20120601	14	62	0.64	0.000138953553570966	-0.0180336200122451
5	C	26	50	20120601	14	64	0.68	0.000131246089656031	-0.0182527524037349
5	C	26	50	20120601	14	66	0.72	0.000292325014410327	-0.0183991235074405
5	C	26	50	20120601	14	68	0.76	0.000808654386032748	-0.0187094019630251
5	C	26	50	20120601	14	70	0.8	0.000931973808671679	-0.0189839008154817
5	C	26	50	20120601	14	72	0.84	-0.00056886033439677	-0.0181044721117200
5	C	26	50	20120601	14	74	0.88	-0.00110944346861389	-0.0184514494092483
5	C	26	50	20120601	14	76	0.92	-0.00115865810058447	-0.0178403677289469
5	C	26	50	20120601	14	78	0.96	-0.00195746956022310	-0.0169063574527454
5	C	26	50	20120601	14	80	1	-0.00363727950067767	-0.0187705666995978
5	C	26	50	20120601	14	82	1.04	-0.00474611485745973	-0.0184420943865332
5	C	26	50	20120601	14	84	1.08	-0.00614801769077237	-0.0187791085495145
5	C	26	50	20120601	14	86	1.12	-0.00771680479551284	-0.0187894323085198
5	C	26	50	20120601	14	88	1.16	-0.00978364963264987	-0.0185720959682543
5	C	26	50	20120601	14	90	1.2	-0.0110230381144424	-0.0184430065542809
5	C	26	50	20120601	14	92	1.24	-0.0108958720309138	-0.0161500289685204
5	C	26	50	20120601	14	94	1.28	-0.0109582034936754	-0.0160083601249097
5	C	26	50	20120601	14	96	1.32	-0.0107407186609859	-0.0148872918208131
5	C	26	50	20120601	14	98	1.36	-0.0107411139336766	-0.0142223575951633
5	C	26	50	20120601	14	100	1.4	-0.0103795129608066	-0.0137869078042798
5	C	26	50	20120601	14	102	1.44	-0.00959216582341134	-0.0122671069360196
5	C	26	50	20120601	14	104	1.48	-0.00914322019250209	-0.011059442799965
5	C	26	50	20120601	14	106	1.52	-0.0084443236281519	-0.0109765621070353
5	C	26	50	20120601	14	108	1.56	-0.00799590054915395	-0.0116074187355794
5	C	26	50	20120601	14	110	1.6	-0.00747604554312054	-0.00993732161387123
5	C	26	50	20120601	14	112	1.64	-0.00691361280936476	-0.00829643790172098
5	C	26	50	20120601	14	114	1.68	-0.00684775359087183	-0.00793386112149298
5	C	26	50	20120601	14	116	1.72	-0.00658577335686934	-0.00656028922847537
5	C	26	50	20120601	14	118	1.76	-0.00589420171166546	-0.00498039347620245
5	C	26	50	20120601	14	120	1.8	-0.00524932739829114	-0.00407656251742199
5	C	26	50	20120601	14	122	1.84	-0.00446376711973194	-0.00198460831848503
5	C	26	50	20120601	14	124	1.88	-0.00374077872023994	-0.00154460405282389
5	C	26	50	20120601	14	126	1.92	-0.00273713186112041	-0.00037949643128822
5	C	26	50	20120601	14	128	1.96	-0.00176592352558781	-0.00050805127253506
5	C	26	50	20120601	14	130	2	-0.000779677150139723	-0.00025692724894413
5	C	26	50	20120601	14	132	2.04	0.000876762911196639	0.00166596478967895
5	C	26	50	20120601	14	134	2.08	-0.00097365775342263	0.00087866502843803
5	C	26	50	20120601	14	136	2.12	0.0017067012113431	0.0029757457515386
5	C	26	50	20120601	14	138	2.16	0.00414546300218082	0.00446709759267134
5	C	26	50	20120601	14	140	2.2	0.00458253277470004	0.00409105113536852
5	C	26	50	20120601	14	142	2.24	0.0062141852078219	0.00468043524408922
5	C	26	50	20120601	14	144	2.28	0.00709675841543955	0.00507037139989489
5	C	26	50	20120601	14	146	2.32	0.00707698700273079	0.00551016424062845
5	C	26	50	20120601	14	148	2.36	0.0078720218050511	0.00723271242204477
5	C	26	50	20120601	14	150	2.4	0.00819318263399822	0.00856264592716817
5	C	26	50	20120601	14	152	2.44	0.0080536068264598	0.00973756748371997
5	C	26	50	20120601	14	154	2.48	0.00749844315041463	0.0103156414194756
5	C	26	50	20120601	14	156	2.52	0.00715693885937277	0.0105184113600487
5	C	26	50	20120601	14	158	2.56	0.00687446384242437	0.0114644353804625
5	C	26	50	20120601	14	160	2.6	0.00643121395663758	0.0115733651801043
5	C	26	50	20120601	14	162	2.64	0.00681813571623505	0.0103718564085799
5	C	26	50	20120601	14	164	2.68	0.0074123741130086	0.00969021961365167
5	C	26	50	20120601	14	166	2.72	0.0070877696740371	0.00977921607313187
5	C	26	50	20120601	14	168	2.76	0.00717374678756158	0.00887568209919947
5	C	26	50	20120601	14	170	2.8	0.00751457225609349	0.00913844297908837
5	C	26	50	20120601	14	172	2.84	0.00789117025668563	0.00809659891875597
5	C	26	50	20120601	14	174	2.88	0.00841787288478806	0.00863663758075157
5	C	26	50	20120601	14	176	2.92	0.00825518175657266	0.00837195337041777
5	C	26	50	20120601	14	178	2.96	0.0092198295553894	0.00798444612640547
5	C	26	50	20120601	14	180	3	0.0105255596439210	0.00830237462883447
5	C	26	50	20120601	14	182	3.04	0.0120165089998739	0.00690829890190415
5	C	26	50	20120601	14	184	3.08	0.0135540914823606	0.00814441347929977
5	C	26	50	20120601	14	186	3.12	0.0153150136416851	0.00732309481081597
5	C	26	50	20120601	14	188	3.16	0.0164025014447431	0.00777511989175727
5	C	26	50	20120601	14	190	3.2	0.017970220818244	0.00790968938328487
5	C	26	50	20120601	14	192	3.24	0.0186283038862909	0.00730577069467687
5	C	26	50	20120601	14	194	3.28	0.0190376197176485	0.00769902105996597
5	C	26	50	20120601	14	196	3.32	0.0203106735532933	0.00700862321201889
5	C	26	50	20120601	14	198	3.36	0.0204440551054286	0.00699488412726044
5	C	26	50	20120601	14	200	3.4	0.0204191720177986	0.00695824892492716
5	C	26	50	20120601	14	202	3.44	0.0213325630602607	0.00570445667800186
5	C	26	50	20120601	14	204	3.48	0.0225234793722029	0.00582621339465437
5	C	26	50	20120601	14	206	3.52	0.0241513098931725	0.00480380769973674
5	C	26	50	20120601	14	208	3.56	0.0254036667133319	0.00371054990534422
5	C	26	50	20120601	14	210	3.6	0.025848861142767	0.00364054633400675
5	C	26	50	20120601	14	212	3.64	0.0261029246092473	0.00392628818428424
5	C	26	50	20120601	14	214	3.68	0.0272011321511081	0.00502958689496961
5	C	26	50	20120601	14	216	3.72	0.0277557867102709	0.00533901682241684
5	C	26	50	20120601	14	218	3.76	0.0282992689822909	0.00678208034146235
5	C	26	50	20120601	14	220	3.8	0.028954261993704	0.00646734711315622
5	C	26	50	20120601	14	222	3.84	0.0288717426323395	0.00734833145183657
5	C	26	50	20120601	14	224	3.88	0.0287300384333897	0.00751025890472827
5	C	26	50	20120601	14	226	3.92	0.029023417036904	0.00636623084344654
5	C	26	50	20120601	14	228	3.96	0.0279923139285778	0.00647710518673659
5	C	26	50	20120601	14	230	4	0.0280205981998252	0.0065449874377305
5	C	26	50	20120601	14	232	4.04	0.0283637571207351	0.00505716405943588
5	C	26	50	20120601	14	234	4.08	0.0285763134191597	0.0048642653295282
5	C	26	50	20120601	14	236	4.12	0.0287286949305054	0.00236160229887465
5	C	26	50	20120601	14	238	4.16	0.0293936581475333	0.00029642623374121
5	C	26	50	20120601	14	240	4.2	0.0298957039621757	-0.00103958131863265
5	C	26	50	20120601	14	242	4.24	0.0313295750930658	-0.00220899451335896
5	C	26	50	20120601	14	244	4.28	0.0322881290456423	-0.00372743561527895
5	C	26	50	20120601	14	246	4.32	0.0335183534235506	-0.00465812956067668
5	C	26	50	20120601	14	248	4.36	0.0349620533386992	-0.00593919491615235
5	C	26	50	20120601	14	250	4.4	0.036404692593676	-0.00730871932995446
5	C	26	50	20120601	14	252	4.44	0.0378139564085808	-0.00734393324765755
5	C	26	50	20120601	14	254	4.48	0.039219896821614	-0.0076701216058189
5	C	26	50	20120601	14	256	4.52	0.040635241754837	-0.00791067933277856
5	C	26	50	20120601	14	258	4.56	0.0407506415815267	-0.00822336195141926
5	C	26	50	20120601	14	260	4.6	0.0413099630454452	-0.00924272708717779
5	C	26	50	20120601	14	262	4.64	0.0409656020430074	-0.00832051842315429
5	C	26	50	20120601	14	264	4.68	0.0402618186636924	-0.00829272912665366
5	C	26	50	20120601	14	266	4.72	0.0395619950823521	-0.00885678820600617
5	C	26	50	20120601	14	268	4.76	0.0395255083724428	-0.00998320930843634
5	C	26	50	20120601	14	270	4.8	0.03970376999198	-0.0137165209810669
5	C	26	50	20120601	14	272	4.84	0.0410642434389829	-0.0151085313905108
5	C	26	50	20120601	14	274	4.88	0.0419375910244264	-0.0166039915220422
5	C	26	50	20120601	14	276	4.92	0.0427924831228809	-0.0174163157922693
5	C	26	50	20120601	14	278	4.96	0.0434070296264102	-0.0190007299568740
5	C	26	50	20120601	14	280	5	0.0434621839553427	-0.0202595214487423
5	C	26	50	20120601	14	282	5.04	0.0430223635374447	-0.0193342015148816
5	C	26	50	20120601	14	284	5.08	0.0420128978966228	-0.0194240040760923
5	C	26	50	20120601	14	286	5.12	0.0407415199040493	-0.0201896592987611
5	C	26	50	20120601	14	288	5.16	0.0401562476212612	-0.0183767082224769
5	C	26	50	20120601	14	290	5.2	0.0397804910777387	-0.0179684247670198
5	C	26	50	20120601	14	292	5.24	0.0392256950972197	-0.0182548030134003
5	C	26	50	20120601	14	294	5.28	0.0373319217158459	-0.0178938957122827
5	C	26	50	20120601	14	296	5.32	0.035281948446508	-0.0177879004057828
5	C	26	50	20120601	14	298	5.36	0.0338317431489725	-0.0177517672492642
5	C	26	50	20120601	14	300	5.4	0.0314009221672875	-0.0180527826060153
5	C	26	50	20120601	14	302	5.44	0.0292740156801565	-0.0171899002009334
5	C	26	50	20120601	14	304	5.48	0.0263046126764452	-0.0172550742329553
5	C	26	50	20120601	14	306	5.52	0.0250816573562474	-0.0172036817120987
5	C	26	50	20120601	14	308	5.56	0.0235232647211904	-0.0175611241899885
5	C	26	50	20120601	14	310	5.6	0.021738095870339	-0.0183837792902887
5	C	26	50	20120601	14	312	5.64	0.0198448528190511	-0.0188462624805238
5	C	26	50	20120601	14	314	5.68	0.0175209251694781	-0.0196353441508533
5	C	26	50	20120601	14	316	5.72	0.0150471615929716	-0.0205011469069415
5	C	26	50	20120601	14	318	5.76	0.0126750234030573	-0.0217242365774277
5	C	26	50	20120601	14	320	5.8	0.0103751515261802	-0.0236880913118849
5	C	26	50	20120601	14	322	5.84	0.00947443183723701	-0.0232051444514023
5	C	26	50	20120601	14	324	5.88	0.00877585276383156	-0.0236527006174865
5	C	26	50	20120601	14	326	5.92	0.00760189994357003	-0.0253238909262785
5	C	26	50	20120601	14	328	5.96	0.00516711916391038	-0.0260266843560998
5	C	26	50	20120601	14	330	6	0.00438456408917123	-0.0261343767188745
5	C	26	50	20120601	14	332	6.04	0.00299170515158998	-0.0259474176859288
5	C	26	50	20120601	14	334	6.08	0.00213066122413912	-0.0258957281802240
5	C	26	50	20120601	14	336	6.12	0.00195621798122039	-0.0247430734162118
5	C	26	50	20120601	14	338	6.16	0.00198952271061428	-0.0244231075977249
5	C	26	50	20120601	14	340	6.2	0.00204297998327198	-0.0240138341927741
5	C	26	50	20120601	14	342	6.24	0.00243287866241825	-0.0225307484299135
5	C	26	50	20120601	14	344	6.28	0.00223651510928274	-0.0220678056202706
5	C	26	50	20120601	14	346	6.32	0.00171459959408895	-0.0207590216789725
5	C	26	50	20120601	14	348	6.36	0.00180885692802112	-0.0206185195615507
5	C	26	50	20120601	14	350	6.4	0.00137052143436358	-0.0189947902599120
5	C	26	50	20120601	14	352	6.44	0.00111278101262108	-0.0199660014238717
5	C	26	50	20120601	14	354	6.48	0.00096245011094082	-0.0190565206819096
5	C	26	50	20120601	14	356	6.52	0.000336519188234486	-0.0184721676379370
5	C	26	50	20120601	14	358	6.56	-0.000126968093629857	-0.0174008089405579
5	C	26	50	20120601	14	360	6.6	-0.00060973110634935	-0.0170845412905366
5	C	26	50	20120601	14	362	6.64	-0.00104383103038758	-0.0161230811290894
5	C	26	50	20120601	14	364	6.68	-0.00222191335425124	-0.0143977405829942
5	C	26	50	20120601	14	366	6.72	-0.00243333828182602	-0.0134668627898334
5	C	26	50	20120601	14	368	6.76	-0.00347962297274432	-0.011912168323242
5	C	26	50	20120601	14	370	6.8	-0.0038707237334186	-0.0123581405701363
5	C	26	50	20120601	14	372	6.84	-0.00438589344991987	-0.0110322870711403
5	C	26	50	20120601	14	374	6.88	-0.00460382375988156	-0.0112530316660911
5	C	26	50	20120601	14	376	6.92	-0.00436019718949155	-0.00977639471707489
5	C	26	50	20120601	14	378	6.96	-0.00368710931554789	-0.0073345499406712
5	C	26	50	20120601	14	380	7	-0.0037246001170864	-0.00753955433867281
5	C	26	50	20120601	14	382	7.04	-0.0035343403096861	-0.00698517413694118
5	C	26	50	20120601	14	384	7.08	-0.00306034400683975	-0.00598403255714739
5	C	26	50	20120601	14	386	7.12	-0.00314159340442521	-0.00436013072145411
5	C	26	50	20120601	14	388	7.16	-0.00251221957880128	-0.00391101114227669
5	C	26	50	20120601	14	390	7.2	-0.00196084740931682	-0.00308055523996640
5	C	26	50	20120601	14	392	7.24	-0.00155615732910035	-0.00195367861934779
5	C	26	50	20120601	14	394	7.28	-0.00146512737193887	-0.00123605305910567
5	C	26	50	20120601	14	396	7.32	-0.00035394937039074	0.00057322318323669
5	C	26	50	20120601	14	398	7.36	8.51922249973536e-05	0.00039064821233433
5	C	26	50	20120601	14	400	7.4	0.000382544768621922	0.00122176738080537
5	C	26	50	20120601	14	402	7.44	0.000819169063868988	0.00102857166604958
5	C	26	50	20120601	14	404	7.48	0.00151434695365692	0.0024103785246409
5	C	26	50	20120601	14	406	7.52	0.00170973469943439	0.00261616074010181
5	C	26	50	20120601	14	408	7.56	0.00227701818570911	0.00334494741519953
5	C	26	50	20120601	14	410	7.6	0.00239803951130919	0.00270462686949605
5	C	26	50	20120601	14	412	7.64	0.00322260379991863	0.00386031512159954
5	C	26	50	20120601	14	414	7.68	0.00343532273290298	0.00364059583148144
5	C	26	50	20120601	14	416	7.72	0.00418708330732146	0.00416349422510108
5	C	26	50	20120601	14	418	7.76	0.00488746550301892	0.00405636047668351
5	C	26	50	20120601	14	420	7.8	0.0060017314398805	0.00531955724379859
5	C	26	50	20120601	14	422	7.84	0.00663590015658765	0.00648921792589832
5	C	26	50	20120601	14	424	7.88	0.00754106754718455	0.00734983758928047
5	C	26	50	20120601	14	426	7.92	0.0088431099324309	0.00746116023826977
5	C	26	50	20120601	14	428	7.96	0.0099008603598061	0.00723935144761327
5	C	26	50	20120601	14	430	8	0.0110369793468875	0.00875120593471937
5	C	26	50	20120601	14	432	8.04	0.0120128751781254	0.00914723868033957
5	C	26	50	20120601	14	434	8.08	0.0125511941564291	0.0100074354938666
5	C	26	50	20120601	14	436	8.12	0.0129790927539963	0.0110975537341507
5	C	26	50	20120601	14	438	8.16	0.0126390988430391	0.0109446942186209
5	C	26	50	20120601	14	440	8.2	0.012217970085795	0.0109199214396488
5	C	26	50	20120601	14	442	8.24	0.012326469257407	0.0115905125195481
5	C	26	50	20120601	14	444	8.28	0.0118891802817856	0.0113997492521196
5	C	26	50	20120601	14	446	8.32	0.0118237799755937	0.0112220462469396
5	C	26	50	20120601	14	448	8.36	0.0113743853318784	0.0108806126665758
5	C	26	50	20120601	14	450	8.4	0.0112903739752056	0.0114242434310199
5	C	26	50	20120601	14	452	8.44	0.0114018847145987	0.0108887514656273
5	C	26	50	20120601	14	454	8.48	0.0110971358340429	0.0102628064007853
5	C	26	50	20120601	14	456	8.52	0.0111420724699873	0.00992993588354177
5	C	26	50	20120601	14	458	8.56	0.011163763677607	0.0100588584203148
5	C	26	50	20120601	14	460	8.6	0.0108532900605508	0.0108241431190303
5	C	26	50	20120601	14	462	8.64	0.0102350948860306	0.0114139126009467
5	C	26	50	20120601	14	464	8.68	0.0095885588717205	0.0111324416756276
5	C	26	50	20120601	14	466	8.72	0.00889438507356186	0.0111287010807551
5	C	26	50	20120601	14	468	8.76	0.0084034761907231	0.0119003313557250
5	C	26	50	20120601	14	470	8.8	0.00806318105227707	0.0121501168261791
5	C	26	50	20120601	14	472	8.84	0.0072621422062777	0.0127890867979305
5	C	26	50	20120601	14	474	8.88	0.00635645862773054	0.0120711117855171
5	C	26	50	20120601	14	476	8.92	0.00524341598560042	0.0122121654462282
5	C	26	50	20120601	14	478	8.96	0.00387821906529918	0.0117509055507246
5	C	26	50	20120601	14	480	9	0.00282445318463592	0.0114272274216365
5	C	26	50	20120601	14	482	9.04	0.00128701212350545	0.0118614404827597
5	C	26	50	20120601	14	484	9.08	-0.000153505811127788	0.0122110340753783
5	C	26	50	20120601	14	486	9.12	-0.00110353912699097	0.0113741378445050
5	C	26	50	20120601	14	488	9.16	-0.00191532599606438	0.0121325522937344
5	C	26	50	20120601	14	490	9.2	-0.00278251468144375	0.0109583378439639
5	C	26	50	20120601	14	492	9.24	-0.00331486002166004	0.0112936125242635
5	C	26	50	20120601	14	494	9.28	-0.0044196436565859	0.0115788593997941
5	C	26	50	20120601	14	496	9.32	-0.00431250990816833	0.0113663808831154
5	C	26	50	20120601	14	498	9.36	-0.00401655743597051	0.0111560448999836
5	C	26	50	20120601	14	500	9.4	-0.00352045131829003	0.0115455193150612
5	C	26	50	20120601	14	502	9.44	-0.0028149072430899	0.0124742262904038
5	C	26	50	20120601	14	504	9.48	-0.00279413951692645	0.0120755382739674
5	C	26	50	20120601	14	506	9.52	-0.00243956789256827	0.0125037904249252
5	C	26	50	20120601	14	508	9.56	-0.0019957311081531	0.0134768259243804
5	C	26	50	20120601	14	510	9.6	-0.00145062249053639	0.0129315758854074
5	C	26	50	20120601	14	512	9.64	-0.000882250059818642	0.0132520366786412
5	C	26	50	20120601	14	514	9.68	-0.00112584834593741	0.0133649616315967
5	C	26	50	20120601	14	516	9.72	-0.00095395068743096	0.0129177165924962
5	C	26	50	20120601	14	518	9.76	-0.00107019904225803	0.0131280101492210
5	C	26	50	20120601	14	520	9.8	-0.00077158784856295	0.0127234743597042
5	C	26	50	20120601	14	522	9.84	-0.000757516423617337	0.0123336463912361
5	C	26	50	20120601	14	524	9.88	-0.000335585807283323	0.0121491622320245
5	C	26	50	20120601	14	526	9.92	-0.000118009050712223	0.0124332070260271
5	C	26	50	20120601	14	528	9.96	0.000328458170928964	0.0130300051493486
5	C	26	50	20120601	14	530	10	0.00123959354275908	0.0123771051740078
5	C	26	50	20120601	14	532	10.04	0.00186984488789846	0.0136172926864631
5	C	26	50	20120601	14	534	10.08	0.00291575481222273	0.0144090118650864
5	C	26	50	20120601	14	536	10.12	0.00392261122902207	0.0143044237010811
5	C	26	50	20120601	14	538	10.16	0.00465067665520298	0.0145893594496280
5	C	26	50	20120601	14	540	10.2	0.00538591214414513	0.0158757422480982
5	C	26	50	20120601	14	542	10.24	0.00660654108303279	0.0155101468290214
5	C	26	50	20120601	14	544	10.28	0.00749352168721757	0.0153305558487356
5	C	26	50	20120601	14	546	10.32	0.00828258921541145	0.0162376960672520
5	C	26	50	20120601	14	548	10.36	0.00878014490199336	0.0161265035259104
5	C	26	50	20120601	14	550	10.4	0.0096371512497236	0.0157315207490074
5	C	26	50	20120601	14	552	10.44	0.0098387615351755	0.0162015204843265
5	C	26	50	20120601	14	554	10.48	0.0105180719487936	0.0157551310444312
5	C	26	50	20120601	14	556	10.52	0.0108480079728953	0.0161081187495996
5	C	26	50	20120601	14	558	10.56	0.0117049365388796	0.0148720395275430
5	C	26	50	20120601	14	560	10.6	0.0120874388810947	0.0154941945000378
5	C	26	50	20120601	14	562	10.64	0.0133273576929731	0.0138543360927202
5	C	26	50	20120601	14	564	10.68	0.0139341048087059	0.0141542412918249
5	C	26	50	20120601	14	566	10.72	0.0148299596029945	0.0146928233138513
5	C	26	50	20120601	14	568	10.76	0.0151004463315747	0.0142127501353274
5	C	26	50	20120601	14	570	10.8	0.0157040072241514	0.0153993007700025
5	C	26	50	20120601	14	572	10.84	0.0165269225397471	0.0151048770626657
5	C	26	50	20120601	14	574	10.88	0.0174518691212274	0.0166802600594610
5	C	26	50	20120601	14	576	10.92	0.0175637122008077	0.0171571540858967
5	C	26	50	20120601	14	578	10.96	0.0178335087931694	0.0175616545200744
5	C	26	50	20120601	14	580	11	0.018333456621992	0.0165112947727762
5	C	26	50	20120601	14	582	11.04	0.0183437825023177	0.0166095804940408
5	C	26	50	20120601	14	584	11.08	0.0184331226156935	0.0165022798684228
5	C	26	50	20120601	14	586	11.12	0.0180992529565681	0.0162267649035216
5	C	26	50	20120601	14	588	11.16	0.0186023063983738	0.0157029225223491
5	C	26	50	20120601	14	590	11.2	0.0189785621592838	0.0149144235080073
5	C	26	50	20120601	14	592	11.24	0.0195070961939495	0.0149046230080201
5	C	26	50	20120601	14	594	11.28	0.0196470184838107	0.0156796968930143
5	C	26	50	20120601	14	596	11.32	0.0208397308469771	0.0140927017886582
5	C	26	50	20120601	14	598	11.36	0.0213985007676064	0.0138102691981167
5	C	26	50	20120601	14	600	11.4	0.0217457891921183	0.0145707342570116
5	C	26	50	20120601	14	602	11.44	0.0219376555461255	0.0141197839783777
5	C	26	50	20120601	14	604	11.48	0.0222850217523834	0.0136085104202407
5	C	26	50	20120601	14	606	11.52	0.0231652636289434	0.0142615588880056
5	C	26	50	20120601	14	608	11.56	0.0235079417172421	0.0139327400926182
5	C	26	50	20120601	14	610	11.6	0.0236967321567511	0.0138306409444827
5	C	26	50	20120601	14	612	11.64	0.0242317079341934	0.0139627497044118
5	C	26	50	20120601	14	614	11.68	0.0249015501880114	0.0137235354803364
5	C	26	50	20120601	14	616	11.72	0.025694648224858	0.0142938807389736
5	C	26	50	20120601	14	618	11.76	0.025871036011425	0.0146961891421297
5	C	26	50	20120601	14	620	11.8	0.0265112363489757	0.0152757480021258
5	C	26	50	20120601	14	622	11.84	0.0273505650271763	0.0153683860615291
5	C	26	50	20120601	14	624	11.88	0.0282093037865205	0.0159553978269989
5	C	26	50	20120601	14	626	11.92	0.0280735675688039	0.0165422681711125
5	C	26	50	20120601	14	628	11.96	0.0280557201936468	0.0162993345653680
5	C	26	50	20120601	14	630	12	0.0277616769097582	0.0163795487586258
5	C	26	50	20120601	14	632	12.04	0.0276375443143209	0.0153617039024469
5	C	26	50	20120601	14	634	12.08	0.027733307785697	0.0154817494206889
5	C	26	50	20120601	14	636	12.12	0.027795886735832	0.0148254836170697
5	C	26	50	20120601	14	638	12.16	0.027924537743601	0.0146831147377456
5	C	26	50	20120601	14	640	12.2	0.0285646320151345	0.0146268078247597
5	C	26	50	20120601	14	642	12.24	0.0293893872225749	0.0146085786119407
5	C	26	50	20120601	14	644	12.28	0.0303771164009431	0.0147762619140313
5	C	26	50	20120601	14	646	12.32	0.0310428432932947	0.0143745686937748
5	C	26	50	20120601	14	648	12.36	0.031664602285992	0.0144815539497683
5	C	26	50	20120601	14	650	12.4	0.0329127871761425	0.0149377792449899
5	C	26	50	20120601	14	652	12.44	0.0338323795450756	0.0163585689004280
5	C	26	50	20120601	14	654	12.48	0.0340418245736631	0.0169589025576554
5	C	26	50	20120601	14	656	12.52	0.034115080836194	0.0155444061525698
5	C	26	50	20120601	14	658	12.56	0.0337871247110796	0.0158857973065267
5	C	26	50	20120601	14	660	12.6	0.0338007011612784	0.0152059848470940
5	C	26	50	20120601	14	662	12.64	0.0337379807897872	0.0152023786025099
5	C	26	50	20120601	14	664	12.68	0.0337419405877618	0.0151279909691291
5	C	26	50	20120601	14	666	12.72	0.0341640126254521	0.0142267833765068
5	C	26	50	20120601	14	668	12.76	0.035597813045664	0.0139392030485983
5	C	26	50	20120601	14	670	12.8	0.0366328759519649	0.0133476375154576
5	C	26	50	20120601	14	672	12.84	0.0372503923039751	0.0129074635441690
5	C	26	50	20120601	14	674	12.88	0.0377038598827501	0.0128707647022254
5	C	26	50	20120601	14	676	12.92	0.0380671006362456	0.0125766789919299
5	C	26	50	20120601	14	678	12.96	0.0383288008559627	0.0127860533098392
5	C	26	50	20120601	14	680	13	0.0393750360494063	0.0113950328498891
5	C	26	50	20120601	14	682	13.04	0.0408021896658752	0.0112825321610023
5	C	26	50	20120601	14	684	13.08	0.0414535764327042	0.0105887189873020
5	C	26	50	20120601	14	686	13.12	0.0416244134310389	0.0106568840810084
5	C	26	50	20120601	14	688	13.16	0.0421236308185566	0.0109702738064303
5	C	26	50	20120601	14	690	13.2	0.0427072060450698	0.0113062202381720
5	C	26	50	20120601	14	692	13.24	0.043459355528218	0.0111682637051625
5	C	26	50	20120601	14	694	13.28	0.043892034167626	0.0122152767160655
5	C	26	50	20120601	14	696	13.32	0.0445921405916788	0.0121905986894020
5	C	26	50	20120601	14	698	13.36	0.0447259959053574	0.0113975784343013
5	C	26	50	20120601	14	700	13.4	0.0440817509170184	0.0110210440733195
5	C	26	50	20120601	14	702	13.44	0.0433206918884273	0.0116990887657993
5	C	26	50	20120601	14	704	13.48	0.043427818565777	0.0110210440733195
5	C	26	50	20120601	14	706	13.52	0.0434138885621877	0.0114340651442106
5	C	26	50	20120601	14	708	13.56	0.0433859578443308	0.0117260295341625
5	C	26	50	20120601	14	710	13.6	0.0432366168921442	0.0116609757102933
5	C	26	50	20120601	14	712	13.64	0.0435180453910564	0.0113235443543111
5	C	26	50	20120601	14	714	13.68	0.0441567042358241	0.0106663593118763
5	C	26	50	20120601	14	716	13.72	0.0450114549129224	0.00899787015098847
5	C	26	50	20120601	14	718	13.76	0.0459035408280674	0.00830136997151977
5	C	26	50	20120601	14	720	13.8	0.0463471796225838	0.00818172750414297
5	C	26	50	20120601	14	722	13.84	0.047517087792057	0.00776955496138937
5	C	26	50	20120601	14	724	13.88	0.0482132344181351	0.00742031492216137
5	C	26	50	20120601	14	726	13.92	0.049303734496081	0.00852184586589377
5	C	26	50	20120601	14	728	13.96	0.050201194422763	0.00712516855169406
5	C	26	50	20120601	14	730	14	0.0506422876328672	0.00799971821866557
5	C	26	50	20120601	14	732	14.04	0.0508988966837597	0.00800700141851177
5	C	26	50	20120601	14	734	14.08	0.0509005937400346	0.00807219666373717
5	C	26	50	20120601	14	736	14.12	0.0511263729352675	0.00710056123570877
5	C	26	50	20120601	14	738	14.16	0.0511270093313705	0.00641431410456722
5	C	26	50	20120601	14	740	14.2	0.0510531166727365	0.00673908824916621
5	C	26	50	20120601	14	742	14.24	0.0511294842051047	0.00557278632427711
5	C	26	50	20120601	14	744	14.28	0.0513223122243343	0.00458234185586911
5	C	26	50	20120601	14	746	14.32	0.0509939318351512	0.00299969545821738
5	C	26	50	20120601	14	748	14.36	0.0522491170824355	0.00134004513209444
5	C	26	50	20120601	14	750	14.4	0.0523840330562859	0.00070350760767031
5	C	26	50	20120601	14	752	14.44	0.053130808527897	-0.00130163509174038
5	C	26	50	20120601	14	754	14.48	0.053841168000277	-0.00372192018238569
5	C	26	50	20120601	14	756	14.52	0.0540788973001119	-0.00477253943787268
5	C	26	50	20120601	14	758	14.56	0.0549598109281141	-0.0065496402003507
5	C	26	50	20120601	14	760	14.6	0.0558197941953932	-0.0092018563152252
5	C	26	50	20120601	14	762	14.64	0.0566285122210362	-0.0103457429551507
5	C	26	50	20120601	14	764	14.68	0.0573582464192207	-0.0113642595627718
5	C	26	50	20120601	14	766	14.72	0.0578503927389266	-0.0123474208313336
5	C	26	50	20120601	14	768	14.76	0.0587516003315488	-0.0130430017719867
5	C	26	50	20120601	14	770	14.8	0.0589755410491506	-0.0129579368262100
5	C	26	50	20120601	14	772	14.84	0.059208815576264	-0.0129848775945732
5	C	26	50	20120601	14	774	14.88	0.0589511458651997	-0.0136877417350726
5	C	26	50	20120601	14	776	14.92	0.0592767685379361	-0.0144644985342061
5	C	26	50	20120601	14	778	14.96	0.0590952542272055	-0.0150934700160715
5	C	26	50	20120601	14	780	15	0.058798764353854	-0.0148640138655765
5	C	26	50	20120601	14	782	15.04	0.0586887385387014	-0.0152145974076887
5	C	26	50	20120601	14	784	15.08	0.0586324528389189	-0.0161882834453826
5	C	26	50	20120601	14	786	15.12	0.0583504586545817	-0.0176599140783881
5	C	26	50	20120601	14	788	15.16	0.0584810612770669	-0.0175979008136780
5	C	26	50	20120601	14	790	15.2	0.0591149825064006	-0.0191602532467097
5	C	26	50	20120601	14	792	15.24	0.0600992751458123	-0.0194496013415712
5	C	26	50	20120601	14	794	15.28	0.0603752589225094	-0.0208351770793063
5	C	26	50	20120601	14	796	15.32	0.0610291912737507	-0.0210969480097015
5	C	26	50	20120601	14	798	15.36	0.0609722691778652	-0.0218844528319090
5	C	26	50	20120601	14	800	15.4	0.0610856183948894	-0.0226783216151471
5	C	26	50	20120601	14	802	15.44	0.0609154177926578	-0.0226969185234923
5	C	26	50	20120601	14	804	15.48	0.0600502019351979	-0.0227643765104175
5	C	26	50	20120601	14	806	15.52	0.0596159676608713	-0.0227329102586547
5	C	26	50	20120601	14	808	15.56	0.0591132147394476	-0.0231844686491204
5	C	26	50	20120601	14	810	15.6	0.0581437713424409	-0.0229140710159947
5	C	26	50	20120601	14	812	15.64	0.0570614029924786	-0.0235289003622364
5	C	26	50	20120601	14	814	15.68	0.0562779286789239	-0.0229277181768716
5	C	26	50	20120601	14	816	15.72	0.0562097635852175	-0.0228304202837803
5	C	26	50	20120601	14	818	15.76	0.056953144944279	-0.0218058932685191
5	C	26	50	20120601	14	820	15.8	0.0571485892585989	-0.0217422536582124
5	C	26	50	20120601	14	822	15.84	0.0572043799836345	-0.0209599814261857
5	C	26	50	20120601	14	824	15.88	0.0566193905435589	-0.0196640668283051
5	C	26	50	20120601	14	826	15.92	0.0562323910022155	-0.0203708200561011
5	C	26	50	20120601	14	828	15.96	0.0547447797559553	-0.0192548641340324
5	C	26	50	20120601	14	830	16	0.0528065293580448	-0.0199296561353188
5	C	26	50	20120601	14	832	16.04	0.0519944172198521	-0.0201920634618171
5	C	26	50	20120601	14	834	16.08	0.0514386312898394	-0.0195703751797979
5	C	26	50	20120601	14	836	16.12	0.0498296805199276	-0.0196241152951681
5	C	26	50	20120601	14	838	16.16	0.0487718487752725	-0.0185733546183248
5	C	26	50	20120601	14	840	16.2	0.0474908541304749	-0.0179163109972463
5	C	26	50	20120601	14	842	16.24	0.0455164705760459	-0.0192094678786803
5	C	26	50	20120601	14	844	16.28	0.0428923973110626	-0.0192933307429290
5	C	26	50	20120601	14	846	16.32	0.0409748651418409	-0.0200714310449467
5	C	26	50	20120601	14	848	16.36	0.0386407763678222	-0.0214601180525189
5	C	26	50	20120601	14	850	16.4	0.0368585137258415	-0.0214056001196894
5	C	26	50	20120601	14	852	16.44	0.0347028279927162	-0.0212976956248804
5	C	26	50	20120601	14	854	16.48	0.0329820341432241	-0.0226158628731649
5	C	26	50	20120601	14	856	16.52	0.0316146664051046	-0.0233589967448529
5	C	26	50	20120601	14	858	16.56	0.030712645639684	-0.0235424555992317
5	C	26	50	20120601	14	860	16.6	0.0291179784267521	-0.0263748425219526
5	C	26	50	20120601	14	862	16.64	0.0273067456199462	-0.0277000101273709
5	C	26	50	20120601	14	864	16.68	0.0255683228912923	-0.0291571457784688
5	C	26	50	20120601	14	866	16.72	0.0244606549678059	-0.0323476674366182
5	C	26	50	20120601	14	868	16.76	0.023798477751496	-0.0327903587080478
5	C	26	50	20120601	14	870	16.8	0.0231953227382117	-0.0349526841738485
5	C	26	50	20120601	14	872	16.84	0.0231010229778726	-0.0365521314286212
5	C	26	50	20120601	14	874	16.88	0.0227907374512202	-0.038126016773254
5	C	26	50	20120601	14	876	16.92	0.0224673068095054	-0.0379677662756245
5	C	26	50	20120601	14	878	16.96	0.0222421074418331	-0.0376028143237185
5	C	26	50	20120601	14	880	17	0.0217148108440345	-0.0375413738155012
5	C	26	50	20120601	14	882	17.04	0.0217614940337285	-0.035614352273276
5	C	26	50	20120601	14	884	17.08	0.020778997445541	-0.0355475023981826
5	C	26	50	20120601	14	886	17.12	0.0196363765267538	-0.0350176743581073
5	C	26	50	20120601	14	888	17.16	0.0196362351053976	-0.0331076375207662
5	C	26	50	20120601	14	890	17.2	0.0187139203753569	-0.0340391446389623
5	C	26	50	20120601	14	892	17.24	0.0181789163136434	-0.0329593996551583
5	C	26	50	20120601	14	894	17.28	0.017491085263312	-0.0327946013487349
5	C	26	50	20120601	14	896	17.32	0.0168845078532067	-0.0330469182614657
5	C	26	50	20120601	14	898	17.36	0.0162060742519973	-0.0319871419731624
5	C	26	50	20120601	14	900	17.4	0.0161572909551632	-0.0320985749308096
5	C	26	50	20120601	14	902	17.44	0.0149158942901121	-0.0317105147292944
5	C	26	50	20120601	14	904	17.48	0.0140717997122063	-0.0312436333348804
5	C	26	50	20120601	14	906	17.52	0.0135067365412245	-0.0317333189229877
5	C	26	50	20120601	14	908	17.56	0.0125920232090816	-0.0322096260507949
5	C	26	50	20120601	14	910	17.6	0.0118975029286002	-0.0324216166637947
5	C	26	50	20120601	14	912	17.64	0.0107936385324899	-0.0324195660541292
5	C	26	50	20120601	14	914	17.68	0.0105103715559465	-0.0325095100366961
5	C	26	50	20120601	14	916	17.72	0.0094420039202518	-0.0318034639156814
5	C	26	50	20120601	14	918	17.76	0.00828623788640237	-0.0312625979387518
5	C	26	50	20120601	14	920	17.8	0.00648792392048874	-0.0324809429227362
5	C	26	50	20120601	14	922	17.84	0.00483944588150854	-0.0321604114188244
5	C	26	50	20120601	14	924	17.88	0.00349007401097026	-0.032065446978111
5	C	26	50	20120601	14	926	17.92	0.00201052378201552	-0.0326981661259167
5	C	26	50	20120601	14	928	17.96	0.00095262132668232	-0.032381877262692
5	C	26	50	20120601	14	930	18	-0.000164183123523707	-0.0318229800628421
5	C	26	50	20120601	14	932	18.04	-0.00163051045567025	-0.0316632446409721
5	C	26	50	20120601	14	934	18.08	-0.00251587885639393	-0.0294909418984889
5	C	26	50	20120601	14	936	18.12	-0.00314315328198451	-0.0296670821976825
5	C	26	50	20120601	14	938	18.16	-0.00386807915405696	-0.028312831290354
5	C	26	50	20120601	14	940	18.2	-0.00423952234621425	-0.0280876177805461
5	C	26	50	20120601	14	942	18.24	-0.0046702917973131	-0.0269568126160725
5	C	26	50	20120601	14	944	18.28	-0.00468457535429307	-0.0262318867440001
5	C	26	50	20120601	14	946	18.32	-0.00509809139993096	-0.0260406850703673
5	C	26	50	20120601	14	948	18.36	-0.0052873838852546	-0.0256232799374328
5	C	26	50	20120601	14	950	18.4	-0.00584847311612612	-0.0265123252934187
5	C	26	50	20120601	14	952	18.44	-0.00533518430366281	-0.0264667169060322
5	C	26	50	20120601	14	954	18.48	-0.00569870789987081	-0.0262712018810341
5	C	26	50	20120601	14	956	18.52	-0.00558846995268383	-0.0257887429242305
5	C	26	50	20120601	14	958	18.56	-0.00641281503819111	-0.0256958290931826
5	C	26	50	20120601	14	960	18.6	-0.00683934184860283	-0.0256085721163842
5	C	26	50	20120601	14	962	18.64	-0.00707926317945943	-0.0245336990983025
5	C	26	50	20120601	14	964	18.68	-0.00710082993628562	-0.0247048896500277
5	C	26	50	20120601	14	966	18.72	-0.00722400793756832	-0.0238969494418440
5	C	26	50	20120601	14	968	18.76	-0.00739816833777456	-0.0239080510183086
5	C	26	50	20120601	14	970	18.8	-0.00720420187662728	-0.0223437257573574
5	C	26	50	20120601	14	972	18.84	-0.00741180135651584	-0.0217281256647242
5	C	26	50	20120601	14	974	18.88	-0.00780343951834382	-0.0202605538246428
5	C	26	50	20120601	14	976	18.92	-0.0076457405640036	-0.0200170403913378
5	C	26	50	20120601	14	978	18.96	-0.00797604428363146	-0.0189605380074313
5	C	26	50	20120601	14	980	19	-0.00761592894210877	-0.0180694986103226
5	C	26	50	20120601	14	982	19.04	-0.00776729929075737	-0.0182869551587409
5	C	26	50	20120601	14	984	19.08	-0.00765711084104507	-0.0177358573466875
5	C	26	50	20120601	14	986	19.12	-0.00736038762245576	-0.0171407774928443
5	C	26	50	20120601	14	988	19.16	-0.00698003488485552	-0.0156866123973342
5	C	26	50	20120601	14	990	19.2	-0.00704395733787478	-0.0146968043250293
5	C	26	50	20120601	14	992	19.24	-0.00710726460799441	-0.0148263957848173
5	C	26	50	20120601	14	994	19.28	-0.00720210884055497	-0.0154126368038957
5	C	26	50	20120601	14	996	19.32	-0.00724942135528416	-0.0141570202214749
5	C	26	50	20120601	14	998	19.36	-0.00720857886760282	-0.0146755840505259
5	C	26	50	20120601	14	1000	19.4	-0.00723802279397143	-0.0133169207968828
5	C	26	50	20120601	14	1002	19.44	-0.00780681241769008	-0.0126221247447567
5	C	26	50	20120601	14	1004	19.48	-0.00811023900856504	-0.0122764131683668
5	C	26	50	20120601	14	1006	19.52	-0.00914736355539714	-0.0112896346243552
5	C	26	50	20120601	14	1008	19.56	-0.00921337656961497	-0.0114354708017808
5	C	26	50	20120601	14	1010	19.6	-0.0100951443118982	-0.0105811388026077
5	C	26	50	20120601	14	1012	19.64	-0.0108388297268755	-0.00951458843134057
5	C	26	50	20120601	14	1014	19.68	-0.0114004422167651	-0.00760508899515317
5	C	26	50	20120601	14	1016	19.72	-0.0116417353347772	-0.0078399615835921
5	C	26	50	20120601	14	1018	19.76	-0.0116536783683115	-0.0080927593289341
5	C	26	50	20120601	14	1020	19.8	-0.0117398322585312	-0.00731067094467053
5	C	26	50	20120601	14	1022	19.84	-0.0121144291469326	-0.00699858229572604
5	C	26	50	20120601	14	1024	19.88	-0.0121639407637513	-0.0075140489970754
5	C	26	50	20120601	14	1026	19.92	-0.0122345665890562	-0.00642844209805532
5	C	26	50	20120601	14	1028	19.96	-0.0126449784359247	-0.00641683847577605
5	C	26	50	20120601	14	1030	20	-0.0124048873994406	-0.00517897734463088
5	C	26	50	20120601	14	1032	20.04	-0.01278091264354	-0.0045340676759175
5	C	26	50	20120601	14	1034	20.08	-0.0130476828188782	-0.00485405470760785
5	C	26	50	20120601	14	1036	20.12	-0.0132028503309418	-0.00387210966270971
5	C	26	50	20120601	14	1038	20.16	-0.0134343075936276	-0.0031339113963544
5	C	26	50	20120601	14	1040	20.2	-0.013464550550659	-0.00297073236445998
5	C	26	50	20120601	14	1042	20.24	-0.0136722207412256	-0.00237292307844143
5	C	26	50	20120601	14	1044	20.28	-0.0133109103892427	-0.00182560121659961
5	C	26	50	20120601	14	1046	20.32	-0.0129634451880355	-0.00111329720057134
5	C	26	50	20120601	14	1048	20.36	-0.0120520835420354	-0.00089123738700752
5	C	26	50	20120601	14	1050	20.4	-0.012448508816772	-0.00030755609447708
5	C	26	50	20120601	14	1052	20.44	-0.0121334432482787	-0.00067779013403855
5	C	26	50	20120601	14	1054	20.48	-0.012112420963674	-0.00027847986363469
5	C	26	50	20120601	14	1056	20.52	-0.011959862675633	-0.00010916314487957
5	C	26	50	20120601	14	1058	20.56	-0.0116372522777845	0.00093008583356592
5	C	26	50	20120601	14	1060	20.6	-0.0116371320696317	0.00094986361023571
5	C	26	50	20120601	14	1062	20.64	-0.0113301416605795	0.00194232333297009
5	C	26	50	20120601	14	1064	20.68	-0.0115377906379428	0.00263863966467573
5	C	26	50	20120601	14	1066	20.72	-0.0119873196319465	0.00296820092218334
5	C	26	50	20120601	14	1068	20.76	-0.0121775879246282	0.00362193528352593
5	C	26	50	20120601	14	1070	20.8	-0.0121661115815695	0.00378939938251434
5	C	26	50	20120601	14	1072	20.84	-0.0122546554927097	0.00353185695067057
5	C	26	50	20120601	14	1074	20.88	-0.0128106606258245	0.00458494400882389
5	C	26	50	20120601	14	1076	20.92	-0.0127805944454885	0.00367993218171885
5	C	26	50	20120601	14	1078	20.96	-0.0125390114136961	0.00383623813570014
5	C	26	50	20120601	14	1080	21	-0.0121409456512271	0.00390733772254844
5	C	26	50	20120601	14	1082	21.04	-0.0121409456512271	0.00390733772254844
5	C	26	50	20120601	14	1084	21.08	-0.0117062164021536	0.00385996156820894
5	C	26	50	20120601	14	1086	21.12	-0.011759348405692	0.00375888772490614
5	C	26	50	20120601	14	1088	21.16	-0.0115267385589528	0.00423064108504256
5	C	26	50	20120601	14	1090	21.2	-0.0115302104532485	0.00336534744583677
5	C	26	50	20120601	14	1092	21.24	-0.0115310306971146	0.00320740807519094
5	C	26	50	20120601	14	1094	21.28	-0.0116824576143057	0.00324548577535783
5	C	26	50	20120601	14	1096	21.32	-0.0116481629354182	0.0036729318245851
5	C	26	50	20120601	14	1098	21.36	-0.0116895852506601	0.00344412621232876
5	C	26	50	20120601	14	1100	21.4	-0.0113846100959343	0.00321650853946481
5	C	26	50	20120601	14	1102	21.44	-0.0114092810515299	0.0029674018915206
5	C	26	50	20120601	14	1104	21.48	-0.0113311669654123	0.00291639827939361
5	C	26	50	20120601	14	1106	21.52	-0.0112424250643734	0.00301164556281944
5	C	26	50	20120601	14	1108	21.56	-0.0111330356453238	0.0037127419363659
5	C	26	50	20120601	14	1110	21.6	-0.0111839261203658	0.00379634317110559
5	C	26	50	20120601	14	1112	21.64	-0.0110093273139552	0.00358868005160672
5	C	26	50	20120601	14	1114	21.68	-0.0108870897646915	0.00349298729090875
5	C	26	50	20120601	14	1116	21.72	-0.0106646976109405	0.00382144546183771
5	C	26	50	20120601	14	1118	21.76	-0.00995102180775673	0.00397565837974669
5	C	26	50	20120601	14	1120	21.8	-0.0093957732788978	0.00431948198103083
5	C	26	50	20120601	14	1122	21.84	-0.00898813046218445	0.00502297827499264
5	C	26	50	20120601	14	1124	21.88	-0.00832297293221315	0.00473764286969298
5	C	26	50	20120601	14	1126	21.92	-0.00754393840071617	0.00576473046003021
5	C	26	50	20120601	14	1128	21.96	-0.00743331861586734	0.00630951380852757
5	C	26	50	20120601	14	1130	22	-0.00673846599519876	0.00599659784464909
5	C	26	50	20120601	14	1132	22.04	-0.00590592554209753	0.0069742366092498
5	C	26	50	20120601	14	1134	22.08	-0.00541990983818458	0.00740566366965517
5	C	26	50	20120601	14	1136	22.12	-0.0047915676813544	0.00769699873457177
5	C	26	50	20120601	14	1138	22.16	-0.00439569394990711	0.00890943937693337
5	C	26	50	20120601	14	1140	22.2	-0.0034163227736925	0.00885657607397177
5	C	26	50	20120601	14	1142	22.24	-0.00314596049590582	0.00967551179260297
5	C	26	50	20120601	14	1144	22.28	-0.00252540358473651	0.00976404156160757
5	C	26	50	20120601	14	1146	22.32	-0.00153995129020369	0.0101204516635969
5	C	26	50	20120601	14	1148	22.36	-0.00088822511211967	0.0107780892543716
5	C	26	50	20120601	14	1150	22.4	-0.000333867537805042	0.0105993609443589
5	C	26	50	20120601	14	1152	22.44	-9.24471405723288e-05	0.0104861672908266
5	C	26	50	20120601	14	1154	22.48	0.000967067518221969	0.0104834802850580
5	C	26	50	20120601	14	1156	22.52	0.00159111046582253	0.0107358254820601
5	C	26	50	20120601	14	1158	22.56	0.00224039712551146	0.0108833067434122
5	C	26	50	20120601	14	1160	22.6	0.00177089943600703	0.0109824219009311
5	C	26	50	20120601	14	1162	22.64	0.0022457287106416	0.0103115826265516
5	C	26	50	20120601	14	1164	22.68	0.00238150028369723	0.0103801649132589
5	C	26	50	20120601	14	1166	22.72	0.00289959742227262	0.0108976963664093
5	C	26	50	20120601	14	1168	22.76	0.00384036056823445	0.0100697874627249
5	C	26	50	20120601	14	1170	22.8	0.00449553035634284	0.0110915921168785
5	C	26	50	20120601	14	1172	22.84	0.00498571799026479	0.0103981819940435
5	C	26	50	20120601	14	1174	22.88	0.00563760680290848	0.0109282928768313
5	C	26	50	20120601	14	1176	22.92	0.00756136858287242	0.0111780359208785
5	C	26	50	20120601	14	1178	22.96	0.00812522967232619	0.0113232615115986
5	C	26	50	20120601	14	1180	23	0.008712467711966	0.0128812440247226
5	C	26	50	20120601	14	1182	23.04	0.0099575271901436	0.0130379530295691
5	C	26	50	20120601	14	1184	23.08	0.0103530190839291	0.0134120761564271
5	C	26	50	20120601	14	1186	23.12	0.0105514615310013	0.0145000023656895
5	C	26	50	20120601	14	1188	23.16	0.0107438087176196	0.0137991039820418
5	C	26	50	20120601	14	1190	23.2	0.0102069449650716	0.0150867737148537
5	C	26	50	20120601	14	1192	23.24	0.0100106945490211	0.0156995100250231
5	C	26	50	20120601	14	1194	23.28	0.0099563533928869	0.0158494520179737
5	C	26	50	20120601	14	1196	23.32	0.0096390038694903	0.0160241073929268
5	C	26	50	20120601	14	1198	23.36	0.0100920188999253	0.0157543744401754
5	C	26	50	20120601	14	1200	23.4	0.0098427496174214	0.0160546968322809
5	C	26	50	20120601	14	1202	23.44	0.0099495015281772	0.0161582384782501
5	C	26	50	20120601	14	1204	23.48	0.010096728231088	0.0160425487377801
5	C	26	50	20120601	14	1206	23.52	0.0102861409245645	0.0158186292333818
5	C	26	50	20120601	14	1208	23.56	0.010763678418171	0.0158227728791195
5	C	26	50	20120601	14	1210	23.6	0.0115285416812448	0.0158350199685697
5	C	26	50	20120601	14	1212	23.64	0.0116454617875140	0.0152453282683992
5	C	26	50	20120601	14	1214	23.68	0.0125285603754701	0.0151268949536182
5	C	26	50	20120601	14	1216	23.72	0.0135207655397633	0.0154755056678110
5	C	26	50	20120601	14	1218	23.76	0.0144300412207589	0.0160849539314479
5	C	26	50	20120601	14	1220	23.8	0.0153141226871408	0.0158328845060905
5	C	26	50	20120601	14	1222	23.84	0.0162595668799941	0.0160946130100789
5	C	26	50	20120601	14	1224	23.88	0.0164416044497427	0.0167998530293631
5	C	26	50	20120601	14	1226	23.92	0.0167864180005205	0.0173441555452493
5	C	26	50	20120601	14	1228	23.96	0.0165303887771885	0.0167884261837791
5	C	26	50	20120601	14	1230	24	0.0165826015419113	0.0173300416938968
5	C	26	50	20120601	14	1232	24.04	0.0162273440239754	0.0172526912831028
5	C	26	50	20120601	14	1234	24.08	0.0165331394225673	0.0167630481214024
5	C	26	50	20120601	14	1236	24.12	0.016218264772905	0.0157747249733379
5	C	26	50	20120601	14	1238	24.16	0.0164188497535241	0.0157879690833495
5	C	26	50	20120601	14	1240	24.2	0.0168638751844385	0.0157413276129557
5	C	26	50	20120601	14	1242	24.24	0.0170251153295389	0.0156749811978905
5	C	26	50	20120601	14	1244	24.28	0.0181025162543633	0.0146090354029213
5	C	26	50	20120601	14	1246	24.32	0.0179993083627949	0.0153254462951347
5	C	26	50	20120601	14	1248	24.36	0.0201708926847884	0.0132660091086374
5	C	26	50	20120601	14	1250	24.4	0.0203046631456533	0.0133648767787829
5	C	26	50	20120601	14	1252	24.44	0.0207977569884459	0.0131339781304543
5	C	26	50	20120601	14	1254	24.48	0.0214782129150495	0.0132064495044581
5	C	26	50	20120601	14	1256	24.52	0.0230438251103425	0.0124950223008385
5	C	26	50	20120601	14	1258	24.56	0.024440806480458	0.0123689946592276
5	C	26	50	20120601	14	1260	24.6	0.0246154335711399	0.0124306826548183
5	C	26	50	20120601	14	1262	24.64	0.0264036005547435	0.0120415971484704
5	C	26	50	20120601	14	1264	24.68	0.0277503349169879	0.0122824589313460
5	C	26	50	20120601	14	1266	24.72	0.0281396537685736	0.0126430975318868
5	C	26	50	20120601	14	1268	24.76	0.0286114919815238	0.0145361072379369
5	C	26	50	20120601	14	1270	24.8	0.0287072695950355	0.0140955443579186
5	C	26	50	20120601	14	1272	24.84	0.0289793854976395	0.0146119939376938
5	C	26	50	20120601	14	1274	24.88	0.0293732510458282	0.0137586504030901
5	C	26	50	20120601	14	1276	24.92	0.0290459525300204	0.0137148592801312
5	C	26	50	20120601	14	1278	24.96	0.0287856382395944	0.0137515864063460
5	C	26	50	20120601	14	1280	25	0.0288897950684632	0.0139383333072574
5	C	26	50	20120601	14	1282	25.04	0.0285029440195438	0.0141771161961963
5	C	26	50	20120601	14	1284	25.08	0.0288058827067398	0.0130283363773450
5	C	26	50	20120601	14	1286	25.12	0.0287446755437603	0.0137857608770808
5	C	26	50	20120601	14	1288	25.16	0.0284034328822274	0.0133716720749501
5	C	26	50	20120601	14	1290	25.2	0.0283657016643833	0.0133757450100098
5	C	26	50	20120601	14	1292	25.24	0.0283580507690109	0.0135437677233553
5	C	26	50	20120601	14	1294	25.28	0.0283424661355535	0.0132298405967797
5	C	26	50	20120601	14	1296	25.32	0.0282292017713431	0.0123944505033503
5	C	26	50	20120601	14	1298	25.36	0.0282729716810985	0.0126372002613317
5	C	26	50	20120601	14	1300	25.4	0.0280311270197971	0.0129634734723068
5	C	26	50	20120601	14	1302	25.44	0.0284044086895855	0.0134439525301230
5	C	26	50	20120601	14	1304	25.48	0.0282807215714203	0.0133775693455052
5	C	26	50	20120601	14	1306	25.52	0.0283963123169409	0.0130948185569121
5	C	26	50	20120601	14	1308	25.56	0.0286168235666539	0.0130913890890234
5	C	26	50	20120601	14	1310	25.6	0.0283115726402835	0.0138798767896567
5	C	26	50	20120601	14	1312	25.64	0.0284735283774465	0.0134951824164200
5	C	26	50	20120601	14	1314	25.68	0.0282243227345529	0.0129965519275307
5	C	26	50	20120601	14	1316	25.72	0.0280262621251425	0.0132158257403766
5	C	26	50	20120601	14	1318	25.76	0.0281048287596002	0.0132581743655019
5	C	26	50	20120601	14	1320	25.8	0.0283122231785222	0.0131347842321848
5	C	26	50	20120601	14	1322	25.84	0.0281604497790083	0.0130493940172887
5	C	26	50	20120601	14	1324	25.88	0.0280735039291936	0.0122649014699691
5	C	26	50	20120601	14	1326	25.92	0.0283621590594096	0.0124344515339620
5	C	26	50	20120601	14	1328	25.96	0.0282357849354759	0.0125661996694327
5	C	26	50	20120601	14	1330	26	0.0283126262293875	0.0126640137504742
5	C	26	50	20120601	14	1332	26.04	0.0282081370603315	0.0124766092402564
5	C	26	50	20120601	14	1334	26.08	0.0280525877106061	0.0122428255962605
5	C	26	50	20120601	14	1336	26.12	0.0278712218922996	0.0122226659819289
5	C	26	50	20120601	14	1338	26.16	0.0282497007969297	0.0125993771196060
5	C	26	50	20120601	14	1340	26.2	0.0280928574417947	0.0128065664775615
5	C	26	50	20120601	14	1342	26.24	0.0281888613294764	0.0130858948693336
5	C	26	50	20120601	14	1344	26.28	0.0280138382589971	0.0139007081554305
5	C	26	50	20120601	14	1346	26.32	0.0280494057300908	0.0138553826107564
5	C	26	50	20120601	14	1348	26.36	0.0282450480343095	0.0135942622185998
5	C	26	50	20120601	14	1350	26.4	0.0280161292849681	0.0133174581980365
5	C	26	50	20120601	14	1352	26.44	0.0283922605950847	0.0129058301275044
5	C	26	50	20120601	14	1354	26.48	0.0282664168012369	0.0132834039354546
5	C	26	50	20120601	14	1356	26.52	0.0283447925168636	0.0127817541006096
5	C	26	50	20120601	14	1358	26.56	0.0280703078065427	0.0127753759974433
5	C	26	50	20120601	14	1360	26.6	0.0281599265199902	0.0130916365763968
5	C	26	50	20120601	14	1362	26.64	0.028332375721786	0.0124578709105549
5	C	26	50	20120601	14	1364	26.68	0.0279722674513311	0.0123975334889163
5	C	26	50	20120601	14	1366	26.72	0.0280326897257835	0.0131283637026116
5	C	26	50	20120601	14	1368	26.76	0.0279706128214632	0.0123774092299237
5	C	26	50	20120601	14	1370	26.8	0.0281330140358983	0.0137480155171010
5	C	26	50	20120601	14	1372	26.84	0.027875301898427	0.0127503302752537
5	C	26	50	20120601	14	1374	26.88	0.0281605134186186	0.0128844330763057
5	C	26	50	20120601	14	1376	26.92	0.0280206052708931	0.0133155277965239
5	C	26	50	20120601	14	1378	26.96	0.0278713279583168	0.0135845889978332
5	C	26	50	20120601	14	1380	27	0.0279032043320126	0.0130611319898564
5	C	26	50	20120601	14	1382	27.04	0.027858387904221	0.0133572541676817
5	C	26	50	20120601	14	1384	27.08	0.0281188789713424	0.0129744336274151
5	C	26	50	20120601	14	1386	27.12	0.0281315291116578	0.0137779261339452
5	C	26	50	20120601	14	1388	27.16	0.0280598921236558	0.0132657757633996
5	C	26	50	20120601	14	1390	27.2	0.0282292017713431	0.0131224876452600
5	C	26	50	20120601	14	1392	27.24	0.0281137312339753	0.0123467207956202
5	C	26	50	20120601	14	1394	27.28	0.0279705279686494	0.0122315472431006
5	C	26	50	20120601	14	1396	27.32	0.028217216311402	0.0122306492174884
5	C	26	50	20120601	14	1398	27.36	0.0282945313668569	0.0116456314931416
5	C	26	50	20120601	14	1400	27.4	0.0279960120970434	0.0121210688796080
5	C	26	50	20120601	14	1402	27.44	0.028030943172034	0.0125014923278863
5	C	26	50	20120601	14	1404	27.48	0.0280423346622789	0.0124574325043506
5	C	26	50	20120601	14	1406	27.52	0.0279588819199633	0.0118349098363296
5	C	26	50	20120601	14	1408	27.56	0.0277179777106808	0.0116169017446220
5	C	26	50	20120601	14	1410	27.6	0.0280018457279882	0.0129187913948036
5	C	26	50	20120601	14	1412	27.64	0.0283164163217346	0.0131591582029323
5	C	26	50	20120601	14	1414	27.68	0.0283564102812785	0.0124854551460890
5	C	26	50	20120601	14	1416	27.72	0.0289530599121759	0.0123839216833784
5	C	26	50	20120601	14	1418	27.76	0.0292758541577876	0.0126299241325532
5	C	26	50	20120601	14	1420	27.8	0.0290286991245595	0.0132756045476581
5	C	26	50	20120601	14	1422	27.84	0.0296132148030917	0.0127101807522179
5	C	26	50	20120601	14	1424	27.88	0.0302311554191706	0.0132823008488760
5	C	26	50	20120601	14	1426	27.92	0.0305176043762293	0.0132733205927549
5	C	26	50	20120601	14	1428	27.96	0.0302553384710872	0.0132739569888580
5	C	26	50	20120601	14	1430	28	0.0304013560214022	0.0132386723604767
5	C	26	50	20120601	14	1432	28.04	0.0298168615560734	0.0128750780535906
5	C	26	50	20120601	14	1434	28.08	0.0297029112982852	0.0135788967882446
5	C	26	50	20120601	14	1436	28.12	0.0296831476637511	0.0128395105824969
5	C	26	50	20120601	14	1438	28.16	0.0294602958905923	0.0131842675647323
5	C	26	50	20120601	14	1440	28.2	0.0295118864013477	0.0126311969247594
5	C	26	50	20120601	14	1442	28.24	0.0294802080175505	0.0124633297749057
5	C	26	50	20120601	14	1444	28.28	0.029866076188044	0.0115527883727718
5	C	26	50	20120601	14	1446	28.32	0.0303916686585	0.00951342170515167
5	C	26	50	20120601	14	1448	28.36	0.0303894766274783	0.00886040859272587
5	C	26	50	20120601	14	1450	28.4	0.0308238523231612	0.00675400820224924
5	C	26	50	20120601	14	1452	28.44	0.0310183773986656	0.00529560046605199
5	C	26	50	20120601	14	1454	28.48	0.0311481314930133	0.00420007992995967
5	C	26	50	20120601	14	1456	28.52	0.0311377370233299	0.00222477713671505
5	C	26	50	20120601	14	1458	28.56	0.030345777428401	0.00159502783739031
5	C	26	50	20120601	14	1460	28.6	0.0297934563216162	-0.00061955989060784
5	C	26	50	20120601	14	1462	28.64	0.0291995573360976	-0.000143606316191170
5	C	26	50	20120601	14	1464	28.68	0.0281612417386032	-0.00226082544041993
5	C	26	50	20120601	14	1466	28.72	0.0274986826846314	-0.00268692798676295
5	C	26	50	20120601	14	1468	28.76	0.0265524323900476	-0.00368903971706052
5	C	26	50	20120601	14	1470	28.8	0.0254282033186391	-0.00391269759194983
5	C	26	50	20120601	14	1472	28.84	0.0242524968735602	-0.00357349846901464
5	C	26	50	20120601	14	1474	28.88	0.0226953770307093	-0.00592342643493189
5	C	26	50	20120601	14	1476	28.92	0.0212366864517996	-0.00489310114406497
5	C	26	50	20120601	14	1478	28.96	0.0199700460746602	-0.0053366692279033
5	C	26	50	20120601	14	1480	29	0.018641604564845	-0.00471179896536874
5	C	26	50	20120601	14	1482	29.04	0.0179696409906834	-0.00376392232518817
5	C	26	50	20120601	14	1484	29.08	0.0170585339031245	-0.00274165805162679
5	C	26	50	20120601	14	1486	29.12	0.0163277390447683	-0.00172632342452102
5	C	26	50	20120601	14	1488	29.16	0.0159118895467524	-0.0008748961492943
5	C	26	50	20120601	14	1490	29.2	0.0152389572363006	4.7941839764502e-06
5	C	26	50	20120601	14	1492	29.24	0.0145566345477947	0.00058882902989748
5	C	26	50	20120601	14	1494	29.28	0.0140316148338315	0.00152496062644254
5	C	26	50	20120601	14	1496	29.32	0.013114292277666	0.00105578820605745
5	C	26	50	20120601	14	1498	29.36	0.0120424951740825	0.00200087177445233
5	C	26	50	20120601	14	1500	29.4	0.0112921488132264	0.00218454276086554
5	C	26	50	20120601	14	1502	29.44	0.0109195247527445	0.0024998911720713
5	C	26	50	20120601	14	1504	29.48	0.0100089904216784	0.00179822204203208
5	C	26	50	20120601	14	1506	29.52	0.0097408484591846	0.0020749907072563
5	C	26	50	20120601	14	1508	29.56	0.00907242748999682	0.00239509087603164
5	C	26	50	20120601	14	1510	29.6	0.00816989760769374	0.00215864143947067
5	C	26	50	20120601	14	1512	29.64	0.00781683212077949	0.00143287411032861
5	C	26	50	20120601	14	1514	29.68	0.00683103334392389	0.00099799636883107
5	C	26	50	20120601	14	1516	29.72	0.00597309361524244	0.0016494892016773
5	C	26	50	20120601	14	1518	29.76	0.00553693601047095	0.00096819181800406
5	C	26	50	20120601	14	1520	29.8	0.0044593901287564	0.00065456167627658
5	C	26	50	20120601	14	1522	29.84	0.00406550973132527	0.0004793201098019
5	C	26	50	20120601	14	1524	29.88	0.00402179639011232	0.00043782708388187
5	C	26	50	20120601	14	1526	29.92	0.00342090482563459	-0.00036770259728481
5	C	26	50	20120601	14	1528	29.96	0.00261944171556651	-0.0017532500507486
5	C	26	50	20120601	14	1530	30	0.00143300351086957	-0.00188597611489766
5	C	26	50	20120601	14	1532	30.04	0.000693644882286319	-0.00300687117783286
5	C	26	50	20120601	14	1534	30.08	-0.000758193831913714	-0.00394220515792874
5	C	26	50	20120601	14	1536	30.12	-0.00158087650937842	-0.00394038294375362
5	C	26	50	20120601	14	1538	30.16	-0.00201602860830706	-0.00430365339573396
5	C	26	50	20120601	14	1540	30.2	-0.00338469176604968	-0.00449032817175365
5	C	26	50	20120601	14	1542	30.24	-0.00379548757190035	-0.00431921328045397
5	C	26	50	20120601	14	1544	30.28	-0.00433450163617001	-0.00571997696474212
5	C	26	50	20120601	14	1546	30.32	-0.00421523039985337	-0.00532638365266415
5	C	26	50	20120601	14	1548	30.36	-0.00393359542576102	-0.00598110230664615
5	C	26	50	20120601	14	1550	30.4	-0.00380074915345916	-0.00698486371706424
5	C	26	50	20120601	14	1552	30.44	-0.00406089303115091	-0.0081710077653402
5	C	26	50	20120601	14	1554	30.48	-0.00435517673134512	-0.0104671390473448
5	C	26	50	20120601	14	1556	30.52	-0.00439023508555635	-0.0105761749130037
5	C	26	50	20120601	14	1558	30.56	-0.00429908902146141	-0.0105104139823534
5	C	26	50	20120601	14	1560	30.6	-0.00464237522159185	-0.0111885859540538
5	C	26	50	20120601	14	1562	30.64	-0.00581344304618614	-0.0115147177436727
5	C	26	50	20120601	14	1564	30.68	-0.00684864737384325	-0.0118661215296511
5	C	26	50	20120601	14	1566	30.72	-0.00844900396793658	-0.0117731751716913
5	C	26	50	20120601	14	1568	30.76	-0.0093045883239299	-0.0110211112484637
5	C	26	50	20120601	14	1570	30.8	-0.0096656617951411	-0.0103448095741995
5	C	26	50	20120601	14	1572	30.84	-0.00962429604844167	-0.0100382787845551
5	C	26	50	20120601	14	1574	30.88	-0.0095668577646059	-0.0091817108430292
5	C	26	50	20120601	14	1576	30.92	-0.00946695771855985	-0.00856715019736434
5	C	26	50	20120601	14	1578	30.96	-0.00955920686923345	-0.00713465085362976
5	C	26	50	20120601	14	1580	31	-0.00951932604677453	-0.00730376251141834
5	C	26	50	20120601	14	1582	31.04	-0.00934431004736305	-0.00475333441769564
5	C	26	50	20120601	14	1584	31.08	-0.00905296084031075	-0.00416188909270777
5	C	26	50	20120601	14	1586	31.12	-0.00927770765964309	-0.00288085202150335
5	C	26	50	20120601	14	1588	31.16	-0.00906370179231698	-0.00207470079347601
5	C	26	50	20120601	14	1590	31.2	-0.00925090831263612	-0.00178321016506748
5	C	26	50	20120601	14	1592	31.24	-0.00877931758705937	-0.0021447185069491
5	C	26	50	20120601	14	1594	31.28	-0.00827719399067099	-0.00111725699854599
5	C	26	50	20120601	14	1596	31.32	-0.00839612935126657	-0.00120547564056682
5	C	26	50	20120601	14	1598	31.36	-0.00810712066766	-0.00141756524851591
5	C	26	50	20120601	14	1600	31.4	-0.00745361965155521	-0.00171322780693345
5	C	26	50	20120601	14	1602	31.44	-0.00709537814300267	-0.00159872600585591
5	C	26	50	20120601	14	1604	31.48	-0.00635812032866633	-0.00057250193431987
5	C	26	50	20120601	14	1606	31.52	-0.00585478757968212	-0.0008354466619719
5	C	26	50	20120601	14	1608	31.56	-0.00434184069745195	-0.00084870491411915
5	C	26	50	20120601	14	1610	31.6	-0.00357663873022989	0.00085436106126187
5	C	26	50	20120601	14	1612	31.64	-0.00335607515461506	0.00026811579954285
5	C	26	50	20120601	14	1614	31.68	-0.00236641769605452	0.00123040822567147
5	C	26	50	20120601	14	1616	31.72	-0.00159624406105395	0.0013750610598988
5	C	26	50	20120601	14	1618	31.76	-0.000937333678073077	0.00087010196531786
5	C	26	50	20120601	14	1620	31.8	0.000620464987287758	0.00223751920091203
5	C	26	50	20120601	14	1622	31.84	0.00152097254419664	0.0024731908200137
5	C	26	50	20120601	14	1624	31.88	0.00210742569530933	0.00454970180684955
5	C	26	50	20120601	14	1626	31.92	0.00285582044144936	0.00424899050601435
5	C	26	50	20120601	14	1628	31.96	0.00310751510021271	0.00565160044610817
5	C	26	50	20120601	14	1630	32	0.00398012729460378	0.00548098972194348
5	C	26	50	20120601	14	1632	32.04	0.00395585231880565	0.00663483949641587
5	C	26	50	20120601	14	1634	32.08	0.00351133671188054	0.00699339920301995
5	C	26	50	20120601	14	1636	32.12	0.00366861140215205	0.00768322429447427
5	C	26	50	20120601	14	1638	32.16	0.00357308834708156	0.00769728864835207
5	C	26	50	20120601	14	1640	32.2	0.00345122556441187	0.00684048736158836
5	C	26	50	20120601	14	1642	32.24	0.00401203902363873	0.00687706599537914
5	C	26	50	20120601	14	1644	32.28	0.00417565646173748	0.00723656615400217
5	C	26	50	20120601	14	1646	32.32	0.00401162890170564	0.00651542330320909
5	C	26	50	20120601	14	1648	32.36	0.00411616756823626	0.00651525359758161
5	C	26	50	20120601	14	1650	32.4	0.00504038441551833	0.00668027817817492
5	C	26	50	20120601	14	1652	32.44	0.00586140609915403	0.00581654724495556
5	C	26	50	20120601	14	1654	32.48	0.00588086567777228	0.00581448249315449
5	C	26	50	20120601	14	1656	32.52	0.00685829796719288	0.00582077715772061
5	C	26	50	20120601	14	1658	32.56	0.00784458889036819	0.00519921191228133
5	C	26	50	20120601	14	1660	32.6	0.0088858743363435	0.00548205462475595
5	C	26	50	20120601	14	1662	32.64	0.0094317862272636	0.00467522033157797
5	C	26	50	20120601	14	1664	32.68	0.0101407102728778	0.00490476840595456
5	C	26	50	20120601	14	1666	32.72	0.0109477241711782	0.00422319525063666
5	C	26	50	20120601	14	1668	32.76	0.0116641859750799	0.00247407470349018
5	C	26	50	20120601	14	1670	32.8	0.0116784058924495	0.0033956399003428
5	C	26	50	20120601	14	1672	32.84	0.0122087925468819	0.00308374924129703
5	C	26	50	20120601	14	1674	32.88	0.0123345585589838	0.0026938081357439
5	C	26	50	20120601	14	1676	32.92	0.0123260449933383	0.00255298074920279
5	C	26	50	20120601	14	1678	32.96	0.0121909663849282	0.00214514277101782
5	C	26	50	20120601	14	1680	33	0.0119988949699545	0.00278877257645725
5	C	26	50	20120601	14	1682	33.04	0.0118723016429187	0.00193871001731822
5	C	26	50	20120601	14	1684	33.08	0.0117590797051151	0.00221286945851987
5	C	26	50	20120601	14	1686	33.12	0.0121653974037205	0.00275718611654165
5	C	26	50	20120601	14	1688	33.16	0.0119951473040142	0.00200268196781217
5	C	26	50	20120601	14	1690	33.2	0.0120617921181411	0.00152209684397873
5	C	26	50	20120601	14	1692	33.24	0.0116961259883861	8.44992603518e-05
5	C	26	50	20120601	14	1694	33.28	0.0115677719654651	0.00062820780654176
5	C	26	50	20120601	14	1696	33.32	0.0109177357725881	-0.00107521950040445
5	C	26	50	20120601	14	1698	33.36	0.0105725050288094	-0.00245691322191077
5	C	26	50	20120601	14	1700	33.4	0.0107611469758943	-0.00258433386388059
5	C	26	50	20120601	14	1702	33.44	0.0102469742799545	-0.00382497392467582
5	C	26	50	20120601	14	1704	33.48	0.0102066055538166	-0.00510511297026814
5	C	26	50	20120601	14	1706	33.52	0.0104251934730848	-0.00608384067931187
5	C	26	50	20120601	14	1708	33.56	0.0103521281293848	-0.00710895459320145
5	C	26	50	20120601	14	1710	33.6	0.010269431991325	-0.00764815886919525
5	C	26	50	20120601	14	1712	33.64	0.010021484998502	-0.00857068573127028
5	C	26	50	20120601	14	1714	33.68	0.0097153855439941	-0.00920332709733007
5	C	26	50	20120601	14	1716	33.72	0.009312702374244	-0.00932939009428
5	C	26	50	20120601	14	1718	33.76	0.0095259869926533	-0.00966581028756513
5	C	26	50	20120601	14	1720	33.8	0.0100355705655832	-0.00940951236365625
5	C	26	50	20120601	14	1722	33.84	0.0105277098142212	-0.00967666437665634
5	C	26	50	20120601	14	1724	33.88	0.0115511337429038	-0.00910083904046489
5	C	26	50	20120601	14	1726	33.92	0.0121173000004642	-0.00977041259370606
5	C	26	50	20120601	14	1728	33.96	0.0119853255908235	-0.0092606168887418
5	C	26	50	20120601	14	1730	34	0.0119931320496878	-0.00918280685854004
5	C	26	50	20120601	14	1732	34.04	0.0121328846339216	-0.00853789718982666
5	C	26	50	20120601	14	1734	34.08	0.0122449327744684	-0.0087320262855336
5	C	26	50	20120601	14	1736	34.12	0.011976175629075	-0.00802964297764539
5	C	26	50	20120601	14	1738	34.16	0.0123410073728282	-0.00718185730234178
5	C	26	50	20120601	14	1740	34.2	0.0121241942915808	-0.00643940932423153
5	C	26	50	20120601	14	1742	34.24	0.0121574707367034	-0.00677411124803837
5	C	26	50	20120601	14	1744	34.28	0.0126132081282459	-0.00627736166318701
5	C	26	50	20120601	14	1746	34.32	0.0128797449583464	-0.00464370458234048
5	C	26	50	20120601	14	1748	34.36	0.0130330881349145	-0.00483260108786665
5	C	26	50	20120601	14	1750	34.4	0.0135437889365587	-0.00422347102228131
5	C	26	50	20120601	14	1752	34.44	0.0135613888243424	-0.00378797102681633
5	C	26	50	20120601	14	1754	34.48	0.0136986028952317	-0.00360960334126202
5	C	26	50	20120601	14	1756	34.52	0.0135228161494287	-0.00280228538704572
5	C	26	50	20120601	14	1758	34.56	0.0139101409598914	-0.00318381192190273
5	C	26	50	20120601	14	1760	34.6	0.0135532712384944	-0.00280799173876989
5	C	26	50	20120601	14	1762	34.64	0.0135106468417245	-0.0014410977621938
5	C	26	50	20120601	14	1764	34.68	0.013056825709559	-0.0010828774668447
5	C	26	50	20120601	14	1766	34.72	0.0130523780079053	-0.00147836936063015
5	C	26	50	20120601	14	1768	34.76	0.0123926049546514	0.00107772265840986
5	C	26	50	20120601	14	1770	34.8	0.0119186666345611	0.00161303784710713
5	C	26	50	20120601	14	1772	34.84	0.0118430415643132	0.00223412508836234
5	C	26	50	20120601	14	1774	34.88	0.0117347976582492	0.00380169596943917
5	C	26	50	20120601	14	1776	34.92	0.0113746681745908	0.00392706600174355
5	C	26	50	20120601	14	1778	34.96	0.0111468312986247	0.00382963375836385
5	C	26	50	20120601	14	1780	35	0.0112323982902161	0.00361961597328364
5	C	26	50	20120601	14	1782	35.04	0.0108008439505901	0.00405965559428383
5	C	26	50	20120601	14	1784	35.08	0.0110772166360169	0.00396302945263469
5	C	26	50	20120601	14	1786	35.12	0.0102651044978242	0.0042401446001817
5	C	26	50	20120601	14	1788	35.16	0.0101638750910295	0.00431026130860416
5	C	26	50	20120601	14	1790	35.2	0.0097614252665172	0.0042711936589436
5	C	26	50	20120601	14	1792	35.24	0.00896637561495446	0.00472075093721857
5	C	26	50	20120601	14	1794	35.28	0.00753984495955988	0.00463718435071117
5	C	26	50	20120601	14	1796	35.32	0.0069913075811612	0.00490782876410354
5	C	26	50	20120601	14	1798	35.36	0.0063472330055564	0.00536466146405014
5	C	26	50	20120601	14	1800	35.4	0.00536433124518332	0.00515393869350908
5	C	26	50	20120601	14	1802	35.44	0.00449340196493147	0.00534161897537161
5	C	26	50	20120601	14	1804	35.48	0.00414930966307047	0.00562280705797825
5	C	26	50	20120601	14	1806	35.52	0.00384840037233654	0.00570925086197831
5	C	26	50	20120601	14	1808	35.56	0.00379567141966346	0.00583476938670673
5	C	26	50	20120601	14	1810	35.6	0.00409134812021661	0.0058299822737981
5	C	26	50	20120601	14	1812	35.64	0.00390435373193183	0.00651579806980312
5	C	26	50	20120601	14	1814	35.68	0.00415478974062467	0.00654452781832273
5	C	26	50	20120601	14	1816	35.72	0.00384830844845498	0.00691662861978652
5	C	26	50	20120601	14	1818	35.76	0.0041884763076804	0.00730789201502047
5	C	26	50	20120601	14	1820	35.8	0.00461477684392214	0.00723613481886567
5	C	26	50	20120601	14	1822	35.84	0.00497701350578839	0.00650987958604459
5	C	26	50	20120601	14	1824	35.88	0.00545983308705037	0.00637226953535787
5	C	26	50	20120601	14	1826	35.92	0.00582588812553503	0.00695105057789469
5	C	26	50	20120601	14	1828	35.96	0.00584599824239197	0.00700928789239321
5	C	26	50	20120601	14	1830	36	0.00615885763772796	0.00743620361153457
5	C	26	50	20120601	14	1832	36.04	0.0068014833515381	0.00773544413026497
5	C	26	50	20120601	14	1834	36.08	0.00743651756694543	0.00642964842222404
5	C	26	50	20120601	14	1836	36.12	0.00788571139233487	0.00743964015049117
5	C	26	50	20120601	14	1838	36.16	0.00858493251869763	0.00661172558995245
5	C	26	50	20120601	14	1840	36.2	0.0090343809025283	0.00774124664851137
5	C	26	50	20120601	14	1842	36.24	0.0095517631561479	0.00780779317479557
5	C	26	50	20120601	14	1844	36.28	0.0099772151642522	0.0064280298548019
5	C	26	50	20120601	14	1846	36.32	0.0111524810818064	0.00722615754218317
5	C	26	50	20120601	14	1848	36.36	0.0110217582511685	0.00686996664329603
5	C	26	50	20120601	14	1850	36.4	0.0119082863070133	0.00675432640030078
5	C	26	50	20120601	14	1852	36.44	0.0118868256162043	0.00664044685319068
5	C	26	50	20120601	14	1854	36.48	0.0124129696299495	0.00592564675022483
5	C	26	50	20120601	14	1856	36.52	0.0132134215773205	0.0058778392607488
5	C	26	50	20120601	14	1858	36.56	0.0140804405570724	0.00595282793489364
5	C	26	50	20120601	14	1860	36.6	0.0144482704335778	0.00601407045321221
5	C	26	50	20120601	14	1862	36.64	0.0146456592915461	0.00632975827567294
5	C	26	50	20120601	14	1864	36.68	0.0155889397376489	0.00586858323298307
5	C	26	50	20120601	14	1866	36.72	0.016262388236051	0.00628422059896452
5	C	26	50	20120601	14	1868	36.76	0.0169541295868824	0.00589639374268714
5	C	26	50	20120601	14	1870	36.8	0.0173197037927558	0.00749615212444357
5	C	26	50	20120601	14	1872	36.84	0.0176216596015259	0.00777501382574017
5	C	26	50	20120601	14	1874	36.88	0.0176515772894379	0.00835617781812957
5	C	26	50	20120601	14	1876	36.92	0.0177894984671083	0.00807782523371547
5	C	26	50	20120601	14	1878	36.96	0.0177266508163965	0.00775133989070597
5	C	26	50	20120601	14	1880	37	0.0176220202259843	0.00800502859059227
5	C	26	50	20120601	14	1882	37.04	0.0176695095174088	0.00817179265386737
5	C	26	50	20120601	14	1884	37.08	0.0178010384497773	0.00716642116130847
5	C	26	50	20120601	14	1886	37.12	0.0176090094612105	0.00673761039599353
5	C	26	50	20120601	14	1888	37.16	0.0178560230730824	0.00647574754171671
5	C	26	50	20120601	14	1890	37.2	0.0179607738716473	0.00581011964431457
5	C	26	50	20120601	14	1892	37.24	0.0179213385264606	0.00592337693745722
5	C	26	50	20120601	14	1894	37.28	0.0180749857589446	0.00572235355063369
5	C	26	50	20120601	14	1896	37.32	0.0182841196605483	0.00514580696552543
5	C	26	50	20120601	14	1898	37.36	0.0189807754035089	0.00427279879133689
5	C	26	50	20120601	14	1900	37.4	0.0192887345488513	0.00435007142038496
5	C	26	50	20120601	14	1902	37.44	0.0198379585279345	0.00337700763665853
5	C	26	50	20120601	14	1904	37.48	0.0202350696962489	0.0036414655728223
5	C	26	50	20120601	14	1906	37.52	0.0206311202043915	0.00298138139258465
5	C	26	50	20120601	14	1908	37.56	0.0205166396165174	0.00252918660601586
5	C	26	50	20120601	14	1910	37.6	0.0207657533355294	0.00310611502878596
5	C	26	50	20120601	14	1912	37.64	0.0207722587179163	0.00241230185508572
5	C	26	50	20120601	14	1914	37.68	0.0206694453919318	0.00335247103135136
5	C	26	50	20120601	14	1916	37.72	0.0204459289383987	0.00305315273087509
5	C	26	50	20120601	14	1918	37.76	0.0206335950781256	0.0033829473336205
5	C	26	50	20120601	14	1920	37.8	0.0205901787217608	0.00288189146847171
5	C	26	50	20120601	14	1922	37.84	0.0206602530037763	0.00334030879471495
5	C	26	50	20120601	14	1924	37.88	0.0210319790386461	0.00387961913672593
5	C	26	50	20120601	14	1926	37.92	0.0214483235114088	0.00381456531285677
5	C	26	50	20120601	14	1928	37.96	0.0216956694634678	0.00389701396354312
5	C	26	50	20120601	14	1930	38	0.0224678300685235	0.00413799595457149
5	C	26	50	20120601	14	1932	38.04	0.0231208431809493	0.00402365678805363
5	C	26	50	20120601	14	1934	38.08	0.0235124389163704	0.00422334374306071
5	C	26	50	20120601	14	1936	38.12	0.0235946047243443	0.0052698617792168
5	C	26	50	20120601	14	1938	38.16	0.0240713361162203	0.00453150087830181
5	C	26	50	20120601	14	1940	38.2	0.0237385716649939	0.00531907641118738
5	C	26	50	20120601	14	1942	38.24	0.0242066056434612	0.00537218013045449
5	C	26	50	20120601	14	1944	38.28	0.0249316729368899	0.00603304212815144
5	C	26	50	20120601	14	1946	38.32	0.0253076416124468	0.00658083775153666
5	C	26	50	20120601	14	1948	38.36	0.0251486840080361	0.00643856786716192
5	C	26	50	20120601	14	1950	38.4	0.0252930752127544	0.00573216819275656
5	C	26	50	20120601	14	1952	38.44	0.0255439566987194	0.00590371229787242
5	C	26	50	20120601	14	1954	38.48	0.0256559624128593	0.00610184361796089
5	C	26	50	20120601	14	1956	38.52	0.025239830072131	0.00511889448143347
5	C	26	50	20120601	14	1958	38.56	0.0255016010025263	0.00535733088804957
5	C	26	50	20120601	14	1960	38.6	0.0253224201441736	0.00561698049810127
5	C	26	50	20120601	14	1962	38.64	0.0252536186543642	0.00552795575434989
5	C	26	50	20120601	14	1964	38.68	0.0254360522039103	0.00458736231401554
5	C	26	50	20120601	14	1966	38.72	0.0255671498011423	0.00471393442784793
5	C	26	50	20120601	14	1968	38.76	0.0253680285315601	0.00434638032298716
5	C	26	50	20120601	14	1970	38.8	0.0254462345415594	0.00436929058269761
5	C	26	50	20120601	14	1972	38.84	0.0257283701472528	0.00358072510031837
5	C	26	50	20120601	14	1974	38.88	0.0258309006305249	0.00166078876804066
5	C	26	50	20120601	14	1976	38.92	0.0260035761064906	0.00217725956101932
5	C	26	50	20120601	14	1978	38.96	0.0264515282523723	0.00105741455165418
5	C	26	50	20120601	14	1980	39	0.0265922425018284	-0.00053937398162128
5	C	26	50	20120601	14	1982	39.04	0.0261874945802772	-0.00260964121557926
5	C	26	50	20120601	14	1984	39.08	0.0261070965392563	-0.00271478799394170
5	C	26	50	20120601	14	1986	39.12	0.0254892266338555	-0.00228995823980482
5	C	26	50	20120601	14	1988	39.16	0.0249396632435173	-0.00253037454540825
5	C	26	50	20120601	14	1990	39.2	0.0248147174752817	-0.00370268687793742
5	C	26	50	20120601	14	1992	39.24	0.0245325111589101	-0.00421484431955084
5	C	26	50	20120601	14	1994	39.28	0.0240814477431912	-0.00619834955145722
5	C	26	50	20120601	14	1996	39.32	0.0238493045869277	-0.00690015303178487
5	C	26	50	20120601	14	1998	39.36	0.0236648204277161	-0.00738855168555042
5	C	26	50	20120601	14	2000	39.4	0.0231085395229566	-0.00941038210499712
5	C	26	50	20120601	14	2002	39.44	0.0229747549199562	-0.0109585216917269
5	C	26	50	20120601	14	2004	39.48	0.0225662593324647	-0.0114556884695792
5	C	26	50	20120601	14	2006	39.52	0.0223619054727018	-0.011432919631225
5	C	26	50	20120601	14	2008	39.56	0.0218201626833635	-0.0129725315101737
5	C	26	50	20120601	14	2010	39.6	0.0208957902725896	-0.0130159902929454
5	C	26	50	20120601	14	2012	39.64	0.0207287292244665	-0.0153312417423133
5	C	26	50	20120601	14	2014	39.68	0.0203996063731632	-0.0153411765925889
5	C	26	50	20120601	14	2016	39.72	0.0202233175815456	-0.0164405225763675
5	C	26	50	20120601	14	2018	39.76	0.0204982406980709	-0.0177919450565712
5	C	26	50	20120601	14	2020	39.8	0.0204266602786114	-0.0192896184323278
5	C	26	50	20120601	14	2022	39.84	0.0208325395710124	-0.0204455965982115
5	C	26	50	20120601	14	2024	39.88	0.0214826889009744	-0.0204993013582426
5	C	26	50	20120601	14	2026	39.92	0.0216573372048597	-0.0211741711412749
5	C	26	50	20120601	14	2028	39.96	0.0221880915548183	-0.0217655952530593
5	C	26	50	20120601	14	2030	40	0.0233061617261627	-0.0223329848053512
5	C	26	50	20120601	14	2032	40.04	0.024475348646719	-0.0226289231354134
5	C	26	50	20120601	14	2034	40.08	0.0246199449124038	-0.0224966305277212
5	C	26	50	20120601	14	2036	40.12	0.0254783937579677	-0.0225548749132876
5	C	26	50	20120601	14	2038	40.16	0.0257130400722367	-0.0231609785618494
5	C	26	50	20120601	14	2040	40.2	0.0269454352679633	-0.0236864508241526
5	C	26	50	20120601	14	2042	40.24	0.027466714387054	-0.0239722633851082
5	C	26	50	20120601	14	2044	40.28	0.0276141461509314	-0.0252612483365331
5	C	26	50	20120601	14	2046	40.32	0.028155761661049	-0.0253522105528650
5	C	26	50	20120601	14	2048	40.36	0.0281389961592671	-0.0244781629317081
5	C	26	50	20120601	14	2050	40.4	0.0288170974202894	-0.0255287963293307
5	C	26	50	20120601	14	2052	40.44	0.0290714154452109	-0.0263272188802397
5	C	26	50	20120601	14	2054	40.48	0.0298298086812369	-0.0272240211976151
5	C	26	50	20120601	14	2056	40.52	0.0295610161805045	-0.0274639637416752
5	C	26	50	20120601	14	2058	40.56	0.0285885251532708	-0.028450879747245
5	C	26	50	20120601	14	2060	40.6	0.0283360738902516	-0.0288419239393768
5	C	26	50	20120601	14	2062	40.64	0.0276156324893855	-0.0306272681527099
5	C	26	50	20120601	14	2064	40.68	0.0277296830856259	-0.0312203243376560
5	C	26	50	20120601	14	2066	40.72	0.0276565732649094	-0.0315354060988946
5	C	26	50	20120601	14	2068	40.76	0.0278835750477669	-0.0329742064711563
5	C	26	50	20120601	14	2070	40.8	0.0274232909596213	-0.0336338946715965
5	C	26	50	20120601	14	2072	40.84	0.0269981288652973	-0.0354288640224351
5	C	26	50	20120601	14	2074	40.88	0.0268763226511701	-0.0341658723162866
5	C	26	50	20120601	14	2076	40.92	0.0273169703840021	-0.0337057084362938
5	C	26	50	20120601	14	2078	40.96	0.0272581744551465	-0.0348859757201113
5	C	26	50	20120601	14	2080	41	0.0272457364468654	-0.0357534472482032
5	C	26	50	20120601	14	2082	41.04	0.0271968329418785	-0.0357650155151434
5	C	26	50	20120601	14	2084	41.08	0.0274656961532891	-0.0361472562278494
5	C	26	50	20120601	14	2086	41.12	0.0270277142130221	-0.0376690914423191
5	C	26	50	20120601	14	2088	41.16	0.0268912355331853	-0.040203086374447
5	C	26	50	20120601	14	2090	41.2	0.0268719456601946	-0.0406807228630029
5	C	26	50	20120601	14	2092	41.24	0.0268526557872038	-0.0411589250369837
5	C	26	50	20120601	14	2094	41.28	0.0267245138963172	-0.0415686368481389
5	C	26	50	20120601	14	2096	41.32	0.0269214219216742	-0.0417558292263224
5	C	26	50	20120601	14	2098	41.36	0.0268690818777308	-0.0426458079632594
5	C	26	50	20120601	14	2100	41.4	0.0266612561236722	-0.0413878013599182
5	C	26	50	20120601	14	2102	41.44	0.0268990773473887	-0.0417083116506266
5	C	26	50	20120601	14	2104	41.48	0.027391506509807	-0.0425651836480685
5	C	26	50	20120601	14	2106	41.52	0.027842753773289	-0.0421789902084556
5	C	26	50	20120601	14	2108	41.56	0.0283400336882263	-0.0435346129029396
5	C	26	50	20120601	14	2110	41.6	0.0288944336889478	-0.0443066038023678
5	C	26	50	20120601	14	2112	41.64	0.0296079892839787	-0.0447131053487364
5	C	26	50	20120601	14	2114	41.68	0.029771811783044	-0.0456011748973642
5	C	26	50	20120601	14	2116	41.72	0.0295296842790301	-0.0446068554837953
5	C	26	50	20120601	14	2118	41.76	0.0290187713453516	-0.0446087929563757
5	C	26	50	20120601	14	2120	41.8	0.0281241398457944	-0.044129233137375
5	C	26	50	20120601	14	2122	41.84	0.0277265832002079	-0.0439871258875599
5	C	26	50	20120601	14	2124	41.88	0.0273769896075892	-0.0459231842544487
5	C	26	50	20120601	14	2126	41.92	0.0264460835301572	-0.0477881783898282
5	C	26	50	20120601	14	2128	41.96	0.0258889540972603	-0.0494754058804175
5	C	26	50	20120601	14	2130	42	0.0254306074816952	-0.0500044631741012
5	C	26	50	20120601	14	2132	42.04	0.0252307083946537	-0.0504347376504533
5	C	26	50	20120601	14	2134	42.08	0.024758926750246	-0.050526378689295
5	C	26	50	20120601	14	2136	42.12	0.0238500116937089	-0.0510619413653657
5	C	26	50	20120601	14	2138	42.16	0.0229457635419275	-0.0501168224416318
5	C	26	50	20120601	14	2140	42.2	0.0218993869271276	-0.050618726834918
5	C	26	50	20120601	14	2142	42.24	0.0206604651358107	-0.0509205907198065
5	C	26	50	20120601	14	2144	42.28	0.0199240134232049	-0.0511202069641355
5	C	26	50	20120601	14	2146	42.32	0.01905936325117	-0.0524803975684259
5	C	26	50	20120601	14	2148	42.36	0.0180469277618671	-0.0535451589595366
5	C	26	50	20120601	14	2150	42.4	0.0174034605909873	-0.0535232386493199
5	C	26	50	20120601	14	2152	42.44	0.0173730549993963	-0.0531756249556886
5	C	26	50	20120601	14	2154	42.48	0.0175042940179845	-0.0530247283685833
5	C	26	50	20120601	14	2156	42.52	0.0174497053744769	-0.0527650787585316
5	C	26	50	20120601	14	2158	42.56	0.0173137287404548	-0.0512971957914665
5	C	26	50	20120601	14	2160	42.6	0.0176519379138963	-0.0502687089782306
5	C	26	50	20120601	14	2162	42.64	0.0176312196852075	-0.0502530819183664
5	C	26	50	20120601	14	2164	42.68	0.0182780102579589	-0.0497228225431546
5	C	26	50	20120601	14	2166	42.72	0.0183189517405896	-0.0484400601314041
5	C	26	50	20120601	14	2168	42.76	0.0182591305069012	-0.0492446062270382
5	C	26	50	20120601	14	2170	42.8	0.0183087694029405	-0.0481794205718588
5	C	26	50	20120601	14	2172	42.84	0.018717901386535	-0.0483489847779873
5	C	26	50	20120601	14	2174	42.88	0.0188045926779085	-0.0485321254343146
5	C	26	50	20120601	14	2176	42.92	0.0191466202279684	-0.0486081394132922
5	C	26	50	20120601	14	2178	42.96	0.0189811572411708	-0.0485020733961142
5	C	26	50	20120601	14	2180	43	0.0192042494306351	-0.0469241646138964
5	C	26	50	20120601	14	2182	43.04	0.0195054062087425	-0.0470143207284977
5	C	26	50	20120601	14	2184	43.08	0.0199023759557006	-0.0467072949641065
5	C	26	50	20120601	14	2186	43.12	0.0204271198980191	-0.0461672775153143
5	C	26	50	20120601	14	2188	43.16	0.0205687533862908	-0.0467862080808869
5	C	26	50	20120601	14	2190	43.2	0.020916296369244	-0.0454362705249237
5	C	26	50	20120601	14	2192	43.24	0.0214907499182799	-0.045152720705668
5	C	26	50	20120601	14	2194	43.28	0.0218327774683399	-0.0447467707025887
5	C	26	50	20120601	14	2196	43.32	0.0219947756319097	-0.0440346434632557
5	C	26	50	20120601	14	2198	43.36	0.0225074987589481	-0.0444065109194817
5	C	26	50	20120601	14	2200	43.4	0.0227096605876893	-0.0424897565677193
5	C	26	50	20120601	14	2202	43.44	0.0227465715616673	-0.0411331014973348
5	C	26	50	20120601	14	2204	43.48	0.0224758203751509	-0.0404570367038424
5	C	26	50	20120601	14	2206	43.52	0.0230458898621435	-0.0408326518260086
5	C	26	50	20120601	14	2208	43.56	0.0229096091722054	-0.0399037468607673
5	C	26	50	20120601	14	2210	43.6	0.0228733133811271	-0.0386361377473376
5	C	26	50	20120601	14	2212	43.64	0.0228578843111616	-0.0375631880597008
5	C	26	50	20120601	14	2214	43.68	0.0230205047286989	-0.0380358323743815
5	C	26	50	20120601	14	2216	43.72	0.0223300644543449	-0.0366209329184307
5	C	26	50	20120601	14	2218	43.76	0.0221252792594455	-0.0353941097241398
5	C	26	50	20120601	14	2220	43.8	0.0216712742795169	-0.0337700692955174
5	C	26	50	20120601	14	2222	43.84	0.0216508459646084	-0.0331839414135241
5	C	26	50	20120601	14	2224	43.88	0.021796050342125	-0.0331450858958979
5	C	26	50	20120601	14	2226	43.92	0.0214983159608386	-0.0337177433937096
5	C	26	50	20120601	14	2228	43.96	0.0215418737385597	-0.0315670074080526
5	C	26	50	20120601	14	2230	44	0.0213943500508008	-0.0320018992916858
5	C	26	50	20120601	14	2232	44.04	0.0214645374699014	-0.0319902603140674
5	C	26	50	20120601	14	2234	44.08	0.0208747467747815	-0.0312994806284585
5	C	26	50	20120601	14	2236	44.12	0.0208776741968556	-0.0297539290525478
5	C	26	50	20120601	14	2238	44.16	0.0207411460195441	-0.030144732828374
5	C	26	50	20120601	14	2240	44.2	0.0204702816959428	-0.0286681948743071
5	C	26	50	20120601	14	2242	44.24	0.0201883016537412	-0.0269699930864739
5	C	26	50	20120601	14	2244	44.28	0.0197727774248447	-0.0260698744382946
5	C	26	50	20120601	14	2246	44.32	0.0191903123559779	-0.0257649204967723
5	C	26	50	20120601	14	2248	44.36	0.0187569831783312	-0.0247232249288639
5	C	26	50	20120601	14	2250	44.4	0.0180238407254614	-0.0245398155719597
5	C	26	50	20120601	14	2252	44.44	0.0177378089614036	-0.0240125331162968
5	C	26	50	20120601	14	2254	44.48	0.0168304778240563	-0.0226767801223641
5	C	26	50	20120601	14	2256	44.52	0.0164113049241689	-0.0214353834573130
5	C	26	50	20120601	14	2258	44.56	0.0158351896741971	-0.0223336565567933
5	C	26	50	20120601	14	2260	44.6	0.0149610996266334	-0.0214534146802333
5	C	26	50	20120601	14	2262	44.64	0.0143279208594199	-0.0204074976848412
5	C	26	50	20120601	14	2264	44.68	0.0136702337711705	-0.0204439207551401
5	C	26	50	20120601	14	2266	44.72	0.0123653813435757	-0.0191507214472993
5	C	26	50	20120601	14	2268	44.76	0.0119043972197167	-0.0187428127584362
5	C	26	50	20120601	14	2270	44.8	0.0105410670613178	-0.0177294156039109
5	C	26	50	20120601	14	2272	44.84	0.009717082600269	-0.0166152203777274
5	C	26	50	20120601	14	2274	44.88	0.0086031772878658	-0.0166937799411173
5	C	26	50	20120601	14	2276	44.92	0.00737921080497095	-0.0163564546511522
5	C	26	50	20120601	14	2278	44.96	0.0066344435166184	-0.0158796242643269
5	C	26	50	20120601	14	2280	45	0.00621356648938836	-0.0156829142288686
5	C	26	50	20120601	14	2282	45.04	0.00595059347746508	-0.0158088499465979
5	C	26	50	20120601	14	2284	45.08	0.0045444338613297	-0.0142280490976451
5	C	26	50	20120601	14	2286	45.12	0.00410625393116402	-0.0137171503061022
5	C	26	50	20120601	14	2288	45.16	0.00253821635961161	-0.0132886860231100
5	C	26	50	20120601	14	2290	45.2	0.00221220477814555	-0.0133276122514143
5	C	26	50	20120601	14	2292	45.24	0.00175129136496472	-0.0131617886401583
5	C	26	50	20120601	14	2294	45.28	0.00224678937081338	-0.0126716505037110
5	C	26	50	20120601	14	2296	45.32	0.00236853901639808	-0.0125199336727396
5	C	26	50	20120601	14	2298	45.36	0.00205320474732794	-0.0124333343052477
5	C	26	50	20120601	14	2300	45.4	0.00207152588402849	-0.0118449295394190
5	C	26	50	20120601	14	2302	45.44	0.00142713947433318	-0.0113635595270584
5	C	26	50	20120601	14	2304	45.48	0.00145095483072355	-0.0125360981337576
5	C	26	50	20120601	14	2306	45.52	0.000815555748217128	-0.0118474114842209
5	C	26	50	20120601	14	2308	45.56	0.000960675272920038	-0.0116668376255093
5	C	26	50	20120601	14	2310	45.6	0.000536948605361819	-0.0123911271014787
5	C	26	50	20120601	14	2312	45.64	2.2606203794533e-05	-0.0122869207751352
5	C	26	50	20120601	14	2314	45.68	-0.00071885889588987	-0.0118893358452775
5	C	26	50	20120601	14	2316	45.72	-0.000928770614952909	-0.0126353617837005
5	C	26	50	20120601	14	2318	45.76	-0.00128430390453350	-0.0128000469530389
5	C	26	50	20120601	14	2320	45.8	-0.0014660020630272	-0.0125719484475637
5	C	26	50	20120601	14	2322	45.84	-0.00170011097614244	-0.0127732051796250
5	C	26	50	20120601	14	2324	45.88	-0.00215938390159091	-0.0133401138993057
5	C	26	50	20120601	14	2326	45.92	-0.00271601128867315	-0.0144732454450893
5	C	26	50	20120601	14	2328	45.96	-0.00350328276564282	-0.0147016621486160
5	C	26	50	20120601	14	2330	46	-0.00394381029032204	-0.0146547102583452
5	C	26	50	20120601	14	2332	46.04	-0.00462457734390939	-0.0146326838821113
5	C	26	50	20120601	14	2334	46.08	-0.0055144358726936	-0.0140755898045534
5	C	26	50	20120601	14	2336	46.12	-0.00676182880324916	-0.0147150406089161
5	C	26	50	20120601	14	2338	46.16	-0.00764036655246658	-0.0140148351899139
5	C	26	50	20120601	14	2340	46.2	-0.00840197712434698	-0.0139633012477010
5	C	26	50	20120601	14	2342	46.24	-0.00955627237609153	-0.0142345332668286
5	C	26	50	20120601	14	2344	46.28	-0.0105102138711343	-0.012202678194545
5	C	26	50	20120601	14	2346	46.32	-0.0106244604066639	-0.0120932399851275
5	C	26	50	20120601	14	2348	46.36	-0.0100734714890548	-0.0102839064671359
5	C	26	50	20120601	14	2350	46.4	-0.0100492318685957	-0.0106324252574471
5	C	26	50	20120601	14	2352	46.44	-0.0096406443572227	-0.00963882002172724
5	C	26	50	20120601	14	2354	46.48	-0.00969410870094822	-0.00843984269247952
5	C	26	50	20120601	14	2356	46.52	-0.00971807962083045	-0.00850199737854581
5	C	26	50	20120601	14	2358	46.56	-0.0094113932676942	-0.00795744030421843
5	C	26	50	20120601	14	2360	46.6	-0.00924373117880707	-0.00821449483238318
5	C	26	50	20120601	14	2362	46.64	-0.00915605700900775	-0.00767432889116696
5	C	26	50	20120601	14	2364	46.68	-0.0089263533711393	-0.00711409525950067
5	C	26	50	20120601	14	2366	46.72	-0.00849432526996995	-0.00570118277360496
5	C	26	50	20120601	14	2368	46.76	-0.00819256745109859	-0.00593975353050949
5	C	26	50	20120601	14	2370	46.8	-0.00767121762132975	-0.00554713956132347
5	C	26	50	20120601	14	2372	46.84	-0.00741078312275093	-0.0046124928890189
5	C	26	50	20120601	14	2374	46.88	-0.0072609471958175	-0.00464946043153934
5	C	26	50	20120601	14	2376	46.92	-0.00734910219822803	-0.00456273378482681
5	C	26	50	20120601	14	2378	46.96	-0.00696227236251211	-0.00447102203530691
5	C	26	50	20120601	14	2380	47	-0.00662064079224964	-0.00525190833804246
5	C	26	50	20120601	14	2382	47.04	-0.00635306451518084	-0.00470973421356768
5	C	26	50	20120601	14	2384	47.08	-0.0059061376741319	-0.00445812440761807
5	C	26	50	20120601	14	2386	47.12	-0.00603331082872829	-0.00396611243820066
5	C	26	50	20120601	14	2388	47.16	-0.00561799873186618	-0.00443724354436963
5	C	26	50	20120601	14	2390	47.2	-0.00555784515799064	-0.00425774448796542
5	C	26	50	20120601	14	2392	47.24	-0.00516508269638057	-0.00499928029832794
5	C	26	50	20120601	14	2394	47.28	-0.00491359309858376	-0.00424274675313646
5	C	26	50	20120601	14	2396	47.32	-0.00505879747610042	-0.00452634606986695
5	C	26	50	20120601	14	2398	47.36	-0.00458860682195043	-0.00417059357718418
5	C	26	50	20120601	14	2400	47.4	-0.00430336701748759	-0.00335046991916059
5	C	26	50	20120601	14	2402	47.44	-0.00409006825694266	-0.00286101767629107
5	C	26	50	20120601	14	2404	47.48	-0.00384086261404909	-0.00224271643575374
5	C	26	50	20120601	14	2406	47.52	-0.00345315455171094	-0.00141368888914145
5	C	26	50	20120601	14	2408	47.56	-0.00331039110680294	-0.00209746256076240
5	C	26	50	20120601	14	2410	47.6	-0.00260698885804303	-0.0007108254557488
5	C	26	50	20120601	14	2412	47.64	-0.00232574279268033	-0.00190389702916005
5	C	26	50	20120601	14	2414	47.68	-0.00163894482535624	-0.00162709371570355
5	C	26	50	20120601	14	2416	47.72	-0.00123042236780709	-0.00042647024186923
5	C	26	50	20120601	14	2418	47.76	0.000415347452201169	0.00170010390507463
5	C	26	50	20120601	14	2420	47.8	0.00111962580626297	0.00182589820144772
5	C	26	50	20120601	14	2422	47.84	0.00175619161495835	0.00286349255002524
5	C	26	50	20120601	14	2424	47.88	0.00221905664285525	0.0031198399714088
5	C	26	50	20120601	14	2426	47.92	0.00299794890446785	0.00359237114900452
5	C	26	50	20120601	14	2428	47.96	0.00353933106934771	0.00287190712072136
5	C	26	50	20120601	14	2430	48	0.0036568451453131	0.0038003453954871
5	C	26	50	20120601	14	2432	48.04	0.00419857379251574	0.0040595141729276
5	C	26	50	20120601	14	2434	48.08	0.00493866356951073	0.00349727589353664
5	C	26	50	20120601	14	2436	48.12	0.00550664355596492	0.0045596861545999
5	C	26	50	20120601	14	2438	48.16	0.00604401288986155	0.00430770511759017
5	C	26	50	20120601	14	2440	48.2	0.00720028104023628	0.00490731038412225
5	C	26	50	20120601	14	2442	48.24	0.00745888759707505	0.00503110717454916
5	C	26	50	20120601	14	2444	48.28	0.00770761785207963	0.00540915637038834
5	C	26	50	20120601	14	2446	48.32	0.00717732828340828	0.00507960409313684
5	C	26	50	20120601	14	2448	48.36	0.00711260326419237	0.00461060491391315
5	C	26	50	20120601	14	2450	48.4	0.00724577226002917	0.00488260810369624
5	C	26	50	20120601	14	2452	48.44	0.00684233078896691	0.00533865831927878
5	C	26	50	20120601	14	2454	48.48	0.00688475436741098	0.00524291888953325
5	C	26	50	20120601	14	2456	48.52	0.00648810706114507	0.00530142773303575
5	C	26	50	20120601	14	2458	48.56	0.00624882283349832	0.00548923458701211
5	C	26	50	20120601	14	2460	48.6	0.00631174826595611	0.00602932981755021
5	C	26	50	20120601	14	2462	48.64	0.00639030782934594	0.00624025977037816
5	C	26	50	20120601	14	2464	48.68	0.00596362545544235	0.00579522090443497
5	C	26	50	20120601	14	2466	48.72	0.0058746784934369	0.00601766962672844
5	C	26	50	20120601	14	2468	48.76	0.00578378698778318	0.0059036415871943
5	C	26	50	20120601	14	2470	48.8	0.00526141892424943	0.00688845748562405
5	C	26	50	20120601	14	2472	48.84	0.00502762113811791	0.00713653882873557
5	C	26	50	20120601	14	2474	48.88	0.0049816096998661	0.00655322523173132
5	C	26	50	20120601	14	2476	48.92	0.00489467092111921	0.00683023431326116
5	C	26	50	20120601	14	2478	48.96	0.00503793782605542	0.00718519484634897
5	C	26	50	20120601	14	2480	49	0.00400297391470392	0.00749905126224647
5	C	26	50	20120601	14	2482	49.04	0.00352866082801961	0.0070770357930987
5	C	26	50	20120601	14	2484	49.08	0.00357280550436908	0.00769035900189647
5	C	26	50	20120601	14	2486	49.12	0.00331021433010764	0.00782369105655697
5	C	26	50	20120601	14	2488	49.16	0.00312249869290605	0.00741482070247147
5	C	26	50	20120601	14	2490	49.2	0.00250276202560291	0.00763027613869907
5	C	26	50	20120601	14	2492	49.24	0.00225629995702034	0.00825136337995427
5	C	26	50	20120601	14	2494	49.28	0.00163373486259246	0.00924037949266427
5	C	26	50	20120601	14	2496	49.32	0.000898492302582498	0.00970843468433507
5	C	26	50	20120601	14	2498	49.36	0.00115203958111256	0.0100793051199996
5	C	26	50	20120601	14	2500	49.4	0.0016235100985365	0.00946556471820097
5	C	26	50	20120601	14	2502	49.44	0.00217952937378692	0.00899171125092437
5	C	26	50	20120601	14	2504	49.48	0.00218812779224615	0.00939761882759667
5	C	26	50	20120601	14	2506	49.52	0.00262362071664332	0.00868621283718057
5	C	26	50	20120601	14	2508	49.56	0.00261986597963522	0.00891666600823707
5	C	26	50	20120601	14	2510	49.6	0.00286492797679104	0.00864346116118997
5	C	26	50	20120601	14	2512	49.64	0.00307832573228533	0.00903025564156687
5	C	26	50	20120601	14	2514	49.68	0.00382607701125448	0.00912325432542847
5	C	26	50	20120601	14	2516	49.72	0.00372023019717867	0.00947517429935727
5	C	26	50	20120601	14	2518	49.76	0.00422477916982651	0.00949388434478747
5	C	26	50	20120601	14	2520	49.8	0.00465743659603113	0.00859863766233057
5	C	26	50	20120601	14	2522	49.84	0.0047205883026589	0.00898096322785037
5	C	26	50	20120601	14	2524	49.88	0.00557405911648325	0.00877293948389307
5	C	26	50	20120601	14	2526	49.92	0.00595619376317208	0.00888464821318497
5	C	26	50	20120601	14	2528	49.96	0.00600554274543109	0.00904559278765077
5	C	26	50	20120601	14	2530	50	0.00605897173381755	0.00896331384259197
5	C	26	50	20120601	14	2532	50.04	0.00658874320535032	0.00914404326479537
5	C	26	50	20120601	14	2534	50.08	0.00766483951816345	0.00957959982880287
5	C	26	50	20120601	14	2536	50.12	0.00791146422130569	0.00873759121590157
5	C	26	50	20120601	14	2538	50.16	0.00786329610737126	0.00936487978362777
5	C	26	50	20120601	14	2540	50.2	0.00805811816772378	0.00919890767994767
5	C	26	50	20120601	14	2542	50.24	0.00850164382515523	0.00985450880319257
5	C	26	50	20120601	14	2544	50.28	0.0088968528762282	0.00974086967238807
5	C	26	50	20120601	14	2546	50.32	0.00887646698772659	0.00923969359908647
5	C	26	50	20120601	14	2548	50.36	0.00892990092586052	0.00795320685591947
5	C	26	50	20120601	14	2550	50.4	0.00919701970484189	0.00892607052842687
5	C	26	50	20120601	14	2552	50.44	0.0097771131375646	0.00871989516159557
5	C	26	50	20120601	14	2554	50.48	0.0100843375989613	0.00734140392670127
5	C	26	50	20120601	14	2556	50.52	0.0109942942237872	0.00724334730803377
5	C	26	50	20120601	14	2558	50.56	0.0110187247630772	0.00682350265670426
5	C	26	50	20120601	14	2560	50.6	0.0109376839619922	0.00745325831999007
5	C	26	50	20120601	14	2562	50.64	0.0119360614613783	0.00742969822914767
5	C	26	50	20120601	14	2564	50.68	0.0122009790169498	0.00763896648103987
5	C	26	50	20120601	14	2566	50.72	0.0123887724358973	0.00758863462035497
5	C	26	50	20120601	14	2568	50.76	0.0130373661309407	0.00737802286557857
5	C	26	50	20120601	14	2570	50.8	0.0145802377721507	0.00774009689288517
5	C	26	50	20120601	14	2572	50.84	0.0150376227224934	0.00667361016122833
5	C	26	50	20120601	14	2574	50.88	0.0153235201362627	0.00731557826573197
5	C	26	50	20120601	14	2576	50.92	0.0153589673992036	0.00758743960989477
5	C	26	50	20120601	14	2578	50.96	0.0160736260808132	0.00734031993200567
5	C	26	50	20120601	14	2580	51	0.0155990089382130	0.00671453750172341
5	C	26	50	20120601	14	2582	51.04	0.0154879719603633	0.00703035260340475
5	C	26	50	20120601	14	2584	51.08	0.0152586784444279	0.00599067228982274
5	C	26	50	20120601	14	2586	51.12	0.015186136359746	0.00667344752666866
5	C	26	50	20120601	14	2588	51.16	0.0151742357526186	0.00609463112879279
5	C	26	50	20120601	14	2590	51.2	0.0152955894184059	0.00556287268720488
5	C	26	50	20120601	14	2592	51.24	0.0152396148456071	0.00563610066546456
5	C	26	50	20120601	14	2594	51.28	0.015255482321777	0.00642902192561591
5	C	26	50	20120601	14	2596	51.32	0.014877823661013	0.00601783226128812
5	C	26	50	20120601	14	2598	51.36	0.0150358196002014	0.00480384305507581
5	C	26	50	20120601	14	2600	51.4	0.0149456917698713	0.00385395823163667
5	C	26	50	20120601	14	2602	51.44	0.0152333145241868	0.00311986825568004
5	C	26	50	20120601	14	2604	51.48	0.0148622743828948	0.00271747499971021
5	C	26	50	20120601	14	2606	51.52	0.0149514476190702	0.0018998403575564
5	C	26	50	20120601	14	2608	51.56	0.0153149075756679	0.00162208174283851
5	C	26	50	20120601	14	2610	51.6	0.0151827493182641	0.00191121770566569
5	C	26	50	20120601	14	2612	51.64	0.0149630583124173	0.00213741409389945
5	C	26	50	20120601	14	2614	51.68	0.0150011713679232	0.00109945204979572
5	C	26	50	20120601	14	2616	51.72	0.0150613249417988	0.00162930837414224
5	C	26	50	20120601	14	2618	51.76	0.0150406703527203	0.00078700984746063
5	C	26	50	20120601	14	2620	51.8	0.014907366582331	0.0003421831135518
5	C	26	50	20120601	14	2622	51.84	0.014849334328799	0.00088599772575894
5	C	26	50	20120601	14	2624	51.88	0.0149257230743706	0.0007840117147084
5	C	26	50	20120601	14	2626	51.92	0.0147633360020711	0.00062268530258069
5	C	26	50	20120601	14	2628	51.96	0.0145519110744964	0.0010248876397196
5	C	26	50	20120601	14	2630	52	0.0147615540929825	0.00068612692298875
5	C	26	50	20120601	14	2632	52.04	0.0146283846728817	0.00156387978367904
5	C	26	50	20120601	14	2634	52.08	0.0145925485012111	0.00126907282446675
5	C	26	50	20120601	14	2636	52.12	0.0145623691837901	0.00121581354170778
5	C	26	50	20120601	14	2638	52.16	0.0144206579137725	0.0011120173372974
5	C	26	50	20120601	14	2640	52.2	0.0148791671638973	0.00044646722164119
5	C	26	50	20120601	14	2642	52.24	0.0145950516592165	0.0005355626760707
5	C	26	50	20120601	14	2644	52.28	0.0148952326299659	0.0005489128520995
5	C	26	50	20120601	14	2646	52.32	0.0147001277269009	-0.00044632580028495
5	C	26	50	20120601	14	2648	52.36	0.0147990307523854	-0.00046348728186434
5	C	26	50	20120601	14	2650	52.4	0.0148467675311833	9.816056336432e-05
5	C	26	50	20120601	14	2652	52.44	0.0145087846319118	0.00072648150699106
5	C	26	50	20120601	14	2654	52.48	0.0148169700514241	-1.12005714139897e-05
5	C	26	50	20120601	14	2656	52.52	0.0146933677860727	0.00037403120297644
5	C	26	50	20120601	14	2658	52.56	0.0147482534144284	0.0003057105457782
5	C	26	50	20120601	14	2660	52.6	0.0147359214721645	0.00030701162225558
5	C	26	50	20120601	14	2662	52.64	0.0146563507460776	0.00021786667035139
5	C	26	50	20120601	14	2664	52.68	0.0146317646432958	0.0001114965972575
5	C	26	50	20120601	14	2666	52.72	0.0146645885400784	0.0003769303407793
5	C	26	50	20120601	14	2668	52.76	0.0146214055289514	0.00048912697375017
5	C	26	50	20120601	14	2670	52.8	0.0149736578430673	0.00075389603689767
5	C	26	50	20120601	14	2672	52.84	0.0146599216353226	0.00027878391955061
5	C	26	50	20120601	14	2674	52.88	0.0146248420679079	0.00074661283705144
5	C	26	50	20120601	14	2676	52.92	0.0147457290432196	-3.51361359571499e-05
5	C	26	50	20120601	14	2678	52.96	0.0147787155745619	0.000161969879298600
5	C	26	50	20120601	14	2680	53	0.0145451723468717	0.00097944188689274
5	C	26	50	20120601	14	2682	53.04	0.0144691371546907	0.00088916556413865
5	C	26	50	20120601	14	2684	53.08	0.0146558557713308	0.00046698038936341
5	C	26	50	20120601	14	2686	53.12	0.0142562768003501	0.0009927072101078
5	C	26	50	20120601	14	2688	53.16	0.0143022175279238	0.00058953613667866
5	C	26	50	20120601	14	2690	53.2	0.0142795052581121	0.0004030862206154
5	C	26	50	20120601	14	2692	53.24	0.0144435186760083	0.00079217172696329
5	C	26	50	20120601	14	2694	53.28	0.0142126270987474	1.84059895142899e-05
5	C	26	50	20120601	14	2696	53.32	0.0143315129618683	2.42537625947002e-05
5	C	26	50	20120601	14	2698	53.36	0.0144577244512423	0.00123857530899417
5	C	26	50	20120601	14	2700	53.4	0.0143111836419092	0.00025501806063493
5	C	26	50	20120601	14	2702	53.44	0.0141769677037722	0.00066882402005311
5	C	26	50	20120601	14	2704	53.48	0.0145480007739964	-0.00017384927322252
5	C	26	50	20120601	14	2706	53.52	0.0143783446439863	0.00094389562900249
5	C	26	50	20120601	14	2708	53.56	0.0143695482356283	0.00049236552280801
5	C	26	50	20120601	14	2710	53.6	0.0143548404145797	0.00103118089007216
5	C	26	50	20120601	14	2712	53.64	0.0142914624337819	0.00103813174973122
5	C	26	50	20120601	14	2714	53.68	0.0141948080078615	0.00107227793619472
5	C	26	50	20120601	14	2716	53.72	0.0142519139515102	0.00113099608330445
5	C	26	50	20120601	14	2718	53.76	0.014299990141563	0.00078211666853482
5	C	26	50	20120601	14	2720	53.8	0.0143356141811992	0.00090926860992778
5	C	26	50	20120601	14	2722	53.84	0.0144676027329755	-6.37527473917798e-05
5	C	26	50	20120601	14	2724	53.88	0.0145707342570115	-9.348658754067e-05
5	C	26	50	20120601	14	2726	53.92	0.0146894221302337	-2.83266976543301e-05
5	C	26	50	20120601	14	2728	53.96	0.014349940164586	0.00081206971178588
5	C	26	50	20120601	14	2730	54	0.0145263986618311	0.00035305134477863
5	C	26	50	20120601	14	2732	54.04	0.0144562960955443	-1.59594000513799e-05
5	C	26	50	20120601	14	2734	54.08	0.0144105462868015	0.00050652180056736
5	C	26	50	20120601	14	2736	54.12	0.0143386900956974	0.00069349497564871
5	C	26	50	20120601	14	2738	54.16	0.0142416326189117	0.00103973688212452
5	C	26	50	20120601	14	2740	54.2	0.0142414063447417	0.00148162205182361
5	C	26	50	20120601	14	2742	54.24	0.0138069670094485	0.00145573487256437
5	C	26	50	20120601	14	2744	54.28	0.0136344895233815	2.37870721191201e-05
5	C	26	50	20120601	14	2746	54.32	0.0131413815384532	0.00092235008537974
5	C	26	50	20120601	14	2748	54.36	0.0125614337697275	-0.00067431823974292
5	C	26	50	20120601	14	2750	54.4	0.0121049397739291	-0.00025841217318462
5	C	26	50	20120601	14	2752	54.44	0.0113050817962543	-0.00094957369645541
5	C	26	50	20120601	14	2754	54.48	0.0102723099159245	-8.715798184905e-05
5	C	26	50	20120601	14	2756	54.52	0.00925005271343088	-0.00091169398618725
5	C	26	50	20120601	14	2758	54.56	0.00840400652080899	-0.00122448267084512
5	C	26	50	20120601	14	2760	54.6	0.00777890291303665	-0.00142300289966324
5	C	26	50	20120601	14	2762	54.64	0.00684654019563531	-7.14814245101401e-05
5	C	26	50	20120601	14	2764	54.68	0.00636627326985341	0.00032362156054565
5	C	26	50	20120601	14	2766	54.72	0.00562359901757318	0.0004983193619056
5	C	26	50	20120601	14	2768	54.76	0.00470262779041676	0.000268771287529010
5	C	26	50	20120601	14	2770	54.8	0.00381108634749332	-0.00069674766684216
5	C	26	50	20120601	14	2772	54.84	0.00287919032056757	-0.00122908593599064
5	C	26	50	20120601	14	2774	54.88	0.00168318991086865	-0.00235718995256003
5	C	26	50	20120601	14	2776	54.92	0.000956903565349188	-0.00319362939245273
5	C	26	50	20120601	14	2778	54.96	0.00016046869160213	-0.00339501128241431
5	C	26	50	20120601	14	2780	55	-0.00122247660890690	-0.00435134916233856
5	C	26	50	20120601	14	2782	55.04	-0.00199177343149880	-0.00520829894152634
5	C	26	50	20120601	14	2784	55.08	-0.00305371063812544	-0.0045160795865109
5	C	26	50	20120601	14	2786	55.12	-0.00380260248033265	-0.00480571547383238
5	C	26	50	20120601	14	2788	55.16	-0.00447315042671829	-0.0042871672011306
5	C	26	50	20120601	14	2790	55.2	-0.00463420106720134	-0.00388331023412371
5	C	26	50	20120601	14	2792	55.24	-0.00486245513616835	-0.00269760529915886
5	C	26	50	20120601	14	2794	55.28	-0.00446656019151763	-0.00124116331981331
5	C	26	50	20120601	14	2796	55.32	-0.00422076987437718	-0.00226665200029691
5	C	26	50	20120601	14	2798	55.36	-0.0042443165301907	-0.0017622444490053
5	C	26	50	20120601	14	2800	55.4	-0.00393065103312416	-0.00270052565016516
5	C	26	50	20120601	14	2802	55.44	-0.0034766955506702	-0.00297759130023749
5	C	26	50	20120601	14	2804	55.48	-0.00370087668457759	-0.0020976393374577
5	C	26	50	20120601	14	2806	55.52	-0.00355676125150396	-0.00308215117997154
5	C	26	50	20120601	14	2808	55.56	-0.00316896267949782	-0.00228632371094952
5	C	26	50	20120601	14	2810	55.6	-0.0034505325997663	-0.00275875589359587
5	C	26	50	20120601	14	2812	55.64	-0.00328570318064459	-0.00452521045637636
5	C	26	50	20120601	14	2814	55.68	-0.00377983081355132	-0.00558338019807284
5	C	26	50	20120601	14	2816	55.72	-0.00406138319757163	-0.00619602090740542
5	C	26	50	20120601	14	2818	55.76	-0.00447932035764821	-0.00684728576902539
5	C	26	50	20120601	14	2820	55.8	-0.00520159061949323	-0.00983627959037358
5	C	26	50	20120601	14	2822	55.84	-0.00579452086872159	-0.0110335598633465
5	C	26	50	20120601	14	2824	55.88	-0.00571967361593299	-0.0104883168954413
5	C	26	50	20120601	14	2826	55.92	-0.0058945835493273	-0.0106540910092227
5	C	26	50	20120601	14	2828	55.96	-0.00581859078355318	-0.0121228861440356
5	C	26	50	20120601	14	2830	56	-0.00571327429956326	-0.0114174481348526
5	C	26	50	20120601	14	2832	56.04	-0.00493866710504464	-0.0118034294424311
5	C	26	50	20120601	14	2834	56.08	-0.00411449172516485	-0.0120807708641481
5	C	26	50	20120601	14	2836	56.12	-0.00316121986024383	-0.0124429014599972
5	C	26	50	20120601	14	2838	56.16	-0.00207794641360166	-0.0126983649979042
5	C	26	50	20120601	14	2840	56.2	-0.000735320341755894	-0.0146055734081206
5	C	26	50	20120601	14	2842	56.24	8.65357278816078e-05	-0.0148691828161469
5	C	26	50	20120601	14	2844	56.28	0.00123591658749691	-0.0153168167639771
5	C	26	50	20120601	14	2846	56.32	0.00217001171651215	-0.0155065971529797
5	C	26	50	20120601	14	2848	56.36	0.00347678747455176	-0.0167495070265426
5	C	26	50	20120601	14	2850	56.4	0.00473319601656745	-0.0161105441258590
5	C	26	50	20120601	14	2852	56.44	0.00634030830884824	-0.0159651629716470
5	C	26	50	20120601	14	2854	56.48	0.00749964523194264	-0.0149374893312095
5	C	26	50	20120601	14	2856	56.52	0.00715894704263134	-0.0147744446496036
5	C	26	50	20120601	14	2858	56.56	0.00737723090598363	-0.0152679344721936
5	C	26	50	20120601	14	2860	56.6	0.00708608675989788	-0.0142028478119636
5	C	26	50	20120601	14	2862	56.64	0.0074440878521448	-0.0127205469376301
5	C	26	50	20120601	14	2864	56.68	0.00735960202682187	-0.0117323517758930
5	C	26	50	20120601	14	2866	56.72	0.00727550652444213	-0.0123240085258085
5	C	26	50	20120601	14	2868	56.76	0.00723195298936172	-0.0111145688446263
5	C	26	50	20120601	14	2870	56.8	0.00696108583733328	-0.0102133357961599
5	C	26	50	20120601	14	2872	56.84	0.00695127897338501	-0.00966028566228372
5	C	26	50	20120601	14	2874	56.88	0.00639566062767952	-0.00785030655580086
5	C	26	50	20120601	14	2876	56.92	0.00596127786092881	-0.00778740940761431
5	C	26	50	20120601	14	2878	56.96	0.00527508729832976	-0.00619489179929722
5	C	26	50	20120601	14	2880	57	0.00484727355357628	-0.00546010885869503
5	C	26	50	20120601	14	2882	57.04	0.0045816206069523	-0.00469935388601986
5	C	26	50	20120601	14	2884	57.08	0.00436772080564337	-0.00354421010613789
5	C	26	50	20120601	14	2886	57.12	0.00368273232457234	-0.00224002235891742
5	C	26	50	20120601	14	2888	57.16	0.00349964823678752	-0.00186304959173125
5	C	26	50	20120601	14	2890	57.2	0.00332230585606593	-0.00044110028117198
5	C	26	50	20120601	14	2892	57.24	0.00362080037714212	0.00068897302778302
5	C	26	50	20120601	14	2894	57.28	0.00343360517053148	0.00158228506608655
5	C	26	50	20120601	14	2896	57.32	0.0034702579798236	0.00125793879180086
5	C	26	50	20120601	14	2898	57.36	0.00362797326833047	0.00219233578470099
5	C	26	50	20120601	14	2900	57.4	0.0041971807921568	0.00304888180591673
5	C	26	50	20120601	14	2902	57.44	0.00426377610880895	0.00396956311929286
5	C	26	50	20120601	14	2904	57.48	0.00510350783787485	0.00476644417741885
5	C	26	50	20120601	14	2906	57.52	0.00539418034373755	0.00377075792644192
5	C	26	50	20120601	14	2908	57.56	0.00609539268279612	0.00458299451542815
5	C	26	50	20120601	14	2910	57.6	0.00663988753172676	0.00399108108575114
5	C	26	50	20120601	14	2912	57.64	0.00741870059737987	0.00441142212604105
5	C	26	50	20120601	14	2914	57.68	0.00813586102278133	0.00638310594677956
5	C	26	50	20120601	14	2916	57.72	0.00842420163190103	0.00609646239393471
5	C	26	50	20120601	14	2918	57.76	0.00885552615475204	0.00659484186698777
5	C	26	50	20120601	14	2920	57.8	0.00892192476136873	0.00722777186696457
5	C	26	50	20120601	14	2922	57.84	0.00923875470270244	0.00691589167309917
5	C	26	50	20120601	14	2924	57.88	0.0093869485862686	0.00695281834484765
5	C	26	50	20120601	14	2926	57.92	0.0094420491750858	0.00747570683897237
5	C	26	50	20120601	14	2928	57.96	0.0094118875353343	0.00805232059922487
5	C	26	50	20120601	14	2930	58	0.00951982455705531	0.00807703680965447
5	C	26	50	20120601	14	2932	58.04	0.00933237691332374	0.00760984499536347
5	C	26	50	20120601	14	2934	58.08	0.00904957026329497	0.00785163945208337
5	C	26	50	20120601	14	2936	58.12	0.00882620583771985	0.00810654084009947
5	C	26	50	20120601	14	2938	58.16	0.00834253772832044	0.00749857750070307
5	C	26	50	20120601	14	2940	58.2	0.0080777403809017	0.00760597287862967
5	C	26	50	20120601	14	2942	58.24	0.00782025451760044	0.00753479551003547
5	C	26	50	20120601	14	2944	58.28	0.00677944990423633	0.00817495342117927
5	C	26	50	20120601	14	2946	58.32	0.006784498646654	0.00724218058184477
5	C	26	50	20120601	14	2948	58.36	0.0060492914419831	0.00840646018133967
5	C	26	50	20120601	14	2950	58.4	0.00488532296947193	0.00882117830850567
5	C	26	50	20120601	14	2952	58.44	0.00402742566719735	0.00892770394509137
5	C	26	50	20120601	14	2954	58.48	0.00237940724762492	0.00919813693355617
5	C	26	50	20120601	14	2956	58.52	0.00147143971417452	0.00968749725254417
5	C	26	50	20120601	14	2958	58.56	0.000536510199157479	0.0101279894218843
5	C	26	50	20120601	14	2960	58.6	-0.000492620081249232	0.00949328330402347
5	C	26	50	20120601	14	2962	58.64	-0.00120880611350621	0.00965338642141967
5	C	26	50	20120601	14	2964	58.68	-0.00169900081849598	0.00986096468810477
5	C	26	50	20120601	14	2966	58.72	-0.00230960873725400	0.00983106114232847
5	C	26	50	20120601	14	2968	58.76	-0.00248789156999456	0.00977878473799527
5	C	26	50	20120601	14	2970	58.8	-0.00357518138315387	0.00989569777319667
5	C	26	50	20120601	14	2972	58.84	-0.00423956477262112	0.00927741774586277
5	C	26	50	20120601	14	2974	58.88	-0.0053270737888826	0.00939453584203077
5	C	26	50	20120601	14	2976	58.92	-0.00509927226825554	0.00924120680759827
5	C	26	50	20120601	14	2978	58.96	-0.00512039354780958	0.00945611777160427
5	C	26	50	20120601	14	2980	59	-0.00543118112027669	0.00886673012734967
5	C	26	50	20120601	14	2982	59.04	-0.00603679686515953	0.00867250910776117
5	C	26	50	20120601	14	2984	59.08	-0.00661855482724514	0.00770368089365407
5	C	26	50	20120601	14	2986	59.12	-0.00770600727496412	0.00737297412316087
5	C	26	50	20120601	14	2988	59.16	-0.00911686490855371	0.00618188527716408
5	C	26	50	20120601	14	2990	59.2	-0.0104476045154077	0.00589172400950418
5	C	26	50	20120601	14	2992	59.24	-0.01187210365302	0.00622495090856547
5	C	26	50	20120601	14	2994	59.28	-0.013095462024083	0.00456728755249766
5	C	26	50	20120601	14	2996	59.32	-0.0132896406172646	0.0054442343114574
5	C	26	50	20120601	14	2998	59.36	-0.0136109640807714	0.00494684125943516
5	C	26	50	20120601	14	3000	59.4	-0.0140808577500733	0.00396896207852885
5	C	26	50	20120601	14	3002	59.44	-0.0144232176403204	0.00364145143068668
5	C	26	50	20120601	14	3004	59.48	-0.0153118740875766	0.00380355566027369
5	C	26	50	20120601	14	3006	59.52	-0.0156468093566212	0.00215057335109733
5	C	26	50	20120601	14	3008	59.56	-0.0162526725888775	0.00212114356686435
5	C	26	50	20120601	14	3010	59.6	-0.017433993461799	0.00108039552204274
5	C	26	50	20120601	14	3012	59.64	-0.0180759049977601	0.00028306191557679
5	C	26	50	20120601	14	3014	59.68	-0.0184276906214005	-0.00111849443541306
5	C	26	50	20120601	14	3016	59.72	-0.0189580914179685	-0.00315588120404586
5	C	26	50	20120601	14	3018	59.76	-0.0195895377735681	-0.00305886615366707
5	C	26	50	20120601	14	3020	59.8	-0.0204517130718688	-0.00540950122636551
5	C	26	50	20120601	14	3022	59.84	-0.0214397533772208	-0.00558238883436562
5	C	26	50	20120601	14	3024	59.88	-0.0226515929788183	-0.00616829751325679
5	C	26	50	20120601	14	3026	59.92	-0.0233980856077169	-0.00582259300793469
5	C	26	50	20120601	14	3028	59.96	-0.0245483362086731	-0.00546500910868865
5	C	26	50	20120601	14	3030	60	-0.0251811260671569	-0.00514659892512035
5	C	26	50	20120601	14	3032	60.04	-0.0263250127070824	-0.00507284768784259
5	C	26	50	20120601	14	3034	60.08	-0.0267488525117256	-0.00493878024212962
5	C	26	50	20120601	14	3036	60.12	-0.0268800208196357	-0.00529480850645705
5	C	26	50	20120601	14	3038	60.16	-0.0274535551298561	-0.00512771917406267
5	C	26	50	20120601	14	3040	60.2	-0.028038685991288	-0.00521207701305822
5	C	26	50	20120601	14	3042	60.24	-0.028762763335223	-0.00409739388319575
5	C	26	50	20120601	14	3044	60.28	-0.0295471568875933	-0.00443362315764995
5	C	26	50	20120601	14	3046	60.32	-0.0300680117426153	-0.00428682778987563
5	C	26	50	20120601	14	3048	60.36	-0.030759137910547	-0.00378322634031457
5	C	26	50	20120601	14	3050	60.4	-0.0316601333711349	-0.0044470581864925
5	C	26	50	20120601	14	3052	60.44	-0.032424162248207	-0.00432423373860039
5	C	26	50	20120601	14	3054	60.48	-0.0335323399956825	-0.0044690492073874
5	C	26	50	20120601	14	3056	60.52	-0.0345239158349404	-0.00460530868412205
5	C	26	50	20120601	14	3058	60.56	-0.0358556807466272	-0.00526305941198177
5	C	26	50	20120601	14	3060	60.6	-0.037158878544354	-0.00531906226905175
5	C	26	50	20120601	14	3062	60.64	-0.038407346277217	-0.00548141398601218
5	C	26	50	20120601	14	3064	60.68	-0.0398515411671124	-0.00399408558246439
5	C	26	50	20120601	14	3066	60.72	-0.0411291416993602	-0.0055675395919607
5	C	26	50	20120601	14	3068	60.76	-0.0418624114314507	-0.00439147959349123
5	C	26	50	20120601	14	3070	60.8	-0.0428776046372002	-0.00353863810470214
5	C	26	50	20120601	14	3072	60.84	-0.0435203647012988	-0.00267356366859852
5	C	26	50	20120601	14	3074	60.88	-0.043740982017029	-0.00316061881947981
5	C	26	50	20120601	14	3076	60.92	-0.0440763627633457	-0.00356600313713406
5	C	26	50	20120601	14	3078	60.96	-0.044555074054209	-0.00252245494945895
5	C	26	50	20120601	14	3080	61	-0.0451078901357407	-0.00233648586600689
5	C	26	50	20120601	14	3082	61.04	-0.0463142143044449	-0.00215320378832333
5	C	26	50	20120601	14	3084	61.08	-0.0477507017304254	-0.00208595793343250
5	C	26	50	20120601	14	3086	61.12	-0.0485408228477232	-0.00083791446463823
5	C	26	50	20120601	14	3088	61.16	-0.048977531995784	-0.000222307300937230
5	C	26	50	20120601	14	3090	61.2	-0.049933398942592	0.00068745628373738
5	C	26	50	20120601	14	3092	61.24	-0.0503283887905628	0.00073101406145848
5	C	26	50	20120601	14	3094	61.28	-0.0501298332064057	0.000140438477811470
5	C	26	50	20120601	14	3096	61.32	-0.0496331614033002	0.00024452459600213
5	C	26	50	20120601	14	3098	61.36	-0.0488594451633259	0.00042229124079243
5	C	26	50	20120601	14	3100	61.4	-0.0488470707946551	0.00025704038602913
5	C	26	50	20120601	14	3102	61.44	-0.0496159787085174	-0.00113426291663352
5	C	26	50	20120601	14	3104	61.48	-0.0504354447572345	-0.00161389344631236
5	C	26	50	20120601	14	3106	61.52	-0.0520636288315946	-0.00274526429621083
5	C	26	50	20120601	14	3108	61.56	-0.0531084498114759	-0.00306332092638854
5	C	26	50	20120601	14	3110	61.6	-0.0546982379876176	-0.00387486737915634
5	C	26	50	20120601	14	3112	61.64	-0.0555904653241188	-0.00465947306356093
5	C	26	50	20120601	14	3114	61.68	-0.0575323926772914	-0.00661455260286362
5	C	26	50	20120601	14	3116	61.72	-0.0589159885160391	-0.00737702584501707
5	C	26	50	20120601	14	3118	61.76	-0.0607556682286521	-0.00797403610037287
5	C	26	50	20120601	14	3120	61.8	-0.0610337026150147	-0.0080438982503541
5	C	26	50	20120601	14	3122	61.84	-0.0614785434910591	-0.00890522502051744
5	C	26	50	20120601	14	3124	61.88	-0.0625756903727482	-0.00993364112307515
5	C	26	50	20120601	14	3126	61.92	-0.0635304966593844	-0.0111565823011373
5	C	26	50	20120601	14	3128	61.96	-0.0642849795949104	-0.0128530728905600
5	C	26	50	20120601	14	3130	62	-0.0643692667232279	-0.0125900291679587
5	C	26	50	20120601	14	3132	62.04	-0.064618451152918	-0.0133688365767575
5	C	26	50	20120601	14	3134	62.08	-0.0648432403986572	-0.0138737815292028
5	C	26	50	20120601	14	3136	62.12	-0.065499223359564	-0.0153403917040618
5	C	26	50	20120601	14	3138	62.16	-0.065655988932953	-0.0173787684221883
5	C	26	50	20120601	14	3140	62.2	-0.0663544690114091	-0.0179358271444070
5	C	26	50	20120601	14	3142	62.24	-0.066633917611334	-0.0186607530164795
5	C	26	50	20120601	14	3144	62.28	-0.0671556917051716	-0.0204457026642287
5	C	26	50	20120601	14	3146	62.32	-0.0674734654926368	-0.0211676586878202
5	C	26	50	20120601	14	3148	62.36	-0.0683079222051151	-0.0230499062286606
5	C	26	50	20120601	14	3150	62.4	-0.0688286356387808	-0.0238312592218718
5	C	26	50	20120601	14	3152	62.44	-0.0691416718108121	-0.025685929598246
5	C	26	50	20120601	14	3154	62.48	-0.0696640823007527	-0.0258139159256407
5	C	26	50	20120601	14	3156	62.52	-0.0697133676434015	-0.0278332007606752
5	C	26	50	20120601	14	3158	62.56	-0.0700085140138687	-0.0280962444832765
5	C	26	50	20120601	14	3160	62.6	-0.0702149891939752	-0.0295084781466623
5	C	26	50	20120601	14	3162	62.64	-0.0700768205289313	-0.0306873665722565
5	C	26	50	20120601	14	3164	62.68	-0.0696621731124435	-0.0304473745307218
5	C	26	50	20120601	14	3166	62.72	-0.0690121298484987	-0.0313187422171780
5	C	26	50	20120601	14	3168	62.76	-0.0679062855534011	-0.0314743764197172
5	C	26	50	20120601	14	3170	62.8	-0.066536761139599	-0.0327576338062145
5	C	26	50	20120601	14	3172	62.84	-0.0660323111619005	-0.0320485471260406
5	C	26	50	20120601	14	3174	62.88	-0.0660512616236363	-0.032161401368318
5	C	26	50	20120601	14	3176	62.92	-0.0662575953823865	-0.0316177776749418
5	C	26	50	20120601	14	3178	62.96	-0.0662690505122418	-0.0312239191978209
5	C	26	50	20120601	14	3180	63	-0.0661070523486719	-0.0314151915821318
5	C	26	50	20120601	14	3182	63.04	-0.0655655499756393	-0.0313760178664541
5	C	26	50	20120601	14	3184	63.08	-0.0650084912534205	-0.0308012814747057
5	C	26	50	20120601	14	3186	63.12	-0.0644572308068075	-0.0298819012378069
5	C	26	50	20120601	14	3188	63.16	-0.0633482752418726	-0.0310451626035369
5	C	26	50	20120601	14	3190	63.2	-0.0623052220289443	-0.0302510109775863
5	C	26	50	20120601	14	3192	63.24	-0.0619175153808198	-0.0310175854390707
5	C	26	50	20120601	14	3194	63.28	-0.0609719721930171	-0.0303335303389508
5	C	26	50	20120601	14	3196	63.32	-0.0605163832938986	-0.0309144185596955
5	C	26	50	20120601	14	3198	63.36	-0.0604531679476605	-0.0300838509345138
5	C	26	50	20120601	14	3200	63.4	-0.0606098628103715	-0.0303369951621786
5	C	26	50	20120601	14	3202	63.44	-0.0608655526224485	-0.0306192721892283
5	C	26	50	20120601	14	3204	63.48	-0.0607774471175127	-0.0306194136105845
5	C	26	50	20120601	14	3206	63.52	-0.060626267687695	-0.0308663352985748
5	C	26	50	20120601	14	3208	63.56	-0.060467734347353	-0.0291568339443782
5	C	26	50	20120601	14	3210	63.6	-0.0607333236543666	-0.0304465967132625
5	C	26	50	20120601	14	3212	63.64	-0.0612009333687653	-0.0296251507655581
5	C	26	50	20120601	14	3214	63.68	-0.0611031405009272	-0.0294528288429829
5	C	26	50	20120601	14	3216	63.72	-0.0615889935702805	-0.0288678394029073
5	C	26	50	20120601	14	3218	63.76	-0.0615142523835091	-0.0294516974721330
5	C	26	50	20120601	14	3220	63.8	-0.0614461580004808	-0.0281201446924807
5	C	26	50	20120601	14	3222	63.84	-0.060996367376968	-0.0282469289383474
5	C	26	50	20120601	14	3224	63.88	-0.0606884930844394	-0.0263880866319642
5	C	26	50	20120601	14	3226	63.92	-0.0601281109603491	-0.0264706059933287
5	C	26	50	20120601	14	3228	63.96	-0.0597432327393492	-0.0258064205937601
5	C	26	50	20120601	14	3230	64	-0.0598002255459129	-0.0267071332116356
5	C	26	50	20120601	14	3232	64.04	-0.0587957803632374	-0.0261466096661890
5	C	26	50	20120601	14	3234	64.08	-0.0579944869587968	-0.0253427706773361
5	C	26	50	20120601	14	3236	64.12	-0.0575603233951483	-0.0257640648975671
5	C	26	50	20120601	14	3238	64.16	-0.0566576308782855	-0.0248285626260573
5	C	26	50	20120601	14	3240	64.2	-0.0561860613659122	-0.0238857771547013
5	C	26	50	20120601	14	3242	64.24	-0.0552296994443574	-0.0247191024963296
5	C	26	50	20120601	14	3244	64.28	-0.0546831766131783	-0.0236227334320999
5	C	26	50	20120601	14	3246	64.32	-0.0532288700963119	-0.0236486842509694
5	C	26	50	20120601	14	3248	64.36	-0.0518851550800231	-0.0231270515784881
5	C	26	50	20120601	14	3250	64.4	-0.0511637647418566	-0.0232908175090109
5	C	26	50	20120601	14	3252	64.44	-0.0507088122388412	-0.0233622352939107
5	C	26	50	20120601	14	3254	64.48	-0.0497771990546279	-0.0235970654559428
5	C	26	50	20120601	14	3256	64.52	-0.0494124026662138	-0.0235934592113587
5	C	26	50	20120601	14	3258	64.56	-0.0493836234202195	-0.0235511035151657
5	C	26	50	20120601	14	3260	64.6	-0.0486190288577225	-0.0235564068160246
5	C	26	50	20120601	14	3262	64.64	-0.0477718442231829	-0.0235499721443158
5	C	26	50	20120601	14	3264	64.68	-0.045953731267396	-0.0240845448708928
5	C	26	50	20120601	14	3266	64.72	-0.0453671154817237	-0.023563831437227
5	C	26	50	20120601	14	3268	64.76	-0.0437655186223361	-0.0233518408242273
5	C	26	50	20120601	14	3270	64.8	-0.0425912263908196	-0.0229529618889600
5	C	26	50	20120601	14	3272	64.84	-0.0419799325784839	-0.0230233190136880
5	C	26	50	20120601	14	3274	64.88	-0.0412132874063214	-0.0233046060912440
5	C	26	50	20120601	14	3276	64.92	-0.0399453742369758	-0.0241445782366155
5	C	26	50	20120601	14	3278	64.96	-0.0396012960772504	-0.0232103487573119
5	C	26	50	20120601	14	3280	65	-0.0395942250094386	-0.0226259957133393
5	C	26	50	20120601	14	3282	65.04	-0.0387417370740401	-0.0225525980294521
5	C	26	50	20120601	14	3284	65.08	-0.0380607225330793	-0.0218782302922345
5	C	26	50	20120601	14	3286	65.12	-0.0375869609896843	-0.0218612597294860
5	C	26	50	20120601	14	3288	65.16	-0.0371602220472382	-0.0215982867175628
5	C	26	50	20120601	14	3290	65.2	-0.0368123962215726	-0.0217540623414582
5	C	26	50	20120601	14	3292	65.24	-0.0358855913634714	-0.0221245155841218
5	C	26	50	20120601	14	3294	65.28	-0.0354329016021557	-0.0216001251951939
5	C	26	50	20120601	14	3296	65.32	-0.0353836869701852	-0.0211355560399543
5	C	26	50	20120601	14	3298	65.36	-0.0342543667299521	-0.0223611842237849
5	C	26	50	20120601	14	3300	65.4	-0.0333521196903615	-0.0218941896922859
5	C	26	50	20120601	14	3302	65.44	-0.0328542953032028	-0.0208756942978682
5	C	26	50	20120601	14	3304	65.48	-0.0322996831704469	-0.0207230582280813
5	C	26	50	20120601	14	3306	65.52	-0.0313385270649157	-0.0205682584115440
5	C	26	50	20120601	14	3308	65.56	-0.0303170335377458	-0.0209841856913057
5	C	26	50	20120601	14	3310	65.6	-0.0294295579588141	-0.0198370322180511
5	C	26	50	20120601	14	3312	65.64	-0.0282739404173888	-0.0207813662532580
5	C	26	50	20120601	14	3314	65.68	-0.0271193693939996	-0.0200300016586369
5	C	26	50	20120601	14	3316	65.72	-0.0265192266556031	-0.0196718732871694
5	C	26	50	20120601	14	3318	65.76	-0.0258714461333581	-0.0195053496402000
5	C	26	50	20120601	14	3320	65.8	-0.0255867154457777	-0.0186413146510647
5	C	26	50	20120601	14	3322	65.84	-0.0256341340265241	-0.0199030335650071
5	C	26	50	20120601	14	3324	65.88	-0.0257296287973233	-0.0200622386567912
5	C	26	50	20120601	14	3326	65.92	-0.0255090821922713	-0.0193317266411474
5	C	26	50	20120601	14	3328	65.96	-0.0256945916563155	-0.0198323935975665
5	C	26	50	20120601	14	3330	66	-0.025643382983222	-0.0204354284026981
5	C	26	50	20120601	14	3332	66.04	-0.0251369884618753	-0.0206578488407203
5	C	26	50	20120601	14	3334	66.08	-0.0250010754674634	-0.0203156162296938
5	C	26	50	20120601	14	3336	66.12	-0.0240349554723282	-0.0197423647621859
5	C	26	50	20120601	14	3338	66.16	-0.0235808797817215	-0.0201940362897366
5	C	26	50	20120601	14	3340	66.2	-0.022784281566308	-0.0207111859052252
5	C	26	50	20120601	14	3342	66.24	-0.0219976676986448	-0.0206248057408354
5	C	26	50	20120601	14	3344	66.28	-0.0220609891109	-0.0197903136730181
5	C	26	50	20120601	14	3346	66.32	-0.0208132991954964	-0.0210578025782950
5	C	26	50	20120601	14	3348	66.36	-0.0200587745406702	-0.0210500661230021
5	C	26	50	20120601	14	3350	66.4	-0.019137359957562	-0.0205998349719646
5	C	26	50	20120601	14	3352	66.44	-0.0179279648241071	-0.0208561915857363
5	C	26	50	20120601	14	3354	66.48	-0.0172571036294174	-0.0211578016192904
5	C	26	50	20120601	14	3356	66.52	-0.0168169445073712	-0.0199252289397617
5	C	26	50	20120601	14	3358	66.56	-0.0164983356267973	-0.0204404135055054
5	C	26	50	20120601	14	3360	66.6	-0.0158125198307923	-0.0204618317699076
5	C	26	50	20120601	14	3362	66.64	-0.0147124738113004	-0.0206901565495527
5	C	26	50	20120601	14	3364	66.68	-0.0140381414294219	-0.0208439169191217
5	C	26	50	20120601	14	3366	66.72	-0.012931816301713	-0.0210129012976897
5	C	26	50	20120601	14	3368	66.76	-0.0125503604775341	-0.0202588850526392
5	C	26	50	20120601	14	3370	66.8	-0.0112418523078806	-0.0213429575299441
5	C	26	50	20120601	14	3372	66.84	-0.0103340261957864	-0.0204855622734842
5	C	26	50	20120601	14	3374	66.88	-0.00942547176370764	-0.0204572002204908
5	C	26	50	20120601	14	3376	66.92	-0.0086451865017361	-0.0198559402533801
5	C	26	50	20120601	14	3378	66.96	-0.00728930217774308	-0.0193094244932688
5	C	26	50	20120601	14	3380	67	-0.006989976806199	-0.0191108052695013
5	C	26	50	20120601	14	3382	67.04	-0.00591178038624576	-0.0188565296709866
5	C	26	50	20120601	14	3384	67.08	-0.00481414560087769	-0.0183917413126449
5	C	26	50	20120601	14	3386	67.12	-0.00426825209473386	-0.0180117491995030
5	C	26	50	20120601	14	3388	67.16	-0.00302516544447572	-0.0169971853187888
5	C	26	50	20120601	14	3390	67.2	-0.00269552640522218	-0.0168819127713197
5	C	26	50	20120601	14	3392	67.24	-0.00127243158167738	-0.0175860214197541
5	C	26	50	20120601	14	3394	67.28	-0.000219337452456258	-0.0174088911710668
5	C	26	50	20120601	14	3396	67.32	0.00101027881362028	-0.0180021961868892
5	C	26	50	20120601	14	3398	67.36	0.00179970696627256	-0.0178054649382275
5	C	26	50	20120601	14	3400	67.4	0.00346287868416582	-0.0162647641148358
5	C	26	50	20120601	14	3402	67.44	0.0041669661193967	-0.0169432118581808
5	C	26	50	20120601	14	3404	67.48	0.00521344172914592	-0.0170467747173534
5	C	26	50	20120601	14	3406	67.52	0.00627808998317163	-0.0169245583812931
5	C	26	50	20120601	14	3408	67.56	0.00700873634910388	-0.0162347827873134
5	C	26	50	20120601	14	3410	67.6	0.00772642851880479	-0.0159980646501756
5	C	26	50	20120601	14	3412	67.64	0.00897100009330342	-0.0159890914651224
5	C	26	50	20120601	14	3414	67.68	0.0095107276283153	-0.0165114383154527
5	C	26	50	20120601	14	3416	67.72	0.0100757130175512	-0.0159545139435223
5	C	26	50	20120601	14	3418	67.76	0.0112198443164229	-0.0156713558614233
5	C	26	50	20120601	14	3420	67.8	0.0115588080435107	-0.0150390842414994
5	C	26	50	20120601	14	3422	67.84	0.0119129772533997	-0.0142469330913434
5	C	26	50	20120601	14	3424	67.88	0.0128708212707678	-0.0131881142256218
5	C	26	50	20120601	14	3426	67.92	0.013237647055644	-0.0115930439618247
5	C	26	50	20120601	14	3428	67.96	0.0136012272203945	-0.0127051956494105
5	C	26	50	20120601	14	3430	68	0.0141327876720837	-0.0126376386675359
5	C	26	50	20120601	14	3432	68.04	0.0144383355833022	-0.0127173225307079
5	C	26	50	20120601	14	3434	68.08	0.014538094207992	-0.0124955172755853
5	C	26	50	20120601	14	3436	68.12	0.0149267200949321	-0.0135659355209454
5	C	26	50	20120601	14	3438	68.16	0.0155936490688116	-0.0144897139620232
5	C	26	50	20120601	14	3440	68.2	0.0161769909500871	-0.0146158830249903
5	C	26	50	20120601	14	3442	68.24	0.0166686705793173	-0.0149102232937270
5	C	26	50	20120601	14	3444	68.28	0.0174323883294057	-0.0152122568842430
5	C	26	50	20120601	14	3446	68.32	0.0172366258170342	-0.0162470723031705
5	C	26	50	20120601	14	3448	68.36	0.017532578289232	-0.0165226035315276
5	C	26	50	20120601	14	3450	68.4	0.0181393466181682	-0.0167920819258378
5	C	26	50	20120601	14	3452	68.44	0.0182806406951849	-0.0162331705838523
5	C	26	50	20120601	14	3454	68.48	0.018988178811508	-0.0155131873881804
5	C	26	50	20120601	14	3456	68.52	0.0200379636809931	-0.0159899046379207
5	C	26	50	20120601	14	3458	68.56	0.0208088868491818	-0.0160231033012974
5	C	26	50	20120601	14	3460	68.6	0.02087051827623	-0.0156722652007439
5	C	26	50	20120601	14	3462	68.64	0.0211015229905758	-0.0149293151768190
5	C	26	50	20120601	14	3464	68.68	0.0210648736461069	-0.0149761468589370
5	C	26	50	20120601	14	3466	68.72	0.0206708878897654	-0.0137775867226902
5	C	26	50	20120601	14	3468	68.76	0.0206689928435918	-0.0140484651884271
5	C	26	50	20120601	14	3470	68.8	0.0202136372897111	-0.0136837182974877
5	C	26	50	20120601	14	3472	68.84	0.0197923430694802	-0.0140706471281530
5	C	26	50	20120601	14	3474	68.88	0.0197459073671596	-0.0130749488563607
5	C	26	50	20120601	14	3476	68.92	0.0193494962345587	-0.0129923658553860
5	C	26	50	20120601	14	3478	68.96	0.0192818261155991	-0.0127070482691772
5	C	26	50	20120601	14	3480	69	0.018714408279036	-0.0134426160983065
5	C	26	50	20120601	14	3482	69.04	0.0184652804178883	-0.0120265074897599
5	C	26	50	20120601	14	3484	69.08	0.0181828973248215	-0.01181264304379
5	C	26	50	20120601	14	3486	69.12	0.0179207162724931	-0.0112042342271215
5	C	26	50	20120601	14	3488	69.16	0.0176102468980775	-0.0101803931054380
5	C	26	50	20120601	14	3490	69.2	0.0171165449434531	-0.0104199608829040
5	C	26	50	20120601	14	3492	69.24	0.0166343546872264	-0.0101895289250509
5	C	26	50	20120601	14	3494	69.28	0.01634353581026	-0.00980223239885945
5	C	26	50	20120601	14	3496	69.32	0.0161880642422805	-0.00911157999247111
5	C	26	50	20120601	14	3498	69.36	0.015211655843479	-0.0080276206522512
5	C	26	50	20120601	14	3500	69.4	0.0153435312581703	-0.00778232530985758
5	C	26	50	20120601	14	3502	69.44	0.01469211620707	-0.00708500488652266
5	C	26	50	20120601	14	3504	69.48	0.0143668824430633	-0.00685317992831065
5	C	26	50	20120601	14	3506	69.52	0.0138415162467773	-0.0055479880894609
5	C	26	50	20120601	14	3508	69.56	0.0134973178788991	-0.00453949118492921
5	C	26	50	20120601	14	3510	69.6	0.0124893654465889	-0.00453557381336143
5	C	26	50	20120601	14	3512	69.64	0.0117560108616847	-0.00336757483219749
5	C	26	50	20120601	14	3514	69.68	0.0112870929997409	-0.00259161706372681
5	C	26	50	20120601	14	3516	69.72	0.010225534802349	-0.00263376769895334
5	C	26	50	20120601	14	3518	69.76	0.0096501761566331	-0.00138182100072693
5	C	26	50	20120601	14	3520	69.8	0.0096478709885264	-0.0012735205261204
5	C	26	50	20120601	14	3522	69.84	0.0095458496221368	-0.00155732490381744
5	C	26	50	20120601	14	3524	69.88	0.00910353311730122	2.68841998207199e-05
5	C	26	50	20120601	14	3526	69.92	0.00896899191004485	0.00028468826117352
5	C	26	50	20120601	14	3528	69.96	0.00880444109099493	0.00160728199790827
5	C	26	50	20120601	14	3530	70	0.00833549494477982	0.00153218018667845
5	C	26	50	20120601	14	3532	70.04	0.00827050476052097	0.00181461984828779
5	C	26	50	20120601	14	3534	70.08	0.00782263039638522	0.0015811968287503
5	C	26	50	20120601	14	3536	70.12	0.00731318117374375	0.00118792525025778
5	C	26	50	20120601	14	3538	70.16	0.00704361792661981	0.00125003750991721
5	C	26	50	20120601	14	3540	70.2	0.00629553430746351	0.00184312332263742
5	C	26	50	20120601	14	3542	70.24	0.00590446748791472	0.00226077735715882
5	C	26	50	20120601	14	3544	70.28	0.00490835414444195	0.00181108360727508
5	C	26	50	20120601	14	3546	70.32	0.00465194096212774	0.00220888986155535
5	C	26	50	20120601	14	3548	70.36	0.00441344020879455	0.00295435789272805
5	C	26	50	20120601	14	3550	70.4	0.004206810172303	0.00279346210863008
5	C	26	50	20120601	14	3552	70.44	0.00349221654451725	0.00279659317745718
5	C	26	50	20120601	14	3554	70.48	0.00299013113189506	0.00178005364039627
5	C	26	50	20120601	14	3556	70.52	0.00258905026611111	0.00268467938719878
5	C	26	50	20120601	14	3558	70.56	0.00220768636581377	0.00191657050399927
5	C	26	50	20120601	14	3560	70.6	0.0022917670189511	0.00112995097948186
5	C	26	50	20120601	14	3562	70.64	0.00204628924300794	0.00127463775483469
5	C	26	50	20120601	14	3564	70.68	0.00173866526627986	0.00063386183236413
5	C	26	50	20120601	14	3566	70.72	0.00181889077324616	0.00102575738106046
5	C	26	50	20120601	14	3568	70.76	0.00150923103609504	0.0002102405237163
5	C	26	50	20120601	14	3570	70.8	0.00168041593096605	0.00051788005679356
5	C	26	50	20120601	14	3572	70.84	0.00138852578722615	-0.00069806429966873
5	C	26	50	20120601	14	3574	70.88	0.00145095624493711	-0.00043642771956189
5	C	26	50	20120601	14	3576	70.92	0.00149825631458695	-0.00089605589545724
5	C	26	50	20120601	14	3578	70.96	0.00144656086918526	-3.87112678428298e-05
5	C	26	50	20120601	14	3580	71	0.00154310887553508	-0.00081225744863628
5	C	26	50	20120601	14	3582	71.04	0.00134404664936917	-0.00070705657660508
5	C	26	50	20120601	14	3584	71.08	0.00170422138786148	-0.00133810978083433
5	C	26	50	20120601	14	3586	71.12	0.00159943007207794	-0.00073847099744082
5	C	26	50	20120601	14	3588	71.16	0.00150041412164042	-0.00051315163374776
5	C	26	50	20120601	14	3590	71.2	0.00131357034710003	-0.00122562040565604
5	C	26	50	20120601	14	3592	71.24	0.00126023398970191	-0.0012711941448103
5	C	26	50	20120601	14	3594	71.28	0.00150838462927796	-0.00095078850590549
5	C	26	50	20120601	14	3596	71.32	0.00146367002486284	-0.00104346474907492
5	C	26	50	20120601	14	3598	71.36	0.00153870748937558	-0.00039837052549165
5	C	26	50	20120601	14	3600	71.4	0.00132161807079807	-0.00091422556988525
5	C	26	50	20120601	14	3602	71.44	0.00152552694826358	-0.0006596464104294
5	C	26	50	20120601	14	3604	71.48	0.00171766914462608	-0.00111269686691412
5	C	26	50	20120601	14	3606	71.52	0.00152953348599647	-0.00181299845243852
5	C	26	50	20120601	14	3608	71.56	0.00127391792013143	-0.00155273012395328
5	C	26	50	20120601	14	3610	71.6	0.00137394665961165	-0.00137294256798236
5	C	26	50	20120601	14	3612	71.64	0.00167803085979311	-0.001610982994801
5	C	26	50	20120601	14	3614	71.68	0.00174395796053704	-0.00172619543819363
5	C	26	50	20120601	14	3616	71.72	0.00202315270912751	-0.00191147226410691
5	C	26	50	20120601	14	3618	71.76	0.00185399013965069	-0.00102939049570218
5	C	26	50	20120601	14	3620	71.8	0.00199813597831592	-0.00131535367040218
5	C	26	50	20120601	14	3622	71.84	0.00224367810097616	-0.00160426972302041
5	C	26	50	20120601	14	3624	71.88	0.00220044559237442	-0.00171511578203921
5	C	26	50	20120601	14	3626	71.92	0.00215720601270486	-0.00182599719639708
5	C	26	50	20120601	14	3628	71.96	0.00203558364634077	-0.00187712101667686
5	C	26	50	20120601	14	3630	72	0.00192739489460567	-0.00142136099771732
5	C	26	50	20120601	14	3632	72.04	0.00183185204054531	-0.00204904695945456
5	C	26	50	20120601	14	3634	72.08	0.00228195379104179	-0.00193030958875771
5	C	26	50	20120601	14	3636	72.12	0.00208548417188911	-0.00151527326354027
5	C	26	50	20120601	14	3638	72.16	0.00191435725977415	-0.00226522364459891
5	C	26	50	20120601	14	3640	72.2	0.00210930164959982	-0.00155201665321107
5	C	26	50	20120601	14	3642	72.24	0.00165583548503844	-0.00154928863524925
5	C	26	50	20120601	14	3644	72.28	0.00148078554450147	-0.00134540288017548
5	C	26	50	20120601	14	3646	72.32	0.00127609580901749	-0.0012154401893273
5	C	26	50	20120601	14	3648	72.36	0.000991604123529138	-0.00133373066853844
5	C	26	50	20120601	14	3650	72.4	0.00087407731964169	-0.00166272765483466
5	C	26	50	20120601	14	3652	72.44	0.000890762918357348	-0.00235158895974626
5	C	26	50	20120601	14	3654	72.48	0.000882058221748909	-0.00151394298355282
5	C	26	50	20120601	14	3656	72.52	0.000925768239559989	-0.00220763969676620
5	C	26	50	20120601	14	3658	72.56	0.000943197714609458	-0.00175248142567745
5	C	26	50	20120601	14	3660	72.6	0.000997603924567509	-0.00158532279681852
5	C	26	50	20120601	14	3662	72.64	0.00109910061772547	-0.00176511035278945
5	C	26	50	20120601	14	3664	72.68	0.00121397294275635	-0.00125856309637796
5	C	26	50	20120601	14	3666	72.72	0.00115724388702209	-0.00094795442192649
5	C	26	50	20120601	14	3668	72.76	0.000417783717905068	-0.00178677073055346
5	C	26	50	20120601	14	3670	72.8	-0.000500565840149427	-0.00196375786082818
5	C	26	50	20120601	14	3672	72.84	-0.000893241327625409	-0.00230181783473888
5	C	26	50	20120601	14	3674	72.88	-0.000822305718839659	-0.0027110939974061
5	C	26	50	20120601	14	3676	72.92	-0.00116332924798098	-0.00297944816264488
5	C	26	50	20120601	14	3678	72.96	-0.00111139579043674	-0.00276030940719414
5	C	26	50	20120601	14	3680	73	-0.00149740679650004	-0.00298299006051185
5	C	26	50	20120601	14	3682	73.04	-0.00128029178065705	-0.00253874386127037
5	C	26	50	20120601	14	3684	73.08	-0.00166335556565636	-0.00218214566887730
5	C	26	50	20120601	14	3686	73.12	-0.00236498934035653	-0.00284522798186718
5	C	26	50	20120601	14	3688	73.16	-0.00248466362753844	-0.00345040885607959
5	C	26	50	20120601	14	3690	73.2	-0.00271922155345974	-0.00379589062276562
5	C	26	50	20120601	14	3692	73.24	-0.00286443653757812	-0.00456642134669069
5	C	26	50	20120601	14	3694	73.28	-0.00283648997345828	-0.00511496820739131
5	C	26	50	20120601	14	3696	73.32	-0.00312620619518117	-0.0055198005504211
5	C	26	50	20120601	14	3698	73.36	-0.00336836325625852	-0.00500782568377858
5	C	26	50	20120601	14	3700	73.4	-0.00375942109555118	-0.00609326337214593
5	C	26	50	20120601	14	3702	73.44	-0.00406664888034977	-0.00492093286697248
5	C	26	50	20120601	14	3704	73.48	-0.0045575061443935	-0.00577000052687038
5	C	26	50	20120601	14	3706	73.52	-0.00426188884080996	-0.00557101077914955
5	C	26	50	20120601	14	3708	73.56	-0.00438111340807905	-0.00576714169415404
5	C	26	50	20120601	14	3710	73.6	-0.00495105561585103	-0.00502081877088289
5	C	26	50	20120601	14	3712	73.64	-0.00464267220643995	-0.00482755234544898
5	C	26	50	20120601	14	3714	73.68	-0.00472660578136679	-0.00428042140243808
5	C	26	50	20120601	14	3716	73.72	-0.00435393222341024	-0.00372291013187935
5	C	26	50	20120601	14	3718	73.76	-0.00417303309557928	-0.00347917749547216
5	C	26	50	20120601	14	3720	73.8	-0.00402712161128144	-0.00388304153354686
5	C	26	50	20120601	14	3722	73.84	-0.00404537203730386	-0.00296468660148083
5	C	26	50	20120601	14	3724	73.88	-0.00381726646076089	-0.00291200007521462
5	C	26	50	20120601	14	3726	73.92	-0.0036267506807058	-0.00281855591408082
5	C	26	50	20120601	14	3728	73.96	-0.00335197605660452	-0.00230639140139959
5	C	26	50	20120601	14	3730	74	-0.00297698106708533	-0.0018377754740513
5	C	26	50	20120601	14	3732	74.04	-0.00264978366754722	-0.00248719153428118
5	C	26	50	20120601	14	3734	74.08	-0.00266993621081104	-0.00274884932759145
5	C	26	50	20120601	14	3736	74.12	-0.00270476121978447	-0.00220033952635723
5	C	26	50	20120601	14	3738	74.16	-0.00241822882412562	-0.00199632649206285
5	C	26	50	20120601	14	3740	74.2	-0.00206083584371051	-0.00215841657951425
5	C	26	50	20120601	14	3742	74.24	-0.00132218785744235	-0.00182074056458573
5	C	26	50	20120601	14	3744	74.28	-0.000740304030349694	-0.00190222047898186
5	C	26	50	20120601	14	3746	74.32	-0.000118056426866563	-0.00172640332758729
5	C	26	50	20120601	14	3748	74.36	0.000791954645181468	-0.0008353002908682
5	C	26	50	20120601	14	3750	74.4	0.000893258015345438	-0.0013597929274367
5	C	26	50	20120601	14	3752	74.44	0.00140033355123315	-0.00081084691202917
5	C	26	50	20120601	14	3754	74.48	0.00164636449681123	-3.93653416154299e-05
5	C	26	50	20120601	14	3756	74.52	0.0021629948837904	-0.00019853910856918
5	C	26	50	20120601	14	3758	74.56	0.00223104068858280	0.00088547588095442
5	C	26	50	20120601	14	3760	74.6	0.00238224769556495	0.00050594409432714
5	C	26	50	20120601	14	3762	74.64	0.00296161280830302	0.00031745346809336
5	C	26	50	20120601	14	3764	74.68	0.00339109461795332	-4.74610071532012e-06
5	C	26	50	20120601	14	3766	74.72	0.00334855719531749	0.00028273311092354
5	C	26	50	20120601	14	3768	74.76	0.0038636314524033	-0.00090685030473612
5	C	26	50	20120601	14	3770	74.8	0.00452906135990671	-0.00086842612224644
5	C	26	50	20120601	14	3772	74.84	0.00463132314260191	-0.00086865239641642
5	C	26	50	20120601	14	3774	74.88	0.00488541489335348	-0.00090706243677047
5	C	26	50	20120601	14	3776	74.92	0.00503005358544519	-0.00177327531479181
5	C	26	50	20120601	14	3778	74.96	0.00524031178683101	-0.00163401063423712
5	C	26	50	20120601	14	3780	75	0.00548477981429063	-0.00251398381022034
5	C	26	50	20120601	14	3782	75.04	0.00588752662365106	-0.00230989157996647
5	C	26	50	20120601	14	3784	75.08	0.00664512082901432	-0.00291651848754640
5	C	26	50	20120601	14	3786	75.12	0.00722198561217412	-0.00326785863391456
5	C	26	50	20120601	14	3788	75.16	0.00822450746440478	-0.00414979049568168
5	C	26	50	20120601	14	3790	75.2	0.0094132246742575	-0.00519482360759727
5	C	26	50	20120601	14	3792	75.24	0.0102261217009773	-0.00495595586584465
5	C	26	50	20120601	14	3794	75.28	0.0107742496645497	-0.00498847570671142
5	C	26	50	20120601	14	3796	75.32	0.0109559831783825	-0.00494362392358075
5	C	26	50	20120601	14	3798	75.36	0.0107405772396296	-0.00612073751115419
5	C	26	50	20120601	14	3800	75.4	0.0111582722863443	-0.00651550815602283
5	C	26	50	20120601	14	3802	75.44	0.0109163569143648	-0.00679461734469278
5	C	26	50	20120601	14	3804	75.48	0.0106996357569989	-0.00709845405750082
5	C	26	50	20120601	14	3806	75.52	0.0111471707098797	-0.00677749121845244
5	C	26	50	20120601	14	3808	75.56	0.0108767518635505	-0.006583906594967
5	C	26	50	20120601	14	3810	75.6	0.0110725143759220	-0.00689754380776229
5	C	26	50	20120601	14	3812	75.64	0.0109377468944957	-0.00813893340174558
5	C	26	50	20120601	14	3814	75.68	0.010443415614836	-0.00850994525876635
5	C	26	50	20120601	14	3816	75.72	0.010310663387736	-0.0092290304288262
5	C	26	50	20120601	14	3818	75.76	0.0104775618012995	-0.00976641036932454
5	C	26	50	20120601	14	3820	75.8	0.010551171617221	-0.00897324869286759
5	C	26	50	20120601	14	3822	75.84	0.0105863289663816	-0.0090066807014821
5	C	26	50	20120601	14	3824	75.88	0.0108056027792275	-0.00837176952265469
5	C	26	50	20120601	14	3826	75.92	0.0110335740054821	-0.00870736240100582
5	C	26	50	20120601	14	3828	75.96	0.0116169088156897	-0.00767317630711363
5	C	26	50	20120601	14	3830	76	0.0121787192954781	-0.00808476902230669
5	C	26	50	20120601	14	3832	76.04	0.0127195216327974	-0.00813086531337225
5	C	26	50	20120601	14	3834	76.08	0.0131913386325441	-0.00728640303994021
5	C	26	50	20120601	14	3836	76.12	0.0133814442906661	-0.00700338355077029
5	C	26	50	20120601	14	3838	76.16	0.0137157997321501	-0.00621379276355834
5	C	26	50	20120601	14	3840	76.2	0.0135228939311746	-0.00613714945954553
5	C	26	50	20120601	14	3842	76.24	0.0134343005225598	-0.00618204366908306
5	C	26	50	20120601	14	3844	76.28	0.0132300597998818	-0.00618433469505411
5	C	26	50	20120601	14	3846	76.32	0.0129973509581934	-0.00641379084554914
5	C	26	50	20120601	14	3848	76.36	0.0128184246582819	-0.00667460011072199
5	C	26	50	20120601	14	3850	76.4	0.0124282289942876	-0.00572327278944923
5	C	26	50	20120601	14	3852	76.44	0.0121587293867739	-0.00511072739811076
5	C	26	50	20120601	14	3854	76.48	0.0120820719406255	-0.00564785278016787
5	C	26	50	20120601	14	3856	76.52	0.0117577998418411	-0.00502757164064322
5	C	26	50	20120601	14	3858	76.56	0.0112336145138797	-0.00476611890829949
5	C	26	50	20120601	14	3860	76.6	0.0111050342167888	-0.00404638320000095
5	C	26	50	20120601	14	3862	76.64	0.0107063956978271	-0.00315771968167695
5	C	26	50	20120601	14	3864	76.68	0.0108012328593198	-0.00311646707206253
5	C	26	50	20120601	14	3866	76.72	0.0103915634745716	-0.00238657731038615
5	C	26	50	20120601	14	3868	76.76	0.0098568493266383	-0.0015549773093039
5	C	26	50	20120601	14	3870	76.8	0.0096687306385714	-0.00067214035085687
5	C	26	50	20120601	14	3872	76.84	0.00923470849627913	-0.00112833736180718
5	C	26	50	20120601	14	3874	76.88	0.00854511675006258	0.00044617023679309
5	C	26	50	20120601	14	3876	76.92	0.00768556481792002	0.00096321378626451
5	C	26	50	20120601	14	3878	76.96	0.00712470893228629	0.00103742464295004
5	C	26	50	20120601	14	3880	77	0.00647226857635327	0.00147538537001355
5	C	26	50	20120601	14	3882	77.04	0.005018236416918	0.00185559102940331
5	C	26	50	20120601	14	3884	77.08	0.00413171755346133	0.001521530451447
5	C	26	50	20120601	14	3886	77.12	0.00299571798257321	0.00188597752911123
5	C	26	50	20120601	14	3888	77.16	0.00222154565872502	0.00184851854737788
5	C	26	50	20120601	14	3890	77.2	0.00120000263408044	0.00221224013348461
5	C	26	50	20120601	14	3892	77.24	0.000317632366108997	0.00152843959180597
5	C	26	50	20120601	14	3894	77.28	-0.000516060671045567	0.00143213164820837
5	C	26	50	20120601	14	3896	77.32	-0.00118255830978857	0.00111710850612195
5	C	26	50	20120601	14	3898	77.36	-0.000334546360314981	0.00224885412261445
5	C	26	50	20120601	14	3900	77.4	-0.000852558646076621	0.00112929195596179
5	C	26	50	20120601	14	3902	77.44	-0.000576652651125442	0.00107483766274262
5	C	26	50	20120601	14	3904	77.48	-0.000289843069608367	0.00088047522179787
5	C	26	50	20120601	14	3906	77.52	-0.000596897118270814	0.00106668472155554
5	C	26	50	20120601	14	3908	77.56	-0.00082158736906065	0.00052610158733842
5	C	26	50	20120601	14	3910	77.6	-0.000187651997591286	0.00102731301597907
5	C	26	50	20120601	14	3912	77.64	-0.000601960002824109	0.00098201575557626
5	C	26	50	20120601	14	3914	77.68	-0.000366040896349029	0.000132624947879350
5	C	26	50	20120601	14	3916	77.72	-0.00071230401602827	0.00052213471829596
5	C	26	50	20120601	14	3918	77.76	-0.000833374839103031	0.00055275244192134
5	C	26	50	20120601	14	3920	77.8	-0.000774416275687697	0.00062318027732752
5	C	26	50	20120601	14	3922	77.84	-0.00099598111450469	-3.54048365340098e-05
5	C	26	50	20120601	14	3924	77.88	-0.000788523055972368	-0.00019735350262916
5	C	26	50	20120601	14	3926	77.92	-0.000599371992004967	3.06884343034999e-05
5	C	26	50	20120601	14	3928	77.96	-0.000368204643099460	0.00106347445676895
5	C	26	50	20120601	14	3930	78	-0.000265384246047124	0.00069970337318753
5	C	26	50	20120601	14	3932	78.04	-0.000671864579212211	0.00049757689978535
5	C	26	50	20120601	14	3934	78.08	-9.07712975009179e-05	0.0015090295106624
5	C	26	50	20120601	14	3936	78.12	-0.000112210775106494	0.0007928293362698
5	C	26	50	20120601	14	3938	78.16	-0.000164579103321169	0.00120982434727113
5	C	26	50	20120601	14	3940	78.2	-9.41583389828023e-05	0.00110867272222239
5	C	26	50	20120601	14	3942	78.24	0.000119097995155248	0.00051797693042259
5	C	26	50	20120601	14	3944	78.28	-7.69897863355934e-05	0.00069686787499497
5	C	26	50	20120601	14	3946	78.32	0.000182723463326415	0.00080876752311774
5	C	26	50	20120601	14	3948	78.36	4.18748635818648e-05	0.00088608964964049
5	C	26	50	20120601	14	3950	78.4	0.000132837079913703	0.00087614772829701
5	C	26	50	20120601	14	3952	78.44	0.000152126952904473	0.00022532664689291
5	C	26	50	20120601	14	3954	78.48	0.000258956645406136	-0.00015199967368386
5	C	26	50	20120601	14	3956	78.52	0.000288768267300961	0.00053016038026243
5	C	26	50	20120601	14	3958	78.56	0.000190056160647319	-0.00043564848788903
5	C	26	50	20120601	14	3960	78.6	0.000196193847508018	0.000318141482991460
5	C	26	50	20120601	14	3962	78.64	0.000340153717089788	0.000191802714396860
5	C	26	50	20120601	14	3964	78.68	0.000515615193773418	0.00029929708727284
5	C	26	50	20120601	14	3966	78.72	9.24329984367048e-05	0.00051556569629874
5	C	26	50	20120601	14	3968	78.76	0.000116184715216761	0.00022961878505471
5	C	26	50	20120601	14	3970	78.8	7.72867711836892e-05	4.20162849381102e-05
5	C	26	50	20120601	14	3972	78.84	2.86024692989946e-05	0.00030663685566155
5	C	26	50	20120601	14	3974	78.88	3.66069180620255e-05	0.00018149309752716
5	C	26	50	20120601	14	3976	78.92	0.000137949461941683	0.00053255747225065
5	C	26	50	20120601	14	3978	78.96	0.000107508515011602	0.00042651266827611
5	C	26	50	20120601	14	3980	79	0.000363410459123014	-0.00042253872816583
5	C	26	50	20120601	14	3982	79.04	0.000333506913346633	0.00093470324084707
5	C	26	50	20120601	14	3984	79.08	0.000104729585361538	0.00065125241654063
5	C	26	50	20120601	14	3986	79.12	0.000245818601411690	0.00010435481876752
5	C	26	50	20120601	14	3988	79.16	0.000183069945649195	0.00064952000492672
5	C	26	50	20120601	14	3990	79.2	0.000149496515678459	-6.16597113194599e-05
5	C	26	50	20120601	14	3992	79.24	0.000166375154545382	0.00043107350701476
5	C	26	50	20120601	14	3994	79.28	0.000229081383901004	0.0008426520800722
5	C	26	50	20120601	14	3996	79.32	0.000184653864839054	0.00043199981689811
5	C	26	50	20120601	14	3998	79.36	5.3725973234553e-05	0.00025716059418193
5	C	26	50	20120601	14	4000	79.4	0.000312887679607235	0.00111559529761021
5	C	26	50	20120601	14	4002	79.44	-0.000113943186720401	0.00099183039769913
5	C	26	50	20120601	14	4004	79.48	-0.000140502117421767	0.00096449364953846
5	C	26	50	20120601	14	4006	79.52	0.000169960185925997	0.00079788514975528
5	C	26	50	20120601	14	4008	79.56	0.000147509545623325	0.00100416941103083
5	C	26	50	20120601	14	4010	79.6	0.000318551604924538	0.00033140680620652
5	C	26	50	20120601	14	4012	79.64	5.88454263303426e-05	0.00067715373793549
5	C	26	50	20120601	14	4014	79.68	4.67609714398659e-05	0.00062791789276147
5	C	26	50	20120601	14	4016	79.72	-3.43017499553604e-05	0.000198661650174370
5	C	26	50	20120601	14	4018	79.76	0.000136662527599923	0.0010719102406685
5	C	26	50	20120601	14	4020	79.8	2.76054487375211e-05	0.0005204871594958
5	C	26	50	20120601	14	4022	79.84	0.000474970695990819	0.00105626903866866
5	C	26	50	20120601	14	4024	79.88	-5.59957860021641e-05	0.00094137832886147
5	C	26	50	20120601	14	4026	79.92	0.000131140023638857	0.00064606932383453
[truncated: 1,880 more rows]
