# Supplementary material for: How Do Ants Make Sense of Gravity? A Boltzmann Walker Analysis of Lasius niger Trajectories on Various Inclines
Source: PLoS One. 2013 Oct 29;8(10):e76531. doi: 10.1371/journal.pone.0076531 (PMC3812222; doi:10.1371/journal.pone.0076531)
Supplement: Dataset S5 — Trajectories for . (ZIP) [file pone.0076531.s009.zip › Incline5/5-C-26-50-20120601-15.txt]

Pente	Colonie	Temperature	Humidite	Date	Indiv	Frame	Time	X	Y
5	C	26	50	20120601	15	30	0	0	0
5	C	26	50	20120601	15	32	0.04	0.000185792306756766	0.000641098363162779
5	C	26	50	20120601	15	34	0.08	6.55629407516171e-05	0.00153133872960883
5	C	26	50	20120601	15	36	0.12	-0.000915416903390193	0.00240408880982223
5	C	26	50	20120601	15	38	0.16	-0.00183116897539468	0.00401176749463475
5	C	26	50	20120601	15	40	0.2	-0.00221419881926849	0.0043776344427156
5	C	26	50	20120601	15	42	0.24	-0.00366086151183024	0.00525753690802071
5	C	26	50	20120601	15	44	0.28	-0.00409574632439559	0.00591463709764174
5	C	26	50	20120601	15	46	0.32	-0.00429115316205615	0.0063879411429493
5	C	26	50	20120601	15	48	0.36	-0.00325258229901381	0.00580040682556818
5	C	26	50	20120601	15	50	0.4	-0.00269851202218438	0.00615378605576125
5	C	26	50	20120601	15	52	0.44	-0.00237335017093727	0.00552219000565608
5	C	26	50	20120601	15	54	0.48	-0.00163663117196820	0.0054015561745721
5	C	26	50	20120601	15	56	0.52	-0.00143361657244885	0.00632606010720732
5	C	26	50	20120601	15	58	0.56	0.000555814214283875	0.00661311717609781
5	C	26	50	20120601	15	60	0.6	0.00167503696968157	0.0068595297472057
5	C	26	50	20120601	15	62	0.64	0.00288211774264169	0.00806775603315134
5	C	26	50	20120601	15	64	0.68	0.0039925822734476	0.0074799706928629
5	C	26	50	20120601	15	66	0.72	0.00523903192355706	0.00898918687971553
5	C	26	50	20120601	15	68	0.76	0.00662115485887957	0.00936849522059997
5	C	26	50	20120601	15	70	0.8	0.0083983044117255	0.010646457084413
5	C	26	50	20120601	15	72	0.84	0.0100887824721878	0.0118391362135607
5	C	26	50	20120601	15	74	0.88	0.0115474638587094	0.0127860320966358
5	C	26	50	20120601	15	76	0.92	0.0121212668695067	0.0125349526207720
5	C	26	50	20120601	15	78	0.96	0.0137247022065253	0.0126179669568833
5	C	26	50	20120601	15	80	1	0.0160750685786469	0.0123514442689185
5	C	26	50	20120601	15	82	1.04	0.0168426188474893	0.0121357201321141
5	C	26	50	20120601	15	84	1.08	0.0183096674285526	0.0107058653677412
5	C	26	50	20120601	15	86	1.12	0.0191472354108681	0.0094342752431334
5	C	26	50	20120601	15	88	1.16	0.0205788791553974	0.00743638038822987
5	C	26	50	20120601	15	90	1.2	0.0216874104562636	0.00559853915324792
5	C	26	50	20120601	15	92	1.24	0.0215367967118709	0.00628782684354857
5	C	26	50	20120601	15	94	1.28	0.0233601422578385	0.00443690413311466
5	C	26	50	20120601	15	96	1.32	0.0232064172436085	0.00441215539577313
5	C	26	50	20120601	15	98	1.36	0.0239691733284745	0.00189775439255188
5	C	26	50	20120601	15	100	1.4	0.0242511675128117	0.00107383357111332
5	C	26	50	20120601	15	102	1.44	0.0243325555033262	0.00138757684992579
5	C	26	50	20120601	15	104	1.48	0.0239839518602013	0.00248684505195840
5	C	26	50	20120601	15	106	1.52	0.0243024327544477	0.00141119421641742
5	C	26	50	20120601	15	108	1.56	0.0242985436671512	0.00187611692504757
5	C	26	50	20120601	15	110	1.6	0.0237441012400228	0.00257226355112573
5	C	26	50	20120601	15	112	1.64	0.0238636022860433	0.00381931707042633
5	C	26	50	20120601	15	114	1.68	0.0238698955363959	0.00420999356703189
5	C	26	50	20120601	15	116	1.72	0.0237722440899140	0.00528557369189475
5	C	26	50	20120601	15	118	1.76	0.0238879974699942	0.00488952318375217
5	C	26	50	20120601	15	120	1.8	0.0239958312541252	0.00595223396519743
5	C	26	50	20120601	15	122	1.84	0.0233460001222148	0.0063114442100402
5	C	26	50	20120601	15	124	1.88	0.0225852239363362	0.00741460149936933
5	C	26	50	20120601	15	126	1.92	0.0225002297012375	0.0083165869094509
5	C	26	50	20120601	15	128	1.96	0.0221799810400381	0.00868661588804581
5	C	26	50	20120601	15	130	2	0.0216532571987323	0.00848233273896101
5	C	26	50	20120601	15	132	2.04	0.0210614229650148	0.0104732484499342
5	C	26	50	20120601	15	134	2.08	0.0204987993124281	0.0100015163030013
5	C	26	50	20120601	15	136	2.12	0.0193276678482235	0.010435559658497
5	C	26	50	20120601	15	138	2.16	0.0190395925455681	0.0112921488132264
5	C	26	50	20120601	15	140	2.2	0.0186239127531797	0.0111692960810630
5	C	26	50	20120601	15	142	2.24	0.0178501894421376	0.0107492817241060
5	C	26	50	20120601	15	144	2.28	0.0171549832680784	0.0113157944639893
5	C	26	50	20120601	15	146	2.32	0.0158292216929640	0.011772238962313
5	C	26	50	20120601	15	148	2.36	0.0147610237628967	0.0124178698799432
5	C	26	50	20120601	15	150	2.4	0.0139869256852605	0.0136716691979363
5	C	26	50	20120601	15	152	2.44	0.0135222504640038	0.0133513144707197
5	C	26	50	20120601	15	154	2.48	0.0122192464135350	0.0139657379376691
5	C	26	50	20120601	15	156	2.52	0.0110850513791525	0.0133719054201879
5	C	26	50	20120601	15	158	2.56	0.00978695111421124	0.0136773691856995
5	C	26	50	20120601	15	160	2.6	0.00832101339790113	0.0139463165428170
5	C	26	50	20120601	15	162	2.64	0.00685051413574558	0.0133226483618104
5	C	26	50	20120601	15	164	2.68	0.00533500752696752	0.0138818637597118
5	C	26	50	20120601	15	166	2.72	0.00444015682430813	0.0133127205826026
5	C	26	50	20120601	15	168	2.76	0.00306348356094823	0.0134393421939097
5	C	26	50	20120601	15	170	2.8	0.00172165651976520	0.0139289358581354
5	C	26	50	20120601	15	172	2.84	0.000590306883070156	0.0131666252505416
5	C	26	50	20120601	15	174	2.88	-0.000608069405413557	0.0139601404803892
5	C	26	50	20120601	15	176	2.92	-0.00125249117044792	0.0132461394080860
5	C	26	50	20120601	15	178	2.96	-0.00205204509220679	0.0126789266324894
5	C	26	50	20120601	15	180	3	-0.00223804953099791	0.0134052879313277
5	C	26	50	20120601	15	182	3.04	-0.00282153990469743	0.0149874393542326
5	C	26	50	20120601	15	184	3.08	-0.00296750088646995	0.0154341752764507
5	C	26	50	20120601	15	186	3.12	-0.00288357438261092	0.0150891708068419
5	C	26	50	20120601	15	188	3.16	-0.00271722044126898	0.0153982188966273
5	C	26	50	20120601	15	190	3.2	-0.00284527040827405	0.0169850442953559
5	C	26	50	20120601	15	192	3.24	-0.00266514909790240	0.0165579023020445
5	C	26	50	20120601	15	194	3.28	-0.00236252860875799	0.0161896198771991
5	C	26	50	20120601	15	196	3.32	-0.00246614096540526	0.0172920488465436
5	C	26	50	20120601	15	198	3.36	-0.00182892461847119	0.0172792926402110
5	C	26	50	20120601	15	200	3.4	-0.00172674768858973	0.0182307048142975
5	C	26	50	20120601	15	202	3.44	-0.00175389351791948	0.0183729817697401
5	C	26	50	20120601	15	204	3.48	-0.00149700869538222	0.0188705657405932
5	C	26	50	20120601	15	206	3.52	-0.00152758399260073	0.0189845230694493
5	C	26	50	20120601	15	208	3.56	-0.00190678414614764	0.0185702504195555
5	C	26	50	20120601	15	210	3.6	-0.00182713563831479	0.0176465144048846
5	C	26	50	20120601	15	212	3.64	-0.00150050887394910	0.0173650293374299
5	C	26	50	20120601	15	214	3.68	-0.00173624413266107	0.0165162324994292
5	C	26	50	20120601	15	216	3.72	-0.00169151255768321	0.0162431902869418
5	C	26	50	20120601	15	218	3.76	-0.00170372429179430	0.0166121091078903
5	C	26	50	20120601	15	220	3.8	-0.00173607442703358	0.0156285589305988
5	C	26	50	20120601	15	222	3.84	-0.00179035901462527	0.0154046959947430
5	C	26	50	20120601	15	224	3.88	-0.00190370116058167	0.0154670133153690
5	C	26	50	20120601	15	226	3.92	-0.00186070906828552	0.0151941973770516
5	C	26	50	20120601	15	228	3.96	-0.00232013755722586	0.0148247552970850
5	C	26	50	20120601	15	230	4	-0.00286289150926122	0.0144662450879556
5	C	26	50	20120601	15	232	4.04	-0.00378312027429739	0.0127382175360919
5	C	26	50	20120601	15	234	4.08	-0.00383199549501301	0.0124840692167979
5	C	26	50	20120601	15	236	4.12	-0.00508415432527377	0.0118329935769525
5	C	26	50	20120601	15	238	4.16	-0.00566734771412518	0.0111348387676158
5	C	26	50	20120601	15	240	4.2	-0.00695426649953552	0.0106082153354729
5	C	26	50	20120601	15	242	4.24	-0.007982450671069	0.0096934510916417
5	C	26	50	20120601	15	244	4.28	-0.00946063618393604	0.00879650735291001
5	C	26	50	20120601	15	246	4.32	-0.0104455227930439	0.00723674293069748
5	C	26	50	20120601	15	248	4.36	-0.0110455099679485	0.00731204273182603
5	C	26	50	20120601	15	250	4.4	-0.0114972168508383	0.006417404161201
5	C	26	50	20120601	15	252	4.44	-0.0113651929437229	0.00566824573973729
5	C	26	50	20120601	15	254	4.48	-0.0113103355996385	0.00535614294865717
5	C	26	50	20120601	15	256	4.52	-0.0110341962594495	0.00394018990360236
5	C	26	50	20120601	15	258	4.56	-0.0104632287468448	0.00260020134005042
5	C	26	50	20120601	15	260	4.6	-0.0107304231862518	0.00282652500750480
5	C	26	50	20120601	15	262	4.64	-0.0105233257521778	1.11793582105602e-05
5	C	26	50	20120601	15	264	4.68	-0.0104101320986455	-0.00054934418723602
5	C	26	50	20120601	15	266	4.72	-0.0101143634742108	-0.00233979512574285
5	C	26	50	20120601	15	268	4.76	-0.00998423461326903	-0.00345732789593351
5	C	26	50	20120601	15	270	4.8	-0.00914071208474922	-0.00525558600041142
5	C	26	50	20120601	15	272	4.84	-0.0084805670933284	-0.00622728223962304
5	C	26	50	20120601	15	274	4.88	-0.00751866640435656	-0.00884692406640863
5	C	26	50	20120601	15	276	4.92	-0.00686962016097324	-0.00940998612519963
5	C	26	50	20120601	15	278	4.96	-0.00555816335604217	-0.00869459205253763
5	C	26	50	20120601	15	280	5	-0.00480195507997003	-0.0106896514092485
5	C	26	50	20120601	15	282	5.04	-0.00385728163350824	-0.00961963621475363
5	C	26	50	20120601	15	284	5.08	-0.00316768988729168	-0.0104510735812762
5	C	26	50	20120601	15	286	5.12	-0.00245944466418742	-0.0110498586746528
5	C	26	50	20120601	15	288	5.16	-0.00169621481777810	-0.0116589392427634
5	C	26	50	20120601	15	290	5.2	-0.000945168421208623	-0.0133384168430309
5	C	26	50	20120601	15	292	5.24	-0.000433718086376391	-0.0139993495514059
5	C	26	50	20120601	15	294	5.28	0.000327977338317757	-0.0159264983728517
5	C	26	50	20120601	15	296	5.32	0.000835892139244052	-0.0173830676314179
5	C	26	50	20120601	15	298	5.36	0.00105283249971209	-0.0185513494552943
5	C	26	50	20120601	15	300	5.4	0.000963383491891986	-0.0187537941267480
5	C	26	50	20120601	15	302	5.44	0.000716673935936001	-0.0189555316914206
5	C	26	50	20120601	15	304	5.48	0.000570514964264741	-0.0194886194937571
5	C	26	50	20120601	15	306	5.52	3.12753329318799e-05	-0.0188533547615391
5	C	26	50	20120601	15	308	5.56	-7.62756084865942e-05	-0.0194762451250863
5	C	26	50	20120601	15	310	5.6	-0.000231839100347635	-0.0190029078457601
5	C	26	50	20120601	15	312	5.64	0.000691642355881996	-0.0192397886174575
5	C	26	50	20120601	15	314	5.68	0.000822810663792102	-0.0180206658160138
5	C	26	50	20120601	15	316	5.72	0.00154695871840525	-0.0197739370799659
5	C	26	50	20120601	15	318	5.76	0.00273772653792339	-0.0198757604564567
5	C	26	50	20120601	15	320	5.8	0.00329973500761046	-0.0213277335209452
5	C	26	50	20120601	15	322	5.84	0.0038946239426227	-0.0218249002987974
5	C	26	50	20120601	15	324	5.88	0.00435007142038496	-0.0228400935045470
5	C	26	50	20120601	15	326	5.92	0.00434894004953506	-0.0238229719303963
5	C	26	50	20120601	15	328	5.96	0.00454593999877363	-0.0263869411189787
5	C	26	50	20120601	15	330	6	0.00427434028411988	-0.0283599811705235
5	C	26	50	20120601	15	332	6.04	0.00458072965240801	-0.0304322990141469
5	C	26	50	20120601	15	334	6.08	0.00376663761522794	-0.0310950702001531
5	C	26	50	20120601	15	336	6.12	0.00342927696992384	-0.0315672053979513
5	C	26	50	20120601	15	338	6.16	0.00373227222566227	-0.0330285829826296
5	C	26	50	20120601	15	340	6.2	0.00368631028488515	-0.0334975361999125
5	C	26	50	20120601	15	342	6.24	0.00401766052254916	-0.0350731115297524
5	C	26	50	20120601	15	344	6.28	0.00421557971060328	-0.034560388402714
5	C	26	50	20120601	15	346	6.32	0.00477617396672797	-0.0346746568585537
5	C	26	50	20120601	15	348	6.36	0.00484865241179959	-0.035952469522836
5	C	26	50	20120601	15	350	6.4	0.00525700657793483	-0.0358389788844555
5	C	26	50	20120601	15	352	6.44	0.00530438273227432	-0.0353335389572634
5	C	26	50	20120601	15	354	6.48	0.00538598285482325	-0.0356235941589061
5	C	26	50	20120601	15	356	6.52	0.00565432987828354	-0.0349189622514537
5	C	26	50	20120601	15	358	6.56	0.00536123411748172	-0.0332156127262534
5	C	26	50	20120601	15	360	6.6	0.00639056945885498	-0.0332791816258821
5	C	26	50	20120601	15	362	6.64	0.0076077830719895	-0.0323511746862529
5	C	26	50	20120601	15	364	6.68	0.0083541342795319	-0.0324437349639102
5	C	26	50	20120601	15	366	6.72	0.00962487587600225	-0.0312140055607487
5	C	26	50	20120601	15	368	6.76	0.0104546656837247	-0.0313802463650056
5	C	26	50	20120601	15	370	6.8	0.0118029061834131	-0.0302244803311562
5	C	26	50	20120601	15	372	6.84	0.0125581669363984	-0.0294946754222936
5	C	26	50	20120601	15	374	6.88	0.0132585562031637	-0.0281239489269635
5	C	26	50	20120601	15	376	6.92	0.0132625160011384	-0.0270771480480949
5	C	26	50	20120601	15	378	6.96	0.0127464694722284	-0.0270603189067026
5	C	26	50	20120601	15	380	7	0.0126673442234136	-0.0270912194730405
5	C	26	50	20120601	15	382	7.04	0.0122884056993758	-0.0271144832861415
5	C	26	50	20120601	15	384	7.08	0.0121366605841331	-0.0263472724285541
5	C	26	50	20120601	15	386	7.12	0.0116234424823479	-0.0243496957717021
5	C	26	50	20120601	15	388	7.16	0.0114691517826930	-0.0237521905415995
5	C	26	50	20120601	15	390	7.2	0.0113174773781285	-0.0227645745003163
5	C	26	50	20120601	15	392	7.24	0.0111174085854596	-0.0206893150924831
5	C	26	50	20120601	15	394	7.28	0.0114747944948069	-0.0201555767519079
5	C	26	50	20120601	15	396	7.32	0.0113845747405953	-0.0201452459218347
5	C	26	50	20120601	15	398	7.36	0.0116199988723236	-0.0203100442282581
5	C	26	50	20120601	15	400	7.4	0.0119296055764661	-0.0196716328708638
5	C	26	50	20120601	15	402	7.44	0.0125049854353854	-0.0184157334457306
5	C	26	50	20120601	15	404	7.48	0.0134322781971656	-0.0171719396886912
5	C	26	50	20120601	15	406	7.52	0.0138971796925923	-0.0169659806965350
5	C	26	50	20120601	15	408	7.56	0.0149185247273382	-0.0154802079279059
5	C	26	50	20120601	15	410	7.6	0.0156548703739268	-0.0146421803261826
5	C	26	50	20120601	15	412	7.64	0.0164757082097994	-0.0129097404280043
5	C	26	50	20120601	15	414	7.68	0.0169978924255700	-0.0120385283050400
5	C	26	50	20120601	15	416	7.72	0.0177785524541356	-0.00976615581088333
5	C	26	50	20120601	15	418	7.76	0.0184281926672151	-0.00943315801441913
5	C	26	50	20120601	15	420	7.8	0.0192004169118811	-0.00870633002510533
5	C	26	50	20120601	15	422	7.84	0.0199287510386389	-0.00715393365555273
5	C	26	50	20120601	15	424	7.88	0.0205853491824453	-0.00656903613935866
5	C	26	50	20120601	15	426	7.92	0.0214601321946546	-0.00593523511817772
5	C	26	50	20120601	15	428	7.96	0.0225510918920083	-0.00503250724597592
5	C	26	50	20120601	15	430	8	0.0234346006018974	-0.00471482538239223
5	C	26	50	20120601	15	432	8.04	0.0243623954094923	-0.00475986808435382
5	C	26	50	20120601	15	434	8.08	0.0247969832372096	-0.00440249631714213
5	C	26	50	20120601	15	436	8.12	0.0255410717030522	-0.00482555830432605
5	C	26	50	20120601	15	438	8.16	0.0260595223950181	-0.00466066100295334
5	C	26	50	20120601	15	440	8.2	0.0262140959373855	-0.00456110036816228
5	C	26	50	20120601	15	442	8.24	0.0260651792492676	-0.00451061294398556
5	C	26	50	20120601	15	444	8.28	0.0256784625506367	-0.00432881579054249
5	C	26	50	20120601	15	446	8.32	0.0250094688249561	-0.00457891945904818
5	C	26	50	20120601	15	448	8.36	0.0247006045829338	-0.00424346800205328
5	C	26	50	20120601	15	450	8.4	0.0241638398253351	-0.0035286537569518
5	C	26	50	20120601	15	452	8.44	0.0238889874194879	-0.00380364758415525
5	C	26	50	20120601	15	454	8.48	0.0233379391049092	-0.00303424469554617
5	C	26	50	20120601	15	456	8.52	0.0234020029792847	-0.00349824816536078
5	C	26	50	20120601	15	458	8.56	0.0231574147436723	-0.00277961554364089
5	C	26	50	20120601	15	460	8.6	0.0227824360176091	-0.00234509842660175
5	C	26	50	20120601	15	462	8.64	0.0225979518583975	-0.00234036081116781
5	C	26	50	20120601	15	464	8.68	0.0222172455674067	-0.00155844213253172
5	C	26	50	20120601	15	466	8.72	0.0218634800447790	0.000277984888887859
5	C	26	50	20120601	15	468	8.76	0.0218845518268584	0.00074043272378386
5	C	26	50	20120601	15	470	8.8	0.0220802082732127	0.00192448302888074
5	C	26	50	20120601	15	472	8.84	0.0216871983242292	0.00281034640435124
5	C	26	50	20120601	15	474	8.88	0.0219345442762883	0.00389575531347260
5	C	26	50	20120601	15	476	8.92	0.0220262560258082	0.00457040589340268
5	C	26	50	20120601	15	478	8.96	0.0221352211807890	0.00632933401160421
5	C	26	50	20120601	15	480	9	0.0225082907185431	0.00634432467536537
5	C	26	50	20120601	15	482	9.04	0.0225641521542568	0.00846621070434996
5	C	26	50	20120601	15	484	9.08	0.0228361761329793	0.00900085414160511
5	C	26	50	20120601	15	486	9.12	0.0229056140188918	0.0109724092689094
5	C	26	50	20120601	15	488	9.16	0.0230716426911144	0.0114856273706946
5	C	26	50	20120601	15	490	9.2	0.0235370108770167	0.0129315688143396
5	C	26	50	20120601	15	492	9.24	0.0239986950365890	0.0139594758000149
5	C	26	50	20120601	15	494	9.28	0.0245691180769722	0.0145034530467817
5	C	26	50	20120601	15	496	9.32	0.0248149225362483	0.0147868473025456
5	C	26	50	20120601	15	498	9.36	0.0243462733748813	0.0147554305482575
5	C	26	50	20120601	15	500	9.4	0.0241460914451273	0.0150752549453882
5	C	26	50	20120601	15	502	9.44	0.0233996271004999	0.0146979851933539
5	C	26	50	20120601	15	504	9.48	0.0233848909951800	0.0137982908092434
5	C	26	50	20120601	15	506	9.52	0.0230290748628870	0.0143785426338851
5	C	26	50	20120601	15	508	9.56	0.0223875522356555	0.0142685521740715
5	C	26	50	20120601	15	510	9.6	0.0220491380012474	0.0140405738767491
5	C	26	50	20120601	15	512	9.64	0.0212965359697593	0.0136922106499298
5	C	26	50	20120601	15	514	9.68	0.0204854774206705	0.0145925060748043
5	C	26	50	20120601	15	516	9.72	0.0200057973935170	0.0142748524954919
5	C	26	50	20120601	15	518	9.76	0.0191890254216362	0.0143427983860961
5	C	26	50	20120601	15	520	9.8	0.0183828034829308	0.0142890370575225
5	C	26	50	20120601	15	522	9.84	0.0173045717076385	0.0146659603272340
5	C	26	50	20120601	15	524	9.88	0.0167551850939956	0.0149985480017651
5	C	26	50	20120601	15	526	9.92	0.0160306410595850	0.0154193189629779
5	C	26	50	20120601	15	528	9.96	0.0152337175750521	0.0156451830110245
5	C	26	50	20120601	15	530	10	0.0148698687097247	0.0146249410628573
5	C	26	50	20120601	15	532	10.04	0.0147750881167745	0.0142059378685974
5	C	26	50	20120601	15	534	10.08	0.0144252258235790	0.0146381073911230
5	C	26	50	20120601	15	536	10.12	0.0139538260168332	0.0139475893350231
5	C	26	50	20120601	15	538	10.16	0.0137119601423283	0.0132453262352877
5	C	26	50	20120601	15	540	10.2	0.0133496881251230	0.0135411302150615
5	C	26	50	20120601	15	542	10.24	0.0132453474484911	0.0140804829834793
5	C	26	50	20120601	15	544	10.28	0.0128219531211201	0.0130363478971758
5	C	26	50	20120601	15	546	10.32	0.0124669077352185	0.012977594394727
5	C	26	50	20120601	15	548	10.36	0.0121431730375879	0.0131768782988688
5	C	26	50	20120601	15	550	10.4	0.0115745333205068	0.0140433513921857
5	C	26	50	20120601	15	552	10.44	0.0112257386878403	0.0143474568762812
5	C	26	50	20120601	15	554	10.48	0.0116500395968155	0.0142761436724743
5	C	26	50	20120601	15	556	10.52	0.0116431431843786	0.0137767516295817
5	C	26	50	20120601	15	558	10.56	0.0118585858926841	0.0138411817852698
5	C	26	50	20120601	15	560	10.6	0.0117877804622567	0.0139702528144669
5	C	26	50	20120601	15	562	10.64	0.0120996788994771	0.0134441010225470
5	C	26	50	20120601	15	564	10.68	0.0116946976326881	0.0126651026949172
5	C	26	50	20120601	15	566	10.72	0.0119450275753638	0.0129158286173904
5	C	26	50	20120601	15	568	10.76	0.0116675305901549	0.0130750973487848
5	C	26	50	20120601	15	570	10.8	0.0115971098258166	0.0130533113888565
5	C	26	50	20120601	15	572	10.84	0.0116397483647221	0.0133226483618104
5	C	26	50	20120601	15	574	10.88	0.0119596250877546	0.0138901906491671
5	C	26	50	20120601	15	576	10.92	0.0119198192186145	0.0130958933592195
5	C	26	50	20120601	15	578	10.96	0.0117360563083197	0.0128637360608204
5	C	26	50	20120601	15	580	11	0.0116249189213071	0.0135367404961639
5	C	26	50	20120601	15	582	11.04	0.0118914288813498	0.0126474108832520
5	C	26	50	20120601	15	584	11.08	0.0121385273460355	0.0133136115371469
5	C	26	50	20120601	15	586	11.12	0.0123772112400250	0.0129223339997773
5	C	26	50	20120601	15	588	11.16	0.0120999334579183	0.0136596554537240
5	C	26	50	20120601	15	590	11.2	0.0124338504931980	0.0136792918090375
5	C	26	50	20120601	15	592	11.24	0.0124052692371025	0.0136295256337776
5	C	26	50	20120601	15	594	11.28	0.0118462306158964	0.0127190549423218
5	C	26	50	20120601	15	596	11.32	0.0118451416714534	0.0122250277185780
5	C	26	50	20120601	15	598	11.36	0.0113315629452098	0.0122581980976834
5	C	26	50	20120601	15	600	11.4	0.0112054150954461	0.0105004720610099
5	C	26	50	20120601	15	602	11.44	0.0110373146003546	0.0099904571529435
5	C	26	50	20120601	15	604	11.48	0.0107068341040314	0.0101713138543676
5	C	26	50	20120601	15	606	11.52	0.0104125009063625	0.00950539604318515
5	C	26	50	20120601	15	608	11.56	0.0107332586844444	0.00888227940546794
5	C	26	50	20120601	15	610	11.6	0.0107796166050190	0.00913828034452872
5	C	26	50	20120601	15	612	11.64	0.0107900393589737	0.00927267305936103
5	C	26	50	20120601	15	614	11.68	0.0107735708420398	0.00959121759321776
5	C	26	50	20120601	15	616	11.72	0.0106992185639981	0.00925997342157092
5	C	26	50	20120601	15	618	11.76	0.0106924869074412	0.00913348616055227
5	C	26	50	20120601	15	620	11.8	0.0110108617356704	0.00922806169253597
5	C	26	50	20120601	15	622	11.84	0.0106766689287460	0.00949196808541042
5	C	26	50	20120601	15	624	11.88	0.0107397357825600	0.00854713907545676
5	C	26	50	20120601	15	626	11.92	0.0106924656942377	0.00839033814672865
5	C	26	50	20120601	15	628	11.96	0.0107554406241702	0.00845082406079134
5	C	26	50	20120601	15	630	12	0.0107908030342973	0.00886320166451153
5	C	26	50	20120601	15	632	12.04	0.0105613044573954	0.0094784977012288
5	C	26	50	20120601	15	634	12.08	0.0106927061105433	0.00846236404346031
5	C	26	50	20120601	15	636	12.12	0.0105057329354620	0.0092551863086623
5	C	26	50	20120601	15	638	12.16	0.0106876573681257	0.00864984633542411
5	C	26	50	20120601	15	640	12.2	0.0106232823667664	0.00823437867507014
5	C	26	50	20120601	15	642	12.24	0.0105167425880451	0.00928108763005715
5	C	26	50	20120601	15	644	12.28	0.0109166963256198	0.00936677482980134
5	C	26	50	20120601	15	646	12.32	0.0106682967844568	0.00937362669451103
5	C	26	50	20120601	15	648	12.36	0.0105892422463201	0.00933841277680795
5	C	26	50	20120601	15	650	12.4	0.0106960295124149	0.00933698442110995
5	C	26	50	20120601	15	652	12.44	0.0106469138753937	0.0094992371431210
5	C	26	50	20120601	15	654	12.48	0.0104469582198098	0.00952100188984594
5	C	26	50	20120601	15	656	12.52	0.0106821560773680	0.00919020319547125
5	C	26	50	20120601	15	658	12.56	0.0104693522915699	0.00918663230622625
5	C	26	50	20120601	15	660	12.6	0.0108704373999946	0.00900050765928233
5	C	26	50	20120601	15	662	12.64	0.0108828471240044	0.00891611446494772
5	C	26	50	20120601	15	664	12.68	0.0111258514404270	0.00957636835081284
5	C	26	50	20120601	15	666	12.72	0.0110779378849338	0.00931372060800891
5	C	26	50	20120601	15	668	12.76	0.0114343833422621	0.00980891455794166
5	C	26	50	20120601	15	670	12.8	0.0114896154529406	0.00899212844392527
5	C	26	50	20120601	15	672	12.84	0.0113981653329297	0.00942341408297438
5	C	26	50	20120601	15	674	12.88	0.0110869605674617	0.00961214795394088
5	C	26	50	20120601	15	676	12.92	0.0112512073305957	0.00931326805966895
5	C	26	50	20120601	15	678	12.96	0.0112640766740133	0.00948509500749728
5	C	26	50	20120601	15	680	13	0.0112924245848711	0.00869080903125825
5	C	26	50	20120601	15	682	13.04	0.0113328852348906	0.00886474315729451
5	C	26	50	20120601	15	684	13.08	0.0112577834236608	0.00884396128899544
5	C	26	50	20120601	15	686	13.12	0.0112716427165720	0.00914122897980627
5	C	26	50	20120601	15	688	13.16	0.0112739620268143	0.00915503170417503
5	C	26	50	20120601	15	690	13.2	0.0112128750719876	0.00901275474873248
5	C	26	50	20120601	15	692	13.24	0.0113799361201107	0.00888246325323105
5	C	26	50	20120601	15	694	13.28	0.0114640959692075	0.00903278001277568
5	C	26	50	20120601	15	696	13.32	0.0114289810464538	0.00893750444507861
5	C	26	50	20120601	15	698	13.36	0.0113937388444795	0.00884207331388967
5	C	26	50	20120601	15	700	13.4	0.0113585673531833	0.00874671289337885
5	C	26	50	20120601	15	702	13.44	0.0113234029329549	0.00865134540180022
5	C	26	50	20120601	15	704	13.48	0.0112354883468499	0.00888662104110443
5	C	26	50	20120601	15	706	13.52	0.0110988894588603	0.00936432824033843
5	C	26	50	20120601	15	708	13.56	0.0109743043150831	0.00963853717901477
5	C	26	50	20120601	15	710	13.6	0.0107914040750614	0.0087245733800599
5	C	26	50	20120601	15	712	13.64	0.0108801035496934	0.00875509210873592
5	C	26	50	20120601	15	714	13.68	0.0107972589192096	0.00881389510865939
5	C	26	50	20120601	15	716	13.72	0.0109062594295295	0.00952329998688479
5	C	26	50	20120601	15	718	13.76	0.0107417368947508	0.00849719612350156
5	C	26	50	20120601	15	720	13.8	0.0109551982898554	0.00899522557162687
5	C	26	50	20120601	15	722	13.84	0.0107406974477825	0.00967132572045838
5	C	26	50	20120601	15	724	13.88	0.0109379731686657	0.00968547492714993
5	C	26	50	20120601	15	726	13.92	0.0109793106310939	0.00894650591440311
5	C	26	50	20120601	15	728	13.96	0.0109447755359007	0.00920943649991952
5	C	26	50	20120601	15	730	14	0.0106225116203749	0.00862377530840176
5	C	26	50	20120601	15	732	14.04	0.0107911353744845	0.00831500299026103
5	C	26	50	20120601	15	734	14.08	0.0106206802138117	0.00858544304979364
5	C	26	50	20120601	15	736	14.12	0.0107067846065568	0.00905922580639206
5	C	26	50	20120601	15	738	14.16	0.0104526928558052	0.00934131898567862
5	C	26	50	20120601	15	740	14.2	0.0104769112630608	0.00921683283685073
5	C	26	50	20120601	15	742	14.24	0.0106915959528969	0.00911542665336077
5	C	26	50	20120601	15	744	14.28	0.0106292503479997	0.00922910821057213
5	C	26	50	20120601	15	746	14.32	0.0110801440580911	0.00929581666430927
5	C	26	50	20120601	15	748	14.36	0.0108887302524239	0.00922758085992477
5	C	26	50	20120601	15	750	14.4	0.0106426005240285	0.00907334672881236
5	C	26	50	20120601	15	752	14.44	0.0104859905141313	0.00871292026030595
5	C	26	50	20120601	15	754	14.48	0.0105044460011202	0.00752448589316572
5	C	26	50	20120601	15	756	14.52	0.0101430154409845	0.00675419205001234
5	C	26	50	20120601	15	758	14.56	0.00907826819200942	0.00534120885343851
5	C	26	50	20120601	15	760	14.6	0.00816656006368655	0.00419359576077618
5	C	26	50	20120601	15	762	14.64	0.00648708953448694	0.00321387810223878
5	C	26	50	20120601	15	764	14.68	0.0049560407186584	0.00269775379158291
5	C	26	50	20120601	15	766	14.72	0.00371441070836950	0.00293341126854895
5	C	26	50	20120601	15	768	14.76	0.00269153337322882	0.00186676402365282
5	C	26	50	20120601	15	770	14.8	0.00121157259807693	0.00231502687225416
5	C	26	50	20120601	15	772	14.84	0.000987338148318245	0.00226225167479758
5	C	26	50	20120601	15	774	14.88	0.000104442500008378	0.00254162178586980
5	C	26	50	20120601	15	776	14.92	-4.94925249355897e-05	0.00273667931278045
5	C	26	50	20120601	15	778	14.96	-0.000330474132362125	0.00303305463483342
5	C	26	50	20120601	15	780	15	-0.000447804360564409	0.00209831886707442
5	C	26	50	20120601	15	782	15.04	-0.000952134837216873	0.002227995886783
5	C	26	50	20120601	15	784	15.08	-0.000195366532574031	0.00139174877993479
5	C	26	50	20120601	15	786	15.12	-0.000534017647753798	0.00177643254656981
5	C	26	50	20120601	15	788	15.16	-0.000272967966275348	0.00170847958489778
5	C	26	50	20120601	15	790	15.2	7.41401460074096e-05	0.00078952007653383
5	C	26	50	20120601	15	792	15.24	0.000437197051739831	0.0005798487737764
5	C	26	50	20120601	15	794	15.28	-0.000202883077658044	-0.00082698966486892
5	C	26	50	20120601	15	796	15.32	0.000302259864686002	-0.00089184549883935
5	C	26	50	20120601	15	798	15.36	0.00104861107222840	-0.00188282736840105
5	C	26	50	20120601	15	800	15.4	0.00211492809825772	-0.003190041532645
5	C	26	50	20120601	15	802	15.44	0.00271781441096518	-0.00395626951180655
5	C	26	50	20120601	15	804	15.48	0.00319760757520369	-0.00501965204469394
5	C	26	50	20120601	15	806	15.52	0.00349419644350458	-0.00481053228522583
5	C	26	50	20120601	15	808	15.56	0.00324269270357214	-0.0055739671926017
5	C	26	50	20120601	15	810	15.6	0.00267815986267624	-0.00636897441775755
5	C	26	50	20120601	15	812	15.64	0.00218729340624435	-0.00588120508902725
5	C	26	50	20120601	15	814	15.68	0.00119861670478932	-0.00649839617191812
5	C	26	50	20120601	15	816	15.72	0.000642250947216117	-0.00695859540724993
5	C	26	50	20120601	15	818	15.76	0.000176564563262280	-0.00594815395906999
5	C	26	50	20120601	15	820	15.8	-0.000443355951803965	-0.00584017875358281
5	C	26	50	20120601	15	822	15.84	-0.000787914944140546	-0.00605819391635825
5	C	26	50	20120601	15	824	15.88	-0.000703344973110635	-0.00593012273614974
5	C	26	50	20120601	15	826	15.92	-0.000860796440077444	-0.00501410125646162
5	C	26	50	20120601	15	828	15.96	-0.00166494655591403	-0.00397622406517163
5	C	26	50	20120601	15	830	16	-0.00240811578294109	-0.00300573415012872
5	C	26	50	20120601	15	832	16.04	-0.00312804241007055	-0.00304944042027386
5	C	26	50	20120601	15	834	16.08	-0.00425598379208027	-0.00276626536761209
5	C	26	50	20120601	15	836	16.12	-0.00553458530468757	-0.00228733091384865
5	C	26	50	20120601	15	838	16.16	-0.00558274592329012	-0.00170439957877034
5	C	26	50	20120601	15	840	16.2	-0.0058617525814768	-0.00030298818467063
5	C	26	50	20120601	15	842	16.24	-0.00541791579706163	-0.000123199214486140
5	C	26	50	20120601	15	844	16.28	-0.00535798849735607	0.00053744358010864
5	C	26	50	20120601	15	846	16.32	-0.00536334836675746	0.00071026047743063
5	C	26	50	20120601	15	848	16.36	-0.00525162549532999	0.00146557779895848
5	C	26	50	20120601	15	850	16.4	-0.00504363710671178	0.00136837890081658
5	C	26	50	20120601	15	852	16.44	-0.00507189309368799	0.00253096144403663
5	C	26	50	20120601	15	854	16.48	-0.0041748927864138	0.00309403764496329
5	C	26	50	20120601	15	856	16.52	-0.00388346579761557	0.0041687550995531
5	C	26	50	20120601	15	858	16.56	-0.00353047102137944	0.00503175771278784
5	C	26	50	20120601	15	860	16.6	-0.00297639925962576	0.00628522879181313
5	C	26	50	20120601	15	862	16.64	-0.00243503038835339	0.00651405646580105
5	C	26	50	20120601	15	864	16.68	-0.00170392228169303	0.00708472204381018
5	C	26	50	20120601	15	866	16.72	-0.00108561397008789	0.00784306578236151
5	C	26	50	20120601	15	868	16.76	1.14551298552399e-06	0.00996891868038855
5	C	26	50	20120601	15	870	16.8	0.00115404069330332	0.0102253580256537
5	C	26	50	20120601	15	872	16.84	0.00217906268331134	0.0108215197528720
5	C	26	50	20120601	15	874	16.88	0.00302708877492056	0.0103711846571378
5	C	26	50	20120601	15	876	16.92	0.0043960404322299	0.00992940555345585
5	C	26	50	20120601	15	878	16.96	0.00509125367735689	0.0108567902391176
5	C	26	50	20120601	15	880	17	0.00663909627923862	0.0103857864121693
5	C	26	50	20120601	15	882	17.04	0.00722442866610312	0.00982504719915443
5	C	26	50	20120601	15	884	17.08	0.00797837066494156	0.00883187683410496
5	C	26	50	20120601	15	886	17.12	0.00826385795677782	0.00794072429991118
5	C	26	50	20120601	15	888	17.16	0.00842340245981694	0.00855247773165472
5	C	26	50	20120601	15	890	17.2	0.00882142579587903	0.00759804621161256
5	C	26	50	20120601	15	892	17.24	0.00947111550643323	0.00746122104945296
5	C	26	50	20120601	15	894	17.28	0.0100112107369713	0.00750011899348603
5	C	26	50	20120601	15	896	17.32	0.0105027065184385	0.00740149173964613
5	C	26	50	20120601	15	898	17.36	0.0117038970919113	0.00694304612913165
5	C	26	50	20120601	15	900	17.4	0.0121032568597899	0.00657168778978809
5	C	26	50	20120601	15	902	17.44	0.0134080456477744	0.00636630862519246
5	C	26	50	20120601	15	904	17.48	0.0141841872640081	0.00598840954812293
5	C	26	50	20120601	15	906	17.52	0.0143135948760331	0.00644915325567628
5	C	26	50	20120601	15	908	17.56	0.0144098108957492	0.0056656294446469
5	C	26	50	20120601	15	910	17.6	0.0146477523276184	0.00372568199046161
5	C	26	50	20120601	15	912	17.64	0.0145396710561141	0.00369234190572866
5	C	26	50	20120601	15	914	17.68	0.0146755911215937	0.0023830347054124
5	C	26	50	20120601	15	916	17.72	0.0144278421186694	0.00277394454725576
5	C	26	50	20120601	15	918	17.76	0.0138493934163198	0.00203130565031459
5	C	26	50	20120601	15	920	17.8	0.0134253202664387	0.000311671455943590
5	C	26	50	20120601	15	922	17.84	0.0130173337958297	-0.00172393340360062
5	C	26	50	20120601	15	924	17.88	0.0128411086438224	-0.00360103320707405
5	C	26	50	20120601	15	926	17.92	0.0119985767719030	-0.00350735570070246
5	C	26	50	20120601	15	928	17.96	0.0115939985559793	-0.00493342037272824
5	C	26	50	20120601	15	930	18	0.0106933637198498	-0.00455942452509086
5	C	26	50	20120601	15	932	18.04	0.00959929063133858	-0.00568319609841193
5	C	26	50	20120601	15	934	18.08	0.00868326137347587	-0.00669114923782889
5	C	26	50	20120601	15	936	18.12	0.00780960548947577	-0.00803927377200513
5	C	26	50	20120601	15	938	18.16	0.00772644266094042	-0.00837869209804253
5	C	26	50	20120601	15	940	18.2	0.00715897532690259	-0.0100056882330102
5	C	26	50	20120601	15	942	18.24	0.00719134667534531	-0.0103083440774937
5	C	26	50	20120601	15	944	18.28	0.00662319344772973	-0.0109745023049817
5	C	26	50	20120601	15	946	18.32	0.00655458994781901	-0.0120329138771974
5	C	26	50	20120601	15	948	18.36	0.00615587364711135	-0.0127238066998913
5	C	26	50	20120601	15	950	18.4	0.0065761567046452	-0.0125265451211437
5	C	26	50	20120601	15	952	18.44	0.00674768666762544	-0.0132084930430556
5	C	26	50	20120601	15	954	18.48	0.00748310600433069	-0.0132603663965235
5	C	26	50	20120601	15	956	18.52	0.00770937310324257	-0.0141195082067330
5	C	26	50	20120601	15	958	18.56	0.00806871769837377	-0.0138754220169352
5	C	26	50	20120601	15	960	18.6	0.00760426168021919	-0.0136330540966157
5	C	26	50	20120601	15	962	18.64	0.008148238926986	-0.0134639848652340
5	C	26	50	20120601	15	964	18.68	0.00802063443725308	-0.0144140959628431
5	C	26	50	20120601	15	966	18.72	0.00791200162245939	-0.0138037426025263
5	C	26	50	20120601	15	968	18.76	0.0082345271674942	-0.0140593475617896
5	C	26	50	20120601	15	970	18.8	0.00826402059133749	-0.0144857965904554
5	C	26	50	20120601	15	972	18.84	0.00815083400887296	-0.0147556780356309
5	C	26	50	20120601	15	974	18.88	0.00768834374757008	-0.0149489020346579
5	C	26	50	20120601	15	976	18.92	0.0075582573130352	-0.0143126261397428
5	C	26	50	20120601	15	978	18.96	0.00773929786222239	-0.0156453597877198
5	C	26	50	20120601	15	980	19	0.00756375153272502	-0.0150576550576044
5	C	26	50	20120601	15	982	19.04	0.00756233024809483	-0.0156753906127168
5	C	26	50	20120601	15	984	19.08	0.0079640305394191	-0.0152999946936526
5	C	26	50	20120601	15	986	19.12	0.00776133130952416	-0.0155708590172540
5	C	26	50	20120601	15	988	19.16	0.0078201767358545	-0.0143003154106824
5	C	26	50	20120601	15	990	19.2	0.0078789373093711	-0.0141815921821211
5	C	26	50	20120601	15	992	19.24	0.00835957900174704	-0.0127218904405143
5	C	26	50	20120601	15	994	19.28	0.00863913366768914	-0.0130324870941505
5	C	26	50	20120601	15	996	19.32	0.00896579578739389	-0.0121234518294605
5	C	26	50	20120601	15	998	19.36	0.0094778330208545	-0.0127557962106722
5	C	26	50	20120601	15	1000	19.4	0.0101905683720193	-0.0122014527784932
5	C	26	50	20120601	15	1002	19.44	0.0110429785256719	-0.0128078039144285
5	C	26	50	20120601	15	1004	19.48	0.0115420898471724	-0.0119776251979764
5	C	26	50	20120601	15	1006	19.52	0.0120509521711855	-0.0115633737612861
5	C	26	50	20120601	15	1008	19.56	0.0129434482082635	-0.0117909348656075
5	C	26	50	20120601	15	1010	19.6	0.0143895275377308	-0.0117430884852586
5	C	26	50	20120601	15	1012	19.64	0.0152703280286480	-0.0116055986427246
5	C	26	50	20120601	15	1014	19.68	0.0161083273461000	-0.0122628473247697
5	C	26	50	20120601	15	1016	19.72	0.0168760367139682	-0.0112772076469399
5	C	26	50	20120601	15	1018	19.76	0.0163296411620097	-0.0114779694042544
5	C	26	50	20120601	15	1020	19.8	0.0164012640078761	-0.00958073827072063
5	C	26	50	20120601	15	1022	19.84	0.0163846682117216	-0.00958884878550083
5	C	26	50	20120601	15	1024	19.88	0.0168790914152629	-0.00794226579269413
5	C	26	50	20120601	15	1026	19.92	0.0172682617744245	-0.00722952337046153
5	C	26	50	20120601	15	1028	19.96	0.0171949206590799	-0.00586658919186013
5	C	26	50	20120601	15	1030	20	0.0174857890335209	-0.00521552062308262
5	C	26	50	20120601	15	1032	20.04	0.0180602637957603	-0.00391117024130247
5	C	26	50	20120601	15	1034	20.08	0.0179698389805822	-0.00360702947257852
5	C	26	50	20120601	15	1036	20.12	0.0179622022273454	-0.00179909885444075
5	C	26	50	20120601	15	1038	20.16	0.0182393456591636	-0.000118065619254719
5	C	26	50	20120601	15	1040	20.2	0.0178792161755053	0.00071030997490532
5	C	26	50	20120601	15	1042	20.24	0.0172176470710272	0.00161795223923637
5	C	26	50	20120601	15	1044	20.28	0.0170782056137772	0.00321827630641776
5	C	26	50	20120601	15	1046	20.32	0.0168309303723963	0.00316658680071303
5	C	26	50	20120601	15	1048	20.36	0.0161813820831983	0.00469224039180112
5	C	26	50	20120601	15	1050	20.4	0.0159312077040145	0.00569067516683653
5	C	26	50	20120601	15	1052	20.44	0.0162979415650091	0.00604646301485835
5	C	26	50	20120601	15	1054	20.48	0.0162283410445369	0.00529284982067316
5	C	26	50	20120601	15	1056	20.52	0.0160880722723529	0.0057093145015886
5	C	26	50	20120601	15	1058	20.56	0.0161123189638798	0.00586311729756449
5	C	26	50	20120601	15	1060	20.6	0.0157861801031931	0.00622178307018574
5	C	26	50	20120601	15	1062	20.64	0.0152644413646946	0.00664480970203059
5	C	26	50	20120601	15	1064	20.68	0.0152168672204564	0.00710194009393207
5	C	26	50	20120601	15	1066	20.72	0.0148748750257355	0.00839697080833618
5	C	26	50	20120601	15	1068	20.76	0.0150737417368764	0.00880338750189096
5	C	26	50	20120601	15	1070	20.8	0.0154963865310595	0.00938723850004888
5	C	26	50	20120601	15	1072	20.84	0.0156276891892580	0.0094520872629515
5	C	26	50	20120601	15	1074	20.88	0.0159303026073346	0.00926501509292078
5	C	26	50	20120601	15	1076	20.92	0.0162235539316283	0.0100771130889779
5	C	26	50	20120601	15	1078	20.96	0.0163392366010304	0.0116132318604276
5	C	26	50	20120601	15	1080	21	0.0165737980624856	0.0120453306722750
5	C	26	50	20120601	15	1082	21.04	0.0159242356311520	0.0118880842662748
5	C	26	50	20120601	15	1084	21.08	0.0158774039490340	0.0126865704567941
5	C	26	50	20120601	15	1086	21.12	0.0155423767561078	0.0127461088477700
5	C	26	50	20120601	15	1088	21.16	0.0152954055706428	0.0124494563398588
5	C	26	50	20120601	15	1090	21.2	0.0149116516494251	0.0132607270209819
5	C	26	50	20120601	15	1092	21.24	0.0145848268951606	0.0129149518049817
5	C	26	50	20120601	15	1094	21.28	0.0141722300883383	0.0118397959441875
5	C	26	50	20120601	15	1096	21.32	0.0134980815542228	0.0125675431723169
5	C	26	50	20120601	15	1098	21.36	0.0126521626408216	0.0127798944097751
5	C	26	50	20120601	15	1100	21.4	0.0115276507267006	0.0127475796298748
5	C	26	50	20120601	15	1102	21.44	0.0110822413368041	0.0131132273748535
5	C	26	50	20120601	15	1104	21.48	0.0106945304460388	0.0122470965212188
5	C	26	50	20120601	15	1106	21.52	0.00975877361608773	0.0126257946289511
5	C	26	50	20120601	15	1108	21.56	0.0088808263010326	0.0129349452492197
5	C	26	50	20120601	15	1110	21.6	0.00826802988678682	0.0140823143900426
5	C	26	50	20120601	15	1112	21.64	0.00723361751872464	0.0141569000133221
5	C	26	50	20120601	15	1114	21.68	0.00605122184349575	0.0138877468881313
5	C	26	50	20120601	15	1116	21.72	0.00504177034480945	0.0146648430985197
5	C	26	50	20120601	15	1118	21.76	0.00410345378831053	0.0138544845851443
5	C	26	50	20120601	15	1120	21.8	0.00299309815194892	0.0137215060838743
5	C	26	50	20120601	15	1122	21.84	0.00215639283990650	0.0139776484442914
5	C	26	50	20120601	15	1124	21.88	0.00150329487466698	0.0132191915686550
5	C	26	50	20120601	15	1126	21.92	0.00150905072386584	0.0128693292754595
5	C	26	50	20120601	15	1128	21.96	0.00053506063025605	0.0125859986593059
5	C	26	50	20120601	15	1130	22	0.000177356522857212	0.0118044971736707
5	C	26	50	20120601	15	1132	22.04	-6.57680017181576e-05	0.0119361392431242
5	C	26	50	20120601	15	1134	22.08	-0.000120321289886702	0.0113599674246100
5	C	26	50	20120601	15	1136	22.12	-0.000786062324373836	0.0116881781081655
5	C	26	50	20120601	15	1138	22.16	-0.00142905573371020	0.00815166132380694
5	C	26	50	20120601	15	1140	22.2	-0.00176037768710297	0.00882953631065924
5	C	26	50	20120601	15	1142	22.24	-0.00185500271656135	0.00837507878239064
5	C	26	50	20120601	15	1144	22.28	-0.00212449525300717	0.0080613496457138
5	C	26	50	20120601	15	1146	22.32	-0.00214450637491475	0.00737638944891401
5	C	26	50	20120601	15	1148	22.36	-0.00235493569614161	0.00688157592242954
5	C	26	50	20120601	15	1150	22.4	-0.00218869559899144	0.00693617800096598
5	C	26	50	20120601	15	1152	22.44	-0.00207303343568597	0.00574748271142349
5	C	26	50	20120601	15	1154	22.48	-0.00199978283000929	0.0064157919577399
5	C	26	50	20120601	15	1156	22.52	-0.00174192573564790	0.00568263889826834
5	C	26	50	20120601	15	1158	22.56	-0.00167280109803945	0.00542756921883839
5	C	26	50	20120601	15	1160	22.6	-0.00196805919137814	0.00657844348797555
5	C	26	50	20120601	15	1162	22.64	-0.00180791223336145	0.00643215865129724
5	C	26	50	20120601	15	1164	22.68	-0.00161333836748913	0.00606362096090384
5	C	26	50	20120601	15	1166	22.72	-0.00171906073077145	0.00550090962707628
5	C	26	50	20120601	15	1168	22.76	-0.00178173160478802	0.00591290539313462
5	C	26	50	20120601	15	1170	22.8	-0.00189946134832167	0.00499953909940986
5	C	26	50	20120601	15	1172	22.84	-0.00158762874274265	0.00489598889744866
5	C	26	50	20120601	15	1174	22.88	-0.00152136428135341	0.00394882792004133
5	C	26	50	20120601	15	1176	22.92	-0.00152462616493503	0.00445111910073685
5	C	26	50	20120601	15	1178	22.96	-0.00142469571329740	0.00370949348781312
5	C	26	50	20120601	15	1180	23	-0.00167420965474757	0.00314617969900798
5	C	26	50	20120601	15	1182	23.04	-0.00231199168710659	0.00263195750559350
5	C	26	50	20120601	15	1184	23.08	-0.00269549104988312	0.00262482279817133
5	C	26	50	20120601	15	1186	23.12	-0.00354153724250501	0.00271811139581327
5	C	26	50	20120601	15	1188	23.16	-0.00391544116626083	0.00260118421847626
5	C	26	50	20120601	15	1190	23.2	-0.00472730581708016	0.00122593931081436
5	C	26	50	20120601	15	1192	23.24	-0.0046143950062603	0.00153362975557987
5	C	26	50	20120601	15	1194	23.28	-0.00482834430504391	0.00174578300313927
5	C	26	50	20120601	15	1196	23.32	-0.00484580984253922	0.00162748403864677
5	C	26	50	20120601	15	1198	23.36	-0.00471018676190764	0.00100080358275238
5	C	26	50	20120601	15	1200	23.4	-0.00462279543482079	0.000232666415281619
5	C	26	50	20120601	15	1202	23.44	-0.00406261907880378	-0.00054201785387615
5	C	26	50	20120601	15	1204	23.48	-0.00405898242862814	-0.00163998710075172
5	C	26	50	20120601	15	1206	23.52	-0.0036823504869105	-0.00305367598989317
5	C	26	50	20120601	15	1208	23.56	-0.00365522587078418	-0.0035395007749752
5	C	26	50	20120601	15	1210	23.6	-0.00395959998474593	-0.0044281006536889
5	C	26	50	20120601	15	1212	23.64	-0.00399208447027364	-0.00604235472445967
5	C	26	50	20120601	15	1214	23.68	-0.00469711942859131	-0.00600991973640664
5	C	26	50	20120601	15	1216	23.72	-0.00525200733299183	-0.00697036166408893
5	C	26	50	20120601	15	1218	23.76	-0.00529193058185762	-0.00627169773786971
5	C	26	50	20120601	15	1220	23.8	-0.00638165991341202	-0.00584763873012433
5	C	26	50	20120601	15	1222	23.84	-0.00684303294600062	-0.00672821294687153
5	C	26	50	20120601	15	1224	23.88	-0.00692688166811372	-0.00673685379173763
5	C	26	50	20120601	15	1226	23.92	-0.0077135591753872	-0.00621322000706558
5	C	26	50	20120601	15	1228	23.96	-0.00762813360515205	-0.00622284373035753
5	C	26	50	20120601	15	1230	24	-0.0083224049840465	-0.00618646450067905
5	C	26	50	20120601	15	1232	24.04	-0.00823120659404974	-0.00583133709039085
5	C	26	50	20120601	15	1234	24.08	-0.00737398528585798	-0.00668997261214499
5	C	26	50	20120601	15	1236	24.12	-0.00715828236225702	-0.00692292894120693
5	C	26	50	20120601	15	1238	24.16	-0.00712489278004939	-0.00635485349533725
5	C	26	50	20120601	15	1240	24.2	-0.00700073190034085	-0.00706902427326783
5	C	26	50	20120601	15	1242	24.24	-0.00670629263665477	-0.00816023145799493
5	C	26	50	20120601	15	1244	24.28	-0.00655044630208125	-0.00815528171052663
5	C	26	50	20120601	15	1246	24.32	-0.00659299998817306	-0.00850701076562443
5	C	26	50	20120601	15	1248	24.36	-0.00611446547400506	-0.00909868236478233
5	C	26	50	20120601	15	1250	24.4	-0.00562430612435436	-0.00840896333934513
5	C	26	50	20120601	15	1252	24.44	-0.00509944197388302	-0.00925117701321293
5	C	26	50	20120601	15	1254	24.48	-0.0044362677370116	-0.00919423370412403
5	C	26	50	20120601	15	1256	24.52	-0.0037300872657084	-0.00995302291994753
5	C	26	50	20120601	15	1258	24.56	-0.00280865641914421	-0.0105361738823920
5	C	26	50	20120601	15	1260	24.6	-0.00201579879860317	-0.0119924390850423
5	C	26	50	20120601	15	1262	24.64	-0.00171278232966130	-0.0124778891035303
5	C	26	50	20120601	15	1264	24.68	-0.00118593828020264	-0.0128198954403868
5	C	26	50	20120601	15	1266	24.72	-0.00123253661708283	-0.0126629884456415
5	C	26	50	20120601	15	1268	24.76	-0.00108715546287088	-0.0141531452763140
5	C	26	50	20120601	15	1270	24.8	-0.00126131586307713	-0.0136220373729648
5	C	26	50	20120601	15	1272	24.84	-0.00143356707497417	-0.0151864404156619
5	C	26	50	20120601	15	1274	24.88	-0.00156013918880656	-0.0159024567422914
5	C	26	50	20120601	15	1276	24.92	-0.00149777237070591	-0.0161253367997214
5	C	26	50	20120601	15	1278	24.96	-0.00173670375206884	-0.0157891075252672
5	C	26	50	20120601	15	1280	25	-0.00175353289346108	-0.0171338832017278
5	C	26	50	20120601	15	1282	25.04	-0.00233915872963978	-0.0168830017157628
5	C	26	50	20120601	15	1284	25.08	-0.00225671007895343	-0.0165475502587679
5	C	26	50	20120601	15	1286	25.12	-0.00207342800126988	-0.0171388329491961
5	C	26	50	20120601	15	1288	25.16	-0.00198991869041174	-0.0181746736729563
5	C	26	50	20120601	15	1290	25.2	-0.00192733974027674	-0.0184267572404493
5	C	26	50	20120601	15	1292	25.24	-0.00193844131674136	-0.0187181559449762
5	C	26	50	20120601	15	1294	25.28	-0.00207611500703838	-0.0199747554058228
5	C	26	50	20120601	15	1296	25.32	-0.00180699016611878	-0.0201308845831088
5	C	26	50	20120601	15	1298	25.36	-0.00186872058811637	-0.0206102322700752
5	C	26	50	20120601	15	1300	25.4	-0.00238512067041691	-0.0215756451584292
5	C	26	50	20120601	15	1302	25.44	-0.00232148106011012	-0.0220922573727641
5	C	26	50	20120601	15	1304	25.48	-0.00284445723547569	-0.0232486598027166
5	C	26	50	20120601	15	1306	25.52	-0.00294423000230111	-0.0241068753030427
5	C	26	50	20120601	15	1308	25.56	-0.00314936167952333	-0.0246638633145833
5	C	26	50	20120601	15	1310	25.6	-0.00281907210203109	-0.0242374072148497
5	C	26	50	20120601	15	1312	25.64	-0.00297831254915430	-0.0258893500770577
5	C	26	50	20120601	15	1314	25.68	-0.00332585553210749	-0.0265818197478737
5	C	26	50	20120601	15	1316	25.72	-0.00322389073426039	-0.0260934918047863
5	C	26	50	20120601	15	1318	25.76	-0.00319871773285014	-0.0267088161257748
5	C	26	50	20120601	15	1320	25.8	-0.0038762674505831	-0.0268171448846526
5	C	26	50	20120601	15	1322	25.84	-0.00384161921830495	-0.0268762590115598
5	C	26	50	20120601	15	1324	25.88	-0.0038069002753487	-0.0269353024277889
5	C	26	50	20120601	15	1326	25.92	-0.00353897751595711	-0.0269857191412875
5	C	26	50	20120601	15	1328	25.96	-0.00307660039173923	-0.0268879262734494
5	C	26	50	20120601	15	1330	26	-0.00265106353082117	-0.0260617427103110
5	C	26	50	20120601	15	1332	26.04	-0.00246806429585009	-0.0270470252992163
5	C	26	50	20120601	15	1334	26.08	-0.0022994193285371	-0.0265806883770238
5	C	26	50	20120601	15	1336	26.12	-0.00215156330059099	-0.0256189524439320
5	C	26	50	20120601	15	1338	26.16	-0.00168360003280173	-0.0253477062826688
5	C	26	50	20120601	15	1340	26.2	-0.00174985593819891	-0.0261598184208616
5	C	26	50	20120601	15	1342	26.24	-0.00133669344595161	-0.0256896631220506
5	C	26	50	20120601	15	1344	26.28	-0.000965108832438083	-0.0264566618476037
5	C	26	50	20120601	15	1346	26.32	3.00732514038607e-05	-0.0263975477206965
5	C	26	50	20120601	15	1348	26.36	0.000232588633535692	-0.0271807391915387
5	C	26	50	20120601	15	1350	26.4	0.00141911381236672	-0.0275451820265623
5	C	26	50	20120601	15	1352	26.44	0.00255310095735558	-0.0280262267698035
5	C	26	50	20120601	15	1354	26.48	0.00334944461432788	-0.0285261512641024
5	C	26	50	20120601	15	1356	26.52	0.00422505494147118	-0.0287639512746154
5	C	26	50	20120601	15	1358	26.56	0.00475920340397949	-0.0305006055292096
5	C	26	50	20120601	15	1360	26.6	0.00536575960088132	-0.0301293744690866
5	C	26	50	20120601	15	1362	26.64	0.00544007652358402	-0.0298439154615216
5	C	26	50	20120601	15	1364	26.68	0.00580727707505419	-0.0308681596340703
5	C	26	50	20120601	15	1366	26.72	0.0058910692286248	-0.0317959544416652
5	C	26	50	20120601	15	1368	26.76	0.00602471241026906	-0.0315525682875808
5	C	26	50	20120601	15	1370	26.8	0.00569873618414206	-0.0305640330074820
5	C	26	50	20120601	15	1372	26.84	0.00525347104402889	-0.0305642451395163
5	C	26	50	20120601	15	1374	26.88	0.00505279413952815	-0.0294334399750428
5	C	26	50	20120601	15	1376	26.92	0.00467732043871809	-0.0287427380711798
5	C	26	50	20120601	15	1378	26.96	0.00482680281226093	-0.0283849420398994
5	C	26	50	20120601	15	1380	27	0.00483224753447607	-0.0287790126490547
5	C	26	50	20120601	15	1382	27.04	0.00492106014619309	-0.0283677593451166
5	C	26	50	20120601	15	1384	27.08	0.00483493454024458	-0.0286090241788574
5	C	26	50	20120601	15	1386	27.12	0.00458575011055444	-0.0284746738904320
5	C	26	50	20120601	15	1388	27.16	0.00467958318041789	-0.0275173220193835
5	C	26	50	20120601	15	1390	27.2	0.0045643954857626	-0.0267083211510280
5	C	26	50	20120601	15	1392	27.24	0.00463913667253402	-0.0258376605713530
5	C	26	50	20120601	15	1394	27.28	0.00494863731065937	-0.0261934059929679
5	C	26	50	20120601	15	1396	27.32	0.0048365608858413	-0.0251234827223546
5	C	26	50	20120601	15	1398	27.36	0.00553009121682907	-0.0251261697281231
5	C	26	50	20120601	15	1400	27.4	0.00617087138194032	-0.0242873996642796
5	C	26	50	20120601	15	1402	27.44	0.00622970266613504	-0.0230629735619770
5	C	26	50	20120601	15	1404	27.48	0.00712956675587304	-0.0235753431356247
5	C	26	50	20120601	15	1406	27.52	0.0078412697311373	-0.0232642868625808
5	C	26	50	20120601	15	1408	27.56	0.00842958257308451	-0.0221388557096443
5	C	26	50	20120601	15	1410	27.6	0.00957304494894127	-0.0224353455829958
5	C	26	50	20120601	15	1412	27.64	0.0107421045902770	-0.0218017071963745
5	C	26	50	20120601	15	1414	27.68	0.0120148543700059	-0.0215833950487510
5	C	26	50	20120601	15	1416	27.72	0.0127860179545002	-0.0210803663556827
5	C	26	50	20120601	15	1418	27.76	0.0137620869420466	-0.0216448002016292
5	C	26	50	20120601	15	1420	27.8	0.0143712735761745	-0.0215745703561218
5	C	26	50	20120601	15	1422	27.84	0.0149845048610907	-0.0217551371437656
5	C	26	50	20120601	15	1424	27.88	0.0160379171883634	-0.0215878710346759
5	C	26	50	20120601	15	1426	27.92	0.0165088290914302	-0.0213452132005761
5	C	26	50	20120601	15	1428	27.96	0.0166572366626656	-0.0208228875634492
5	C	26	50	20120601	15	1430	28	0.0164219893076326	-0.0211733933238156
5	C	26	50	20120601	15	1432	28.04	0.0156445819702605	-0.0199351220707373
5	C	26	50	20120601	15	1434	28.08	0.0157334935769269	-0.0204930717475004
5	C	26	50	20120601	15	1436	28.12	0.0155927369010639	-0.0200412729407291
5	C	26	50	20120601	15	1438	28.16	0.0154795998160741	-0.0199609456103863
5	C	26	50	20120601	15	1440	28.2	0.0151295607461833	-0.0198114844500469
5	C	26	50	20120601	15	1442	28.24	0.0150736851683340	-0.0192605209882819
5	C	26	50	20120601	15	1444	28.28	0.0152761581240589	-0.0171911447088683
5	C	26	50	20120601	15	1446	28.32	0.0152526751078557	-0.0168629128121093
5	C	26	50	20120601	15	1448	28.36	0.0152460353751804	-0.0166154183676262
5	C	26	50	20120601	15	1450	28.4	0.0148878787194416	-0.0151271777963307
5	C	26	50	20120601	15	1452	28.44	0.0145621146253489	-0.0132443645700652
5	C	26	50	20120601	15	1454	28.48	0.0145149576741116	-0.0130638331377605
5	C	26	50	20120601	15	1456	28.52	0.0145759618974449	-0.0116101113982022
5	C	26	50	20120601	15	1458	28.56	0.0145568070818493	-0.0108732276433531
5	C	26	50	20120601	15	1460	28.6	0.0148937477057254	-0.00985209049800093
5	C	26	50	20120601	15	1462	28.64	0.0148059179724342	-0.00996664886762093
5	C	26	50	20120601	15	1464	28.68	0.0147582519043144	-0.00846546824222973
5	C	26	50	20120601	15	1466	28.72	0.0150295546341201	-0.00793819285763453
5	C	26	50	20120601	15	1468	28.76	0.0151334851888189	-0.00674404506770233
5	C	26	50	20120601	15	1470	28.8	0.0154194815975376	-0.00677596386780513
5	C	26	50	20120601	15	1472	28.84	0.0157898217031163	-0.00516040872055694
5	C	26	50	20120601	15	1474	28.88	0.0159425496967847	-0.00466982510683752
5	C	26	50	20120601	15	1476	28.92	0.0162628054290519	-0.00533018505871983
5	C	26	50	20120601	15	1478	28.96	0.0162676703237065	-0.00505393258144586
5	C	26	50	20120601	15	1480	29	0.0159524986891960	-0.00522230884818201
5	C	26	50	20120601	15	1482	29.04	0.0159524986891960	-0.00522230884818201
5	C	26	50	20120601	15	1484	29.08	0.0162584991487545	-0.00525642675037426
5	C	26	50	20120601	15	1486	29.12	0.0164021337492169	-0.00541911080752185
5	C	26	50	20120601	15	1488	29.16	0.0164963627988778	-0.00555271156275923
5	C	26	50	20120601	15	1490	29.2	0.0161861338407679	-0.0063583395317685
5	C	26	50	20120601	15	1492	29.24	0.0162920655076574	-0.00560526373873702
5	C	26	50	20120601	15	1494	29.28	0.0166669240255679	-0.00486186116647216
5	C	26	50	20120601	15	1496	29.32	0.0166660472131592	-0.00533607525820711
5	C	26	50	20120601	15	1498	29.36	0.0166405842979687	-0.00445234027414797
5	C	26	50	20120601	15	1500	29.4	0.0170996026649759	-0.00435352210147715
5	C	26	50	20120601	15	1502	29.44	0.0169250674981756	-0.00336783646170654
5	C	26	50	20120601	15	1504	29.48	0.0170141488104695	-0.00337775009877878
5	C	26	50	20120601	15	1506	29.52	0.0171453100473118	-0.00328519689218927
5	C	26	50	20120601	15	1508	29.56	0.0173139903699639	-0.00302671400832653
5	C	26	50	20120601	15	1510	29.6	0.0173357056192141	-0.0024789113138735
5	C	26	50	20120601	15	1512	29.64	0.0173944874059341	-0.00195966159124478
5	C	26	50	20120601	15	1514	29.68	0.0171444756613100	-0.00123697724766869
5	C	26	50	20120601	15	1516	29.72	0.0170400854872034	-0.00116869194580951
5	C	26	50	20120601	15	1518	29.76	0.0167981771862917	-0.00079937714506359
5	C	26	50	20120601	15	1520	29.8	0.0163746131532932	-0.00041231396410988
5	C	26	50	20120601	15	1522	29.84	0.0158478751698517	-5.03601449561106e-05
5	C	26	50	20120601	15	1524	29.88	0.0157791161064491	0.00050341760179794
5	C	26	50	20120601	15	1526	29.92	0.0156620475077558	-2.98540483017005e-05
5	C	26	50	20120601	15	1528	29.96	0.0155467042496087	0.00086766244692276
5	C	26	50	20120601	15	1530	30	0.0153376057033440	0.00157525713178832
5	C	26	50	20120601	15	1532	30.04	0.0156052456200231	0.00178307581477905
5	C	26	50	20120601	15	1534	30.08	0.0153271263808468	0.00228263261355172
5	C	26	50	20120601	15	1536	30.12	0.0151260959229555	0.00362196356779717
5	C	26	50	20120601	15	1538	30.16	0.0144827843155676	0.00420106987945332
5	C	26	50	20120601	15	1540	30.2	0.0139638315777870	0.00432220434213839
5	C	26	50	20120601	15	1542	30.24	0.0137261729886302	0.00559450157352735
5	C	26	50	20120601	15	1544	30.28	0.0136525561016409	0.00599720595648089
5	C	26	50	20120601	15	1546	30.32	0.0134399998032162	0.00685280516171662
5	C	26	50	20120601	15	1548	30.36	0.0137224394648255	0.00658535616386843
5	C	26	50	20120601	15	1550	30.4	0.0139847195121032	0.00742729406609163
5	C	26	50	20120601	15	1552	30.44	0.0143121594492673	0.00748437879653682
5	C	26	50	20120601	15	1554	30.48	0.0144669663368725	0.00768199392867502
5	C	26	50	20120601	15	1556	30.52	0.0149594662099689	0.00757090745335062
5	C	26	50	20120601	15	1558	30.56	0.0154029706541969	0.00802429725037962
5	C	26	50	20120601	15	1560	30.6	0.0154812261616708	0.00845317872637269
5	C	26	50	20120601	15	1562	30.64	0.0153669577058311	0.00816821469355452
5	C	26	50	20120601	15	1564	30.68	0.0151417866224300	0.00867608706807394
5	C	26	50	20120601	15	1566	30.72	0.0148950841375419	0.0087028793440131
5	C	26	50	20120601	15	1568	30.76	0.0145025903765086	0.00923085476432166
5	C	26	50	20120601	15	1570	30.8	0.0142051317668669	0.00969533199567967
5	C	26	50	20120601	15	1572	30.84	0.0138028445769142	0.0112089082029451
5	C	26	50	20120601	15	1574	30.88	0.0133906578920250	0.0111398380125588
5	C	26	50	20120601	15	1576	30.92	0.0129292070776905	0.0120592111783897
5	C	26	50	20120601	15	1578	30.96	0.0121932008423568	0.0115142227689258
5	C	26	50	20120601	15	1580	31	0.0118342522270231	0.0119054154534817
5	C	26	50	20120601	15	1582	31.04	0.0111106203603602	0.0121053640379978
5	C	26	50	20120601	15	1584	31.08	0.0105505550201078	0.0125329175674558
5	C	26	50	20120601	15	1586	31.12	0.0098448455667737	0.0130042918335047
5	C	26	50	20120601	15	1588	31.16	0.00913114634421334	0.0129434262879533
5	C	26	50	20120601	15	1590	31.2	0.00849843356036864	0.0138036860339838
5	C	26	50	20120601	15	1592	31.24	0.00799636653252276	0.0143064601686109
5	C	26	50	20120601	15	1594	31.28	0.00660847855561324	0.0149675837958169
5	C	26	50	20120601	15	1596	31.32	0.00583141062949609	0.0152618392117399
5	C	26	50	20120601	15	1598	31.36	0.00507443867810027	0.0154661365029603
5	C	26	50	20120601	15	1600	31.4	0.00491129500154491	0.0154458566804759
5	C	26	50	20120601	15	1602	31.44	0.00421355738520909	0.0154707114838346
5	C	26	50	20120601	15	1604	31.48	0.00371528044971036	0.0151156519557974
5	C	26	50	20120601	15	1606	31.52	0.00346684555320828	0.0148924466292480
5	C	26	50	20120601	15	1608	31.56	0.00260072459906850	0.0147849239721008
5	C	26	50	20120601	15	1610	31.6	0.00196363553135505	0.0149281130952911
5	C	26	50	20120601	15	1612	31.64	0.000681177175520438	0.0150423744800630
5	C	26	50	20120601	15	1614	31.68	0.000110640998052261	0.0164749445344757
5	C	26	50	20120601	15	1616	31.72	-0.00071269999582573	0.0159414324680705
5	C	26	50	20120601	15	1618	31.76	-0.00138103611219982	0.0163029266678165
5	C	26	50	20120601	15	1620	31.8	-0.00188508303903302	0.0176021434543652
5	C	26	50	20120601	15	1622	31.84	-0.00221520998196559	0.0179781333431255
5	C	26	50	20120601	15	1624	31.88	-0.00193098841126765	0.0179697541277684
5	C	26	50	20120601	15	1626	31.92	-0.00165735930015190	0.0176035930232666
5	C	26	50	20120601	15	1628	31.96	-0.00176874276032440	0.0173910932933844
5	C	26	50	20120601	15	1630	32	-0.00169491374130071	0.0164896806397956
5	C	26	50	20120601	15	1632	32.04	-0.00209354518919463	0.0168896555905738
5	C	26	50	20120601	15	1634	32.08	-0.00192533862808597	0.0166184659978531
5	C	26	50	20120601	15	1636	32.12	-0.00223749798770859	0.0162701027710338
5	C	26	50	20120601	15	1638	32.16	-0.00243695159747788	0.0166366174289262
5	C	26	50	20120601	15	1640	32.2	-0.00260865833715341	0.0159614506610458
5	C	26	50	20120601	15	1642	32.24	-0.00302881411546664	0.0150436331301335
5	C	26	50	20120601	15	1644	32.28	-0.00349551873318539	0.0144315473582028
5	C	26	50	20120601	15	1646	32.32	-0.0037172744908333	0.0138737744581351
5	C	26	50	20120601	15	1648	32.36	-0.0044297199282178	0.0129216198219283
5	C	26	50	20120601	15	1650	32.4	-0.00544428380893208	0.0121816962150269
5	C	26	50	20120601	15	1652	32.44	-0.00541298019172895	0.0112731983514906
5	C	26	50	20120601	15	1654	32.48	-0.00590751087550095	0.0106189746722554
5	C	26	50	20120601	15	1656	32.52	-0.00638421186178532	0.00954985962469294
5	C	26	50	20120601	15	1658	32.56	-0.00712630699361176	0.00893955505474405
5	C	26	50	20120601	15	1660	32.6	-0.00772093429911497	0.00777252480987034
5	C	26	50	20120601	15	1662	32.64	-0.00875430014914099	0.00669072214533304
5	C	26	50	20120601	15	1664	32.68	-0.00989478560544893	0.00627883951635969
5	C	26	50	20120601	15	1666	32.72	-0.0109568246354521	0.00614602364964942
5	C	26	50	20120601	15	1668	32.76	-0.0113388461450559	0.00514313410189254
5	C	26	50	20120601	15	1670	32.8	-0.0118974180757864	0.00495364362667017
5	C	26	50	20120601	15	1672	32.84	-0.0122453570385371	0.00423434632457596
5	C	26	50	20120601	15	1674	32.88	-0.0126958406266954	0.00364139486214417
5	C	26	50	20120601	15	1676	32.92	-0.0124058490646630	0.00312440788121525
5	C	26	50	20120601	15	1678	32.96	-0.0123383203670597	0.00265911747705888
5	C	26	50	20120601	15	1680	33	-0.0122983688339226	0.00212775501526844
5	C	26	50	20120601	15	1682	33.04	-0.0121575980159240	0.00198398606451759
5	C	26	50	20120601	15	1684	33.08	-0.0117263618743496	0.00103767920139125
5	C	26	50	20120601	15	1686	33.12	-0.0113724407882301	0.000618732575673851
5	C	26	50	20120601	15	1688	33.16	-0.0111278313394142	0.00038501257128826
5	C	26	50	20120601	15	1690	33.2	-0.0104909119773282	-0.00140307663056941
5	C	26	50	20120601	15	1692	33.24	-0.00997289262049883	-0.0017351269039468
5	C	26	50	20120601	15	1694	33.28	-0.00976838319724405	-0.00122079157344733
5	C	26	50	20120601	15	1696	33.32	-0.0094814039100995	-0.00207741608351577
5	C	26	50	20120601	15	1698	33.36	-0.00841866484438298	-0.00302404821576145
5	C	26	50	20120601	15	1700	33.4	-0.00800817521576857	-0.00322919403511929
5	C	26	50	20120601	15	1702	33.44	-0.0068905604211913	-0.00329582187868338
5	C	26	50	20120601	15	1704	33.48	-0.0060369001027496	-0.00345344870813192
5	C	26	50	20120601	15	1706	33.52	-0.00571183816569066	-0.00329019684423904
5	C	26	50	20120601	15	1708	33.56	-0.00473907914498692	-0.00485667100269825
5	C	26	50	20120601	15	1710	33.6	-0.00411365026809523	-0.00407683828906667
5	C	26	50	20120601	15	1712	33.64	-0.00422497715972524	-0.00409510992829253
5	C	26	50	20120601	15	1714	33.68	-0.00381917564907009	-0.00350861435077297
5	C	26	50	20120601	15	1716	33.72	-0.00346549497925621	-0.00371269950995903
5	C	26	50	20120601	15	1718	33.76	-0.00307160114679624	-0.00367040745337626
5	C	26	50	20120601	15	1720	33.8	-0.00301991871215932	-0.0041989061327029
5	C	26	50	20120601	15	1722	33.84	-0.00288095101645272	-0.00412309721469189
5	C	26	50	20120601	15	1724	33.88	-0.00263674461850214	-0.00435260993372942
5	C	26	50	20120601	15	1726	33.92	-0.00182069389553818	-0.00445251705084327
5	C	26	50	20120601	15	1728	33.96	-0.000939341861331643	-0.00484795944715404
5	C	26	50	20120601	15	1730	34	-0.000618739646741664	-0.00433034314118986
5	C	26	50	20120601	15	1732	34.04	-0.00049189176126461	-0.00525056483515822
5	C	26	50	20120601	15	1734	34.08	-0.000242374991387313	-0.0058055517345081
5	C	26	50	20120601	15	1736	34.12	-7.66857304196813e-05	-0.00675023225203773
5	C	26	50	20120601	15	1738	34.16	2.86378246380434e-06	-0.00718083199750903
5	C	26	50	20120601	15	1740	34.2	0.000126303413255541	-0.00734321906980853
5	C	26	50	20120601	15	1742	34.24	0.000437656671147601	-0.00783607249629563
5	C	26	50	20120601	15	1744	34.28	0.000682513607336879	-0.00804640847942733
5	C	26	50	20120601	15	1746	34.32	0.00097589928191899	-0.00787482901897243
5	C	26	50	20120601	15	1748	34.36	0.00179491278229612	-0.00830507521105323
5	C	26	50	20120601	15	1750	34.4	0.00232134670982170	-0.00762560923394323
5	C	26	50	20120601	15	1752	34.44	0.00236548431510336	-0.00803335528824663
5	C	26	50	20120601	15	1754	34.48	0.00314387453090132	-0.00724052595197683
5	C	26	50	20120601	15	1756	34.52	0.00342086239922772	-0.00660384700619647
5	C	26	50	20120601	15	1758	34.56	0.00445243219802952	-0.00689500529441783
5	C	26	50	20120601	15	1760	34.6	0.004780006485482	-0.0057975048593382
5	C	26	50	20120601	15	1762	34.64	0.0056453637642981	-0.00592834789812896
5	C	26	50	20120601	15	1764	34.68	0.00613668276906995	-0.00593384211781878
5	C	26	50	20120601	15	1766	34.72	0.0067376528224004	-0.00494947876772899
5	C	26	50	20120601	15	1768	34.76	0.0079111267899497	-0.00437110586722628
5	C	26	50	20120601	15	1770	34.8	0.00854844015193416	-0.00331037696466732
5	C	26	50	20120601	15	1772	34.84	0.00919119314496492	-0.0040440780318943
5	C	26	50	20120601	15	1774	34.88	0.0099626819985785	-0.00303613267065193
5	C	26	50	20120601	15	1776	34.92	0.0112845544863965	-0.00254143369546601
5	C	26	50	20120601	15	1778	34.96	0.0124001144286676	-0.00260405507200789
5	C	26	50	20120601	15	1780	35	0.0130661665901385	-0.00088073685130691
5	C	26	50	20120601	15	1782	35.04	0.0138569028903360	-0.00133903396939735
5	C	26	50	20120601	15	1784	35.08	0.0148636461700503	-0.00070903718269919
5	C	26	50	20120601	15	1786	35.12	0.0149110576797289	0.00092498052260574
5	C	26	50	20120601	15	1788	35.16	0.0150790874641422	0.000433562522884521
5	C	26	50	20120601	15	1790	35.2	0.0148611430120449	0.00180321421590724
5	C	26	50	20120601	15	1792	35.24	0.0151664151516188	0.00231340590066896
5	C	26	50	20120601	15	1794	35.28	0.0145297291347706	0.00407379772990756
5	C	26	50	20120601	15	1796	35.32	0.0142445529699180	0.00536165131048262
5	C	26	50	20120601	15	1798	35.36	0.0138190090379322	0.00565298637539928
5	C	26	50	20120601	15	1800	35.4	0.0135032717179968	0.00621041279314426
5	C	26	50	20120601	15	1802	35.44	0.0131747640495931	0.00677481128375174
5	C	26	50	20120601	15	1804	35.48	0.0128354517895729	0.00706929297384469
5	C	26	50	20120601	15	1806	35.52	0.0124340272698933	0.00711306288360014
5	C	26	50	20120601	15	1808	35.56	0.0123072995925691	0.00751188525032497
5	C	26	50	20120601	15	1810	35.6	0.0121142240859661	0.00717420640696934
5	C	26	50	20120601	15	1812	35.64	0.0117478296362265	0.00763153478876955
5	C	26	50	20120601	15	1814	35.68	0.0113262172179440	0.00809444224307332
5	C	26	50	20120601	15	1816	35.72	0.0114252828779882	0.00861904476403562
5	C	26	50	20120601	15	1818	35.76	0.0115174471758481	0.008560397327604
5	C	26	50	20120601	15	1820	35.8	0.0113228655318012	0.00951200749158924
5	C	26	50	20120601	15	1822	35.84	0.0113967228350961	0.0111053665569760
5	C	26	50	20120601	15	1824	35.88	0.0115567128154074	0.011306708141851
5	C	26	50	20120601	15	1826	35.92	0.0118424193103458	0.0111728881835114
5	C	26	50	20120601	15	1828	35.96	0.0124252167193997	0.0109401086311448
5	C	26	50	20120601	15	1830	36	0.0127487322139282	0.0114289174068435
5	C	26	50	20120601	15	1832	36.04	0.0131677283371203	0.0120964615636226
5	C	26	50	20120601	15	1834	36.08	0.0137987292154477	0.0123309593854675
5	C	26	50	20120601	15	1836	36.12	0.0146742193344382	0.0124522069852376
5	C	26	50	20120601	15	1838	36.16	0.0149042623835617	0.0123401093472161
5	C	26	50	20120601	15	1840	36.2	0.0154998513542873	0.0124947606713294
5	C	26	50	20120601	15	1842	36.24	0.0159032699150898	0.0123002214536894
5	C	26	50	20120601	15	1844	36.28	0.0162663268208222	0.0126973043377325
5	C	26	50	20120601	15	1846	36.32	0.0166287826857907	0.0126934930321819
5	C	26	50	20120601	15	1848	36.36	0.0167373942873809	0.0135045445102029
5	C	26	50	20120601	15	1850	36.4	0.0169904607332998	0.0144712372618308
5	C	26	50	20120601	15	1852	36.44	0.0169249897164297	0.0140035497656862
5	C	26	50	20120601	15	1854	36.48	0.0168445846043410	0.0139580898707237
5	C	26	50	20120601	15	1856	36.52	0.0167252603350157	0.0153056586189700
5	C	26	50	20120601	15	1858	36.56	0.0166796873029683	0.0148566811682556
5	C	26	50	20120601	15	1860	36.6	0.0167280604778692	0.0159033335547001
5	C	26	50	20120601	15	1862	36.64	0.0167086362545901	0.0157215151880536
5	C	26	50	20120601	15	1864	36.68	0.0168566337038924	0.0148490161307475
5	C	26	50	20120601	15	1866	36.72	0.0169831633913179	0.0143912776270142
5	C	26	50	20120601	15	1868	36.76	0.0174672486937182	0.0142152080384988
5	C	26	50	20120601	15	1870	36.8	0.0178219900237039	0.0149074090087379
5	C	26	50	20120601	15	1872	36.84	0.0179963059874020	0.0149757720923430
5	C	26	50	20120601	15	1874	36.88	0.0184536767956091	0.0147525950500649
5	C	26	50	20120601	15	1876	36.92	0.0186618348898548	0.0141529826417544
5	C	26	50	20120601	15	1878	36.96	0.0194464971428019	0.0142465470110410
5	C	26	50	20120601	15	1880	37	0.0200258721550349	0.0142714654540100
5	C	26	50	20120601	15	1882	37.04	0.0214266506885654	0.0132870313932421
5	C	26	50	20120601	15	1884	37.08	0.0222563485724063	0.0133419240926656
5	C	26	50	20120601	15	1886	37.12	0.0226684150491427	0.0140141351542006
5	C	26	50	20120601	15	1888	37.16	0.0238066943322934	0.0137754371180754
5	C	26	50	20120601	15	1890	37.2	0.0245925586667685	0.0144890634237845
5	C	26	50	20120601	15	1892	37.24	0.0251621331790143	0.0144182820349878
5	C	26	50	20120601	15	1894	37.28	0.0252339752279828	0.0141007910902350
5	C	26	50	20120601	15	1896	37.32	0.0247278352650773	0.0148954306198646
5	C	26	50	20120601	15	1898	37.36	0.0247062190107764	0.0139238446893109
5	C	26	50	20120601	15	1900	37.4	0.0244707241683701	0.0147794721788178
5	C	26	50	20120601	15	1902	37.44	0.0248903920430043	0.0128662533609614
5	C	26	50	20120601	15	1904	37.48	0.0246977761558091	0.0132789208784618
5	C	26	50	20120601	15	1906	37.52	0.0251405664221881	0.0123913604467165
5	C	26	50	20120601	15	1908	37.56	0.0254649870133965	0.0114234726846283
5	C	26	50	20120601	15	1910	37.6	0.0261018073805331	0.0112957691999461
5	C	26	50	20120601	15	1912	37.64	0.0268134396451192	0.0104512008604968
5	C	26	50	20120601	15	1914	37.68	0.0277902369526503	0.0093795098229305
5	C	26	50	20120601	15	1916	37.72	0.0280606345857761	0.00967352482254787
5	C	26	50	20120601	15	1918	37.76	0.0283738828898417	0.00846338227722522
5	C	26	50	20120601	15	1920	37.8	0.0290265424488769	0.00735067904635006
5	C	26	50	20120601	15	1922	37.84	0.0295896115787357	0.00796621549937295
5	C	26	50	20120601	15	1924	37.88	0.0299701764483703	0.00607640191597379
5	C	26	50	20120601	15	1926	37.92	0.0302725353080057	0.00515673883636256
5	C	26	50	20120601	15	1928	37.96	0.0303765507155182	0.00485798622131125
5	C	26	50	20120601	15	1930	38	0.0312834151623900	0.00340594244614467
5	C	26	50	20120601	15	1932	38.04	0.0313570249783115	0.00284937869867274
5	C	26	50	20120601	15	1934	38.08	0.0321419135054286	0.00226940971674353
5	C	26	50	20120601	15	1936	38.12	0.0327780974764621	0.00121744695837231
5	C	26	50	20120601	15	1938	38.16	0.0333591978292412	0.00149562276609109
5	C	26	50	20120601	15	1940	38.2	0.0333254688357786	0.00079141512270741
5	C	26	50	20120601	15	1942	38.24	0.0338102612449601	0.0005635853178091
5	C	26	50	20120601	15	1944	38.28	0.0338905178646248	0.00084536737011195
5	C	26	50	20120601	15	1946	38.32	0.0336556877025927	-3.79716341497929e-06
5	C	26	50	20120601	15	1948	38.36	0.0334086245932462	-0.00071627795613854
5	C	26	50	20120601	15	1950	38.4	0.0332451415054358	-0.00082587950722246
5	C	26	50	20120601	15	1952	38.44	0.0331800876815667	-0.00214915913753496
5	C	26	50	20120601	15	1954	38.48	0.0330014725086389	-0.00361371870272854
5	C	26	50	20120601	15	1956	38.52	0.0330670920179331	-0.00274072467067563
5	C	26	50	20120601	15	1958	38.56	0.0330513942473907	-0.00456491874478068
5	C	26	50	20120601	15	1960	38.6	0.0330100285006913	-0.00520690099141995
5	C	26	50	20120601	15	1962	38.64	0.0328410299799877	-0.00654177717294392
5	C	26	50	20120601	15	1964	38.68	0.0327008814159565	-0.00689886609744313
5	C	26	50	20120601	15	1966	38.72	0.0328643645037669	-0.00781782207027313
5	C	26	50	20120601	15	1968	38.76	0.0328908102973833	-0.00836229429178683
5	C	26	50	20120601	15	1970	38.8	0.0330064929667854	-0.0102171768001953
5	C	26	50	20120601	15	1972	38.84	0.0326839108532081	-0.0112249453847424
5	C	26	50	20120601	15	1974	38.88	0.0329911487496336	-0.0128711606820228
5	C	26	50	20120601	15	1976	38.92	0.0331257818807715	-0.0132647363164312
5	C	26	50	20120601	15	1978	38.96	0.033285163749251	-0.0145860360477564
5	C	26	50	20120601	15	1980	39	0.0330999724832582	-0.0150178661590270
5	C	26	50	20120601	15	1982	39.04	0.0332124024614669	-0.0145023853155420
5	C	26	50	20120601	15	1984	39.08	0.0328326861199697	-0.0142270379349480
5	C	26	50	20120601	15	1986	39.12	0.0325886140723076	-0.0159072438552000
5	C	26	50	20120601	15	1988	39.16	0.0318084631606244	-0.0163617013834686
5	C	26	50	20120601	15	1990	39.2	0.0317992849146046	-0.0174650566626965
5	C	26	50	20120601	15	1992	39.24	0.0312554278759906	-0.0180739675251797
5	C	26	50	20120601	15	1994	39.28	0.0313679427070130	-0.0186576700309135
5	C	26	50	20120601	15	1996	39.32	0.0311990714655301	-0.0203943384276433
5	C	26	50	20120601	15	1998	39.36	0.0308003198094833	-0.0210701345205589
5	C	26	50	20120601	15	2000	39.4	0.0306295252375555	-0.0214141702538774
5	C	26	50	20120601	15	2002	39.44	0.0308187328700654	-0.0212919963442240
5	C	26	50	20120601	15	2004	39.48	0.0305300353134426	-0.0213943005533261
5	C	26	50	20120601	15	2006	39.52	0.0309787864899870	-0.0221250034878008
5	C	26	50	20120601	15	2008	39.56	0.0309821311050620	-0.0221974607196690
5	C	26	50	20120601	15	2010	39.6	0.0312397654607873	-0.0239385343916456
5	C	26	50	20120601	15	2012	39.64	0.0312449131981544	-0.0245467310762798
5	C	26	50	20120601	15	2014	39.68	0.031531927840638	-0.0245996933741906
5	C	26	50	20120601	15	2016	39.72	0.0319439165356285	-0.0255655729530202
5	C	26	50	20120601	15	2018	39.76	0.0321316675281692	-0.0269060211359799
5	C	26	50	20120601	15	2020	39.8	0.0320081218313603	-0.0263481987384375
5	C	26	50	20120601	15	2022	39.84	0.0318088308561507	-0.0265580963153649
5	C	26	50	20120601	15	2024	39.88	0.0319091848647502	-0.0281253829395157
5	C	26	50	20120601	15	2026	39.92	0.0317977677462949	-0.0283585638456913
5	C	26	50	20120601	15	2028	39.96	0.0316969785841822	-0.0292054920833121
5	C	26	50	20120601	15	2030	40	0.0317783333406781	-0.0309766156721687
5	C	26	50	20120601	15	2032	40.04	0.0319960161632664	-0.0308548165291093
5	C	26	50	20120601	15	2034	40.08	0.0321209477893664	-0.0328234866607464
5	C	26	50	20120601	15	2036	40.12	0.0321595063221445	-0.0320520826599466
5	C	26	50	20120601	15	2038	40.16	0.0321922948635881	-0.0319774333970567
5	C	26	50	20120601	15	2040	40.2	0.0320414194896863	-0.0326978125725261
5	C	26	50	20120601	15	2042	40.24	0.0324041794105707	-0.0323463663601408
5	C	26	50	20120601	15	2044	40.28	0.0323977093835228	-0.0322078794970454
5	C	26	50	20120601	15	2046	40.32	0.0325003247196086	-0.032961853315689
5	C	26	50	20120601	15	2048	40.36	0.0325938678756918	-0.033112120577759
5	C	26	50	20120601	15	2050	40.4	0.0329961833499157	-0.0337127653619701
5	C	26	50	20120601	15	2052	40.44	0.0330512952524413	-0.0334945946357028
5	C	26	50	20120601	15	2054	40.48	0.0330512952524413	-0.0334945946357028
5	C	26	50	20120601	15	2056	40.52	0.0322603751044808	-0.0334333096909773
5	C	26	50	20120601	15	2058	40.56	0.0324188165209412	-0.0338923139158489
5	C	26	50	20120601	15	2060	40.6	0.0320230417844433	-0.0337549301393322
5	C	26	50	20120601	15	2062	40.64	0.0316535289937987	-0.0346105081313645
5	C	26	50	20120601	15	2064	40.68	0.0320756151736245	-0.0356657094387936
5	C	26	50	20120601	15	2066	40.72	0.0318798668033887	-0.0359154807671121
5	C	26	50	20120601	15	2068	40.76	0.0316828456409467	-0.0366954407599643
5	C	26	50	20120601	15	2070	40.8	0.0314614929341640	-0.0387248655062409
5	C	26	50	20120601	15	2072	40.84	0.031647087251022	-0.0395992242543815
5	C	26	50	20120601	15	2074	40.88	0.0313781179735943	-0.040409130219417
5	C	26	50	20120601	15	2076	40.92	0.0314374795878749	-0.0410987361077692
5	C	26	50	20120601	15	2078	40.96	0.0314355845417013	-0.0429509881789517
5	C	26	50	20120601	15	2080	41	0.0312799503391622	-0.0424686706435044
5	C	26	50	20120601	15	2082	41.04	0.0308945771434155	-0.0433145117751597
5	C	26	50	20120601	15	2084	41.08	0.030708325217251	-0.04411919929215
5	C	26	50	20120601	15	2086	41.12	0.0310995673992815	-0.0445575347858075
5	C	26	50	20120601	15	2088	41.16	0.0313229424314583	-0.0455749907332568
5	C	26	50	20120601	15	2090	41.2	0.0311845616343801	-0.0452106186089114
5	C	26	50	20120601	15	2092	41.24	0.0312923954185111	-0.0457855671326942
5	C	26	50	20120601	15	2094	41.28	0.0310545246973199	-0.0465792237838980
5	C	26	50	20120601	15	2096	41.32	0.0311419938061527	-0.0475447780936082
5	C	26	50	20120601	15	2098	41.36	0.0307286191818710	-0.047068470965801
5	C	26	50	20120601	15	2100	41.4	0.0301663278694715	-0.0479956293772928
5	C	26	50	20120601	15	2102	41.44	0.029370479187246	-0.0484836037669896
5	C	26	50	20120601	15	2104	41.48	0.0287130820127769	-0.0481466673857542
5	C	26	50	20120601	15	2106	41.52	0.0279123542937612	-0.0474438032452548
5	C	26	50	20120601	15	2108	41.56	0.0278530987454978	-0.0484491676667458
5	C	26	50	20120601	15	2110	41.6	0.0276070255856449	-0.0473674357128866
5	C	26	50	20120601	15	2112	41.64	0.027113677184411	-0.0484582893442231
5	C	26	50	20120601	15	2114	41.68	0.0261414760709577	-0.048363466324866
5	C	26	50	20120601	15	2116	41.72	0.0254429252818235	-0.0472784109691352
5	C	26	50	20120601	15	2118	41.76	0.0249803360255712	-0.0476311158315911
5	C	26	50	20120601	15	2120	41.8	0.0241321614415380	-0.0465235744802186
5	C	26	50	20120601	15	2122	41.84	0.0227948810969580	-0.0470155793785682
5	C	26	50	20120601	15	2124	41.88	0.0220722886772634	-0.0465847392167912
5	C	26	50	20120601	15	2126	41.92	0.0215186947782725	-0.0474238628340253
5	C	26	50	20120601	15	2128	41.96	0.0212821675599656	-0.046740161287296
5	C	26	50	20120601	15	2130	42	0.0207396752374393	-0.0462381154726536
5	C	26	50	20120601	15	2132	42.04	0.0198335886080268	-0.0460286704440661
5	C	26	50	20120601	15	2134	42.08	0.0191479071623102	-0.0449888699223313
5	C	26	50	20120601	15	2136	42.12	0.0183927171200030	-0.0451249172670316
5	C	26	50	20120601	15	2138	42.16	0.0185334313694591	-0.0454704096403194
5	C	26	50	20120601	15	2140	42.2	0.0168042724467455	-0.0451085123897081
5	C	26	50	20120601	15	2142	42.24	0.0161686541611369	-0.0449466556474945
5	C	26	50	20120601	15	2144	42.28	0.0153023069328272	-0.0461362920961627
5	C	26	50	20120601	15	2146	42.32	0.0144916090081968	-0.0464333476549392
5	C	26	50	20120601	15	2148	42.36	0.0136761027574544	-0.0467732538846556
5	C	26	50	20120601	15	2150	42.4	0.0125436005367060	-0.0460264077023663
5	C	26	50	20120601	15	2152	42.44	0.0117334682975006	-0.0471905175962338
5	C	26	50	20120601	15	2154	42.48	0.0110372509607443	-0.0475205950416916
5	C	26	50	20120601	15	2156	42.52	0.0100013395263060	-0.048057147667256
5	C	26	50	20120601	15	2158	42.56	0.00901782470435359	-0.0482314494888185
5	C	26	50	20120601	15	2160	42.6	0.00828773695277848	-0.0496376727445642
5	C	26	50	20120601	15	2162	42.64	0.00765261364191673	-0.0494147926871342
5	C	26	50	20120601	15	2164	42.68	0.00682480373318163	-0.0497491834839573
5	C	26	50	20120601	15	2166	42.72	0.00591779786495365	-0.0502911808317368
5	C	26	50	20120601	15	2168	42.76	0.0052126002720763	-0.0507027876890655
5	C	26	50	20120601	15	2170	42.8	0.0050457937823944	-0.0517056772368223
5	C	26	50	20120601	15	2172	42.84	0.00451638293532003	-0.0515310925725474
5	C	26	50	20120601	15	2174	42.88	0.0040375302231005	-0.0521338303928308
5	C	26	50	20120601	15	2176	42.92	0.0037293730878594	-0.051518364650486
5	C	26	50	20120601	15	2178	42.96	0.00317627416361528	-0.0521397700897928
5	C	26	50	20120601	15	2180	43	0.00251590714066518	-0.0527985814778243
5	C	26	50	20120601	15	2182	43.04	0.00199342594004643	-0.0542468068763724
5	C	26	50	20120601	15	2184	43.08	0.00103586193696360	-0.0541304171001891
5	C	26	50	20120601	15	2186	43.12	0.000315673680325102	-0.0552443224125923
5	C	26	50	20120601	15	2188	43.16	-9.7983786669027e-05	-0.0563089423823468
5	C	26	50	20120601	15	2190	43.2	-0.00101637407407411	-0.056852566075723
5	C	26	50	20120601	15	2192	43.24	-0.00156098771694399	-0.0590081103874921
5	C	26	50	20120601	15	2194	43.28	-0.0020026466124731	-0.0593321067146317
5	C	26	50	20120601	15	2196	43.32	-0.00261266763260274	-0.0610624677188733
5	C	26	50	20120601	15	2198	43.36	-0.00249514648556954	-0.0617230468738578
5	C	26	50	20120601	15	2200	43.4	-0.00288214602691293	-0.0636330130005208
5	C	26	50	20120601	15	2202	43.44	-0.00306684231815886	-0.0645057241898612
5	C	26	50	20120601	15	2204	43.48	-0.00313500741186524	-0.064202799644801
5	C	26	50	20120601	15	2206	43.52	-0.00361216306780993	-0.0665047150602756
5	C	26	50	20120601	15	2208	43.56	-0.00326886272554385	-0.066638994638023
5	C	26	50	20120601	15	2210	43.6	-0.00376023122779039	-0.0687821645811212
5	C	26	50	20120601	15	2212	43.64	-0.00379247529701249	-0.0695939231659234
5	C	26	50	20120601	15	2214	43.68	-0.00386240815767185	-0.0721292545298677
5	C	26	50	20120601	15	2216	43.72	-0.00438184879913148	-0.0733307703724599
5	C	26	50	20120601	15	2218	43.76	-0.00432407817510854	-0.0740093807503647
5	C	26	50	20120601	15	2220	43.8	-0.00488106618664918	-0.076575683391325
5	C	26	50	20120601	15	2222	43.84	-0.00493961462813144	-0.0773841892849337
5	C	26	50	20120601	15	2224	43.88	-0.0051722527591418	-0.078506509168033
5	C	26	50	20120601	15	2226	43.92	-0.00527853090835414	-0.0789715732980194
5	C	26	50	20120601	15	2228	43.96	-0.00596803073068914	-0.0809225516179912
5	C	26	50	20120601	15	2230	44	-0.00574083732189392	-0.0820698323704663
5	C	26	50	20120601	15	2232	44.04	-0.00588812766441506	-0.082782383873868
5	C	26	50	20120601	15	2234	44.08	-0.00636627326985341	-0.0821370782253572
5	C	26	50	20120601	15	2236	44.12	-0.00625030775773882	-0.0838532263832969
5	C	26	50	20120601	15	2238	44.16	-0.0064473784176555	-0.0840416703404831
5	C	26	50	20120601	15	2240	44.2	-0.0063616770757757	-0.0845492315880189
5	C	26	50	20120601	15	2242	44.24	-0.00625419684503535	-0.0847934662702407
5	C	26	50	20120601	15	2244	44.28	-0.00573638254917244	-0.0846519742033253
5	C	26	50	20120601	15	2246	44.32	-0.00618115271453877	-0.0854965425427745
5	C	26	50	20120601	15	2248	44.36	-0.00620979053917682	-0.0858897646237923
5	C	26	50	20120601	15	2250	44.4	-0.00625087344316376	-0.086207184857867
5	C	26	50	20120601	15	2252	44.44	-0.0063435044314992	-0.086866349799289
5	C	26	50	20120601	15	2254	44.48	-0.00625002491502634	-0.0877746991704013
5	C	26	50	20120601	15	2256	44.52	-0.00640855825536837	-0.0891020800200447
5	C	26	50	20120601	15	2258	44.56	-0.00685601542650322	-0.0894301775665152
5	C	26	50	20120601	15	2260	44.6	-0.00679202226280583	-0.0892455519859474
5	C	26	50	20120601	15	2262	44.64	-0.0066171547558184	-0.0893317483025741
5	C	26	50	20120601	15	2264	44.68	-0.00655323230279914	-0.0891470520113281
5	C	26	50	20120601	15	2266	44.72	-0.00603640795642989	-0.0899412036372787
5	C	26	50	20120601	15	2268	44.76	-0.00600260825228916	-0.089114171546003
5	C	26	50	20120601	15	2270	44.8	-0.0060330138438802	-0.0899062725622882
5	C	26	50	20120601	15	2272	44.84	-0.00568030898142434	-0.089268462245658
5	C	26	50	20120601	15	2274	44.88	-0.00582349810461462	-0.0901181924646097
5	C	26	50	20120601	15	2276	44.92	-0.00591004797463185	-0.089754173893655
5	C	26	50	20120601	15	2278	44.96	-0.00592963483247072	-0.089463340874553
5	C	26	50	20120601	15	2280	45	-0.00628721873171675	-0.0896782306253555
5	C	26	50	20120601	15	2282	45.04	-0.0063430801674305	-0.0897835895357523
5	C	26	50	20120601	15	2284	45.08	-0.00663363034382005	-0.090061128947368
5	C	26	50	20120601	15	2286	45.12	-0.00702317546957571	-0.0897134445430586
5	C	26	50	20120601	15	2288	45.16	-0.0074009826227637	-0.0893694370940113
5	C	26	50	20120601	15	2290	45.2	-0.00804063141702503	-0.0897180407371363
5	C	26	50	20120601	15	2292	45.24	-0.0089008975270166	-0.0905326277490632
5	C	26	50	20120601	15	2294	45.28	-0.00894268753778471	-0.0906275921897765
5	C	26	50	20120601	15	2296	45.32	-0.00952392931192006	-0.0909296682066994
5	C	26	50	20120601	15	2298	45.36	-0.0102345716270125	-0.0909834083220696
5	C	26	50	20120601	15	2300	45.4	-0.0105462642961595	-0.090472311540628
5	C	26	50	20120601	15	2302	45.44	-0.0104258440113235	-0.0900100758377663
5	C	26	50	20120601	15	2304	45.48	-0.0107759325786889	-0.089201782076192
5	C	26	50	20120601	15	2306	45.52	-0.0110326830509378	-0.0897147880459428
5	C	26	50	20120601	15	2308	45.56	-0.0114078031983572	-0.0903986310140283
5	C	26	50	20120601	15	2310	45.6	-0.0120988586556108	-0.0889573352619358
5	C	26	50	20120601	15	2312	45.64	-0.0126102382797650	-0.0890263488837796
5	C	26	50	20120601	15	2314	45.68	-0.0133027079505809	-0.0892275207630272
5	C	26	50	20120601	15	2316	45.72	-0.0136728076398540	-0.088725616369741
5	C	26	50	20120601	15	2318	45.76	-0.0142563121556891	-0.0879762246030395
5	C	26	50	20120601	15	2320	45.8	-0.0140957282056817	-0.0879969428317282
5	C	26	50	20120601	15	2322	45.84	-0.0139032537398427	-0.0869176150409251
5	C	26	50	20120601	15	2324	45.88	-0.0145069107989416	-0.0862579551247562
5	C	26	50	20120601	15	2326	45.92	-0.0145803084828288	-0.0862590864956061
5	C	26	50	20120601	15	2328	45.96	-0.0152623836839613	-0.0851139977741526
5	C	26	50	20120601	15	2330	46	-0.0155424686799893	-0.0850980878715758
5	C	26	50	20120601	15	2332	46.04	-0.0162643539929027	-0.0846487215121318
5	C	26	50	20120601	15	2334	46.08	-0.0159161746138464	-0.0839359578766958
5	C	26	50	20120601	15	2336	46.12	-0.0169276201536557	-0.0827294922866353
5	C	26	50	20120601	15	2338	46.16	-0.0175454193483783	-0.0825816362586892
5	C	26	50	20120601	15	2340	46.2	-0.0177339340162427	-0.082036881194463
5	C	26	50	20120601	15	2342	46.24	-0.0188363841987906	-0.081800778240225
5	C	26	50	20120601	15	2344	46.28	-0.0194570825313162	-0.0812082227575905
5	C	26	50	20120601	15	2346	46.32	-0.0199474610840691	-0.0813388253800757
5	C	26	50	20120601	15	2348	46.36	-0.0204847915270927	-0.0805383097930944
5	C	26	50	20120601	15	2350	46.4	-0.0211549166236232	-0.0791475014651786
5	C	26	50	20120601	15	2352	46.44	-0.0216619828964121	-0.0778875078917823
5	C	26	50	20120601	15	2354	46.48	-0.0224165365426162	-0.0783223078515339
5	C	26	50	20120601	15	2356	46.52	-0.0232999957550307	-0.0785378339984395
5	C	26	50	20120601	15	2358	46.56	-0.0238206384780184	-0.0780758811382904
5	C	26	50	20120601	15	2360	46.6	-0.0248042240106488	-0.0763461565301518
5	C	26	50	20120601	15	2362	46.64	-0.0254771775343041	-0.0760961942830024
5	C	26	50	20120601	15	2364	46.68	-0.0265983660465535	-0.0770495156453981
5	C	26	50	20120601	15	2366	46.72	-0.0271448181670544	-0.0759287513972174
5	C	26	50	20120601	15	2368	46.76	-0.0268438735209814	-0.0762295546219342
5	C	26	50	20120601	15	2370	46.8	-0.0277056952658916	-0.0761127405816822
5	C	26	50	20120601	15	2372	46.84	-0.0279938412792251	-0.0756623842727444
5	C	26	50	20120601	15	2374	46.88	-0.0280609457127597	-0.0748245334477165
5	C	26	50	20120601	15	2376	46.92	-0.0287047664370301	-0.0767178118543435
5	C	26	50	20120601	15	2378	46.96	-0.0289553650802826	-0.0755715917620401
5	C	26	50	20120601	15	2380	47	-0.0292819777025127	-0.0756596265562978
5	C	26	50	20120601	15	2382	47.04	-0.0293358592392391	-0.0753131442335164
5	C	26	50	20120601	15	2384	47.08	-0.0300624114569082	-0.0760230087311496
5	C	26	50	20120601	15	2386	47.12	-0.0309444564557603	-0.0748518984801484
5	C	26	50	20120601	15	2388	47.16	-0.031466301260276	-0.074912426820618
5	C	26	50	20120601	15	2390	47.2	-0.0318927573600096	-0.0752207960878934
5	C	26	50	20120601	15	2392	47.24	-0.0322201477996990	-0.0746228665937221
5	C	26	50	20120601	15	2394	47.28	-0.032718375237723	-0.0747239828634318
5	C	26	50	20120601	15	2396	47.32	-0.0326194509990350	-0.0743437715471878
5	C	26	50	20120601	15	2398	47.36	-0.0328584530910761	-0.0735291845352609
5	C	26	50	20120601	15	2400	47.4	-0.0332394422247794	-0.073068575177996
5	C	26	50	20120601	15	2402	47.44	-0.0334758280217301	-0.0724954651318442
5	C	26	50	20120601	15	2404	47.48	-0.0336347856261408	-0.0724444120222426
5	C	26	50	20120601	15	2406	47.52	-0.0338954958963643	-0.0716737363414274
5	C	26	50	20120601	15	2408	47.56	-0.0346569791890241	-0.071402985154911
5	C	26	50	20120601	15	2410	47.6	-0.0348244220748091	-0.0698060552002794
5	C	26	50	20120601	15	2412	47.64	-0.0352843950359709	-0.0699919535730533
5	C	26	50	20120601	15	2414	47.68	-0.0352855971174989	-0.068199225750711
5	C	26	50	20120601	15	2416	47.72	-0.0352630404111791	-0.0668873305395756
5	C	26	50	20120601	15	2418	47.76	-0.0351098810823741	-0.0668074274733015
5	C	26	50	20120601	15	2420	47.8	-0.0352619797510073	-0.0674321563144799
5	C	26	50	20120601	15	2422	47.84	-0.0350096133408018	-0.0660124980298916
5	C	26	50	20120601	15	2424	47.88	-0.0352127651190367	-0.0662163569149077
5	C	26	50	20120601	15	2426	47.92	-0.0346562013715648	-0.0656539948918301
5	C	26	50	20120601	15	2428	47.96	-0.0347515900763468	-0.0661672837042934
5	C	26	50	20120601	15	2430	48	-0.0341361243340021	-0.0655523836473735
5	C	26	50	20120601	15	2432	48.04	-0.0343228712349134	-0.0658405296607071
5	C	26	50	20120601	15	2434	48.08	-0.033882202288878	-0.065317270642629
5	C	26	50	20120601	15	2436	48.12	-0.033469251928665	-0.0652800768259386
5	C	26	50	20120601	15	2438	48.16	-0.0330026321637600	-0.0653993657399248
5	C	26	50	20120601	15	2440	48.2	-0.0323912676407461	-0.0648591361590982
5	C	26	50	20120601	15	2442	48.24	-0.0319133341673422	-0.0652751270784703
5	C	26	50	20120601	15	2444	48.28	-0.031394176368595	-0.0638043449736023
5	C	26	50	20120601	15	2446	48.32	-0.0306738466906003	-0.0637662319180963
5	C	26	50	20120601	15	2448	48.36	-0.0295460113746077	-0.0633630396314638
5	C	26	50	20120601	15	2450	48.4	-0.0294260153538404	-0.0625934953214984
5	C	26	50	20120601	15	2452	48.44	-0.0289388894922809	-0.0617214205282611
5	C	26	50	20120601	15	2454	48.48	-0.0287718708705647	-0.060825091972429
5	C	26	50	20120601	15	2456	48.52	-0.0285397277143011	-0.0606966106702874
5	C	26	50	20120601	15	2458	48.56	-0.0275851335596993	-0.0590136965310634
5	C	26	50	20120601	15	2460	48.6	-0.0272115690471984	-0.0587822604815811
5	C	26	50	20120601	15	2462	48.64	-0.0267609298955483	-0.0580871038049966
5	C	26	50	20120601	15	2464	48.68	-0.0261709199973262	-0.0569601170171415
5	C	26	50	20120601	15	2466	48.72	-0.0253125630756438	-0.0570655466382164
5	C	26	50	20120601	15	2468	48.76	-0.0248453069146358	-0.0560467471878828
5	C	26	50	20120601	15	2470	48.8	-0.0241938494371286	-0.0549636717311393
5	C	26	50	20120601	15	2472	48.84	-0.0237915763893116	-0.0546133003210614
5	C	26	50	20120601	15	2474	48.88	-0.0234246586805539	-0.0535917431542812
5	C	26	50	20120601	15	2476	48.92	-0.0229180873825118	-0.0531053951101811
5	C	26	50	20120601	15	2478	48.96	-0.0228286383746917	-0.0524126425966526
5	C	26	50	20120601	15	2480	49	-0.0224658925959430	-0.0505959438544282
5	C	26	50	20120601	15	2482	49.04	-0.0225153193599480	-0.0498358747753307
5	C	26	50	20120601	15	2484	49.08	-0.0220572555870953	-0.0485253230670796
5	C	26	50	20120601	15	2486	49.12	-0.0215810191699662	-0.0483160901705265
5	C	26	50	20120601	15	2488	49.16	-0.0212782360462621	-0.0476955332593572
5	C	26	50	20120601	15	2490	49.2	-0.0211053484382620	-0.046100088228966
5	C	26	50	20120601	15	2492	49.24	-0.0215494114968472	-0.045375445199606
5	C	26	50	20120601	15	2494	49.28	-0.0214234050684397	-0.0434185978933504
5	C	26	50	20120601	15	2496	49.32	-0.0213857869876806	-0.0431924651447269
5	C	26	50	20120601	15	2498	49.36	-0.0217460578926951	-0.0422291735767165
5	C	26	50	20120601	15	2500	49.4	-0.0220515987328458	-0.0424464674905751
5	C	26	50	20120601	15	2502	49.44	-0.0219393808866716	-0.0412471436790046
5	C	26	50	20120601	15	2504	49.48	-0.0223148545874816	-0.0416665994216044
5	C	26	50	20120601	15	2506	49.52	-0.0222252641583053	-0.0416600233285394
5	C	26	50	20120601	15	2508	49.56	-0.0223066521488198	-0.0398952969347321
5	C	26	50	20120601	15	2510	49.6	-0.0224098190281950	-0.0393391574513289
5	C	26	50	20120601	15	2512	49.64	-0.0224047278593704	-0.0393226111526492
5	C	26	50	20120601	15	2514	49.68	-0.0222496593422562	-0.0386905284009465
5	C	26	50	20120601	15	2516	49.72	-0.0220293955799166	-0.0381615418179408
5	C	26	50	20120601	15	2518	49.76	-0.0216285367456619	-0.0375735825293842
5	C	26	50	20120601	15	2520	49.8	-0.0211176520962547	-0.0364390296989704
5	C	26	50	20120601	15	2522	49.84	-0.0210329407038685	-0.036321367130581
5	C	26	50	20120601	15	2524	49.88	-0.0210662454332624	-0.0359065075820588
5	C	26	50	20120601	15	2526	49.92	-0.0206011813032760	-0.0343341142327343
5	C	26	50	20120601	15	2528	49.96	-0.0203293694565879	-0.0339732069316167
5	C	26	50	20120601	15	2530	50	-0.0197405616398939	-0.0335647113441252
5	C	26	50	20120601	15	2532	50.04	-0.0187965033763317	-0.0324295928282865
5	C	26	50	20120601	15	2534	50.08	-0.0186337273953026	-0.0328870909157142
5	C	26	50	20120601	15	2536	50.12	-0.0174785977575562	-0.0305979034223008
5	C	26	50	20120601	15	2538	50.16	-0.0172818806510301	-0.02971543415938
5	C	26	50	20120601	15	2540	50.2	-0.0169093767987010	-0.0289605269597853
5	C	26	50	20120601	15	2542	50.24	-0.0170963358316468	-0.0287124739009450
5	C	26	50	20120601	15	2544	50.28	-0.0170809916144950	-0.0281505361419361
5	C	26	50	20120601	15	2546	50.32	-0.0170754478973305	-0.0277001374065915
5	C	26	50	20120601	15	2548	50.36	-0.0176919389445080	-0.0265026874279911
5	C	26	50	20120601	15	2550	50.4	-0.0181815255376659	-0.0264874280636531
5	C	26	50	20120601	15	2552	50.44	-0.0182256772850832	-0.0255800403577633
5	C	26	50	20120601	15	2554	50.48	-0.0184356455726888	-0.0248886737735260
5	C	26	50	20120601	15	2556	50.52	-0.0187992610927783	-0.0232791361049857
5	C	26	50	20120601	15	2558	50.56	-0.0188645199776140	-0.0230230998105859
5	C	26	50	20120601	15	2560	50.6	-0.0189242210031496	-0.0227164770970599
5	C	26	50	20120601	15	2562	50.64	-0.0196650002092563	-0.0222745212166827
5	C	26	50	20120601	15	2564	50.68	-0.0201607527735462	-0.0217834355571487
5	C	26	50	20120601	15	2566	50.72	-0.0209526628710004	-0.0207151881296067
5	C	26	50	20120601	15	2568	50.76	-0.0213978926557745	-0.0205508211583199
5	C	26	50	20120601	15	2570	50.8	-0.0215490155170497	-0.0204299624672795
5	C	26	50	20120601	15	2572	50.84	-0.0223803644952246	-0.0190627679703214
5	C	26	50	20120601	15	2574	50.88	-0.0230929761027027	-0.0179977343430999
5	C	26	50	20120601	15	2576	50.92	-0.0239573787873642	-0.0165530798337968
5	C	26	50	20120601	15	2578	50.96	-0.0243206124697919	-0.0170191409843446
5	C	26	50	20120601	15	2580	51	-0.0247488646207497	-0.0153923428392756
5	C	26	50	20120601	15	2582	51.04	-0.0248953842168794	-0.0144207710508575
5	C	26	50	20120601	15	2584	51.08	-0.0252132004307515	-0.0137697661216903
5	C	26	50	20120601	15	2586	51.12	-0.0255732238483926	-0.0136187634685679
5	C	26	50	20120601	15	2588	51.16	-0.0259709431285388	-0.0121561413759548
5	C	26	50	20120601	15	2590	51.2	-0.0259499632703410	-0.0112600037389536
5	C	26	50	20120601	15	2592	51.24	-0.0263754294205810	-0.0103109957279232
5	C	26	50	20120601	15	2594	51.28	-0.0267382317678722	-0.00942111598593553
5	C	26	50	20120601	15	2596	51.32	-0.0267583136004579	-0.00747826939394733
5	C	26	50	20120601	15	2598	51.36	-0.0266330142788316	-0.00607268253430476
5	C	26	50	20120601	15	2600	51.4	-0.0268865827705651	-0.00481686089091745
5	C	26	50	20120601	15	2602	51.44	-0.0269225037950494	-0.00459893058095575
5	C	26	50	20120601	15	2604	51.48	-0.0270744610423264	-0.00376206970542148
5	C	26	50	20120601	15	2606	51.52	-0.0270910780516843	-0.00259555564849803
5	C	26	50	20120601	15	2608	51.56	-0.0270137912805006	-0.00062095996203459
5	C	26	50	20120601	15	2610	51.6	-0.0270313982393521	-3.99303199336096e-05
5	C	26	50	20120601	15	2612	51.64	-0.0272186401150103	0.0012928245412468
5	C	26	50	20120601	15	2614	51.68	-0.0273768906126399	0.00194053435281368
5	C	26	50	20120601	15	2616	51.72	-0.0273523540073327	0.00405400581110215
5	C	26	50	20120601	15	2618	51.76	-0.0278395505795702	0.00543399540526581
5	C	26	50	20120601	15	2620	51.8	-0.0276235294579177	0.00600300423208663
5	C	26	50	20120601	15	2622	51.84	-0.0275894469110645	0.00809844446745485
5	C	26	50	20120601	15	2624	51.88	-0.0277389292846074	0.00884656344195021
5	C	26	50	20120601	15	2626	51.92	-0.0280459550489986	0.0101040821416124
5	C	26	50	20120601	15	2628	51.96	-0.0281199891289888	0.0101885814019641
5	C	26	50	20120601	15	2630	52	-0.0280967960265659	0.0125637530799698
5	C	26	50	20120601	15	2632	52.04	-0.0281279087249381	0.0128740315355544
5	C	26	50	20120601	15	2634	52.08	-0.0287365155315053	0.0139541371438169
5	C	26	50	20120601	15	2636	52.12	-0.0287179893338383	0.0152553550425564
5	C	26	50	20120601	15	2638	52.16	-0.0288542488105729	0.0161486430392294
5	C	26	50	20120601	15	2640	52.2	-0.0290669465303538	0.0160663358098992
5	C	26	50	20120601	15	2642	52.24	-0.0295509611220760	0.0169234199393755
5	C	26	50	20120601	15	2644	52.28	-0.0304302484044815	0.0178349512910030
5	C	26	50	20120601	15	2646	52.32	-0.0307637906731672	0.0179572100534702
5	C	26	50	20120601	15	2648	52.36	-0.0311845899186513	0.0181957171707644
5	C	26	50	20120601	15	2650	52.4	-0.0319087379732644	0.0190204158096623
5	C	26	50	20120601	15	2652	52.44	-0.0327393763091243	0.0187584327472327
5	C	26	50	20120601	15	2654	52.48	-0.0331989250062174	0.0193659081829500
5	C	26	50	20120601	15	2656	52.52	-0.0338642417766358	0.0190508921119314
5	C	26	50	20120601	15	2658	52.56	-0.0345502767757430	0.0194782674504806
5	C	26	50	20120601	15	2660	52.6	-0.0354862740219997	0.0208474383108921
5	C	26	50	20120601	15	2662	52.64	-0.0361145383970839	0.0202439226731494
5	C	26	50	20120601	15	2664	52.68	-0.0365765619679112	0.0210353165826534
5	C	26	50	20120601	15	2666	52.72	-0.0365320849513746	0.0223573941314378
5	C	26	50	20120601	15	2668	52.76	-0.0365542173936257	0.0229470504762693
5	C	26	50	20120601	15	2670	52.8	-0.036133064594751	0.0232569046677853
5	C	26	50	20120601	15	2672	52.84	-0.0360574748798421	0.0229612633225711
5	C	26	50	20120601	15	2674	52.88	-0.0360677279281694	0.0232389441555431
5	C	26	50	20120601	15	2676	52.92	-0.0357370847972865	0.0240994931082471
5	C	26	50	20120601	15	2678	52.96	-0.0356914056992219	0.0249118173784742
5	C	26	50	20120601	15	2680	53	-0.0355091418553032	0.0253337904212151
5	C	26	50	20120601	15	2682	53.04	-0.0352408372582498	0.0278249558956066
5	C	26	50	20120601	15	2684	53.08	-0.0349185450584528	0.0280974677780081
5	C	26	50	20120601	15	2686	53.12	-0.0345557497822294	0.0285920677582446
5	C	26	50	20120601	15	2688	53.16	-0.0341603780965968	0.0296652720043227
5	C	26	50	20120601	15	2690	53.2	-0.0343839581897401	0.0300227922639584
5	C	26	50	20120601	15	2692	53.24	-0.0336338098187828	0.0314135793786708
5	C	26	50	20120601	15	2694	53.28	-0.0332679739834003	0.0315831223715959
5	C	26	50	20120601	15	2696	53.32	-0.0329480930177271	0.0320633751552422
5	C	26	50	20120601	15	2698	53.36	-0.0326541770130591	0.031710571297837
5	C	26	50	20120601	15	2700	53.4	-0.0324528566413875	0.0339940382973905
5	C	26	50	20120601	15	2702	53.44	-0.0323399458305676	0.0342637853922775
5	C	26	50	20120601	15	2704	53.48	-0.0314597357738127	0.0353398640274211
5	C	26	50	20120601	15	2706	53.52	-0.0312279638486093	0.0366854705543496
5	C	26	50	20120601	15	2708	53.56	-0.0308558913314167	0.0377186879119516
5	C	26	50	20120601	15	2710	53.6	-0.0309602178659130	0.0371504993289969
5	C	26	50	20120601	15	2712	53.64	-0.0302675077787914	0.0392496448038986
5	C	26	50	20120601	15	2714	53.68	-0.0301371455726118	0.0398789415548833
5	C	26	50	20120601	15	2716	53.72	-0.0299594496384997	0.040516964003548
5	C	26	50	20120601	15	2718	53.76	-0.0296903884371904	0.0417390637245405
5	C	26	50	20120601	15	2720	53.8	-0.0296133208691088	0.0426175661184189
5	C	26	50	20120601	15	2722	53.84	-0.0291461142055755	0.0441824853490662
5	C	26	50	20120601	15	2724	53.88	-0.0286378953487333	0.044826892971965
5	C	26	50	20120601	15	2726	53.92	-0.0281998639109916	0.0453540198641361
5	C	26	50	20120601	15	2728	53.96	-0.0282807145003525	0.046624591754979
5	C	26	50	20120601	15	2730	54	-0.0278239942303841	0.0474359967863905
5	C	26	50	20120601	15	2732	54.04	-0.0279241205506001	0.0486288859262522
5	C	26	50	20120601	15	2734	54.08	-0.0282317120004163	0.048745558545148
5	C	26	50	20120601	15	2736	54.12	-0.0281257874045945	0.049124567779864
5	C	26	50	20120601	15	2738	54.16	-0.0283405357340409	0.0496295127323093
5	C	26	50	20120601	15	2740	54.2	-0.0285401519783698	0.0504390792860898
5	C	26	50	20120601	15	2742	54.24	-0.0285595974148525	0.0507548024638896
5	C	26	50	20120601	15	2744	54.28	-0.0288961802426973	0.051129286215206
5	C	26	50	20120601	15	2746	54.32	-0.0289912153940887	0.05282535254056
5	C	26	50	20120601	15	2748	54.36	-0.0292353086549543	0.0533815627346414
5	C	26	50	20120601	15	2750	54.4	-0.0299590324454988	0.0543188327731041
5	C	26	50	20120601	15	2752	54.44	-0.0302323999271055	0.0540327373694361
5	C	26	50	20120601	15	2754	54.48	-0.0307833068203279	0.0554965191171703
5	C	26	50	20120601	15	2756	54.52	-0.0313424161522121	0.0555525926849184
5	C	26	50	20120601	15	2758	54.56	-0.0314356128259725	0.0555619264944301
5	C	26	50	20120601	15	2760	54.6	-0.0319223851341413	0.0567119649633519
5	C	26	50	20120601	15	2762	54.64	-0.032317304271434	0.0567985855440473
5	C	26	50	20120601	15	2764	54.68	-0.0321909442896360	0.0564704172868986
5	C	26	50	20120601	15	2766	54.72	-0.0320251277494477	0.0565045705444299
5	C	26	50	20120601	15	2768	54.76	-0.0313706297127815	0.0565146114607227
5	C	26	50	20120601	15	2770	54.8	-0.0310682708531461	0.0568506286031426
5	C	26	50	20120601	15	2772	54.84	-0.0310098638330201	0.0569593816260891
5	C	26	50	20120601	15	2774	54.88	-0.0307800541291345	0.0570624777947861
5	C	26	50	20120601	15	2776	54.92	-0.03046037115336	0.0579288957337739
5	C	26	50	20120601	15	2778	54.96	-0.0300918978096837	0.0581997883416465
5	C	26	50	20120601	15	2780	55	-0.0295738006711083	0.0596491451110446
5	C	26	50	20120601	15	2782	55.04	-0.0294644112520588	0.0602822178122409
5	C	26	50	20120601	15	2784	55.08	-0.0294376119050518	0.0602368922675668
5	C	26	50	20120601	15	2786	55.12	-0.0289142821762956	0.0614547422768044
5	C	26	50	20120601	15	2788	55.16	-0.0289145650190081	0.0617904765765118
5	C	26	50	20120601	15	2790	55.2	-0.0281566879709324	0.0642372074607735
5	C	26	50	20120601	15	2792	55.24	-0.0277748503090916	0.0646637342711852
5	C	26	50	20120601	15	2794	55.28	-0.0272935934338161	0.0653630628777787
5	C	26	50	20120601	15	2796	55.32	-0.0274371361103969	0.0655726493277224
5	C	26	50	20120601	15	2798	55.36	-0.0271285547110871	0.0662347841176255
5	C	26	50	20120601	15	2800	55.4	-0.0269857898519656	0.0670248345242452
5	C	26	50	20120601	15	2802	55.44	-0.0264052551846114	0.068328032321972
5	C	26	50	20120601	15	2804	55.48	-0.0259146644998242	0.069305395314928
5	C	26	50	20120601	15	2806	55.52	-0.0255482417658133	0.0698904554656818
5	C	26	50	20120601	15	2808	55.56	-0.0255796373068980	0.070533074108424
5	C	26	50	20120601	15	2810	55.6	-0.0251410189705280	0.0725131852277808
5	C	26	50	20120601	15	2812	55.64	-0.0246721364639232	0.0726172006352934
5	C	26	50	20120601	15	2814	55.68	-0.0245531303926495	0.0744474051170385
5	C	26	50	20120601	15	2816	55.72	-0.0243181588092612	0.0748020191678036
5	C	26	50	20120601	15	2818	55.76	-0.023909238957701	0.076583574703003
5	C	26	50	20120601	15	2820	55.8	-0.0233905761337007	0.0773125310837283
5	C	26	50	20120601	15	2822	55.84	-0.0234585290953727	0.0783132993111416
5	C	26	50	20120601	15	2824	55.88	-0.0235554027243953	0.0789864649668312
5	C	26	50	20120601	15	2826	55.92	-0.0237905864398179	0.0791334017559618
5	C	26	50	20120601	15	2828	55.96	-0.0239573222188217	0.0794909149445297
5	C	26	50	20120601	15	2830	56	-0.0240611254942999	0.0796056076644382
5	C	26	50	20120601	15	2832	56.04	-0.0244166587838805	0.0814508735206226
5	C	26	50	20120601	15	2834	56.08	-0.0246265987872148	0.0816577022541196
5	C	26	50	20120601	15	2836	56.12	-0.0251586966400577	0.0823821331514453
5	C	26	50	20120601	15	2838	56.16	-0.0251400290210343	0.0844198734734686
5	C	26	50	20120601	15	2840	56.2	-0.0253207655143056	0.0843880536683153
5	C	26	50	20120601	15	2842	56.24	-0.0257511107013357	0.0851329199516172
5	C	26	50	20120601	15	2844	56.28	-0.0260449842795969	0.0856629671947946
5	C	26	50	20120601	15	2846	56.32	-0.0260929261193613	0.0871353049345812
5	C	26	50	20120601	15	2848	56.36	-0.0265029773417714	0.0876553819721439
5	C	26	50	20120601	15	2850	56.4	-0.0265965275689224	0.0889237194055582
5	C	26	50	20120601	15	2852	56.44	-0.0270375500683484	0.0888870205636147
5	C	26	50	20120601	15	2854	56.48	-0.0272858152592230	0.0891258105236214
5	C	26	50	20120601	15	2856	56.52	-0.0278933614056185	0.089815663899347
5	C	26	50	20120601	15	2858	56.56	-0.0280035286421274	0.0897517414463277
5	C	26	50	20120601	15	2860	56.6	-0.0285369699978545	0.0912738595035098
5	C	26	50	20120601	15	2862	56.64	-0.0286647441932149	0.091148206628493
5	C	26	50	20120601	15	2864	56.68	-0.0288164893084575	0.0925028817998902
5	C	26	50	20120601	15	2866	56.72	-0.0288548852066760	0.0922677687951457
5	C	26	50	20120601	15	2868	56.76	-0.0291991754984357	0.0931347524195585
5	C	26	50	20120601	15	2870	56.8	-0.0297857205734299	0.0941943519311665
5	C	26	50	20120601	15	2872	56.84	-0.0301557495520249	0.0951597648195205
5	C	26	50	20120601	15	2874	56.88	-0.0304293291656659	0.095902580493157
5	C	26	50	20120601	15	2876	56.92	-0.0305912566185577	0.0966364159106724
5	C	26	50	20120601	15	2878	56.96	-0.0307224249264678	0.0973121978614524
5	C	26	50	20120601	15	2880	57	-0.0307736194574257	0.097758382240381
5	C	26	50	20120601	15	2882	57.04	-0.0307986510374797	0.0987313611712938
5	C	26	50	20120601	15	2884	57.08	-0.030907899035173	0.099257095063106
5	C	26	50	20120601	15	2886	57.12	-0.0310913932448909	0.100382879769433
5	C	26	50	20120601	15	2888	57.16	-0.0311187582773228	0.101683885536138
5	C	26	50	20120601	15	2890	57.2	-0.0312806150195364	0.102576890690099
5	C	26	50	20120601	15	2892	57.24	-0.0315118389369844	0.103324019715101
5	C	26	50	20120601	15	2894	57.28	-0.0317364160506893	0.103189245162606
5	C	26	50	20120601	15	2896	57.32	-0.0321413053935967	0.104096604584225
5	C	26	50	20120601	15	2898	57.36	-0.0322059349533971	0.105266017778952
5	C	26	50	20120601	15	2900	57.4	-0.0324957780230055	0.105288433063915
5	C	26	50	20120601	15	2902	57.44	-0.0329312143788602	0.107641118746279
5	C	26	50	20120601	15	2904	57.48	-0.0334377149662241	0.108637927175718
5	C	26	50	20120601	15	2906	57.52	-0.0338713835551258	0.109196329400821
5	C	26	50	20120601	15	2908	57.56	-0.0341902180027628	0.109861929013952
5	C	26	50	20120601	15	2910	57.6	-0.0343691867290811	0.111553257723872
5	C	26	50	20120601	15	2912	57.64	-0.0348135326303788	0.112356248184587
5	C	26	50	20120601	15	2914	57.68	-0.0352479790367398	0.113280861011667
5	C	26	50	20120601	15	2916	57.72	-0.0356069064388701	0.114768896521996
5	C	26	50	20120601	15	2918	57.76	-0.0356911228565094	0.115408757448291
5	C	26	50	20120601	15	2920	57.8	-0.035633069389774	0.116585453842864
5	C	26	50	20120601	15	2922	57.84	-0.0354886781850557	0.117903642304352
5	C	26	50	20120601	15	2924	57.88	-0.0356127047144758	0.118447124576372
5	C	26	50	20120601	15	2926	57.92	-0.0353843799348307	0.118603324464336
5	C	26	50	20120601	15	2928	57.96	-0.0351014665116779	0.119481621797248
5	C	26	50	20120601	15	2930	58	-0.0353071638743251	0.120470934894806
5	C	26	50	20120601	15	2932	58.04	-0.0349439938315077	0.120900572975055
5	C	26	50	20120601	15	2934	58.08	-0.0346361195389791	0.121171677714962
5	C	26	50	20120601	15	2936	58.12	-0.0341248106255031	0.122043611086843
5	C	26	50	20120601	15	2938	58.16	-0.0338937281294113	0.122218125040440
5	C	26	50	20120601	15	2940	58.2	-0.0335253254964131	0.122438035249389
5	C	26	50	20120601	15	2942	58.24	-0.0330792825388406	0.122294351151452
5	C	26	50	20120601	15	2944	58.28	-0.0326946164498752	0.122878421352712
5	C	26	50	20120601	15	2946	58.32	-0.0318809486767638	0.123774113512441
5	C	26	50	20120601	15	2948	58.36	-0.0311476789446733	0.125734920616671
5	C	26	50	20120601	15	2950	58.4	-0.0303445470626017	0.126512596654620
5	C	26	50	20120601	15	2952	58.44	-0.0299919836215020	0.127880565433503
5	C	26	50	20120601	15	2954	58.48	-0.0290747954156250	0.128538952557466
5	C	26	50	20120601	15	2956	58.52	-0.0283432227398094	0.129802269532734
5	C	26	50	20120601	15	2958	58.56	-0.0275613747718514	0.130663313460185
5	C	26	50	20120601	15	2960	58.6	-0.0270523993107533	0.131578168213684
5	C	26	50	20120601	15	2962	58.64	-0.0262883704336813	0.132906468302143
5	C	26	50	20120601	15	2964	58.68	-0.0251637170982041	0.133741207857334
5	C	26	50	20120601	15	2966	58.72	-0.0246654189495019	0.134392241070772
5	C	26	50	20120601	15	2968	58.76	-0.0239356847513174	0.135199757014887
5	C	26	50	20120601	15	2970	58.8	-0.0230227391861274	0.136901833747881
5	C	26	50	20120601	15	2972	58.84	-0.0223579881011340	0.138102571773014
5	C	26	50	20120601	15	2974	58.88	-0.0216822061503540	0.138706228832113
5	C	26	50	20120601	15	2976	58.92	-0.0210260817680910	0.140230680341673
5	C	26	50	20120601	15	2978	58.96	-0.0199683207341140	0.141308240365524
5	C	26	50	20120601	15	2980	59	-0.0190833765974591	0.141794376277589
5	C	26	50	20120601	15	2982	59.04	-0.0181780677855059	0.142266935739456
5	C	26	50	20120601	15	2984	59.08	-0.0174537783095366	0.143299523772023
5	C	26	50	20120601	15	2986	59.12	-0.0163562778744569	0.144073169301319
5	C	26	50	20120601	15	2988	59.16	-0.0155996736185873	0.144655825289017
5	C	26	50	20120601	15	2990	59.2	-0.0151907537670271	0.144991206035334
5	C	26	50	20120601	15	2992	59.24	-0.0142926574442421	0.145347658563730
5	C	26	50	20120601	15	2994	59.28	-0.0136994655655047	0.145257785291841
5	C	26	50	20120601	15	2996	59.32	-0.0129761660390290	0.145822692899331
5	C	26	50	20120601	15	2998	59.36	-0.0120419365597253	0.146181337458749
5	C	26	50	20120601	15	3000	59.4	-0.0116929793632097	0.146404429648213
5	C	26	50	20120601	15	3002	59.44	-0.0112378147281600	0.147027885697185
5	C	26	50	20120601	15	3004	59.48	-0.0101463954113985	0.148321537553366
5	C	26	50	20120601	15	3006	59.52	-0.00932770718014076	0.149086485669254
5	C	26	50	20120601	15	3008	59.56	-0.00838202257098187	0.149404259456719
5	C	26	50	20120601	15	3010	59.6	-0.00750372523807006	0.149865363788731
5	C	26	50	20120601	15	3012	59.64	-0.0064045277467156	0.149611158900894
5	C	26	50	20120601	15	3014	59.68	-0.00601625541316607	0.150420866876031
5	C	26	50	20120601	15	3016	59.72	-0.00519254672376184	0.150858495262907
5	C	26	50	20120601	15	3018	59.76	-0.00426835816075103	0.151136388227913
5	C	26	50	20120601	15	3020	59.8	-0.00326214521112257	0.151953096560184
5	C	26	50	20120601	15	3022	59.84	-0.00245604348056990	0.151606614237403
5	C	26	50	20120601	15	3024	59.88	-0.00221986981565360	0.151824403126008
5	C	26	50	20120601	15	3026	59.92	-0.00210319719675782	0.152113609799513
5	C	26	50	20120601	15	3028	59.96	-0.00167398338057758	0.151760763515701
5	C	26	50	20120601	15	3030	60	-0.00168176155517062	0.151458828920135
5	C	26	50	20120601	15	3032	60.04	-0.00142083915291280	0.151217705507750
5	C	26	50	20120601	15	3034	60.08	-0.00101920250119884	0.151757935088576
5	C	26	50	20120601	15	3036	60.12	-0.000655749615668957	0.151705609186769
5	C	26	50	20120601	15	3038	60.16	0.000175100852225233	0.151081233898981
5	C	26	50	20120601	15	3040	60.2	0.000224598326908285	0.151252353740028
5	C	26	50	20120601	15	3042	60.24	0.000638962900683605	0.151321650204584
5	C	26	50	20120601	15	3044	60.28	0.00114242292888845	0.150415139311103
5	C	26	50	20120601	15	3046	60.32	0.00114313003566962	0.150509184513001
5	C	26	50	20120601	15	3048	60.36	0.00188276372879075	0.150400290068698
5	C	26	50	20120601	15	3050	60.4	0.00214297902426740	0.149930771165990
5	C	26	50	20120601	15	3052	60.44	0.00271219998312259	0.149266797898456
5	C	26	50	20120601	15	3054	60.48	0.00360739716810474	0.148995268894481
5	C	26	50	20120601	15	3056	60.52	0.00440805417644229	0.148971015131886
5	C	26	50	20120601	15	3058	60.56	0.00544537982444292	0.148092081402871
5	C	26	50	20120601	15	3060	60.6	0.00634276904044677	0.148671131145985
5	C	26	50	20120601	15	3062	60.64	0.00737719555064458	0.148093495616433
5	C	26	50	20120601	15	3064	60.68	0.00803692617749162	0.148140871770773
5	C	26	50	20120601	15	3066	60.72	0.0093475485964209	0.147899394804998
5	C	26	50	20120601	15	3068	60.76	0.0096603019257397	0.148207481229561
5	C	26	50	20120601	15	3070	60.8	0.00978842967449072	0.147957731114446
5	C	26	50	20120601	15	3072	60.84	0.0096613625859115	0.148246018549135
5	C	26	50	20120601	15	3074	60.88	0.00975668058001543	0.148166256904218
5	C	26	50	20120601	15	3076	60.92	0.00950586980472857	0.148467979367750
5	C	26	50	20120601	15	3078	60.96	0.00961186511122844	0.148839988245332
5	C	26	50	20120601	15	3080	61	0.00941408734453056	0.148646028855253
5	C	26	50	20120601	15	3082	61.04	0.00945460456309254	0.148488131911014
5	C	26	50	20120601	15	3084	61.08	0.00900714739195769	0.148532538216872
5	C	26	50	20120601	15	3086	61.12	0.00911915310609765	0.149226634233285
5	C	26	50	20120601	15	3088	61.16	0.0086376133881096	0.149662919117277
5	C	26	50	20120601	15	3090	61.2	0.00849194939118517	0.148978439753088
5	C	26	50	20120601	15	3092	61.24	0.00817346849693875	0.149773510617855
5	C	26	50	20120601	15	3094	61.28	0.00806209917890187	0.150326114567352
5	C	26	50	20120601	15	3096	61.32	0.00822699648027457	0.151759278591461
5	C	26	50	20120601	15	3098	61.36	0.00804385582394726	0.152493962537114
5	C	26	50	20120601	15	3100	61.4	0.008323799398619	0.153024363333682
5	C	26	50	20120601	15	3102	61.44	0.0084029953581119	0.153937945294975
5	C	26	50	20120601	15	3104	61.48	0.00807348359807897	0.154707277472906
5	C	26	50	20120601	15	3106	61.52	0.00836339737836546	0.155560048251017
5	C	26	50	20120601	15	3108	61.56	0.00794973991137134	0.155748845761593
5	C	26	50	20120601	15	3110	61.6	0.00784013836028743	0.157030830355885
5	C	26	50	20120601	15	3112	61.64	0.00801337952167812	0.157010324259230
5	C	26	50	20120601	15	3114	61.68	0.00814490138297882	0.157740058457415
5	C	26	50	20120601	15	3116	61.72	0.0081399516355105	0.158812739444475
5	C	26	50	20120601	15	3118	61.76	0.0081406587422917	0.158623941933898
5	C	26	50	20120601	15	3120	61.8	0.0084029953581119	0.158732129271419
5	C	26	50	20120601	15	3122	61.84	0.00850906137528988	0.158732129271419
5	C	26	50	20120601	15	3124	61.88	0.00884069445566639	0.159500754342569
5	C	26	50	20120601	15	3126	61.92	0.00936819611443155	0.159731271153236
5	C	26	50	20120601	15	3128	61.96	0.00940072302636612	0.159574293447813
5	C	26	50	20120601	15	3130	62	0.0093342549889346	0.160149878367698
5	C	26	50	20120601	15	3132	62.04	0.00915889250720033	0.160026841787772
5	C	26	50	20120601	15	3134	62.08	0.00892342594906522	0.159149322272319
5	C	26	50	20120601	15	3136	62.12	0.00849209081254142	0.159526917293473
5	C	26	50	20120601	15	3138	62.16	0.00790094954346946	0.159385495937236
5	C	26	50	20120601	15	3140	62.2	0.00786417999084775	0.159163464407943
5	C	26	50	20120601	15	3142	62.24	0.00759689362755925	0.159166292835068
5	C	26	50	20120601	15	3144	62.28	0.00748799918325652	0.159160635980818
5	C	26	50	20120601	15	3146	62.32	0.00730697984727276	0.159327513181178
5	C	26	50	20120601	15	3148	62.36	0.00689968634130932	0.158712330281546
5	C	26	50	20120601	15	3150	62.4	0.00683604673100251	0.159005072488957
5	C	26	50	20120601	15	3152	62.44	0.00649734258281417	0.158789404920695
5	C	26	50	20120601	15	3154	62.48	0.00620530748218411	0.158841023715722
5	C	26	50	20120601	15	3156	62.52	0.0057859931609405	0.158276045397554
5	C	26	50	20120601	15	3158	62.56	0.00566861343526353	0.158520704343845
5	C	26	50	20120601	15	3160	62.6	0.00545718850768874	0.158249882446650
5	C	26	50	20120601	15	3162	62.64	0.00518848793083786	0.157681368594576
5	C	26	50	20120601	15	3164	62.68	0.00450542278021166	0.157323572563296
5	C	26	50	20120601	15	3166	62.72	0.00421268057280042	0.158005223500360
5	C	26	50	20120601	15	3168	62.76	0.00351264485942574	0.157544189879026
5	C	26	50	20120601	15	3170	62.8	0.00285644976648461	0.157210435478306
5	C	26	50	20120601	15	3172	62.84	0.00184599417616905	0.157226698934273
5	C	26	50	20120601	15	3174	62.88	0.00114313003566962	0.157816425989783
5	C	26	50	20120601	15	3176	62.92	0.000634013153215305	0.157373777144760
5	C	26	50	20120601	15	3178	62.96	-0.000445031794875358	0.156511106871712
5	C	26	50	20120601	15	3180	63	-0.00123981981692904	0.156861831835181
5	C	26	50	20120601	15	3182	63.04	-0.00253594654684399	0.156609394714297
5	C	26	50	20120601	15	3184	63.08	-0.00370267273580179	0.156774857701095
5	C	26	50	20120601	15	3186	63.12	-0.00466716638534024	0.156929006979394
5	C	26	50	20120601	15	3188	63.16	-0.00561610368569257	0.156500500269995
5	C	26	50	20120601	15	3190	63.2	-0.00654594910295287	0.156529491648023
5	C	26	50	20120601	15	3192	63.24	-0.00742488283196776	0.157439538075410
5	C	26	50	20120601	15	3194	63.28	-0.00831088762879452	0.156359786020538
5	C	26	50	20120601	15	3196	63.32	-0.00890344311142885	0.156598788112580
5	C	26	50	20120601	15	3198	63.36	-0.00885111720962103	0.156965069425234
5	C	26	50	20120601	15	3200	63.4	-0.00949104884659488	0.157374484251541
5	C	26	50	20120601	15	3202	63.44	-0.00974065754035373	0.157618436091051
5	C	26	50	20120601	15	3204	63.48	-0.0100828972224480	0.157696217836981
5	C	26	50	20120601	15	3206	63.52	-0.0105276673878143	0.158333321046830
5	C	26	50	20120601	15	3208	63.56	-0.0109901152227103	0.158655761739051
5	C	26	50	20120601	15	3210	63.6	-0.0117205565276760	0.158773848571509
5	C	26	50	20120601	15	3212	63.64	-0.0127020207399629	0.158681924689955
5	C	26	50	20120601	15	3214	63.68	-0.0132026523410430	0.158983152178741
5	C	26	50	20120601	15	3216	63.72	-0.0137520743100250	0.159228518231812
5	C	26	50	20120601	15	3218	63.76	-0.0145583881726120	0.158830912088751
5	C	26	50	20120601	15	3220	63.8	-0.0151137498385559	0.159586526395127
5	C	26	50	20120601	15	3222	63.84	-0.0152912336406337	0.159563191871348
5	C	26	50	20120601	15	3224	63.88	-0.0157173361869767	0.159725402166952
5	C	26	50	20120601	15	3226	63.92	-0.0166440703343998	0.160043175954417
5	C	26	50	20120601	15	3228	63.96	-0.0171015684218275	0.160691592872765
5	C	26	50	20120601	15	3230	64	-0.0174109276385966	0.160489713886737
5	C	26	50	20120601	15	3232	64.04	-0.0179158018803638	0.161128938416929
5	C	26	50	20120601	15	3234	64.08	-0.0187694211866122	0.161255369109405
5	C	26	50	20120601	15	3236	64.12	-0.0192426877552604	0.161438297633698
5	C	26	50	20120601	15	3238	64.16	-0.0197514510843241	0.161614013668823
5	C	26	50	20120601	15	3240	64.2	-0.0201552797670598	0.161887593282464
5	C	26	50	20120601	15	3242	64.24	-0.0206083230817659	0.161812144988912
5	C	26	50	20120601	15	3244	64.28	-0.0211284001193287	0.161741787864184
5	C	26	50	20120601	15	3246	64.32	-0.0218850750858764	0.161819498899436
5	C	26	50	20120601	15	3248	64.36	-0.0226955608784724	0.161296098460002
5	C	26	50	20120601	15	3250	64.4	-0.0231244918519402	0.161001517774959
5	C	26	50	20120601	15	3252	64.44	-0.0236969655019888	0.160916947803930
5	C	26	50	20120601	15	3254	64.48	-0.0238559938170777	0.160890855563704
5	C	26	50	20120601	15	3256	64.52	-0.0240881369733412	0.161391275032749
5	C	26	50	20120601	15	3258	64.56	-0.0245640198370797	0.161486734448210
5	C	26	50	20120601	15	3260	64.6	-0.0251311194755914	0.161165707969551
5	C	26	50	20120601	15	3262	64.64	-0.0253899912681838	0.161527675930840
5	C	26	50	20120601	15	3264	64.68	-0.0259467671476901	0.162315817149151
5	C	26	50	20120601	15	3266	64.72	-0.0268092252887033	0.162629984692032
5	C	26	50	20120601	15	3268	64.76	-0.0270153469154192	0.162350323960073
5	C	26	50	20120601	15	3270	64.8	-0.0275614454825296	0.162768719042501
5	C	26	50	20120601	15	3272	64.84	-0.0278391970261796	0.162612589865215
5	C	26	50	20120601	15	3274	64.88	-0.0283592740637423	0.163041450128005
5	C	26	50	20120601	15	3276	64.92	-0.0289434856863586	0.163599923063786
5	C	26	50	20120601	15	3278	64.96	-0.0294388846972579	0.164623389418875
5	C	26	50	20120601	15	3280	65	-0.0297889025539453	0.164830571705763
5	C	26	50	20120601	15	3282	65.04	-0.0303472340683702	0.165414924749735
5	C	26	50	20120601	15	3284	65.08	-0.0307539618889087	0.165474887404780
5	C	26	50	20120601	15	3286	65.12	-0.0315488913323186	0.166261048724103
5	C	26	50	20120601	15	3288	65.16	-0.032195116219645	0.166034845264802
5	C	26	50	20120601	15	3290	65.2	-0.0329928033795015	0.166163467988299
5	C	26	50	20120601	15	3292	65.24	-0.0337795303842497	0.167359468397998
5	C	26	50	20120601	15	3294	65.28	-0.0342733737602304	0.167602430288014
5	C	26	50	20120601	15	3296	65.32	-0.0350496355846169	0.167765206269043
5	C	26	50	20120601	15	3298	65.36	-0.0358526967560105	0.168250493652971
5	C	26	50	20120601	15	3300	65.4	-0.0366038562896650	0.168291293714246
5	C	26	50	20120601	15	3302	65.44	-0.0370313730495704	0.169043231065360
5	C	26	50	20120601	15	3304	65.48	-0.0378897299712527	0.169290789149453
5	C	26	50	20120601	15	3306	65.52	-0.0387574914131248	0.169357822872310
5	C	26	50	20120601	15	3308	65.56	-0.0395688964445364	0.169641019138175
5	C	26	50	20120601	15	3310	65.6	-0.0401789881753442	0.170111386569020
5	C	26	50	20120601	15	3312	65.64	-0.0411516135528663	0.170360641709388
5	C	26	50	20120601	15	3314	65.68	-0.041711076438141	0.171047100972564
5	C	26	50	20120601	15	3316	65.72	-0.0424521950555027	0.171076728746696
5	C	26	50	20120601	15	3318	65.76	-0.042441659164463	0.170856747827069
5	C	26	50	20120601	15	3320	65.8	-0.0429731206212028	0.171306750582616
5	C	26	50	20120601	15	3322	65.84	-0.0435032385750584	0.171929216682094
5	C	26	50	20120601	15	3324	65.88	-0.04380573885605	0.172452617121529
5	C	26	50	20120601	15	3326	65.92	-0.0442471149088666	0.172855526565449
5	C	26	50	20120601	15	3328	65.96	-0.0445868797172268	0.172907498913866
5	C	26	50	20120601	15	3330	66	-0.0446629644068824	0.173258506720047
5	C	26	50	20120601	15	3332	66.04	-0.0449069162463918	0.173757017000784
5	C	26	50	20120601	15	3334	66.08	-0.0450955723356124	0.174368805787866
5	C	26	50	20120601	15	3336	66.12	-0.0454884408632396	0.174922046133467
5	C	26	50	20120601	15	3338	66.16	-0.0457191698059408	0.174612121231272
5	C	26	50	20120601	15	3340	66.2	-0.045999396223325	0.175101226991819
5	C	26	50	20120601	15	3342	66.24	-0.0463006237121105	0.175275175259991
5	C	26	50	20120601	15	3344	66.28	-0.0462819560930871	0.175651638910295
5	C	26	50	20120601	15	3346	66.32	-0.0465050482825515	0.176551432289355
5	C	26	50	20120601	15	3348	66.36	-0.046660894617125	0.176256993025669
5	C	26	50	20120601	15	3350	66.4	-0.04682833750291	0.176800899561757
5	C	26	50	20120601	15	3352	66.44	-0.0471088467630067	0.177322249391526
5	C	26	50	20120601	15	3354	66.48	-0.0473694156118739	0.177583525347175
5	C	26	50	20120601	15	3356	66.52	-0.0473865983066568	0.178124957009529
5	C	26	50	20120601	15	3358	66.56	-0.047374860334089	0.178538331633811
5	C	26	50	20120601	15	3360	66.6	-0.0472778452837103	0.178990314288345
5	C	26	50	20120601	15	3362	66.64	-0.0476269439015821	0.179339837170286
5	C	26	50	20120601	15	3364	66.68	-0.0475053922458961	0.179749888392696
5	C	26	50	20120601	15	3366	66.72	-0.0474912501102724	0.180936413571527
5	C	26	50	20120601	15	3368	66.76	-0.0477819417080182	0.181229792175041
5	C	26	50	20120601	15	3370	66.8	-0.0477678702830725	0.181154768145557
5	C	26	50	20120601	15	3372	66.84	-0.0479285956544363	0.180962930075821
5	C	26	50	20120601	15	3374	66.88	-0.048488058539711	0.181408973033394
5	C	26	50	20120601	15	3376	66.92	-0.0488045595349702	0.181273491374118
5	C	26	50	20120601	15	3378	66.96	-0.0488179945638127	0.180914988236057
5	C	26	50	20120601	15	3380	67	-0.0489273839828622	0.181279360360402
5	C	26	50	20120601	15	3382	67.04	-0.0492897762082203	0.180721806663437
5	C	26	50	20120601	15	3384	67.08	-0.0497798012075827	0.180687158431159
5	C	26	50	20120601	15	3386	67.12	-0.0502366628989073	0.180452328269127
5	C	26	50	20120601	15	3388	67.16	-0.0507101415995898	0.180048146033000
5	C	26	50	20120601	15	3390	67.2	-0.0512117631501635	0.179936847425642
5	C	26	50	20120601	15	3392	67.24	-0.0521984599526312	0.179661500045047
5	C	26	50	20120601	15	3394	67.28	-0.0524487050424931	0.179336301636380
5	C	26	50	20120601	15	3396	67.32	-0.0523893787835516	0.179597860434741
5	C	26	50	20120601	15	3398	67.36	-0.0522481695593486	0.179903118432179
5	C	26	50	20120601	15	3400	67.4	-0.0521247087153535	0.179818689882505
5	C	26	50	20120601	15	3402	67.44	-0.051970064462308	0.179720189907886
5	C	26	50	20120601	15	3404	67.48	-0.0517290117606015	0.179826892321167
5	C	26	50	20120601	15	3406	67.52	-0.0518634327597051	0.180017740441409
5	C	26	50	20120601	15	3408	67.56	-0.0515135563243739	0.180104573154139
5	C	26	50	20120601	15	3410	67.6	-0.0515643973019412	0.180656187154143
5	C	26	50	20120601	15	3412	67.64	-0.0516725846394628	0.180891653712278
5	C	26	50	20120601	15	3414	67.68	-0.0515168797262455	0.181320301843033
5	C	26	50	20120601	15	3416	67.72	-0.0514811001231175	0.181870855182865
5	C	26	50	20120601	15	3418	67.76	-0.0518990709414768	0.182181204349128
5	C	26	50	20120601	15	3420	67.8	-0.0517459116126718	0.182597407400534
5	C	26	50	20120601	15	3422	67.84	-0.0521407600392864	0.183263219145699
5	C	26	50	20120601	15	3424	67.88	-0.0522232794006509	0.184061754833693
5	C	26	50	20120601	15	3426	67.92	-0.0523922072106763	0.184418914468871
5	C	26	50	20120601	15	3428	67.96	-0.052387823148633	0.184636844778832
5	C	26	50	20120601	15	3430	68	-0.0524565539277643	0.185072988241468
5	C	26	50	20120601	15	3432	68.04	-0.0526515032673374	0.184916222668079
5	C	26	50	20120601	15	3434	68.08	-0.0528398058031674	0.185081473522842
5	C	26	50	20120601	15	3436	68.12	-0.0534622011919678	0.185437713919204
5	C	26	50	20120601	15	3438	68.16	-0.0538364021005717	0.185067755651287
5	C	26	50	20120601	15	3440	68.2	-0.0544328466705026	0.185636623056752
5	C	26	50	20120601	15	3442	68.24	-0.0548401401764661	0.185618238280441
5	C	26	50	20120601	15	3444	68.28	-0.0550941329322683	0.185734769477981
5	C	26	50	20120601	15	3446	68.32	-0.0556552221631398	0.185660169712565
5	C	26	50	20120601	15	3448	68.36	-0.0564402521116131	0.185520021148534
5	C	26	50	20120601	15	3450	68.4	-0.0566731023746578	0.185526172977531
5	C	26	50	20120601	15	3452	68.44	-0.0568298679480469	0.185352436841393
5	C	26	50	20120601	15	3454	68.48	-0.056920448326717	0.185216601628727
5	C	26	50	20120601	15	3456	68.52	-0.056735752035471	0.184889352610394
5	C	26	50	20120601	15	3458	68.56	-0.0567025180167552	0.185194115633085
5	C	26	50	20120601	15	3460	68.6	-0.0563762589479157	0.184787812076616
5	C	26	50	20120601	15	3462	68.64	-0.056203017786525	0.184714980078153
5	C	26	50	20120601	15	3464	68.68	-0.0562448785079712	0.184780599587447
5	C	26	50	20120601	15	3466	68.72	-0.056145247162502	0.184405055175959
5	C	26	50	20120601	15	3468	68.76	-0.0564155740849496	0.184544850186600
5	C	26	50	20120601	15	3470	68.8	-0.0564821835437375	0.183802246644998
5	C	26	50	20120601	15	3472	68.84	-0.0565883909822717	0.183375012727805
5	C	26	50	20120601	15	3474	68.88	-0.0568590714581099	0.182945940332981
5	C	26	50	20120601	15	3476	68.92	-0.056978926057521	0.182339596268113
5	C	26	50	20120601	15	3478	68.96	-0.0572651628825453	0.182341859009813
5	C	26	50	20120601	15	3480	69	-0.0571846234201681	0.181593669324640
5	C	26	50	20120601	15	3482	69.04	-0.0576473540977766	0.181146494996217
5	C	26	50	20120601	15	3484	69.08	-0.0577609861575133	0.180774061854566
5	C	26	50	20120601	15	3486	69.12	-0.0579940485525924	0.180246843038514
5	C	26	50	20120601	15	3488	69.16	-0.0581818561136756	0.179890744063508
5	C	26	50	20120601	15	3490	69.2	-0.0587347429058853	0.178632164703674
5	C	26	50	20120601	15	3492	69.24	-0.0586773258352529	0.178888985886601
5	C	26	50	20120601	15	3494	69.28	-0.0587489557521872	0.178657549837119
5	C	26	50	20120601	15	3496	69.32	-0.0588000088617888	0.178322239801480
5	C	26	50	20120601	15	3498	69.36	-0.0593725532225156	0.177773737071314
5	C	26	50	20120601	15	3500	69.4	-0.0596366576052887	0.177393667176426
5	C	26	50	20120601	15	3502	69.44	-0.0597024892466172	0.176941755232570
5	C	26	50	20120601	15	3504	69.48	-0.0595197728543586	0.176753947671487
5	C	26	50	20120601	15	3506	69.52	-0.0596474056283628	0.176364685388443
5	C	26	50	20120601	15	3508	69.56	-0.0596479713137877	0.175963897264867
5	C	26	50	20120601	15	3510	69.6	-0.0593867660688174	0.175734370403694
5	C	26	50	20120601	15	3512	69.64	-0.0591872205351666	0.175419142200641
5	C	26	50	20120601	15	3514	69.68	-0.0591455012350766	0.175093165974514
5	C	26	50	20120601	15	3516	69.72	-0.059148117530167	0.175284296937468
5	C	26	50	20120601	15	3518	69.76	-0.0589286315852867	0.175424586922856
5	C	26	50	20120601	15	3520	69.8	-0.0584741740570181	0.174812727425095
5	C	26	50	20120601	15	3522	69.84	-0.0581230248294808	0.173957552483928
5	C	26	50	20120601	15	3524	69.88	-0.057963430828967	0.174169472386250
5	C	26	50	20120601	15	3526	69.92	-0.0576514553171075	0.173840809154354
5	C	26	50	20120601	15	3528	69.96	-0.0575999779434371	0.173363370655697
5	C	26	50	20120601	15	3530	70	-0.0573677640764955	0.172737156890278
5	C	26	50	20120601	15	3532	70.04	-0.0573055386797511	0.171945197295349
5	C	26	50	20120601	15	3534	70.08	-0.057273931006632	0.171437989601204
5	C	26	50	20120601	15	3536	70.12	-0.056750671988554	0.171283840322906
5	C	26	50	20120601	15	3538	70.16	-0.0565270141136647	0.171276981387128
5	C	26	50	20120601	15	3540	70.2	-0.0558553333822156	0.171083163418405
5	C	26	50	20120601	15	3542	70.24	-0.0557538635591153	0.171133721553260
5	C	26	50	20120601	15	3544	70.28	-0.054838938094938	0.171338711809126
5	C	26	50	20120601	15	3546	70.32	-0.0542393115444918	0.170549580641321
5	C	26	50	20120601	15	3548	70.36	-0.0537905815811509	0.169814613852956
5	C	26	50	20120601	15	3550	70.4	-0.0535652973606648	0.169619876645417
5	C	26	50	20120601	15	3552	70.44	-0.05351473922581	0.169377692572861
5	C	26	50	20120601	15	3554	70.48	-0.0534341997634328	0.169190945671950
5	C	26	50	20120601	15	3556	70.52	-0.0539479128399649	0.168745114846411
5	C	26	50	20120601	15	3558	70.56	-0.0544083100651954	0.168170166322629
5	C	26	50	20120601	15	3560	70.6	-0.0545186894337386	0.167834926997668
5	C	26	50	20120601	15	3562	70.64	-0.0546660504869379	0.167616855266350
5	C	26	50	20120601	15	3564	70.68	-0.0547327306564038	0.167476635991641
5	C	26	50	20120601	15	3566	70.72	-0.0545103455737206	0.166052876487722
5	C	26	50	20120601	15	3568	70.76	-0.0543750760464796	0.166024097241728
5	C	26	50	20120601	15	3570	70.8	-0.0546401703787465	0.165419591654491
5	C	26	50	20120601	15	3572	70.84	-0.054492667904191	0.164424409570649
5	C	26	50	20120601	15	3574	70.88	-0.0544298061113435	0.164669704913043
5	C	26	50	20120601	15	3576	70.92	-0.0545881273196512	0.164005095249406
5	C	26	50	20120601	15	3578	70.96	-0.0546461100757084	0.162835540633323
5	C	26	50	20120601	15	3580	71	-0.054836533931882	0.161611326663055
5	C	26	50	20120601	15	3582	71.04	-0.0546369883982312	0.161144777608828
5	C	26	50	20120601	15	3584	71.08	-0.054599936002897	0.161572152947377
5	C	26	50	20120601	15	3586	71.12	-0.0548897083618272	0.161005194730222
5	C	26	50	20120601	15	3588	71.16	-0.055251322769726	0.161306846483076
5	C	26	50	20120601	15	3590	71.2	-0.0557334988838171	0.161380456298997
5	C	26	50	20120601	15	3592	71.24	-0.0562564750591827	0.161215276154912
5	C	26	50	20120601	15	3594	71.28	-0.0565024775083575	0.161178577312969
5	C	26	50	20120601	15	3596	71.32	-0.0571164583264617	0.160969061573703
5	C	26	50	20120601	15	3598	71.36	-0.057012301497593	0.161097260033132
5	C	26	50	20120601	15	3600	71.4	-0.0573714410317576	0.161404215086845
5	C	26	50	20120601	15	3602	71.44	-0.0571806636221935	0.161272551804188
5	C	26	50	20120601	15	3604	71.48	-0.0572115641885314	0.161152555783421
5	C	26	50	20120601	15	3606	71.52	-0.0573117612194255	0.161250348651259
5	C	26	50	20120601	15	3608	71.56	-0.0576185748517824	0.161254662002624
5	C	26	50	20120601	15	3610	71.6	-0.057692891774485	0.160453439308862
5	C	26	50	20120601	15	3612	71.64	-0.0582232925710531	0.159504431297831
5	C	26	50	20120601	15	3614	71.68	-0.0583372781841804	0.159234882192843
5	C	26	50	20120601	15	3616	71.72	-0.0586416876534811	0.158636316302569
5	C	26	50	20120601	15	3618	71.76	-0.0586880031476489	0.157891379308589
5	C	26	50	20120601	15	3620	71.8	-0.0585872404313298	0.158116592818396
5	C	26	50	20120601	15	3622	71.84	-0.0586959227435982	0.157118370175395
5	C	26	50	20120601	15	3624	71.88	-0.0590240202900687	0.156803000550986
5	C	26	50	20120601	15	3626	71.92	-0.0588550217693651	0.155929723676221
5	C	26	50	20120601	15	3628	71.96	-0.0588583451712367	0.155980140389719
5	C	26	50	20120601	15	3630	72	-0.058587311142008	0.155276781274473
5	C	26	50	20120601	15	3632	72.04	-0.0585358337683375	0.154568825965149
5	C	26	50	20120601	15	3634	72.08	-0.0585758560121527	0.154339299103976
5	C	26	50	20120601	15	3636	72.12	-0.0585795329674149	0.153805292062824
5	C	26	50	20120601	15	3638	72.16	-0.0588490113617251	0.152667486541217
5	C	26	50	20120601	15	3640	72.2	-0.0590680730425366	0.152653485826949
5	C	26	50	20120601	15	3642	72.24	-0.0591507338252574	0.152190401595950
5	C	26	50	20120601	15	3644	72.28	-0.0593594010363855	0.152415897948471
5	C	26	50	20120601	15	3646	72.32	-0.0593664721041974	0.151449990085370
5	C	26	50	20120601	15	3648	72.36	-0.0596410416673321	0.150939246857319
5	C	26	50	20120601	15	3650	72.4	-0.0598523958842288	0.150628897691056
5	C	26	50	20120601	15	3652	72.44	-0.059824465166372	0.151010381799506
5	C	26	50	20120601	15	3654	72.48	-0.0596917412235432	0.151261899681574
5	C	26	50	20120601	15	3656	72.52	-0.059425869073817	0.150757025439807
5	C	26	50	20120601	15	3658	72.56	-0.0591502388505105	0.151063768361486
5	C	26	50	20120601	15	3660	72.6	-0.0584039583536462	0.150902123751306
5	C	26	50	20120601	15	3662	72.64	-0.0578908816732173	0.150600613419808
5	C	26	50	20120601	15	3664	72.68	-0.0572210394193993	0.150247979268031
5	C	26	50	20120601	15	3666	72.72	-0.0561622884359286	0.149844433428008
5	C	26	50	20120601	15	3668	72.76	-0.0550372108363827	0.149263969471331
5	C	26	50	20120601	15	3670	72.8	-0.0545365085246245	0.148803006560676
5	C	26	50	20120601	15	3672	72.84	-0.0537816013250298	0.148010764123035
5	C	26	50	20120601	15	3674	72.88	-0.0534860306904938	0.146984045076752
5	C	26	50	20120601	15	3676	72.92	-0.0532734743920691	0.146198166600141
5	C	26	50	20120601	15	3678	72.96	-0.053193571325795	0.145620460359912
5	C	26	50	20120601	15	3680	73	-0.0532980109973763	0.145882302000985
5	C	26	50	20120601	15	3682	73.04	-0.0531505085228208	0.146070816668849
5	C	26	50	20120601	15	3684	73.08	-0.0533023243487415	0.145511707336965
5	C	26	50	20120601	15	3686	73.12	-0.0532955361236422	0.145609005230056
5	C	26	50	20120601	15	3688	73.16	-0.053262655658317	0.145709767946375
5	C	26	50	20120601	15	3690	73.2	-0.0531936420364732	0.145921617138019
5	C	26	50	20120601	15	3692	73.24	-0.0528745954568018	0.146128940846263
5	C	26	50	20120601	15	3694	73.28	-0.0530349672747749	0.145547133386703
5	C	26	50	20120601	15	3696	73.32	-0.0526034200062168	0.145782104970091
5	C	26	50	20120601	15	3698	73.36	-0.0526070969614789	0.145649734580653
5	C	26	50	20120601	15	3700	73.4	-0.0520778982464389	0.146243987119562
5	C	26	50	20120601	15	3702	73.44	-0.0516061873127094	0.145785145529250
5	C	26	50	20120601	15	3704	73.48	-0.0507061818016151	0.145760255370552
5	C	26	50	20120601	15	3706	73.52	-0.0505025350486334	0.145403873552834
5	C	26	50	20120601	15	3708	73.56	-0.0500329454352474	0.144906141089557
5	C	26	50	20120601	15	3710	73.6	-0.0498027821779712	0.145242370364011
5	C	26	50	20120601	15	3712	73.64	-0.0493047668719815	0.144234248226073
5	C	26	50	20120601	15	3714	73.68	-0.0485653453108947	0.143982306079937
5	C	26	50	20120601	15	3716	73.72	-0.0483785276993052	0.144316201902013
5	C	26	50	20120601	15	3718	73.76	-0.0482670876705903	0.143907211339775
5	C	26	50	20120601	15	3720	73.8	-0.0481810327753198	0.142710574533973
5	C	26	50	20120601	15	3722	73.84	-0.0479539807878809	0.141953333882000
5	C	26	50	20120601	15	3724	73.88	-0.0479725069855479	0.142269976298615
5	C	26	50	20120601	15	3726	73.92	-0.047477320106683	0.141225084608056
5	C	26	50	20120601	15	3728	73.96	-0.0473981241471901	0.141083663251819
5	C	26	50	20120601	15	3730	74	-0.0467050887909492	0.140683511524345
5	C	26	50	20120601	15	3732	74.04	-0.0463791832755003	0.139924715237454
5	C	26	50	20120601	15	3734	74.08	-0.0466003662766555	0.140058499840454
5	C	26	50	20120601	15	3736	74.12	-0.0466099122182015	0.140532614937240
5	C	26	50	20120601	15	3738	74.16	-0.0465218067132656	0.140360505146699
5	C	26	50	20120601	15	3740	74.2	-0.0464368831888451	0.139809032568052
5	C	26	50	20120601	15	3742	74.24	-0.0463294029581048	0.139299915685597
5	C	26	50	20120601	15	3744	74.28	-0.0463544345381588	0.138760110368840
5	C	26	50	20120601	15	3746	74.32	-0.0462770063456188	0.137897086542401
5	C	26	50	20120601	15	3748	74.36	-0.0467185945304699	0.137157099295890
5	C	26	50	20120601	15	3750	74.4	-0.0470126095300872	0.137359473256665
5	C	26	50	20120601	15	3752	74.44	-0.0474945735121439	0.136777100111680
5	C	26	50	20120601	15	3754	74.48	-0.0473944471919279	0.136458619217434
5	C	26	50	20120601	15	3756	74.52	-0.0475792849045301	0.136276609931956
5	C	26	50	20120601	15	3758	74.56	-0.047895078793008	0.135641203778382
5	C	26	50	20120601	15	3760	74.6	-0.0479549707373745	0.134503681099487
5	C	26	50	20120601	15	3762	74.64	-0.047785406531246	0.133447122147038
5	C	26	50	20120601	15	3764	74.68	-0.0477260095616263	0.132257768541083
5	C	26	50	20120601	15	3766	74.72	-0.0478365303515258	0.131541964346487
5	C	26	50	20120601	15	3768	74.76	-0.0482489150263138	0.130172157089973
5	C	26	50	20120601	15	3770	74.8	-0.0482918364079318	0.129016249634767
5	C	26	50	20120601	15	3772	74.84	-0.0483127667686549	0.128252857153798
5	C	26	50	20120601	15	3774	74.88	-0.0485877605958584	0.127417834755895
5	C	26	50	20120601	15	3776	74.92	-0.0485629411478387	0.125516495331962
5	C	26	50	20120601	15	3778	74.96	-0.048740707792629	0.124768800621536
5	C	26	50	20120601	15	3780	75	-0.048831288171299	0.123621802711773
5	C	26	50	20120601	15	3782	75.04	-0.048599498568426	0.122710907756249
5	C	26	50	20120601	15	3784	75.08	-0.0488134690804131	0.122011861992368
5	C	26	50	20120601	15	3786	75.12	-0.0486744518872318	0.119513370891723
5	C	26	50	20120601	15	3788	75.16	-0.048378386277949	0.119153241408065
5	C	26	50	20120601	15	3790	75.2	-0.0484783004661307	0.117740937034001
5	C	26	50	20120601	15	3792	75.24	-0.0486132164399811	0.116741936573540
5	C	26	50	20120601	15	3794	75.28	-0.0484201762887171	0.115783806885033
5	C	26	50	20120601	15	3796	75.32	-0.0486745933085881	0.115304529908744
5	C	26	50	20120601	15	3798	75.36	-0.0490229141090006	0.114878427362401
5	C	26	50	20120601	15	3800	75.4	-0.049324636572533	0.113739490469944
5	C	26	50	20120601	15	3802	75.44	-0.0498474006158641	0.113352490928601
5	C	26	50	20120601	15	3804	75.48	-0.0496738059010828	0.112869890550441
5	C	26	50	20120601	15	3806	75.52	-0.0500533101105456	0.112013796370459
5	C	26	50	20120601	15	3808	75.56	-0.0503235663223151	0.110117194561960
5	C	26	50	20120601	15	3810	75.6	-0.0504807561597729	0.109817169154702
5	C	26	50	20120601	15	3812	75.64	-0.0506010350232527	0.110002360420695
5	C	26	50	20120601	15	3814	75.68	-0.0507343953621845	0.108546710400945
5	C	26	50	20120601	15	3816	75.72	-0.0506061261920772	0.108749932889858
5	C	26	50	20120601	15	3818	75.76	-0.0507017270288936	0.108181984723209
5	C	26	50	20120601	15	3820	75.8	-0.0509971562420734	0.106370518571165
5	C	26	50	20120601	15	3822	75.84	-0.0516406234129531	0.105401782280939
5	C	26	50	20120601	15	3824	75.88	-0.0517620336472829	0.105056926303755
5	C	26	50	20120601	15	3826	75.92	-0.0523357093788595	0.103364607644341
5	C	26	50	20120601	15	3828	75.96	-0.0527051726720295	0.101841146084274
5	C	26	50	20120601	15	3830	76	-0.053055897635498	0.101313644425509
5	C	26	50	20120601	15	3832	76.04	-0.0533193656221681	0.100341655444090
5	C	26	50	20120601	15	3834	76.08	-0.0537699340631402	0.0997920920537517
5	C	26	50	20120601	15	3836	76.12	-0.0538132089981488	0.0981295425898259
5	C	26	50	20120601	15	3838	76.16	-0.0540305736226856	0.0975034702457633
5	C	26	50	20120601	15	3840	76.2	-0.0539660854842414	0.096201828082955
5	C	26	50	20120601	15	3842	76.24	-0.0541574285792304	0.0952015548302886
5	C	26	50	20120601	15	3844	76.28	-0.0540428065700001	0.094880599062308
5	C	26	50	20120601	15	3846	76.32	-0.0540554637813833	0.0934127160952429
5	C	26	50	20120601	15	3848	76.36	-0.054144629946491	0.0929402980547322
5	C	26	50	20120601	15	3850	76.4	-0.0539260632404262	0.09122987746172
5	C	26	50	20120601	15	3852	76.44	-0.0540601306861392	0.089701254022151
5	C	26	50	20120601	15	3854	76.48	-0.0538828590160957	0.0894050469915119
5	C	26	50	20120601	15	3856	76.52	-0.0541773689904599	0.088334840878186
5	C	26	50	20120601	15	3858	76.56	-0.0542043804695012	0.0872128038377993
5	C	26	50	20120601	15	3860	76.6	-0.0543967842246621	0.0858693716642229
5	C	26	50	20120601	15	3862	76.64	-0.0542667472876019	0.0837611327961153
5	C	26	50	20120601	15	3864	76.68	-0.0545865716847325	0.082598295694454
5	C	26	50	20120601	15	3866	76.72	-0.0544844654655292	0.0813221093757685
5	C	26	50	20120601	15	3868	76.76	-0.0544878595780789	0.0806652071760462
5	C	26	50	20120601	15	3870	76.8	-0.0549001735421888	0.0800706010837464
5	C	26	50	20120601	15	3872	76.84	-0.0551814606197448	0.0794206285304798
5	C	26	50	20120601	15	3874	76.88	-0.0555282964959168	0.0789779089747789
5	C	26	50	20120601	15	3876	76.92	-0.0553024465900058	0.0782650039179866
5	C	26	50	20120601	15	3878	76.96	-0.0554246346417948	0.0770021112067874
5	C	26	50	20120601	15	3880	77	-0.0555059519216313	0.0754050398307995
5	C	26	50	20120601	15	3882	77.04	-0.0553428930978897	0.0739141758933458
5	C	26	50	20120601	15	3884	77.08	-0.0555260054699457	0.072721739301824
5	C	26	50	20120601	15	3886	77.12	-0.0555403597376038	0.0704430876994504
5	C	26	50	20120601	15	3888	77.16	-0.0554914774458204	0.0689716904116827
5	C	26	50	20120601	15	3890	77.2	-0.0558170152657431	0.0684085647132814
5	C	26	50	20120601	15	3892	77.24	-0.0559520585188141	0.0665068858780939
5	C	26	50	20120601	15	3894	77.28	-0.05629047982429	0.0646528518978227
5	C	26	50	20120601	15	3896	77.32	-0.0568023827074622	0.0631962543549853
5	C	26	50	20120601	15	3898	77.36	-0.057142161657958	0.0626816786081803
5	C	26	50	20120601	15	3900	77.4	-0.0576618257451604	0.06053524466018
5	C	26	50	20120601	15	3902	77.44	-0.0579774315432345	0.0594013748949168
5	C	26	50	20120601	15	3904	77.48	-0.0581234915199564	0.0577487532101989
5	C	26	50	20120601	15	3906	77.52	-0.058646955599001	0.056820541209603
5	C	26	50	20120601	15	3908	77.56	-0.0585927275799518	0.0562158871299427
5	C	26	50	20120601	15	3910	77.6	-0.0591552380954535	0.0539202578937527
5	C	26	50	20120601	15	3912	77.64	-0.059355667512581	0.0533491631019274
5	C	26	50	20120601	15	3914	77.68	-0.0590359491814673	0.0515752796753038
5	C	26	50	20120601	15	3916	77.72	-0.058798085531344	0.049632567433604
5	C	26	50	20120601	15	3918	77.76	-0.0586676596855541	0.0481124646307483
5	C	26	50	20120601	15	3920	77.8	-0.059078326090864	0.0479890249999565
5	C	26	50	20120601	15	3922	77.84	-0.0587867152543025	0.047565609459382
5	C	26	50	20120601	15	3924	77.88	-0.0587747651497005	0.0464361477977927
5	C	26	50	20120601	15	3926	77.92	-0.0589909276927092	0.0458863722754202
5	C	26	50	20120601	15	3928	77.96	-0.0587671991071418	0.0441608903079688
5	C	26	50	20120601	15	3930	78	-0.0589846344423567	0.0434535713947479
5	C	26	50	20120601	15	3932	78.04	-0.0589190856437407	0.0430046292993726
5	C	26	50	20120601	15	3934	78.08	-0.0588306972960923	0.0426440048409674
5	C	26	50	20120601	15	3936	78.12	-0.0594938927461672	0.042015033359102
5	C	26	50	20120601	15	3938	78.16	-0.0594410718696126	0.0414864710401650
5	C	26	50	20120601	15	3940	78.2	-0.0598849227961633	0.0404198004607451
5	C	26	50	20120601	15	3942	78.24	-0.0605304405767086	0.0399444125717534
5	C	26	50	20120601	15	3944	78.28	-0.0613049346341422	0.0381241075849449
5	C	26	50	20120601	15	3946	78.32	-0.0615058236706773	0.0372400119764273
5	C	26	50	20120601	15	3948	78.36	-0.0616828832086864	0.0359597244384110
5	C	26	50	20120601	15	3950	78.4	-0.0621779993768732	0.0347887556087661
5	C	26	50	20120601	15	3952	78.44	-0.0623972731897192	0.0338855681171565
5	C	26	50	20120601	15	3954	78.48	-0.0627798179583411	0.032665384655541
5	C	26	50	20120601	15	3956	78.52	-0.0628566097547779	0.0322863754208250
5	C	26	50	20120601	15	3958	78.56	-0.0627551399316777	0.0306516152533998
5	C	26	50	20120601	15	3960	78.6	-0.0626965914901954	0.029638048393247
5	C	26	50	20120601	15	3962	78.64	-0.0628300932504834	0.0280264106175666
5	C	26	50	20120601	15	3964	78.68	-0.063003829386621	0.0265907717197236
5	C	26	50	20120601	15	3966	78.72	-0.0631858386720984	0.0258556635100021
5	C	26	50	20120601	15	3968	78.76	-0.0630788534161049	0.0254631485357654
5	C	26	50	20120601	15	3970	78.8	-0.0631896570487168	0.0239255448400752
5	C	26	50	20120601	15	3972	78.84	-0.0632974908328478	0.0226654098453227
5	C	26	50	20120601	15	3974	78.88	-0.063464438743886	0.0219945776420110
5	C	26	50	20120601	15	3976	78.92	-0.0637609993279155	0.0203765759053000
5	C	26	50	20120601	15	3978	78.96	-0.0639776568456711	0.0197933542321773
5	C	26	50	20120601	15	3980	79	-0.0640468118888711	0.0185436137071082
5	C	26	50	20120601	15	3982	79.04	-0.0643861524331626	0.0171096718655400
5	C	26	50	20120601	15	3984	79.08	-0.0651074013499728	0.0151928468030995
5	C	26	50	20120601	15	3986	79.12	-0.0651935976665995	0.0141951898455234
5	C	26	50	20120601	15	3988	79.16	-0.0655131392210177	0.0120081792819915
5	C	26	50	20120601	15	3990	79.2	-0.0659086240437353	0.0106112898357575
5	C	26	50	20120601	15	3992	79.24	-0.0662847341406484	0.00915853895380972
5	C	26	50	20120601	15	3994	79.28	-0.0661436663378017	0.00952701229748603
5	C	26	50	20120601	15	3996	79.32	-0.0661553335996913	0.00904229059898265
5	C	26	50	20120601	15	3998	79.36	-0.0658698038814482	0.00865097770627402
5	C	26	50	20120601	15	4000	79.4	-0.0660516717455694	0.00690965654692402
5	C	26	50	20120601	15	4002	79.44	-0.0660158921424413	0.00666047211723388
5	C	26	50	20120601	15	4004	79.48	-0.0659434136973697	0.00513545492224885
5	C	26	50	20120601	15	4006	79.52	-0.0658246904688085	0.00457903259613316
5	C	26	50	20120601	15	4008	79.56	-0.065778516395997	0.00300805346037101
5	C	26	50	20120601	15	4010	79.6	-0.066117008412151	0.00165542889863926
5	C	26	50	20120601	15	4012	79.64	-0.0659195841988437	0.00086785336575369
5	C	26	50	20120601	15	4014	79.68	-0.0660789660673232	-0.00157095792255872
5	C	26	50	20120601	15	4016	79.72	-0.065938251817867	-0.00141044468322936
5	C	26	50	20120601	15	4018	79.76	-0.0660184377268536	-0.00250646019406853
5	C	26	50	20120601	15	4020	79.8	-0.066069844389846	-0.00517713179593199
5	C	26	50	20120601	15	4022	79.84	-0.0661989620880905	-0.00516256539623955
5	C	26	50	20120601	15	4024	79.88	-0.066661056369596	-0.00663964075146012
5	C	26	50	20120601	15	4026	79.92	-0.0667439999950291	-0.00845089477146943
[truncated: 332 more rows]
