# Supplementary material for: How Do Ants Make Sense of Gravity? A Boltzmann Walker Analysis of Lasius niger Trajectories on Various Inclines
Source: PLoS One. 2013 Oct 29;8(10):e76531. doi: 10.1371/journal.pone.0076531 (PMC3812222; doi:10.1371/journal.pone.0076531)
Supplement: Dataset S5 — Trajectories for . (ZIP) [file pone.0076531.s009.zip › Incline5/5-C-26-50-20120601-16.txt]

Pente	Colonie	Temperature	Humidite	Date	Indiv	Frame	Time	X	Y
5	C	26	50	20120601	16	36	0	0	0
5	C	26	50	20120601	16	38	0.04	-0.000396558917918260	-0.0006534946521438
5	C	26	50	20120601	16	40	0.08	-0.00039083135299066	-0.0012244833779519
5	C	26	50	20120601	16	42	0.12	-0.00033822260847036	-0.0013804711338817
5	C	26	50	20120601	16	44	0.16	-0.00086621217091456	-0.0015844785113218
5	C	26	50	20120601	16	46	0.2	-0.00090680717122246	-0.0012278067798235
5	C	26	50	20120601	16	48	0.24	-0.00108974863556956	4.90541187309936e-06
5	C	26	50	20120601	16	50	0.28	-0.00152172207738466	-0.000536524341293101
5	C	26	50	20120601	16	52	0.32	-0.00180764848253206	-4.6809761807801e-05
5	C	26	50	20120601	16	54	0.36	-0.00158582201420606	7.96845702786993e-05
5	C	26	50	20120601	16	56	0.4	-0.00198427880672496	-0.000266300656435601
5	C	26	50	20120601	16	58	0.44	-0.00214769896203176	0.000407367752175399
5	C	26	50	20120601	16	60	0.48	-0.00221733766627016	0.00123601487533946
5	C	26	50	20120601	16	62	0.52	-0.00258106632344476	0.00130544569018416
5	C	26	50	20120601	16	64	0.56	-0.00273208311870276	0.0009783168800038
5	C	26	50	20120601	16	66	0.6	-0.00249351236179826	0.00230909891326473
5	C	26	50	20120601	16	68	0.64	-0.00260370081151056	0.00231011007596182
5	C	26	50	20120601	16	70	0.68	-0.00238181070357416	0.00306374448335045
5	C	26	50	20120601	16	72	0.72	-0.00243421438712796	0.00331130963851167
5	C	26	50	20120601	16	74	0.76	-0.00210441271331466	0.00273953602417641
5	C	26	50	20120601	16	76	0.8	-0.00225796802191716	0.00343402802038659
5	C	26	50	20120601	16	78	0.84	-0.00216113681930146	0.00420425115286185
5	C	26	50	20120601	16	80	0.88	-0.00209901748857426	0.00393876791186536
5	C	26	50	20120601	16	82	0.92	-0.00238195212493046	0.00397039679818784
5	C	26	50	20120601	16	84	0.96	-0.00240151069849806	0.00418214699488196
5	C	26	50	20120601	16	86	1	-0.00199162211064766	0.00508238585121399
5	C	26	50	20120601	16	88	1.04	-0.00190793602309416	0.0049385956872597
5	C	26	50	20120601	16	90	1.08	-0.00189315042029956	0.00594260953479867
5	C	26	50	20120601	16	92	1.12	-0.00119079539668266	0.00660497059887173
5	C	26	50	20120601	16	94	1.16	-0.00077069618691186	0.00720451936757199
5	C	26	50	20120601	16	96	1.2	-0.00031727103454386	0.00749638476257455
5	C	26	50	20120601	16	98	1.24	0.000236379432989629	0.00821278292686589
5	C	26	50	20120601	16	100	1.28	0.00108467422517569	0.00831035659160183
5	C	26	50	20120601	16	102	1.32	0.00167812066235432	0.00885164683260013
5	C	26	50	20120601	16	104	1.36	0.00252609725648885	0.0103265725832059
5	C	26	50	20120601	16	106	1.4	0.00372005412759015	0.0111457062917358
5	C	26	50	20120601	16	108	1.44	0.00492431354449333	0.0122341416178807
5	C	26	50	20120601	16	110	1.48	0.00601347153376853	0.0135171317180147
5	C	26	50	20120601	16	112	1.52	0.00670572178935032	0.0139691070893493
5	C	26	50	20120601	16	114	1.56	0.00811527573016743	0.0137412845676508
5	C	26	50	20120601	16	116	1.6	0.00817283280794245	0.0146208674206909
5	C	26	50	20120601	16	118	1.64	0.00859355427168063	0.0145275788230489
5	C	26	50	20120601	16	120	1.68	0.0089108755108059	0.0144330952149468
5	C	26	50	20120601	16	122	1.72	0.0088357171310336	0.0139002690421193
5	C	26	50	20120601	16	124	1.76	0.00938961508594045	0.0136886814799848
5	C	26	50	20120601	16	126	1.8	0.0095243259988243	0.0135318946933923
5	C	26	50	20120601	16	128	1.84	0.00944654425289378	0.0131487983814811
5	C	26	50	20120601	16	130	1.88	0.00969557311909205	0.0136893956578338
5	C	26	50	20120601	16	132	1.92	0.00971870965297248	0.0131966412262962
5	C	26	50	20120601	16	134	1.96	0.00984374027402188	0.0136788597667941
5	C	26	50	20120601	16	136	2	0.0101591098984311	0.0136654388800872
5	C	26	50	20120601	16	138	2.04	0.0107234588915639	0.0133757867293098
5	C	26	50	20120601	16	140	2.08	0.0107544032985222	0.0133664373634489
5	C	26	50	20120601	16	142	2.12	0.0105226971342494	0.0133411809234385
5	C	26	50	20120601	16	144	2.16	0.0111185830898231	0.0140982306565803
5	C	26	50	20120601	16	146	2.2	0.0111870805237166	0.0145060403504940
5	C	26	50	20120601	16	148	2.24	0.0111929707232039	0.0145613997403931
5	C	26	50	20120601	16	150	2.28	0.0108387243679651	0.0142687565279312
5	C	26	50	20120601	16	152	2.32	0.0111131666518792	0.0144437513141392
5	C	26	50	20120601	16	154	2.36	0.0110591295516609	0.0142583479161121
5	C	26	50	20120601	16	156	2.4	0.0113767230268970	0.0136254131007382
5	C	26	50	20120601	16	158	2.44	0.0114227662849539	0.0145680606862718
5	C	26	50	20120601	16	160	2.48	0.0117752194173957	0.0137973821770295
5	C	26	50	20120601	16	162	2.52	0.0117398994336754	0.0131078611414911
5	C	26	50	20120601	16	164	2.56	0.0126348250896536	0.0124235543113571
5	C	26	50	20120601	16	166	2.6	0.0125934169165473	0.0120729990535161
5	C	26	50	20120601	16	168	2.64	0.0129734868114351	0.01230061672638
5	C	26	50	20120601	16	170	2.68	0.0131982619150387	0.0119513059764739
5	C	26	50	20120601	16	172	2.72	0.0140195876545903	0.011738643612032
5	C	26	50	20120601	16	174	2.76	0.0138325084134918	0.0113482570292067
5	C	26	50	20120601	16	176	2.8	0.0144361866857941	0.0109413524319729
5	C	26	50	20120601	16	178	2.84	0.0141437556053667	0.0105087445032430
5	C	26	50	20120601	16	180	2.88	0.0144864195515296	0.00961650302460618
5	C	26	50	20120601	16	182	2.92	0.0148735251588902	0.00762420845540965
5	C	26	50	20120601	16	184	2.96	0.0154327900542663	0.00784564601500602
5	C	26	50	20120601	16	186	3	0.0158438029418988	0.00650832324401915
5	C	26	50	20120601	16	188	3.04	0.0157360186552425	0.0068665647525717
5	C	26	50	20120601	16	190	3.08	0.0156219085913217	0.00621820723119325
5	C	26	50	20120601	16	192	3.12	0.0153537171313533	0.00410298214808744
5	C	26	50	20120601	16	194	3.16	0.0148021745491346	0.00455473923555868
5	C	26	50	20120601	16	196	3.2	0.0148108047873990	0.00396610466002603
5	C	26	50	20120601	16	198	3.24	0.0146848266432628	0.00443084352089308
5	C	26	50	20120601	16	200	3.28	0.0140982957104042	0.00474269175353197
5	C	26	50	20120601	16	202	3.32	0.0140874840477198	0.00416175403531254
5	C	26	50	20120601	16	204	3.36	0.0140099497891627	0.00399478491107096
5	C	26	50	20120601	16	206	3.4	0.0141823636356194	0.0035849246074918
5	C	26	50	20120601	16	208	3.44	0.0143432728547462	0.00438794335247849
5	C	26	50	20120601	16	210	3.48	0.0145056952823848	0.00403815176996113
5	C	26	50	20120601	16	212	3.52	0.0146289227811422	0.00364080725640897
5	C	26	50	20120601	16	214	3.56	0.0146419123327126	0.00358995920777385
5	C	26	50	20120601	16	216	3.6	0.0152173841155134	0.00409747802890268
5	C	26	50	20120601	16	218	3.64	0.0154847482605479	0.00390314387222918
5	C	26	50	20120601	16	220	3.68	0.0159624165689089	0.00373919762947718
5	C	26	50	20120601	16	222	3.72	0.0162438570886364	0.00408465959717333
5	C	26	50	20120601	16	224	3.76	0.0165698453355787	0.00389785400639913
5	C	26	50	20120601	16	226	3.8	0.0171108923318443	0.00271972642770147
5	C	26	50	20120601	16	228	3.84	0.0173239832029955	0.00328269373418383
5	C	26	50	20120601	16	230	3.88	0.0174934943761155	0.00296316985743516
5	C	26	50	20120601	16	232	3.92	0.0179857729247894	0.0023881414305861
5	C	26	50	20120601	16	234	3.96	0.0180930199517133	0.00273835034752572
5	C	26	50	20120601	16	236	4	0.0185670875309232	0.00188998682456052
5	C	26	50	20120601	16	238	4.04	0.0183371994088955	0.00247836266972193
5	C	26	50	20120601	16	240	4.08	0.0185545024444317	0.002007933649876
5	C	26	50	20120601	16	242	4.12	0.0181377598705512	0.00161395991434976
5	C	26	50	20120601	16	244	4.16	0.0182166390462061	0.00282449278261563
5	C	26	50	20120601	16	246	4.2	0.0180768044375858	0.00329743691057157
5	C	26	50	20120601	16	248	4.24	0.0172577492179086	0.00278300329222951
5	C	26	50	20120601	16	250	4.28	0.0173177923417049	0.00352201034732115
5	C	26	50	20120601	16	252	4.32	0.0170549941265779	0.00353866073211911
5	C	26	50	20120601	16	254	4.36	0.0168816179077920	0.0045966119778202
5	C	26	50	20120601	16	256	4.4	0.0168052312835408	0.00475535250044911
5	C	26	50	20120601	16	258	4.44	0.0171173361959412	0.00399104290198492
5	C	26	50	20120601	16	260	4.48	0.0168613154578906	0.00579229277525403
5	C	26	50	20120601	16	262	4.52	0.0169263268553529	0.0063871392838594
5	C	26	50	20120601	16	264	4.56	0.0166016587767711	0.00772130128753437
5	C	26	50	20120601	16	266	4.6	0.0165794202685028	0.0078018902473862
5	C	26	50	20120601	16	268	4.64	0.0163256184315315	0.0103473544515050
5	C	26	50	20120601	16	270	4.68	0.0164277387928704	0.0111115530342045
5	C	26	50	20120601	16	272	4.72	0.0162071780456827	0.0120430389391972
5	C	26	50	20120601	16	274	4.76	0.0159580077581282	0.0133622880608569
5	C	26	50	20120601	16	276	4.8	0.0157153357818928	0.0142849704864238
5	C	26	50	20120601	16	278	4.84	0.0154865895666061	0.0156628217896812
5	C	26	50	20120601	16	280	4.88	0.0153581902888511	0.016763931297772
5	C	26	50	20120601	16	282	4.92	0.0154682952999632	0.0164776718453307
5	C	26	50	20120601	16	284	4.96	0.0155589067913316	0.0177007091899151
5	C	26	50	20120601	16	286	5	0.015827760810354	0.0178664429986099
5	C	26	50	20120601	16	288	5.04	0.0163054630598405	0.0189288193185477
5	C	26	50	20120601	16	290	5.08	0.0160338237472070	0.0193126057666773
5	C	26	50	20120601	16	292	5.12	0.0158543741882775	0.0190187604726875
5	C	26	50	20120601	16	294	5.16	0.0158184390216576	0.0187812433048869
5	C	26	50	20120601	16	296	5.2	0.0156171540053250	0.0185450272135637
5	C	26	50	20120601	16	298	5.24	0.0154959912583687	0.0188401806550988
5	C	26	50	20120601	16	300	5.28	0.0150174708863364	0.018727078925448
5	C	26	50	20120601	16	302	5.32	0.0148386860077812	0.0186937176275116
5	C	26	50	20120601	16	304	5.36	0.0143744491927288	0.0179154546909343
5	C	26	50	20120601	16	306	5.4	0.0141105003734474	0.0185344983935919
5	C	26	50	20120601	16	308	5.44	0.0137846231422698	0.0177819812149175
5	C	26	50	20120601	16	310	5.48	0.0133570215295507	0.0177044681695638
5	C	26	50	20120601	16	312	5.52	0.0132722606396898	0.0179561062597847
5	C	26	50	20120601	16	314	5.56	0.0128558242430457	0.0176875683174935
5	C	26	50	20120601	16	316	5.6	0.0127598415685674	0.0177444055605653
5	C	26	50	20120601	16	318	5.64	0.0129743211974369	0.0179066441404407
5	C	26	50	20120601	16	320	5.68	0.0127523038102800	0.0171405929379744
5	C	26	50	20120601	16	322	5.72	0.0124076033965871	0.0167808311498423
5	C	26	50	20120601	16	324	5.76	0.0122933561539508	0.0167559480622124
5	C	26	50	20120601	16	326	5.8	0.0117369267567673	0.0156884501678585
5	C	26	50	20120601	16	328	5.84	0.0114596489746606	0.0159101634990995
5	C	26	50	20120601	16	330	5.88	0.0107316966855647	0.0148132146073092
5	C	26	50	20120601	16	332	5.92	0.0102112873078148	0.0140533505891783
5	C	26	50	20120601	16	334	5.96	0.00928706338946496	0.0131812687248732
5	C	26	50	20120601	16	336	6	0.0087841011644341	0.0130777086941277
5	C	26	50	20120601	16	338	6.04	0.00858861117101607	0.0123097309085254
5	C	26	50	20120601	16	340	6.08	0.00822797299473938	0.011620288078997
5	C	26	50	20120601	16	342	6.12	0.00719340506318534	0.0110722378971705
5	C	26	50	20120601	16	344	6.16	0.00683346649835795	0.0118072400408749
5	C	26	50	20120601	16	346	6.2	0.00629516024797625	0.0104560721191124
5	C	26	50	20120601	16	348	6.24	0.00627550975052708	0.0103667291773095
5	C	26	50	20120601	16	350	6.28	0.00514057508245142	0.0102903475028057
5	C	26	50	20120601	16	352	6.32	0.00380790507408476	0.0101905888781159
5	C	26	50	20120601	16	354	6.36	0.00247138133376063	0.009831046293086
5	C	26	50	20120601	16	356	6.4	0.00144655026258353	0.00993282017210217
5	C	26	50	20120601	16	358	6.44	0.0010799719650808	0.0093293893871732
5	C	26	50	20120601	16	360	6.48	0.00103103310475488	0.00927115914374248
5	C	26	50	20120601	16	362	6.52	0.000358857398558949	0.00913535221534779
5	C	26	50	20120601	16	364	6.56	0.00063402093138989	0.00828154906133629
5	C	26	50	20120601	16	366	6.6	0.000217485539796319	0.00772671772547826
5	C	26	50	20120601	16	368	6.64	0.000168681029758829	0.00690614859018252
5	C	26	50	20120601	16	370	6.68	0.000204326282598439	0.00701417329314439
5	C	26	50	20120601	16	372	6.72	1.65823611255993e-05	0.0070030929298832
5	C	26	50	20120601	16	374	6.76	-0.00043059903836456	0.00694885076869837
5	C	26	50	20120601	16	376	6.8	-0.00114284648585036	0.00658078047588734
5	C	26	50	20120601	16	378	6.84	-0.00148224359868426	0.00635279510749718
5	C	26	50	20120601	16	380	6.88	-0.00166178508149536	0.00606564611472513
5	C	26	50	20120601	16	382	6.92	-0.00238568564873506	0.006737786465582
5	C	26	50	20120601	16	384	6.96	-0.00269269019992286	0.00591582432992732
5	C	26	50	20120601	16	386	7	-0.00254704034513406	0.00707634212134631
5	C	26	50	20120601	16	388	7.04	-0.00251662768247516	0.00609444657392286
5	C	26	50	20120601	16	390	7.08	-0.00231622654961916	0.00633909844914559
5	C	26	50	20120601	16	392	7.12	-0.00210312577897296	0.0055570595623567
5	C	26	50	20120601	16	394	7.16	-0.00220854125791226	0.00535686349046717
5	C	26	50	20120601	16	396	7.2	-0.00223032721784056	0.00457820457409235
5	C	26	50	20120601	16	398	7.24	-0.00264628278187356	0.00375969311952987
5	C	26	50	20120601	16	400	7.28	-0.00294329591424316	0.00238652003473684
5	C	26	50	20120601	16	402	7.32	-0.00333225414137046	0.00111123174166347
5	C	26	50	20120601	16	404	7.36	-0.00361098856344636	0.00163137241883648
5	C	26	50	20120601	16	406	7.4	-0.00354682569412156	0.0001262673508097
5	C	26	50	20120601	16	408	7.44	-0.00329472091342506	0.00121243286418688
5	C	26	50	20120601	16	410	7.48	-0.00314881650019506	0.000824839353147299
5	C	26	50	20120601	16	412	7.52	-0.00311236514562486	0.00144288603524339
5	C	26	50	20120601	16	414	7.56	-0.00270327558843716	0.00184343374251432
5	C	26	50	20120601	16	416	7.6	-0.00245703979402466	0.00201297673543942
5	C	26	50	20120601	16	418	7.64	-0.00240550585181176	0.00214599766311624
5	C	26	50	20120601	16	420	7.68	-0.00225646188447326	0.00159489277999506
5	C	26	50	20120601	16	422	7.72	-0.00204254157706766	0.000484926759469899
5	C	26	50	20120601	16	424	7.76	-0.00204783144289776	-0.000267377580063300
5	C	26	50	20120601	16	426	7.8	-0.00189336820918816	-0.000189344104118701
5	C	26	50	20120601	16	428	7.84	-0.00133454172001646	0.000603817572338199
5	C	26	50	20120601	16	430	7.88	-0.00129665423157376	0.0001856480569734
5	C	26	50	20120601	16	432	7.92	-0.00078132683026026	0.00138349896511866
5	C	26	50	20120601	16	434	7.96	-0.00029306323388986	0.000214715802534399
5	C	26	50	20120601	16	436	8	-6.999650026966e-05	7.80575175750985e-05
5	C	26	50	20120601	16	438	8.04	0.000453751128594190	-9.83592603699002e-05
5	C	26	50	20120601	16	440	8.08	0.00120644508396383	0.000132390895534700
5	C	26	50	20120601	16	442	8.12	0.00227813612153016	0.000128572518916299
5	C	26	50	20120601	16	444	8.16	0.00268335073355692	0.000247606874461299
5	C	26	50	20120601	16	446	8.2	0.00326301565957022	-6.77415367445009e-05
5	C	26	50	20120601	16	448	8.24	0.00316699055868509	-0.000119360331771101
5	C	26	50	20120601	16	450	8.28	0.00323743253622689	-0.000411833838605501
5	C	26	50	20120601	16	452	8.32	0.00341048984985448	-0.000241237256576401
5	C	26	50	20120601	16	454	8.36	0.00353853981685956	-0.0010490996830142
5	C	26	50	20120601	16	456	8.4	0.0034318303325107	-0.0009838266560429
5	C	26	50	20120601	16	458	8.44	0.00402590609472457	-0.0010079743526204
5	C	26	50	20120601	16	460	8.48	0.00409971390054482	-0.000863851848479001
5	C	26	50	20120601	16	462	8.52	0.00444188994302881	-0.000146357668676801
5	C	26	50	20120601	16	464	8.56	0.00486778035733746	-1.90077373851006e-05
5	C	26	50	20120601	16	466	8.6	0.00581500645927934	-0.0004441061920988
5	C	26	50	20120601	16	468	8.64	0.00613782898916225	-0.000676136211277401
5	C	26	50	20120601	16	470	8.68	0.006708230816342	0.000885714175939599
5	C	26	50	20120601	16	472	8.72	0.0075126920591623	0.0008438817387646
5	C	26	50	20120601	16	474	8.76	0.00815257419866145	0.0006925679586585
5	C	26	50	20120601	16	476	8.8	0.00944385017605745	0.00131534518512077
5	C	26	50	20120601	16	478	8.84	0.0102231808438744	0.000290662606367700
5	C	26	50	20120601	16	480	8.88	0.0106333522744373	0.00179033002324721
5	C	26	50	20120601	16	482	8.92	0.0116191864066319	0.001611658281777
5	C	26	50	20120601	16	484	8.96	0.0121354026411694	0.00205630116792272
5	C	26	50	20120601	16	486	9	0.0134289555024008	0.00150455988869848
5	C	26	50	20120601	16	488	9.04	0.0141149551461689	0.00239274964547909
5	C	26	50	20120601	16	490	9.08	0.0148763394438793	0.00228033380940606
5	C	26	50	20120601	16	492	9.12	0.0156490091658175	0.00266413722809849
5	C	26	50	20120601	16	494	9.16	0.0163886711432099	0.00178961584539822
5	C	26	50	20120601	16	496	9.2	0.0173627899302538	0.00199694803892349
5	C	26	50	20120601	16	498	9.24	0.0179456072797190	0.00267791180961736
5	C	26	50	20120601	16	500	9.28	0.0181192029420234	0.00265761879252039
5	C	26	50	20120601	16	502	9.32	0.0184671655645670	0.00317217577271149
5	C	26	50	20120601	16	504	9.36	0.0185753592660495	0.00349886546958071
5	C	26	50	20120601	16	506	9.4	0.0191089038593667	0.00414512288381903
5	C	26	50	20120601	16	508	9.44	0.0186317269902186	0.00501017610671922
5	C	26	50	20120601	16	510	9.48	0.0187759838446485	0.00531310772284735
5	C	26	50	20120601	16	512	9.52	0.0184080549731937	0.00587122003417007
5	C	26	50	20120601	16	514	9.56	0.0186774838700292	0.00685839059818118
5	C	26	50	20120601	16	516	9.6	0.0180017443456561	0.00711686641097611
5	C	26	50	20120601	16	518	9.64	0.0178478849811377	0.007419656605748
5	C	26	50	20120601	16	520	9.68	0.0177354055054543	0.00804722094511887
5	C	26	50	20120601	16	522	9.72	0.0174348144127719	0.00976769659655949
5	C	26	50	20120601	16	524	9.76	0.0170313251412913	0.00981732135046316
5	C	26	50	20120601	16	526	9.8	0.0167718310947314	0.0113619112611514
5	C	26	50	20120601	16	528	9.84	0.0170650046372792	0.0129482134008619
5	C	26	50	20120601	16	530	9.88	0.0168737039686970	0.0123971792284188
5	C	26	50	20120601	16	532	9.92	0.0171589720574311	0.0134835993002373
5	C	26	50	20120601	16	534	9.96	0.0176326841033514	0.0148351278464582
5	C	26	50	20120601	16	536	10	0.0182565573453245	0.0147844636455862
5	C	26	50	20120601	16	538	10.04	0.0184551058584138	0.0142567993522613
5	C	26	50	20120601	16	540	10.08	0.0186915340817714	0.0147773996488421
5	C	26	50	20120601	16	542	10.12	0.0197918488018401	0.015515689839079
5	C	26	50	20120601	16	544	10.16	0.0202036748622709	0.0157320574430543
5	C	26	50	20120601	16	546	10.2	0.0206176434562488	0.0154259933438855
5	C	26	50	20120601	16	548	10.24	0.0216811179130177	0.0164421199305862
5	C	26	50	20120601	16	550	10.28	0.0223707308724377	0.0158573001961380
5	C	26	50	20120601	16	552	10.32	0.0227779253834518	0.0154493985783428
5	C	26	50	20120601	16	554	10.36	0.0225902309594537	0.0156052731971875
5	C	26	50	20120601	16	556	10.4	0.0229292815899648	0.0162748396793609
5	C	26	50	20120601	16	558	10.44	0.0223508187454795	0.0157251843651411
5	C	26	50	20120601	16	560	10.48	0.0219606301525530	0.016376578203038
5	C	26	50	20120601	16	562	10.52	0.0218276092248762	0.0164271504800285
5	C	26	50	20120601	16	564	10.56	0.0215761408402828	0.0166073425010782
5	C	26	50	20120601	16	566	10.6	0.0216178389271694	0.0164499617447895
5	C	26	50	20120601	16	568	10.64	0.0214446543343211	0.0166658555872214
5	C	26	50	20120601	16	570	10.68	0.0214055159739825	0.0166875991207429
5	C	26	50	20120601	16	572	10.72	0.0208796123765428	0.0170904661382561
5	C	26	50	20120601	16	574	10.76	0.0207555929181905	0.0177668774140714
5	C	26	50	20120601	16	576	10.8	0.0201786079268779	0.018112072802511
5	C	26	50	20120601	16	578	10.84	0.0199163632349392	0.0187260324074119
5	C	26	50	20120601	16	580	10.88	0.0193457704889286	0.0188923014959401
5	C	26	50	20120601	16	582	10.92	0.0189798269611833	0.0201151170211272
5	C	26	50	20120601	16	584	10.96	0.0185062367497614	0.020363988697488
5	C	26	50	20120601	16	586	11	0.0176112092704067	0.0215093319773827
5	C	26	50	20120601	16	588	11.04	0.0168632670726067	0.0215281056624232
5	C	26	50	20120601	16	590	11.08	0.0165974797756943	0.0210532693167208
5	C	26	50	20120601	16	592	11.12	0.0158407411695362	0.0223259130304326
5	C	26	50	20120601	16	594	11.16	0.0152598034513168	0.0229153360300262
5	C	26	50	20120601	16	596	11.2	0.0144656871807053	0.0241105232669268
5	C	26	50	20120601	16	598	11.24	0.0142941077202503	0.024722064566636
5	C	26	50	20120601	16	600	11.28	0.0138627725837265	0.0248299690614451
5	C	26	50	20120601	16	602	11.32	0.0137183955211439	0.0261870342537627
5	C	26	50	20120601	16	604	11.36	0.0137025421871097	0.0273980394693584
5	C	26	50	20120601	16	606	11.4	0.0141024747114810	0.0267493467793656
5	C	26	50	20120601	16	608	11.44	0.0141110377746012	0.0267600170206937
5	C	26	50	20120601	16	610	11.48	0.0143442274489008	0.0272489247913417
5	C	26	50	20120601	16	612	11.52	0.0144532279592208	0.0280806591427124
5	C	26	50	20120601	16	614	11.56	0.0145186141232771	0.0278137475460179
5	C	26	50	20120601	16	616	11.6	0.0145367655543501	0.0282383863813239
5	C	26	50	20120601	16	618	11.64	0.0144526552027280	0.0276039348219043
5	C	26	50	20120601	16	620	11.68	0.0140658677934189	0.0271245164242598
5	C	26	50	20120601	16	622	11.72	0.0140912246425923	0.0275753252815374
5	C	26	50	20120601	16	624	11.76	0.0139333984090315	0.0270210949864434
5	C	26	50	20120601	16	626	11.8	0.0141151319228642	0.0269741360251048
5	C	26	50	20120601	16	628	11.84	0.0137835200556912	0.0267454364788657
5	C	26	50	20120601	16	630	11.88	0.0136500748639456	0.026407382868916
5	C	26	50	20120601	16	632	11.92	0.0134492494670208	0.0270497257400137
5	C	26	50	20120601	16	634	11.96	0.0132747850108987	0.0261348214890398
5	C	26	50	20120601	16	636	12	0.0127777313701314	0.0262111465950011
5	C	26	50	20120601	16	638	12.04	0.0123919551235195	0.0264642696094625
5	C	26	50	20120601	16	640	12.08	0.0116548740858784	0.0269244476315909
5	C	26	50	20120601	16	642	12.12	0.0114698737387166	0.026551257885684
5	C	26	50	20120601	16	644	12.16	0.0110725787226391	0.0265091567479322
5	C	26	50	20120601	16	646	12.2	0.00993512675442243	0.0271261781251956
5	C	26	50	20120601	16	648	12.24	0.00950958989350437	0.0281381893504298
5	C	26	50	20120601	16	650	12.28	0.00917930031601213	0.0290070114524737
5	C	26	50	20120601	16	652	12.32	0.00876670350918978	0.0285512811319989
5	C	26	50	20120601	16	654	12.36	0.0083736935602063	0.0285931418534452
5	C	26	50	20120601	16	656	12.4	0.00764197946303446	0.0293664338293508
5	C	26	50	20120601	16	658	12.44	0.00789505298002113	0.0285198148802361
5	C	26	50	20120601	16	660	12.48	0.00767302145072855	0.0285428665613028
5	C	26	50	20120601	16	662	12.52	0.0076360397660725	0.0282243149563783
5	C	26	50	20120601	16	664	12.56	0.00742390773171653	0.0285379875245126
5	C	26	50	20120601	16	666	12.6	0.00739139496191757	0.027183892180676
5	C	26	50	20120601	16	668	12.64	0.00674400334840223	0.0278220206953578
5	C	26	50	20120601	16	670	12.68	0.006210979185676	0.027730231164092
5	C	26	50	20120601	16	672	12.72	0.00521793256431323	0.0273829144553088
5	C	26	50	20120601	16	674	12.76	0.00493244527247698	0.0271941593711388
5	C	26	50	20120601	16	676	12.8	0.00394920622216927	0.027251922924094
5	C	26	50	20120601	16	678	12.84	0.00405566821914472	0.0262950377435211
5	C	26	50	20120601	16	680	12.88	0.00379842277214905	0.0261185438909369
5	C	26	50	20120601	16	682	12.92	0.00369249817632731	0.0260539143311365
5	C	26	50	20120601	16	684	12.96	0.0030805255414816	0.0256255066166868
5	C	26	50	20120601	16	686	13	0.00293556865133836	0.0255812417321845
5	C	26	50	20120601	16	688	13.04	0.0021866789304515	0.024128780764017
5	C	26	50	20120601	16	690	13.08	0.00139909632649811	0.0236312533617064
5	C	26	50	20120601	16	692	13.12	0.000926706570258619	0.0233312562387202
5	C	26	50	20120601	16	694	13.16	0.00030038673882264	0.0223914052605061
5	C	26	50	20120601	16	696	13.2	-4.26590450022003e-05	0.0224572086175633
5	C	26	50	20120601	16	698	13.24	-0.000227742123657461	0.0216063137937428
5	C	26	50	20120601	16	700	13.28	-0.00059212556171136	0.0205909678529285
5	C	26	50	20120601	16	702	13.32	-0.00070877626029696	0.0201568262095902
5	C	26	50	20120601	16	704	13.36	-0.00094161096699246	0.0196691502189550
5	C	26	50	20120601	16	706	13.4	-0.00149870504455026	0.0200973387303025
5	C	26	50	20120601	16	708	13.44	-0.00175178563260476	0.0194662388570257
5	C	26	50	20120601	16	710	13.48	-0.00210161964152896	0.0190800595595485
5	C	26	50	20120601	16	712	13.52	-0.00280149979141186	0.0181867149943331
5	C	26	50	20120601	16	714	13.56	-0.00385636168758596	0.0172126046925705
5	C	26	50	20120601	16	716	13.6	-0.00420299250279136	0.0175040670367078
5	C	26	50	20120601	16	718	13.64	-0.00427277687102666	0.0170774765866857
5	C	26	50	20120601	16	720	13.68	-0.00506878111674396	0.0164146912585440
5	C	26	50	20120601	16	722	13.72	-0.00595967202142876	0.015715567712917
5	C	26	50	20120601	16	724	13.76	-0.00610156006814166	0.0154462590242343
5	C	26	50	20120601	16	726	13.8	-0.00625988127644926	0.0148529257241407
5	C	26	50	20120601	16	728	13.84	-0.00645002936097816	0.0130983745969147
5	C	26	50	20120601	16	730	13.88	-0.00684593137669676	0.0128972097887349
5	C	26	50	20120601	16	732	13.92	-0.00677529140925616	0.0129008160333190
5	C	26	50	20120601	16	734	13.96	-0.00732909744028146	0.0115404840076723
5	C	26	50	20120601	16	736	14	-0.00744435584561486	0.0120954214095475
5	C	26	50	20120601	16	738	14.04	-0.00763958802790046	0.0105244422737853
5	C	26	50	20120601	16	740	14.08	-0.00801244543362016	0.0101150981581564
5	C	26	50	20120601	16	742	14.12	-0.00803691132824926	0.00950868338261086
5	C	26	50	20120601	16	744	14.16	-0.00832286531056106	0.00887483286395524
5	C	26	50	20120601	16	746	14.2	-0.00820916254014626	0.00828538865115813
5	C	26	50	20120601	16	748	14.24	-0.00814311876678346	0.00879266705598136
5	C	26	50	20120601	16	750	14.28	-0.00892850226864736	0.0087279667855028
5	C	26	50	20120601	16	752	14.32	-0.00908272225762416	0.00740984903469295
5	C	26	50	20120601	16	754	14.36	-0.00973920019327766	0.00828821707828288
5	C	26	50	20120601	16	756	14.4	-0.00993782648811296	0.0079054601776266
5	C	26	50	20120601	16	758	14.44	-0.0103183913577476	0.00728433758103233
5	C	26	50	20120601	16	760	14.48	-0.0103047441968707	0.00780285898367643
5	C	26	50	20120601	16	762	14.52	-0.0107752530490723	0.0070632252905553
5	C	26	50	20120601	16	764	14.56	-0.0110997443509588	0.00773292612301708
5	C	26	50	20120601	16	766	14.6	-0.0114328623555758	0.00688489296034005
5	C	26	50	20120601	16	768	14.64	-0.0119135535454264	0.00782180944541223
5	C	26	50	20120601	16	770	14.68	-0.0120550456123418	0.00778270644041261
5	C	26	50	20120601	16	772	14.72	-0.0123586065535052	0.00874500805892938
5	C	26	50	20120601	16	774	14.76	-0.0129669305173600	0.00877180740593636
5	C	26	50	20120601	16	776	14.8	-0.0133751432621390	0.00819898020249713
5	C	26	50	20120601	16	778	14.84	-0.0136308330742160	0.00851618830453742
5	C	26	50	20120601	16	780	14.88	-0.0139326262484264	0.00781615259116274
5	C	26	50	20120601	16	782	14.92	-0.0138103674859593	0.00901293081832097
5	C	26	50	20120601	16	784	14.96	-0.0138385103358505	0.00879782893548402
5	C	26	50	20120601	16	786	15	-0.0137648298092509	0.00880843553720182
5	C	26	50	20120601	16	788	15.04	-0.0136354292682937	0.00808987362616005
5	C	26	50	20120601	16	790	15.08	-0.0135322623889186	0.0079630893802933
5	C	26	50	20120601	16	792	15.12	-0.0137813761079307	0.00751004606558708
5	C	26	50	20120601	16	794	15.16	-0.0139324848270702	0.00753246135055069
5	C	26	50	20120601	16	796	15.2	-0.0137766384924967	0.00694160292419122
5	C	26	50	20120601	16	798	15.24	-0.0139098574100722	0.00629912570280512
5	C	26	50	20120601	16	800	15.28	-0.0136185294162234	0.00670854052911213
5	C	26	50	20120601	16	802	15.32	-0.0137660318907789	0.00727408453270513
5	C	26	50	20120601	16	804	15.36	-0.0139816994590408	0.006748987036996
5	C	26	50	20120601	16	806	15.4	-0.0143286060458909	0.00736558415019067
5	C	26	50	20120601	16	808	15.44	-0.0146916346673521	0.00682577883343286
5	C	26	50	20120601	16	810	15.48	-0.0148211059189873	0.00736254359103157
5	C	26	50	20120601	16	812	15.52	-0.0151518197605483	0.00676949313365041
5	C	26	50	20120601	16	814	15.56	-0.0154710784722540	0.00600235298674112
5	C	26	50	20120601	16	816	15.6	-0.0154888268524618	0.005222202075058
5	C	26	50	20120601	16	818	15.64	-0.0154446326786376	0.00528421533976807
5	C	26	50	20120601	16	820	15.68	-0.0156390870434639	0.00453142946051687
5	C	26	50	20120601	16	822	15.72	-0.0161977721112794	0.00422546435629745
5	C	26	50	20120601	16	824	15.76	-0.0164989288893868	0.00344743476495789
5	C	26	50	20120601	16	826	15.8	-0.0166261373993222	0.00303710069983534
5	C	26	50	20120601	16	828	15.84	-0.0169654072329356	0.00403525263215827
5	C	26	50	20120601	16	830	15.88	-0.0170341380120669	0.00274944966124865
5	C	26	50	20120601	16	832	15.92	-0.0167643767750442	0.00350287193660292
5	C	26	50	20120601	16	834	15.96	-0.0170455931419221	0.00301716028860587
5	C	26	50	20120601	16	836	16	-0.0174011264315027	0.00251469020989472
5	C	26	50	20120601	16	838	16.04	-0.0176768980761655	0.00281026084443069
5	C	26	50	20120601	16	840	16.08	-0.0175339917956877	0.00316940037859534
5	C	26	50	20120601	16	842	16.12	-0.0173442043356172	0.00228735537974324
5	C	26	50	20120601	16	844	16.16	-0.0173151422469104	0.00273771168868095
5	C	26	50	20120601	16	846	16.2	-0.0171875094729062	0.00327801198018559
5	C	26	50	20120601	16	848	16.24	-0.0168804129978369	0.00247594075828569
5	C	26	50	20120601	16	850	16.28	-0.0167306477815816	0.00197757189890541
5	C	26	50	20120601	16	852	16.32	-0.0165460222010138	0.00212090244345193
5	C	26	50	20120601	16	854	16.36	-0.0165362641274334	0.000978783570479399
5	C	26	50	20120601	16	856	16.4	-0.0165843473885541	0.00120095652112823
5	C	26	50	20120601	16	858	16.44	-0.0172779484302200	0.000461252117328999
5	C	26	50	20120601	16	860	16.48	-0.0171602151511524	0.000299112532402898
5	C	26	50	20120601	16	862	16.52	-0.0174078439459240	-1.04588164006013e-05
5	C	26	50	20120601	16	864	16.56	-0.0171533562153749	-0.000372851041758701
5	C	26	50	20120601	16	866	16.6	-0.0166844029980920	-0.0009965192227652
5	C	26	50	20120601	16	868	16.64	-0.0168288578424206	-0.0017534841030932
5	C	26	50	20120601	16	870	16.68	-0.0168044485163341	-0.0024301287241462
5	C	26	50	20120601	16	872	16.72	-0.0167478941159748	-0.0016462160043872
5	C	26	50	20120601	16	874	16.76	-0.0170619980192456	-0.0010611487825657
5	C	26	50	20120601	16	876	16.8	-0.0168401786219874	-0.0014866149328056
5	C	26	50	20120601	16	878	16.84	-0.0167739085744546	-0.0023942006285942
5	C	26	50	20120601	16	880	16.88	-0.0166014593726588	-0.0006898470117646
5	C	26	50	20120601	16	882	16.92	-0.0163104142215225	-0.0007850235845123
5	C	26	50	20120601	16	884	16.96	-0.0164205107473532	-0.00096710358066780
5	C	26	50	20120601	16	886	17	-0.0164010228844637	-0.0011933494663763
5	C	26	50	20120601	16	888	17.04	-0.0162413228179327	-0.0014216388906824
5	C	26	50	20120601	16	890	17.08	-0.0165300557298946	-0.0020839645994164
5	C	26	50	20120601	16	892	17.12	-0.0165581420112433	-0.0017108102088486
5	C	26	50	20120601	16	894	17.16	-0.0164932649640695	-0.0020923296726378
5	C	26	50	20120601	16	896	17.2	-0.0161658462401089	-0.0024983786706664
5	C	26	50	20120601	16	898	17.24	-0.0160029500509269	-0.0029794729113823
5	C	26	50	20120601	16	900	17.28	-0.0163776035078708	-0.0034564588616995
5	C	26	50	20120601	16	902	17.32	-0.0160218085887812	-0.0036276989108994
5	C	26	50	20120601	16	904	17.36	-0.0161236319652720	-0.0037118446178606
5	C	26	50	20120601	16	906	17.4	-0.0161651815597346	-0.0025810677376583
5	C	26	50	20120601	16	908	17.44	-0.0157909028693847	-0.0021590027710359
5	C	26	50	20120601	16	910	17.48	-0.0158163304292362	-0.002333545008904
5	C	26	50	20120601	16	912	17.52	-0.0160101625400950	-0.0021671486411552
5	C	26	50	20120601	16	914	17.56	-0.0157605609174040	-0.002491137897227
5	C	26	50	20120601	16	916	17.6	-0.0153670913490127	-0.0030982951348929
5	C	26	50	20120601	16	918	17.64	-0.0156360182000336	-0.0030734615447376
5	C	26	50	20120601	16	920	17.68	-0.0158521453877033	-0.0028102410454409
5	C	26	50	20120601	16	922	17.72	-0.0157084400765627	-0.0028096965732194
5	C	26	50	20120601	16	924	17.76	-0.0159556516783334	-0.0031461309086401
5	C	26	50	20120601	16	926	17.8	-0.0159602902988179	-0.003437345765404
5	C	26	50	20120601	16	928	17.84	-0.0157965738657698	-0.0028966424230341
5	C	26	50	20120601	16	930	17.88	-0.0157012275873946	-0.0029672399640677
5	C	26	50	20120601	16	932	17.92	-0.0156054358317473	-0.0027704309336601
5	C	26	50	20120601	16	934	17.96	-0.0157930736872029	-0.0013490331663901
5	C	26	50	20120601	16	936	18	-0.0154456791966738	-0.001891730549883
5	C	26	50	20120601	16	938	18.04	-0.0148218271679042	-0.0010398507263163
5	C	26	50	20120601	16	940	18.08	-0.0148088659006050	-0.0013775154275363
5	C	26	50	20120601	16	942	18.12	-0.0146169995465978	-0.0019754024953008
5	C	26	50	20120601	16	944	18.16	-0.0140876947655407	-0.0020586643187855
5	C	26	50	20120601	16	946	18.2	-0.0140637097035228	-0.0018026350954535
5	C	26	50	20120601	16	948	18.24	-0.0134867459254136	-0.0028205506623106
5	C	26	50	20120601	16	950	18.28	-0.0122585862993064	-0.0030133645394045
5	C	26	50	20120601	16	952	18.32	-0.0119297533617834	-0.0033549253989889
5	C	26	50	20120601	16	954	18.36	-0.0111873619522156	-0.0027665418463636
5	C	26	50	20120601	16	956	18.4	-0.0105689122192542	-0.0028610254544657
5	C	26	50	20120601	16	958	18.44	-0.0102598641294688	-0.0029495976498771
5	C	26	50	20120601	16	960	18.48	-0.00969403021209556	-0.002673691654926
5	C	26	50	20120601	16	962	18.52	-0.00898327475991806	-0.0034702898703395
5	C	26	50	20120601	16	964	18.56	-0.00814980799693346	-0.0035694969517399
5	C	26	50	20120601	16	966	18.6	-0.00776695210132786	-0.0038434584030429
5	C	26	50	20120601	16	968	18.64	-0.00748290023625736	-0.0035944931764549
5	C	26	50	20120601	16	970	18.68	-0.00710756088573576	-0.0031473259191003
5	C	26	50	20120601	16	972	18.72	-0.00664262403496996	-0.0036891959876592
5	C	26	50	20120601	16	974	18.76	-0.00623314556905266	-0.0035666473114118
5	C	26	50	20120601	16	976	18.8	-0.00537071146966996	-0.0032397278048387
5	C	26	50	20120601	16	978	18.84	-0.00458019995871826	-0.0034235416975323
5	C	26	50	20120601	16	980	18.88	-0.00407726184602856	-0.0047931098812442
5	C	26	50	20120601	16	982	18.92	-0.00332021211288686	-0.0038044543929926
5	C	26	50	20120601	16	984	18.96	-0.00284160688804076	-0.0041808119772792
5	C	26	50	20120601	16	986	19	-0.00218881297871716	-0.0047029325534395
5	C	26	50	20120601	16	988	19.04	-0.00156645294525576	-0.004191941838015
5	C	26	50	20120601	16	990	19.08	-0.000393277942453561	-0.0054939516963494
5	C	26	50	20120601	16	992	19.12	-0.000481277381372261	-0.0055647684404853
5	C	26	50	20120601	16	994	19.16	-0.000228069514097162	-0.0049878329466474
5	C	26	50	20120601	16	996	19.2	0.000491178290522389	-0.0056638058162583
5	C	26	50	20120601	16	998	19.24	0.0009856368494027	-0.0059523548804571
5	C	26	50	20120601	16	1000	19.28	0.00163703068729956	-0.006129421489534
5	C	26	50	20120601	16	1002	19.32	0.00200488884807624	-0.0065449386473626
5	C	26	50	20120601	16	1004	19.36	0.00207252361169673	-0.0072073916353172
5	C	26	50	20120601	16	1006	19.4	0.00267814642764739	-0.007519847979788
5	C	26	50	20120601	16	1008	19.44	0.00294057496734915	-0.007642410798171
5	C	26	50	20120601	16	1010	19.48	0.00291429887936026	-0.0080914518884957
5	C	26	50	20120601	16	1012	19.52	0.00308015077488756	-0.0086958514097149
5	C	26	50	20120601	16	1014	19.56	0.0035001297765055	-0.0094002287587261
5	C	26	50	20120601	16	1016	19.6	0.00458317694897769	-0.0089325907600562
5	C	26	50	20120601	16	1018	19.64	0.00464321031470043	-0.0085371059373385
5	C	26	50	20120601	16	1020	19.68	0.00509816281771585	-0.0098748105459873
5	C	26	50	20120601	16	1022	19.72	0.00574212496334244	-0.0100198381468086
5	C	26	50	20120601	16	1024	19.76	0.00558168243469122	-0.0105908268726168
5	C	26	50	20120601	16	1026	19.8	0.00619672391296727	-0.0107297026444418
5	C	26	50	20120601	16	1028	19.84	0.00656116674799082	-0.0113697757027719
5	C	26	50	20120601	16	1030	19.88	0.00655968182375033	-0.0110377890690048
5	C	26	50	20120601	16	1032	19.92	0.00708739561454985	-0.012245881004662
5	C	26	50	20120601	16	1034	19.96	0.00794759101386328	-0.0129421690520964
5	C	26	50	20120601	16	1036	20	0.0078911638927246	-0.012278054363206
5	C	26	50	20120601	16	1038	20.04	0.00770660902283491	-0.0120466890244017
5	C	26	50	20120601	16	1040	20.08	0.00755019700283644	-0.0119298749841497
5	C	26	50	20120601	16	1042	20.12	0.00790629597784199	-0.0121680285480534
5	C	26	50	20120601	16	1044	20.16	0.00870582161532962	-0.0125039749797951
5	C	26	50	20120601	16	1046	20.2	0.00869422506411816	-0.0115949185019017
5	C	26	50	20120601	16	1048	20.24	0.00912336816962027	-0.0122803171049058
5	C	26	50	20120601	16	1050	20.28	0.00914670269339943	-0.0124071720614506
5	C	26	50	20120601	16	1052	20.32	0.00926570876467313	-0.0133879998776345
5	C	26	50	20120601	16	1054	20.36	0.00959833179454328	-0.0139099861035064
5	C	26	50	20120601	16	1056	20.4	0.0102154945931629	-0.0134636603032215
5	C	26	50	20120601	16	1058	20.44	0.0110732858294203	-0.0149492209398163
5	C	26	50	20120601	16	1060	20.48	0.0112580528313443	-0.0148582162970776
5	C	26	50	20120601	16	1062	20.52	0.0110797912118072	-0.0148502259904502
5	C	26	50	20120601	16	1064	20.56	0.0111142980227291	-0.0152411146190901
5	C	26	50	20120601	16	1066	20.6	0.0112831551220765	-0.0146755706154971
5	C	26	50	20120601	16	1068	20.64	0.0113366123947342	-0.0150960163075906
5	C	26	50	20120601	16	1070	20.68	0.0108553555194586	-0.0134501545637008
5	C	26	50	20120601	16	1072	20.72	0.0113038733507652	-0.0143188352443885
5	C	26	50	20120601	16	1074	20.76	0.0113448855440740	-0.014335240121712
5	C	26	50	20120601	16	1076	20.8	0.0116826704534469	-0.014348321597164
5	C	26	50	20120601	16	1078	20.84	0.0117255211243868	-0.0142312247141995
5	C	26	50	20120601	16	1080	20.88	0.0118794582706511	-0.0142086680078796
5	C	26	50	20120601	16	1082	20.92	0.0121432091000337	-0.0140854900065969
5	C	26	50	20120601	16	1084	20.96	0.0125247639191619	-0.0138163651656773
5	C	26	50	20120601	16	1086	21	0.0129747666747090	-0.0142141834407729
5	C	26	50	20120601	16	1088	21.04	0.0133688372838643	-0.0130782163967967
5	C	26	50	20120601	16	1090	21.08	0.0134898232541253	-0.0130244055707484
5	C	26	50	20120601	16	1092	21.12	0.0141601604826902	-0.0124734279668478
5	C	26	50	20120601	16	1094	21.16	0.0145080570190339	-0.0120046161709211
5	C	26	50	20120601	16	1096	21.2	0.014766716679592	-0.0112949638053223
5	C	26	50	20120601	16	1098	21.24	0.0148859348829000	-0.0114311525713789
5	C	26	50	20120601	16	1100	21.28	0.0155367559643041	-0.0105677751915501
5	C	26	50	20120601	16	1102	21.32	0.0156631866567803	-0.0101256920319523
5	C	26	50	20120601	16	1104	21.36	0.016560017258427	-0.0092927838833248
5	C	26	50	20120601	16	1106	21.4	0.0170737374060268	-0.0092088432373301
5	C	26	50	20120601	16	1108	21.44	0.01759229416401	-0.0084886196253526
5	C	26	50	20120601	16	1110	21.48	0.0182848769719110	-0.0071162243580189
5	C	26	50	20120601	16	1112	21.52	0.018974864697925	-0.0070766334493402
5	C	26	50	20120601	16	1114	21.56	0.0194781196651633	-0.0063854294996626
5	C	26	50	20120601	16	1116	21.6	0.0200204069267230	-0.0048086450172269
5	C	26	50	20120601	16	1118	21.64	0.0203541471853074	-0.0041824453939437
5	C	26	50	20120601	16	1120	21.68	0.0202318247832300	-0.0032425519893227
5	C	26	50	20120601	16	1122	21.72	0.0206981687764903	-0.0023387917412204
5	C	26	50	20120601	16	1124	21.76	0.0211893251467025	-0.0021610250964301
5	C	26	50	20120601	16	1126	21.8	0.0208969520490310	-0.0005447755703228
5	C	26	50	20120601	16	1128	21.84	0.0208407625157708	-0.000464069230745301
5	C	26	50	20120601	16	1130	21.88	0.0209527830791532	0.0008638921535654
5	C	26	50	20120601	16	1132	21.92	0.0209364015363534	0.00106190538682145
5	C	26	50	20120601	16	1134	21.96	0.0212169687792062	0.000208697616719699
5	C	26	50	20120601	16	1136	22	0.0214290131323213	0.00127761396727666
5	C	26	50	20120601	16	1138	22.04	0.0218909306371314	0.00161041377384211
5	C	26	50	20120601	16	1140	22.08	0.0224508319286105	0.00226082473331312
5	C	26	50	20120601	16	1142	22.12	0.0222164967413253	0.00226407742450658
5	C	26	50	20120601	16	1144	22.16	0.0227163646670817	0.00225228288339638
5	C	26	50	20120601	16	1146	22.2	0.0230754759169751	0.00378646418226559
5	C	26	50	20120601	16	1148	22.24	0.0237999068143007	0.00499186911215429
5	C	26	50	20120601	16	1150	22.28	0.0241967775663095	0.00477086995876225
5	C	26	50	20120601	16	1152	22.32	0.0245276116160232	0.00523718566775135
5	C	26	50	20120601	16	1154	22.36	0.0245068438898598	0.00514528299940053
5	C	26	50	20120601	16	1156	22.4	0.0250856885720069	0.00598745424686152
5	C	26	50	20120601	16	1158	22.44	0.0248889148969383	0.00592488943886213
5	C	26	50	20120601	16	1160	22.48	0.0246168555628768	0.00616081561640503
5	C	26	50	20120601	16	1162	22.52	0.0244648417470573	0.00713974838641531
5	C	26	50	20120601	16	1164	22.56	0.0246674490530707	0.00749197948732776
5	C	26	50	20120601	16	1166	22.6	0.0242227425273147	0.00761196843702731
5	C	26	50	20120601	16	1168	22.64	0.0243552896934481	0.0081826389647839
5	C	26	50	20120601	16	1170	22.68	0.0238275900447842	0.00860995773479056
5	C	26	50	20120601	16	1172	22.72	0.0237224432664217	0.00900629108564562
5	C	26	50	20120601	16	1174	22.76	0.0236329235479235	0.00938402752815548
5	C	26	50	20120601	16	1176	22.8	0.0233656866821097	0.00820844129122941
5	C	26	50	20120601	16	1178	22.84	0.0228798265416886	0.00865087093315002
5	C	26	50	20120601	16	1180	22.88	0.0231181639533553	0.00871299733494507
5	C	26	50	20120601	16	1182	22.92	0.0227584163073589	0.00906530621760345
5	C	26	50	20120601	16	1184	22.96	0.0226085379540186	0.00961730205526892
5	C	26	50	20120601	16	1186	23	0.0225275247300980	0.00902462636448179
5	C	26	50	20120601	16	1188	23.04	0.0231429692592394	0.00964176794989797
5	C	26	50	20120601	16	1190	23.08	0.0231435703000034	0.00912250408513363
5	C	26	50	20120601	16	1192	23.12	0.0228704078793632	0.00988228325045077
5	C	26	50	20120601	16	1194	23.16	0.0231168770190136	0.0101351163511318
5	C	26	50	20120601	16	1196	23.2	0.0229063501170509	0.0104091980105875
5	C	26	50	20120601	16	1198	23.24	0.0228614629785812	0.0103357154738866
5	C	26	50	20120601	16	1200	23.28	0.0223388403566062	0.0100960204172000
5	C	26	50	20120601	16	1202	23.32	0.0221318348464139	0.0098004285694606
5	C	26	50	20120601	16	1204	23.36	0.0219909155359912	0.0105375944599154
5	C	26	50	20120601	16	1206	23.4	0.0221271043020477	0.0108843454832737
5	C	26	50	20120601	16	1208	23.44	0.0217398219179918	0.0106622432433030
5	C	26	50	20120601	16	1210	23.48	0.0214306182647146	0.0107533468809910
5	C	26	50	20120601	16	1212	23.52	0.0211685786337425	0.0100581194937284
5	C	26	50	20120601	16	1214	23.56	0.0206856247021921	0.0102173033723091
5	C	26	50	20120601	16	1216	23.6	0.0203233244007155	0.0101277765827431
5	C	26	50	20120601	16	1218	23.64	0.0200597857033673	0.0102557629101379
5	C	26	50	20120601	16	1220	23.68	0.0197599512149408	0.0106915033219085
5	C	26	50	20120601	16	1222	23.72	0.0191188599228458	0.0111958401625220
5	C	26	50	20120601	16	1224	23.76	0.0187174283320984	0.0116213416681010
5	C	26	50	20120601	16	1226	23.8	0.0188205315718632	0.0129158349813514
5	C	26	50	20120601	16	1228	23.84	0.0186739129807842	0.0126420503067437
5	C	26	50	20120601	16	1230	23.88	0.0190875563056427	0.0129651415372035
5	C	26	50	20120601	16	1232	23.92	0.0192762194659311	0.0128473021921188
5	C	26	50	20120601	16	1234	23.96	0.019699055178945	0.0136100017084422
5	C	26	50	20120601	16	1236	24	0.0197738741474624	0.0143665706089727
5	C	26	50	20120601	16	1238	24.04	0.0203612465373906	0.0143111122241243
5	C	26	50	20120601	16	1240	24.08	0.0206084864234324	0.0144959711499299
5	C	26	50	20120601	16	1242	24.12	0.0208718907704922	0.0144671848328678
5	C	26	50	20120601	16	1244	24.16	0.0213727274325388	0.0147178612578662
5	C	26	50	20120601	16	1246	24.2	0.0220518752115973	0.0153404970629722
5	C	26	50	20120601	16	1248	24.24	0.0222655628808719	0.0153025961395006
5	C	26	50	20120601	16	1250	24.28	0.0227245600346757	0.0154963999660882
5	C	26	50	20120601	16	1252	24.32	0.0228788365921949	0.0158561900384916
5	C	26	50	20120601	16	1254	24.36	0.0232548830494978	0.0153341967415518
5	C	26	50	20120601	16	1256	24.4	0.0234838725095172	0.0157498058232620
5	C	26	50	20120601	16	1258	24.44	0.0233761589335391	0.0156965818958421
5	C	26	50	20120601	16	1260	24.48	0.0235035230069664	0.0163965327564031
5	C	26	50	20120601	16	1262	24.52	0.0233787893707651	0.016364288687181
5	C	26	50	20120601	16	1264	24.56	0.0231857987169758	0.0176670127233644
5	C	26	50	20120601	16	1266	24.6	0.0230364860490605	0.0181495141065748
5	C	26	50	20120601	16	1268	24.64	0.0228440327964249	0.0183408359883605
5	C	26	50	20120601	16	1270	24.68	0.0223749098735145	0.0188069890627899
5	C	26	50	20120601	16	1272	24.72	0.0223458336426722	0.0185598693849008
5	C	26	50	20120601	16	1274	24.76	0.0220228131228905	0.0183443573801308
5	C	26	50	20120601	16	1276	24.8	0.0214935719814436	0.0191420162557161
5	C	26	50	20120601	16	1278	24.84	0.0215142265705221	0.0188006180306914
5	C	26	50	20120601	16	1280	24.88	0.0210579588488937	0.0188269648293584
5	C	26	50	20120601	16	1282	24.92	0.0207927655216775	0.0188557016489458
5	C	26	50	20120601	16	1284	24.96	0.0202946512207384	0.0194628518155439
5	C	26	50	20120601	16	1286	25	0.0194564836118725	0.0210209955490139
5	C	26	50	20120601	16	1288	25.04	0.0189039199674618	0.0212755843958327
5	C	26	50	20120601	16	1290	25.08	0.0182953874071065	0.0208122844972653
5	C	26	50	20120601	16	1292	25.12	0.0179067304074680	0.0216332665829213
5	C	26	50	20120601	16	1294	25.16	0.0171480684708652	0.0222427289886938
5	C	26	50	20120601	16	1296	25.2	0.0168151767404182	0.0225364470034631
5	C	26	50	20120601	16	1298	25.24	0.0163360341144184	0.0231546068226441
5	C	26	50	20120601	16	1300	25.28	0.0155091080891597	0.0236342019969839
5	C	26	50	20120601	16	1302	25.32	0.0152012267255633	0.0246470688214233
5	C	26	50	20120601	16	1304	25.36	0.0151239894518543	0.0245618129568157
5	C	26	50	20120601	16	1306	25.4	0.0149642186746452	0.0245412715048222
5	C	26	50	20120601	16	1308	25.44	0.0153162942120658	0.02516797317392
5	C	26	50	20120601	16	1310	25.48	0.0152649370465482	0.0244467454703132
5	C	26	50	20120601	16	1312	25.52	0.0159931014676785	0.0260342143362126
5	C	26	50	20120601	16	1314	25.56	0.0154872514185533	0.0249182442720084
5	C	26	50	20120601	16	1316	25.6	0.0153736122877488	0.0250023263393593
5	C	26	50	20120601	16	1318	25.64	0.0154188600506769	0.024501701809347
5	C	26	50	20120601	16	1320	25.68	0.0153625248534198	0.0243531174614163
5	C	26	50	20120601	16	1322	25.72	0.0152610621013873	0.024426154520845
5	C	26	50	20120601	16	1324	25.76	0.0150985336077316	0.0237844197615792
5	C	26	50	20120601	16	1326	25.8	0.0150018155422009	0.0242314385265097
5	C	26	50	20120601	16	1328	25.84	0.0150077623102307	0.0245578319456376
5	C	26	50	20120601	16	1330	25.88	0.0146980990375456	0.0237069915690393
5	C	26	50	20120601	16	1332	25.92	0.0142393988685899	0.0230758987668303
5	C	26	50	20120601	16	1334	25.96	0.0143720874560796	0.0227983947105536
5	C	26	50	20120601	16	1336	26	0.013999979583548	0.0230234243725984
5	C	26	50	20120601	16	1338	26.04	0.0139100143877776	0.0233045912420016
5	C	26	50	20120601	16	1340	26.08	0.0137271848584340	0.0232583181742408
5	C	26	50	20120601	16	1342	26.12	0.0139340206629989	0.0229695994044145
5	C	26	50	20120601	16	1344	26.16	0.0133805045457539	0.0222071898018714
5	C	26	50	20120601	16	1346	26.2	0.0130426206414317	0.0222732618595054
5	C	26	50	20120601	16	1348	26.24	0.0125500147023181	0.0218867077954342
5	C	26	50	20120601	16	1350	26.28	0.0121106892591669	0.021513044287984
5	C	26	50	20120601	16	1352	26.32	0.0117968469854051	0.0217961981274423
5	C	26	50	20120601	16	1354	26.36	0.0110900796154735	0.0213690773473344
5	C	26	50	20120601	16	1356	26.4	0.0104785666000355	0.0211489055088763
5	C	26	50	20120601	16	1358	26.44	0.00983171945874171	0.0209321207119001
5	C	26	50	20120601	16	1360	26.48	0.00929236669032386	0.0199303766771288
5	C	26	50	20120601	16	1362	26.52	0.00919049381635832	0.0203239028140625
5	C	26	50	20120601	16	1364	26.56	0.00889301399351313	0.0208223706683922
5	C	26	50	20120601	16	1366	26.6	0.00805166298991832	0.0191908985474995
5	C	26	50	20120601	16	1368	26.64	0.00793927543811653	0.0191494338058507
5	C	26	50	20120601	16	1370	26.68	0.00772526957079042	0.0190598080213353
5	C	26	50	20120601	16	1372	26.72	0.00794834761811916	0.0193130512439495
5	C	26	50	20120601	16	1374	26.76	0.00783287000968358	0.019404402369011
5	C	26	50	20120601	16	1376	26.8	0.00758563719470952	0.0196398265007392
5	C	26	50	20120601	16	1378	26.84	0.00756064804106238	0.0195152625701654
5	C	26	50	20120601	16	1380	26.88	0.00767915913758925	0.0194191526164665
5	C	26	50	20120601	16	1382	26.92	0.00698491462875249	0.0189120085619317
5	C	26	50	20120601	16	1384	26.96	0.0070953505658382	0.0192149048227208
5	C	26	50	20120601	16	1386	27	0.00631953421872376	0.0191156341017100
5	C	26	50	20120601	16	1388	27.04	0.00641278746102664	0.0185918235403426
5	C	26	50	20120601	16	1390	27.08	0.00576352908560896	0.0184876596404061
5	C	26	50	20120601	16	1392	27.12	0.00552626647624963	0.0187357551256532
5	C	26	50	20120601	16	1394	27.16	0.00464697919384415	0.0189993362494083
5	C	26	50	20120601	16	1396	27.2	0.00475215425647784	0.0188282446926324
5	C	26	50	20120601	16	1398	27.24	0.00465562710977807	0.0184518446819390
5	C	26	50	20120601	16	1400	27.28	0.00527551934057306	0.018367953533419
5	C	26	50	20120601	16	1402	27.32	0.00545612148355592	0.0185211906439699
5	C	26	50	20120601	16	1404	27.36	0.00545399309214455	0.0188619524728915
5	C	26	50	20120601	16	1406	27.4	0.00566354418674918	0.0182369902864754
5	C	26	50	20120601	16	1408	27.44	0.00537388496490393	0.0181393812664004
5	C	26	50	20120601	16	1410	27.48	0.00542952012644768	0.018014803193691
5	C	26	50	20120601	16	1412	27.52	0.00523196156285197	0.0175381212992897
5	C	26	50	20120601	16	1414	27.56	0.00499228771936879	0.0178489300849602
5	C	26	50	20120601	16	1416	27.6	0.00491424434392923	0.0175008284876499
5	C	26	50	20120601	16	1418	27.64	0.00485728830691822	0.0166319441602093
5	C	26	50	20120601	16	1420	27.68	0.00503545870968058	0.0167195766107085
5	C	26	50	20120601	16	1422	27.72	0.00475681211026687	0.0158761779672967
5	C	26	50	20120601	16	1424	27.76	0.00490313718132103	0.0157515397198002
5	C	26	50	20120601	16	1426	27.8	0.00486725286982084	0.0158879490466039
5	C	26	50	20120601	16	1428	27.84	0.00486623108637989	0.0157066150339604
5	C	26	50	20120601	16	1430	27.88	0.00473594383351914	0.0150304272038880
5	C	26	50	20120601	16	1432	27.92	0.00468982986478406	0.0133119067026974
5	C	26	50	20120601	16	1434	27.96	0.00449439262153191	0.0127275890140639
5	C	26	50	20120601	16	1436	28	0.00456350523832508	0.0131631526491392
5	C	26	50	20120601	16	1438	28.04	0.0048067782553245	0.0118383456681793
5	C	26	50	20120601	16	1440	28.08	0.00459554424658065	0.0119328646316205
5	C	26	50	20120601	16	1442	28.12	0.00543736901171885	0.0110792028989652
5	C	26	50	20120601	16	1444	28.16	0.00536484106917255	0.0109337863894142
5	C	26	50	20120601	16	1446	28.2	0.00563157588917174	0.0120315555250707
5	C	26	50	20120601	16	1448	28.24	0.00564028037364815	0.0120306009309161
5	C	26	50	20120601	16	1450	28.28	0.00558724736505915	0.0115438851912898
5	C	26	50	20120601	16	1452	28.32	0.00573436800195283	0.0108485588090778
5	C	26	50	20120601	16	1454	28.36	0.00577753687094427	0.0115343887472185
5	C	26	50	20120601	16	1456	28.4	0.00542307838367107	0.0111789827368585
5	C	26	50	20120601	16	1458	28.44	0.00551279609206802	0.0107311295859262
5	C	26	50	20120601	16	1460	28.48	0.00589385593644945	0.0117862177562702
5	C	26	50	20120601	16	1462	28.52	0.0057424573035296	0.0120736637338904
5	C	26	50	20120601	16	1464	28.56	0.0057009218512027	0.0112884216533827
5	C	26	50	20120601	16	1466	28.6	0.00559699836757172	0.0110639364635594
5	C	26	50	20120601	16	1468	28.64	0.00596463732524623	0.0116200759469626
5	C	26	50	20120601	16	1470	28.68	0.00593725815067868	0.0116230882218505
5	C	26	50	20120601	16	1472	28.72	0.00599578537895749	0.0113068205718292
5	C	26	50	20120601	16	1474	28.76	0.00573880156147087	0.0110250597327298
5	C	26	50	20120601	16	1476	28.8	0.00587643989642883	0.0114242992924555
5	C	26	50	20120601	16	1478	28.84	0.00587520245956175	0.0117599982368238
5	C	26	50	20120601	16	1480	28.88	0.00587796017600838	0.0110107620336142
5	C	26	50	20120601	16	1482	28.92	0.00582540800003059	0.0116674096748953
5	C	26	50	20120601	16	1484	28.96	0.00582650401554143	0.0113661044043639
5	C	26	50	20120601	16	1486	29	0.00596089673037375	0.0119917807686290
5	C	26	50	20120601	16	1488	29.04	0.00582663129476205	0.0121290726212641
5	C	26	50	20120601	16	1490	29.08	0.00586923447832854	0.0123910627547616
5	C	26	50	20120601	16	1492	29.12	0.00595710663802659	0.0121932213484534
5	C	26	50	20120601	16	1494	29.16	0.00601441764264176	0.0123093353529920
5	C	26	50	20120601	16	1496	29.2	0.00612482529545623	0.0117185476373107
5	C	26	50	20120601	16	1498	29.24	0.00644330618970265	0.012259498467054
5	C	26	50	20120601	16	1500	29.28	0.00654692561741772	0.0118283047518865
5	C	26	50	20120601	16	1502	29.32	0.00673045801090182	0.0126722748789988
5	C	26	50	20120601	16	1504	29.36	0.00671521703134012	0.0108101275555203
5	C	26	50	20120601	16	1506	29.4	0.00652598818562679	0.0109905317086044
5	C	26	50	20120601	16	1508	29.44	0.00704227513084234	0.0114309885226055
5	C	26	50	20120601	16	1510	29.48	0.00710310045616	0.0109619645946445
5	C	26	50	20120601	16	1512	29.52	0.00711553139337326	0.0110351360043617
5	C	26	50	20120601	16	1514	29.56	0.00692587828359122	0.0115578222659470
5	C	26	50	20120601	16	1516	29.6	0.00689884559134646	0.0106018775373931
5	C	26	50	20120601	16	1518	29.64	0.00702565812148445	0.0109355046588925
5	C	26	50	20120601	16	1520	29.68	0.00697156445272368	0.0115282439892899
5	C	26	50	20120601	16	1522	29.72	0.00723385157106921	0.0104026502017938
5	C	26	50	20120601	16	1524	29.76	0.00724821290979511	0.0103401490334047
5	C	26	50	20120601	16	1526	29.8	0.00768059456435506	0.0105194006024355
5	C	26	50	20120601	16	1528	29.84	0.00768381331442302	0.00997525930689542
5	C	26	50	20120601	16	1530	29.88	0.00782073747153198	0.0103533775870671
5	C	26	50	20120601	16	1532	29.92	0.0078904985052435	0.00964973775042873
5	C	26	50	20120601	16	1534	29.96	0.00761127193684787	0.00921885940488558
5	C	26	50	20120601	16	1536	30	0.00764954409137959	0.00955263855434297
5	C	26	50	20120601	16	1538	30.04	0.00728909640966975	0.00926550370370655
5	C	26	50	20120601	16	1540	30.08	0.00746931600788399	0.00899709374774273
5	C	26	50	20120601	16	1542	30.12	0.00742953205905409	0.00907805959550893
5	C	26	50	20120601	16	1544	30.16	0.00737402976287451	0.00872047011011933
5	C	26	50	20120601	16	1546	30.2	0.00733740240942651	0.00903691375901847
5	C	26	50	20120601	16	1548	30.24	0.00710858619056845	0.00852954696584759
5	C	26	50	20120601	16	1550	30.28	0.00732744846726775	0.00883538620505996
5	C	26	50	20120601	16	1552	30.32	0.0073698388116931	0.00809529359963784
5	C	26	50	20120601	16	1554	30.36	0.0073592095825583	0.00738512646030232
5	C	26	50	20120601	16	1556	30.4	0.00799410449792974	0.00721043078026271
5	C	26	50	20120601	16	1558	30.44	0.00784113538084887	0.00795483815126363
5	C	26	50	20120601	16	1560	30.48	0.0079484961105432	0.00772158413024685
5	C	26	50	20120601	16	1562	30.52	0.00829628658086981	0.00744167591091415
5	C	26	50	20120601	16	1564	30.56	0.00819628046880659	0.007315846259202
5	C	26	50	20120601	16	1566	30.6	0.00849174503732539	0.00817900443592861
5	C	26	50	20120601	16	1568	30.64	0.0088640296865523	0.00813781546592449
5	C	26	50	20120601	16	1570	30.68	0.0088956727150104	0.00805022614893892
5	C	26	50	20120601	16	1572	30.72	0.00915189992824115	0.00787858304887369
5	C	26	50	20120601	16	1574	30.76	0.00897904060451229	0.00871452468559243
5	C	26	50	20120601	16	1576	30.8	0.00952787567486585	0.00770015879477689
5	C	26	50	20120601	16	1578	30.84	0.0100597896799456	0.00804309144151674
5	C	26	50	20120601	16	1580	30.88	0.0102072497280943	0.00815692149115216
5	C	26	50	20120601	16	1582	30.92	0.0104865781198664	0.0082685665808337
5	C	26	50	20120601	16	1584	30.96	0.0104657396830248	0.00866267254532802
5	C	26	50	20120601	16	1586	31	0.0104415354179048	0.00845371542041958
5	C	26	50	20120601	16	1588	31.04	0.0100309962918157	0.0093173544297574
5	C	26	50	20120601	16	1590	31.08	0.0103280094241853	0.00901358135655966
5	C	26	50	20120601	16	1592	31.12	0.0101226924849864	0.00989965544985096
5	C	26	50	20120601	16	1594	31.16	0.0103565433041265	0.0093934341696656
5	C	26	50	20120601	16	1596	31.2	0.0101499853925267	0.00970845236200455
5	C	26	50	20120601	16	1598	31.24	0.0101877109535165	0.0101965398887864
5	C	26	50	20120601	16	1600	31.28	0.00999907395617904	0.0102173309494736
5	C	26	50	20120601	16	1602	31.32	0.0105888597015515	0.0106666555896176
5	C	26	50	20120601	16	1604	31.36	0.0103932262361675	0.0103204267646172
5	C	26	50	20120601	16	1606	31.4	0.0104267597146051	0.0109568847395285
5	C	26	50	20120601	16	1608	31.44	0.0108101551326848	0.0109191273587334
5	C	26	50	20120601	16	1610	31.48	0.010883627062784	0.0109573189030921
5	C	26	50	20120601	16	1612	31.52	0.0110393029846233	0.0103610447458955
5	C	26	50	20120601	16	1614	31.56	0.0109506296729421	0.0113846673715836
5	C	26	50	20120601	16	1616	31.6	0.0111214793991988	0.0107933521542434
5	C	26	50	20120601	16	1618	31.64	0.0115436956866725	0.0111280993328843
5	C	26	50	20120601	16	1620	31.68	0.0119164682395784	0.0105871767874122
5	C	26	50	20120601	16	1622	31.72	0.0119414856774968	0.0109570784867865
5	C	26	50	20120601	16	1624	31.76	0.0120009674999302	0.0111596080110540
5	C	26	50	20120601	16	1626	31.8	0.0128849146160237	0.0100583528389662
5	C	26	50	20120601	16	1628	31.84	0.0130456258452517	0.0097182344772155
5	C	26	50	20120601	16	1630	31.88	0.0130178153355477	0.0112029677988763
5	C	26	50	20120601	16	1632	31.92	0.0141393856854589	0.00999336265470736
5	C	26	50	20120601	16	1634	31.96	0.0146483045780145	0.0099087078308637
5	C	26	50	20120601	16	1636	32	0.0151542536220891	0.00971694047180592
5	C	26	50	20120601	16	1638	32.04	0.0151380608767999	0.00996165598663896
5	C	26	50	20120601	16	1640	32.08	0.0152045642695705	0.00920143841511749
5	C	26	50	20120601	16	1642	32.12	0.0153621925132326	0.00877515202101136
5	C	26	50	20120601	16	1644	32.16	0.0151578881509444	0.0093128289463578
5	C	26	50	20120601	16	1646	32.2	0.0152450532038613	0.00817020802757065
5	C	26	50	20120601	16	1648	32.24	0.0150094805797090	0.00836431591007417
5	C	26	50	20120601	16	1650	32.28	0.0150467380360097	0.0078992022826131
5	C	26	50	20120601	16	1652	32.32	0.0152376851512013	0.00750467912511787
5	C	26	50	20120601	16	1654	32.36	0.0153245602903379	0.00753480187399642
5	C	26	50	20120601	16	1656	32.4	0.0154885383528950	0.00784799360951956
5	C	26	50	20120601	16	1658	32.44	0.0156101253639201	0.00851459024321193
5	C	26	50	20120601	16	1660	32.48	0.0157788551840468	0.00769740107833027
5	C	26	50	20120601	16	1662	32.52	0.0155035148745206	0.00686756177313317
5	C	26	50	20120601	16	1664	32.56	0.0153626903164066	0.00662782711846681
5	C	26	50	20120601	16	1666	32.6	0.0156324791305937	0.00618437146460669
5	C	26	50	20120601	16	1668	32.64	0.0153178604535861	0.00619486634345306
5	C	26	50	20120601	16	1670	32.68	0.0155832446996333	0.00578601013150319
5	C	26	50	20120601	16	1672	32.72	0.015747831581129	0.00583569216105614
5	C	26	50	20120601	16	1674	32.76	0.0159208599033786	0.00539116170488862
5	C	26	50	20120601	16	1676	32.8	0.0161684158661516	0.00557318301118132
5	C	26	50	20120601	16	1678	32.84	0.0165451864007984	0.00494113844324485
5	C	26	50	20120601	16	1680	32.88	0.0168795467920299	0.00343151991263372
5	C	26	50	20120601	16	1682	32.92	0.0165685315311793	0.00409041473926541
5	C	26	50	20120601	16	1684	32.96	0.0164296571735678	0.00358863903941337
5	C	26	50	20120601	16	1686	33	0.0165793813776298	0.00333217282409057
5	C	26	50	20120601	16	1688	33.04	0.0164847846324427	0.0034781338058631
5	C	26	50	20120601	16	1690	33.08	0.0162178320235549	0.00326223430657697
5	C	26	50	20120601	16	1692	33.12	0.0160745021861151	0.00357128310346915
5	C	26	50	20120601	16	1694	33.16	0.0161151311275486	0.00356675620585599
5	C	26	50	20120601	16	1696	33.2	0.0160068971209794	0.00327241169447859
5	C	26	50	20120601	16	1698	33.24	0.0158339600155047	0.00218440770347029
5	C	26	50	20120601	16	1700	33.28	0.0160539833615387	0.00271386097695153
5	C	26	50	20120601	16	1702	33.32	0.0158591330169149	0.002441087465041
5	C	26	50	20120601	16	1704	33.36	0.0161690154927021	0.00120466883172945
5	C	26	50	20120601	16	1706	33.4	0.0157779854427059	0.000201142887869500
5	C	26	50	20120601	16	1708	33.44	0.0155182509798405	-0.0008197213142651
5	C	26	50	20120601	16	1710	33.48	0.0153858735193346	-0.0007938482771415
5	C	26	50	20120601	16	1712	33.52	0.0153470392149118	-0.000726050878961401
5	C	26	50	20120601	16	1714	33.56	0.0158826867437962	0.000168806894765798
5	C	26	50	20120601	16	1716	33.6	0.0162165259973300	-3.15023142086999e-05
5	C	26	50	20120601	16	1718	33.64	0.0161695246095845	-0.0007528007284936
5	C	26	50	20120601	16	1720	33.68	0.0165991556187657	-0.000921382056196301
5	C	26	50	20120601	16	1722	33.72	0.0166925149270857	-0.0022261142756383
5	C	26	50	20120601	16	1724	33.76	0.0173963336617398	-0.0028464236994342
5	C	26	50	20120601	16	1726	33.8	0.0173370427581373	-0.0024108812775624
5	C	26	50	20120601	16	1728	33.84	0.0178436140561793	-0.0028572070778473
5	C	26	50	20120601	16	1730	33.88	0.0180660274231337	-0.003837440924335
5	C	26	50	20120601	16	1732	33.92	0.0182681538965359	-0.0042749632451941
5	C	26	50	20120601	16	1734	33.96	0.0180899629876769	-0.0045513005752818
5	C	26	50	20120601	16	1736	34	0.0182046910629244	-0.0045736097942283
5	C	26	50	20120601	16	1738	34.04	0.0182983049296857	-0.0034679847022328
5	C	26	50	20120601	16	1740	34.08	0.0182897277244299	-0.0046489449506959
5	C	26	50	20120601	16	1742	34.12	0.0182980786555157	-0.005003481219715
5	C	26	50	20120601	16	1744	34.16	0.0184915430708484	-0.0053280432322796
5	C	26	50	20120601	16	1746	34.2	0.0183566129548624	-0.0053276331103466
5	C	26	50	20120601	16	1748	34.24	0.0187118704727983	-0.0062322984551288
5	C	26	50	20120601	16	1750	34.28	0.0186736089248683	-0.0061124509267855
5	C	26	50	20120601	16	1752	34.32	0.0186617224598765	-0.0060392017353224
5	C	26	50	20120601	16	1754	34.36	0.0186921987621457	-0.0062901539319655
5	C	26	50	20120601	16	1756	34.4	0.0188570182817724	-0.0060519367284516
5	C	26	50	20120601	16	1758	34.44	0.0189530928801323	-0.0054062987397536
5	C	26	50	20120601	16	1760	34.48	0.0193240693818140	-0.0068624861606579
5	C	26	50	20120601	16	1762	34.52	0.0194928911258223	-0.0072757547189224
5	C	26	50	20120601	16	1764	34.56	0.0200904741376708	-0.0068898794773611
5	C	26	50	20120601	16	1766	34.6	0.0202613677045480	-0.0066395071082785
5	C	26	50	20120601	16	1768	34.64	0.0204873731739508	-0.008348711477627
5	C	26	50	20120601	16	1770	34.68	0.0204190100903457	-0.0086767241712838
5	C	26	50	20120601	16	1772	34.72	0.0205834336301750	-0.0076822986916978
5	C	26	50	20120601	16	1774	34.76	0.0205167463896413	-0.0076374044821602
5	C	26	50	20120601	16	1776	34.8	0.0203618617202902	-0.0077533982785461
5	C	26	50	20120601	16	1778	34.84	0.0204725451447493	-0.0084220879483107
5	C	26	50	20120601	16	1780	34.88	0.0205232447009604	-0.0083569634137635
5	C	26	50	20120601	16	1782	34.92	0.0207895340436874	-0.0078591673108759
5	C	26	50	20120601	16	1784	34.96	0.0209312382426372	-0.0075143820443694
5	C	26	50	20120601	16	1786	35	0.0210153203099881	-0.0083254971620007
5	C	26	50	20120601	16	1788	35.04	0.0216326740274386	-0.0093455199070657
5	C	26	50	20120601	16	1790	35.08	0.0220234353768580	-0.0084139632913949
5	C	26	50	20120601	16	1792	35.12	0.0221144612328001	-0.0086866731636951
5	C	26	50	20120601	16	1794	35.16	0.0225151574324951	-0.0091632136367402
5	C	26	50	20120601	16	1796	35.2	0.0225948412956670	-0.0102297498658717
5	C	26	50	20120601	16	1798	35.24	0.0227139322197544	-0.0095540244836342
5	C	26	50	20120601	16	1800	35.28	0.0227146605397391	-0.0098161984648947
5	C	26	50	20120601	16	1802	35.32	0.0230816136038358	-0.01042901255681
5	C	26	50	20120601	16	1804	35.36	0.0229598568871833	-0.010415146192831
5	C	26	50	20120601	16	1806	35.4	0.0228303219959377	-0.0103266093527586
5	C	26	50	20120601	16	1808	35.44	0.0233499535562283	-0.0105836638809233
5	C	26	50	20120601	16	1810	35.48	0.0231610216953631	-0.010871166427086
5	C	26	50	20120601	16	1812	35.52	0.0234008228180669	-0.0113316838604693
5	C	26	50	20120601	16	1814	35.56	0.0232420349192836	-0.0106177605699122
5	C	26	50	20120601	16	1816	35.6	0.0234399611784055	-0.0114578670655721
5	C	26	50	20120601	16	1818	35.64	0.0233278352561128	-0.0110728969206907
5	C	26	50	20120601	16	1820	35.68	0.0230573103437664	-0.0115353306134511
5	C	26	50	20120601	16	1822	35.72	0.0232150446534457	-0.0107635447749894
5	C	26	50	20120601	16	1824	35.76	0.0229720827634300	-0.0104149411318644
5	C	26	50	20120601	16	1826	35.8	0.0227693198939248	-0.0113236794117063
5	C	26	50	20120601	16	1828	35.84	0.0229245510455987	-0.0108962121492756
5	C	26	50	20120601	16	1830	35.88	0.0227501219448156	-0.0108763283065886
5	C	26	50	20120601	16	1832	35.92	0.0229900291335365	-0.0109037074811562
5	C	26	50	20120601	16	1834	35.96	0.0230025519946313	-0.0105034072612587
5	C	26	50	20120601	16	1836	36	0.0231688988649055	-0.0105978413718861
5	C	26	50	20120601	16	1838	36.04	0.0230362951302296	-0.0104412384330567
5	C	26	50	20120601	16	1840	36.08	0.0229036843244858	-0.0102846425652952
5	C	26	50	20120601	16	1842	36.12	0.0228988689273060	-0.0100882153725494
5	C	26	50	20120601	16	1844	36.16	0.0227090814672355	-0.0097738356976338
5	C	26	50	20120601	16	1846	36.2	0.0226333998284451	-0.0094221419978751
5	C	26	50	20120601	16	1848	36.24	0.0225455347398149	-0.0100334075259396
5	C	26	50	20120601	16	1850	36.28	0.0222715732885119	-0.0092088078819911
5	C	26	50	20120601	16	1852	36.32	0.0225171302604146	-0.0095009349065027
5	C	26	50	20120601	16	1854	36.36	0.0219651344227491	-0.0092670522675574
5	C	26	50	20120601	16	1856	36.4	0.0221824778340824	-0.0086534462160472
5	C	26	50	20120601	16	1858	36.44	0.0216891082196451	-0.0091033994741196
5	C	26	50	20120601	16	1860	36.48	0.0219906821907534	-0.0083101034473742
5	C	26	50	20120601	16	1862	36.52	0.0219626171226081	-0.0079585935953786
5	C	26	50	20120601	16	1864	36.56	0.0215462160813030	-0.0083984705818191
5	C	26	50	20120601	16	1866	36.6	0.0218293699207613	-0.0075722587344095
5	C	26	50	20120601	16	1868	36.64	0.0217621947765486	-0.0070352818447764
5	C	26	50	20120601	16	1870	36.68	0.0219997119443491	-0.0061528832925337
5	C	26	50	20120601	16	1872	36.72	0.0218215917461683	-0.0060095527479872
5	C	26	50	20120601	16	1874	36.76	0.0217837686044426	-0.0053566739858499
5	C	26	50	20120601	16	1876	36.8	0.0216012502020827	-0.0056377630735072
5	C	26	50	20120601	16	1878	36.84	0.0216746408149021	-0.0049503209319054
5	C	26	50	20120601	16	1880	36.88	0.0214941093825973	-0.0040632625459747
5	C	26	50	20120601	16	1882	36.92	0.0216652787211192	-0.0040825877743045
5	C	26	50	20120601	16	1884	36.96	0.0211923374215903	-0.00214118368015
5	C	26	50	20120601	16	1886	37	0.0211910964491894	-0.001724665966226
5	C	26	50	20120601	16	1888	37.04	0.0214914690458764	-0.0011619567537187
5	C	26	50	20120601	16	1890	37.08	0.0210894448996463	0.000606129811512699
5	C	26	50	20120601	16	1892	37.12	0.0211878677996265	0.0005447465789447
5	C	26	50	20120601	16	1894	37.16	0.0215835654614852	0.00105655117427431
5	C	26	50	20120601	16	1896	37.2	0.0218277365040968	0.0011880093959647
5	C	26	50	20120601	16	1898	37.24	0.0220991311577840	0.00304685877341571
5	C	26	50	20120601	16	1900	37.28	0.0223712117050489	0.0029358288666338
5	C	26	50	20120601	16	1902	37.32	0.0230642541323577	0.00357824244840959
5	C	26	50	20120601	16	1904	37.36	0.0234863049568445	0.00482859815637832
5	C	26	50	20120601	16	1906	37.4	0.0238593462103273	0.00550017989287806
5	C	26	50	20120601	16	1908	37.44	0.0242246022181492	0.00521277634166478
5	C	26	50	20120601	16	1910	37.48	0.0251756184124382	0.00703862504563782
5	C	26	50	20120601	16	1912	37.52	0.0248769506502006	0.00791757291678832
5	C	26	50	20120601	16	1914	37.56	0.0247820286358942	0.00884993563418965
5	C	26	50	20120601	16	1916	37.6	0.0252786862968640	0.00944601250859429
5	C	26	50	20120601	16	1918	37.64	0.0252140072395888	0.0104578328149976
5	C	26	50	20120601	16	1920	37.68	0.0250916070557654	0.0108434181427786
5	C	26	50	20120601	16	1922	37.72	0.0249841268250251	0.0116884107462965
5	C	26	50	20120601	16	1924	37.76	0.0244948513588509	0.0132700247680477
5	C	26	50	20120601	16	1926	37.8	0.0243734906219958	0.0122423369854746
5	C	26	50	20120601	16	1928	37.84	0.0242369553736165	0.0126484213388422
5	C	26	50	20120601	16	1930	37.88	0.0239131004678331	0.0129311226299606
5	C	26	50	20120601	16	1932	37.92	0.0238123943200565	0.0128202624288062
5	C	26	50	20120601	16	1934	37.96	0.0237993411288758	0.0128543874020663
5	C	26	50	20120601	16	1936	38	0.0232105474543174	0.0131743390784175
5	C	26	50	20120601	16	1938	38.04	0.0228801518108080	0.0147288779815171
5	C	26	50	20120601	16	1940	38.08	0.0226124270413151	0.0148382108320242
5	C	26	50	20120601	16	1942	38.12	0.0222557340966134	0.0157242439131222
5	C	26	50	20120601	16	1944	38.16	0.0222612424584388	0.0158146192308256
5	C	26	50	20120601	16	1946	38.2	0.0222697135976774	0.0151401949250655
5	C	26	50	20120601	16	1948	38.24	0.0223816061747324	0.0172843972440643
5	C	26	50	20120601	16	1950	38.28	0.0227951575757093	0.0170392786783660
5	C	26	50	20120601	16	1952	38.32	0.0228768425510720	0.0177641196976247
5	C	26	50	20120601	16	1954	38.36	0.0232076624586501	0.0182545336057167
5	C	26	50	20120601	16	1956	38.4	0.0237710215022893	0.0191127420349750
5	C	26	50	20120601	16	1958	38.44	0.0246857772608391	0.0186253616149743
5	C	26	50	20120601	16	1960	38.48	0.0248125615067058	0.0189521156585606
5	C	26	50	20120601	16	1962	38.52	0.0255357973935712	0.0201633825036654
5	C	26	50	20120601	16	1964	38.56	0.0258741550594368	0.0204573197215368
5	C	26	50	20120601	16	1966	38.6	0.0263080852778475	0.0207859334559576
5	C	26	50	20120601	16	1968	38.64	0.0268436055275114	0.021109265102723
5	C	26	50	20120601	16	1970	38.68	0.0264261508971023	0.0213720047694085
5	C	26	50	20120601	16	1972	38.72	0.0266493067261769	0.0213114835000067
5	C	26	50	20120601	16	1974	38.76	0.0265063085218176	0.0212564918056338
5	C	26	50	20120601	16	1976	38.8	0.0264107713246114	0.0215015113763828
5	C	26	50	20120601	16	1978	38.84	0.0262592383414032	0.0218141232843454
5	C	26	50	20120601	16	1980	38.88	0.0257259242648967	0.0218055107237505
5	C	26	50	20120601	16	1982	38.92	0.0260312883283521	0.0217726656137644
5	C	26	50	20120601	16	1984	38.96	0.0252174649917488	0.0222596641961032
5	C	26	50	20120601	16	1986	39	0.0249757193253968	0.0223352397688764
5	C	26	50	20120601	16	1988	39.04	0.0244526512261497	0.0225722124644555
5	C	26	50	20120601	16	1990	39.08	0.0243747916984732	0.0221174791645422
5	C	26	50	20120601	16	1992	39.12	0.0240975987691803	0.0226397553041944
5	C	26	50	20120601	16	1994	39.16	0.0232995227005941	0.0226684991948496
5	C	26	50	20120601	16	1996	39.2	0.0227194483597545	0.0237824391554851
5	C	26	50	20120601	16	1998	39.24	0.0220880557442703	0.0240468433515335
5	C	26	50	20120601	16	2000	39.28	0.0214951594361674	0.0238967118539655
5	C	26	50	20120601	16	2002	39.32	0.0206898461296758	0.0245075707956309
5	C	26	50	20120601	16	2004	39.36	0.0196241725708174	0.0253735573994822
5	C	26	50	20120601	16	2006	39.4	0.0192993842840828	0.0259206600582219
5	C	26	50	20120601	16	2008	39.44	0.0185999354693365	0.0249435586947749
5	C	26	50	20120601	16	2010	39.48	0.0178787219078652	0.0248961471850963
5	C	26	50	20120601	16	2012	39.52	0.0174807197850066	0.0256150343652574
5	C	26	50	20120601	16	2014	39.56	0.0163459477514906	0.0265001977050146
5	C	26	50	20120601	16	2016	39.6	0.0156840392357575	0.0262966075205753
5	C	26	50	20120601	16	2018	39.64	0.0145034820381597	0.0270449810535119
5	C	26	50	20120601	16	2020	39.68	0.0136781470031587	0.0274903169043032
5	C	26	50	20120601	16	2022	39.72	0.0132058491708008	0.0286748126866722
5	C	26	50	20120601	16	2024	39.76	0.0125676145901018	0.0288416898870323
5	C	26	50	20120601	16	2026	39.8	0.0119971208390405	0.02956378733198
5	C	26	50	20120601	16	2028	39.84	0.0116782156807254	0.0300277908017946
5	C	26	50	20120601	16	2030	39.88	0.0115195409190271	0.0297706867761551
5	C	26	50	20120601	16	2032	39.92	0.0108474359235093	0.0314167606520793
5	C	26	50	20120601	16	2034	39.96	0.0105716642788466	0.0311088863595507
5	C	26	50	20120601	16	2036	40	0.0102597594776652	0.0309389686000316
5	C	26	50	20120601	16	2038	40.04	0.0100450111482188	0.030631165018181
5	C	26	50	20120601	16	2040	40.08	0.00959946316539318	0.0317148061603494
5	C	26	50	20120601	16	2042	40.12	0.00945535480338736	0.0310713389894697
5	C	26	50	20120601	16	2044	40.16	0.00971585294157649	0.0307948602380257
5	C	26	50	20120601	16	2046	40.2	0.009644647288711	0.0305181693545474
5	C	26	50	20120601	16	2048	40.24	0.0093372679709292	0.0299867786084857
5	C	26	50	20120601	16	2050	40.28	0.00849432597707673	0.0304993603141679
5	C	26	50	20120601	16	2052	40.32	0.0084642739388763	0.0297030873678737
5	C	26	50	20120601	16	2054	40.36	0.00794490400809478	0.0296850561449534
5	C	26	50	20120601	16	2056	40.4	0.00728135500462932	0.0282598117167938
5	C	26	50	20120601	16	2058	40.44	0.0070041691464042	0.0285099860959776
5	C	26	50	20120601	16	2060	40.48	0.0062078254894319	0.0278365375975756
5	C	26	50	20120601	16	2062	40.52	0.0058489475847763	0.0276835691876015
5	C	26	50	20120601	16	2064	40.56	0.00470232444160763	0.0277482199606054
5	C	26	50	20120601	16	2066	40.6	0.00353943784247167	0.0278950365415831
5	C	26	50	20120601	16	2068	40.64	0.0031880340564932	0.0278475472501586
5	C	26	50	20120601	16	2070	40.68	0.00271785754447883	0.028104276509204
5	C	26	50	20120601	16	2072	40.72	0.00202644146276681	0.0281328365520962
5	C	26	50	20120601	16	2074	40.76	0.00165081219846489	0.028127731241136
5	C	26	50	20120601	16	2076	40.8	0.00141910744840569	0.027924735026393
5	C	26	50	20120601	16	2078	40.84	0.00111400501445931	0.0288058749285652
5	C	26	50	20120601	16	2080	40.88	0.000733312865604099	0.0298048895311611
5	C	26	50	20120601	16	2082	40.92	0.000270179137130349	0.0292898541649483
5	C	26	50	20120601	16	2084	40.96	0.00028625167426672	0.0298754305036523
5	C	26	50	20120601	16	2086	41	0.000154199482880129	0.030434221637485
5	C	26	50	20120601	16	2088	41.04	0.00028834471033903	0.0309671750895331
5	C	26	50	20120601	16	2090	41.08	0.000357577535285	0.0310205687225805
5	C	26	50	20120601	16	2092	41.12	0.000336003707391000	0.0314775647641935
5	C	26	50	20120601	16	2094	41.16	0.000197332996532509	0.031866254290744
5	C	26	50	20120601	16	2096	41.2	0.00048571942617163	0.0314010063129945
5	C	26	50	20120601	16	2098	41.24	0.00041760382993993	0.0316573113079712
5	C	26	50	20120601	16	2100	41.28	0.00050334759822661	0.0306782936851471
5	C	26	50	20120601	16	2102	41.32	0.00054189198886909	0.0315339706721288
5	C	26	50	20120601	16	2104	41.36	0.00048772053836239	0.0313622780745889
5	C	26	50	20120601	16	2106	41.4	0.00084081430954789	0.0318060229351225
5	C	26	50	20120601	16	2108	41.44	0.000596890754309779	0.0317443915080743
5	C	26	50	20120601	16	2110	41.48	0.000616442256809589	0.0319583973754004
5	C	26	50	20120601	16	2112	41.52	0.000478478652732279	0.0324583855093096
5	C	26	50	20120601	16	2114	41.56	0.000143585810094519	0.0323330791166155
5	C	26	50	20120601	16	2116	41.6	-1.03937625766607e-05	0.0326368804740845
5	C	26	50	20120601	16	2118	41.64	-7.3750530170981e-05	0.0330890045499752
5	C	26	50	20120601	16	2120	41.68	-0.00042268651348306	0.0338206691496723
5	C	26	50	20120601	16	2122	41.72	-0.000685355469490461	0.0340293575740039
5	C	26	50	20120601	16	2124	41.76	-0.00092943458822046	0.0340527062399187
5	C	26	50	20120601	16	2126	41.8	-0.00104992558373466	0.0351490045934703
5	C	26	50	20120601	16	2128	41.84	-0.00085909867669586	0.0347189917466273
5	C	26	50	20120601	16	2130	41.88	-0.00114237272430696	0.0346428999859039
5	C	26	50	20120601	16	2132	41.92	-0.00123786749510616	0.0348359047818287
5	C	26	50	20120601	16	2134	41.96	-0.00102236256140396	0.0357491826872058
5	C	26	50	20120601	16	2136	42	-0.00105974729692526	0.0359855896973599
5	C	26	50	20120601	16	2138	42.04	-0.00110551124780366	0.0357233096500822
5	C	26	50	20120601	16	2140	42.08	-0.00110196157176216	0.0367214757245408
5	C	26	50	20120601	16	2142	42.12	-0.00120357281621866	0.0364365824024007
5	C	26	50	20120601	16	2144	42.16	-0.00116871245190616	0.0373201123254933
5	C	26	50	20120601	16	2146	42.2	-0.00135256021501466	0.0375885300596317
5	C	26	50	20120601	16	2148	42.24	-0.00127131364585636	0.0373983890461707
5	C	26	50	20120601	16	2150	42.28	-0.00120201718130006	0.0382706759714424
5	C	26	50	20120601	16	2152	42.32	-0.00154885305747206	0.0388135218473593
5	C	26	50	20120601	16	2154	42.36	-0.00175603534435966	0.0391372353317865
5	C	26	50	20120601	16	2156	42.4	-0.00155450991172156	0.0393999962116754
5	C	26	50	20120601	16	2158	42.44	-0.00151095213400046	0.0385732469631121
5	C	26	50	20120601	16	2160	42.48	-0.00158922885467776	0.0384634332799938
5	C	26	50	20120601	16	2162	42.52	-0.00176756118489306	0.0388630900327205
5	C	26	50	20120601	16	2164	42.56	-0.00200083571200646	0.0393933494079323
5	C	26	50	20120601	16	2166	42.6	-0.00218659266342416	0.0400588075997069
5	C	26	50	20120601	16	2168	42.64	-0.00193889315797456	0.0400055624590836
5	C	26	50	20120601	16	2170	42.68	-0.00218751190223976	0.0410614143047513
5	C	26	50	20120601	16	2172	42.72	-0.00254749996454176	0.0413134978722443
5	C	26	50	20120601	16	2174	42.76	-0.00310703356049476	0.0410363827246973
5	C	26	50	20120601	16	2176	42.8	-0.00327751700543876	0.041916377113884
5	C	26	50	20120601	16	2178	42.84	-0.00375163210222436	0.0415750566706052
5	C	26	50	20120601	16	2180	42.88	-0.00426492091468766	0.0425935025675482
5	C	26	50	20120601	16	2182	42.92	-0.00489990280419326	0.0421122456922727
5	C	26	50	20120601	16	2184	42.96	-0.00532423758358326	0.0424729408613559
5	C	26	50	20120601	16	2186	43	-0.00611068174561896	0.0425220140719703
5	C	26	50	20120601	16	2188	43.04	-0.00622968781689266	0.0427827243421937
5	C	26	50	20120601	16	2190	43.08	-0.00710261113826746	0.04287344614222
5	C	26	50	20120601	16	2192	43.12	-0.00768243869884036	0.0434042004921786
5	C	26	50	20120601	16	2194	43.16	-0.00829585383151976	0.0437384498676455
5	C	26	50	20120601	16	2196	43.2	-0.00864107750423066	0.0426643405248875
5	C	26	50	20120601	16	2198	43.24	-0.00942033039030166	0.0425118670896602
5	C	26	50	20120601	16	2200	43.28	-0.00971861631487736	0.0431606799878058
5	C	26	50	20120601	16	2202	43.32	-0.0104427855826940	0.0432860288069067
5	C	26	50	20120601	16	2204	43.36	-0.0107076182854518	0.043813862805859
5	C	26	50	20120601	16	2206	43.4	-0.0110307448712506	0.0429705884718194
5	C	26	50	20120601	16	2208	43.44	-0.0122920748764633	0.0436024661625555
5	C	26	50	20120601	16	2210	43.48	-0.0128948621942214	0.0431832437651934
5	C	26	50	20120601	16	2212	43.52	-0.0137924352579884	0.0434072834777446
5	C	26	50	20120601	16	2214	43.56	-0.0145908295246261	0.0427892014403094
5	C	26	50	20120601	16	2216	43.6	-0.0149796392593294	0.0425893306375392
5	C	26	50	20120601	16	2218	43.64	-0.0151798706865580	0.0426603453715738
5	C	26	50	20120601	16	2220	43.68	-0.0150769725077597	0.0429504854260303
5	C	26	50	20120601	16	2222	43.72	-0.0155351140623583	0.0424408664977613
5	C	26	50	20120601	16	2224	43.76	-0.0158864047112517	0.0415459521554916
5	C	26	50	20120601	16	2226	43.8	-0.0162257947530179	0.0418607773076793
5	C	26	50	20120601	16	2228	43.84	-0.0166259676936948	0.0409783575422332
5	C	26	50	20120601	16	2230	43.88	-0.0174162514455523	0.0400544306087314
5	C	26	50	20120601	16	2232	43.92	-0.0176290340181469	0.0402908022635464
5	C	26	50	20120601	16	2234	43.96	-0.0179412782305833	0.0402932205687381
5	C	26	50	20120601	16	2236	44	-0.0184761260216982	0.0403492312039826
5	C	26	50	20120601	16	2238	44.04	-0.0187704903320655	0.0393879237776002
5	C	26	50	20120601	16	2240	44.08	-0.0187361986230264	0.0395200790651555
5	C	26	50	20120601	16	2242	44.12	-0.0193946025761306	0.0394374014532934
5	C	26	50	20120601	16	2244	44.16	-0.0194152409017531	0.0393889031204922
5	C	26	50	20120601	16	2246	44.2	-0.0198498435787127	0.0394844891080662
5	C	26	50	20120601	16	2248	44.24	-0.0206199542812098	0.0385207725688803
5	C	26	50	20120601	16	2250	44.28	-0.0208342217780449	0.0387316176688945
5	C	26	50	20120601	16	2252	44.32	-0.0215125139578981	0.0390783474790493
5	C	26	50	20120601	16	2254	44.36	-0.0218126454311728	0.038392842810028
5	C	26	50	20120601	16	2256	44.4	-0.0216957677513104	0.038677587639744
5	C	26	50	20120601	16	2258	44.44	-0.0221323779044219	0.0387136076591776
5	C	26	50	20120601	16	2260	44.48	-0.0225631473555207	0.0390798889718323
5	C	26	50	20120601	16	2262	44.52	-0.0222915829962060	0.0391043902218004
5	C	26	50	20120601	16	2264	44.56	-0.0222711971077044	0.0392017093280951
5	C	26	50	20120601	16	2266	44.6	-0.0226980986847102	0.0386455486314884
5	C	26	50	20120601	16	2268	44.64	-0.0227374421060154	0.0382667939552137
5	C	26	50	20120601	16	2270	44.68	-0.0232077317551148	0.0371200859592313
5	C	26	50	20120601	16	2272	44.72	-0.0235186536778703	0.0379959720580192
5	C	26	50	20120601	16	2274	44.76	-0.0236243237152508	0.0377685382329184
5	C	26	50	20120601	16	2276	44.8	-0.0242308657700170	0.0369391161207222
5	C	26	50	20120601	16	2278	44.84	-0.0241550073545313	0.0371091611594619
5	C	26	50	20120601	16	2280	44.88	-0.0251429345227983	0.0359273453117936
5	C	26	50	20120601	16	2282	44.92	-0.0257523403600283	0.0364961207933766
5	C	26	50	20120601	16	2284	44.96	-0.0259646774553508	0.0357405842687466
5	C	26	50	20120601	16	2286	45	-0.0259965396869111	0.0360549215172553
5	C	26	50	20120601	16	2288	45.04	-0.0261868645481352	0.0362632634592641
5	C	26	50	20120601	16	2290	45.08	-0.0262007521253178	0.0362189702904906
5	C	26	50	20120601	16	2292	45.12	-0.0257882472423770	0.036836253297263
5	C	26	50	20120601	16	2294	45.16	-0.0259271442274054	0.037098710121236
5	C	26	50	20120601	16	2296	45.2	-0.0259518929647470	0.0376116453803087
5	C	26	50	20120601	16	2298	45.24	-0.0258719474720660	0.0372642155344405
5	C	26	50	20120601	16	2300	45.28	-0.0256364384875240	0.0370681065397462
5	C	26	50	20120601	16	2302	45.32	-0.0255582041932535	0.037787120999128
5	C	26	50	20120601	16	2304	45.36	-0.0256541444413249	0.0375429711697199
5	C	26	50	20120601	16	2306	45.4	-0.0256775355336466	0.0374064429924084
5	C	26	50	20120601	16	2308	45.44	-0.0257545818885247	0.0372885258655777
5	C	26	50	20120601	16	2310	45.48	-0.0255825074533229	0.0370841366504757
5	C	26	50	20120601	16	2312	45.52	-0.0255536787098539	0.037316329304214
5	C	26	50	20120601	16	2314	45.56	-0.0258409761950500	0.0377064401153946
5	C	26	50	20120601	16	2316	45.6	-0.0257924333145216	0.0379490130966806
5	C	26	50	20120601	16	2318	45.64	-0.0261786267541344	0.0375737091014981
5	C	26	50	20120601	16	2320	45.68	-0.0259942274477366	0.0383877162858644
5	C	26	50	20120601	16	2322	45.72	-0.0264710931899010	0.0384708791143997
5	C	26	50	20120601	16	2324	45.76	-0.0262215976332271	0.0383890244334096
5	C	26	50	20120601	16	2326	45.8	-0.0264019664309722	0.0391277530298508
5	C	26	50	20120601	16	2328	45.84	-0.0262776146324327	0.0390534078228768
5	C	26	50	20120601	16	2330	45.88	-0.0263657201373686	0.0393219669783715
5	C	26	50	20120601	16	2332	45.92	-0.0267263021693668	0.0396973416842322
5	C	26	50	20120601	16	2334	45.96	-0.0269603545139396	0.0406458547205158
5	C	26	50	20120601	16	2336	46	-0.0269832152761753	0.0413647489717447
5	C	26	50	20120601	16	2338	46.04	-0.0272890884565132	0.0419857513601862
5	C	26	50	20120601	16	2340	46.08	-0.0276144353576050	0.0427073467593193
5	C	26	50	20120601	16	2342	46.12	-0.0278021227105353	0.042685970921324
5	C	26	50	20120601	16	2344	46.16	-0.0281179943807591	0.0432409719628095
5	C	26	50	20120601	16	2346	46.2	-0.0282114668261642	0.0431131341278388
5	C	26	50	20120601	16	2348	46.24	-0.0285811493224363	0.0439562811826578
5	C	26	50	20120601	16	2350	46.28	-0.0291184514811887	0.0439852301342796
5	C	26	50	20120601	16	2352	46.32	-0.0296251005609767	0.0448647931883297
5	C	26	50	20120601	16	2354	46.36	-0.0301634209534940	0.0444212251044914
5	C	26	50	20120601	16	2356	46.4	-0.0307399533964667	0.0443702144212966
5	C	26	50	20120601	16	2358	46.44	-0.0309612141793678	0.0457160436868612
5	C	26	50	20120601	16	2360	46.48	-0.0313550302300818	0.0450871853420807
5	C	26	50	20120601	16	2362	46.52	-0.031815590089872	0.0456923768228948
5	C	26	50	20120601	16	2364	46.56	-0.0326762663217967	0.0459363428045398
5	C	26	50	20120601	16	2366	46.6	-0.0331117026776513	0.0467885478972258
5	C	26	50	20120601	16	2368	46.64	-0.0339990721905658	0.0468467215721141
5	C	26	50	20120601	16	2370	46.68	-0.0345474759257828	0.0469443305921891
5	C	26	50	20120601	16	2372	46.72	-0.0355470986402106	0.0471299602643862
5	C	26	50	20120601	16	2374	46.76	-0.0357134596526204	0.0476124404343932
5	C	26	50	20120601	16	2376	46.8	-0.0356234520304431	0.047653940531381
5	C	26	50	20120601	16	2378	46.84	-0.0364458525723022	0.0481587794178091
5	C	26	50	20120601	16	2380	46.88	-0.0364892618575992	0.0473133696212903
5	C	26	50	20120601	16	2382	46.92	-0.0365402230433193	0.0477865159817857
5	C	26	50	20120601	16	2384	46.96	-0.0368802706943919	0.0476574689942191
5	C	26	50	20120601	16	2386	47	-0.0367117105798927	0.0477031339501482
5	C	26	50	20120601	16	2388	47.04	-0.0367288720614721	0.0477491878148068
5	C	26	50	20120601	16	2390	47.08	-0.0365328549906594	0.0475644985946287
5	C	26	50	20120601	16	2392	47.12	-0.0363642807340245	0.0476101776926934
5	C	26	50	20120601	16	2394	47.16	-0.0360514779072310	0.0478406732901567
5	C	26	50	20120601	16	2396	47.2	-0.0362021128648271	0.0478308940033729
5	C	26	50	20120601	16	2398	47.24	-0.0360047947175370	0.0476947405926555
5	C	26	50	20120601	16	2400	47.28	-0.0362633412410101	0.0482861364201687
5	C	26	50	20120601	16	2402	47.32	-0.0361418037274597	0.0484116337316936
5	C	26	50	20120601	16	2404	47.36	-0.0365189532713412	0.0488708500885996
5	C	26	50	20120601	16	2406	47.4	-0.0365292275328719	0.0480278868815437
5	C	26	50	20120601	16	2408	47.44	-0.0368394069935072	0.0481753469296923
5	C	26	50	20120601	16	2410	47.48	-0.0368611646691643	0.0483368713317188
5	C	26	50	20120601	16	2412	47.52	-0.0366039475064398	0.0484694962795981
5	C	26	50	20120601	16	2414	47.56	-0.0369861811480780	0.0485951067282081
5	C	26	50	20120601	16	2416	47.6	-0.0372382222891642	0.0488362018563215
5	C	26	50	20120601	16	2418	47.64	-0.0372270641441570	0.0492303290340192
5	C	26	50	20120601	16	2420	47.68	-0.0378776589513912	0.0486357370838551
5	C	26	50	20120601	16	2422	47.72	-0.0378260896538392	0.0488712955658718
5	C	26	50	20120601	16	2424	47.76	-0.0383459262750963	0.0492671622262512
5	C	26	50	20120601	16	2426	47.8	-0.0387183523456795	0.050087766716886
5	C	26	50	20120601	16	2428	47.84	-0.0389436082818943	0.0497893959394966
5	C	26	50	20120601	16	2430	47.88	-0.0391540291178398	0.0501795916034909
5	C	26	50	20120601	16	2432	47.92	-0.0392892562186739	0.0505130348772273
5	C	26	50	20120601	16	2434	47.96	-0.0394540403829616	0.0515559890952062
5	C	26	50	20120601	16	2436	48	-0.0393102926454142	0.051556335577529
5	C	26	50	20120601	16	2438	48.04	-0.039098881859975	0.0515496746316502
5	C	26	50	20120601	16	2440	48.08	-0.0388080983383477	0.0516656613569682
5	C	26	50	20120601	16	2442	48.12	-0.0388389989046855	0.0516473472913355
5	C	26	50	20120601	16	2444	48.16	-0.0385193795685214	0.0519255301701221
5	C	26	50	20120601	16	2446	48.2	-0.0383834807162452	0.0522585703929931
5	C	26	50	20120601	16	2448	48.24	-0.0382640857362418	0.0516335233537633
5	C	26	50	20120601	16	2450	48.28	-0.0380002359119099	0.0522939186609846
5	C	26	50	20120601	16	2452	48.32	-0.0377146354829886	0.052218470367432
5	C	26	50	20120601	16	2454	48.36	-0.0374126018924726	0.0530388132285578
5	C	26	50	20120601	16	2456	48.4	-0.0370252841530777	0.0527466013512324
5	C	26	50	20120601	16	2458	48.44	-0.0365210463074135	0.0531228528695018
5	C	26	50	20120601	16	2460	48.48	-0.0360532598163196	0.0540513901392169
5	C	26	50	20120601	16	2462	48.52	-0.0360971357920922	0.054381573650692
5	C	26	50	20120601	16	2464	48.56	-0.0356992680195220	0.0543249131843155
5	C	26	50	20120601	16	2466	48.6	-0.035311552886116	0.0550376145943548
5	C	26	50	20120601	16	2468	48.64	-0.0348316847685587	0.0553783240973746
5	C	26	50	20120601	16	2470	48.68	-0.0342724036097267	0.0554433376161572
5	C	26	50	20120601	16	2472	48.72	-0.0338870664764258	0.0557197803051553
5	C	26	50	20120601	16	2474	48.76	-0.0335812710778339	0.0560773359201301
5	C	26	50	20120601	16	2476	48.8	-0.0329204939329507	0.0570997274729121
5	C	26	50	20120601	16	2478	48.84	-0.0326799220638554	0.0574136970258946
5	C	26	50	20120601	16	2480	48.88	-0.0323852353127959	0.0568546230493494
5	C	26	50	20120601	16	2482	48.92	-0.0321160680454694	0.0578393823792367
5	C	26	50	20120601	16	2484	48.96	-0.0317157536834363	0.057767207990081
5	C	26	50	20120601	16	2486	49	-0.0306369067252444	0.0587583737074058
5	C	26	50	20120601	16	2488	49.04	-0.0304797946695325	0.0587775999407863
5	C	26	50	20120601	16	2490	49.08	-0.0301316223615441	0.0592703048748492
5	C	26	50	20120601	16	2492	49.12	-0.0295860824087908	0.0593743273534296
5	C	26	50	20120601	16	2494	49.16	-0.0289053789948138	0.0605443486599877
5	C	26	50	20120601	16	2496	49.2	-0.0288952107993003	0.060317211819735
5	C	26	50	20120601	16	2498	49.24	-0.0284041958504444	0.0612401275905397
5	C	26	50	20120601	16	2500	49.28	-0.0278589528825393	0.0620400704210282
5	C	26	50	20120601	16	2502	49.32	-0.0274841862885104	0.0622738399228885
5	C	26	50	20120601	16	2504	49.36	-0.0270963382190296	0.0630121301131253
5	C	26	50	20120601	16	2506	49.4	-0.0269926763649076	0.0626509399692952
5	C	26	50	20120601	16	2508	49.44	-0.0267247536055160	0.06328783104711
5	C	26	50	20120601	16	2510	49.48	-0.0260619824195099	0.0639978369660994
5	C	26	50	20120601	16	2512	49.52	-0.0258194447935629	0.0652659622674793
5	C	26	50	20120601	16	2514	49.56	-0.0257464713737445	0.0652796801390344
5	C	26	50	20120601	16	2516	49.6	-0.0257811903167007	0.06619842397983
5	C	26	50	20120601	16	2518	49.64	-0.0253583404615512	0.0663783119449639
5	C	26	50	20120601	16	2520	49.68	-0.0252332532719593	0.0664613969917533
5	C	26	50	20120601	16	2522	49.72	-0.0249557845710217	0.0664377796252617
5	C	26	50	20120601	16	2524	49.76	-0.0250267780918528	0.0665987171286597
5	C	26	50	20120601	16	2526	49.8	-0.0250149694086070	0.0656860544061823
5	C	26	50	20120601	16	2528	49.84	-0.0247710882797757	0.0656196570794288
5	C	26	50	20120601	16	2530	49.88	-0.0244202926056291	0.0652393043418286
5	C	26	50	20120601	16	2532	49.92	-0.0242701738359832	0.0661704932619732
5	C	26	50	20120601	16	2534	49.96	-0.0236492633714233	0.0660770844561784
5	C	26	50	20120601	16	2536	50	-0.0236712543923182	0.0650966809040633
5	C	26	50	20120601	16	2538	50.04	-0.0233597738552055	0.0657817966643549
5	C	26	50	20120601	16	2540	50.08	-0.0229376311068371	0.0657737356470494
5	C	26	50	20120601	16	2542	50.12	-0.0223924517785423	0.0658266272342821
5	C	26	50	20120601	16	2544	50.16	-0.0223499546609930	0.0659688264079788
5	C	26	50	20120601	16	2546	50.2	-0.0223848150253055	0.0649369454821932
5	C	26	50	20120601	16	2548	50.24	-0.0219191852098941	0.0649449357888206
5	C	26	50	20120601	16	2550	50.28	-0.0216578385435676	0.0648940241005752
5	C	26	50	20120601	16	2552	50.32	-0.0208748592047597	0.0656485777467794
5	C	26	50	20120601	16	2554	50.36	-0.0198294018287754	0.0664471134347733
5	C	26	50	20120601	16	2556	50.4	-0.0192734744774066	0.0665613818906131
5	C	26	50	20120601	16	2558	50.44	-0.0191181231175799	0.0659523508199771
5	C	26	50	20120601	16	2560	50.48	-0.0183913587678763	0.0657571893483696
5	C	26	50	20120601	16	2562	50.52	-0.0181730041938459	0.0660941964402831
5	C	26	50	20120601	16	2564	50.56	-0.0177499422066620	0.0661222685794962
5	C	26	50	20120601	16	2566	50.6	-0.0172590686791623	0.0659398350299501
5	C	26	50	20120601	16	2568	50.64	-0.0172241376041717	0.065503550145958
5	C	26	50	20120601	16	2570	50.68	-0.0166252888711848	0.0655162073573412
5	C	26	50	20120601	16	2572	50.72	-0.0164952519341246	0.0654894080103343
5	C	26	50	20120601	16	2574	50.76	-0.0162410470462881	0.0663003887776771
5	C	26	50	20120601	16	2576	50.8	-0.0159347283886780	0.0662190714978407
5	C	26	50	20120601	16	2578	50.84	-0.0158894028440040	0.0661327337598578
5	C	26	50	20120601	16	2580	50.88	-0.0159376275264809	0.0660300618552295
5	C	26	50	20120601	16	2582	50.92	-0.0152885035013516	0.0657063483708023
5	C	26	50	20120601	16	2584	50.96	-0.0149991554064901	0.0654896908530468
5	C	26	50	20120601	16	2586	51	-0.0150663305507028	0.0648028073258021
5	C	26	50	20120601	16	2588	51.04	-0.0147390108216916	0.0646105449919975
5	C	26	50	20120601	16	2590	51.08	-0.0138731585681287	0.0650641539921287
5	C	26	50	20120601	16	2592	51.12	-0.0138153879441057	0.064237192611531
5	C	26	50	20120601	16	2594	51.16	-0.0139653652923954	0.0643096710566026
5	C	26	50	20120601	16	2596	51.2	-0.0134084479915329	0.063673416374891
5	C	26	50	20120601	16	2598	51.24	-0.0134343280997243	0.0638030997585606
5	C	26	50	20120601	16	2600	51.28	-0.0133375251813798	0.0639515214719317
5	C	26	50	20120601	16	2602	51.32	-0.0132926239007745	0.0634188579336638
5	C	26	50	20120601	16	2604	51.36	-0.0131700822955949	0.0637748861979913
5	C	26	50	20120601	16	2606	51.4	-0.0131628698064268	0.0640216664646254
5	C	26	50	20120601	16	2608	51.44	-0.0129246455318450	0.0631214488214968
5	C	26	50	20120601	16	2610	51.48	-0.0130508640922868	0.0635778862487527
5	C	26	50	20120601	16	2612	51.52	-0.0129824161558680	0.0631070945538387
5	C	26	50	20120601	16	2614	51.56	-0.0129831939733273	0.0632828105889635
5	C	26	50	20120601	16	2616	51.6	-0.0131674660005045	0.0630818508417503
5	C	26	50	20120601	16	2618	51.64	-0.0132591070393463	0.0635321364400099
5	C	26	50	20120601	16	2620	51.68	-0.0128403584035276	0.0633250955744785
5	C	26	50	20120601	16	2622	51.72	-0.0127241807593786	0.0631838863502755
5	C	26	50	20120601	16	2624	51.76	-0.0126308426642620	0.0631745525407639
5	C	26	50	20120601	16	2626	51.8	-0.0120935829319165	0.0635480463425866
5	C	26	50	20120601	16	2628	51.84	-0.0119214024306975	0.0630070389443008
5	C	26	50	20120601	16	2630	51.88	-0.0117550202050844	0.0632635065738371
5	C	26	50	20120601	16	2632	51.92	-0.0110882185104254	0.063515519430652
5	C	26	50	20120601	16	2634	51.96	-0.0108905114544057	0.0624285548866121
5	C	26	50	20120601	16	2636	52	-0.0104323062601968	0.0627224284648732
5	C	26	50	20120601	16	2638	52.04	-0.00994334192100626	0.0625544906043414
5	C	26	50	20120601	16	2640	52.08	-0.00940367802560466	0.062169258829951
5	C	26	50	20120601	16	2642	52.12	-0.00873136089805256	0.0626867195724233
5	C	26	50	20120601	16	2644	52.16	-0.00804843716878256	0.0623222767373997
5	C	26	50	20120601	16	2646	52.2	-0.00774275490727556	0.0621560359331428
5	C	26	50	20120601	16	2648	52.24	-0.00739118141566966	0.0616233016841968
5	C	26	50	20120601	16	2650	52.28	-0.00688963057577406	0.0616147456921445
5	C	26	50	20120601	16	2652	52.32	-0.00694520916877526	0.061029261277322
5	C	26	50	20120601	16	2654	52.36	-0.00693559251655116	0.0607168615013938
5	C	26	50	20120601	16	2656	52.4	-0.00694669409301576	0.0614205034593525
5	C	26	50	20120601	16	2658	52.44	-0.00658338262884216	0.0613127403858997
5	C	26	50	20120601	16	2660	52.48	-0.00646430584689036	0.0611113563746178
5	C	26	50	20120601	16	2662	52.52	-0.00649061021915046	0.0610078359418521
5	C	26	50	20120601	16	2664	52.56	-0.00610870184663166	0.0607957746181742
5	C	26	50	20120601	16	2666	52.6	-0.00613210708108886	0.0614304029542891
5	C	26	50	20120601	16	2668	52.64	-0.00602696030272646	0.061040574985821
5	C	26	50	20120601	16	2670	52.68	-0.00549366036835556	0.0609339432832181
5	C	26	50	20120601	16	2672	52.72	-0.00526632553820406	0.0606136946220187
5	C	26	50	20120601	16	2674	52.76	-0.00489445808197806	0.0600500598067349
5	C	26	50	20120601	16	2676	52.8	-0.00481773699621936	0.060203289846218
5	C	26	50	20120601	16	2678	52.84	-0.00420962516439886	0.059904749363201
5	C	26	50	20120601	16	2680	52.88	-0.00435776403505746	0.0595383973398683
5	C	26	50	20120601	16	2682	52.92	-0.00417426982533956	0.0592656662543646
5	C	26	50	20120601	16	2684	52.96	-0.00332248899672226	0.0597395692191159
5	C	26	50	20120601	16	2686	53	-0.00294524752895926	0.0592002588771049
5	C	26	50	20120601	16	2688	53.04	-0.00300874571790976	0.0593346091655303
5	C	26	50	20120601	16	2690	53.08	-0.00240268449575476	0.0595476604387018
5	C	26	50	20120601	16	2692	53.12	-0.00250182086647716	0.0591631357710926
5	C	26	50	20120601	16	2694	53.16	-0.00180228012784926	0.0596307454854913
5	C	26	50	20120601	16	2696	53.2	-0.00126530323821626	0.0588253508617198
5	C	26	50	20120601	16	2698	53.24	-0.00083750363559836	0.0590328159913199
5	C	26	50	20120601	16	2700	53.28	-0.000754984274233862	0.0593901170478535
5	C	26	50	20120601	16	2702	53.32	-0.000175934531120241	0.0588721613306343
5	C	26	50	20120601	16	2704	53.36	0.00026339091203096	0.0593464178487762
5	C	26	50	20120601	16	2706	53.4	0.000641975882678229	0.0584640900072116
5	C	26	50	20120601	16	2708	53.44	0.0013681038362787	0.0590243307099457
5	C	26	50	20120601	16	2710	53.48	0.00196709399062183	0.0581156277854428
5	C	26	50	20120601	16	2712	53.52	0.00301813751017751	0.0580306335503442
5	C	26	50	20120601	16	2714	53.56	0.00352718368195371	0.0578025916134116
5	C	26	50	20120601	16	2716	53.6	0.0038323002580357	0.0583065466163632
5	C	26	50	20120601	16	2718	53.64	0.00431475921483928	0.0589728533362753
5	C	26	50	20120601	16	2720	53.68	0.00506132255441603	0.0584754744263887
5	C	26	50	20120601	16	2722	53.72	0.00533278084771356	0.0583336995167608
5	C	26	50	20120601	16	2724	53.76	0.00585335286002309	0.0594036934980523
5	C	26	50	20120601	16	2726	53.8	0.00589712276977854	0.0591821569435065
5	C	26	50	20120601	16	2728	53.84	0.005838998592365	0.0596914152473171
5	C	26	50	20120601	16	2730	53.88	0.00594690308717407	0.0599830260838784
5	C	26	50	20120601	16	2732	53.92	0.00609666830342938	0.0602377259464618
5	C	26	50	20120601	16	2734	53.96	0.00596854055467838	0.0605475801379777
5	C	26	50	20120601	16	2736	54	0.00639817863492733	0.0609288521143935
5	C	26	50	20120601	16	2738	54.04	0.00627203078516365	0.0599473879021066
5	C	26	50	20120601	16	2740	54.08	0.00623816037034481	0.0596835663620459
5	C	26	50	20120601	16	2742	54.12	0.00620273432060737	0.0603519944023015
5	C	26	50	20120601	16	2744	54.16	0.0059090728743806	0.0600485748824944
5	C	26	50	20120601	16	2746	54.2	0.0059326195301941	0.0594181891870666
5	C	26	50	20120601	16	2748	54.24	0.00559660238777426	0.0595908646630323
5	C	26	50	20120601	16	2750	54.28	0.00558733928894071	0.0597155275885555
5	C	26	50	20120601	16	2752	54.32	0.00596429791399126	0.0597513779023617
5	C	26	50	20120601	16	2754	54.36	0.00602864463107923	0.0597000419500475
5	C	26	50	20120601	16	2756	54.4	0.00574707471081075	0.0593688331337398
5	C	26	50	20120601	16	2758	54.44	0.00613584201910712	0.059580540904027
5	C	26	50	20120601	16	2760	54.48	0.00576602517254656	0.0591578324702337
5	C	26	50	20120601	16	2762	54.52	0.00593346805833153	0.0595849249660704
5	C	26	50	20120601	16	2764	54.56	0.00649802211243087	0.0590758080836161
5	C	26	50	20120601	16	2766	54.6	0.00630236566607654	0.0589419527699374
5	C	26	50	20120601	16	2768	54.64	0.0068093612281873	0.0580378460395123
5	C	26	50	20120601	16	2770	54.68	0.00695651014935222	0.0581694386114911
5	C	26	50	20120601	16	2772	54.72	0.00746951611910307	0.0570818376713481
5	C	26	50	20120601	16	2774	54.76	0.00760591701719394	0.0565993787145445
5	C	26	50	20120601	16	2776	54.8	0.00808314338381675	0.0571946919136255
5	C	26	50	20120601	16	2778	54.84	0.00799114879158438	0.0560372288235012
5	C	26	50	20120601	16	2780	54.88	0.00832660024857928	0.056816601917725
5	C	26	50	20120601	16	2782	54.92	0.00846901155431025	0.0563982775459751
5	C	26	50	20120601	16	2784	54.96	0.00863680799348582	0.0561466182425508
5	C	26	50	20120601	16	2786	55	0.00870263963481429	0.0567579120548866
5	C	26	50	20120601	16	2788	55.04	0.00857493615013199	0.0564462193857395
5	C	26	50	20120601	16	2790	55.08	0.0086117057027537	0.0559379510314226
5	C	26	50	20120601	16	2792	55.12	0.00867838587221959	0.0558470878100402
5	C	26	50	20120601	16	2794	55.16	0.00839144194041409	0.0548724118228526
5	C	26	50	20120601	16	2796	55.2	0.0083463992384525	0.0550467136444151
5	C	26	50	20120601	16	2798	55.24	0.00860477605629807	0.0547125349796263
5	C	26	50	20120601	16	2800	55.28	0.00902628240856337	0.0542433696303091
5	C	26	50	20120601	16	2802	55.32	0.00919478595452012	0.0538617441005027
5	C	26	50	20120601	16	2804	55.36	0.00895571315180095	0.0531904876331223
5	C	26	50	20120601	16	2806	55.4	0.00927744673724083	0.0529806183404661
5	C	26	50	20120601	16	2808	55.44	0.00960639281184881	0.0529232012698338
5	C	26	50	20120601	16	2810	55.48	0.00998257361944005	0.0521076243084132
5	C	26	50	20120601	16	2812	55.52	0.0104513854153667	0.0519580005135141
5	C	26	50	20120601	16	2814	55.56	0.0108149797222529	0.0517567579235885
5	C	26	50	20120601	16	2816	55.6	0.0113364002626998	0.0516477220579295
5	C	26	50	20120601	16	2818	55.64	0.0111553102160379	0.0509606263986505
5	C	26	50	20120601	16	2820	55.68	0.0115811299196685	0.0504615504324891
5	C	26	50	20120601	16	2822	55.72	0.0117540882383467	0.0502873193216047
5	C	26	50	20120601	16	2824	55.76	0.0120798523324393	0.049123633691806
5	C	26	50	20120601	16	2826	55.8	0.0119689072784712	0.0486215171664854
5	C	26	50	20120601	16	2828	55.84	0.0120988027941751	0.0479147639386895
5	C	26	50	20120601	16	2830	55.88	0.0119502396594479	0.0482057383791477
5	C	26	50	20120601	16	2832	55.92	0.0121619474297351	0.0481122588626749
5	C	26	50	20120601	16	2834	55.96	0.0121231272674480	0.0474244560966147
5	C	26	50	20120601	16	2836	56	0.0126631447162401	0.047547987651288
5	C	26	50	20120601	16	2838	56.04	0.0132056370387664	0.0474205670093182
5	C	26	50	20120601	16	2840	56.08	0.0133004600581236	0.0474690038238295
5	C	26	50	20120601	16	2842	56.12	0.0136034553138620	0.0467160058125439
5	C	26	50	20120601	16	2844	56.16	0.0136057180555618	0.0466994595138642
5	C	26	50	20120601	16	2846	56.2	0.0141371088016235	0.0455094695118053
5	C	26	50	20120601	16	2848	56.24	0.0145695753089972	0.0451834932856783
5	C	26	50	20120601	16	2850	56.28	0.0149041075271765	0.044676144170177
5	C	26	50	20120601	16	2852	56.32	0.0148432256333164	0.0452049893318264
5	C	26	50	20120601	16	2854	56.36	0.0151578881509444	0.0444130297368974
5	C	26	50	20120601	16	2856	56.4	0.0158081435469235	0.0434450005534531
5	C	26	50	20120601	16	2858	56.44	0.0161347561691536	0.0433962808962293
5	C	26	50	20120601	16	2860	56.48	0.0164291954328397	0.0434234337966269
5	C	26	50	20120601	16	2862	56.52	0.0169805973008089	0.0435682492654139
5	C	26	50	20120601	16	2864	56.56	0.0169952344111795	0.0434964779271234
5	C	26	50	20120601	16	2866	56.6	0.0175022299732903	0.0435803407913722
5	C	26	50	20120601	16	2868	56.64	0.0177781430393093	0.0424867294435891
5	C	26	50	20120601	16	2870	56.68	0.0182369139189431	0.0424947904608946
5	C	26	50	20120601	16	2872	56.72	0.0184629759568884	0.0420386358763511
5	C	26	50	20120601	16	2874	56.76	0.0190720777382025	0.040243008916206
5	C	26	50	20120601	16	2876	56.8	0.0198965642450660	0.0399472968603138
5	C	26	50	20120601	16	2878	56.84	0.0199196159261327	0.0408706368951872
5	C	26	50	20120601	16	2880	56.88	0.0199645879174161	0.0407849355533074
5	C	26	50	20120601	16	2882	56.92	0.0200218635666923	0.0405267001568181
5	C	26	50	20120601	16	2884	56.96	0.0198829877948672	0.0404422716071444
5	C	26	50	20120601	16	2886	57	0.0201323843565917	0.0403173258389087
5	C	26	50	20120601	16	2888	57.04	0.0199677698979315	0.0403874708316024
5	C	26	50	20120601	16	2890	57.08	0.0199223736425793	0.0402403926211156
5	C	26	50	20120601	16	2892	57.12	0.0199403341548214	0.0390021072259018
5	C	26	50	20120601	16	2894	57.16	0.0205125956728357	0.0384930610541256
5	C	26	50	20120601	16	2896	57.2	0.0203344047639767	0.03873644720821
5	C	26	50	20120601	16	2898	57.24	0.0207423346660432	0.0385431949249117
5	C	26	50	20120601	16	2900	57.28	0.0212165911841851	0.0370094096058399
5	C	26	50	20120601	16	2902	57.32	0.0215514062450769	0.0377703272130748
5	C	26	50	20120601	16	2904	57.36	0.0222673801452995	0.0357842481124849
5	C	26	50	20120601	16	2906	57.4	0.0222022697528878	0.0364130640308585
5	C	26	50	20120601	16	2908	57.44	0.0228739999818116	0.034559192685147
5	C	26	50	20120601	16	2910	57.48	0.0233284009415377	0.0341385914295616
5	C	26	50	20120601	16	2912	57.52	0.0234878110942884	0.0338458209378791
5	C	26	50	20120601	16	2914	57.56	0.0235208329809698	0.0331609880203
5	C	26	50	20120601	16	2916	57.6	0.0235788793766374	0.0327541965601512
5	C	26	50	20120601	16	2918	57.64	0.0234134800294501	0.032205983743765
5	C	26	50	20120601	16	2920	57.68	0.0230541071500477	0.0313603052466694
5	C	26	50	20120601	16	2922	57.72	0.0229711564535467	0.0311973242046737
5	C	26	50	20120601	16	2924	57.76	0.0231736647646107	0.0304422826547905
5	C	26	50	20120601	16	2926	57.8	0.0229905665346902	0.03073328537952
5	C	26	50	20120601	16	2928	57.84	0.0230018661010536	0.0309133289081457
5	C	26	50	20120601	16	2930	57.88	0.0232696686522924	0.0297552789193931
5	C	26	50	20120601	16	2932	57.92	0.0235682303485128	0.0292932341353624
5	C	26	50	20120601	16	2934	57.96	0.0240057102429651	0.0290830183603834
5	C	26	50	20120601	16	2936	58	0.0245042912343797	0.0292701895253635
5	C	26	50	20120601	16	2938	58.04	0.0243211505780524	0.029554729294113
5	C	26	50	20120601	16	2940	58.08	0.0243432618071001	0.0294585132743969
5	C	26	50	20120601	16	2942	58.12	0.0246775253247026	0.0282226886107815
5	C	26	50	20120601	16	2944	58.16	0.0247184243809264	0.0282218117983729
5	C	26	50	20120601	16	2946	58.2	0.0252087887915437	0.0280507768101395
5	C	26	50	20120601	16	2948	58.24	0.0254600075674433	0.02724066083439
5	C	26	50	20120601	16	2950	58.28	0.0258336470332630	0.0266493739013211
5	C	26	50	20120601	16	2952	58.32	0.0258342468012348	0.0271576081730912
5	C	26	50	20120601	16	2954	58.36	0.0260861145597381	0.0259341756972375
5	C	26	50	20120601	16	2956	58.4	0.0266522482903867	0.0259140698230212
5	C	26	50	20120601	16	2958	58.44	0.0276387258897522	0.0256663773886394
5	C	26	50	20120601	16	2960	58.48	0.0277237413380543	0.0250725279005955
5	C	26	50	20120601	16	2962	58.52	0.0277634665970213	0.0249292822088627
5	C	26	50	20120601	16	2964	58.56	0.0279923004935489	0.0254279197688198
5	C	26	50	20120601	16	2966	58.6	0.0282537461548248	0.0249451496850325
5	C	26	50	20120601	16	2968	58.64	0.0283023173196245	0.024273334603295
5	C	26	50	20120601	16	2970	58.68	0.0285568333344448	0.0230473952924806
5	C	26	50	20120601	16	2972	58.72	0.0288330858117188	0.0228808857876468
5	C	26	50	20120601	16	2974	58.76	0.0287863177692111	0.0229996373004793
5	C	26	50	20120601	16	2976	58.8	0.0288112857096548	0.0225537994038734
5	C	26	50	20120601	16	2978	58.84	0.0290994175808527	0.0215483784138398
5	C	26	50	20120601	16	2980	58.88	0.0290566517627265	0.0214287925150056
5	C	26	50	20120601	16	2982	58.92	0.0289545950409979	0.0205000289711205
5	C	26	50	20120601	16	2984	58.96	0.0291660694660473	0.0209117984630088
5	C	26	50	20120601	16	2986	59	0.0291971326669448	0.0197704361942922
5	C	26	50	20120601	16	2988	59.04	0.0292055260244375	0.0191799525345267
5	C	26	50	20120601	16	2990	59.08	0.0289614256925041	0.0193858691002761
5	C	26	50	20120601	16	2992	59.12	0.0290084341513174	0.0185411027709281
5	C	26	50	20120601	16	2994	59.16	0.0291497847968766	0.0181658412021524
5	C	26	50	20120601	16	2996	59.2	0.0294117254328993	0.0171929754083247
5	C	26	50	20120601	16	2998	59.24	0.0299580573452475	0.0163729931716574
5	C	26	50	20120601	16	3000	59.28	0.0298090699464515	0.0167250616380102
5	C	26	50	20120601	16	3002	59.32	0.0302990242351357	0.0159320413829094
5	C	26	50	20120601	16	3004	59.36	0.0305504006958475	0.0155943978948929
5	C	26	50	20120601	16	3006	59.4	0.0308593356485479	0.0148320660740957
5	C	26	50	20120601	16	3008	59.44	0.0313176822641130	0.014014650635044
5	C	26	50	20120601	16	3010	59.48	0.0320480528584006	0.014141576302267
5	C	26	50	20120601	16	3012	59.52	0.0322235567614911	0.0142079029183423
5	C	26	50	20120601	16	3014	59.56	0.0326847318041809	0.0140444198305320
5	C	26	50	20120601	16	3016	59.6	0.0330129707720077	0.0134436619092359
5	C	26	50	20120601	16	3018	59.64	0.0333689990363352	0.0132320248496267
5	C	26	50	20120601	16	3020	59.68	0.0337864041692696	0.0132155492616251
5	C	26	50	20120601	16	3022	59.72	0.0340880559221238	0.0131224940092209
5	C	26	50	20120601	16	3024	59.76	0.0340230020982546	0.0134992405022371
5	C	26	50	20120601	16	3026	59.8	0.0338137692017015	0.0133382322881610
5	C	26	50	20120601	16	3028	59.84	0.0342994808496986	0.0130466921622777
5	C	26	50	20120601	16	3030	59.88	0.0340680448002162	0.0135664863571280
5	C	26	50	20120601	16	3032	59.92	0.0342428415965255	0.0126900982125254
5	C	26	50	20120601	16	3034	59.96	0.0346277905282035	0.0123853351898340
5	C	26	50	20120601	16	3036	60	0.0344605597744528	0.0118935424235187
5	C	26	50	20120601	16	3038	60.04	0.0349911019923771	0.0111744855377301
5	C	26	50	20120601	16	3040	60.08	0.0350763083595101	0.0106232958017952
5	C	26	50	20120601	16	3042	60.12	0.0347272804523164	0.0100611459107519
5	C	26	50	20120601	16	3044	60.16	0.0344011628048332	0.00954043247708613
5	C	26	50	20120601	16	3046	60.2	0.0341076427799626	0.00960117294959005
5	C	26	50	20120601	16	3048	60.24	0.0341481599985246	0.00959671817686858
5	C	26	50	20120601	16	3050	60.28	0.0341018445043569	0.00846739793663554
5	C	26	50	20120601	16	3052	60.32	0.0340340329640411	0.00864000270192318
5	C	26	50	20120601	16	3054	60.36	0.0339016625746030	0.00877152456322388
5	C	26	50	20120601	16	3056	60.4	0.0338395785992148	0.00823921457834664
5	C	26	50	20120601	16	3058	60.44	0.0338762774411584	0.00692307672652412
5	C	26	50	20120601	16	3060	60.48	0.0341063699877565	0.00647180117877087
5	C	26	50	20120601	16	3062	60.52	0.0340041223471969	0.00550433768075144
5	C	26	50	20120601	16	3064	60.56	0.0339823434583364	0.00482791933386838
5	C	26	50	20120601	16	3066	60.6	0.0343469277147162	0.00445909243680148
5	C	26	50	20120601	16	3068	60.64	0.0346403770289086	0.00390118518644529
5	C	26	50	20120601	16	3070	60.68	0.0348289624074510	0.003315205796876
5	C	26	50	20120601	16	3072	60.72	0.0351009863861735	0.00360278612478457
5	C	26	50	20120601	16	3074	60.76	0.0350427207874037	0.00255287397607878
5	C	26	50	20120601	16	3076	60.8	0.0350374174865448	0.00335890499595333
5	C	26	50	20120601	16	3078	60.84	0.0351629289402054	0.00247014248267996
5	C	26	50	20120601	16	3080	60.88	0.0355741822441435	0.00203272622783796
5	C	26	50	20120601	16	3082	60.92	0.0358593584089961	0.00206362679417581
5	C	26	50	20120601	16	3084	60.96	0.0359543228497094	0.00198252164637372
5	C	26	50	20120601	16	3086	61	0.0360101842854232	0.00185891938102231
5	C	26	50	20120601	16	3088	61.04	0.0364199526651208	0.00219373444191414
5	C	26	50	20120601	16	3090	61.08	0.0361958705261628	0.00229393147280827
5	C	26	50	20120601	16	3092	61.12	0.0364888248656083	0.0023440653435944
5	C	26	50	20120601	16	3094	61.16	0.0366129221057066	0.00227229400530396
5	C	26	50	20120601	16	3096	61.2	0.0369656976788405	0.00184781780455768
5	C	26	50	20120601	16	3098	61.24	0.0373258271624989	0.00179428982122186
5	C	26	50	20120601	16	3100	61.28	0.0373802036739721	0.0017455701639981
5	C	26	50	20120601	16	3102	61.32	0.0373703041790355	0.00136288397401994
5	C	26	50	20120601	16	3104	61.36	0.0377128974145204	0.00166587922975838
5	C	26	50	20120601	16	3106	61.4	0.0373386257952383	0.00188727436294789
5	C	26	50	20120601	16	3108	61.44	0.0374004976385922	0.00144144353740977
5	C	26	50	20120601	16	3110	61.48	0.0371192105610361	0.000856241965299799
5	C	26	50	20120601	16	3112	61.52	0.0371513839195801	0.00144321130436274
5	C	26	50	20120601	16	3114	61.56	0.0372817744100309	5.62920637433989e-05
5	C	26	50	20120601	16	3116	61.6	0.0373356559467573	-8.06038090943005e-05
5	C	26	50	20120601	16	3118	61.64	0.0370338627725469	0.000344933051823799
5	C	26	50	20120601	16	3120	61.68	0.0372487525233495	-0.000516252296983301
5	C	26	50	20120601	16	3122	61.72	0.0374649857770364	-0.0008572191868715
5	C	26	50	20120601	16	3124	61.76	0.0377368683344026	-0.0014867563541618
5	C	26	50	20120601	16	3126	61.8	0.0378454799359928	-0.00111990935608230
5	C	26	50	20120601	16	3128	61.84	0.0384639862374967	-0.002035117662972
5	C	26	50	20120601	16	3130	61.88	0.0383008567030770	-0.0025923885172251
5	C	26	50	20120601	16	3132	61.92	0.0390548446638562	-0.0037963792335515
5	C	26	50	20120601	16	3134	61.96	0.0388307625248982	-0.0028380374130093
5	C	26	50	20120601	16	3136	62	0.0386482582646739	-0.0027914390761291
5	C	26	50	20120601	16	3138	62.04	0.0386893411686609	-0.0029899239496082
5	C	26	50	20120601	16	3140	62.08	0.0387251914824670	-0.0030697563052042
5	C	26	50	20120601	16	3142	62.12	0.0387215852378830	-0.0029861055729898
5	C	26	50	20120601	16	3144	62.16	0.0386692593360752	-0.0033540839419193
5	C	26	50	20120601	16	3146	62.2	0.0390491312410642	-0.0043906883410031
5	C	26	50	20120601	16	3148	62.24	0.0390783913196697	-0.0040191885803033
5	C	26	50	20120601	16	3150	62.28	0.0393153428020453	-0.0039895608061716
5	C	26	50	20120601	16	3152	62.32	0.0390582175632025	-0.0044272811169295
5	C	26	50	20120601	16	3154	62.36	0.0398161865351598	-0.0047236083557214
5	C	26	50	20120601	16	3156	62.4	0.0400226617152662	-0.0050283713784128
5	C	26	50	20120601	16	3158	62.44	0.0402051235490836	-0.0056853867152201
5	C	26	50	20120601	16	3160	62.48	0.0402271428542498	-0.0061710700789459
5	C	26	50	20120601	16	3162	62.52	0.040256113019075	-0.0063695054549503
5	C	26	50	20120601	16	3164	62.56	0.0404075187230626	-0.0072265754422908
5	C	26	50	20120601	16	3166	62.6	0.0406284188815053	-0.0073636127364848
5	C	26	50	20120601	16	3168	62.64	0.0405635842607383	-0.007537058958842
5	C	26	50	20120601	16	3170	62.68	0.0405940322787362	-0.0074071917274093
5	C	26	50	20120601	16	3172	62.72	0.0408759486813275	-0.0074997590761345
5	C	26	50	20120601	16	3174	62.76	0.0408514898577662	-0.0076759630149383
5	C	26	50	20120601	16	3176	62.8	0.0411347356211061	-0.0080931772290418
5	C	26	50	20120601	16	3178	62.84	0.0413565479472965	-0.0073845925946826
5	C	26	50	20120601	16	3180	62.88	0.0414351782213645	-0.0080270698160687
5	C	26	50	20120601	16	3182	62.92	0.0415391017049955	-0.0081723307621278
5	C	26	50	20120601	16	3184	62.96	0.0417415817317882	-0.0084198534908822
5	C	26	50	20120601	16	3186	63	0.0422689419691972	-0.0085393545369027
5	C	26	50	20120601	16	3188	63.04	0.0427295866818011	-0.0096583863734695
5	C	26	50	20120601	16	3190	63.08	0.0423330270567761	-0.0085915178041509
5	C	26	50	20120601	16	3192	63.12	0.0429952608416285	-0.0087352443284948
5	C	26	50	20120601	16	3194	63.16	0.0427640864216552	-0.0090963849748502
5	C	26	50	20120601	16	3196	63.2	0.0431017935492821	-0.0095523344984271
5	C	26	50	20120601	16	3198	63.24	0.0431197894168633	-0.0093120242588409
5	C	26	50	20120601	16	3200	63.28	0.0428072835749179	-0.0090490866022567
5	C	26	50	20120601	16	3202	63.32	0.0430006277820978	-0.009640065236769
5	C	26	50	20120601	16	3204	63.36	0.0427227206749558	-0.0090394628789647
5	C	26	50	20120601	16	3206	63.4	0.0432981853866889	-0.0103456093119691
5	C	26	50	20120601	16	3208	63.44	0.0430997005132098	-0.0096716658388202
5	C	26	50	20120601	16	3210	63.48	0.0432272484344002	-0.0106364564732067
5	C	26	50	20120601	16	3212	63.52	0.0434784905448236	-0.0110859571829392
5	C	26	50	20120601	16	3214	63.56	0.0443953534815813	-0.0115503566325513
5	C	26	50	20120601	16	3216	63.6	0.0444056630984510	-0.0118810139055697
5	C	26	50	20120601	16	3218	63.64	0.0445998275494971	-0.0126465347779501
5	C	26	50	20120601	16	3220	63.68	0.0445571819395237	-0.0125609112178162
5	C	26	50	20120601	16	3222	63.72	0.0444300794956054	-0.0120243232369128
5	C	26	50	20120601	16	3224	63.76	0.0444703775110652	-0.0130004205087305
5	C	26	50	20120601	16	3226	63.8	0.0441395505324193	-0.0132261714196922
5	C	26	50	20120601	16	3228	63.84	0.0440666761075502	-0.0129207437166264
5	C	26	50	20120601	16	3230	63.88	0.0441420819746959	-0.0130455904899127
5	C	26	50	20120601	16	3232	63.92	0.0440831516955519	-0.0137168752415644
5	C	26	50	20120601	16	3234	63.96	0.0444489875309343	-0.0144382867929343
5	C	26	50	20120601	16	3236	64	0.0444195506756335	-0.0141191200051102
5	C	26	50	20120601	16	3238	64.04	0.0446911433192195	-0.0157311184052489
5	C	26	50	20120601	16	3240	64.08	0.0450146658848158	-0.0162025252830626
5	C	26	50	20120601	16	3242	64.12	0.0447314979032218	-0.0171485351613408
5	C	26	50	20120601	16	3244	64.16	0.0449508636399493	-0.0174993803329621
5	C	26	50	20120601	16	3246	64.2	0.0452383308307729	-0.0167353231716188
5	C	26	50	20120601	16	3248	64.24	0.0450577852563325	-0.0175330315446788
5	C	26	50	20120601	16	3250	64.28	0.0456892386829999	-0.0186765575601459
5	C	26	50	20120601	16	3252	64.32	0.0454750631100463	-0.018031739815314
5	C	26	50	20120601	16	3254	64.36	0.0455778835070987	-0.0178582087401431
5	C	26	50	20120601	16	3256	64.4	0.0460855791049228	-0.0191445844675454
5	C	26	50	20120601	16	3258	64.44	0.0464609255265122	-0.0196541114719328
5	C	26	50	20120601	16	3260	64.48	0.0470434118085825	-0.0203301338390184
5	C	26	50	20120601	16	3262	64.52	0.0476016231148546	-0.0212684433244495
5	C	26	50	20120601	16	3264	64.56	0.0479416707659272	-0.0221379725332746
5	C	26	50	20120601	16	3266	64.6	0.0480008061060378	-0.0218027827057888
5	C	26	50	20120601	16	3268	64.64	0.0483498552264349	-0.0224298237861416
5	C	26	50	20120601	16	3270	64.68	0.0482769808015658	-0.0220546753544509
5	C	26	50	20120601	16	3272	64.72	0.0487511666090295	-0.0228507361687107
5	C	26	50	20120601	16	3274	64.76	0.0489357426921227	-0.0241875710360185
5	C	26	50	20120601	16	3276	64.8	0.0491170590129545	-0.0245555352628124
5	C	26	50	20120601	16	3278	64.84	0.049367622300868	-0.0253400348811998
5	C	26	50	20120601	16	3280	64.88	0.0492527386621286	-0.0262516864409802
5	C	26	50	20120601	16	3282	64.92	0.0493896698903054	-0.0262947845992935
5	C	26	50	20120601	16	3284	64.96	0.0495378936137777	-0.0264127158682598
5	C	26	50	20120601	16	3286	65	0.0495074526668476	-0.0266004173633258
5	C	26	50	20120601	16	3288	65.04	0.0495139036020124	-0.0285023062092273
5	C	26	50	20120601	16	3290	65.08	0.0490440134682444	-0.0274264609193215
5	C	26	50	20120601	16	3292	65.12	0.0490656700276318	-0.027597278825773
5	C	26	50	20120601	16	3294	65.16	0.0493923816448112	-0.0288516579713267
5	C	26	50	20120601	16	3296	65.2	0.0492083472055125	-0.0286520162711536
5	C	26	50	20120601	16	3298	65.24	0.0496270951342244	-0.0296589370346701
5	C	26	50	20120601	16	3300	65.28	0.0500817796437697	-0.0298631346238343
5	C	26	50	20120601	16	3302	65.32	0.0504862714512448	-0.0297577489848012
5	C	26	50	20120601	16	3304	65.36	0.0504321135771883	-0.0305316001407494
5	C	26	50	20120601	16	3306	65.4	0.0507374083441791	-0.0301520591617339
5	C	26	50	20120601	16	3308	65.44	0.0507303896022691	-0.0310288192445034
5	C	26	50	20120601	16	3310	65.48	0.0508859219814317	-0.0316126377157494
5	C	26	50	20120601	16	3312	65.52	0.0506644914929032	-0.0318187946978044
5	C	26	50	20120601	16	3314	65.56	0.0511207316373671	-0.0313348359675179
5	C	26	50	20120601	16	3316	65.6	0.0509405530513462	-0.0321385413131891
5	C	26	50	20120601	16	3318	65.64	0.0511729366239153	-0.0325574030860928
5	C	26	50	20120601	16	3320	65.68	0.0512423815808957	-0.0335283950469503
5	C	26	50	20120601	16	3322	65.72	0.0512265423889971	-0.0333465271828291
5	C	26	50	20120601	16	3324	65.76	0.0513363772853188	-0.0330761790471781
5	C	26	50	20120601	16	3326	65.8	0.0510932456896756	-0.0335079667320418
5	C	26	50	20120601	16	3328	65.84	0.0511774479651793	-0.0337715195715257
5	C	26	50	20120601	16	3330	65.88	0.0512708991973809	-0.0343027264698243
5	C	26	50	20120601	16	3332	65.92	0.0512268393738452	-0.0340435789055872
5	C	26	50	20120601	16	3334	65.96	0.0508776205478206	-0.0340161926599519
5	C	26	50	20120601	16	3336	66	0.050964538113364	-0.0335441847413742
5	C	26	50	20120601	16	3338	66.04	0.0510457139718443	-0.0334734740632556
5	C	26	50	20120601	16	3340	66.08	0.0511570832898811	-0.032932042400901
5	C	26	50	20120601	16	3342	66.12	0.0507695887737909	-0.0328548263403955
5	C	26	50	20120601	16	3344	66.16	0.0508547032170423	-0.0331055876182076
5	C	26	50	20120601	16	3346	66.2	0.0512796461082642	-0.0338468052305186
5	C	26	50	20120601	16	3348	66.24	0.0512807138395038	-0.0346224235877343
5	C	26	50	20120601	16	3350	66.28	0.0512625553373629	-0.0346605225011047
5	C	26	50	20120601	16	3352	66.32	0.0515305134520936	-0.0348857006555735
5	C	26	50	20120601	16	3354	66.36	0.0514835120643481	-0.0358663658371977
5	C	26	50	20120601	16	3356	66.4	0.0518174361706956	-0.0361708177329054
5	C	26	50	20120601	16	3358	66.44	0.0517339692862444	-0.0368585780725587
5	C	26	50	20120601	16	3360	66.48	0.051708838711241	-0.0368859713892618
5	C	26	50	20120601	16	3362	66.52	0.0516653587152658	-0.0376218503453749
5	C	26	50	20120601	16	3364	66.56	0.051624721288551	-0.0369112575277571
5	C	26	50	20120601	16	3366	66.6	0.0519395605828744	-0.0377758723444529
5	C	26	50	20120601	16	3368	66.64	0.0519913561545963	-0.0384509825437908
5	C	26	50	20120601	16	3370	66.68	0.052175048354213	-0.0374951297391184
5	C	26	50	20120601	16	3372	66.72	0.0520243426859386	-0.0383318704064999
5	C	26	50	20120601	16	3374	66.76	0.052084241701373	-0.0379160138374163
5	C	26	50	20120601	16	3376	66.8	0.051849934798359	-0.0384972273272804
5	C	26	50	20120601	16	3378	66.84	0.0518884650468658	-0.0378521408818717
5	C	26	50	20120601	16	3380	66.88	0.0519101732250482	-0.0384637175369199
5	C	26	50	20120601	16	3382	66.92	0.0520270296917071	-0.0382521087615821
5	C	26	50	20120601	16	3384	66.96	0.0519891994789136	-0.0380326935273799
5	C	26	50	20120601	16	3386	67	0.0519513904793236	-0.0378133985013305
5	C	26	50	20120601	16	3388	67.04	0.0520067781534939	-0.0385356868651091
5	C	26	50	20120601	16	3390	67.08	0.0520368938313047	-0.0385785446071168
5	C	26	50	20120601	16	3392	67.12	0.051888719605307	-0.0377227686251858
5	C	26	50	20120601	16	3394	67.16	0.0518329005960002	-0.0386474804472147
5	C	26	50	20120601	16	3396	67.2	0.0515801382059972	-0.03710546440521
5	C	26	50	20120601	16	3398	67.24	0.0518451194011791	-0.0378215231582463
5	C	26	50	20120601	16	3400	67.28	0.0521027537569044	-0.0370532162851481
5	C	26	50	20120601	16	3402	67.32	0.0518472972900651	-0.0376014149593986
5	C	26	50	20120601	16	3404	67.36	0.0521698086929643	-0.037934815806728
5	C	26	50	20120601	16	3406	67.4	0.0520019556852463	-0.0382290995069223
5	C	26	50	20120601	16	3408	67.44	0.0521276227023987	-0.0374190945469374
5	C	26	50	20120601	16	3410	67.48	0.0518373977951285	-0.0376748126432857
5	C	26	50	20120601	16	3412	67.52	0.0518660426908344	-0.0374812704462072
5	C	26	50	20120601	16	3414	67.56	0.0520839588586605	-0.0382291207201257
5	C	26	50	20120601	16	3416	67.6	0.0519300358545318	-0.0385731140270373
5	C	26	50	20120601	16	3418	67.64	0.0519144229368032	-0.0384637104658521
5	C	26	50	20120601	16	3420	67.68	0.0520941624095130	-0.0391343376081973
5	C	26	50	20120601	16	3422	67.72	0.0519781332577881	-0.0381689176487755
5	C	26	50	20120601	16	3424	67.76	0.0523118310899656	-0.0388798993751229
5	C	26	50	20120601	16	3426	67.8	0.0521723967037835	-0.0382944078892326
5	C	26	50	20120601	16	3428	67.84	0.0518714237734392	-0.0382088762529803
5	C	26	50	20120601	16	3430	67.88	0.0520517925711843	-0.0382894298574931
5	C	26	50	20120601	16	3432	67.92	0.0518367260436864	-0.0379573371577088
5	C	26	50	20120601	16	3434	67.96	0.0521164292020525	-0.0383413244241644
5	C	26	50	20120601	16	3436	68	0.0521265479000913	-0.0385038812020913
5	C	26	50	20120601	16	3438	68.04	0.0521431154119745	-0.0387587012728275
5	C	26	50	20120601	16	3440	68.08	0.0523056721899015	-0.0382524905992439
5	C	26	50	20120601	16	3442	68.12	0.0520252336404829	-0.0381003212199326
5	C	26	50	20120601	16	3444	68.16	0.0522123623790561	-0.0386945454745705
5	C	26	50	20120601	16	3446	68.2	0.0522523068411254	-0.0388561264451394
5	C	26	50	20120601	16	3448	68.24	0.0524359212589961	-0.0382399040985388
5	C	26	50	20120601	16	3450	68.28	0.0521433346150767	-0.0381850184701831
5	C	26	50	20120601	16	3452	68.32	0.0519384787094991	-0.0374352802211588
5	C	26	50	20120601	16	3454	68.36	0.052060221284016	-0.038237301945584
5	C	26	50	20120601	16	3456	68.4	0.0519450053050895	-0.0376824635386582
5	C	26	50	20120601	16	3458	68.44	0.0520751412370991	-0.038629392655752
5	C	26	50	20120601	16	3460	68.48	0.0518271871732082	-0.0379329349026901
5	C	26	50	20120601	16	3462	68.52	0.0516290912084588	-0.037551486149579
5	C	26	50	20120601	16	3464	68.56	0.0520068842195111	-0.0383910481730174
5	C	26	50	20120601	16	3466	68.6	0.0520085883468538	-0.0384200324799783
5	C	26	50	20120601	16	3468	68.64	0.052033648211179	-0.0388557233942741
5	C	26	50	20120601	16	3470	68.68	0.0520493459817214	-0.038197689823702
5	C	26	50	20120601	16	3472	68.72	0.0519629941016029	-0.0383184070933861
5	C	26	50	20120601	16	3474	68.76	0.0518766139372131	-0.0384391526473415
5	C	26	50	20120601	16	3476	68.8	0.0517902761992303	-0.0385599971962463
5	C	26	50	20120601	16	3478	68.84	0.0520046497620826	-0.0387408963240773
5	C	26	50	20120601	16	3480	68.88	0.0518992342831433	-0.0386470491120782
5	C	26	50	20120601	16	3482	68.92	0.0520148320997317	-0.0388797720959023
5	C	26	50	20120601	16	3484	68.96	0.0516987624396091	-0.039061208624887
5	C	26	50	20120601	16	3486	69	0.0517956572818351	-0.0382375494329574
5	C	26	50	20120601	16	3488	69.04	0.0519785080243821	-0.0381620374997945
5	C	26	50	20120601	16	3490	69.08	0.051874775459582	-0.0385527139964001
5	C	26	50	20120601	16	3492	69.12	0.0519736007033207	-0.0386023811767106
5	C	26	50	20120601	16	3494	69.16	0.0516784896881925	-0.0385159373727106
5	C	26	50	20120601	16	3496	69.2	0.051794985530393	-0.037929781206446
5	C	26	50	20120601	16	3498	69.24	0.0520008879540067	-0.0391016056352961
5	C	26	50	20120601	16	3500	69.28	0.051852565235585	-0.0394231695151085
5	C	26	50	20120601	16	3502	69.32	0.051879442364338	-0.0383910693862208
5	C	26	50	20120601	16	3504	69.36	0.051934009794642	-0.0388446288888773
5	C	26	50	20120601	16	3506	69.4	0.0517633212887314	-0.0387941343936328
5	C	26	50	20120601	16	3508	69.44	0.0517893003918722	-0.0383669429028468
5	C	26	50	20120601	16	3510	69.48	0.0519770867397519	-0.038321567860698
5	C	26	50	20120601	16	3512	69.52	0.0519287277069866	-0.0387222074918505
5	C	26	50	20120601	16	3514	69.56	0.0519014192430972	-0.0378374896293655
5	C	26	50	20120601	16	3516	69.6	0.0519796181820286	-0.0375136417946499
5	C	26	50	20120601	16	3518	69.64	0.052101452680427	-0.038315854437906
5	C	26	50	20120601	16	3520	69.68	0.0517881619499545	-0.0385653641367155
5	C	26	50	20120601	16	3522	69.72	0.0518127339106007	-0.0380947492184968
5	C	26	50	20120601	16	3524	69.76	0.0519717410124862	-0.0386490714374724
5	C	26	50	20120601	16	3526	69.8	0.051803442527496	-0.0387274259398957
5	C	26	50	20120601	16	3528	69.84	0.0516612079984603	-0.0376446686812038
5	C	26	50	20120601	16	3530	69.88	0.0516332560674	-0.0377977785125341
5	C	26	50	20120601	16	3532	69.92	0.0517635829182405	-0.0375922155001753
5	C	26	50	20120601	16	3534	69.96	0.0520574918518406	-0.0386237075172312
5	C	26	50	20120601	16	3536	70	0.0518497155952568	-0.0383775212202933
5	C	26	50	20120601	16	3538	70.04	0.0521466226616092	-0.03797879077745
5	C	26	50	20120601	16	3540	70.08	0.0517490730870905	-0.0378346965575798
5	C	26	50	20120601	16	3542	70.12	0.0521369494408426	-0.038748462366636
5	C	26	50	20120601	16	3544	70.16	0.0517696640365587	-0.0377149692373893
5	C	26	50	20120601	16	3546	70.2	0.051930778316652	-0.0381906753244326
5	C	26	50	20120601	16	3548	70.24	0.0522681248198205	-0.0391155144256821
5	C	26	50	20120601	16	3550	70.28	0.0522189596853246	-0.0381304651820145
5	C	26	50	20120601	16	3552	70.32	0.0520566008972963	-0.0380354371016909
5	C	26	50	20120601	16	3554	70.36	0.0520617557057312	-0.0377870375605279
5	C	26	50	20120601	16	3556	70.4	0.0524574668026188	-0.0378847455755522
5	C	26	50	20120601	16	3558	70.44	0.0525043691954149	-0.0379934066746172
5	C	26	50	20120601	16	3560	70.48	0.0526253339524725	-0.0381397282808481
5	C	26	50	20120601	16	3562	70.52	0.0525068723534203	-0.0385075157309466
5	C	26	50	20120601	16	3564	70.56	0.0529601278001609	-0.038976751790942
5	C	26	50	20120601	16	3566	70.6	0.0529074059185556	-0.0380765765742203
5	C	26	50	20120601	16	3568	70.64	0.052932762767729	-0.0385095663406121
5	C	26	50	20120601	16	3570	70.68	0.0529750406821761	-0.0389112100633939
5	C	26	50	20120601	16	3572	70.72	0.0529791489725748	-0.038772327220501
5	C	26	50	20120601	16	3574	70.76	0.0529679978986355	-0.0385557899108982
5	C	26	50	20120601	16	3576	70.8	0.0529751255349899	-0.0395783511693077
5	C	26	50	20120601	16	3578	70.84	0.0527371204635103	-0.038998516537667
5	C	26	50	20120601	16	3580	70.88	0.0524831984183862	-0.0391793237416164
5	C	26	50	20120601	16	3582	70.92	0.0525331342992736	-0.0393801279253377
5	C	26	50	20120601	16	3584	70.96	0.0525753627162461	-0.039672643858579
5	C	26	50	20120601	16	3586	71	0.0526699170350263	-0.0399124096259437
5	C	26	50	20120601	16	3588	71.04	0.0523872864545861	-0.0387388245012084
5	C	26	50	20120601	16	3590	71.08	0.0521160615065263	-0.03967147713239
5	C	26	50	20120601	16	3592	71.12	0.0523776910155654	-0.0397276214108162
5	C	26	50	20120601	16	3594	71.16	0.052394166603567	-0.0395629362414779
5	C	26	50	20120601	16	3596	71.2	0.0527380467733936	-0.0392464918147613
5	C	26	50	20120601	16	3598	71.24	0.0527466381207851	-0.0396750338794994
5	C	26	50	20120601	16	3600	71.28	0.0527895948577421	-0.0387554061552272
5	C	26	50	20120601	16	3602	71.32	0.0528807409218371	-0.0390916354296814
5	C	26	50	20120601	16	3604	71.36	0.0532360691504511	-0.0401338330434045
5	C	26	50	20120601	16	3606	71.4	0.0534113114240326	-0.0407235388857106
5	C	26	50	20120601	16	3608	71.44	0.0538508772834894	-0.0403736341661082
5	C	26	50	20120601	16	3610	71.48	0.0540134835588911	-0.0402837184678126
5	C	26	50	20120601	16	3612	71.52	0.0542168262559569	-0.040253334089425
5	C	26	50	20120601	16	3614	71.56	0.0543229771259486	-0.0403184444818366
5	C	26	50	20120601	16	3616	71.6	0.0543054903752499	-0.0409463058060556
5	C	26	50	20120601	16	3618	71.64	0.0545467410668551	-0.0413838776243895
5	C	26	50	20120601	16	3620	71.68	0.0545445136804943	-0.0420372089348668
5	C	26	50	20120601	16	3622	71.72	0.0547871220171194	-0.0414522194947912
5	C	26	50	20120601	16	3624	71.76	0.0546825197109785	-0.0414397249179676
5	C	26	50	20120601	16	3626	71.8	0.054947932241297	-0.0414032735633974
5	C	26	50	20120601	16	3628	71.84	0.0553197077736413	-0.0417786270560547
5	C	26	50	20120601	16	3630	71.88	0.0555048141868204	-0.0420643123377897
5	C	26	50	20120601	16	3632	71.92	0.0553660091256734	-0.0423755100321899
5	C	26	50	20120601	16	3634	71.96	0.0559813829441367	-0.0428670411689961
5	C	26	50	20120601	16	3636	72	0.0558038637867198	-0.0422742381989883
5	C	26	50	20120601	16	3638	72.04	0.05586429313224	-0.0430197691626646
5	C	26	50	20120601	16	3640	72.08	0.0564371627620861	-0.0440429809593127
5	C	26	50	20120601	16	3642	72.12	0.0569995106430281	-0.0445222013670585
5	C	26	50	20120601	16	3644	72.16	0.0566637904854564	-0.0436149692246605
5	C	26	50	20120601	16	3646	72.2	0.0567946618085184	-0.0440110338749387
5	C	26	50	20120601	16	3648	72.24	0.0571280838690513	-0.0449378175198365
5	C	26	50	20120601	16	3650	72.28	0.0572101577531436	-0.0439592736585559
5	C	26	50	20120601	16	3652	72.32	0.0571316406161606	-0.0444582364876323
5	C	26	50	20120601	16	3654	72.36	0.0571539215508358	-0.0443270611086544
5	C	26	50	20120601	16	3656	72.4	0.057195259013264	-0.0443070782710181
5	C	26	50	20120601	16	3658	72.44	0.0569499424576669	-0.0445246762407926
5	C	26	50	20120601	16	3660	72.48	0.0571397016334662	-0.0447946778941209
5	C	26	50	20120601	16	3662	72.52	0.0573517205307371	-0.0447318585276803
5	C	26	50	20120601	16	3664	72.56	0.0571284657067131	-0.0446166920462284
5	C	26	50	20120601	16	3666	72.6	0.0573545913842687	-0.0442908643125255
5	C	26	50	20120601	16	3668	72.64	0.0571220098218009	-0.0438823828671696
5	C	26	50	20120601	16	3670	72.68	0.0571828492892542	-0.0439325591643626
5	C	26	50	20120601	16	3672	72.72	0.0575147510702075	-0.0439204110698619
5	C	26	50	20120601	16	3674	72.76	0.0574589674162397	-0.0432871898762415
5	C	26	50	20120601	16	3676	72.8	0.0578417950275741	-0.0449012318149779
5	C	26	50	20120601	16	3678	72.84	0.0580802667895292	-0.0442095046062822
5	C	26	50	20120601	16	3680	72.88	0.0586109504288098	-0.045571745820238
5	C	26	50	20120601	16	3682	72.92	0.0593612897185981	-0.0449812126629979
5	C	26	50	20120601	16	3684	72.96	0.059475925869964	-0.0449949871030954
5	C	26	50	20120601	16	3686	73	0.059328105197357	-0.0445484138154371
5	C	26	50	20120601	16	3688	73.04	0.0594188057841798	-0.0446531575429342
5	C	26	50	20120601	16	3690	73.08	0.0595094992999348	-0.0447579083414992
5	C	26	50	20120601	16	3692	73.12	0.0595905761634656	-0.0450503252797911
5	C	26	50	20120601	16	3694	73.16	0.0593002664033816	-0.0454598532431831
5	C	26	50	20120601	16	3696	73.2	0.0594939005243418	-0.0460020344387257
5	C	26	50	20120601	16	3698	73.24	0.0595055041466211	-0.0448453420949929
5	C	26	50	20120601	16	3700	73.28	0.0594084113144963	-0.0452026502225943
5	C	26	50	20120601	16	3702	73.32	0.0594321488891408	-0.046756467876777
5	C	26	50	20120601	16	3704	73.36	0.0592749449095474	-0.0465466834369346
5	C	26	50	20120601	16	3706	73.4	0.0596403564808611	-0.0459299661155872
5	C	26	50	20120601	16	3708	73.44	0.0592298668522467	-0.0463084945176919
5	C	26	50	20120601	16	3710	73.48	0.059584813243199	-0.0456055101690397
5	C	26	50	20120601	16	3712	73.52	0.0595857041977432	-0.0460993111186135
5	C	26	50	20120601	16	3714	73.56	0.0596690155187026	-0.0461861296892076
5	C	26	50	20120601	16	3716	73.6	0.059391546817765	-0.0463108633254089
5	C	26	50	20120601	16	3718	73.64	0.0590798400064824	-0.0456535510037535
5	C	26	50	20120601	16	3720	73.68	0.0591599693469264	-0.0461451882065769
5	C	26	50	20120601	16	3722	73.72	0.059503778806075	-0.0454918073986249
5	C	26	50	20120601	16	3724	73.76	0.0595787038406095	-0.0456541873998566
5	C	26	50	20120601	16	3726	73.8	0.0593523377467482	-0.0456715327291991
5	C	26	50	20120601	16	3728	73.84	0.0593202350988824	-0.0447941546351028
5	C	26	50	20120601	16	3730	73.88	0.0593744065493891	-0.0446482007243981
5	C	26	50	20120601	16	3732	73.92	0.0593744065493891	-0.0446482007243981
5	C	26	50	20120601	16	3734	73.96	0.0589060826571414	-0.045253703332196
5	C	26	50	20120601	16	3736	74	0.0590260079672306	-0.0442828457216268
5	C	26	50	20120601	16	3738	74.04	0.0588317233080318	-0.0445830549766474
5	C	26	50	20120601	16	3740	74.08	0.0583786234247831	-0.0447025418805323
5	C	26	50	20120601	16	3742	74.12	0.0583089168382937	-0.0448681321465506
5	C	26	50	20120601	16	3744	74.16	0.0583027720803652	-0.0444201729296011
5	C	26	50	20120601	16	3746	74.2	0.0579623001652239	-0.0447769083007097
5	C	26	50	20120601	16	3748	74.24	0.0579182686259594	-0.0437527843363138
5	C	26	50	20120601	16	3750	74.28	0.057772046014678	-0.0437147349204181
5	C	26	50	20120601	16	3752	74.32	0.0576579401933978	-0.0434993289816653
5	C	26	50	20120601	16	3754	74.36	0.0579036032313176	-0.0427738232820322
5	C	26	50	20120601	16	3756	74.4	0.0576978987976026	-0.0429812247720221
5	C	26	50	20120601	16	3758	74.44	0.0575604796657468	-0.0435808088960614
5	C	26	50	20120601	16	3760	74.48	0.0573968763697837	-0.0432057382461166
5	C	26	50	20120601	16	3762	74.52	0.0570938245455028	-0.0423262246895412
5	C	26	50	20120601	16	3764	74.56	0.0570116233821898	-0.0416566299230966
5	C	26	50	20120601	16	3766	74.6	0.0569018804097497	-0.0411346436972247
5	C	26	50	20120601	16	3768	74.64	0.0566499453346807	-0.0404799264574562
5	C	26	50	20120601	16	3770	74.68	0.0563084056882998	-0.0403279055705689
5	C	26	50	20120601	16	3772	74.72	0.0558374160034871	-0.0396603119163151
5	C	26	50	20120601	16	3774	74.76	0.0553724437973822	-0.038463866029344
5	C	26	50	20120601	16	3776	74.8	0.0547516393988395	-0.03761346405895
5	C	26	50	20120601	16	3778	74.84	0.0542156524587001	-0.0368541727973119
5	C	26	50	20120601	16	3780	74.88	0.0537357461573766	-0.0369325838682777
5	C	26	50	20120601	16	3782	74.92	0.0534239827775515	-0.0357424524448626
5	C	26	50	20120601	16	3784	74.96	0.0529912475696009	-0.0346179970992841
5	C	26	50	20120601	16	3786	75	0.0524932251925434	-0.0339939824359548
5	C	26	50	20120601	16	3788	75.04	0.0520074499049361	-0.0333372145865209
5	C	26	50	20120601	16	3790	75.08	0.0519010727607744	-0.0327907907502912
5	C	26	50	20120601	16	3792	75.12	0.0513471776342946	-0.031365635417586
5	C	26	50	20120601	16	3794	75.16	0.0511289913516782	-0.0312650579632436
5	C	26	50	20120601	16	3796	75.2	0.0507931856341859	-0.0294808161293824
5	C	26	50	20120601	16	3798	75.24	0.0505793791709721	-0.0293784044400496
5	C	26	50	20120601	16	3800	75.28	0.0507708332817258	-0.0278913892848058
5	C	26	50	20120601	16	3802	75.32	0.0506517282155027	-0.0283968574962692
5	C	26	50	20120601	16	3804	75.36	0.050357840495106	-0.0273637886310913
5	C	26	50	20120601	16	3806	75.4	0.0505256440053494	-0.0265030204752851
5	C	26	50	20120601	16	3808	75.44	0.0504257581014390	-0.0253333668642532
5	C	26	50	20120601	16	3810	75.48	0.0506454703204892	-0.0247380395230366
5	C	26	50	20120601	16	3812	75.52	0.0505216983495103	-0.0247236428289717
5	C	26	50	20120601	16	3814	75.56	0.0504880683509971	-0.0241300691125724
5	C	26	50	20120601	16	3816	75.6	0.0506659976303471	-0.0247896371048598
5	C	26	50	20120601	16	3818	75.64	0.0507763911410259	-0.0242617677505684
5	C	26	50	20120601	16	3820	75.68	0.0507225873860454	-0.0233178438372947
5	C	26	50	20120601	16	3822	75.72	0.0504678309549196	-0.0239002735508224
5	C	26	50	20120601	16	3824	75.76	0.0505518352405245	-0.0232406843453316
5	C	26	50	20120601	16	3826	75.8	0.0504911725497665	-0.0237411674539876
5	C	26	50	20120601	16	3828	75.84	0.0501623820386504	-0.023368649459523
5	C	26	50	20120601	16	3830	75.88	0.0496068435960112	-0.0226294753858096
5	C	26	50	20120601	16	3832	75.92	0.0498320924611582	-0.0224815840025244
5	C	26	50	20120601	16	3834	75.96	0.0491830745020461	-0.022425333658081
5	C	26	50	20120601	16	3836	76	0.0489974589719846	-0.0217151863177354
5	C	26	50	20120601	16	3838	76.04	0.0484853793121171	-0.0216320234892
5	C	26	50	20120601	16	3840	76.08	0.0481166089835927	-0.0201135258187375
5	C	26	50	20120601	16	3842	76.12	0.0478895499250859	-0.0199502619340294
5	C	26	50	20120601	16	3844	76.16	0.0472596309201337	-0.0200550834432725
5	C	26	50	20120601	16	3846	76.2	0.0465979981760453	-0.0192012449339219
5	C	26	50	20120601	16	3848	76.24	0.0461171019252281	-0.019969367959257
5	C	26	50	20120601	16	3850	76.28	0.0454712447334279	-0.0184841467339172
5	C	26	50	20120601	16	3852	76.32	0.0449956093570628	-0.0176298556762267
5	C	26	50	20120601	16	3854	76.36	0.0448549870314882	-0.0180247536003159
5	C	26	50	20120601	16	3856	76.4	0.0448444652825842	-0.0172979043977986
5	C	26	50	20120601	16	3858	76.44	0.0445454510380238	-0.0165666640621702
5	C	26	50	20120601	16	3860	76.48	0.0441860781586214	-0.0164559523534398
5	C	26	50	20120601	16	3862	76.52	0.0434096183443360	-0.0159649939731264
5	C	26	50	20120601	16	3864	76.56	0.0433129851316191	-0.0154557780957227
5	C	26	50	20120601	16	3866	76.6	0.0426252460051692	-0.0146888571519156
5	C	26	50	20120601	16	3868	76.64	0.0421084075166644	-0.0146296864564659
5	C	26	50	20120601	16	3870	76.68	0.0416182693802171	-0.0133927869905431
5	C	26	50	20120601	16	3872	76.72	0.0411113586709201	-0.0134567660121049
5	C	26	50	20120601	16	3874	76.76	0.0406272309421129	-0.0132716878831971
5	C	26	50	20120601	16	3876	76.8	0.0400455931881801	-0.0125737452058948
5	C	26	50	20120601	16	3878	76.84	0.0393052382461422	-0.0126226911372885
5	C	26	50	20120601	16	3880	76.88	0.0385606053080781	-0.0115917789477932
5	C	26	50	20120601	16	3882	76.92	0.0376427807060979	-0.0112964911559697
5	C	26	50	20120601	16	3884	76.96	0.0367090462015411	-0.0113095726314216
5	C	26	50	20120601	16	3886	77	0.0364800001729791	-0.0106386131488893
5	C	26	50	20120601	16	3888	77.04	0.0362178049785152	-0.0104744229542978
5	C	26	50	20120601	16	3890	77.08	0.0357025433381323	-0.0097868959598823
5	C	26	50	20120601	16	3892	77.12	0.0352424713820211	-0.0085962978459917
5	C	26	50	20120601	16	3894	77.16	0.0349821146651882	-0.0079664071253107
5	C	26	50	20120601	16	3896	77.2	0.0348534141599445	-0.0084881175795379
5	C	26	50	20120601	16	3898	77.24	0.034264019444622	-0.0079602835805856
5	C	26	50	20120601	16	3900	77.28	0.0336246605641410	-0.0076368458678031
5	C	26	50	20120601	16	3902	77.32	0.0330842966330260	-0.0070387678812077
5	C	26	50	20120601	16	3904	77.36	0.0325025528130760	-0.0064680690691798
5	C	26	50	20120601	16	3906	77.4	0.0318387138958303	-0.0064041536872284
5	C	26	50	20120601	16	3908	77.44	0.0311298110634195	-0.0051555021066023
5	C	26	50	20120601	16	3910	77.48	0.0304878429589159	-0.0047024446497605
5	C	26	50	20120601	16	3912	77.52	0.0299753602481831	-0.0039435493679198
5	C	26	50	20120601	16	3914	77.56	0.0295780228056988	-0.0030399517543772
5	C	26	50	20120601	16	3916	77.6	0.0294451291572426	-0.0035863614484712
5	C	26	50	20120601	16	3918	77.64	0.0290369234835314	-0.0033550597492773
5	C	26	50	20120601	16	3920	77.68	0.0291175336565867	-0.0019093092244633
5	C	26	50	20120601	16	3922	77.72	0.0288323928470732	-0.0021112942765092
5	C	26	50	20120601	16	3924	77.76	0.0286209042798881	-0.00139307884779020
5	C	26	50	20120601	16	3926	77.8	0.0281467750409669	-0.000224033348590200
5	C	26	50	20120601	16	3928	77.84	0.0276803179106216	2.52430049814990e-05
5	C	26	50	20120601	16	3930	77.88	0.0279191361548995	-0.0010367323854113
5	C	26	50	20120601	16	3932	77.92	0.0270561052573935	-0.000646345802586001
5	C	26	50	20120601	16	3934	77.96	0.0261145077254299	-0.000475240103674501
5	C	26	50	20120601	16	3936	78	0.0261784796759239	6.6453188189099e-05
5	C	26	50	20120601	16	3938	78.04	0.0253738275142726	-1.08689383337014e-05
5	C	26	50	20120601	16	3940	78.08	0.0246926574098200	-0.000286018329029001
5	C	26	50	20120601	16	3942	78.12	0.0247293350385601	-0.0004914540621671
5	C	26	50	20120601	16	3944	78.16	0.0240481507919719	-0.000303604074677100
5	C	26	50	20120601	16	3946	78.2	0.0238654697550523	0.000561929980834298
5	C	26	50	20120601	16	3948	78.24	0.0234929093341808	0.0016257862752651
5	C	26	50	20120601	16	3950	78.28	0.0230072825389975	0.00208697546009059
5	C	26	50	20120601	16	3952	78.32	0.0222915844104195	0.00217653053392787
5	C	26	50	20120601	16	3954	78.36	0.0218765056587952	0.00223252631993003
5	C	26	50	20120601	16	3956	78.4	0.0220813474222371	0.00257652669790948
5	C	26	50	20120601	16	3958	78.44	0.0215808996689202	0.00224465320122738
5	C	26	50	20120601	16	3960	78.48	0.0210767961735445	0.0023008611192639
5	C	26	50	20120601	16	3962	78.52	0.0210676532828637	0.00270990117897688
5	C	26	50	20120601	16	3964	78.56	0.0210551304217689	0.0017999183912001
5	C	26	50	20120601	16	3966	78.6	0.0211402165807491	0.00203689108677915
5	C	26	50	20120601	16	3968	78.64	0.0207532665368804	0.00253580441838094
5	C	26	50	20120601	16	3970	78.68	0.0204549664701690	0.00210838665342492
5	C	26	50	20120601	16	3972	78.72	0.0201615312981122	0.00216426223127428
5	C	26	50	20120601	16	3974	78.76	0.0198167813869447	0.00242875552277711
5	C	26	50	20120601	16	3976	78.8	0.0199392947078531	0.0029379148316383
5	C	26	50	20120601	16	3978	78.84	0.0201230646892157	0.00251767420051132
5	C	26	50	20120601	16	3980	78.88	0.0202634890248915	0.00273927439466737
5	C	26	50	20120601	16	3982	78.92	0.0201514126000734	0.00336456892127064
5	C	26	50	20120601	16	3984	78.96	0.0200694023555914	0.00272309579151382
5	C	26	50	20120601	16	3986	79	0.0202291802038683	0.0032883286681231
5	C	26	50	20120601	16	3988	79.04	0.0203518915146755	0.00348189207840511
5	C	26	50	20120601	16	3990	79.08	0.0204728916270721	0.00323477240051603
5	C	26	50	20120601	16	3992	79.12	0.0204075337472870	0.00398258731909549
5	C	26	50	20120601	16	3994	79.16	0.0206538261102421	0.00446986167307895
5	C	26	50	20120601	16	3996	79.2	0.0204896783420575	0.00410093578106268
5	C	26	50	20120601	16	3998	79.24	0.0200013645411057	0.00519215710792539
5	C	26	50	20120601	16	4000	79.28	0.0198522781473603	0.00529098235166402
5	C	26	50	20120601	16	4002	79.32	0.0198561177371821	0.00510715580175895
5	C	26	50	20120601	16	4004	79.36	0.0197330245887132	0.00587261303452901
5	C	26	50	20120601	16	4006	79.4	0.0192475462859540	0.00636555838489759
5	C	26	50	20120601	16	4008	79.44	0.0188508735238439	0.00592750573395253
5	C	26	50	20120601	16	4010	79.48	0.0190598872172949	0.00625009491859764
5	C	26	50	20120601	16	4012	79.52	0.0186861812834378	0.00687304185068736
5	C	26	50	20120601	16	4014	79.56	0.0187708007519424	0.00693008415472568
5	C	26	50	20120601	16	4016	79.6	0.0188056116187802	0.0075613113072231
5	C	26	50	20120601	16	4018	79.64	0.0189594144147561	0.00704565368704281
5	C	26	50	20120601	16	4020	79.68	0.0189434903700437	0.0077509361327339
5	C	26	50	20120601	16	4022	79.72	0.0190244328832862	0.0074880691868278
5	C	26	50	20120601	16	4024	79.76	0.0192709798046825	0.00818087119783094
5	C	26	50	20120601	16	4026	79.8	0.0194655755908650	0.00870516259180952
5	C	26	50	20120601	16	4028	79.84	0.0192560244962604	0.00927328753515385
5	C	26	50	20120601	16	4030	79.88	0.0194640765244889	0.00936154153251374
5	C	26	50	20120601	16	4032	79.92	0.0193651310725975	0.0095645589604602
[truncated: 1,238 more rows]
