# Supplementary material for: How Do Ants Make Sense of Gravity? A Boltzmann Walker Analysis of Lasius niger Trajectories on Various Inclines
Source: PLoS One. 2013 Oct 29;8(10):e76531. doi: 10.1371/journal.pone.0076531 (PMC3812222; doi:10.1371/journal.pone.0076531)
Supplement: Dataset S5 — Trajectories for . (ZIP) [file pone.0076531.s009.zip › Incline5/5-C-26-50-20120601-17.txt]

Pente	Colonie	Temperature	Humidite	Date	Indiv	Frame	Time	X	Y
5	C	26	50	20120601	17	192	0	0	0
5	C	26	50	20120601	17	194	0.04	0.000209183399078409	-0.000612333259304114
5	C	26	50	20120601	17	196	0.08	0.00066069229206946	-0.000745884517066818
5	C	26	50	20120601	17	198	0.12	0.00087203943789831	-0.000924648182418593
5	C	26	50	20120601	17	200	0.16	0.0008086261017615	-0.00122929806802500
5	C	26	50	20120601	17	202	0.2	0.00115886811129847	-0.00181299845243853
5	C	26	50	20120601	17	204	0.24	0.00123027437035778	-0.00250349084056228
5	C	26	50	20120601	17	206	0.28	0.00140444700351134	-0.00336801182418827
5	C	26	50	20120601	17	208	0.32	0.00128898283010461	-0.00304283392161723
5	C	26	50	20120601	17	210	0.36	0.00163916756399231	-0.00247317172813060
5	C	26	50	20120601	17	212	0.4	0.00202586092809945	-0.00358515865983641
5	C	26	50	20120601	17	214	0.44	0.00183576941211307	-0.00404076877215834
5	C	26	50	20120601	17	216	0.48	0.00212994068232908	-0.00305436966164551
5	C	26	50	20120601	17	218	0.52	0.00230262959332368	-0.00406123244240587
5	C	26	50	20120601	17	220	0.56	0.00187572801631793	-0.00387882010606318
5	C	26	50	20120601	17	222	0.6	0.00213739288069601	-0.00727462264096564
5	C	26	50	20120601	17	224	0.64	0.00174375360667727	-0.00459016952793685
5	C	26	50	20120601	17	226	0.68	0.00196151421101148	-0.00527224472906939
5	C	26	50	20120601	17	228	0.72	0.00199596445339089	-0.00431893750880931
5	C	26	50	20120601	17	230	0.76	0.00216921975691721	-0.00395657356772245
5	C	26	50	20120601	17	232	0.8	0.00291402947167663	-0.00338685763412045
5	C	26	50	20120601	17	234	0.84	0.00332823848196008	-0.00396904693134258
5	C	26	50	20120601	17	236	0.88	0.00408982784063706	-0.00387078030196109
5	C	26	50	20120601	17	238	0.92	0.00539935424405548	-0.00448845928853097
5	C	26	50	20120601	17	240	0.96	0.00594510632884307	-0.00430371349981036
5	C	26	50	20120601	17	242	1	0.00743138114328689	-0.00522575952927419
5	C	26	50	20120601	17	244	1.04	0.00777670027541324	-0.00467245200852962
5	C	26	50	20120601	17	246	1.08	0.00793696532026239	-0.00461758830048414
5	C	26	50	20120601	17	248	1.12	0.00760564478108319	-0.00383661573072128
5	C	26	50	20120601	17	250	1.16	0.00806305377305645	-0.00191075808625791
5	C	26	50	20120601	17	252	1.2	0.00825471506609707	-0.00128986883490144
5	C	26	50	20120601	17	254	1.24	0.00837616772683367	-0.00133955015734761
5	C	26	50	20120601	17	256	1.28	0.00861937003315497	-0.00086707554829438
5	C	26	50	20120601	17	258	1.32	0.00879782964259083	5.3832039251731e-05
5	C	26	50	20120601	17	260	1.36	0.00937335799393419	0.000966098781931743
5	C	26	50	20120601	17	262	1.4	0.00953783103123818	0.00277279903427025
5	C	26	50	20120601	17	264	1.44	0.0101339361899141	0.00306672918107387
5	C	26	50	20120601	17	266	1.48	0.0108028521338487	0.00388695183404683
5	C	26	50	20120601	17	268	1.52	0.0115080214424548	0.00435876176272574
5	C	26	50	20120601	17	270	1.56	0.0114654111878205	0.00360238378102612
5	C	26	50	20120601	17	272	1.6	0.0126434440142095	0.00350322619710033
5	C	26	50	20120601	17	274	1.64	0.0131889698248271	0.00343262158499885
5	C	26	50	20120601	17	276	1.68	0.0127233753647548	0.00269630422268149
5	C	26	50	20120601	17	278	1.72	0.0132864303524781	0.00285966003127120
5	C	26	50	20120601	17	280	1.76	0.0139655003497905	0.00201208648800195
5	C	26	50	20120601	17	282	1.8	0.0141341170328323	0.00229890314058683
5	C	26	50	20120601	17	284	1.84	0.0143530797186945	0.00121922179639309
5	C	26	50	20120601	17	286	1.88	0.0143702341292061	0.00139356604436245
5	C	26	50	20120601	17	288	1.92	0.0140241124308831	0.00144339585923267
5	C	26	50	20120601	17	290	1.96	0.0138091095429955	0.00223490290582164
5	C	26	50	20120601	17	292	2	0.0133068020988440	0.00234823090964241
5	C	26	50	20120601	17	294	2.04	0.0135052657591197	0.00174255859621707
5	C	26	50	20120601	17	296	2.08	0.0129272766761778	0.00229913648582462
5	C	26	50	20120601	17	298	2.12	0.0123897058168485	0.00254728853961423
5	C	26	50	20120601	17	300	2.16	0.0120823689254736	0.00308381288090734
5	C	26	50	20120601	17	302	2.2	0.0120497925160643	0.00344068260230438
5	C	26	50	20120601	17	304	2.24	0.0118011879139348	0.00299265974574458
5	C	26	50	20120601	17	306	2.28	0.0116126591039348	0.00344979013764606
5	C	26	50	20120601	17	308	2.32	0.0115206079431599	0.00278602900214625
5	C	26	50	20120601	17	310	2.36	0.0112495809849989	0.00355617435287557
5	C	26	50	20120601	17	312	2.4	0.0113823473542345	0.00326596358774099
5	C	26	50	20120601	17	314	2.44	0.0109371246405282	0.00363083068683325
5	C	26	50	20120601	17	316	2.48	0.0103320795308178	0.00521086291071494
5	C	26	50	20120601	17	318	2.52	0.00983551167240922	0.00539674219160579
5	C	26	50	20120601	17	320	2.56	0.0096498904854935	0.00541786205694627
5	C	26	50	20120601	17	322	2.6	0.00860960835333001	0.00479130965808995
5	C	26	50	20120601	17	324	2.64	0.0081665317794153	0.00618586911676929
5	C	26	50	20120601	17	326	2.68	0.00740147759751051	0.00639202609882422
5	C	26	50	20120601	17	328	2.72	0.00759005590498515	0.00642296202050114
5	C	26	50	20120601	17	330	2.76	0.00613309773768933	0.00782749529103979
5	C	26	50	20120601	17	332	2.8	0.00545158822198173	0.00738433732913455
5	C	26	50	20120601	17	334	2.84	0.00489433858093205	0.0085604468250787
5	C	26	50	20120601	17	336	2.88	0.00440516918077501	0.00910574636152633
5	C	26	50	20120601	17	338	2.92	0.00320160272851739	0.00914779093073569
5	C	26	50	20120601	17	340	2.96	0.00284014388411045	0.009426999114355
5	C	26	50	20120601	17	342	3	0.00170537185059446	0.00927500651173896
5	C	26	50	20120601	17	344	3.04	0.00159569958883243	0.0106159920958524
5	C	26	50	20120601	17	346	3.08	0.00160839922662254	0.0104279724027349
5	C	26	50	20120601	17	348	3.12	0.00162251307797502	0.0112996087897679
5	C	26	50	20120601	17	350	3.16	0.00218464882688271	0.0113778713683097
5	C	26	50	20120601	17	352	3.2	0.00248310445708592	0.0119249316006424
5	C	26	50	20120601	17	354	3.24	0.0023209365878886	0.0114031716489405
5	C	26	50	20120601	17	356	3.28	0.00236833395543154	0.0105909675868662
5	C	26	50	20120601	17	358	3.32	0.00266103373643589	0.0107376073911487
5	C	26	50	20120601	17	360	3.36	0.0026351748414479	0.0103879077325129
5	C	26	50	20120601	17	362	3.4	0.0027883270991851	0.0106181487715350
5	C	26	50	20120601	17	364	3.44	0.0031859968818566	0.00976498908469436
5	C	26	50	20120601	17	366	3.48	0.00308306334771927	0.0103861470366277
5	C	26	50	20120601	17	368	3.52	0.00306900606490928	0.00985837667728567
5	C	26	50	20120601	17	370	3.56	0.0028781367314636	0.0101311289759928
5	C	26	50	20120601	17	372	3.6	0.00299418002532412	0.00976559012545837
5	C	26	50	20120601	17	374	3.64	0.00248705011292494	0.00927999868561413
5	C	26	50	20120601	17	376	3.68	0.00270498749395445	0.00799052583051016
5	C	26	50	20120601	17	378	3.72	0.00278028022401519	0.00869126865066603
5	C	26	50	20120601	17	380	3.76	0.00247959013638343	0.00742181398853744
5	C	26	50	20120601	17	382	3.8	0.00269768308090479	0.00703731053413163
5	C	26	50	20120601	17	384	3.84	0.00208608521265311	0.00519770860326452
5	C	26	50	20120601	17	386	3.88	0.00203798073832899	0.00417856267060816
5	C	26	50	20120601	17	388	3.92	0.00175630404493655	0.00281004871239637
5	C	26	50	20120601	17	390	3.96	0.00153564288858591	0.00321537504729456
5	C	26	50	20120601	17	392	4	0.00122692572477412	0.00192592906224827
5	C	26	50	20120601	17	394	4.04	0.00073495971729748	0.000608840151805053
5	C	26	50	20120601	17	396	4.08	0.00120222294937336	-0.000105797316601131
5	C	26	50	20120601	17	398	4.12	0.00124312200559719	0.00061318885850935
5	C	26	50	20120601	17	400	4.16	0.00138607071248187	0.000134477567646058
5	C	26	50	20120601	17	402	4.2	0.00201061570589707	0.000305470129472588
5	C	26	50	20120601	17	404	4.24	0.00291723768585355	-0.000822080293197815
5	C	26	50	20120601	17	406	4.28	0.00304722003427025	-0.000856207246356865
5	C	26	50	20120601	17	408	4.32	0.00398814093575496	-0.000177345916255493
5	C	26	50	20120601	17	410	4.36	0.00416339240172458	-0.000416673984522673
5	C	26	50	20120601	17	412	4.4	0.0058660072429792	-0.000739331758525563
5	C	26	50	20120601	17	414	4.44	0.0067124515367189	-0.000981209653845703
5	C	26	50	20120601	17	416	4.48	0.00713869550441815	-0.00126819601205807
5	C	26	50	20120601	17	418	4.52	0.00745548641345754	-0.00173586936606704
5	C	26	50	20120601	17	420	4.56	0.0095081608306996	-0.00113074152486322
5	C	26	50	20120601	17	422	4.6	0.00965093276088897	-0.000808406898659333
5	C	26	50	20120601	17	424	4.64	0.00971337736073555	0.000474659569007093
5	C	26	50	20120601	17	426	4.68	0.00955925636670813	0.000358651630485628
5	C	26	50	20120601	17	428	4.72	0.00985877972815094	0.000473563553496253
5	C	26	50	20120601	17	430	4.76	0.0098309833605825	0.000115138197180605
5	C	26	50	20120601	17	432	4.8	0.00938052805669542	-0.00140811123085145
5	C	26	50	20120601	17	434	4.84	0.00951357019757567	-0.00130816168733073
5	C	26	50	20120601	17	436	4.88	0.00916881321534035	-0.00200732058829674
5	C	26	50	20120601	17	438	4.92	0.00943080334883778	-0.00396086570588426
5	C	26	50	20120601	17	440	4.96	0.00918616490864389	-0.00423404297576684
5	C	26	50	20120601	17	442	5	0.00855481825510045	-0.00613205829072099
5	C	26	50	20120601	17	444	5.04	0.00826922631146058	-0.0049999435644887
5	C	26	50	20120601	17	446	5.08	0.00826358925620096	-0.00601080361988312
5	C	26	50	20120601	17	448	5.12	0.00842191046450863	-0.00723634695090002
5	C	26	50	20120601	17	450	5.16	0.00915241540908464	-0.00845431716829041
5	C	26	50	20120601	17	452	5.2	0.00966812959780742	-0.00776872764645537
5	C	26	50	20120601	17	454	5.24	0.0101581637895579	-0.00732578676633196
5	C	26	50	20120601	17	456	5.28	0.0106050510326271	-0.0068233916409396
5	C	26	50	20120601	17	458	5.32	0.0102329650804057	-0.00601286978589774
5	C	26	50	20120601	17	460	5.36	0.0102356252161165	-0.00535762080182986
5	C	26	50	20120601	17	462	5.4	0.00955845365909013	-0.00539791542317713
5	C	26	50	20120601	17	464	5.44	0.00961142246238339	-0.00446219451425058
5	C	26	50	20120601	17	466	5.48	0.00946730066534872	-0.00434627072143608
5	C	26	50	20120601	17	468	5.52	0.0097779432809257	-0.00396071721346021
5	C	26	50	20120601	17	470	5.56	0.00928446052940341	-0.00312649384621975
5	C	26	50	20120601	17	472	5.6	0.00867109489419877	-0.00271118882042546
5	C	26	50	20120601	17	474	5.64	0.00858456623738497	-0.00200520633902100
5	C	26	50	20120601	17	476	5.68	0.00884659879728927	-0.00282476431161964
5	C	26	50	20120601	17	478	5.72	0.00879481736770298	-0.00156103014335086
5	C	26	50	20120601	17	480	5.76	0.00888250567963792	-0.00150483636744996
5	C	26	50	20120601	17	482	5.8	0.0089405379331699	-0.00119261336821704
5	C	26	50	20120601	17	484	5.84	0.00905809443554216	-0.000738049773931272
5	C	26	50	20120601	17	486	5.88	0.00931032649545922	-0.000447266252303928
5	C	26	50	20120601	17	488	5.92	0.00970564868361718	0.000439014316167479
5	C	26	50	20120601	17	490	5.96	0.0103053883711484	0.000616328412617818
5	C	26	50	20120601	17	492	6	0.0105063410472938	-7.83686445589057e-05
5	C	26	50	20120601	17	494	6.04	0.0104857006003509	0.000108852017895856
5	C	26	50	20120601	17	496	6.08	0.0100558150327286	0.000457349595003646
5	C	26	50	20120601	17	498	6.12	0.0100983687188204	0.000655198072379642
5	C	26	50	20120601	17	500	6.16	0.00944031393504474	0.000973615327015757
5	C	26	50	20120601	17	502	6.2	0.00950277974809476	0.000868355411568327
5	C	26	50	20120601	17	504	6.24	0.0092125831250958	0.00215207948854126
5	C	26	50	20120601	17	506	6.28	0.00866415110560752	0.00196150006887586
5	C	26	50	20120601	17	508	6.32	0.00808312146350653	0.00148486767194926
5	C	26	50	20120601	17	510	6.36	0.0074700033156753	0.00211036018845125
5	C	26	50	20120601	17	512	6.4	0.00679823066034464	0.00311427504104085
5	C	26	50	20120601	17	514	6.44	0.00629302407839029	0.0030336153705109
5	C	26	50	20120601	17	516	6.48	0.00527325589176649	0.00327396803650402
5	C	26	50	20120601	17	518	6.52	0.00378439306650353	0.00341852187578199
5	C	26	50	20120601	17	520	6.56	0.00292707488468274	0.00251347398623111
5	C	26	50	20120601	17	522	6.6	0.00233174825057294	0.00375774221192061
5	C	26	50	20120601	17	524	6.64	0.00212310932371604	0.0044753000313331
5	C	26	50	20120601	17	526	6.68	0.00269930235543371	0.00433816374218978
5	C	26	50	20120601	17	528	6.72	0.00269392834389669	0.00461762648425033
5	C	26	50	20120601	17	530	6.76	0.00296011869167437	0.00553354896898907
5	C	26	50	20120601	17	532	6.8	0.00369797754677472	0.00503958538485559
5	C	26	50	20120601	17	534	6.84	0.00402656299692430	0.00550379391563674
5	C	26	50	20120601	17	536	6.88	0.00442652380556684	0.00539326605466947
5	C	26	50	20120601	17	538	6.92	0.00501610943972019	0.00524887484995118
5	C	26	50	20120601	17	540	6.96	0.00512179361923633	0.00607833938855425
5	C	26	50	20120601	17	542	7	0.00550295245856712	0.00591440375240396
5	C	26	50	20120601	17	544	7.04	0.00652982706834185	0.00605592410359063
5	C	26	50	20120601	17	546	7.08	0.00695546999527709	0.00558102411827794
5	C	26	50	20120601	17	548	7.12	0.00698482199776415	0.00509396189632883
5	C	26	50	20120601	17	550	7.16	0.00715552464581039	0.00584034845921029
5	C	26	50	20120601	17	552	7.2	0.00799001812784126	0.00535252114772394
5	C	26	50	20120601	17	554	7.24	0.00847933602042235	0.00579388305840496
5	C	26	50	20120601	17	556	7.28	0.00825037343046058	0.00552156350904796
5	C	26	50	20120601	17	558	7.32	0.00836126827984729	0.00522921091747316
5	C	26	50	20120601	17	560	7.36	0.00849797818360155	0.00496201152831873
5	C	26	50	20120601	17	562	7.4	0.00904665556914291	0.00458347817646648
5	C	26	50	20120601	17	564	7.44	0.0089605327916215	0.00576796405934057
5	C	26	50	20120601	17	566	7.48	0.00915304614833346	0.00571182331644826
5	C	26	50	20120601	17	568	7.52	0.00931094167835885	0.00570691740960039
5	C	26	50	20120601	17	570	7.56	0.00988245012765116	0.0058453017422125
5	C	26	50	20120601	17	572	7.6	0.0110220707923657	0.00633636830986347
5	C	26	50	20120601	17	574	7.64	0.0120439942404586	0.00548146348348687
5	C	26	50	20120601	17	576	7.68	0.012006206454072	0.0053972753501188
5	C	26	50	20120601	17	578	7.72	0.0127505141230168	0.00419204719692539
5	C	26	50	20120601	17	580	7.76	0.0123376132602785	0.00492956664077077
5	C	26	50	20120601	17	582	7.8	0.0130882848902539	0.00247794964865108
5	C	26	50	20120601	17	584	7.84	0.0130403359794217	0.00239249579414468
5	C	26	50	20120601	17	586	7.88	0.0138242911255876	0.000192644171466463
5	C	26	50	20120601	17	588	7.92	0.0142028548830314	0.00137732380159859
5	C	26	50	20120601	17	590	7.96	0.0156256244374569	0.000167011550648449
5	C	26	50	20120601	17	592	8	0.0163385224231813	-0.000426017693529272
5	C	26	50	20120601	17	594	8.04	0.0167469048735878	-0.000455122208642911
5	C	26	50	20120601	17	596	8.08	0.0165945233622421	-0.000356141401412419
5	C	26	50	20120601	17	598	8.12	0.0163442075617021	-0.00279468398914797
5	C	26	50	20120601	17	600	8.16	0.0156487680424051	-0.0031401056517576
5	C	26	50	20120601	17	602	8.2	0.0155012938521208	-0.0033021462417343
5	C	26	50	20120601	17	604	8.24	0.0157214656905789	-0.00520272906141094
5	C	26	50	20120601	17	606	8.28	0.0159933765322164	-0.00489192734680821
5	C	26	50	20120601	17	608	8.32	0.0154443505430319	-0.00579493099065468
5	C	26	50	20120601	17	610	8.36	0.0151194703324157	-0.00575890390015322
5	C	26	50	20120601	17	612	8.4	0.0144710251297964	-0.00534541613878657
5	C	26	50	20120601	17	614	8.44	0.0138671488675953	-0.00533665508576767
5	C	26	50	20120601	17	616	8.48	0.0132951560501579	-0.00650360754889546
5	C	26	50	20120601	17	618	8.52	0.0128715609044610	-0.0078513912576032
5	C	26	50	20120601	17	620	8.56	0.0120493980919018	-0.00811960661778084
5	C	26	50	20120601	17	622	8.6	0.0115806342378149	-0.00896158143097802
5	C	26	50	20120601	17	624	8.64	0.0115471951581326	-0.00948518693137884
5	C	26	50	20120601	17	626	8.68	0.0115646748377635	-0.0116570512676577
5	C	26	50	20120601	17	628	8.72	0.0115743409874623	-0.0114426069941272
5	C	26	50	20120601	17	630	8.76	0.0114923236719125	-0.0114964814597858
5	C	26	50	20120601	17	632	8.8	0.0115733651801043	-0.0118886358095641
5	C	26	50	20120601	17	634	8.84	0.0112893062439660	-0.0119953523649808
5	C	26	50	20120601	17	636	8.88	0.0110152033713069	-0.0115501862198170
5	C	26	50	20120601	17	638	8.92	0.0105365910753929	-0.0120715077653145
5	C	26	50	20120601	17	640	8.96	0.00977003782711202	-0.0127578751046089
5	C	26	50	20120601	17	642	9	0.00888025000900594	-0.0135985897121006
5	C	26	50	20120601	17	644	9.04	0.00832109825071486	-0.0131349822220835
5	C	26	50	20120601	17	646	9.08	0.00859112111724657	-0.0132244524431070
5	C	26	50	20120601	17	648	9.12	0.00877875190163442	-0.0125298260966084
5	C	26	50	20120601	17	650	9.16	0.00880028330312155	-0.0127358416573071
5	C	26	50	20120601	17	652	9.2	0.00884224301951716	-0.0117463588541215
5	C	26	50	20120601	17	654	9.24	0.00858919778680174	-0.0113368450328652
5	C	26	50	20120601	17	656	9.28	0.00847789210837517	-0.0108629491391818
5	C	26	50	20120601	17	658	9.32	0.00818258310334823	-0.0104602023298213
5	C	26	50	20120601	17	660	9.36	0.00757764618097533	-0.0102285329351012
5	C	26	50	20120601	17	662	9.4	0.00765872304450617	-0.00901102233711858
5	C	26	50	20120601	17	664	9.44	0.00750979221425266	-0.00987434314840486
5	C	26	50	20120601	17	666	9.48	0.00757749768855128	-0.00911467712017271
5	C	26	50	20120601	17	668	9.52	0.00735403073249289	-0.00799792216744136
5	C	26	50	20120601	17	670	9.56	0.00684069242255489	-0.00736180183601813
5	C	26	50	20120601	17	672	9.6	0.00665206461760557	-0.00714839700945603
5	C	26	50	20120601	17	674	9.64	0.00656363384355038	-0.0072053473896128
5	C	26	50	20120601	17	676	9.68	0.0067634056513712	-0.00747403382432806
5	C	26	50	20120601	17	678	9.72	0.00633627072912766	-0.00744910123922342
5	C	26	50	20120601	17	680	9.76	0.00572000595612015	-0.00710276740886607
5	C	26	50	20120601	17	682	9.8	0.00505410935814115	-0.00704191379927715
5	C	26	50	20120601	17	684	9.84	0.00448607633867837	-0.0069023167785353
5	C	26	50	20120601	17	686	9.88	0.00345852290639371	-0.0056851738760789
5	C	26	50	20120601	17	688	9.92	0.00351632181468789	-0.00530675861105911
5	C	26	50	20120601	17	690	9.96	0.00362014630336951	-0.00385936052744493
5	C	26	50	20120601	17	692	10	0.00298770999827627	-0.00255217464747223
5	C	26	50	20120601	17	694	10.04	0.00264635561387202	-0.00227078291811260
5	C	26	50	20120601	17	696	10.08	0.00199304551659815	-0.00153189875817953
5	C	26	50	20120601	17	698	10.12	0.00115067698634521	-0.00175683720344957
5	C	26	50	20120601	17	700	10.16	0.000594514168418209	-0.00109605086617821
5	C	26	50	20120601	17	702	10.2	-0.000151950176209181	-0.000306608571390299
5	C	26	50	20120601	17	704	10.24	-0.00079922158157172	0.000170066251943176
5	C	26	50	20120601	17	706	10.28	-0.00165225398919174	0.00136567775291245
5	C	26	50	20120601	17	708	10.32	-0.00224366395884054	0.00088739072611787
5	C	26	50	20120601	17	710	10.36	-0.00211862626672333	0.00113076980913447
5	C	26	50	20120601	17	712	10.4	-0.00276211465080652	0.00117147794652738
5	C	26	50	20120601	17	714	10.44	-0.00350697386304062	0.000272469455994613
5	C	26	50	20120601	17	716	10.48	-0.00358445862412304	2.01171879247574e-05
5	C	26	50	20120601	17	718	10.52	-0.00372576684327536	-0.000834209225104829
5	C	26	50	20120601	17	720	10.56	-0.00495632356137087	-0.00112438463490035
5	C	26	50	20120601	17	722	10.6	-0.00549911286874529	-0.00225681614497061
5	C	26	50	20120601	17	724	10.64	-0.00644750569687609	-0.00281659722829694
5	C	26	50	20120601	17	726	10.68	-0.0067049915601774	-0.00350847292941672
5	C	26	50	20120601	17	728	10.72	-0.00713812981899319	-0.00307434472110724
5	C	26	50	20120601	17	730	10.76	-0.00664859979437779	-0.00261036953556388
5	C	26	50	20120601	17	732	10.8	-0.00635292309382459	-0.00292967774474429
5	C	26	50	20120601	17	734	10.84	-0.00658424600622199	-0.00340382112580111
5	C	26	50	20120601	17	736	10.88	-0.00639610610495169	-0.00289121820691555
5	C	26	50	20120601	17	738	10.92	-0.00676991103375809	-0.00418375283438207
5	C	26	50	20120601	17	740	10.96	-0.00713696309280429	-0.00461375153908942
5	C	26	50	20120601	17	742	11	-0.00742140386660439	-0.00480462794360291
5	C	26	50	20120601	17	744	11.04	-0.0073416422216865	-0.00530059263992716
5	C	26	50	20120601	17	746	11.08	-0.00769694216602929	-0.0056451869876028
5	C	26	50	20120601	17	748	11.12	-0.00778917717456729	-0.00555153776550245
5	C	26	50	20120601	17	750	11.16	-0.00833734756454649	-0.00502062078098416
5	C	26	50	20120601	17	752	11.2	-0.00816435389052929	-0.00427649695980249
5	C	26	50	20120601	17	754	11.24	-0.0082112279990541	-0.00298624628723921
5	C	26	50	20120601	17	756	11.28	-0.00874993730030109	-0.00212622766462107
5	C	26	50	20120601	17	758	11.32	-0.00881197177821459	-0.00232865112287135
5	C	26	50	20120601	17	760	11.36	-0.00845178572601379	-0.00169011955732427
5	C	26	50	20120601	17	762	11.4	-0.00826092346363589	-0.00298774535361533
5	C	26	50	20120601	17	764	11.44	-0.00782265160958869	-0.00227399883975344
5	C	26	50	20120601	17	766	11.48	-0.00733375798107629	-0.00135220029766303
5	C	26	50	20120601	17	768	11.52	-0.00683415875589679	-0.000677648712682316
5	C	26	50	20120601	17	770	11.56	-0.00689239607039529	-0.00119141835775683
5	C	26	50	20120601	17	772	11.6	-0.00636090632938419	-0.00123947333460627
5	C	26	50	20120601	17	774	11.64	-0.00571275104054518	-0.000417002082069143
5	C	26	50	20120601	17	776	11.68	-0.00539844914737557	-0.000762558094967196
5	C	26	50	20120601	17	778	11.72	-0.0052143185415546	9.44553238308994e-05
5	C	26	50	20120601	17	780	11.76	-0.00487944691212027	0.00033037443030598
5	C	26	50	20120601	17	782	11.8	-0.0044297694256925	-0.000470763410642756
5	C	26	50	20120601	17	784	11.84	-0.00410635999718121	-0.000306283302270953
5	C	26	50	20120601	17	786	11.88	-0.00409500386227535	-0.000977101363447003
5	C	26	50	20120601	17	788	11.92	-0.00373183381945794	-0.00077318590988843
5	C	26	50	20120601	17	790	11.96	-0.00340725766475769	-0.000172032008794875
5	C	26	50	20120601	17	792	12	-0.00333073456889768	-5.11167492119757e-05
5	C	26	50	20120601	17	794	12.04	-0.00269843968516067	-0.000479637600746647
5	C	26	50	20120601	17	796	12.08	-0.00251610513056391	0.00103443358126561
5	C	26	50	20120601	17	798	12.12	-0.00180871550666489	0.00102034801418438
5	C	26	50	20120601	17	800	12.16	-0.0013267303114047	0.000997218551371764
5	C	26	50	20120601	17	802	12.2	-0.000274018019845420	0.00193356935101899
5	C	26	50	20120601	17	804	12.24	-0.000350823958417899	0.00218088701880680
5	C	26	50	20120601	17	806	12.28	4.14569634741794e-05	0.00283254885017373
5	C	26	50	20120601	17	808	12.32	8.307585440126e-05	0.00378517583371031
5	C	26	50	20120601	17	810	12.36	0.00063372698710094	0.00338554616317339
5	C	26	50	20120601	17	812	12.4	0.0008422740112895	0.00320231360417772
5	C	26	50	20120601	17	814	12.44	0.00103451631275901	0.0043828366273048
5	C	26	50	20120601	17	816	12.48	0.00169436219801139	0.00475421123010432
5	C	26	50	20120601	17	818	12.52	0.00151173065856653	0.00403140667837543
5	C	26	50	20120601	17	820	12.56	0.00168718506418235	0.00413756461943497
5	C	26	50	20120601	17	822	12.6	0.0020524693562755	0.00466955640626067
5	C	26	50	20120601	17	824	12.64	0.00230564893927935	0.0046180295351156
5	C	26	50	20120601	17	826	12.68	0.00233789300850145	0.00365384701256087
5	C	26	50	20120601	17	828	12.72	0.00265780932951368	0.00435793444779175
5	C	26	50	20120601	17	830	12.76	0.0029283766682669	0.00535608638011468
5	C	26	50	20120601	17	832	12.8	0.00307026471497980	0.00545396410076653
5	C	26	50	20120601	17	834	12.84	0.0036929005200858	0.00532387059516383
5	C	26	50	20120601	17	836	12.88	0.00479402134188511	0.00533003656629577
5	C	26	50	20120601	17	838	12.92	0.00542577882446842	0.00576680228289908
5	C	26	50	20120601	17	840	12.96	0.00625227351459051	0.00539699957847414
5	C	26	50	20120601	17	842	13	0.00651038870292703	0.00520407963536301
5	C	26	50	20120601	17	844	13.04	0.00729098367766874	0.00446278565551966
5	C	26	50	20120601	17	846	13.08	0.007914895103408	0.00451004584434704
5	C	26	50	20120601	17	848	13.12	0.0077958289280579	0.00494612213183869
5	C	26	50	20120601	17	850	13.16	0.00777155183093943	0.00321239034957118
5	C	26	50	20120601	17	852	13.2	0.00815732383491068	0.00372117913447902
5	C	26	50	20120601	17	854	13.24	0.00831396071486556	0.00350993946888091
5	C	26	50	20120601	17	856	13.28	0.00813887683320309	0.00283805084803814
5	C	26	50	20120601	17	858	13.32	0.00847248274149909	0.00291555682232400
5	C	26	50	20120601	17	860	13.36	0.00874749071083816	0.00289744074659000
5	C	26	50	20120601	17	862	13.4	0.0092613876351333	0.00257173322103985
5	C	26	50	20120601	17	864	13.44	0.00940357266669429	0.00267781338035346
5	C	26	50	20120601	17	866	13.48	0.0104699957587408	0.00254815120988728
5	C	26	50	20120601	17	868	13.52	0.0107334071768684	0.00276810384524317
5	C	26	50	20120601	17	870	13.56	0.0114635585680538	0.00371894326283691
5	C	26	50	20120601	17	872	13.6	0.0114797654554786	0.00320426852108247
5	C	26	50	20120601	17	874	13.64	0.0116510903574923	0.00353189230600963
5	C	26	50	20120601	17	876	13.68	0.0119576635735435	0.0034471950557591
5	C	26	50	20120601	17	878	13.72	0.0113222503489015	0.00336875570052208
5	C	26	50	20120601	17	880	13.76	0.0110203935350808	0.00298758979012347
5	C	26	50	20120601	17	882	13.8	0.0108078160234527	0.00309526093969475
5	C	26	50	20120601	17	884	13.84	0.0108725021517956	0.00294416636269081
5	C	26	50	20120601	17	886	13.88	0.010637353791712	0.00290268040783859
5	C	26	50	20120601	17	888	13.92	0.0104113129669701	0.00253545864316498
5	C	26	50	20120601	17	890	13.96	0.0108359305890726	0.00260981799227456
5	C	26	50	20120601	17	892	14	0.0109545901780235	0.00196521237947709
5	C	26	50	20120601	17	894	14.04	0.0111279303343636	0.00209370782375431
5	C	26	50	20120601	17	896	14.08	0.0118755543341121	0.000748677588852503
5	C	26	50	20120601	17	898	14.12	0.0119025233867466	0.000774204143653338
5	C	26	50	20120601	17	900	14.16	0.0122189324581241	-0.000345011540676542
5	C	26	50	20120601	17	902	14.2	0.0122277005822109	-0.000811079762292219
5	C	26	50	20120601	17	904	14.24	0.0125693180103377	-0.00172768814060871
5	C	26	50	20120601	17	906	14.28	0.0133987754778730	-0.00271659818730154
5	C	26	50	20120601	17	908	14.32	0.0137735491429696	-0.00237193312894778
5	C	26	50	20120601	17	910	14.36	0.0139361412762357	-0.00313466092954246
5	C	26	50	20120601	17	912	14.4	0.0146252804741123	-0.00402853582484381
5	C	26	50	20120601	17	914	14.44	0.0154921863167792	-0.00408963692180614
5	C	26	50	20120601	17	916	14.48	0.0153875274420957	-0.0032282465120325
5	C	26	50	20120601	17	918	14.52	0.0157402959441619	-0.0039647052957061
5	C	26	50	20120601	17	920	14.56	0.0157764078874771	-0.00393552299884653
5	C	26	50	20120601	17	922	14.6	0.0157804949646724	-0.00448792895844508
5	C	26	50	20120601	17	924	14.64	0.0156050334879887	-0.00438450752062874
5	C	26	50	20120601	17	926	14.68	0.0153845717357504	-0.00390408503135498
5	C	26	50	20120601	17	928	14.72	0.015252738747466	-0.00351973006937322
5	C	26	50	20120601	17	930	14.76	0.0149177893362857	-0.0031963630672688
5	C	26	50	20120601	17	932	14.8	0.0148433663475658	-0.00474482085205016
5	C	26	50	20120601	17	934	14.84	0.0150175550320433	-0.00508710296055132
5	C	26	50	20120601	17	936	14.88	0.014940819804149	-0.00616863692451177
5	C	26	50	20120601	17	938	14.92	0.0153688527520046	-0.00753227113882659
5	C	26	50	20120601	17	940	14.96	0.0151331740618351	-0.00859498192027185
5	C	26	50	20120601	17	942	15	0.0147129603007658	-0.00972470662558372
5	C	26	50	20120601	17	944	15.04	0.0145457026769575	-0.00878109949614796
5	C	26	50	20120601	17	946	15.08	0.0141306352390417	-0.0107536403303052
5	C	26	50	20120601	17	948	15.12	0.0142816103149996	-0.00993402508205732
5	C	26	50	20120601	17	950	15.16	0.0146214672593734	-0.0106375749040025
5	C	26	50	20120601	17	952	15.2	0.0143626892998508	-0.0118912521046545
5	C	26	50	20120601	17	954	15.24	0.0135296609430706	-0.0130653887726791
5	C	26	50	20120601	17	956	15.28	0.0133790471986779	-0.0136446506478271
5	C	26	50	20120601	17	958	15.32	0.0132085071851913	-0.0134018160370320
5	C	26	50	20120601	17	960	15.36	0.0134026787073051	-0.0134896386992554
5	C	26	50	20120601	17	962	15.4	0.0139368554540847	-0.0149943336453491
5	C	26	50	20120601	17	964	15.44	0.0143614872183228	-0.0151155883161870
5	C	26	50	20120601	17	966	15.48	0.0148111010651403	-0.0148536406090965
5	C	26	50	20120601	17	968	15.52	0.0148355316044303	-0.0141236589235385
5	C	26	50	20120601	17	970	15.56	0.0148221177887912	-0.0134540075885514
5	C	26	50	20120601	17	972	15.6	0.0149171175848436	-0.0128749224900987
5	C	26	50	20120601	17	974	15.64	0.0152141575872709	-0.0117900241120734
5	C	26	50	20120601	17	976	15.68	0.0156965960379778	-0.0109113230211895
5	C	26	50	20120601	17	978	15.72	0.016171867820036	-0.0120117679903274
5	C	26	50	20120601	17	980	15.76	0.0168398583026155	-0.0116915326227355
5	C	26	50	20120601	17	982	15.8	0.0168213985729858	-0.0104473824838784
5	C	26	50	20120601	17	984	15.84	0.0175169865847068	-0.00953047004964603
5	C	26	50	20120601	17	986	15.88	0.0182899108650862	-0.0096318125935257
5	C	26	50	20120601	17	988	15.92	0.0190022360943179	-0.00856338838928843
5	C	26	50	20120601	17	990	15.96	0.019609796382849	-0.00769928976054285
5	C	26	50	20120601	17	992	16	0.0202994800529472	-0.00687808422914404
5	C	26	50	20120601	17	994	16.04	0.0204354213316303	-0.00745434090047202
5	C	26	50	20120601	17	996	16.08	0.020661957131119	-0.00702500687613898
5	C	26	50	20120601	17	998	16.12	0.0212017341636056	-0.00776650733116244
5	C	26	50	20120601	17	1000	16.16	0.0215800433626082	-0.00736203518125593
5	C	26	50	20120601	17	1002	16.2	0.0215557966710813	-0.0067585124724454
5	C	26	50	20120601	17	1004	16.24	0.0219167251854023	-0.00793964242653597
5	C	26	50	20120601	17	1006	16.28	0.0234004190600948	-0.00749907247544988
5	C	26	50	20120601	17	1008	16.32	0.0235912601092693	-0.00741514597159085
5	C	26	50	20120601	17	1010	16.36	0.0241963455240662	-0.00732851124875987
5	C	26	50	20120601	17	1012	16.4	0.024149747187186	-0.00713865307801128
5	C	26	50	20120601	17	1014	16.44	0.0233824514767849	-0.00635724351625765
5	C	26	50	20120601	17	1016	16.48	0.0229026936678854	-0.00664905234271772
5	C	26	50	20120601	17	1018	16.52	0.0229042351606684	-0.00669785685275521
5	C	26	50	20120601	17	1020	16.56	0.0226659826018154	-0.0066180527814305
5	C	26	50	20120601	17	1022	16.6	0.0225969831221072	-0.00650377018345513
5	C	26	50	20120601	17	1024	16.64	0.0227395429202623	-0.00680753618558506
5	C	26	50	20120601	17	1026	16.68	0.0225973578887013	-0.00654030639083904
5	C	26	50	20120601	17	1028	16.72	0.0224920626179148	-0.00605955156137812
5	C	26	50	20120601	17	1030	16.76	0.0224270229361812	-0.00680185811813213
5	C	26	50	20120601	17	1032	16.8	0.0225407964172742	-0.00557594709158901
5	C	26	50	20120601	17	1034	16.84	0.0228300384461185	-0.00633237457076332
5	C	26	50	20120601	17	1036	16.88	0.0229445897446707	-0.0051375055319143
5	C	26	50	20120601	17	1038	16.92	0.023089320360644	-0.00475971252086195
5	C	26	50	20120601	17	1040	16.96	0.023199558307831	-0.0034711518335057
5	C	26	50	20120601	17	1042	17	0.0230760267531577	-0.00382223035036482
5	C	26	50	20120601	17	1044	17.04	0.0230331760822178	-0.00428679950560439
5	C	26	50	20120601	17	1046	17.08	0.0226484392825742	-0.00344739304565783
5	C	26	50	20120601	17	1048	17.12	0.0226460351195181	-0.00336904561430236
5	C	26	50	20120601	17	1050	17.16	0.0220965424398581	-0.00211895153584267
5	C	26	50	20120601	17	1052	17.2	0.0218682176602129	-0.00322055319025319
5	C	26	50	20120601	17	1054	17.24	0.0215795766721326	-0.00186106969274393
5	C	26	50	20120601	17	1056	17.28	0.0211118255363777	-0.00126533222959427
5	C	26	50	20120601	17	1058	17.32	0.0207992136284151	-0.00177522692950789
5	C	26	50	20120601	17	1060	17.36	0.0201447155917489	-0.00102088541533808
5	C	26	50	20120601	17	1062	17.4	0.0197523420388684	0.00047188771042484
5	C	26	50	20120601	17	1064	17.44	0.0187729991469251	0.000563811591979093
5	C	26	50	20120601	17	1066	17.48	0.0185395124877773	9.01914699403422e-05
5	C	26	50	20120601	17	1068	17.52	0.0175935167516347	0.000673865691402965
5	C	26	50	20120601	17	1070	17.56	0.0173274324698742	0.00127087594675877
5	C	26	50	20120601	17	1072	17.6	0.0172954783144323	0.000289051110013436
5	C	26	50	20120601	17	1074	17.64	0.0171437756255966	0.000827385644666377
5	C	26	50	20120601	17	1076	17.68	0.0164513342390518	0.000328069262199311
5	C	26	50	20120601	17	1078	17.72	0.0166746385605506	0.000422482159623337
5	C	26	50	20120601	17	1080	17.76	0.0160647377485737	0.00107779336908797
5	C	26	50	20120601	17	1082	17.8	0.0156143036578901	0.000638757839717053
5	C	26	50	20120601	17	1084	17.84	0.0154988684758614	0.00129087292653073
5	C	26	50	20120601	17	1086	17.88	0.0153990462115613	0.00063249287363574
5	C	26	50	20120601	17	1088	17.92	0.0151474788320185	0.00100196323787353
5	C	26	50	20120601	17	1090	17.96	0.0151183106772946	0.000679119494787182
5	C	26	50	20120601	17	1092	18	0.0149055563889712	0.00035831929029847
5	C	26	50	20120601	17	1094	18.04	0.0149111566746782	0.000105514473888655
5	C	26	50	20120601	17	1096	18.08	0.0148676342522961	-0.000591473609259112
5	C	26	50	20120601	17	1098	18.12	0.0149265433182368	-0.000812027285379008
5	C	26	50	20120601	17	1100	18.16	0.0145817156253234	-0.000825844151883394
5	C	26	50	20120601	17	1102	18.2	0.0144042106100421	-0.000205789286528723
5	C	26	50	20120601	17	1104	18.24	0.0147627491034427	-0.00044598638902998
5	C	26	50	20120601	17	1106	18.28	0.0147066472514234	-2.10152135368647e-05
5	C	26	50	20120601	17	1108	18.32	0.0143853662143235	-2.24718535061097e-05
5	C	26	50	20120601	17	1110	18.36	0.0144672703927883	-6.82287333166897e-05
5	C	26	50	20120601	17	1112	18.4	0.0145291139518709	0.000467135952855268
5	C	26	50	20120601	17	1114	18.44	0.014614539522106	-8.44002654024277e-05
5	C	26	50	20120601	17	1116	18.48	0.0144380244563184	0.000477134442741245
5	C	26	50	20120601	17	1118	18.52	0.014104998375583	3.36865670557272e-05
5	C	26	50	20120601	17	1120	18.56	0.0144053490519598	6.19991225744346e-05
5	C	26	50	20120601	17	1122	18.6	0.0143907897233352	0.000153293679093432
5	C	26	50	20120601	17	1124	18.64	0.0141772222622134	0.000321309321371166
5	C	26	50	20120601	17	1126	18.68	0.0134598977880387	-0.000821905567112186
5	C	26	50	20120601	17	1128	18.72	0.0132275566418764	-0.00115164360131509
5	C	26	50	20120601	17	1130	18.76	0.0126322080874564	-0.00164238277852637
5	C	26	50	20120601	17	1132	18.8	0.0126326323515252	-0.00104237439041833
5	C	26	50	20120601	17	1134	18.84	0.0123041600384606	-0.00177128127366886
5	C	26	50	20120601	17	1136	18.88	0.0114999392119459	-0.00160297571761084
5	C	26	50	20120601	17	1138	18.92	0.0110737305995857	-0.00213739995176382
5	C	26	50	20120601	17	1140	18.96	0.0103212699894538	-0.00175276214706959
5	C	26	50	20120601	17	1142	19	0.00992497906500562	-0.000516767777826753
5	C	26	50	20120601	17	1144	19.04	0.00925145278485763	-0.00105270522049147
5	C	26	50	20120601	17	1146	19.08	0.00878591489332784	-0.000435804051380894
5	C	26	50	20120601	17	1148	19.12	0.00875534666717714	-0.000552285751445754
5	C	26	50	20120601	17	1150	19.16	0.0081140927405225	0.000751498944909438
5	C	26	50	20120601	17	1152	19.2	0.00813165727296717	-0.000266296413794855
5	C	26	50	20120601	17	1154	19.24	0.00760769114810794	0.00060500056198321
5	C	26	50	20120601	17	1156	19.28	0.00726602422250641	0.00147039319613837
5	C	26	50	20120601	17	1158	19.32	0.00684446766565965	0.00223689058298356
5	C	26	50	20120601	17	1160	19.36	0.00626567460230756	0.00117583231008593
5	C	26	50	20120601	17	1162	19.4	0.00609290013139243	0.00167551638807921
5	C	26	50	20120601	17	1164	19.44	0.00567813321385862	0.00216921056452907
5	C	26	50	20120601	17	1166	19.48	0.00590076762239284	0.00201459982834500
5	C	26	50	20120601	17	1168	19.52	0.00581641925862815	0.000688284305778142
5	C	26	50	20120601	17	1170	19.56	0.00632297712164135	0.000679473048177777
5	C	26	50	20120601	17	1172	19.6	0.00620932384870124	0.000731876731731512
5	C	26	50	20120601	17	1174	19.64	0.00647750116653405	0.000510792725525726
5	C	26	50	20120601	17	1176	19.68	0.0062547618233535	-0.00161829235759812
5	C	26	50	20120601	17	1178	19.72	0.00623208632309441	-0.00164692169695480
5	C	26	50	20120601	17	1180	19.76	0.006224441791683	-0.00409404219705293
5	C	26	50	20120601	17	1182	19.8	0.00592971261421664	-0.00497550029727664
5	C	26	50	20120601	17	1184	19.84	0.00571088427864284	-0.00606831261439702
5	C	26	50	20120601	17	1186	19.88	0.00518686865630892	-0.00552823152599454
5	C	26	50	20120601	17	1188	19.92	0.00472099135352417	-0.00546541923062174
5	C	26	50	20120601	17	1190	19.96	0.00439743343258883	-0.00499389214465531
5	C	26	50	20120601	17	1192	20	0.00350948409211382	-0.00436999061841098
5	C	26	50	20120601	17	1194	20.04	0.00263769921265674	-0.00389667455228814
5	C	26	50	20120601	17	1196	20.08	0.0014648141236348	-0.0039869933014491
5	C	26	50	20120601	17	1198	20.12	0.00092388238577456	-0.00254254880285993
5	C	26	50	20120601	17	1200	20.16	0.00126695291833674	-0.00201423750683031
5	C	26	50	20120601	17	1202	20.2	0.00106343910142988	-0.00127967235511673
5	C	26	50	20120601	17	1204	20.24	0.00113226463286989	-0.00135682760443912
5	C	26	50	20120601	17	1206	20.28	0.000902713730066179	-0.0003862853634944
5	C	26	50	20120601	17	1208	20.32	0.00105128393586128	-0.00072329952647572
5	C	26	50	20120601	17	1210	20.36	0.00096666446735669	-0.000219818285067462
5	C	26	50	20120601	17	1212	20.4	0.00131902284748976	-0.000252309841662984
5	C	26	50	20120601	17	1214	20.44	0.00121016375852609	-0.000383584215590267
5	C	26	50	20120601	17	1216	20.48	0.00147383892748308	-0.00105357708315267
5	C	26	50	20120601	17	1218	20.52	0.00168906172557961	-0.000839402217305864
5	C	26	50	20120601	17	1220	20.56	0.00185717494859315	-0.00108358598783945
5	C	26	50	20120601	17	1222	20.6	0.00205836309129669	-0.00110579126208905
5	C	26	50	20120601	17	1224	20.64	0.00260791870346029	-0.00149323557359781
5	C	26	50	20120601	17	1226	20.68	0.00263116342467823	-0.00176255345466868
5	C	26	50	20120601	17	1228	20.72	0.0023938216193594	-0.00183549010493451
5	C	26	50	20120601	17	1230	20.76	0.00214186320976667	-0.00250231796254433
5	C	26	50	20120601	17	1232	20.8	0.00238765211269355	-0.0033905840868573
5	C	26	50	20120601	17	1234	20.84	0.00212986572901028	-0.00311356439872576
5	C	26	50	20120601	17	1236	20.88	0.00157937956432264	-0.00372730126499053
5	C	26	50	20120601	17	1238	20.92	0.00118192898475331	-0.00461176456903428
5	C	26	50	20120601	17	1240	20.96	0.00073349600626042	-0.00530147652340364
5	C	26	50	20120601	17	1242	21	0.000391525024742991	-0.00606798027420986
5	C	26	50	20120601	17	1244	21.04	-0.000671857508144401	-0.00769583200838285
5	C	26	50	20120601	17	1246	21.08	-0.00080520370494056	-0.00745767844447922
5	C	26	50	20120601	17	1248	21.12	-0.000553473690838151	-0.00762701637643777
5	C	26	50	20120601	17	1250	21.16	-0.00065205144720337	-0.00705884900668657
5	C	26	50	20120601	17	1252	21.2	-0.000599322494530289	-0.00618656915248266
5	C	26	50	20120601	17	1254	21.24	-0.00102181526075534	-0.00618515847445419
5	C	26	50	20120601	17	1256	21.28	-0.00095154581726815	-0.00614506269153379
5	C	26	50	20120601	17	1258	21.32	-0.00109027026824201	-0.00577890441545908
5	C	26	50	20120601	17	1260	21.36	-0.00183518039216436	-0.00634518239589095
5	C	26	50	20120601	17	1262	21.4	-0.00208144659216854	-0.00515587616608952
5	C	26	50	20120601	17	1264	21.44	-0.00288050553918058	-0.00497132129619983
5	C	26	50	20120601	17	1266	21.48	-0.00329842686006527	-0.00462722192327102
5	C	26	50	20120601	17	1268	21.52	-0.00362086755228634	-0.00492852012273461
5	C	26	50	20120601	17	1270	21.56	-0.00397809082707397	-0.00413830708155521
5	C	26	50	20120601	17	1272	21.6	-0.00335129016302678	-0.00441832843797289
5	C	26	50	20120601	17	1274	21.64	-0.00306032986470413	-0.0042486086683525
5	C	26	50	20120601	17	1276	21.68	-0.00263116554599858	-0.00386864483948191
5	C	26	50	20120601	17	1278	21.72	-0.00249287667280193	-0.00387877767965631
5	C	26	50	20120601	17	1280	21.76	-0.00209163600088544	-0.00185260562457313
5	C	26	50	20120601	17	1282	21.8	-0.00130739094093925	-0.00210749640598744
5	C	26	50	20120601	17	1284	21.84	-0.00116641506197409	-0.00267948215235705
5	C	26	50	20120601	17	1286	21.88	-0.001239070283741	-0.00112598976729364
5	C	26	50	20120601	17	1288	21.92	-0.00096516540098058	-0.000374999939266662
5	C	26	50	20120601	17	1290	21.96	-0.00106878482869566	0.00103166172268336
5	C	26	50	20120601	17	1292	22	-0.00124176436057732	0.00159193778075652
5	C	26	50	20120601	17	1294	22.04	-0.00124112796447426	0.00223881320632160
5	C	26	50	20120601	17	1296	22.08	-0.00104873128038121	0.00147121344000455
5	C	26	50	20120601	17	1298	22.12	-0.00069760326604741	0.00225678786069936
5	C	26	50	20120601	17	1300	22.16	9.32885976419398e-05	0.00189386530525537
5	C	26	50	20120601	17	1302	22.2	0.000301757818871351	0.00211656151492226
5	C	26	50	20120601	17	1304	22.24	0.000552503752466389	0.00346094708057166
5	C	26	50	20120601	17	1306	22.28	0.000958193328118069	0.00260460661529721
5	C	26	50	20120601	17	1308	22.32	0.00113460176220307	0.00289682499800494
5	C	26	50	20120601	17	1310	22.36	0.00149266281710505	0.00266634693678974
5	C	26	50	20120601	17	1312	22.4	0.00153939691848723	0.00365125617331461
5	C	26	50	20120601	17	1314	22.44	0.00174364259091262	0.00364486887776015
5	C	26	50	20120601	17	1316	22.48	0.00222869450828282	0.00383491584601931
5	C	26	50	20120601	17	1318	22.52	0.00240535099542665	0.00493648214509078
5	C	26	50	20120601	17	1320	22.56	0.00265055441393871	0.00554892854147988
5	C	26	50	20120601	17	1322	22.6	0.00283387184696132	0.00636554494986879
5	C	26	50	20120601	17	1324	22.64	0.00336934967021827	0.00594908734002116
5	C	26	50	20120601	17	1326	22.68	0.0035170996321472	0.00688336631679951
5	C	26	50	20120601	17	1328	22.72	0.00374422940133213	0.00599189558455419
5	C	26	50	20120601	17	1330	22.76	0.00402971669316839	0.00590988534007218
5	C	26	50	20120601	17	1332	22.8	0.00399810194898154	0.00547314083667231
5	C	26	50	20120601	17	1334	22.84	0.00430703690168194	0.00673746190356948
5	C	26	50	20120601	17	1336	22.88	0.00450443283071798	0.00605404319955268
5	C	26	50	20120601	17	1338	22.92	0.00525686515657858	0.00587469263557252
5	C	26	50	20120601	17	1340	22.96	0.00556218679362712	0.00578512341959962
5	C	26	50	20120601	17	1342	23	0.00561980892522601	0.00599280775230192
5	C	26	50	20120601	17	1344	23.04	0.00565319143636583	0.00594152129746246
5	C	26	50	20120601	17	1346	23.08	0.0061600172928491	0.00607786562701085
5	C	26	50	20120601	17	1348	23.12	0.00596634781654992	0.00680527344388527
5	C	26	50	20120601	17	1350	23.16	0.00631421606862245	0.00647627080073479
5	C	26	50	20120601	17	1352	23.2	0.00658138222375816	0.00666487739248068
5	C	26	50	20120601	17	1354	23.24	0.00729553178848533	0.00650461871159256
5	C	26	50	20120601	17	1356	23.28	0.00809396141046212	0.0064178213542019
5	C	26	50	20120601	17	1358	23.32	0.00831491106637948	0.00589373502118988
5	C	26	50	20120601	17	1360	23.36	0.00826418322589716	0.00651795474548574
5	C	26	50	20120601	17	1362	23.4	0.00922040867584319	0.00598522968892795
5	C	26	50	20120601	17	1364	23.44	0.00935514645878473	0.00470051000560711
5	C	26	50	20120601	17	1366	23.48	0.00978108990610197	0.00408277091496082
5	C	26	50	20120601	17	1368	23.52	0.0102370323586111	0.0035817574762189
5	C	26	50	20120601	17	1370	23.56	0.0103360485211806	0.00195645132645819
5	C	26	50	20120601	17	1372	23.6	0.0105702069317705	0.00260520058499341
5	C	26	50	20120601	17	1374	23.64	0.0108318859382842	0.00301552757904815
5	C	26	50	20120601	17	1376	23.68	0.0104412942944924	0.00241947898891476
5	C	26	50	20120601	17	1378	23.72	0.0107255795048007	0.00325081028942016
5	C	26	50	20120601	17	1380	23.76	0.0108183094880855	0.00269645271510554
5	C	26	50	20120601	17	1382	23.8	0.0107668533276185	0.00304489372367083
5	C	26	50	20120601	17	1384	23.84	0.0108957164674219	0.00206806813186848
5	C	26	50	20120601	17	1386	23.88	0.0106964113500767	0.00307010915148794
5	C	26	50	20120601	17	1388	23.92	0.0115388088717077	0.00300299764688553
5	C	26	50	20120601	17	1390	23.96	0.0115769855668239	0.00310651100858343
5	C	26	50	20120601	17	1392	24	0.0119708369728770	0.00346545962391715
5	C	26	50	20120601	17	1394	24.04	0.0119821718945795	0.00405164407445299
5	C	26	50	20120601	17	1396	24.08	0.0120748382382540	0.00335724400212436
5	C	26	50	20120601	17	1398	24.12	0.0121004496458685	0.00382915292575264
5	C	26	50	20120601	17	1400	24.16	0.0118606414520969	0.00283681341117107
5	C	26	50	20120601	17	1402	24.2	0.0116942733686194	0.00305830753930994
5	C	26	50	20120601	17	1404	24.24	0.0116861840670426	0.00240953706757128
5	C	26	50	20120601	17	1406	24.28	0.0119474883069623	0.00215223505203312
5	C	26	50	20120601	17	1408	24.32	0.0117188524003334	0.00297732967072845
5	C	26	50	20120601	17	1410	24.36	0.0120295763331902	0.00172390511932937
5	C	26	50	20120601	17	1412	24.4	0.0116748845006792	0.00204448612071591
5	C	26	50	20120601	17	1414	24.44	0.0116663921482372	0.00202142736858142
5	C	26	50	20120601	17	1416	24.48	0.0116799473852325	0.00190856605523624
5	C	26	50	20120601	17	1418	24.52	0.0119437264988864	0.00162416770784301
5	C	26	50	20120601	17	1420	24.56	0.0117945057548526	0.00280668359122471
5	C	26	50	20120601	17	1422	24.6	0.0117666316055382	0.00185408347774581
5	C	26	50	20120601	17	1424	24.64	0.0117194817253687	0.00184059188036077
5	C	26	50	20120601	17	1426	24.68	0.0116699488953465	0.00198999647215768
5	C	26	50	20120601	17	1428	24.72	0.0116534096677346	0.00189621289976891
5	C	26	50	20120601	17	1430	24.76	0.0118862528597115	0.00183355616788797
5	C	26	50	20120601	17	1432	24.8	0.0116944147899756	0.00271640726847062
5	C	26	50	20120601	17	1434	24.84	0.0117071427120370	0.00254277012728245
5	C	26	50	20120601	17	1436	24.88	0.0115076113205217	0.00214080820644915
5	C	26	50	20120601	17	1438	24.92	0.0116829101626457	0.00230148408033816
5	C	26	50	20120601	17	1440	24.96	0.0119956988473036	0.00218679843149752
5	C	26	50	20120601	17	1442	25	0.0118456507883358	0.00173644212255981
5	C	26	50	20120601	17	1444	25.04	0.0121379121631358	0.00129254876960214
5	C	26	50	20120601	17	1446	25.08	0.0119669549566483	0.00212661657335073
5	C	26	50	20120601	17	1448	25.12	0.0119901197748	0.00219725654079127
5	C	26	50	20120601	17	1450	25.16	0.0118909268355351	0.00169543700031880
5	C	26	50	20120601	17	1452	25.2	0.0118860760830162	0.00127668836450013
5	C	26	50	20120601	17	1454	25.24	0.0118612849192678	0.00194097275901802
5	C	26	50	20120601	17	1456	25.28	0.0118487267028339	0.00170141912368764
5	C	26	50	20120601	17	1458	25.32	0.0120229719558539	0.00116237748225351
5	C	26	50	20120601	17	1460	25.36	0.0121085106631741	0.00205195316832524
5	C	26	50	20120601	17	1462	25.4	0.0119128188614807	0.00202192234332825
5	C	26	50	20120601	17	1464	25.44	0.0118491509669026	0.00135721368474165
5	C	26	50	20120601	17	1466	25.48	0.0121049609871325	0.00174426272355973
5	C	26	50	20120601	17	1468	25.52	0.0119509814144613	0.00154034727000115
5	C	26	50	20120601	17	1470	25.56	0.0120229719558539	0.00182742555209508
5	C	26	50	20120601	17	1472	25.6	0.0120346533598791	0.00246052653756264
5	C	26	50	20120601	17	1474	25.64	0.0118220899903866	0.00239391000770706
5	C	26	50	20120601	17	1476	25.68	0.0120613112855299	0.00236824910261780
5	C	26	50	20120601	17	1478	25.72	0.0120225052653783	0.00224989356958279
5	C	26	50	20120601	17	1480	25.76	0.0115312145448777	0.00230185884693219
5	C	26	50	20120601	17	1482	25.8	0.0115253172743226	0.00234398826895529
5	C	26	50	20120601	17	1484	25.84	0.0117447820059995	0.00231815765823854
5	C	26	50	20120601	17	1486	25.88	0.0117352997040638	0.00240627023424220
5	C	26	50	20120601	17	1488	25.92	0.0119177332536099	0.00200883379680849
5	C	26	50	20120601	17	1490	25.96	0.0118245648641208	0.00234304074586850
5	C	26	50	20120601	17	1492	26	0.0121832023524708	0.00215722015484049
5	C	26	50	20120601	17	1494	26.04	0.0119357432633267	0.00206764386779977
5	C	26	50	20120601	17	1496	26.08	0.0118084852559166	0.00178824476534953
5	C	26	50	20120601	17	1498	26.12	0.0119309844346894	0.00260218123903774
5	C	26	50	20120601	17	1500	26.16	0.0119897803635450	0.00268702698171232
5	C	26	50	20120601	17	1502	26.2	0.0120727310600460	0.00239067145864922
5	C	26	50	20120601	17	1504	26.24	0.0122042529213467	0.00218010920134749
5	C	26	50	20120601	17	1506	26.28	0.0121439225707759	0.00177282983751967
5	C	26	50	20120601	17	1508	26.32	0.0121174272796848	0.00147351860811121
5	C	26	50	20120601	17	1510	26.36	0.0123011901899796	0.00240138412638420
5	C	26	50	20120601	17	1512	26.4	0.0119230224123332	0.00189996763677701
5	C	26	50	20120601	17	1514	26.44	0.0119143886385349	0.00225352809843809
5	C	26	50	20120601	17	1516	26.48	0.0121344968373827	0.00195333298555316
5	C	26	50	20120601	17	1518	26.52	0.0120978899193206	0.00150574146412988
5	C	26	50	20120601	17	1520	26.56	0.0120696410034122	0.00179221163439199
5	C	26	50	20120601	17	1522	26.6	0.0119417960973737	0.00188202833773831
5	C	26	50	20120601	17	1524	26.64	0.0119414991125256	0.00206065765280165
5	C	26	50	20120601	17	1526	26.68	0.0121248024034126	0.00146429086461673
5	C	26	50	20120601	17	1528	26.72	0.0122588274227187	0.000928699904274787
5	C	26	50	20120601	17	1530	26.76	0.0120535613952080	0.00123561960264881
5	C	26	50	20120601	17	1532	26.8	0.0122230619617263	0.00161479147192447
5	C	26	50	20120601	17	1534	26.84	0.0122743696297692	0.00168775074960730
5	C	26	50	20120601	17	1536	26.88	0.0118356876537889	0.00138565351948097
5	C	26	50	20120601	17	1538	26.92	0.0117990170961165	0.00150456059580530
5	C	26	50	20120601	17	1540	26.96	0.0119247123975402	0.00176094337252792
5	C	26	50	20120601	17	1542	27	0.0118301722208956	0.00144710109876608
5	C	26	50	20120601	17	1544	27.04	0.0120198606860167	0.00244276401521924
5	C	26	50	20120601	17	1546	27.08	0.0119443063264469	0.00190640230848581
5	C	26	50	20120601	17	1548	27.12	0.0120014759097058	0.00223029256960830
5	C	26	50	20120601	17	1550	27.16	0.0119089651295232	0.00149874110699614
5	C	26	50	20120601	17	1552	27.2	0.0117964149431617	0.00184960042075309
5	C	26	50	20120601	17	1554	27.24	0.0118892792767350	0.00145276502408339
5	C	26	50	20120601	17	1556	27.28	0.0119420082294081	0.00100445225374330
5	C	26	50	20120601	17	1558	27.32	0.0118387847814905	0.00079369200654284
5	C	26	50	20120601	17	1560	27.36	0.0119512501150382	0.00140429992530086
5	C	26	50	20120601	17	1562	27.4	0.0121020052807871	0.000905308811953136
5	C	26	50	20120601	17	1564	27.44	0.0120008677978740	0.000389410775467243
5	C	26	50	20120601	17	1566	27.48	0.0120936684918369	0.00126096230968654
5	C	26	50	20120601	17	1568	27.52	0.0121897572323324	0.000640469038127526
5	C	26	50	20120601	17	1570	27.56	0.0120770868378181	0.00124600700126444
5	C	26	50	20120601	17	1572	27.6	0.0121158645736984	0.00131899456321852
5	C	26	50	20120601	17	1574	27.64	0.0124439550491011	0.00165538647223239
5	C	26	50	20120601	17	1576	27.68	0.0123537918634320	0.000882271273022078
5	C	26	50	20120601	17	1578	27.72	0.0125615964042872	0.00156259284933728
5	C	26	50	20120601	17	1580	27.76	0.0123079572018755	0.00242025680637407
5	C	26	50	20120601	17	1582	27.8	0.0124768991540366	0.00215220676776187
5	C	26	50	20120601	17	1584	27.84	0.0127013914149277	0.00219573626121172
5	C	26	50	20120601	17	1586	27.88	0.0125521211734193	0.00165349849712662
5	C	26	50	20120601	17	1588	27.92	0.0123324513807758	0.00251936489282518
5	C	26	50	20120601	17	1590	27.96	0.0124765809559851	0.00287378802475931
5	C	26	50	20120601	17	1592	28	0.0123456247801093	0.00226164568428611
5	C	26	50	20120601	17	1594	28.04	0.0125987831499098	0.00205891817011993
5	C	26	50	20120601	17	1596	28.08	0.0124385456822251	0.00180896299403830
5	C	26	50	20120601	17	1598	28.12	0.0123166616863519	0.00201288551866469
5	C	26	50	20120601	17	1600	28.16	0.0124990245252200	0.00220847125434089
5	C	26	50	20120601	17	1602	28.2	0.0123015649565736	0.00224892483329257
5	C	26	50	20120601	17	1604	28.24	0.0125059471006078	0.00224538929938664
5	C	26	50	20120601	17	1606	28.28	0.0124232156072089	0.00225444026618582
5	C	26	50	20120601	17	1608	28.32	0.0123404982559457	0.00226349123298501
5	C	26	50	20120601	17	1610	28.36	0.0123005467228087	0.00222264874530368
5	C	26	50	20120601	17	1612	28.4	0.0121875298459717	0.00218981777745319
5	C	26	50	20120601	17	1614	28.44	0.0124675087759825	0.00214012938393921
5	C	26	50	20120601	17	1616	28.48	0.0122700350652005	0.00218058296289089
5	C	26	50	20120601	17	1618	28.52	0.0124523625487295	0.00237609091682116
5	C	26	50	20120601	17	1620	28.56	0.0122972516052084	0.00198476388197690
5	C	26	50	20120601	17	1622	28.6	0.0124576941338596	0.00284849481519627
5	C	26	50	20120601	17	1624	28.64	0.0122243842514071	0.00198786808074631
5	C	26	50	20120601	17	1626	28.68	0.0123918695635990	0.00196952573084233
5	C	26	50	20120601	17	1628	28.72	0.0124224872872243	0.00211610896658230
5	C	26	50	20120601	17	1630	28.76	0.0121290874705066	0.00239809607985168
5	C	26	50	20120601	17	1632	28.8	0.0123372809200913	0.00163898159490886
5	C	26	50	20120601	17	1634	28.84	0.0124341969755208	0.00181741292007348
5	C	26	50	20120601	17	1636	28.88	0.0123739939041705	0.00181817659539716
5	C	26	50	20120601	17	1638	28.92	0.0123046125868005	0.00174616484080112
5	C	26	50	20120601	17	1640	28.96	0.0122626882257440	0.00237146643847220
5	C	26	50	20120601	17	1642	29	0.0123916715737002	0.00152764056114323
5	C	26	50	20120601	17	1644	29.04	0.0120757079795948	0.00197037425897975
5	C	26	50	20120601	17	1646	29.08	0.0121314209228845	0.00256367220373432
5	C	26	50	20120601	17	1648	29.12	0.0122423659768527	0.00209603420506441
5	C	26	50	20120601	17	1650	29.16	0.0122630417791346	0.00263309594751122
5	C	26	50	20120601	17	1652	29.2	0.0123041741805962	0.00208926719316846
5	C	26	50	20120601	17	1654	29.24	0.012411336213285	0.00277853367026567
5	C	26	50	20120601	17	1656	29.28	0.0121373747619821	0.00243118867721121
5	C	26	50	20120601	17	1658	29.32	0.0122650711755966	0.00203955758645104
5	C	26	50	20120601	17	1660	29.36	0.0123859440087726	0.00273027363244969
5	C	26	50	20120601	17	1662	29.4	0.0121256297183466	0.00238425800014386
5	C	26	50	20120601	17	1664	29.44	0.012130650176493	0.00327183257402484
5	C	26	50	20120601	17	1666	29.48	0.0121357059899785	0.00300213497661248
5	C	26	50	20120601	17	1668	29.52	0.0121407759455996	0.00273225353143701
5	C	26	50	20120601	17	1670	29.56	0.0122434266370245	0.00235319479924634
5	C	26	50	20120601	17	1672	29.6	0.0123119311419858	0.00247261099245312
5	C	26	50	20120601	17	1674	29.64	0.0123544282595351	0.00287215460809477
5	C	26	50	20120601	17	1676	29.68	0.0124198780632017	0.00294214403729661
5	C	26	50	20120601	17	1678	29.72	0.0120838962761209	0.00305603772654233
5	C	26	50	20120601	17	1680	29.76	0.0121092106988874	0.00334889307103855
5	C	26	50	20120601	17	1682	29.8	0.0121328634207181	0.00208723779670645
5	C	26	50	20120601	17	1684	29.84	0.0121314138518167	0.00331920872836434
5	C	26	50	20120601	17	1686	29.88	0.0121575343763137	0.00314722621704415
5	C	26	50	20120601	17	1688	29.92	0.0122687269176553	0.00278353998627647
5	C	26	50	20120601	17	1690	29.96	0.0122789587527791	0.00224328919224651
5	C	26	50	20120601	17	1692	30	0.0122824094338713	0.00206130819104034
5	C	26	50	20120601	17	1694	30.04	0.0122653893736481	0.00295999141245376
5	C	26	50	20120601	17	1696	30.08	0.0122688259126047	0.00277833568036694
5	C	26	50	20120601	17	1698	30.12	0.0122638761651364	0.00304002175794845
5	C	26	50	20120601	17	1700	30.16	0.0122064166680971	0.00210296385152004
5	C	26	50	20120601	17	1702	30.2	0.0121058024442021	0.0026462552047091
5	C	26	50	20120601	17	1704	30.24	0.0120162897967717	0.00202076975927492
5	C	26	50	20120601	17	1706	30.28	0.0121729139488045	0.00232397714704771
5	C	26	50	20120601	17	1708	30.32	0.0120602576964259	0.00337492167165403
5	C	26	50	20120601	17	1710	30.36	0.0119612768891954	0.00326075221076365
5	C	26	50	20120601	17	1712	30.4	0.0118622677976937	0.0031465403234664
5	C	26	50	20120601	17	1714	30.44	0.0117632304219207	0.0030323001518979
5	C	26	50	20120601	17	1716	30.48	0.0120656104947595	0.0028741415781499
5	C	26	50	20120601	17	1718	30.52	0.0118912521046545	0.00257622334910039
5	C	26	50	20120601	17	1720	30.56	0.0120081651398559	0.00314564229785429
5	C	26	50	20120601	17	1722	30.6	0.0120545089182948	0.00281639923839821
5	C	26	50	20120601	17	1724	30.64	0.0120256448194868	0.00302153091562043
5	C	26	50	20120601	17	1726	30.68	0.0121004637880042	0.00213143197053061
5	C	26	50	20120601	17	1728	30.72	0.0121828134437411	0.00283285361319642
5	C	26	50	20120601	17	1730	30.76	0.0119564402788121	0.00249745872474402
5	C	26	50	20120601	17	1732	30.8	0.0121317037655970	0.00211779895178934
5	C	26	50	20120601	17	1734	30.84	0.0122866520745584	0.00281890239640361
5	C	26	50	20120601	17	1736	30.88	0.0120603071939006	0.00248349336581558
5	C	26	50	20120601	17	1738	30.92	0.0122356272492280	0.00210381945072528
5	C	26	50	20120601	17	1740	30.96	0.0119889742618145	0.00284885543965467
5	C	26	50	20120601	17	1742	31	0.0120817254583027	0.00229965267377489
5	C	26	50	20120601	17	1744	31.04	0.0121542887561881	0.00283077471925973
5	C	26	50	20120601	17	1746	31.08	0.0122682955825188	0.00209939296227505
5	C	26	50	20120601	17	1748	31.12	0.0120216001686984	0.00284442895120444
5	C	26	50	20120601	17	1750	31.16	0.0122503209281410	0.00294999999363560
5	C	26	50	20120601	17	1752	31.2	0.0123435670993761	0.00199623315396774
5	C	26	50	20120601	17	1754	31.24	0.0120327512426377	0.00275682549208324
5	C	26	50	20120601	17	1756	31.28	0.0121439437839793	0.00239278570792497
5	C	26	50	20120601	17	1758	31.32	0.0120551099590588	0.00203434620947370
5	C	26	50	20120601	17	1760	31.36	0.0123477036740460	0.00271294951631062
5	C	26	50	20120601	17	1762	31.4	0.0121580222799927	0.00219449175327683
5	C	26	50	20120601	17	1764	31.44	0.0121039144690963	0.00313203049231645
5	C	26	50	20120601	17	1766	31.48	0.0120151372127184	0.00277424153210387
5	C	26	50	20120601	17	1768	31.52	0.0120692662368182	0.0022591354552129
5	C	26	50	20120601	17	1770	31.56	0.0120600667775950	0.00210422957265836
5	C	26	50	20120601	17	1772	31.6	0.0121464469419847	0.00192572753681563
5	C	26	50	20120601	17	1774	31.64	0.0120459599973103	0.00193672304726308
5	C	26	50	20120601	17	1776	31.68	0.0119656114537641	0.00266478140237619
5	C	26	50	20120601	17	1778	31.72	0.0120391222747362	0.00274182775725428
5	C	26	50	20120601	17	1780	31.76	0.0123019326520998	0.00213022988900259
5	C	26	50	20120601	17	1782	31.8	0.0125542707780341	0.00301571142681126
5	C	26	50	20120601	17	1784	31.84	0.0125631166838667	0.00297165160327553
5	C	26	50	20120601	17	1786	31.88	0.0126219338259258	0.00234103963367774
5	C	26	50	20120601	17	1788	31.92	0.0123631044597403	0.00192305467318275
5	C	26	50	20120601	17	1790	31.96	0.0124707331829047	0.00278447336722764
5	C	26	50	20120601	17	1792	32	0.0124775072658684	0.00235632021121918
5	C	26	50	20120601	17	1794	32.04	0.0121426709917732	0.00183193689335905
5	C	26	50	20120601	17	1796	32.08	0.0117624455333935	0.00131262353112003
5	C	26	50	20120601	17	1798	32.12	0.0117823505892840	0.00174881649123057
5	C	26	50	20120601	17	1800	32.16	0.0116205786998841	0.00206650542588206
5	C	26	50	20120601	17	1802	32.2	0.0112821998208151	0.000908702924502832
5	C	26	50	20120601	17	1804	32.24	0.0110881626489897	0.000990918229951391
5	C	26	50	20120601	17	1806	32.28	0.0112781834542979	0.000909933290302096
5	C	26	50	20120601	17	1808	32.32	0.0110487060905995	0.00039345542625563
5	C	26	50	20120601	17	1810	32.36	0.0113310538283273	0.00071110193450025
5	C	26	50	20120601	17	1812	32.4	0.0114344257686689	-0.000448786531883478
5	C	26	50	20120601	17	1814	32.44	0.0114562824392754	0.000314867578594557
5	C	26	50	20120601	17	1816	32.48	0.0116090387172151	-0.000727231040179117
5	C	26	50	20120601	17	1818	32.52	0.0114702902246107	-0.000470466425794659
5	C	26	50	20120601	17	1820	32.56	0.0113076415228022	-0.000264641783926878
5	C	26	50	20120601	17	1822	32.6	0.0115668527266495	-0.000700558972392761
5	C	26	50	20120601	17	1824	32.64	0.0115559844954227	-0.000924393623977363
5	C	26	50	20120601	17	1826	32.68	0.0113383794545803	-0.00132836372806923
5	C	26	50	20120601	17	1828	32.72	0.0111470363595913	-0.00125130323105552
5	C	26	50	20120601	17	1830	32.76	0.0110777045396959	-0.00189728063100849
5	C	26	50	20120601	17	1832	32.8	0.0111340538790887	-0.00204109907923403
5	C	26	50	20120601	17	1834	32.84	0.0107310171559480	-0.00245922546108526
5	C	26	50	20120601	17	1836	32.88	0.0104187375881726	-0.00182825286702906
5	C	26	50	20120601	17	1838	32.92	0.0103374061662005	-0.00118634133106792
5	C	26	50	20120601	17	1840	32.96	0.0105358556843405	-0.00192018381965113
5	C	26	50	20120601	17	1842	33	0.0106990347162349	-0.00160460913427538
5	C	26	50	20120601	17	1844	33.04	0.010507910824348	-0.00181966151963765
5	C	26	50	20120601	17	1846	33.08	0.0108133455984815	-0.00194594371968975
5	C	26	50	20120601	17	1848	33.12	0.0108265755663575	-0.00133140428722834
5	C	26	50	20120601	17	1850	33.16	0.0113897931886404	-0.00240383778691491
5	C	26	50	20120601	17	1852	33.2	0.0116143278759384	-0.00259180091148992
5	C	26	50	20120601	17	1854	33.24	0.0118729733943608	-0.00231478475889228
5	C	26	50	20120601	17	1856	33.28	0.0123749979957998	-0.00231993956732713
5	C	26	50	20120601	17	1858	33.32	0.0124517756501011	-0.00078140249068582
5	C	26	50	20120601	17	1860	33.36	0.0123946979907237	4.91227080890275e-05
5	C	26	50	20120601	17	1862	33.4	0.0123115068779171	-2.73933167031677e-05
5	C	26	50	20120601	17	1864	33.44	0.0124188386162334	-0.000384602449355177
5	C	26	50	20120601	17	1866	33.48	0.0123594911440884	0.00108300474606532
5	C	26	50	20120601	17	1868	33.52	0.0124646308513830	0.000643884363880657
5	C	26	50	20120601	17	1870	33.56	0.0122561545590858	0.00121950463910557
5	C	26	50	20120601	17	1872	33.6	0.0125548930320015	0.00116664133614406
5	C	26	50	20120601	17	1874	33.64	0.0125540303617285	0.00170729518103930
5	C	26	50	20120601	17	1876	33.68	0.0129586015065843	0.00180954989266668
5	C	26	50	20120601	17	1878	33.72	0.0127988378004430	0.00130843745897540
5	C	26	50	20120601	17	1880	33.76	0.0126684614521279	0.00149344487720505
5	C	26	50	20120601	17	1882	33.8	0.0125617448967112	0.00111230018000988
5	C	26	50	20120601	17	1884	33.84	0.0125259087250407	0.00118856871742866
5	C	26	50	20120601	17	1886	33.88	0.0127051461519358	0.00210331033384282
5	C	26	50	20120601	17	1888	33.92	0.0127830551770870	0.00199368049848766
5	C	26	50	20120601	17	1890	33.96	0.0130468837882155	0.00186877008559106
5	C	26	50	20120601	17	1892	34	0.0133316922575418	0.00173641383828856
5	C	26	50	20120601	17	1894	34.04	0.0131811916502340	0.00229265231664115
5	C	26	50	20120601	17	1896	34.08	0.0134540570860261	0.00283262026795863
5	C	26	50	20120601	17	1898	34.12	0.0136028252817200	0.00247263927672437
5	C	26	50	20120601	17	1900	34.16	0.0137854214658258	0.00227015924993160
5	C	26	50	20120601	17	1902	34.2	0.0135660486580305	0.00211156934104708
5	C	26	50	20120601	17	1904	34.24	0.0132036847169436	0.00204767517229907
5	C	26	50	20120601	17	1906	34.28	0.0133531317351474	0.00218019405416124
5	C	26	50	20120601	17	1908	34.32	0.0130038704827159	0.00235761421662875
5	C	26	50	20120601	17	1910	34.36	0.0125137535594721	0.00308473919079069
5	C	26	50	20120601	17	1912	34.4	0.0127747749566793	0.00321713786450006
5	C	26	50	20120601	17	1914	34.44	0.0123457732725334	0.00232310033463904
5	C	26	50	20120601	17	1916	34.48	0.0121119189178594	0.00223181284918785
5	C	26	50	20120601	17	1918	34.52	0.0116762138614279	0.00213308660039859
5	C	26	50	20120601	17	1920	34.56	0.0115558218608630	0.00249347064249812
5	C	26	50	20120601	17	1922	34.6	0.0116133308553769	0.00271794169018579
5	C	26	50	20120601	17	1924	34.64	0.0115127732000244	0.00289826099045618
5	C	26	50	20120601	17	1926	34.68	0.0113416957853841	0.00295552249759666
5	C	26	50	20120601	17	1928	34.72	0.011037109539388	0.00334592322255757
5	C	26	50	20120601	17	1930	34.76	0.0112376308803969	0.00219243407254358
5	C	26	50	20120601	17	1932	34.8	0.0109508425120833	0.00254742996097047
5	C	26	50	20120601	17	1934	34.84	0.0109858230845486	0.00282383093066848
5	C	26	50	20120601	17	1936	34.88	0.0109758599500016	0.00287391530397992
5	C	26	50	20120601	17	1938	34.92	0.0105587518019153	0.00288076009762181
5	C	26	50	20120601	17	1940	34.96	0.0100578161449193	0.00299199506537026
5	C	26	50	20120601	17	1942	35	0.00978129496706852	0.00290171167154837
5	C	26	50	20120601	17	1944	35.04	0.00945027706959166	0.00229099061570536
5	C	26	50	20120601	17	1946	35.08	0.00934866582513515	0.00151471464918314
5	C	26	50	20120601	17	1948	35.12	0.00961395814730072	0.00142873046459086
5	C	26	50	20120601	17	1950	35.16	0.00959111152720058	0.00154019170650929
5	C	26	50	20120601	17	1952	35.2	0.00916481099095884	0.000931669752755771
5	C	26	50	20120601	17	1954	35.24	0.0090463140365676	0.00121615295296274
5	C	26	50	20120601	17	1956	35.28	0.00861947609917215	0.00130786470248264
5	C	26	50	20120601	17	1958	35.32	0.00894230570012287	0.00174376067774509
5	C	26	50	20120601	17	1960	35.36	0.0081763110661991	0.000904481497019147
5	C	26	50	20120601	17	1962	35.4	0.0081686813840301	0.00113767824238666
5	C	26	50	20120601	17	1964	35.44	0.00724512214605454	7.56816387903955e-05
5	C	26	50	20120601	17	1966	35.48	0.0070641098811386	0.000271104739906922
5	C	26	50	20120601	17	1968	35.52	0.00702050260594282	-0.000508218856842208
5	C	26	50	20120601	17	1970	35.56	0.00688362087524073	-0.000775392083045733
5	C	26	50	20120601	17	1972	35.6	0.00674664722065708	-0.00104272794380893
5	C	26	50	20120601	17	1974	35.64	0.00686730085073094	-0.000692717158189402
5	C	26	50	20120601	17	1976	35.68	0.00657600114115333	-0.000715019306068026
5	C	26	50	20120601	17	1978	35.72	0.00648935581172064	-0.00134237504893845
5	C	26	50	20120601	17	1980	35.76	0.00649568158898513	-0.00148239209110832
5	C	26	50	20120601	17	1982	35.8	0.00645871263225114	-0.00143200507609453
5	C	26	50	20120601	17	1984	35.84	0.00640996398364936	-0.00167809308518985
5	C	26	50	20120601	17	1986	35.88	0.00624623977242664	-0.00144825580413976
5	C	26	50	20120601	17	1988	35.92	0.0060336106420035	-0.00248316526826911
5	C	26	50	20120601	17	1990	35.96	0.00593101227648046	-0.00315088337331644
5	C	26	50	20120601	17	1992	36	0.00552615970312567	-0.00407964550298797
5	C	26	50	20120601	17	1994	36.04	0.00559258531415033	-0.00506293405077036
5	C	26	50	20120601	17	1996	36.08	0.00578354657147757	-0.00538441307776901
5	C	26	50	20120601	17	1998	36.12	0.00631629496255914	-0.00658314291964332
5	C	26	50	20120601	17	2000	36.16	0.00719753385968068	-0.00672193383865462
5	C	26	50	20120601	17	2002	36.2	0.00780817713377776	-0.00656118018301967
5	C	26	50	20120601	17	2004	36.24	0.00837592023946025	-0.00614464479142611
5	C	26	50	20120601	17	2006	36.28	0.00905177714355904	-0.00638839439839605
5	C	26	50	20120601	17	2008	36.32	0.00939945730522778	-0.00835360394944601
5	C	26	50	20120601	17	2010	36.36	0.0101042801315111	-0.00872221164341075
5	C	26	50	20120601	17	2012	36.4	0.0103827670662136	-0.00805665445668672
5	C	26	50	20120601	17	2014	36.44	0.0115510566682646	-0.0087350449243825
5	C	26	50	20120601	17	2016	36.48	0.0120302056582255	-0.00861355054434581
5	C	26	50	20120601	17	2018	36.52	0.0126708026826804	-0.00949592010521047
5	C	26	50	20120601	17	2020	36.56	0.0132183423334108	-0.00872578323976252
5	C	26	50	20120601	17	2022	36.6	0.0135171621236063	-0.00988954311577324
5	C	26	50	20120601	17	2024	36.64	0.0135293179962817	-0.00923448575764306
5	C	26	50	20120601	17	2026	36.68	0.0135853293386331	-0.0104741768811379
5	C	26	50	20120601	17	2028	36.72	0.0142532044213858	-0.0106454961262974
5	C	26	50	20120601	17	2030	36.76	0.0147687969877422	-0.0110654058314507
5	C	26	50	20120601	17	2032	36.8	0.0146455249412576	-0.0123415447739819
5	C	26	50	20120601	17	2034	36.84	0.0149399500628081	-0.0123079006333330
5	C	26	50	20120601	17	2036	36.88	0.0149768327525148	-0.0123777910675855
5	C	26	50	20120601	17	2038	36.92	0.0156443090270429	-0.0124027137531952
5	C	26	50	20120601	17	2040	36.96	0.0158964392635835	-0.0121015103060403
5	C	26	50	20120601	17	2042	37	0.015895571643563	-0.0129493504285661
5	C	26	50	20120601	17	2044	37.04	0.016055743350317	-0.0127944113119928
5	C	26	50	20120601	17	2046	37.08	0.0170234423148946	-0.0137190715152267
5	C	26	50	20120601	17	2048	37.12	0.0174215985870316	-0.0140578619304423
5	C	26	50	20120601	17	2050	37.16	0.0179613650129164	-0.0144490722926677
5	C	26	50	20120601	17	2052	37.2	0.0184118846635206	-0.0141693896403982
5	C	26	50	20120601	17	2054	37.24	0.0190303153045989	-0.0151760318038428
5	C	26	50	20120601	17	2056	37.28	0.0193650065510933	-0.0151939039984480
5	C	26	50	20120601	17	2058	37.32	0.0189878348040589	-0.0150267449453250
5	C	26	50	20120601	17	2060	37.36	0.0188601486434927	-0.0159284301885779
5	C	26	50	20120601	17	2062	37.4	0.0188092440263151	-0.0156116392795386
5	C	26	50	20120601	17	2064	37.44	0.0187027268750108	-0.0166238187961867
5	C	26	50	20120601	17	2066	37.48	0.0184486068399879	-0.0172560995377881
5	C	26	50	20120601	17	2068	37.52	0.0187059583530008	-0.0185760204108899
5	C	26	50	20120601	17	2070	37.56	0.0183177991565362	-0.0182046055030039
5	C	26	50	20120601	17	2072	37.6	0.0186020419404376	-0.0195894175654152
5	C	26	50	20120601	17	2074	37.64	0.0185128828463978	-0.0186271088758307
5	C	26	50	20120601	17	2076	37.68	0.0182916644899036	-0.0185159870451672
5	C	26	50	20120601	17	2078	37.72	0.0182480289304366	-0.0194961148256377
5	C	26	50	20120601	17	2080	37.76	0.0181956606022219	-0.0194122943877958
5	C	26	50	20120601	17	2082	37.8	0.0183035226706241	-0.0193154631851801
5	C	26	50	20120601	17	2084	37.84	0.018452474714081	-0.0210469909156107
5	C	26	50	20120601	17	2086	37.88	0.0178177898094236	-0.0210063888442350
5	C	26	50	20120601	17	2088	37.92	0.017955824124179	-0.0216714864115512
5	C	26	50	20120601	17	2090	37.96	0.0176696650809006	-0.0217541401232041
5	C	26	50	20120601	17	2092	38	0.0170597784110594	-0.0220408789940431
5	C	26	50	20120601	17	2094	38.04	0.0165928899455776	-0.0230382389667711
5	C	26	50	20120601	17	2096	38.08	0.0165899271681644	-0.0229573388799355
5	C	26	50	20120601	17	2098	38.12	0.0163927504422305	-0.0239186151936196
5	C	26	50	20120601	17	2100	38.16	0.0165625904200037	-0.0240058792414858
5	C	26	50	20120601	17	2102	38.2	0.0164712817213491	-0.0235825556247929
5	C	26	50	20120601	17	2104	38.24	0.0166252825072237	-0.0249935235670403
5	C	26	50	20120601	17	2106	38.28	0.0168061887061225	-0.0241451085667014
5	C	26	50	20120601	17	2108	38.32	0.0167498959352722	-0.0253453586881553
5	C	26	50	20120601	17	2110	38.36	0.0168922294592573	-0.0255155663614547
5	C	26	50	20120601	17	2112	38.4	0.0165845460855596	-0.0257149209762746
5	C	26	50	20120601	17	2114	38.44	0.0164221519421923	-0.0267330557462339
5	C	26	50	20120601	17	2116	38.48	0.0165282886700484	-0.0268280201869472
5	C	26	50	20120601	17	2118	38.52	0.0164766698750218	-0.0272469102441222
5	C	26	50	20120601	17	2120	38.56	0.0162516684972482	-0.0264128070850345
5	C	26	50	20120601	17	2122	38.6	0.0167143991748567	-0.0270801744651184
5	C	26	50	20120601	17	2124	38.64	0.0170321729623219	-0.0279453903225782
5	C	26	50	20120601	17	2126	38.68	0.0170282131643473	-0.0277790788076432
5	C	26	50	20120601	17	2128	38.72	0.0170379005272495	-0.0281867258669972
5	C	26	50	20120601	17	2130	38.76	0.0170461029659113	-0.0280231013578306
5	C	26	50	20120601	17	2132	38.8	0.0168792257655513	-0.0285404206789467
5	C	26	50	20120601	17	2134	38.84	0.0166629925118644	-0.0279344301674698
5	C	26	50	20120601	17	2136	38.88	0.0163268339480883	-0.028503651126325
5	C	26	50	20120601	17	2138	38.92	0.0160830235299352	-0.0277173483856456
5	C	26	50	20120601	17	2140	38.96	0.0162037266574837	-0.029107308185424
5	C	26	50	20120601	17	2142	39	0.0158800838837347	-0.0294943077267674
5	C	26	50	20120601	17	2144	39.04	0.015605585031278	-0.0300457095947366
5	C	26	50	20120601	17	2146	39.08	0.0155072971886931	-0.0307482908925236
5	C	26	50	20120601	17	2148	39.12	0.0155904529461607	-0.0305040562103017
5	C	26	50	20120601	17	2150	39.16	0.0152015442165081	-0.0306869140239166
5	C	26	50	20120601	17	2152	39.2	0.0151672495376205	-0.0296744078239356
5	C	26	50	20120601	17	2154	39.24	0.0153923923367503	-0.0288476585753723
5	C	26	50	20120601	17	2156	39.28	0.0148849017998927	-0.0297376938808518
5	C	26	50	20120601	17	2158	39.32	0.0138501217363043	-0.0288859130522344
5	C	26	50	20120601	17	2160	39.36	0.0134156753299433	-0.0281681996693301
5	C	26	50	20120601	17	2162	39.4	0.0128549396524624	-0.0279883117041962
5	C	26	50	20120601	17	2164	39.44	0.012212886695145	-0.0276750634001306
5	C	26	50	20120601	17	2166	39.48	0.0121529947507785	-0.0284200003941106
5	C	26	50	20120601	17	2168	39.52	0.0117207403754392	-0.0275671589053215
5	C	26	50	20120601	17	2170	39.56	0.0113052444308139	-0.0275855436816324
5	C	26	50	20120601	17	2172	39.6	0.0107943597814067	-0.0274153430794008
5	C	26	50	20120601	17	2174	39.64	0.0108942739695883	-0.0266869523841005
5	C	26	50	20120601	17	2176	39.68	0.0107115575773297	-0.0262874370527301
5	C	26	50	20120601	17	2178	39.72	0.0111373065702821	-0.0269155600064581
5	C	26	50	20120601	17	2180	39.76	0.0111380843877414	-0.0266179387622567
5	C	26	50	20120601	17	2182	39.8	0.0117867134381239	-0.0253585108742854
5	C	26	50	20120601	17	2184	39.84	0.0119214172799399	-0.0258198980490096
5	C	26	50	20120601	17	2186	39.88	0.0117787231314965	-0.0251405098536455
5	C	26	50	20120601	17	2188	39.92	0.0119968655734925	-0.0249184076136749
5	C	26	50	20120601	17	2190	39.96	0.0117189726084862	-0.024531761625722
5	C	26	50	20120601	17	2192	40	0.0115189321000885	-0.0246452522641025
5	C	26	50	20120601	17	2194	40.04	0.0114789805669515	-0.0235389837049361
5	C	26	50	20120601	17	2196	40.08	0.0111560448999836	-0.0236661922148716
5	C	26	50	20120601	17	2198	40.12	0.0108838794999049	-0.0227596106107123
5	C	26	50	20120601	17	2200	40.16	0.0108402510115057	-0.0226208055495654
5	C	26	50	20120601	17	2202	40.2	0.0111272656539893	-0.0217200222210119
5	C	26	50	20120601	17	2204	40.24	0.0111211138249930	-0.0213553672539540
5	C	26	50	20120601	17	2206	40.28	0.0108970316860350	-0.0206090160464116
5	C	26	50	20120601	17	2208	40.32	0.0109351093862019	-0.0206444774514881
5	C	26	50	20120601	17	2210	40.36	0.0108036299513080	-0.0206294443613200
5	C	26	50	20120601	17	2212	40.4	0.0107353446494488	-0.0189194975298513
5	C	26	50	20120601	17	2214	40.44	0.0105935343844819	-0.0184840258186576
5	C	26	50	20120601	17	2216	40.48	0.0101526462353443	-0.0182834266959027
5	C	26	50	20120601	17	2218	40.52	0.0103227478426265	-0.0182082188186557
5	C	26	50	20120601	17	2220	40.56	0.0101567191704039	-0.0172486749165856
5	C	26	50	20120601	17	2222	40.6	0.00950067964095463	-0.0167775862368235
5	C	26	50	20120601	17	2224	40.64	0.00911588627276854	-0.0166689604930976
5	C	26	50	20120601	17	2226	40.68	0.0090293929712938	-0.0162214467534203
5	C	26	50	20120601	17	2228	40.72	0.00842963207055918	-0.0149349296046617
5	C	26	50	20120601	17	2230	40.76	0.00769352684027618	-0.0142892067631499
5	C	26	50	20120601	17	2232	40.8	0.00739410954485054	-0.0147861896932391
5	C	26	50	20120601	17	2234	40.84	0.00721490040222663	-0.0132756964715396
5	C	26	50	20120601	17	2236	40.88	0.0069864624854965	-0.0133764309035875
5	C	26	50	20120601	17	2238	40.92	0.00689508307616376	-0.0118110591246001
5	C	26	50	20120601	17	2240	40.96	0.00635444337340415	-0.0114036383394160
5	C	26	50	20120601	17	2242	41	0.00660960285539532	-0.0118791747208318
5	C	26	50	20120601	17	2244	41.04	0.0068797883564867	-0.0115995139888725
5	C	26	50	20120601	17	2246	41.08	0.00690023788459861	-0.0111468807960994
5	C	26	50	20120601	17	2248	41.12	0.00656791183957656	-0.0117609181827462
5	C	26	50	20120601	17	2250	41.16	0.00653053417512304	-0.0111443210695515
5	C	26	50	20120601	17	2252	41.2	0.00628165380134881	-0.0120116794605584
5	C	26	50	20120601	17	2254	41.24	0.00613391091048769	-0.0113832312377110
5	C	26	50	20120601	17	2256	41.28	0.00631261800729697	-0.0114775522112535
5	C	26	50	20120601	17	2258	41.32	0.00605209158483659	-0.0116078295646193
5	C	26	50	20120601	17	2260	41.36	0.00612642264967493	-0.0118343158666333
5	C	26	50	20120601	17	2262	41.4	0.00585682404721193	-0.0110924406450158
5	C	26	50	20120601	17	2264	41.44	0.00568484153589174	-0.0110611865252874
5	C	26	50	20120601	17	2266	41.48	0.00577877360070456	-0.0108830946113778
5	C	26	50	20120601	17	2268	41.52	0.00580857815153157	-0.0108092938766253
5	C	26	50	20120601	17	2270	41.56	0.00539526716686022	-0.0102058984470354
5	C	26	50	20120601	17	2272	41.6	0.00534479388481913	-0.0102429084159627
5	C	26	50	20120601	17	2274	41.64	0.00552631526661753	-0.008628802837616
5	C	26	50	20120601	17	2276	41.68	0.00547974521400858	-0.00890803930550657
5	C	26	50	20120601	17	2278	41.72	0.00521554890735385	-0.00885969441487684
5	C	26	50	20120601	17	2280	41.76	0.0048413904251568	-0.00802149003645831
5	C	26	50	20120601	17	2282	41.8	0.00510895256008998	-0.00692017829582807
5	C	26	50	20120601	17	2284	41.84	0.00514769494063119	-0.00645150085018982
5	C	26	50	20120601	17	2286	41.88	0.00525901476119339	-0.0058595464083195
5	C	26	50	20120601	17	2288	41.92	0.00550208978829408	-0.00557999881344521
5	C	26	50	20120601	17	2290	41.96	0.0053805947011506	-0.00556649307392455
5	C	26	50	20120601	17	2292	42	0.00561217924305701	-0.00524124516778217
5	C	26	50	20120601	17	2294	42.04	0.00531763391335375	-0.00411033393729147
5	C	26	50	20120601	17	2296	42.08	0.00542244128046122	-0.00382961254516041
5	C	26	50	20120601	17	2298	42.12	0.00502211419050602	-0.00197544280038729
5	C	26	50	20120601	17	2300	42.16	0.00506521093460578	-0.00271221412525818
5	C	26	50	20120601	17	2302	42.2	0.00474840588343077	-0.00311620544255349
5	C	26	50	20120601	17	2304	42.24	0.00460839166968802	-0.00333698539284336
5	C	26	50	20120601	17	2306	42.28	0.00474145502377171	-0.00344541314667051
5	C	26	50	20120601	17	2308	42.32	0.00487502749473784	-0.00274220959491611
5	C	26	50	20120601	17	2310	42.36	0.00477153534624338	-0.00271938418801941
5	C	26	50	20120601	17	2312	42.4	0.00478150625896489	-0.00188262160032772
5	C	26	50	20120601	17	2314	42.44	0.00495123522097344	-0.00228651180135332
5	C	26	50	20120601	17	2316	42.48	0.00481924384077004	-0.00159145694814531
5	C	26	50	20120601	17	2318	42.52	0.00483366811199946	-0.00189913395788198
5	C	26	50	20120601	17	2320	42.56	0.00523352674371213	-0.00121117173924267
5	C	26	50	20120601	17	2322	42.6	0.00489189411278949	-0.00108976256557311
5	C	26	50	20120601	17	2324	42.64	0.00498566778568332	-0.00065934949629199
5	C	26	50	20120601	17	2326	42.68	0.00513859659767766	-0.000502149759339284
5	C	26	50	20120601	17	2328	42.72	0.00492165835852997	9.57139739014092e-06
5	C	26	50	20120601	17	2330	42.76	0.00515458357489351	0.00148291464301962
5	C	26	50	20120601	17	2332	42.8	0.00572545916361666	0.00154580472013835
5	C	26	50	20120601	17	2334	42.84	0.00593646619108375	0.00188069826988289
5	C	26	50	20120601	17	2336	42.88	0.00628523459008874	0.00222359343996334
5	C	26	50	20120601	17	2338	42.92	0.00654037144466291	0.00333983361895799
5	C	26	50	20120601	17	2340	42.96	0.00683949585645977	0.00285263294550113
5	C	26	50	20120601	17	2342	43	0.007099988479216	0.00403483614626419
5	C	26	50	20120601	17	2344	43.04	0.00756238115978307	0.00449845636420339
5	C	26	50	20120601	17	2346	43.08	0.00823625250804029	0.00543001439408774
5	C	26	50	20120601	17	2348	43.12	0.00861449311768513	0.00552265033217064
5	C	26	50	20120601	17	2350	43.16	0.00888627781147284	0.00495564855723755
5	C	26	50	20120601	17	2352	43.2	0.00899972913471625	0.00646620937834529
5	C	26	50	20120601	17	2354	43.24	0.00957200550197292	0.00715982385504001
5	C	26	50	20120601	17	2356	43.28	0.00909617920677687	0.00694353403281067
5	C	26	50	20120601	17	2358	43.32	0.00862745226366393	0.00762282323322534
5	C	26	50	20120601	17	2360	43.36	0.00831162301984696	0.00811575444145829
5	C	26	50	20120601	17	2362	43.4	0.00829480094952253	0.0075975370947301
5	C	26	50	20120601	17	2364	43.44	0.00810218506232732	0.00751354695126077
5	C	26	50	20120601	17	2366	43.48	0.00765745732336785	0.00759732496269575
5	C	26	50	20120601	17	2368	43.52	0.00741973509460074	0.00787359865317315
5	C	26	50	20120601	17	2370	43.56	0.00721057290872577	0.00775539868363
5	C	26	50	20120601	17	2372	43.6	0.00675567697425284	0.00718237349029205
5	C	26	50	20120601	17	2374	43.64	0.00579734222477852	0.00843362015280508
5	C	26	50	20120601	17	2376	43.68	0.00536186344251697	0.0092923164857424
5	C	26	50	20120601	17	2378	43.72	0.00506876061064734	0.00970090399711542
5	C	26	50	20120601	17	2380	43.76	0.00451412019362023	0.0097897448931037
5	C	26	50	20120601	17	2382	43.8	0.00442296705845747	0.0089158104090318
5	C	26	50	20120601	17	2384	43.84	0.00437312310145163	0.00908217142144157
5	C	26	50	20120601	17	2386	43.88	0.00456955029419745	0.00923389532348077
5	C	26	50	20120601	17	2388	43.92	0.00525496303933719	0.0096103731159201
5	C	26	50	20120601	17	2390	43.96	0.00543329536955244	0.00984839940060313
5	C	26	50	20120601	17	2392	44	0.00584833876583769	0.00873832660695399
5	C	26	50	20120601	17	2394	44.04	0.00624479939591337	0.00895229711894104
5	C	26	50	20120601	17	2396	44.08	0.00678594821555543	0.00970221214466062
5	C	26	50	20120601	17	2398	44.12	0.00697286482209428	0.0098613818811057
5	C	26	50	20120601	17	2400	44.16	0.00715454176738454	0.00967088024318624
5	C	26	50	20120601	17	2402	44.2	0.00711664791498076	0.00941914315801602
5	C	26	50	20120601	17	2404	44.24	0.00710283811954418	0.0105144869174131
5	C	26	50	20120601	17	2406	44.28	0.00708218353046572	0.00877601539839123
5	C	26	50	20120601	17	2408	44.32	0.00724353822686468	0.00838956032926935
5	C	26	50	20120601	17	2410	44.36	0.0074611856941139	0.00945662688848672
5	C	26	50	20120601	17	2412	44.4	0.00756957102153418	0.00926819707343613
5	C	26	50	20120601	17	2414	44.44	0.00759618652077804	0.0091327295562964
5	C	26	50	20120601	17	2416	44.48	0.0081662984341775	0.00897692564812977
5	C	26	50	20120601	17	2418	44.52	0.00870415213621924	0.00920904052012206
5	C	26	50	20120601	17	2420	44.56	0.00861335255444707	0.00929165180536809
5	C	26	50	20120601	17	2422	44.6	0.00880819582800303	0.00954955486167026
5	C	26	50	20120601	17	2424	44.64	0.00933942393950505	0.0089029269234786
5	C	26	50	20120601	17	2426	44.68	0.00944248475286298	0.00900351286310238
5	C	26	50	20120601	17	2428	44.72	0.00997124506169866	0.00890552200536555
5	C	26	50	20120601	17	2430	44.76	0.0104249671989148	0.0090450624575649
5	C	26	50	20120601	17	2432	44.8	0.0105054288795460	0.00868585928378995
5	C	26	50	20120601	17	2434	44.84	0.0106493392516531	0.0094078718759239
5	C	26	50	20120601	17	2436	44.88	0.0106163102939039	0.00922834453524846
5	C	26	50	20120601	17	2438	44.92	0.0109078362776515	0.00936221399106269
5	C	26	50	20120601	17	2440	44.96	0.0112537811992792	0.00914807377344816
5	C	26	50	20120601	17	2442	45	0.0117598306525167	0.00865121670836606
5	C	26	50	20120601	17	2444	45.04	0.0122404997806358	0.00835722377048026
5	C	26	50	20120601	17	2446	45.08	0.0127660075396993	0.00939866463852608
5	C	26	50	20120601	17	2448	45.12	0.0126401545534634	0.00934745808675289
5	C	26	50	20120601	17	2450	45.16	0.0132501949483189	0.009530932921745
5	C	26	50	20120601	17	2452	45.2	0.0134632084619883	0.00934054682507358
5	C	26	50	20120601	17	2454	45.24	0.0131757709696495	0.00901548842354856
5	C	26	50	20120601	17	2456	45.28	0.0132818921411564	0.00962693921358975
5	C	26	50	20120601	17	2458	45.32	0.0130839955805193	0.00952770950477228
5	C	26	50	20120601	17	2460	45.36	0.0130288165028494	0.00973732070345332
5	C	26	50	20120601	17	2462	45.4	0.0131992094381255	0.0102682362737581
5	C	26	50	20120601	17	2464	45.44	0.0138260341438032	0.0102229361849281
5	C	26	50	20120601	17	2466	45.48	0.0139503848109718	0.0102254404743044
5	C	26	50	20120601	17	2468	45.52	0.0142178360291353	0.0103712224590663
5	C	26	50	20120601	17	2470	45.56	0.0147993736991743	0.0103085597450620
5	C	26	50	20120601	17	2472	45.6	0.0154139647504307	0.0103480424664031
5	C	26	50	20120601	17	2474	45.64	0.0157190403143194	0.00961884425515873
5	C	26	50	20120601	17	2476	45.68	0.0160190586505091	0.0099053002832852
5	C	26	50	20120601	17	2478	45.72	0.0157006979644155	0.0101067055077706
5	C	26	50	20120601	17	2480	45.76	0.0159687784086192	0.0109531667720730
5	C	26	50	20120601	17	2482	45.8	0.0163715443098628	0.00993507654984097
5	C	26	50	20120601	17	2484	45.84	0.016682742004263	0.00958668503875036
5	C	26	50	20120601	17	2486	45.88	0.0168624178373625	0.00929528633422338
5	C	26	50	20120601	17	2488	45.92	0.0168795651768062	0.0100309248740308
5	C	26	50	20120601	17	2490	45.96	0.0166923727986227	0.0099504066248571
5	C	26	50	20120601	17	2492	46	0.0165867876140559	0.0100121511889903
5	C	26	50	20120601	17	2494	46.04	0.0169742679880105	0.0103039175890435
5	C	26	50	20120601	17	2496	46.08	0.0175805979107424	0.00976391428238696
5	C	26	50	20120601	17	2498	46.12	0.0177537400771837	0.0102389061915812
5	C	26	50	20120601	17	2500	46.16	0.0183551485367185	0.0101648579694554
5	C	26	50	20120601	17	2502	46.2	0.0186875735766899	0.0106296251145937
5	C	26	50	20120601	17	2504	46.24	0.0185184902031726	0.0103543625868134
5	C	26	50	20120601	17	2506	46.28	0.0185800650616783	0.0100619880749283
5	C	26	50	20120601	17	2508	46.32	0.0186458047791252	0.0107223056004038
5	C	26	50	20120601	17	2510	46.36	0.0183532110641381	0.0102789425775320
5	C	26	50	20120601	17	2512	46.4	0.0181855277620475	0.0101714199203848
5	C	26	50	20120601	17	2514	46.44	0.0179595930033228	0.0103201386186039
5	C	26	50	20120601	17	2516	46.48	0.017966197380659	0.0100707137726082
5	C	26	50	20120601	17	2518	46.52	0.0179776949369211	0.00978627299880808
5	C	26	50	20120601	17	2520	46.56	0.0179255458118086	0.0103537615460494
5	C	26	50	20120601	17	2522	46.6	0.0179988657139499	0.0102312270119375
5	C	26	50	20120601	17	2524	46.64	0.0179304531328701	0.0101890480924398
5	C	26	50	20120601	17	2526	46.68	0.0179269529543032	0.0100993515972463
5	C	26	50	20120601	17	2528	46.72	0.017763540577171	0.0109868413183135
5	C	26	50	20120601	17	2530	46.76	0.0180086167164624	0.0113121175087271
5	C	26	50	20120601	17	2532	46.8	0.0180085318636487	0.0112207027440553
5	C	26	50	20120601	17	2534	46.84	0.017998483876288	0.0113113609044712
5	C	26	50	20120601	17	2536	46.88	0.017961275917462	0.0104857571688935
5	C	26	50	20120601	17	2538	46.92	0.0176538541732733	0.0108003914022502
5	C	26	50	20120601	17	2540	46.96	0.0172591330258794	0.0107108858258876
5	C	26	50	20120601	17	2542	47	0.0172126761103554	0.0105838187373084
5	C	26	50	20120601	17	2544	47.04	0.0169356104602831	0.00975454511753624
5	C	26	50	20120601	17	2546	47.08	0.0170307233934205	0.0100896359500727
5	C	26	50	20120601	17	2548	47.12	0.0167275513609867	0.0104673370372435
5	C	26	50	20120601	17	2550	47.16	0.016861569309225	0.0108295666280420
5	C	26	50	20120601	17	2552	47.2	0.0166236490905592	0.0108970741124419
5	C	26	50	20120601	17	2554	47.24	0.0162296442423346	0.0113262928783696
5	C	26	50	20120601	17	2556	47.28	0.0159946959934701	0.0110958234438571
5	C	26	50	20120601	17	2558	47.32	0.0153739686695665	0.0123321579314617
5	C	26	50	20120601	17	2560	47.36	0.014809944945553	0.0123138085104899
5	C	26	50	20120601	17	2562	47.4	0.0144012690458324	0.0122876137397808
5	C	26	50	20120601	17	2564	47.44	0.0139131956611862	0.0133753136748732
5	C	26	50	20120601	17	2566	47.48	0.0133520498617722	0.0145577234922377
5	C	26	50	20120601	17	2568	47.52	0.0129914607587061	0.0147514353949438
5	C	26	50	20120601	17	2570	47.56	0.0130697940479259	0.0148948507923041
5	C	26	50	20120601	17	2572	47.6	0.0130959852831011	0.0150711749392607
5	C	26	50	20120601	17	2574	47.64	0.0131285192661035	0.0138828042117308
5	C	26	50	20120601	17	2576	47.68	0.0131919113890368	0.0143445095845066
5	C	26	50	20120601	17	2578	47.72	0.0127683614981739	0.0133546944411338
5	C	26	50	20120601	17	2580	47.76	0.0122867086431009	0.0134313165319432
5	C	26	50	20120601	17	2582	47.8	0.0120561706192306	0.0134938459846035
5	C	26	50	20120601	17	2584	47.84	0.0118858356667106	0.0133451343574522
5	C	26	50	20120601	17	2586	47.88	0.0114162884797315	0.0137999737233826
5	C	26	50	20120601	17	2588	47.92	0.0113350560527088	0.0133838272405187
5	C	26	50	20120601	17	2590	47.96	0.0112356085550027	0.0127138011389376
5	C	26	50	20120601	17	2592	48	0.0111907426297364	0.0133902548411597
5	C	26	50	20120601	17	2594	48.04	0.0109480494402976	0.0131497112563357
5	C	26	50	20120601	17	2596	48.08	0.0108142931215683	0.0130832149346329
5	C	26	50	20120601	17	2598	48.12	0.0107903787702286	0.0128357417033532
5	C	26	50	20120601	17	2600	48.16	0.0104858208085037	0.0132866707687837
5	C	26	50	20120601	17	2602	48.2	0.00991211679265584	0.0133334388112914
5	C	26	50	20120601	17	2604	48.24	0.00947165997865474	0.0136621727538650
5	C	26	50	20120601	17	2606	48.28	0.00964202321544602	0.0141330139462537
5	C	26	50	20120601	17	2608	48.32	0.00960912860798522	0.0137173200117297
5	C	26	50	20120601	17	2610	48.36	0.00928970019065201	0.0139732502401124
5	C	26	50	20120601	17	2612	48.4	0.00966687094773691	0.0134581936606961
5	C	26	50	20120601	17	2614	48.44	0.0094805129555552	0.0136328136803101
5	C	26	50	20120601	17	2616	48.48	0.0093991673914475	0.0127984559627812
5	C	26	50	20120601	17	2618	48.52	0.00965984230633192	0.0129596409535527
5	C	26	50	20120601	17	2620	48.56	0.00979370469107834	0.0130168388210829
5	C	26	50	20120601	17	2622	48.6	0.009832355147738	0.0127826026287470
5	C	26	50	20120601	17	2624	48.64	0.00947470053781384	0.0125908352696892
5	C	26	50	20120601	17	2626	48.68	0.00961612896511897	0.0134451546116510
5	C	26	50	20120601	17	2628	48.72	0.00937221955201647	0.0135162471274315
5	C	26	50	20120601	17	2630	48.76	0.0096829576270089	0.0133080395357111
5	C	26	50	20120601	17	2632	48.8	0.00945402473553195	0.0126649683446288
5	C	26	50	20120601	17	2634	48.84	0.00939622582723776	0.0125660723902121
5	C	26	50	20120601	17	2636	48.88	0.00924867385520756	0.0123166546152842
5	C	26	50	20120601	17	2638	48.92	0.00953738555396603	0.0130399541417599
5	C	26	50	20120601	17	2640	48.96	0.00912695249389411	0.0131828179958308
5	C	26	50	20120601	17	2642	49	0.00948187060057508	0.0122988425954661
5	C	26	50	20120601	17	2644	49.04	0.00939412572009763	0.0123271905063238
5	C	26	50	20120601	17	2646	49.08	0.00943813604615869	0.0128482999197871
5	C	26	50	20120601	17	2648	49.12	0.0093908871710398	0.0119478842867597
5	C	26	50	20120601	17	2650	49.16	0.00934727282477622	0.0123194547581377
5	C	26	50	20120601	17	2652	49.2	0.00927463174514492	0.0129485888745628
5	C	26	50	20120601	17	2654	49.24	0.00914977790079081	0.0123666187804428
5	C	26	50	20120601	17	2656	49.28	0.00926608989522819	0.0124205780989151
5	C	26	50	20120601	17	2658	49.32	0.009238208674846	0.0123858096584842
5	C	26	50	20120601	17	2660	49.36	0.00962255656575995	0.0117903196827080
5	C	26	50	20120601	17	2662	49.4	0.00933972092435314	0.0124688522788667
5	C	26	50	20120601	17	2664	49.44	0.00962179289043627	0.0114181552416338
5	C	26	50	20120601	17	2666	49.48	0.00960178176852869	0.0109562023814847
5	C	26	50	20120601	17	2668	49.52	0.00962122013394351	0.0120979747721344
5	C	26	50	20120601	17	2670	49.56	0.0094174602438768	0.0121519694459458
5	C	26	50	20120601	17	2672	49.6	0.00957960689987068	0.0120687359067323
5	C	26	50	20120601	17	2674	49.64	0.00966879427818174	0.0119269397839010
5	C	26	50	20120601	17	2676	49.68	0.00931082147020605	0.0114099386608365
5	C	26	50	20120601	17	2678	49.72	0.0094872516831799	0.0108632673372333
5	C	26	50	20120601	17	2680	49.76	0.00973561586900387	0.0115738813680546
5	C	26	50	20120601	17	2682	49.8	0.0095429151289949	0.0116622131471604
5	C	26	50	20120601	17	2684	49.84	0.00966980544087884	0.0116447829650041
5	C	26	50	20120601	17	2686	49.88	0.00991260469633486	0.0115122923674132
5	C	26	50	20120601	17	2688	49.92	0.0096487548720029	0.0113367460379158
5	C	26	50	20120601	17	2690	49.96	0.00963556025946597	0.0111209794747046
5	C	26	50	20120601	17	2692	50	0.00972095754542987	0.0118251376206136
5	C	26	50	20120601	17	2694	50.04	0.00961987663105925	0.0118334461252925
5	C	26	50	20120601	17	2696	50.08	0.00943798048266683	0.0114537580680666
5	C	26	50	20120601	17	2698	50.12	0.00972321321606185	0.0110265382930093
5	C	26	50	20120601	17	2700	50.16	0.00968753260788318	0.0113996502571702
5	C	26	50	20120601	17	2702	50.2	0.00964478800296046	0.0110749821785884
5	C	26	50	20120601	17	2704	50.24	0.00938306657003988	0.0121163595484453
5	C	26	50	20120601	17	2706	50.28	0.00937563487776961	0.0117768846538654
5	C	26	50	20120601	17	2708	50.32	0.00938392216924511	0.0115762643179072
5	C	26	50	20120601	17	2710	50.36	0.00943619857357824	0.0111256039530535
5	C	26	50	20120601	17	2712	50.4	0.0097410676622868	0.0114919206210472
5	C	26	50	20120601	17	2714	50.44	0.00969038931927918	0.0119071832204347
5	C	26	50	20120601	17	2716	50.48	0.00978159902298443	0.0113668192893197
5	C	26	50	20120601	17	2718	50.52	0.0094591795439668	0.0119249881691849
5	C	26	50	20120601	17	2720	50.56	0.00945410251727788	0.0111911386095339
5	C	26	50	20120601	17	2722	50.6	0.00948709611968804	0.0115831161826169
5	C	26	50	20120601	17	2724	50.64	0.0095269415868079	0.0108337597712544
5	C	26	50	20120601	17	2726	50.68	0.0094380229090737	0.0112855656490936
5	C	26	50	20120601	17	2728	50.72	0.00965038828866745	0.0119814082192558
5	C	26	50	20120601	17	2730	50.76	0.00954419499226886	0.0113349570577594
5	C	26	50	20120601	17	2732	50.8	0.00973538252376608	0.0111004945912536
5	C	26	50	20120601	17	2734	50.84	0.00949461266477205	0.0114019342120734
5	C	26	50	20120601	17	2736	50.88	0.00953734312755916	0.0105724767445382
5	C	26	50	20120601	17	2738	50.92	0.00943083870417684	0.0110461110087125
5	C	26	50	20120601	17	2740	50.96	0.00960108880388313	0.0110646584195831
5	C	26	50	20120601	17	2742	51	0.00955454703554543	0.0109668089832025
5	C	26	50	20120601	17	2744	51.04	0.00996106272404957	0.0109910627457972
5	C	26	50	20120601	17	2746	51.08	0.0097867043339446	0.0115103478237649
5	C	26	50	20120601	17	2748	51.12	0.00977481786895285	0.0113472960710911
5	C	26	50	20120601	17	2750	51.16	0.0097734743660686	0.0116562310237915
5	C	26	50	20120601	17	2752	51.2	0.00981476233102208	0.0116869265291629
5	C	26	50	20120601	17	2754	51.24	0.009909104517768	0.0118813667518535
5	C	26	50	20120601	17	2756	51.28	0.00961960085941459	0.0122698653595730
5	C	26	50	20120601	17	2758	51.32	0.00955640672637995	0.0122473581507279
5	C	26	50	20120601	17	2760	51.36	0.00935165688681957	0.0124972214029280
5	C	26	50	20120601	17	2762	51.4	0.00919203460203452	0.0117977089485714
5	C	26	50	20120601	17	2764	51.44	0.00946452527123257	0.0125510887975187
5	C	26	50	20120601	17	2766	51.48	0.00948931643498097	0.0121400759098863
5	C	26	50	20120601	17	2768	51.52	0.0094951147105867	0.0124025539470627
5	C	26	50	20120601	17	2770	51.56	0.00954531222098313	0.0117945906076663
5	C	26	50	20120601	17	2772	51.6	0.00963417433017484	0.0120718683897730
5	C	26	50	20120601	17	2774	51.64	0.0096399231083059	0.0123343959244241
5	C	26	50	20120601	17	2776	51.68	0.0095741975329946	0.0125347546308733
5	C	26	50	20120601	17	2778	51.72	0.0097090569383025	0.0116626656955003
5	C	26	50	20120601	17	2780	51.76	0.0094932620908200	0.0118387211418802
5	C	26	50	20120601	17	2782	51.8	0.00977432996527383	0.0122499108062080
5	C	26	50	20120601	17	2784	51.84	0.00982840949189898	0.0118871084589168
5	C	26	50	20120601	17	2786	51.88	0.00981469869141177	0.0120210274122057
5	C	26	50	20120601	17	2788	51.92	0.00955070744572359	0.0124931908942752
5	C	26	50	20120601	17	2790	51.96	0.00964299902280405	0.0124293250097984
5	C	26	50	20120601	17	2792	52	0.00921123255114374	0.0125783901903404
5	C	26	50	20120601	17	2794	52.04	0.00917644289750936	0.0122665560998371
5	C	26	50	20120601	17	2796	52.08	0.00899552962754278	0.0124972496871992
5	C	26	50	20120601	17	2798	52.12	0.00876958779775024	0.0119952957964383
5	C	26	50	20120601	17	2800	52.16	0.00832518532791012	0.0126218489731121
5	C	26	50	20120601	17	2802	52.2	0.00838797641007949	0.0120889733028099
5	C	26	50	20120601	17	2804	52.24	0.00857084836582995	0.0126325828540505
5	C	26	50	20120601	17	2806	52.28	0.00859841845922841	0.0118721672926303
5	C	26	50	20120601	17	2808	52.32	0.00860855129940282	0.0115079153764377
5	C	26	50	20120601	17	2810	52.36	0.00849771938251964	0.0123005396517409
5	C	26	50	20120601	17	2812	52.4	0.00882288243584827	0.0120063478754283
5	C	26	50	20120601	17	2814	52.44	0.00851505764079433	0.0118627557013727
5	C	26	50	20120601	17	2816	52.48	0.00822841069383693	0.0115373310185350
5	C	26	50	20120601	17	2818	52.52	0.00796271532080608	0.0108788378285551
5	C	26	50	20120601	17	2820	52.56	0.00714543423204286	0.0105582851114398
5	C	26	50	20120601	17	2822	52.6	0.00618995619396454	0.0101604031967339
5	C	26	50	20120601	17	2824	52.64	0.00533823193388972	0.0107532698063519
5	C	26	50	20120601	17	2826	52.68	0.00462606226814987	0.00920913244400362
5	C	26	50	20120601	17	2828	52.72	0.00406070211231998	0.0086510272037487
5	C	26	50	20120601	17	2830	52.76	0.00392273143717486	0.00850691884174288
5	C	26	50	20120601	17	2832	52.8	0.00344460704493996	0.00721826623050508
5	C	26	50	20120601	17	2834	52.84	0.00363293786504118	0.00748478891846992
5	C	26	50	20120601	17	2836	52.88	0.00299281530923643	0.00726581916153988
5	C	26	50	20120601	17	2838	52.92	0.00279668510133872	0.00591331480796093
5	C	26	50	20120601	17	2840	52.96	0.00219717168797752	0.0042861489673657
5	C	26	50	20120601	17	2842	53	0.00168069382393105	0.00398048791906219
5	C	26	50	20120601	17	2844	53.04	0.00153815092562810	0.00262201834196647
5	C	26	50	20120601	17	2846	53.08	0.00109216036466812	0.00164801700535887
5	C	26	50	20120601	17	2848	53.12	0.000481525575852409	0.00196958937045264
5	C	26	50	20120601	17	2850	53.16	0.00029791822904951	0.000253865476581594
5	C	26	50	20120601	17	2852	53.2	0.000196285771389569	0.000587711801183199
5	C	26	50	20120601	17	2854	53.24	0.000589083588338700	-0.000195111974132804
5	C	26	50	20120601	17	2856	53.28	0.00079174746289457	0.000166792347546283
5	C	26	50	20120601	17	2858	53.32	0.00149358629856128	-3.87989490837057e-05
5	C	26	50	20120601	17	2860	53.36	0.00179303187825816	-1.49128820152247e-05
5	C	26	50	20120601	17	2862	53.4	0.00189959994125078	-0.000162408285502926
5	C	26	50	20120601	17	2864	53.44	0.00213626858091392	7.58866997569402e-05
5	C	26	50	20120601	17	2866	53.48	0.00245485766249786	5.54866691197071e-06
5	C	26	50	20120601	17	2868	53.52	0.00244317060161841	-0.00044070076584061
5	C	26	50	20120601	17	2870	53.56	0.00313850476200498	-0.000947336410599743
5	C	26	50	20120601	17	2872	53.6	0.00297513976102711	-0.00111710355637447
5	C	26	50	20120601	17	2874	53.64	0.0034773609381513	-0.000859142517316249
5	C	26	50	20120601	17	2876	53.68	0.0032708603022007	-0.000147907646741134
5	C	26	50	20120601	17	2878	53.72	0.00367995480913584	-0.000218852377204362
5	C	26	50	20120601	17	2880	53.76	0.00359054366688387	-0.000263805665513464
5	C	26	50	20120601	17	2882	53.8	0.00375689014824928	-0.000255505257207166
5	C	26	50	20120601	17	2884	53.84	0.00351818093983699	-0.000227522354869846
5	C	26	50	20120601	17	2886	53.88	0.00377444336698545	-0.000325708232656929
5	C	26	50	20120601	17	2888	53.92	0.00387414047338529	-0.000319944605283478
5	C	26	50	20120601	17	2890	53.96	0.00377052033856343	-0.000405662210619255
5	C	26	50	20120601	17	2892	54	0.00358808254637661	7.13209112708186e-05
5	C	26	50	20120601	17	2894	54.04	0.00390179308614511	-8.38209328166007e-05
5	C	26	50	20120601	17	2896	54.08	0.00439392123320667	-0.00064895644082211
5	C	26	50	20120601	17	2898	54.12	0.0041878745598096	-0.00101823305780184
5	C	26	50	20120601	17	2900	54.16	0.0042132596932542	-0.00121316259838510
5	C	26	50	20120601	17	2902	54.2	0.00436779434474861	-0.0005652809598704
5	C	26	50	20120601	17	2904	54.24	0.00417748362566006	-0.00103133645356401
5	C	26	50	20120601	17	2906	54.28	0.00454531208795193	-0.00156407635936421
5	C	26	50	20120601	17	2908	54.32	0.00451590634534951	-0.000798651653506083
5	C	26	50	20120601	17	2910	54.36	0.00448510972370849	-0.00124634429119906
5	C	26	50	20120601	17	2912	54.4	0.00439442186480775	-0.00175251395258939
5	C	26	50	20120601	17	2914	54.44	0.00424205237427733	-0.000844118619536378
5	C	26	50	20120601	17	2916	54.48	0.00439795103475266	-0.00082266075715449
5	C	26	50	20120601	17	2918	54.52	0.00451386775649935	-0.000295842870646734
5	C	26	50	20120601	17	2920	54.56	0.0045424794181865	-4.83519616975367e-05
5	C	26	50	20120601	17	2922	54.6	0.00460539282982901	-0.000118769190501999
5	C	26	50	20120601	17	2924	54.64	0.00492554461739938	0.000189524416347868
5	C	26	50	20120601	17	2926	54.68	0.00489905569026935	-0.000645623139455597
5	C	26	50	20120601	17	2928	54.72	0.00496345402615235	-0.000308055311864607
5	C	26	50	20120601	17	2930	54.76	0.00505457675572351	2.92961410513396e-05
5	C	26	50	20120601	17	2932	54.8	0.00527528033848102	0.000272000644198685
5	C	26	50	20120601	17	2934	54.84	0.00537876753722802	0.000203571799662919
5	C	26	50	20120601	17	2936	54.88	0.0058385962486065	-0.000886682205123122
5	C	26	50	20120601	17	2938	54.92	0.00562461113486442	-0.00158506374824923
5	C	26	50	20120601	17	2940	54.96	0.00612359634387052	-0.00234491245751830
5	C	26	50	20120601	17	2942	55	0.00636721082273458	-0.00241385331807432
5	C	26	50	20120601	17	2944	55.04	0.00711284438760475	-0.00423460724697822
5	C	26	50	20120601	17	2946	55.08	0.00756377840278269	-0.00413411535255633
5	C	26	50	20120601	17	2948	55.12	0.00803485223330239	-0.00501155072230188
5	C	26	50	20120601	17	2950	55.16	0.00807025565562284	-0.00513760806239757
5	C	26	50	20120601	17	2952	55.2	0.00810419324558589	-0.00560401923080212
5	C	26	50	20120601	17	2954	55.24	0.00776966809847434	-0.00674125199591663
5	C	26	50	20120601	17	2956	55.28	0.00740541618228172	-0.00632249628903015
5	C	26	50	20120601	17	2958	55.32	0.00644407622898736	-0.00704923235446243
5	C	26	50	20120601	17	2960	55.36	0.0064381436030932	-0.00691426688313736
5	C	26	50	20120601	17	2962	55.4	0.00569616938652635	-0.0080821456561485
5	C	26	50	20120601	17	2964	55.44	0.00538159879277989	-0.00755370354536435
5	C	26	50	20120601	17	2966	55.48	0.005310746693305	-0.00843062909112066
5	C	26	50	20120601	17	2968	55.52	0.00517766919708569	-0.00813165020189936
5	C	26	50	20120601	17	2970	55.56	0.00478260863843676	-0.009342132158477
5	C	26	50	20120601	17	2972	55.6	0.00404091019351457	-0.00925910368023006
5	C	26	50	20120601	17	2974	55.64	0.00428216795618761	-0.0100219092625707
5	C	26	50	20120601	17	2976	55.68	0.00363819873949321	-0.0111383389461827
5	C	26	50	20120601	17	2978	55.72	0.00353059122953224	-0.00990428204952032
5	C	26	50	20120601	17	2980	55.76	0.00306483413490028	-0.0109668514096093
5	C	26	50	20120601	17	2982	55.8	0.00319770657015305	-0.0112076566239424
5	C	26	50	20120601	17	2984	55.84	0.00306852523229808	-0.0114937590986783
5	C	26	50	20120601	17	2986	55.88	0.00288762610446712	-0.0125497877210413
5	C	26	50	20120601	17	2988	55.92	0.00269998824901146	-0.0133754763094328
5	C	26	50	20120601	17	2990	55.96	0.00214314165882705	-0.0137794464135247
5	C	26	50	20120601	17	2992	56	0.00200893279175785	-0.0135397372147025
5	C	26	50	20120601	17	2994	56.04	0.00185215307623317	-0.0133842302913839
5	C	26	50	20120601	17	2996	56.08	0.00124020165459089	-0.0136118974617226
5	C	26	50	20120601	17	2998	56.12	0.00095266375308919	-0.0135813221645041
5	C	26	50	20120601	17	3000	56.16	0.00094830797531708	-0.0132695163582720
5	C	26	50	20120601	17	3002	56.2	0.00127355588145946	-0.0134328368115227
5	C	26	50	20120601	17	3004	56.24	0.00146364032637803	-0.0139002485360226
5	C	26	50	20120601	17	3006	56.28	0.00129409026238512	-0.0142075712852619
5	C	26	50	20120601	17	3008	56.32	0.0009568993227085	-0.0138884822791837
5	C	26	50	20120601	17	3010	56.36	0.00113834999382878	-0.0145074906265022
5	C	26	50	20120601	17	3012	56.4	0.000882469262920809	-0.0144081633369489
5	C	26	50	20120601	17	3014	56.44	0.00048907747627548	-0.0163082016844041
5	C	26	50	20120601	17	3016	56.48	-2.25425641842292e-05	-0.0164386346012617
5	C	26	50	20120601	17	3018	56.52	-0.000298844538932880	-0.0161982536509974
5	C	26	50	20120601	17	3020	56.56	-0.00057192917782712	-0.0171189066801022
5	C	26	50	20120601	17	3022	56.6	-0.00104364011155667	-0.0172601159043052
5	C	26	50	20120601	17	3024	56.64	-0.00143045580513696	-0.0168955033636542
5	C	26	50	20120601	17	3026	56.68	-0.0017943612390068	-0.0180234518167317
5	C	26	50	20120601	17	3028	56.72	-0.00201281480798658	-0.0178593040485471
5	C	26	50	20120601	17	3030	56.76	-0.00220363464395757	-0.0177271740754145
5	C	26	50	20120601	17	3032	56.8	-0.00251701022724383	-0.0177875751366635
5	C	26	50	20120601	17	3034	56.84	-0.0023805810448817	-0.0177134279195883
5	C	26	50	20120601	17	3036	56.88	-0.00288394207813715	-0.0186715151816892
5	C	26	50	20120601	17	3038	56.92	-0.00290451181440187	-0.0182553899120287
5	C	26	50	20120601	17	3040	56.96	-0.00302479774894951	-0.0184704140131197
5	C	26	50	20120601	17	3042	57	-0.00328278565806543	-0.0191909204678098
5	C	26	50	20120601	17	3044	57.04	-0.00316305126680711	-0.0199734967557523
5	C	26	50	20120601	17	3046	57.08	-0.00310890102950384	-0.0198896197493680
5	C	26	50	20120601	17	3048	57.12	-0.00333033151803241	-0.0201835286829682
5	C	26	50	20120601	17	3050	57.16	-0.00296396535256403	-0.0199461670786595
5	C	26	50	20120601	17	3052	57.2	-0.00289904587898329	-0.0210358256995358
5	C	26	50	20120601	17	3054	57.24	-0.00279341826800965	-0.0207358568608208
5	C	26	50	20120601	17	3056	57.28	-0.00319291945724443	-0.0205725293365023
5	C	26	50	20120601	17	3058	57.32	-0.00281716291372189	-0.0210892829721935
5	C	26	50	20120601	17	3060	57.36	-0.00286559972823317	-0.0220942938402939
5	C	26	50	20120601	17	3062	57.4	-0.00295427091859397	-0.0222826670868020
5	C	26	50	20120601	17	3064	57.44	-0.00250554095525298	-0.0227132951165446
5	C	26	50	20120601	17	3066	57.48	-0.00211953136340325	-0.023340428120779
5	C	26	50	20120601	17	3068	57.52	-0.0021788576223448	-0.0232559288604272
5	C	26	50	20120601	17	3070	57.56	-0.0017543107109204	-0.0233686416813483
5	C	26	50	20120601	17	3072	57.6	-0.00165743708189784	-0.0239774606199499
5	C	26	50	20120601	17	3074	57.64	-0.00226660957389005	-0.0247905627076363
5	C	26	50	20120601	17	3076	57.68	-0.00200964696960686	-0.0249396208171104
5	C	26	50	20120601	17	3078	57.72	-0.00233505751030891	-0.0245311959402971
5	C	26	50	20120601	17	3080	57.76	-0.00247032703754989	-0.0252272011450190
5	C	26	50	20120601	17	3082	57.8	-0.00219257549389982	-0.0248162306837934
5	C	26	50	20120601	17	3084	57.84	-0.002448336016655	-0.0255266608668515
5	C	26	50	20120601	17	3086	57.88	-0.0021034093287922	-0.0253351763505062
5	C	26	50	20120601	17	3088	57.92	-0.00244359840122104	-0.0259255398021189
5	C	26	50	20120601	17	3090	57.96	-0.00260602082885959	-0.0245666927007127
5	C	26	50	20120601	17	3092	58	-0.00307723678784231	-0.0253463486376489
5	C	26	50	20120601	17	3094	58.04	-0.00309604582822187	-0.0254551016605954
5	C	26	50	20120601	17	3096	58.08	-0.00350432928367898	-0.0256557785650962
5	C	26	50	20120601	17	3098	58.12	-0.00378208082732906	-0.0272978219323676
5	C	26	50	20120601	17	3100	58.16	-0.00359886946032362	-0.0271140448799372
5	C	26	50	20120601	17	3102	58.2	-0.00408493466171126	-0.0281887057659845
5	C	26	50	20120601	17	3104	58.24	-0.00417233305986591	-0.0286269705489639
5	C	26	50	20120601	17	3106	58.28	-0.00383306322625261	-0.0294029495306381
5	C	26	50	20120601	17	3108	58.32	-0.00383087119523093	-0.0289302486474149
5	C	26	50	20120601	17	3110	58.36	-0.00372042111600959	-0.0284632753291193
5	C	26	50	20120601	17	3112	58.4	-0.00355573594667124	-0.0279860489624965
5	C	26	50	20120601	17	3114	58.44	-0.00368414653813472	-0.0288498506063939
5	C	26	50	20120601	17	3116	58.48	-0.00378738412818796	-0.0285528657582956
5	C	26	50	20120601	17	3118	58.52	-0.00385526637918187	-0.0294258597903485
5	C	26	50	20120601	17	3120	58.56	-0.00361576931239398	-0.0283051662528459
5	C	26	50	20120601	17	3122	58.6	-0.00337754503781223	-0.028349926112095
5	C	26	50	20120601	17	3124	58.64	-0.00315084660376383	-0.02918600917017
5	C	26	50	20120601	17	3126	58.68	-0.00352822949288309	-0.0293200059052049
5	C	26	50	20120601	17	3128	58.72	-0.00344776074118406	-0.0292541035531983
5	C	26	50	20120601	17	3130	58.76	-0.00358826285860583	-0.0303866764846248
5	C	26	50	20120601	17	3132	58.8	-0.00357581777925694	-0.0300445782238867
5	C	26	50	20120601	17	3134	58.84	-0.00366123627842427	-0.0297092681882481
5	C	26	50	20120601	17	3136	58.88	-0.00359568747980829	-0.0290603562951532
5	C	26	50	20120601	17	3138	58.92	-0.00365098323009707	-0.028616858921993
5	C	26	50	20120601	17	3140	58.96	-0.00337372666119383	-0.0282608306576655
5	C	26	50	20120601	17	3142	59	-0.00279517189282699	-0.0281616942869432
5	C	26	50	20120601	17	3144	59.04	-0.00268500465631813	-0.028790877900843
5	C	26	50	20120601	17	3146	59.08	-0.00262596124008905	-0.0304455784794976
5	C	26	50	20120601	17	3148	59.12	-0.00254810878348041	-0.0297239760092967
5	C	26	50	20120601	17	3150	59.16	-0.00279757605588303	-0.0289072676770263
5	C	26	50	20120601	17	3152	59.2	-0.0031230573072632	-0.0288108890227506
5	C	26	50	20120601	17	3154	59.24	-0.00333844203281262	-0.0293891609484049
5	C	26	50	20120601	17	3156	59.28	-0.00358875783335266	-0.029107308185424
5	C	26	50	20120601	17	3158	59.32	-0.00402249713293249	-0.0301078642808029
5	C	26	50	20120601	17	3160	59.36	-0.0040532562779141	-0.0300393456337059
5	C	26	50	20120601	17	3162	59.4	-0.00446005480913072	-0.0308640442726038
5	C	26	50	20120601	17	3164	59.44	-0.00467374247840529	-0.0314656507220373
5	C	26	50	20120601	17	3166	59.48	-0.00491253243841199	-0.0316893085969266
5	C	26	50	20120601	17	3168	59.52	-0.00508598573183705	-0.0324428722936371
5	C	26	50	20120601	17	3170	59.56	-0.00514990818485632	-0.0334240536632116
5	C	26	50	20120601	17	3172	59.6	-0.00533432163338977	-0.0328136790896914
5	C	26	50	20120601	17	3174	59.64	-0.00503047784951391	-0.0335556462351904
5	C	26	50	20120601	17	3176	59.68	-0.00509348106371763	-0.0334114671625065
5	C	26	50	20120601	17	3178	59.72	-0.00487852060223692	-0.0334538935693777
5	C	26	50	20120601	17	3180	59.76	-0.00504271079682843	-0.0332918246951297
5	C	26	50	20120601	17	3182	59.8	-0.00489570329701975	-0.0350062050861165
5	C	26	50	20120601	17	3184	59.84	-0.00538374839739471	-0.0348701577414162
5	C	26	50	20120601	17	3186	59.88	-0.00495566595206437	-0.0351182108002564
5	C	26	50	20120601	17	3188	59.92	-0.00525060019049728	-0.0355275549158853
5	C	26	50	20120601	17	3190	59.96	-0.00553853407179644	-0.0347808501549523
5	C	26	50	20120601	17	3192	60	-0.00528454131599423	-0.0353708600531744
5	C	26	50	20120601	17	3194	60.04	-0.00546499496655304	-0.0349634251258547
5	C	26	50	20120601	17	3196	60.08	-0.00533262457711492	-0.0353939117342411
5	C	26	50	20120601	17	3198	60.12	-0.00542468988002541	-0.0347829714752959
5	C	26	50	20120601	17	3200	60.16	-0.00520386043226085	-0.034340251919595
5	C	26	50	20120601	17	3202	60.2	-0.00541917444713215	-0.0337248568879284
5	C	26	50	20120601	17	3204	60.24	-0.00577018225331316	-0.0330273667589659
5	C	26	50	20120601	17	3206	60.28	-0.00599334515345563	-0.0327746467953699
5	C	26	50	20120601	17	3208	60.32	-0.00647849111602769	-0.0331518882631329
5	C	26	50	20120601	17	3210	60.36	-0.00663921648739139	-0.03374847425442
5	C	26	50	20120601	17	3212	60.4	-0.00734625255789989	-0.0339162706935956
5	C	26	50	20120601	17	3214	60.44	-0.00688019847841979	-0.0328671363623491
5	C	26	50	20120601	17	3216	60.48	-0.00701978135702599	-0.0331306043490192
5	C	26	50	20120601	17	3218	60.52	-0.00671416980619719	-0.0328467716870509
5	C	26	50	20120601	17	3220	60.56	-0.00660520465121639	-0.0314391342177428
5	C	26	50	20120601	17	3222	60.6	-0.00683953983850159	-0.0309321386556321
5	C	26	50	20120601	17	3224	60.64	-0.00667556177594439	-0.0309152388035617
5	C	26	50	20120601	17	3226	60.68	-0.00735989971877679	-0.0303670896267859
5	C	26	50	20120601	17	3228	60.72	-0.00769223990593439	-0.0309087334211748
5	C	26	50	20120601	17	3230	60.76	-0.008551303934398	-0.0302688724948791
5	C	26	50	20120601	17	3232	60.8	-0.00913127291632719	-0.030242568122619
5	C	26	50	20120601	17	3234	60.84	-0.00954493038332129	-0.0306529728984196
5	C	26	50	20120601	17	3236	60.88	-0.0097256668765926	-0.030222344868677
5	C	26	50	20120601	17	3238	60.92	-0.00883874284095029	-0.0306509222887542
5	C	26	50	20120601	17	3240	60.96	-0.00899374064738639	-0.0299029447356151
5	C	26	50	20120601	17	3242	61	-0.00929928148753709	-0.0302667511745355
5	C	26	50	20120601	17	3244	61.04	-0.00929072549548469	-0.0306872675773072
5	C	26	50	20120601	17	3246	61.08	-0.0096473901559152	-0.0299548463733542
5	C	26	50	20120601	17	3248	61.12	-0.0098185099969624	-0.0295631092165768
5	C	26	50	20120601	17	3250	61.16	-0.0103631943505104	-0.0284921959964698
5	C	26	50	20120601	17	3252	61.2	-0.0107279341703820	-0.0276794333200383
5	C	26	50	20120601	17	3254	61.24	-0.0101854135635845	-0.0278877752620471
5	C	26	50	20120601	17	3256	61.28	-0.0102645175991958	-0.0276877559668529
5	C	26	50	20120601	17	3258	61.32	-0.0107869634444755	-0.0272695376611201
5	C	26	50	20120601	17	3260	61.36	-0.0106404933458205	-0.0272665253862323
5	C	26	50	20120601	17	3262	61.4	-0.0107724182579865	-0.0259006991408958
5	C	26	50	20120601	17	3264	61.44	-0.0109741841069302	-0.0253733813298937
5	C	26	50	20120601	17	3266	61.48	-0.0107030298695486	-0.0246096140823307
5	C	26	50	20120601	17	3268	61.52	-0.0106703049677153	-0.0236926945770305
5	C	26	50	20120601	17	3270	61.56	-0.0106008317264637	-0.0240073924499975
5	C	26	50	20120601	17	3272	61.6	-0.0105573588015564	-0.0233741641853094
5	C	26	50	20120601	17	3274	61.64	-0.0106381103959679	-0.0229442432623479
5	C	26	50	20120601	17	3276	61.68	-0.0104394558168614	-0.0217146835648139
5	C	26	50	20120601	17	3278	61.72	-0.0101585293637637	-0.0221880844837505
5	C	26	50	20120601	17	3280	61.76	-0.0101083601376386	-0.0215706034870793
5	C	26	50	20120601	17	3282	61.8	-0.0103070783563554	-0.0212286254344941
5	C	26	50	20120601	17	3284	61.84	-0.0100673691575332	-0.0204106443100175
5	C	26	50	20120601	17	3286	61.88	-0.0101081126502651	-0.0202089633138875
5	C	26	50	20120601	17	3288	61.92	-0.0100868428782871	-0.0194507185702855
5	C	26	50	20120601	17	3290	61.96	-0.0100993940236531	-0.0191539104988824
5	C	26	50	20120601	17	3292	62	-0.0106526838667282	-0.0185324555621010
5	C	26	50	20120601	17	3294	62.04	-0.0106698524193754	-0.0183754212881351
5	C	26	50	20120601	17	3296	62.08	-0.0112799512212509	-0.0183599992892374
5	C	26	50	20120601	17	3298	62.12	-0.0116635976622379	-0.0169036718611904
5	C	26	50	20120601	17	3300	62.16	-0.0115502286462239	-0.0172404866200595
5	C	26	50	20120601	17	3302	62.2	-0.0115832646750409	-0.0159347998064629
5	C	26	50	20120601	17	3304	62.24	-0.0120598970719675	-0.0149687080955989
5	C	26	50	20120601	17	3306	62.28	-0.0125154873852996	-0.0155189064678266
5	C	26	50	20120601	17	3308	62.32	-0.0131519032873573	-0.0146672472615757
5	C	26	50	20120601	17	3310	62.36	-0.0128093970260065	-0.0153907426566298
5	C	26	50	20120601	17	3312	62.4	-0.0130415804873566	-0.0151039705517721
5	C	26	50	20120601	17	3314	62.44	-0.0129431229391442	-0.0145889422566271
5	C	26	50	20120601	17	3316	62.48	-0.0129314606270021	-0.0157729876119765
5	C	26	50	20120601	17	3318	62.52	-0.0130923224699745	-0.0145763557559220
5	C	26	50	20120601	17	3320	62.56	-0.0134165804266233	-0.0141683763563808
5	C	26	50	20120601	17	3322	62.6	-0.0135717620808225	-0.0142165586124508
5	C	26	50	20120601	17	3324	62.64	-0.0141356655966831	-0.0136057032063194
5	C	26	50	20120601	17	3326	62.68	-0.0143294623522029	-0.0123348414016962
5	C	26	50	20120601	17	3328	62.72	-0.0146620853820731	-0.0121654186169239
5	C	26	50	20120601	17	3330	62.76	-0.0146979710512183	-0.0124268006385895
5	C	26	50	20120601	17	3332	62.8	-0.0155390109278294	-0.0119599616705824
5	C	26	50	20120601	17	3334	62.84	-0.0155810767102422	-0.0117043496402512
5	C	26	50	20120601	17	3336	62.88	-0.0157963270855032	-0.0116054890411736
5	C	26	50	20120601	17	3338	62.92	-0.015789567144675	-0.0109884393796389
5	C	26	50	20120601	17	3340	62.96	-0.0160075540231792	-0.0101749271700194
5	C	26	50	20120601	17	3342	63	-0.0163163404834556	-0.0105066380321418
5	C	26	50	20120601	17	3344	63.04	-0.0161313613494971	-0.00947397928889703
5	C	26	50	20120601	17	3346	63.08	-0.0162407861238858	-0.00940825371358574
5	C	26	50	20120601	17	3348	63.12	-0.0162761626761485	-0.00871993475957532
5	C	26	50	20120601	17	3350	63.16	-0.0162485642984788	-0.00909359119595773
5	C	26	50	20120601	17	3352	63.2	-0.0160941533906711	-0.00865629514926853
5	C	26	50	20120601	17	3354	63.24	-0.0161770404475618	-0.00753763807929579
5	C	26	50	20120601	17	3356	63.28	-0.0162230094594067	-0.00716343009962406
5	C	26	50	20120601	17	3358	63.32	-0.0162658035618041	-0.00771234295172355
5	C	26	50	20120601	17	3360	63.36	-0.0156218909136522	-0.00691870751372321
5	C	26	50	20120601	17	3362	63.4	-0.0156907843273432	-0.00654250549292853
5	C	26	50	20120601	17	3364	63.44	-0.0155075871024734	-0.00701448512723492
5	C	26	50	20120601	17	3366	63.48	-0.0153875698685026	-0.00578520120134555
5	C	26	50	20120601	17	3368	63.52	-0.0148668917901759	-0.00639525757681424
5	C	26	50	20120601	17	3370	63.56	-0.014624990560332	-0.00619224721993558
5	C	26	50	20120601	17	3372	63.6	-0.0142744282314232	-0.00669710024849934
5	C	26	50	20120601	17	3374	63.64	-0.0142228942892103	-0.00660636430633748
5	C	26	50	20120601	17	3376	63.68	-0.0138007939672488	-0.00526225331025122
5	C	26	50	20120601	17	3378	63.72	-0.0135138358933077	-0.00560026449379402
5	C	26	50	20120601	17	3380	63.76	-0.0126857643550635	-0.0050631956802794
5	C	26	50	20120601	17	3382	63.8	-0.0123322180355381	-0.00501086270740378
5	C	26	50	20120601	17	3384	63.84	-0.0117973271109095	-0.00450531671419446
5	C	26	50	20120601	17	3386	63.88	-0.0121138422483042	-0.00575433599034675
5	C	26	50	20120601	17	3388	63.92	-0.0115372603078569	-0.0043208961945932
5	C	26	50	20120601	17	3390	63.96	-0.0110904041774861	-0.00501990660313516
5	C	26	50	20120601	17	3392	64	-0.0107964881728181	-0.00408274970175738
5	C	26	50	20120601	17	3394	64.04	-0.010682608625708	-0.00402678220002646
5	C	26	50	20120601	17	3396	64.08	-0.0103340969064646	-0.00268870282478372
5	C	26	50	20120601	17	3398	64.12	-0.0097752916304963	-0.00220395991307691
5	C	26	50	20120601	17	3400	64.16	-0.0096708166035759	-0.00276225607216275
5	C	26	50	20120601	17	3402	64.2	-0.0094203876659509	-0.00330104315515565
5	C	26	50	20120601	17	3404	64.24	-0.00856307019123689	-0.00284865744975593
5	C	26	50	20120601	17	3406	64.28	-0.00832802082610269	-0.00310011169221368
5	C	26	50	20120601	17	3408	64.32	-0.00815373314667579	-0.00259373838407037
5	C	26	50	20120601	17	3410	64.36	-0.00824022644815059	-0.00260171454856216
5	C	26	50	20120601	17	3412	64.4	-0.00800894596216009	-0.00221385233694571
5	C	26	50	20120601	17	3414	64.44	-0.00784933781951069	-0.00230232553740777
5	C	26	50	20120601	17	3416	64.48	-0.00674124492484879	-0.00304884645057766
5	C	26	50	20120601	17	3418	64.52	-0.00652620668162219	-0.00319784092044148
5	C	26	50	20120601	17	3420	64.56	-0.00595861913943155	-0.00332638586219338
5	C	26	50	20120601	17	3422	64.6	-0.00537372869430529	-0.00320228862209514
5	C	26	50	20120601	17	3424	64.64	-0.00471032111219607	-0.00324547870429001
5	C	26	50	20120601	17	3426	64.68	-0.00485231522492614	-0.00319931170254634
5	C	26	50	20120601	17	3428	64.72	-0.00494647356390894	-0.00342888099012637
5	C	26	50	20120601	17	3430	64.76	-0.00432214070252809	-0.00355297823022461
5	C	26	50	20120601	17	3432	64.8	-0.00383350870352475	-0.00347202157484656
5	C	26	50	20120601	17	3434	64.84	-0.00387468353139325	-0.0031197904739341
5	C	26	50	20120601	17	3436	64.88	-0.00219555241344861	-0.00368778813805782
5	C	26	50	20120601	17	3438	64.92	-0.00202180920624326	-0.00348614249726685
5	C	26	50	20120601	17	3440	64.96	-0.00177454810699795	-0.00361964425755487
5	C	26	50	20120601	17	3442	65	-0.000514582817872890	-0.00246294484275430
5	C	26	50	20120601	17	3444	65.04	-0.000499450732755501	-0.00190956307579770
5	C	26	50	20120601	17	3446	65.08	-0.000406876312962561	-0.00257688802947470
5	C	26	50	20120601	17	3448	65.12	8.75963880533799e-05	-0.00168868413055846
5	C	26	50	20120601	17	3450	65.16	0.00040654397277539	-0.00122530291471129
5	C	26	50	20120601	17	3452	65.2	0.000527826927884509	-0.00116077234986021
5	C	26	50	20120601	17	3454	65.24	0.00066369042482169	-0.00114436747253668
5	C	26	50	20120601	17	3456	65.28	0.00068843209109541	-0.00109774792245305
5	C	26	50	20120601	17	3458	65.32	0.00063409093496122	-0.00082609871032462
5	C	26	50	20120601	17	3460	65.36	0.00114729489461079	-0.00119721663336256
5	C	26	50	20120601	17	3462	65.4	0.00128790307804974	-0.000499507301297989
5	C	26	50	20120601	17	3464	65.44	0.00101030709789152	-0.000238019213615204
5	C	26	50	20120601	17	3466	65.48	0.00115769643536205	-0.000501317494657827
5	C	26	50	20120601	17	3468	65.52	0.00106785144774448	-0.000397952625383978
5	C	26	50	20120601	17	3470	65.56	0.0012699425658076	-0.000333224070634161
5	C	26	50	20120601	17	3472	65.6	0.00136713439288169	-0.000544811632768612
5	C	26	50	20120601	17	3474	65.64	0.00127718333924695	-0.00107892473993787
5	C	26	50	20120601	17	3476	65.68	0.00139914511686601	0.000227964155186731
5	C	26	50	20120601	17	3478	65.72	0.00135290740444422	-0.000530231090940545
5	C	26	50	20120601	17	3480	65.76	0.00172324043895505	-4.65205551342627e-05
5	C	26	50	20120601	17	3482	65.8	0.00175246516222149	0.000378712249867891
5	C	26	50	20120601	17	3484	65.84	0.00196586291771578	0.000145006387617925
5	C	26	50	20120601	17	3486	65.88	0.00246687140671022	0.000277301116630460
5	C	26	50	20120601	17	3488	65.92	0.00224217620617292	0.000422974305943044
5	C	26	50	20120601	17	3490	65.96	0.00226247865607435	-0.000655507785149803
5	C	26	50	20120601	17	3492	66	0.00228788288140204	-0.000440835116129036
5	C	26	50	20120601	17	3494	66.04	0.00237455508089241	-7.15648631103287e-05
5	C	26	50	20120601	17	3496	66.08	0.00293485093795545	-0.000334649597905033
5	C	26	50	20120601	17	3498	66.12	0.00290338751461977	-0.000433703944240769
5	C	26	50	20120601	17	3500	66.16	0.00315748421511881	-0.000515146381977492
5	C	26	50	20120601	17	3502	66.2	0.00367431351123553	-0.000773690784130198
5	C	26	50	20120601	17	3504	66.24	0.00415652780909282	-0.00090076352956367
5	C	26	50	20120601	17	3506	66.28	0.00551038415083739	5.61867048330828e-05
5	C	26	50	20120601	17	3508	66.32	0.00601146122918962	-0.000542075129525420
5	C	26	50	20120601	17	3510	66.36	0.00630847436155921	0.000270447130600418
5	C	26	50	20120601	17	3512	66.4	0.00623246745364947	0.000947975635129932
5	C	26	50	20120601	17	3514	66.44	0.00688337338786731	0.000206164053122749
5	C	26	50	20120601	17	3516	66.48	0.00753898158218005	0.00125181234793798
5	C	26	50	20120601	17	3518	66.52	0.00801521799930918	0.00181489561993245
5	C	26	50	20120601	17	3520	66.56	0.0087044844764064	0.00259139078955684
5	C	26	50	20120601	17	3522	66.6	0.00875480219495563	0.00207393004708452
5	C	26	50	20120601	17	3524	66.64	0.00977017217740045	0.00330908295925775
5	C	26	50	20120601	17	3526	66.68	0.0102604870905430	0.00301404265480766
5	C	26	50	20120601	17	3528	66.72	0.0110349457926376	0.00319624285911600
5	C	26	50	20120601	17	3530	66.76	0.0112028765821016	0.0033521386911642
5	C	26	50	20120601	17	3532	66.8	0.0116536430129724	0.00326417460758459
5	C	26	50	20120601	17	3534	66.84	0.0119443911792607	0.00354797898528162
5	C	26	50	20120601	17	3536	66.88	0.0120021830164870	0.00350786481758491
5	C	26	50	20120601	17	3538	66.92	0.0122942817567274	0.00236728036632757
5	C	26	50	20120601	17	3540	66.96	0.012628842259178	0.00183047318232199
5	C	26	50	20120601	17	3542	67	0.0131495910481828	0.00198342745016046
5	C	26	50	20120601	17	3544	67.04	0.0133083577337626	0.00184610024218622
5	C	26	50	20120601	17	3546	67.08	0.0134487325719638	0.00162645873381405
5	C	26	50	20120601	17	3548	67.12	0.0135202564228808	0.00101430932227304
5	C	26	50	20120601	17	3550	67.16	0.0138192848095768	0.00124505947817765
5	C	26	50	20120601	17	3552	67.2	0.0142914482916463	0.00107309110899308
5	C	26	50	20120601	17	3554	67.24	0.0149396460068922	0.000764615775700448
5	C	26	50	20120601	17	3556	67.28	0.0147486847495649	0.00164940434886355
5	C	26	50	20120601	17	3558	67.32	0.01521785716995	0.00145580558324249
5	C	26	50	20120601	17	3560	67.36	0.0152969117080867	0.00176922359293562
5	C	26	50	20120601	17	3562	67.4	0.0150169539912793	0.00217384423526618
5	C	26	50	20120601	17	3564	67.44	0.0152690799851792	0.00163724918329496
5	C	26	50	20120601	17	3566	67.48	0.0148044330481937	0.00265782347164931
5	C	26	50	20120601	17	3568	67.52	0.0147350800150949	0.00293281729885276
5	C	26	50	20120601	17	3570	67.56	0.0147599913869961	0.00278450165149888
5	C	26	50	20120601	17	3572	67.6	0.0147555719696137	0.00298500177930433
5	C	26	50	20120601	17	3574	67.64	0.0147311979988662	0.00358539907614201
5	C	26	50	20120601	17	3576	67.68	0.0146483392262468	0.00426463170801419
5	C	26	50	20120601	17	3578	67.72	0.0142514472610346	0.00441361203574238
5	C	26	50	20120601	17	3580	67.76	0.0141838124974141	0.00437249377641638
5	C	26	50	20120601	17	3582	67.8	0.0139526805038476	0.00557632185818305
5	C	26	50	20120601	17	3584	67.84	0.0136567068184464	0.00503196984482221
5	C	26	50	20120601	17	3586	67.88	0.01403452811377	0.00606086677999113
5	C	26	50	20120601	17	3588	67.92	0.0138644194354199	0.00709138298968897
5	C	26	50	20120601	17	3590	67.96	0.0137570099153577	0.00730499994828542
5	C	26	50	20120601	17	3592	68	0.0140002546480859	0.0078211878985516
5	C	26	50	20120601	17	3594	68.04	0.0141821790807495	0.0087952416317717
5	C	26	50	20120601	17	3596	68.08	0.0141103391531013	0.00946953653699084
5	C	26	50	20120601	17	3598	68.12	0.014449633735452	0.00970653398130723
5	C	26	50	20120601	17	3600	68.16	0.0146122541529893	0.00968165796474509
5	C	26	50	20120601	17	3602	68.2	0.0145245813974035	0.00913406598811285
5	C	26	50	20120601	17	3604	68.24	0.0147245653372587	0.00964232020029412
5	C	26	50	20120601	17	3606	68.28	0.0147774427823558	0.0092866596314929
5	C	26	50	20120601	17	3608	68.32	0.0148889676638845	0.00905520943987493
5	C	26	50	20120601	17	3610	68.36	0.0150098051417215	0.00833757383871652
5	C	26	50	20120601	17	3612	68.4	0.0150694778829858	0.00824664697772374
5	C	26	50	20120601	17	3614	68.44	0.0151693920711675	0.00829876074749718
5	C	26	50	20120601	17	3616	68.48	0.0154910408037936	0.00853996901269554
5	C	26	50	20120601	17	3618	68.52	0.0157225192796829	0.00737963506903966
5	C	26	50	20120601	17	3620	68.56	0.0160086641808256	0.00836769658759506
5	C	26	50	20120601	17	3622	68.6	0.0159285419114494	0.00820853392221778
5	C	26	50	20120601	17	3624	68.64	0.0158379473906438	0.0080505096987582
5	C	26	50	20120601	17	3626	68.68	0.0159932492529958	0.00807608575103373
5	C	26	50	20120601	17	3628	68.72	0.016336917290788	0.00812655903307482
5	C	26	50	20120601	17	3630	68.76	0.0165140051130684	0.00825253717721102
5	C	26	50	20120601	17	3632	68.8	0.0164250864353342	0.007814519881605
5	C	26	50	20120601	17	3634	68.84	0.0163639499830328	0.00856720676590685
5	C	26	50	20120601	17	3636	68.88	0.0160110824860173	0.00817747072132026
5	C	26	50	20120601	17	3638	68.92	0.0157267124228953	0.00870975242192624
5	C	26	50	20120601	17	3640	68.96	0.0155354824649912	0.00840501768350609
5	C	26	50	20120601	17	3642	69	0.0151243635113415	0.00898018541039103
5	C	26	50	20120601	17	3644	69.04	0.0150194217939456	0.00840870878090388
5	C	26	50	20120601	17	3646	69.08	0.0146528293543073	0.00857815984994743
5	C	26	50	20120601	17	3648	69.12	0.0144420351659813	0.00960481384240642
5	C	26	50	20120601	17	3650	69.16	0.0142386203440238	0.00875874077972684
5	C	26	50	20120601	17	3652	69.2	0.0139520038026580	0.0096171238643601
5	C	26	50	20120601	17	3654	69.24	0.0138973798038114	0.0103214375737610
5	C	26	50	20120601	17	3656	69.28	0.0134627933903077	0.0102203198898377
5	C	26	50	20120601	17	3658	69.32	0.0131712758918415	0.0106176205627695
5	C	26	50	20120601	17	3660	69.36	0.0130437300919714	0.0111083364054570
5	C	26	50	20120601	17	3662	69.4	0.0131350744995185	0.0092598316466613
5	C	26	50	20120601	17	3664	69.44	0.0134165167870129	0.0080860206013094
5	C	26	50	20120601	17	3666	69.48	0.0135189100915694	0.00927381432970588
5	C	26	50	20120601	17	3668	69.52	0.0135502412859370	0.009136841382229
5	C	26	50	20120601	17	3670	69.56	0.0130372607720303	0.00974924110957056
5	C	26	50	20120601	17	3672	69.6	0.0133492249701813	0.0104536721986971
5	C	26	50	20120601	17	3674	69.64	0.0132086358786255	0.0103933015430397
5	C	26	50	20120601	17	3676	69.68	0.0129966254666359	0.0102035338819592
5	C	26	50	20120601	17	3678	69.72	0.0128310535853939	0.0105455996157853
5	C	26	50	20120601	17	3680	69.76	0.0125224297596772	0.0104845480162976
5	C	26	50	20120601	17	3682	69.8	0.0121622861338833	0.0110514496649105
5	C	26	50	20120601	17	3684	69.84	0.0120512562271014	0.0107428824077363
5	C	26	50	20120601	17	3686	69.88	0.0120714794810433	0.0115174471758481
5	C	26	50	20120601	17	3688	69.92	0.0119944684815043	0.0117408292790927
5	C	26	50	20120601	17	3690	69.96	0.0118393575379832	0.0119543472427398
5	C	26	50	20120601	17	3692	70	0.0117387857404950	0.0119475802308438
5	C	26	50	20120601	17	3694	70.04	0.0117076376867838	0.0121013406004129
5	C	26	50	20120601	17	3696	70.08	0.0116401372734517	0.0123236973988248
5	C	26	50	20120601	17	3698	70.12	0.0123096754713538	0.0119474670937588
5	C	26	50	20120601	17	3700	70.16	0.0121873884246154	0.0122893815067338
5	C	26	50	20120601	17	3702	70.2	0.0123857743031451	0.0122680551662132
5	C	26	50	20120601	17	3704	70.24	0.0127745698957127	0.0120267620482011
5	C	26	50	20120601	17	3706	70.28	0.0126569780380014	0.0126702999297590
5	C	26	50	20120601	17	3708	70.32	0.0128703475092244	0.0121484904805824
5	C	26	50	20120601	17	3710	70.36	0.0125489604061074	0.0115215059687721
5	C	26	50	20120601	17	3712	70.4	0.0127907272856628	0.0119871287131156
5	C	26	50	20120601	17	3714	70.44	0.0128308838797664	0.0123814185253730
5	C	26	50	20120601	17	3716	70.48	0.0127759275407326	0.0118260002908866
5	C	26	50	20120601	17	3718	70.52	0.0127912081182741	0.0110517112944195
5	C	26	50	20120601	17	3720	70.56	0.0128389590392076	0.0112252847959974
5	C	26	50	20120601	17	3722	70.6	0.0132751166439791	0.0115567623128820
5	C	26	50	20120601	17	3724	70.64	0.0131000794313641	0.0111413653632062
5	C	26	50	20120601	17	3726	70.68	0.0132814381786029	0.0110707395379013
5	C	26	50	20120601	17	3728	70.72	0.0138143421331763	0.0115846364621964
5	C	26	50	20120601	17	3730	70.76	0.0137228637288942	0.0118954593900026
5	C	26	50	20120601	17	3732	70.8	0.0147046121981071	0.0116124738419582
5	C	26	50	20120601	17	3734	70.84	0.0147602388743695	0.0128071533761898
5	C	26	50	20120601	17	3736	70.88	0.0147542334164769	0.0122320584813033
5	C	26	50	20120601	17	3738	70.92	0.0147771457975077	0.0125141919656764
5	C	26	50	20120601	17	3740	70.96	0.0146140869737661	0.0121827003066562
5	C	26	50	20120601	17	3742	71	0.0144242676938905	0.0115627409007170
5	C	26	50	20120601	17	3744	71.04	0.0144047550822636	0.0120561564770950
5	C	26	50	20120601	17	3746	71.08	0.0145551673012237	0.0113034307019202
5	C	26	50	20120601	17	3748	71.12	0.0145142951150576	0.0116459546409406
5	C	26	50	20120601	17	3750	71.16	0.0142608871365634	0.0119449002961431
5	C	26	50	20120601	17	3752	71.2	0.0143802050419276	0.0115223750030062
5	C	26	50	20120601	17	3754	71.24	0.0146330940040444	0.0111143468130970
5	C	26	50	20120601	17	3756	71.28	0.0146128686287821	0.0115923531184995
5	C	26	50	20120601	17	3758	71.32	0.014849334328799	0.0124302654618174
5	C	26	50	20120601	17	3760	71.36	0.0152048492336033	0.0119213083854956
5	C	26	50	20120601	17	3762	71.4	0.0153482903696504	0.0116190510663940
5	C	26	50	20120601	17	3764	71.44	0.0156158529288477	0.0126927286497514
5	C	26	50	20120601	17	3766	71.48	0.0161295589343119	0.0112982504376413
5	C	26	50	20120601	17	3768	71.52	0.0163924018385874	0.0117210182684042
5	C	26	50	20120601	17	3770	71.56	0.0173847505455571	0.0105919151099530
5	C	26	50	20120601	17	3772	71.6	0.018054486733358	0.0106663380986729
5	C	26	50	20120601	17	3774	71.64	0.0183118665306421	0.0105194083806101
5	C	26	50	20120601	17	3776	71.68	0.0184114200943653	0.0104959395065425
5	C	26	50	20120601	17	3778	71.72	0.0191988966323015	0.0102516623979138
5	C	26	50	20120601	17	3780	71.76	0.0194605261413406	0.0108155093452320
5	C	26	50	20120601	17	3782	71.8	0.019827641839997	0.0100091389141024
5	C	26	50	20120601	17	3784	71.84	0.0200485914959144	0.00921048301795568
5	C	26	50	20120601	17	3786	71.88	0.0201561777926719	0.0094427322402364
5	C	26	50	20120601	17	3788	71.92	0.0207855028279279	0.00868061255147354
5	C	26	50	20120601	17	3790	71.96	0.0210531993131495	0.0082388263767238
5	C	26	50	20120601	17	3792	72	0.0211629493566575	0.00826399230706624
5	C	26	50	20120601	17	3794	72.04	0.0214093053592229	0.00802484879366895
5	C	26	50	20120601	17	3796	72.08	0.0220159888353453	0.00759692191183047
5	C	26	50	20120601	17	3798	72.12	0.0217676458627248	0.00816162445835386
5	C	26	50	20120601	17	3800	72.16	0.0220638953197707	0.00780484666083838
5	C	26	50	20120601	17	3802	72.2	0.0222461096662147	0.00789147431260154
5	C	26	50	20120601	17	3804	72.24	0.0223534555466666	0.00756365253777565
5	C	26	50	20120601	17	3806	72.28	0.0228578418847548	0.0076434778223038
5	C	26	50	20120601	17	3808	72.32	0.0227885949176732	0.00739367820971403
5	C	26	50	20120601	17	3810	72.36	0.0229391945199303	0.00746723145709305
5	C	26	50	20120601	17	3812	72.4	0.0236992282436886	0.00785935752260005
5	C	26	50	20120601	17	3814	72.44	0.0242984941696764	0.006870192917466
5	C	26	50	20120601	17	3816	72.48	0.0246879403004827	0.00703412855361629
5	C	26	50	20120601	17	3818	72.52	0.0249942660291606	0.00649813454240907
5	C	26	50	20120601	17	3820	72.56	0.0254415817789392	0.00522421096542339
5	C	26	50	20120601	17	3822	72.6	0.0254127318222668	0.00537821882236582
5	C	26	50	20120601	17	3824	72.64	0.0255463042932329	0.00447036442600042
5	C	26	50	20120601	17	3826	72.68	0.0257897611579954	0.00302468461186452
5	C	26	50	20120601	17	3828	72.72	0.0263012822035058	0.00163479552276424
5	C	26	50	20120601	17	3830	72.76	0.0263926403996351	0.00202851257852891
5	C	26	50	20120601	17	3832	72.8	0.0270978379925124	0.00141184475465612
5	C	26	50	20120601	17	3834	72.84	0.0271275364773222	0.000156871639406233
5	C	26	50	20120601	17	3836	72.88	0.0274201372633772	0.000268170246764996
5	C	26	50	20120601	17	3838	72.92	0.0281557404478456	0.000174195755545302
5	C	26	50	20120601	17	3840	72.96	0.0282070764001598	-0.000101858731829923
5	C	26	50	20120601	17	3842	73	0.0279965707114005	-1.46724657096197e-05
5	C	26	50	20120601	17	3844	73.04	0.0285098595238638	-0.000513960563905447
5	C	26	50	20120601	17	3846	73.08	0.0287271534377225	-0.00155644809140877
5	C	26	50	20120601	17	3848	73.12	0.0285755497438361	-0.000891060610312227
5	C	26	50	20120601	17	3850	73.16	0.0286782216484643	-0.00158176251417524
5	C	26	50	20120601	17	3852	73.2	0.0296712117012846	-0.00338608688772896
5	C	26	50	20120601	17	3854	73.24	0.0297682267516634	-0.00272946753071913
5	C	26	50	20120601	17	3856	73.28	0.0300550292621127	-0.00352397271006034
5	C	26	50	20120601	17	3858	73.32	0.0305288615161858	-0.00360578496464362
5	C	26	50	20120601	17	3860	73.36	0.0308545548996003	-0.00413399373018997
5	C	26	50	20120601	17	3862	73.4	0.0314145834703	-0.00443083715693209
5	C	26	50	20120601	17	3864	73.44	0.0317166594872229	-0.00491775088645714
5	C	26	50	20120601	17	3866	73.48	0.0325350648757683	-0.00413653931460224
5	C	26	50	20120601	17	3868	73.52	0.0331591573208435	-0.0046045025823915
5	C	26	50	20120601	17	3870	73.56	0.0331382976707985	-0.00553286307541132
5	C	26	50	20120601	17	3872	73.6	0.0334762240015275	-0.00540367466648854
5	C	26	50	20120601	17	3874	73.64	0.0341824822545767	-0.00664422280340222
5	C	26	50	20120601	17	3876	73.68	0.0344999024886513	-0.00634914714361307
5	C	26	50	20120601	17	3878	73.72	0.0345162366552967	-0.0066104230992615
5	C	26	50	20120601	17	3880	73.76	0.0351915236313299	-0.00854789567971264
5	C	26	50	20120601	17	3882	73.8	0.0351099942194591	-0.00903982986738412
5	C	26	50	20120601	17	3884	73.84	0.0355030041684425	-0.00969220658370683
5	C	26	50	20120601	17	3886	73.88	0.0360822660435906	-0.00948771130258768
5	C	26	50	20120601	17	3888	73.92	0.0363844834818697	-0.0101132179612253
5	C	26	50	20120601	17	3890	73.96	0.0360265460292331	-0.0103420377156172
5	C	26	50	20120601	17	3892	74	0.0361313392542049	-0.0112639635369283
5	C	26	50	20120601	17	3894	74.04	0.0360696795428854	-0.0125917686506404
5	C	26	50	20120601	17	3896	74.08	0.0359421881902375	-0.0116767017651069
5	C	26	50	20120601	17	3898	74.12	0.0362007064294393	-0.0123584941235269
5	C	26	50	20120601	17	3900	74.16	0.0363319454480275	-0.0137373523468407
5	C	26	50	20120601	17	3902	74.2	0.0364699726917152	-0.0136339733354312
5	C	26	50	20120601	17	3904	74.24	0.0371775744476485	-0.0142338120179118
5	C	26	50	20120601	17	3906	74.28	0.0371761602340862	-0.0147627278902393
5	C	26	50	20120601	17	3908	74.32	0.0371100457500452	-0.0145307261553320
5	C	26	50	20120601	17	3910	74.36	0.0372152632390858	-0.0157209282894252
5	C	26	50	20120601	17	3912	74.4	0.0367566337808082	-0.0153478587516712
5	C	26	50	20120601	17	3914	74.44	0.0367313900687198	-0.0164761890424105
5	C	26	50	20120601	17	3916	74.48	0.036753522510971	-0.0161446266727122
5	C	26	50	20120601	17	3918	74.52	0.0364819935069953	-0.0173468496220855
5	C	26	50	20120601	17	3920	74.56	0.036697519653901	-0.0175039687488652
5	C	26	50	20120601	17	3922	74.6	0.0362984427287349	-0.0189290576135329
5	C	26	50	20120601	17	3924	74.64	0.0359546191274508	-0.0194288689707468
5	C	26	50	20120601	17	3926	74.68	0.0359079712930959	-0.0199088318406128
5	C	26	50	20120601	17	3928	74.72	0.0355604141680071	-0.0201349080206938
5	C	26	50	20120601	17	3930	74.76	0.0351459435282146	-0.0201111138775069
5	C	26	50	20120601	17	3932	74.8	0.0352158198203314	-0.0205913666611531
5	C	26	50	20120601	17	3934	74.84	0.0350816533796691	-0.0207859200209288
5	C	26	50	20120601	17	3936	74.88	0.034986604086142	-0.0211961975175089
5	C	26	50	20120601	17	3938	74.92	0.034721403687858	-0.0216036678001676
5	C	26	50	20120601	17	3940	74.96	0.0351102487779003	-0.0223419509193367
5	C	26	50	20120601	17	3942	75	0.0349399067543125	-0.0237961160148468
5	C	26	50	20120601	17	3944	75.04	0.0350965733327521	-0.0238549755833128
5	C	26	50	20120601	17	3946	75.08	0.0351525549766187	-0.0247120102153143
5	C	26	50	20120601	17	3948	75.12	0.0351863122543525	-0.0254993453318943
5	C	26	50	20120601	17	3950	75.16	0.0349414694602989	-0.0258317279454588
5	C	26	50	20120601	17	3952	75.2	0.0349514891633883	-0.0267429269568993
5	C	26	50	20120601	17	3954	75.24	0.0345833128045601	-0.0267551457620782
5	C	26	50	20120601	17	3956	75.28	0.0345732931014707	-0.0272171481197020
5	C	26	50	20120601	17	3958	75.32	0.0342003296297338	-0.0279880712878906
5	C	26	50	20120601	17	3960	75.36	0.0340957485367963	-0.0273750804192800
5	C	26	50	20120601	17	3962	75.4	0.03397481206401	-0.0274371856078716
5	C	26	50	20120601	17	3964	75.44	0.0338659331760565	-0.0284797282897039
5	C	26	50	20120601	17	3966	75.48	0.0342638914582947	-0.028593856738401
5	C	26	50	20120601	17	3968	75.52	0.034117110232656	-0.0284221570697933
5	C	26	50	20120601	17	3970	75.56	0.034126804666626	-0.0286409995475027
5	C	26	50	20120601	17	3972	75.6	0.0339432906579183	-0.0287191546458137
5	C	26	50	20120601	17	3974	75.64	0.0340927850522764	-0.0289512150705838
5	C	26	50	20120601	17	3976	75.68	0.0338259858855601	-0.0287343531989685
5	C	26	50	20120601	17	3978	75.72	0.0334942241117494	-0.0280630132929879
5	C	26	50	20120601	17	3980	75.76	0.0333150213330865	-0.0287390292961125
5	C	26	50	20120601	17	3982	75.8	0.0327522081758825	-0.0295934532898779
5	C	26	50	20120601	17	3984	75.84	0.0322959418684676	-0.0296135761346569
5	C	26	50	20120601	17	3986	75.88	0.0320476349582929	-0.0296192039975283
5	C	26	50	20120601	17	3988	75.92	0.0318683833892621	-0.0304935415324655
5	C	26	50	20120601	17	3990	75.96	0.0313692508545582	-0.0309028715059588
5	C	26	50	20120601	17	3992	76	0.0309753994485051	-0.031342119167364
5	C	26	50	20120601	17	3994	76.04	0.0307653250948824	-0.0323393447898036
5	C	26	50	20120601	17	3996	76.08	0.0306194277527202	-0.0336702116758783
5	C	26	50	20120601	17	3998	76.12	0.0300621003299245	-0.0332662981403289
5	C	26	50	20120601	17	4000	76.16	0.0299263146147333	-0.034618307519161
5	C	26	50	20120601	17	4002	76.2	0.0297144371388186	-0.0359745666097480
5	C	26	50	20120601	17	4004	76.24	0.0293977947222032	-0.0351524842659406
5	C	26	50	20120601	17	4006	76.28	0.0294176644227546	-0.0359423932512041
5	C	26	50	20120601	17	4008	76.32	0.0295353482043474	-0.0365477968640525
5	C	26	50	20120601	17	4010	76.36	0.0299818083549208	-0.0371925438982062
5	C	26	50	20120601	17	4012	76.4	0.0299914179360771	-0.0365773680696418
5	C	26	50	20120601	17	4014	76.44	0.0297380120789033	-0.0374797565305886
5	C	26	50	20120601	17	4016	76.48	0.0298703329708667	-0.0371302124354446
5	C	26	50	20120601	17	4018	76.52	0.0297929684179371	-0.0369835655600944
5	C	26	50	20120601	17	4020	76.56	0.0299602769534337	-0.0380661389710232
5	C	26	50	20120601	17	4022	76.6	0.0297958392714687	-0.0365151356018295
5	C	26	50	20120601	17	4024	76.64	0.0297274761878636	-0.0365170306480031
5	C	26	50	20120601	17	4026	76.68	0.0296464629639431	-0.0373781240729287
5	C	26	50	20120601	17	4028	76.72	0.0298937099210528	-0.036735180161067
5	C	26	50	20120601	17	4030	76.76	0.0294023909162809	-0.0373086649738127
5	C	26	50	20120601	17	4032	76.8	0.0292692922068582	-0.0368070646364424
5	C	26	50	20120601	17	4034	76.84	0.0293550642594161	-0.0372123075327404
5	C	26	50	20120601	17	4036	76.88	0.0292335055326623	-0.0364248097816008
5	C	26	50	20120601	17	4038	76.92	0.0290663808449289	-0.0361833681711646
5	C	26	50	20120601	17	4040	76.96	0.0288558398008306	-0.0368624381684771
5	C	26	50	20120601	17	4042	77	0.0288659938542084	-0.0378495875192848
5	C	26	50	20120601	17	4044	77.04	0.0288793086748982	-0.0380568900143252
5	C	26	50	20120601	17	4046	77.08	0.0289287566521065	-0.0381717736530646
5	C	26	50	20120601	17	4048	77.12	0.0288096586569513	-0.0384288988919075
5	C	26	50	20120601	17	4050	77.16	0.0287376893287621	-0.0389651545326237
5	C	26	50	20120601	17	4052	77.2	0.0291464111904236	-0.038913804438174
5	C	26	50	20120601	17	4054	77.24	0.0292942106498272	-0.0385036683629502
5	C	26	50	20120601	17	4056	77.28	0.0291406341280213	-0.0390970653026541
5	C	26	50	20120601	17	4058	77.32	0.0288252927878833	-0.0384600752298900
5	C	26	50	20120601	17	4060	77.36	0.029133881258261	-0.0394060356106936
5	C	26	50	20120601	17	4062	77.4	0.0289071121135344	-0.0398817063423977
5	C	26	50	20120601	17	4064	77.44	0.0290939297251239	-0.0395268801595983
5	C	26	50	20120601	17	4066	77.48	0.0288827876402616	-0.0396165412994528
5	C	26	50	20120601	17	4068	77.52	0.0291292850641832	-0.0393672154484064
5	C	26	50	20120601	17	4070	77.56	0.0289725902014723	-0.0401777012410024
5	C	26	50	20120601	17	4072	77.6	0.0289469222253152	-0.0397552049392435
5	C	26	50	20120601	17	4074	77.64	0.0290263303168425	-0.0395291429012981
5	C	26	50	20120601	17	4076	77.68	0.028983126092512	-0.0399152939145041
5	C	26	50	20120601	17	4078	77.72	0.0284660189034303	-0.0389220210189714
5	C	26	50	20120601	17	4080	77.76	0.0281343151123756	-0.0399283046792779
5	C	26	50	20120601	17	4082	77.8	0.0282546646865336	-0.0397308804659707
5	C	26	50	20120601	17	4084	77.84	0.0283279916597426	-0.0398221679514218
5	C	26	50	20120601	17	4086	77.88	0.0284638975830867	-0.0395923582475362
5	C	26	50	20120601	17	4088	77.92	0.0286184711254541	-0.0392559168410476
5	C	26	50	20120601	17	4090	77.96	0.0283015458661263	-0.0396155513499591
5	C	26	50	20120601	17	4092	78	0.0287343659268906	-0.0393218899037323
5	C	26	50	20120601	17	4094	78.04	0.0285285271428872	-0.0396543008015681
5	C	26	50	20120601	17	4096	78.08	0.0286796358620267	-0.0405205773191998
5	C	26	50	20120601	17	4098	78.12	0.0286928587588349	-0.0400753121790866
5	C	26	50	20120601	17	4100	78.16	0.0292024706160361	-0.0409445585451993
5	C	26	50	20120601	17	4102	78.2	0.0292695750495707	-0.0406069150571827
5	C	26	50	20120601	17	4104	78.24	0.0291991472141645	-0.0407562560093693
5	C	26	50	20120601	17	4106	78.28	0.0292251687437121	-0.0404205217096619
5	C	26	50	20120601	17	4108	78.32	0.029246523368504	-0.0408473313627861
5	C	26	50	20120601	17	4110	78.36	0.0290190471169963	-0.0402228853643203
5	C	26	50	20120601	17	4112	78.4	0.0291441343065882	-0.0408959803093317
5	C	26	50	20120601	17	4114	78.44	0.0290080162512098	-0.0411791765751969
5	C	26	50	20120601	17	4116	78.48	0.0289256383112015	-0.0411694892122947
5	C	26	50	20120601	17	4118	78.52	0.0292339368677989	-0.0416333512607531
5	C	26	50	20120601	17	4120	78.56	0.0292528873295347	-0.0409942681519167
5	C	26	50	20120601	17	4122	78.6	0.0291472455764254	-0.0414924955899407
5	C	26	50	20120601	17	4124	78.64	0.0290835352554405	-0.0430111488238951
5	C	26	50	20120601	17	4126	78.68	0.0292499174810537	-0.0424387458845245
5	C	26	50	20120601	17	4128	78.72	0.0292408665142545	-0.043038513856327
5	C	26	50	20120601	17	4130	78.76	0.0295000211495594	-0.0431257001224473
5	C	26	50	20120601	17	4132	78.8	0.0296915056659047	-0.0429492062698631
5	C	26	50	20120601	17	4134	78.84	0.0299336190277829	-0.0443313171843703
5	C	26	50	20120601	17	4136	78.88	0.0300565141863532	-0.0442748900632316
5	C	26	50	20120601	17	4138	78.92	0.0298349776318074	-0.044211321163603
5	C	26	50	20120601	17	4140	78.96	0.0294795150529049	-0.044061768079382
5	C	26	50	20120601	17	4142	79	0.0295064558212681	-0.0433267305803386
5	C	26	50	20120601	17	4144	79.04	0.0293933894469564	-0.0441036288008283
5	C	26	50	20120601	17	4146	79.08	0.0295368614128592	-0.0445692586162396
5	C	26	50	20120601	17	4148	79.12	0.0292899397248688	-0.0441667734363882
5	C	26	50	20120601	17	4150	79.16	0.0295873488370359	-0.045027746653161
5	C	26	50	20120601	17	4152	79.2	0.0295302853197941	-0.0444365346734109
5	C	26	50	20120601	17	4154	79.24	0.0300889703876096	-0.0444149679165847
5	C	26	50	20120601	17	4156	79.28	0.0303586609139542	-0.0449971996402137
5	C	26	50	20120601	17	4158	79.32	0.0304111282371182	-0.0452732541275889
5	C	26	50	20120601	17	4160	79.36	0.0302966476492441	-0.0453074073851202
5	C	26	50	20120601	17	4162	79.4	0.0308056938210203	-0.0454313632038622
5	C	26	50	20120601	17	4164	79.44	0.0307860362525033	-0.0447922800950258
5	C	26	50	20120601	17	4166	79.48	0.0305285079627952	-0.0459707442565513
5	C	26	50	20120601	17	4168	79.52	0.0305896726993678	-0.0459780274563976
5	C	26	50	20120601	17	4170	79.56	0.0304208863106986	-0.0460977406344524
5	C	26	50	20120601	17	4172	79.6	0.0303342657300032	-0.0466067868062286
5	C	26	50	20120601	17	4174	79.64	0.030315032425555	-0.0469898972602755
5	C	26	50	20120601	17	4176	79.68	0.030313264658602	-0.0477271975010187
5	C	26	50	20120601	17	4178	79.72	0.0301318917692277	-0.0494219203234885
5	C	26	50	20120601	17	4180	79.76	0.0300490188544726	-0.0492544774377035
5	C	26	50	20120601	17	4182	79.8	0.0304854451598209	-0.0500593063760501
5	C	26	50	20120601	17	4184	79.84	0.0304734950552189	-0.0501452198499642
5	C	26	50	20120601	17	4186	79.88	0.0305729849793318	-0.0516084359122736
5	C	26	50	20120601	17	4188	79.92	0.0302127140743173	-0.052986516318128
[truncated: 4,109 more rows]
