# Supplementary material for: How Do Ants Make Sense of Gravity? A Boltzmann Walker Analysis of Lasius niger Trajectories on Various Inclines
Source: PLoS One. 2013 Oct 29;8(10):e76531. doi: 10.1371/journal.pone.0076531 (PMC3812222; doi:10.1371/journal.pone.0076531)
Supplement: Dataset S5 — Trajectories for . (ZIP) [file pone.0076531.s009.zip › Incline5/5-C-26-50-20120601-18.txt]

Pente	Colonie	Temperature	Humidite	Date	Indiv	Frame	Time	X	Y
5	C	26	50	20120601	18	16	0	0	0
5	C	26	50	20120601	18	18	0.04	0.0012933690134684	0.000818334677867186
5	C	26	50	20120601	18	20	0.08	0.0020054962528013	0.00228536911679492
5	C	26	50	20120601	18	22	0.12	0.0021261993803499	0.00353023060507383
5	C	26	50	20120601	18	24	0.16	0.0024095299965035	0.00403588973536815
5	C	26	50	20120601	18	26	0.2	0.0026094997942231	0.00566633655142809
5	C	26	50	20120601	18	28	0.24	0.0030372357572306	0.0058017404289575
5	C	26	50	20120601	18	30	0.28	0.0032461433846644	0.00700732920660931
5	C	26	50	20120601	18	32	0.32	0.0037239920052546	0.00837432217813477
5	C	26	50	20120601	18	34	0.36	0.0046941212958391	0.00886549976155038
5	C	26	50	20120601	18	36	0.4	0.0051401147559369	0.00791081368306699
5	C	26	50	20120601	18	38	0.44	0.0054547277760903	0.00846877043089786
5	C	26	50	20120601	18	40	0.48	0.0062715280322423	0.00790285166071083
5	C	26	50	20120601	18	42	0.52	0.0067086755865074	0.00809304924271439
5	C	26	50	20120601	18	44	0.56	0.0074652091316989	0.00807388664894423
5	C	26	50	20120601	18	46	0.6	0.0077003928471215	0.00771142371290801
5	C	26	50	20120601	18	48	0.64	0.0075565673278282	0.00761455008388545
5	C	26	50	20120601	18	50	0.68	0.0081459408299472	0.0070298434865223
5	C	26	50	20120601	18	52	0.72	0.0079061609204468	0.00782328800569172
5	C	26	50	20120601	18	54	0.76	0.0074948369058306	0.00845254233026963
5	C	26	50	20120601	18	56	0.8	0.0070238330788823	0.00801590389288693
5	C	26	50	20120601	18	58	0.84	0.0066249541436149	0.00800508515913478
5	C	26	50	20120601	18	60	0.88	0.006440710400709	0.00807166633365131
5	C	26	50	20120601	18	62	0.92	0.0061177605916054	0.0096999352608252
5	C	26	50	20120601	18	64	0.96	0.0062544231192054	0.00982249807920826
5	C	26	50	20120601	18	66	1	0.0061236720042962	0.0102029993092326
5	C	26	50	20120601	18	68	1.04	0.005444213098254	0.0111117022337354
5	C	26	50	20120601	18	70	1.08	0.0046897513759314	0.0117600979388801
5	C	26	50	20120601	18	72	1.12	0.0039741310290994	0.0120805870163850
5	C	26	50	20120601	18	74	1.16	0.0030918526850095	0.0132534862475426
5	C	26	50	20120601	18	76	1.2	0.0020791626372653	0.0143975567352312
5	C	26	50	20120601	18	78	1.24	0.00129708132406960	0.0145425348385779
5	C	26	50	20120601	18	80	1.28	0.000224605397976099	0.0140634770653918
5	C	26	50	20120601	18	82	1.32	-0.000170479202303300	0.0143112006124720
5	C	26	50	20120601	18	84	1.36	-0.0016420094261459	0.0138420055646699
5	C	26	50	20120601	18	86	1.4	-0.0017969605635344	0.0134530501659698
5	C	26	50	20120601	18	88	1.44	-0.002134196758045	0.0136883215626333
5	C	26	50	20120601	18	90	1.48	-0.0027074298407766	0.0136934650573596
5	C	26	50	20120601	18	92	1.52	-0.0031565784113321	0.0135407243357691
5	C	26	50	20120601	18	94	1.56	-0.0034244347026862	0.0131478600507825
5	C	26	50	20120601	18	96	1.6	-0.0040087884537656	0.0131277789253036
5	C	26	50	20120601	18	98	1.64	-0.00495911663315651	0.0125964355553963
5	C	26	50	20120601	18	100	1.68	-0.00549162177950535	0.0110441070680946
5	C	26	50	20120601	18	102	1.72	-0.00603686828294439	0.0109744535146139
5	C	26	50	20120601	18	104	1.76	-0.00647830161141031	0.0105448727100142
5	C	26	50	20120601	18	106	1.8	-0.00693801859991737	0.0107805782702414
5	C	26	50	20120601	18	108	1.84	-0.0085770426212331	0.00981603512322821
5	C	26	50	20120601	18	110	1.88	-0.00990047074396966	0.00965384604082746
5	C	26	50	20120601	18	112	1.92	-0.0102291551890686	0.00896305221308288
5	C	26	50	20120601	18	114	1.96	-0.0101645539135394	0.00959454099508934
5	C	26	50	20120601	18	116	2	-0.0105966951517937	0.00925686922280152
5	C	26	50	20120601	18	118	2.04	-0.0108744184111726	0.00878677049253307
5	C	26	50	20120601	18	120	2.08	-0.0115442606649906	0.00929372362823696
5	C	26	50	20120601	18	122	2.12	-0.0113302901530035	0.00651541623214127
5	C	26	50	20120601	18	124	2.16	-0.0115640596548638	0.00733677732703194
5	C	26	50	20120601	18	126	2.2	-0.0118294085455719	0.0062253327462273
5	C	26	50	20120601	18	128	2.24	-0.0120777656603280	0.00702476645983338
5	C	26	50	20120601	18	130	2.28	-0.012268924907554	0.00558697795737552
5	C	26	50	20120601	18	132	2.32	-0.0125720050161062	0.00503529324669378
5	C	26	50	20120601	18	134	2.36	-0.0130064634432825	0.00353259022040265
5	C	26	50	20120601	18	136	2.4	-0.0133468455558626	0.0042902077602897
5	C	26	50	20120601	18	138	2.44	-0.0131526174652063	0.00402147889916756
5	C	26	50	20120601	18	140	2.48	-0.0133286495770623	0.00177547229556096
5	C	26	50	20120601	18	142	2.52	-0.0133539562216542	0.00196929662824522
5	C	26	50	20120601	18	144	2.56	-0.0131534405374996	0.000916853037262784
5	C	26	50	20120601	18	146	2.6	-0.0135663619063345	0.000833795567637832
5	C	26	50	20120601	18	148	2.64	-0.0133927940616109	0.00126187942718173
5	C	26	50	20120601	18	150	2.68	-0.0148467734708803	0.000772511612861887
5	C	26	50	20120601	18	152	2.72	-0.0146666575345201	0.000511453163259352
5	C	26	50	20120601	18	154	2.76	-0.0151505886876422	3.55731279479306e-05
5	C	26	50	20120601	18	156	2.8	-0.0151774960098546	0.000509159803835929
5	C	26	50	20120601	18	158	2.84	-0.0155947943696651	0.000227949800919071
5	C	26	50	20120601	18	160	2.88	-0.0158530419991017	-0.00047764568094405
5	C	26	50	20120601	18	162	2.92	-0.0169018851437757	-0.0011932743716361
5	C	26	50	20120601	18	164	2.96	-0.0175373590381796	-0.000771601283591789
5	C	26	50	20120601	18	166	3	-0.0185448723571786	-0.00096401988799506
5	C	26	50	20120601	18	168	3.04	-0.0198822163413689	-0.00240345594925308
5	C	26	50	20120601	18	170	3.08	-0.0202566435241428	-0.0018936461021532
5	C	26	50	20120601	18	172	3.12	-0.0210616916655915	-0.00207778377904199
5	C	26	50	20120601	18	174	3.16	-0.0215222727385852	-0.00318941220760974
5	C	26	50	20120601	18	176	3.2	-0.0216218050891050	-0.00233150783426735
5	C	26	50	20120601	18	178	3.24	-0.0215905651115122	-0.00299764484855195
5	C	26	50	20120601	18	180	3.28	-0.0216127116958990	-0.00264403488941618
5	C	26	50	20120601	18	182	3.32	-0.0216167068492127	-0.00301274157833028
5	C	26	50	20120601	18	184	3.36	-0.0213917903242529	-0.00329233159961144
5	C	26	50	20120601	18	186	3.4	-0.0217169180222424	-0.00339982597248742
5	C	26	50	20120601	18	188	3.44	-0.0212796276324075	-0.00477905330554097
5	C	26	50	20120601	18	190	3.48	-0.0207423205239076	-0.00584369236717852
5	C	26	50	20120601	18	192	3.52	-0.0206684646348262	-0.00623503920101266
5	C	26	50	20120601	18	194	3.56	-0.0201997002150539	-0.00670260153925698
5	C	26	50	20120601	18	196	3.6	-0.0194283598538644	-0.00810001424450908
5	C	26	50	20120601	18	198	3.64	-0.0191605431604899	-0.00954657794212144
5	C	26	50	20120601	18	200	3.68	-0.0188731466803445	-0.00943742893937754
5	C	26	50	20120601	18	202	3.72	-0.0179723562807231	-0.00899905809038094
5	C	26	50	20120601	18	204	3.76	-0.0171360964459529	-0.00922658383936334
5	C	26	50	20120601	18	206	3.8	-0.0163136676198226	-0.00983792714917374
5	C	26	50	20120601	18	208	3.84	-0.0156277528288682	-0.0108013672096082
5	C	26	50	20120601	18	210	3.88	-0.0149724133351323	-0.00971780384918574
5	C	26	50	20120601	18	212	3.92	-0.0144481572964928	-0.0106799428331428
5	C	26	50	20120601	18	214	3.96	-0.0134394624020624	-0.0101838155022589
5	C	26	50	20120601	18	216	4	-0.0117935370185623	-0.0103849803104387
5	C	26	50	20120601	18	218	4.04	-0.0116362693993586	-0.00956482836814384
5	C	26	50	20120601	18	220	4.08	-0.0104211417512286	-0.00975052167995124
5	C	26	50	20120601	18	222	4.12	-0.00884426534491131	-0.00907916621762154
5	C	26	50	20120601	18	224	4.16	-0.00775342585571045	-0.00935374992289194
5	C	26	50	20120601	18	226	4.2	-0.00662750679909492	-0.00955280755286374
5	C	26	50	20120601	18	228	4.24	-0.00526406350361102	-0.0101607779633279
5	C	26	50	20120601	18	230	4.28	-0.003720283937294	-0.00966818333792284
5	C	26	50	20120601	18	232	4.32	-0.0025175801553094	-0.00996030329136654
5	C	26	50	20120601	18	234	4.36	-0.001699343058178	-0.00986713348766384
5	C	26	50	20120601	18	236	4.4	-0.0013759873697821	-0.00916080876657734
5	C	26	50	20120601	18	238	4.44	-0.0006217236373582	-0.0078639112902709
5	C	26	50	20120601	18	240	4.48	-0.000234575603590800	-0.00686935853146421
5	C	26	50	20120601	18	242	4.52	4.46750064354001e-05	-0.00666308134125647
5	C	26	50	20120601	18	244	4.56	0.0007165325145798	-0.00591344208718155
5	C	26	50	20120601	18	246	4.6	0.0014929428313905	-0.00501894493791275
5	C	26	50	20120601	18	248	4.64	0.0020771898093458	-0.00415397656782631
5	C	26	50	20120601	18	250	4.68	0.0022089096605453	-0.00315477811746722
5	C	26	50	20120601	18	252	4.72	0.0022638518574435	-0.00240842690992482
5	C	26	50	20120601	18	254	4.76	0.0026747728211944	-0.000179958675811979
5	C	26	50	20120601	18	256	4.8	0.0024330130127067	0.000140007142674930
5	C	26	50	20120601	18	258	4.84	0.0022338917431246	0.000797757870534658
5	C	26	50	20120601	18	260	4.88	0.0023315431896064	0.00134725055019472
5	C	26	50	20120601	18	262	4.92	0.00224973093502320	0.00260385001104134
5	C	26	50	20120601	18	264	4.96	0.0019905055890402	0.00388229907142662
5	C	26	50	20120601	18	266	5	0.0016196987929859	0.00634246498453085
5	C	26	50	20120601	18	268	5.04	0.0007291402284884	0.00685882264042452
5	C	26	50	20120601	18	270	5.08	0.000494317137524099	0.00667362430336395
5	C	26	50	20120601	18	272	5.12	-0.000311452252841401	0.00804069505663534
5	C	26	50	20120601	18	274	5.16	-0.0006471299840063	0.0087394014092614
5	C	26	50	20120601	18	276	5.2	-0.0009728870070311	0.00981200461457545
5	C	26	50	20120601	18	278	5.24	-0.0018767108947437	0.009883846663544
5	C	26	50	20120601	18	280	5.28	-0.0018531925232015	0.0098814000740811
5	C	26	50	20120601	18	282	5.32	-0.002913902192456	0.0105476855807897
5	C	26	50	20120601	18	284	5.36	-0.0034374440532465	0.0107786266555253
5	C	26	50	20120601	18	286	5.4	-0.00406883659802	0.0117169035433338
5	C	26	50	20120601	18	288	5.44	-0.004638428858646	0.0120019560352103
5	C	26	50	20120601	18	290	5.48	-0.00446718244548503	0.0128036885529620
5	C	26	50	20120601	18	292	5.52	-0.00450620766873871	0.0133931256946913
5	C	26	50	20120601	18	294	5.56	-0.00446932497903202	0.0133286658405184
5	C	26	50	20120601	18	296	5.6	-0.0041495783636473	0.0142283955799679
5	C	26	50	20120601	18	298	5.64	-0.0037186321358531	0.0137236274042179
5	C	26	50	20120601	18	300	5.68	-0.003195024514132	0.0137467547457102
5	C	26	50	20120601	18	302	5.72	-0.0026846404963258	0.0139379620761973
5	C	26	50	20120601	18	304	5.76	-0.0023085240354516	0.0136739927508193
5	C	26	50	20120601	18	306	5.8	-0.0019157566240941	0.0143363700783483
5	C	26	50	20120601	18	308	5.84	-0.0018542327479873	0.0138268233456817
5	C	26	50	20120601	18	310	5.88	-0.0010031568341201	0.0142051232815855
5	C	26	50	20120601	18	312	5.92	-0.000150960226715501	0.0130419411118150
5	C	26	50	20120601	18	314	5.96	0.0009564538454364	0.0129250422187493
5	C	26	50	20120601	18	316	6	0.0013502981804217	0.0136167482142416
5	C	26	50	20120601	18	318	6.04	0.0022358999263832	0.0133751793245848
5	C	26	50	20120601	18	320	6.08	0.0034022513487469	0.0123964940419479
5	C	26	50	20120601	18	322	6.12	0.0037411959132409	0.0130131335815495
5	C	26	50	20120601	18	324	6.16	0.0048892827674466	0.0124816438405384
5	C	26	50	20120601	18	326	6.2	0.0065858157832763	0.0127333314282340
5	C	26	50	20120601	18	328	6.24	0.0072096395277746	0.0116387159888216
5	C	26	50	20120601	18	330	6.28	0.008138431355931	0.0117438556961162
5	C	26	50	20120601	18	332	6.32	0.0084989143929799	0.0107274604088386
5	C	26	50	20120601	18	334	6.36	0.0093425988489526	0.0112323700059449
5	C	26	50	20120601	18	336	6.4	0.0104456642144002	0.00964818918657796
5	C	26	50	20120601	18	338	6.44	0.0114630494511714	0.0104046520210913
5	C	26	50	20120601	18	340	6.48	0.0118439678741966	0.00963086507043889
5	C	26	50	20120601	18	342	6.52	0.0132136337093549	0.0102409568012466
5	C	26	50	20120601	18	344	6.56	0.014316720288006	0.010170246123128
5	C	26	50	20120601	18	346	6.6	0.014772662740515	0.0104595942179895
5	C	26	50	20120601	18	348	6.64	0.0146902140898287	0.0105041419452043
5	C	26	50	20120601	18	350	6.68	0.0155930480280477	0.0105085260072476
5	C	26	50	20120601	18	352	6.72	0.0168782146028542	0.0104016821726103
5	C	26	50	20120601	18	354	6.76	0.0180781748105278	0.0115675598334308
5	C	26	50	20120601	18	356	6.8	0.0185643814332717	0.0124391396519213
5	C	26	50	20120601	18	358	6.84	0.0178492843454577	0.0114276234014339
5	C	26	50	20120601	18	360	6.88	0.0180915391286922	0.0109879444048921
5	C	26	50	20120601	18	362	6.92	0.0174151914924873	0.0115561047035755
5	C	26	50	20120601	18	364	6.96	0.017682619277132	0.0115483265289825
5	C	26	50	20120601	18	366	7	0.0176887003954502	0.0116184715216762
5	C	26	50	20120601	18	368	7.04	0.0177558048289848	0.0116480992958079
5	C	26	50	20120601	18	370	7.08	0.0173492891404807	0.0118948088517639
5	C	26	50	20120601	18	372	7.12	0.0175030141547107	0.0103654783054136
5	C	26	50	20120601	18	374	7.16	0.0175710378270608	0.00992254661767834
5	C	26	50	20120601	18	376	7.2	0.0181728564085287	0.00996476089251518
5	C	26	50	20120601	18	378	7.24	0.0185136111663825	0.00730398878558832
5	C	26	50	20120601	18	380	7.28	0.0193110861942047	0.0064795022787248
5	C	26	50	20120601	18	382	7.32	0.0198831355801846	0.00541205388184559
5	C	26	50	20120601	18	384	7.36	0.0206901565495528	0.00439063813642162
5	C	26	50	20120601	18	386	7.4	0.0222320028859301	0.0026833288132467
5	C	26	50	20120601	18	388	7.44	0.0226422662403745	0.00299219305526899
5	C	26	50	20120601	18	390	7.48	0.0235417060660438	0.00232581562467879
5	C	26	50	20120601	18	392	7.52	0.0249103819517085	0.00175588755904243
5	C	26	50	20120601	18	394	7.56	0.025808195431781	0.00133749247661435
5	C	26	50	20120601	18	396	7.6	0.0265267573428228	0.00140367767133341
5	C	26	50	20120601	18	398	7.64	0.0278160958476383	0.0016795907373524
5	C	26	50	20120601	18	400	7.68	0.0278145402127197	0.00151257211563614
5	C	26	50	20120601	18	402	7.72	0.0279459206526642	0.00091054140213391
5	C	26	50	20120601	18	404	7.76	0.028719919735351	0.00168991449635772
5	C	26	50	20120601	18	406	7.8	0.0280302784916597	0.00125935717729323
5	C	26	50	20120601	18	408	7.84	0.027690725815334	0.000688156319450742
5	C	26	50	20120601	18	410	7.88	0.0273252930308168	0.00143740666479601
5	C	26	50	20120601	18	412	7.92	0.0266878362675771	0.000855952758626311
5	C	26	50	20120601	18	414	7.96	0.0263340000342713	-0.000102459772593939
5	C	26	50	20120601	18	416	8	0.0264320050341438	-0.00055005836508502
5	C	26	50	20120601	18	418	8.04	0.0261891138548062	-0.001568504262028
5	C	26	50	20120601	18	420	8.08	0.0257165543929392	-0.00114982633688745
5	C	26	50	20120601	18	422	8.12	0.025147899119509	-0.00272808867249582
5	C	26	50	20120601	18	424	8.16	0.0250350448772316	-0.00287502546162639
5	C	26	50	20120601	18	426	8.2	0.0248659049351718	-0.00261226458173747
5	C	26	50	20120601	18	428	8.24	0.0246117000473353	-0.00331859354546472
5	C	26	50	20120601	18	430	8.28	0.0238129522273069	-0.00450625009514563
5	C	26	50	20120601	18	432	8.32	0.0232891982344821	-0.00475904076941983
5	C	26	50	20120601	18	434	8.36	0.0226173760816767	-0.00559180042562322
5	C	26	50	20120601	18	436	8.4	0.0211953843447106	-0.00517503168879187
5	C	26	50	20120601	18	438	8.44	0.0205769487538848	-0.00527643080121402
5	C	26	50	20120601	18	440	8.48	0.0195694630120502	-0.00504506546240979
5	C	26	50	20120601	18	442	8.52	0.0187792004733961	-0.00550892751086816
5	C	26	50	20120601	18	444	8.56	0.0179572595509449	-0.00439905270711776
5	C	26	50	20120601	18	446	8.6	0.0173724822429036	-0.00382841753470021
5	C	26	50	20120601	18	448	8.64	0.0168396065726014	-0.00383379154623723
5	C	26	50	20120601	18	450	8.68	0.0158680418552511	-0.00285459007565009
5	C	26	50	20120601	18	452	8.72	0.0153809159936917	-0.00242544697014798
5	C	26	50	20120601	18	454	8.76	0.0152758399260074	-0.00250633998591573
5	C	26	50	20120601	18	456	8.8	0.0147244380580381	-0.00216721157365865
5	C	26	50	20120601	18	458	8.84	0.0142539292058366	-0.0017549683202269
5	C	26	50	20120601	18	460	8.88	0.0132453828038302	-0.00155987755929753
5	C	26	50	20120601	18	462	8.92	0.0127347809971354	-0.00156206959031921
5	C	26	50	20120601	18	464	8.96	0.0123955111635221	-0.00188663160288383
5	C	26	50	20120601	18	466	9	0.0115213857606193	-0.00139561665402789
5	C	26	50	20120601	18	468	9.04	0.01120000572857	-0.00231393623075486
5	C	26	50	20120601	18	470	9.08	0.0100189252719541	-0.00219436447405622
5	C	26	50	20120601	18	472	9.12	0.0094857667589395	-0.00182907311089525
5	C	26	50	20120601	18	474	9.16	0.0087647299741635	-0.00275319096322795
5	C	26	50	20120601	18	476	9.2	0.0081844781495219	-0.00235862537932585
5	C	26	50	20120601	18	478	9.24	0.0079388999644158	-0.00279908219332696
5	C	26	50	20120601	18	480	9.28	0.0066308231298988	-0.00290125912320841
5	C	26	50	20120601	18	482	9.32	0.0049685565086854	-0.00206192337393998
5	C	26	50	20120601	18	484	9.36	0.004850893940296	-0.00140671823049252
5	C	26	50	20120601	18	486	9.4	0.0044194880930941	-0.00087575174849954
5	C	26	50	20120601	18	488	9.44	0.0034248716946771	-0.00104545737598432
5	C	26	50	20120601	18	490	9.48	0.0022407860342412	-0.00227932335381578
5	C	26	50	20120601	18	492	9.52	0.0010726032053141	-0.00198393656704291
5	C	26	50	20120601	18	494	9.56	0.000810210020951399	-0.00055577885894482
5	C	26	50	20120601	18	496	9.6	-0.000672020142704	-0.00078063174429433
5	C	26	50	20120601	18	498	9.64	-0.0011299707784717	0.000118214111678760
5	C	26	50	20120601	18	500	9.68	-0.001348028367654	0.00043801022453819
5	C	26	50	20120601	18	502	9.72	-0.0022252508982584	0.000148605561134160
5	C	26	50	20120601	18	504	9.76	-0.0025484411236675	0.00132029563969589
5	C	26	50	20120601	18	506	9.8	-0.0031891435070328	0.00128623430604614
5	C	26	50	20120601	18	508	9.84	-0.0042456034645324	0.00151129225236219
5	C	26	50	20120601	18	510	9.88	-0.00490792917326641	0.00228012238447851
5	C	26	50	20120601	18	512	9.92	-0.00554212617424482	0.00315455184329723
5	C	26	50	20120601	18	514	9.96	-0.00604893788859246	0.00360719917820599
5	C	26	50	20120601	18	516	10	-0.00724918801004632	0.00299609628470114
5	C	26	50	20120601	18	518	10.04	-0.00806668830191171	0.00373403292154742
5	C	26	50	20120601	18	520	10.08	-0.00864026503853899	0.00425631613226743
5	C	26	50	20120601	18	522	10.12	-0.00962061202211165	0.00402465380861509
5	C	26	50	20120601	18	524	10.16	-0.00991096420860247	0.00353314388501232
5	C	26	50	20120601	18	526	10.2	-0.0101841549135139	0.00347260847347494
5	C	26	50	20120601	18	528	10.24	-0.0105782113805335	0.00274745632723251
5	C	26	50	20120601	18	530	10.28	-0.0110305207184009	0.00331484022267016
5	C	26	50	20120601	18	532	10.32	-0.0113582491551317	0.0022804122982588
5	C	26	50	20120601	18	534	10.36	-0.0116707054996024	0.00218657922839535
5	C	26	50	20120601	18	536	10.4	-0.0119277529566993	0.00226376700462967
5	C	26	50	20120601	18	538	10.44	-0.0118230940820159	0.0023282056455992
5	C	26	50	20120601	18	540	10.48	-0.0116537985764642	0.00258553594540861
5	C	26	50	20120601	18	542	10.52	-0.0115321762101001	0.00238838043267817
5	C	26	50	20120601	18	544	10.56	-0.0120055424808044	0.0026060427491698
5	C	26	50	20120601	18	546	10.6	-0.0119051651376811	0.00259522755095155
5	C	26	50	20120601	18	548	10.64	-0.0117126298606589	0.00252745419440194
5	C	26	50	20120601	18	550	10.68	-0.0117085944022587	0.00262324807136963
5	C	26	50	20120601	18	552	10.72	-0.0122838462748506	0.00244637874508466
5	C	26	50	20120601	18	554	10.76	-0.0121828007158190	0.00266869311708971
5	C	26	50	20120601	18	556	10.8	-0.0124276908860270	0.00295880983702239
5	C	26	50	20120601	18	558	10.84	-0.0127790501242783	0.00231136660471202
5	C	26	50	20120601	18	560	10.88	-0.0127808794095212	0.00272795644352773
5	C	26	50	20120601	18	562	10.92	-0.0129553349702401	0.00279737836296913
5	C	26	50	20120601	18	564	10.96	-0.0130485157906664	0.00239008314580727
5	C	26	50	20120601	18	566	11	-0.0137784571711378	0.00231407835921787
5	C	26	50	20120601	18	568	11.04	-0.0136693817074991	0.00173937732280851
5	C	26	50	20120601	18	570	11.08	-0.0139022022720590	0.00212834686364429
5	C	26	50	20120601	18	572	11.12	-0.0141380882152261	0.00114326431524735
5	C	26	50	20120601	18	574	11.16	-0.0143100614634474	0.00193116872349686
5	C	26	50	20120601	18	576	11.2	-0.0144822299438511	0.00202850126482041
5	C	26	50	20120601	18	578	11.24	-0.0146766760355280	0.00115836415629552
5	C	26	50	20120601	18	580	11.28	-0.0147932381336339	0.00140304127523034
5	C	26	50	20120601	18	582	11.32	-0.0147933328859426	0.00262109493122092
5	C	26	50	20120601	18	584	11.36	-0.0144623171097861	0.00180433073751474
5	C	26	50	20120601	18	586	11.4	-0.0143154050693929	0.00317667721448056
5	C	26	50	20120601	18	588	11.44	-0.0146431900746661	0.00226684716176852
5	C	26	50	20120601	18	590	11.48	-0.0145494729703148	0.00276559220195639
5	C	26	50	20120601	18	592	11.52	-0.0145295551865023	0.00241839852975311
5	C	26	50	20120601	18	594	11.56	-0.0144149296417381	0.00282676613091718
5	C	26	50	20120601	18	596	11.6	-0.0146960413568124	0.00273548430232025
5	C	26	50	20120601	18	598	11.64	-0.0146709616934972	0.00297931451946324
5	C	26	50	20120601	18	600	11.68	-0.0146529849177991	0.00401739182197231
5	C	26	50	20120601	18	602	11.72	-0.0147652876167872	0.00394161825930036
5	C	26	50	20120601	18	604	11.76	-0.0136621161853224	0.00517929554268242
5	C	26	50	20120601	18	606	11.8	-0.0133483799775778	0.00498916160028917
5	C	26	50	20120601	18	608	11.84	-0.0129460008637435	0.00514671206220534
5	C	26	50	20120601	18	610	11.88	-0.0128578175770618	0.00614084055694332
5	C	26	50	20120601	18	612	11.92	-0.0124672400754056	0.00620254269466966
5	C	26	50	20120601	18	614	11.96	-0.0115628999997427	0.00694662408944445
5	C	26	50	20120601	18	616	12	-0.0114552783476461	0.00757522787578367
5	C	26	50	20120601	18	618	12.04	-0.0106100099724835	0.00783559166368437
5	C	26	50	20120601	18	620	12.08	-0.0105191467511010	0.00734710815710507
5	C	26	50	20120601	18	622	12.12	-0.00999230270164235	0.007383531227404
5	C	26	50	20120601	18	624	12.16	-0.00915595094299053	0.00823682526453305
5	C	26	50	20120601	18	626	12.2	-0.00861742619661345	0.00773511249718454
5	C	26	50	20120601	18	628	12.24	-0.008042286259025	0.00780625401546497
5	C	26	50	20120601	18	630	12.28	-0.00753917037969058	0.00777574002440439
5	C	26	50	20120601	18	632	12.32	-0.00742016925816435	0.00816304150034336
5	C	26	50	20120601	18	634	12.36	-0.00763522447195374	0.00791256589367077
5	C	26	50	20120601	18	636	12.4	-0.00652669458530115	0.00742508789293433
5	C	26	50	20120601	18	638	12.44	-0.00577238842647041	0.00707756612318458
5	C	26	50	20120601	18	640	12.48	-0.00508260576142293	0.00827392008627409
5	C	26	50	20120601	18	642	12.52	-0.00488728872632358	0.00789150259687279
5	C	26	50	20120601	18	644	12.56	-0.0045587598447165	0.00874780183782188
5	C	26	50	20120601	18	646	12.6	-0.0040612607266771	0.00860710880156919
5	C	26	50	20120601	18	648	12.64	-0.0036952551856671	0.00872462287753459
5	C	26	50	20120601	18	650	12.68	-0.0037884306462241	0.00937231147589803
5	C	26	50	20120601	18	652	12.72	-0.0039677599970008	0.0099801475360738
5	C	26	50	20120601	18	654	12.76	-0.0042971020514062	0.0098453446993084
5	C	26	50	20120601	18	656	12.8	-0.00445266554326727	0.00976940143100896
5	C	26	50	20120601	18	658	12.84	-0.00459125847237983	0.0097016606013713
5	C	26	50	20120601	18	660	12.88	-0.00477866156838414	0.00960325113641999
5	C	26	50	20120601	18	662	12.92	-0.00515920098217462	0.0100372478228682
5	C	26	50	20120601	18	664	12.96	-0.00571970897127201	0.0116841546705806
5	C	26	50	20120601	18	666	13	-0.00605359842938726	0.0108821477953978
5	C	26	50	20120601	18	668	13.04	-0.00703970762611981	0.0110440533279793
5	C	26	50	20120601	18	670	13.08	-0.00726881022322425	0.0108920253700242
5	C	26	50	20120601	18	672	13.12	-0.00766359501022851	0.0107471462616268
5	C	26	50	20120601	18	674	13.16	-0.00833970223012784	0.0112357287631555
5	C	26	50	20120601	18	676	13.2	-0.009466950647492	0.0119071761493669
5	C	26	50	20120601	18	678	13.24	-0.0104521483835836	0.0126471492537430
5	C	26	50	20120601	18	680	13.28	-0.0111460746943688	0.0121464186577135
5	C	26	50	20120601	18	682	13.32	-0.0121904431259101	0.0123416791242704
5	C	26	50	20120601	18	684	13.36	-0.0127206388615116	0.0128685231737290
5	C	26	50	20120601	18	686	13.4	-0.0136056537088447	0.0119938603696725
5	C	26	50	20120601	18	688	13.44	-0.0145014802188621	0.0121501521815182
5	C	26	50	20120601	18	690	13.48	-0.0151803663684115	0.0120035335904391
5	C	26	50	20120601	18	692	13.52	-0.0153521296766295	0.0121918290552013
5	C	26	50	20120601	18	694	13.56	-0.015776973572902	0.0109394722350418
5	C	26	50	20120601	18	696	13.6	-0.0161579273512663	0.0107087079370015
5	C	26	50	20120601	18	698	13.64	-0.0161316512632774	0.0112224068713979
5	C	26	50	20120601	18	700	13.68	-0.0161514431820828	0.0110517042233517
5	C	26	50	20120601	18	702	13.72	-0.0163790325706755	0.00892431690360948
5	C	26	50	20120601	18	704	13.76	-0.0169207612178781	0.00981716649407811
5	C	26	50	20120601	18	706	13.8	-0.0177567947784784	0.0095752157667595
5	C	26	50	20120601	18	708	13.84	-0.0181672419806860	0.00808251335167471
5	C	26	50	20120601	18	710	13.88	-0.0188695545778961	0.00829327359887517
5	C	26	50	20120601	18	712	13.92	-0.0200516115489768	0.00800809672691586
5	C	26	50	20120601	18	714	13.96	-0.0209562075972945	0.00771671782137875
5	C	26	50	20120601	18	716	14	-0.0217038952366533	0.00743497112441497
5	C	26	50	20120601	18	718	14.04	-0.0223084764843153	0.00764470818810306
5	C	26	50	20120601	18	720	14.08	-0.0223827297674077	0.0045435429067854
5	C	26	50	20120601	18	722	14.12	-0.0227010126717554	0.00515043851494219
5	C	26	50	20120601	18	724	14.16	-0.0229693384820122	0.00550757693691609
5	C	26	50	20120601	18	726	14.2	-0.0239981010668927	0.00478285612581018
5	C	26	50	20120601	18	728	14.24	-0.0242611801448332	0.00489410523569426
5	C	26	50	20120601	18	730	14.28	-0.0248345235362227	0.00481549617482975
5	C	26	50	20120601	18	732	14.32	-0.0254945652900534	0.00463186054375561
5	C	26	50	20120601	18	734	14.36	-0.0260218194614452	0.00536580202728818
5	C	26	50	20120601	18	736	14.4	-0.0266254411652051	0.00456786738005822
5	C	26	50	20120601	18	738	14.44	-0.0277963958527144	0.00471085851334977
5	C	26	50	20120601	18	740	14.48	-0.0280995042455378	0.00519179011950599
5	C	26	50	20120601	18	742	14.52	-0.0286604096286462	0.00480398447643204
5	C	26	50	20120601	18	744	14.56	-0.0291848212307776	0.00533556614132465
5	C	26	50	20120601	18	746	14.6	-0.0299649650713929	0.00582764882142018
5	C	26	50	20120601	18	748	14.64	-0.0301499795606904	0.00495179100690346
5	C	26	50	20120601	18	750	14.68	-0.030476196203123	0.00522081685287369
5	C	26	50	20120601	18	752	14.72	-0.0298852175686107	0.00473331622472025
5	C	26	50	20120601	18	754	14.76	-0.0301396911570241	0.00475433143825712
5	C	26	50	20120601	18	756	14.8	-0.0302118867593833	0.00438401961694972
5	C	26	50	20120601	18	758	14.84	-0.0302896755763816	0.00442106494121608
5	C	26	50	20120601	18	760	14.88	-0.0303673724694984	0.00445806076800776
5	C	26	50	20120601	18	762	14.92	-0.0301177567046717	0.00436501258667143
5	C	26	50	20120601	18	764	14.96	-0.029787523695722	0.00439585658446678
5	C	26	50	20120601	18	766	15	-0.0298248589337686	0.00445115233475557
5	C	26	50	20120601	18	768	15.04	-0.0297483075536374	0.00449418685345858
5	C	26	50	20120601	18	770	15.08	-0.0294272103643005	0.00406801359643745
5	C	26	50	20120601	18	772	15.12	-0.0294201180832852	0.00430463273862591
5	C	26	50	20120601	18	774	15.16	-0.0292810018951546	0.00382234348744981
5	C	26	50	20120601	18	776	15.2	-0.0297297884270381	0.00387249150037156
5	C	26	50	20120601	18	778	15.24	-0.0296875953654047	0.00197678771748511
5	C	26	50	20120601	18	780	15.28	-0.0293271123283558	0.00155492781182922
5	C	26	50	20120601	18	782	15.32	-0.0296929693769417	0.00138508076298821
5	C	26	50	20120601	18	784	15.36	-0.0293448607085636	0.000654851590056859
5	C	26	50	20120601	18	786	15.4	-0.0293943016147041	-0.000113405785566700
5	C	26	50	20120601	18	788	15.44	-0.0289660565348141	-0.00065705069214635
5	C	26	50	20120601	18	790	15.48	-0.0283837399583714	-0.00165684311220164
5	C	26	50	20120601	18	792	15.52	-0.0278895006025932	-0.00161127715122198
5	C	26	50	20120601	18	794	15.56	-0.0273648627262919	-0.00142583839785581
5	C	26	50	20120601	18	796	15.6	-0.026776875153464	-0.00263494856727793
5	C	26	50	20120601	18	798	15.64	-0.0264353991466934	-0.00289652150777446
5	C	26	50	20120601	18	800	15.68	-0.0252429908394429	-0.00449891032675692
5	C	26	50	20120601	18	802	15.72	-0.0249116547439145	-0.00484495424333399
5	C	26	50	20120601	18	804	15.76	-0.0243964708852776	-0.00590531743026571
5	C	26	50	20120601	18	806	15.8	-0.0237761756036173	-0.00613769393176705
5	C	26	50	20120601	18	808	15.84	-0.0235450570450797	-0.00663680596037435
5	C	26	50	20120601	18	810	15.88	-0.0230135524548263	-0.00806492194917236
5	C	26	50	20120601	18	812	15.92	-0.022651451557462	-0.00852432073962788
5	C	26	50	20120601	18	814	15.96	-0.0219842255987344	-0.00996469725290484
5	C	26	50	20120601	18	816	16	-0.0217394252310876	-0.0106231550875458
5	C	26	50	20120601	18	818	16.04	-0.0211483546726938	-0.0118586827663130
5	C	26	50	20120601	18	820	16.08	-0.0205607277243243	-0.0125506786755856
5	C	26	50	20120601	18	822	16.12	-0.0199478358506631	-0.0137431152671073
5	C	26	50	20120601	18	824	16.16	-0.0189190379104435	-0.0151260322833451
5	C	26	50	20120601	18	826	16.2	-0.0184995114571655	-0.0155058193355204
5	C	26	50	20120601	18	828	16.24	-0.0177116813658387	-0.0168594762731527
5	C	26	50	20120601	18	830	16.28	-0.0173010644580037	-0.0169053675032517
5	C	26	50	20120601	18	832	16.32	-0.0168413743395543	-0.0164181002203361
5	C	26	50	20120601	18	834	16.36	-0.0167602691917522	-0.0157609858885794
5	C	26	50	20120601	18	836	16.4	-0.0160954473960806	-0.0162863662270010
5	C	26	50	20120601	18	838	16.44	-0.0149719254314533	-0.0168447684521040
5	C	26	50	20120601	18	840	16.48	-0.0139125380518796	-0.0177293590353684
5	C	26	50	20120601	18	842	16.52	-0.0129069614983542	-0.0176437284041667
5	C	26	50	20120601	18	844	16.56	-0.0116471800569923	-0.0182536787136182
5	C	26	50	20120601	18	846	16.6	-0.0109661655160315	-0.0188358397265691
5	C	26	50	20120601	18	848	16.64	-0.00979265110197434	-0.0192127276409415
5	C	26	50	20120601	18	850	16.68	-0.0091572449484001	-0.0198025961178073
5	C	26	50	20120601	18	852	16.72	-0.00892877874739873	-0.0200024952048488
5	C	26	50	20120601	18	854	16.76	-0.00855394144269174	-0.0204054753594470
5	C	26	50	20120601	18	856	16.8	-0.00832102046896889	-0.0210636503513754
5	C	26	50	20120601	18	858	16.84	-0.00819543830463016	-0.0225835056668578
5	C	26	50	20120601	18	860	16.88	-0.00787914944140542	-0.0236976938219734
5	C	26	50	20120601	18	862	16.92	-0.00836677027771166	-0.0227983954176604
5	C	26	50	20120601	18	864	16.96	-0.00788572553447045	-0.0239922037963376
5	C	26	50	20120601	18	866	17	-0.0075360612311737	-0.0244427015266316
5	C	26	50	20120601	18	868	17.04	-0.00743176298094869	-0.0239476560691229
5	C	26	50	20120601	18	870	17.08	-0.00694138442819582	-0.0249153316991767
5	C	26	50	20120601	18	872	17.12	-0.00691310015694836	-0.0253371916048326
5	C	26	50	20120601	18	874	17.16	-0.0067051400526014	-0.0269967005095993
5	C	26	50	20120601	18	876	17.2	-0.00685094547088206	-0.0279365868431524
5	C	26	50	20120601	18	878	17.24	-0.00737498230641941	-0.0287047169395554
5	C	26	50	20120601	18	880	17.28	-0.00760252926860524	-0.0278667954038493
5	C	26	50	20120601	18	882	17.32	-0.0079985090660697	-0.0292510276387001
5	C	26	50	20120601	18	884	17.36	-0.00866410867920061	-0.0303137384201454
5	C	26	50	20120601	18	886	17.4	-0.00923446100890567	-0.0298659984062981
5	C	26	50	20120601	18	888	17.44	-0.00918729698660053	-0.0303378507613838
5	C	26	50	20120601	18	890	17.48	-0.00970673762806017	-0.0303377093400276
5	C	26	50	20120601	18	892	17.52	-0.00994927525400716	-0.0320392910982749
5	C	26	50	20120601	18	894	17.56	-0.0100344109104620	-0.0325865917469133
5	C	26	50	20120601	18	896	17.6	-0.0102278753257947	-0.0320689895830847
5	C	26	50	20120601	18	898	17.64	-0.0107023439759708	-0.0328899405560423
5	C	26	50	20120601	18	900	17.68	-0.0108958083913035	-0.0333255183332532
5	C	26	50	20120601	18	902	17.72	-0.0115561754142536	-0.0334295337407658
5	C	26	50	20120601	18	904	17.76	-0.011936033177107	-0.0339069722394229
5	C	26	50	20120601	18	906	17.8	-0.0121146483500347	-0.0341772284511924
5	C	26	50	20120601	18	908	17.84	-0.0125168506871736	-0.0339038609695857
5	C	26	50	20120601	18	910	17.88	-0.0126852835224523	-0.0342132908970329
5	C	26	50	20120601	18	912	17.92	-0.0124826267189642	-0.0347067100089449
5	C	26	50	20120601	18	914	17.96	-0.0126050976134657	-0.0342709908103778
5	C	26	50	20120601	18	916	18	-0.0129104970322602	-0.0353013161012447
5	C	26	50	20120601	18	918	18.04	-0.0127193660693054	-0.0352852647773118
5	C	26	50	20120601	18	920	18.08	-0.012927679727043	-0.0350637989334441
5	C	26	50	20120601	18	922	18.12	-0.0129862281685253	-0.0352719711698254
5	C	26	50	20120601	18	924	18.16	-0.0129116284031101	-0.0362817903640380
5	C	26	50	20120601	18	926	18.2	-0.0127234672886363	-0.0365830885635015
5	C	26	50	20120601	18	928	18.24	-0.0123713988222836	-0.0374828819425614
5	C	26	50	20120601	18	930	18.28	-0.0118974958575323	-0.0380806700153765
5	C	26	50	20120601	18	932	18.32	-0.0120968999698269	-0.0376644669639701
5	C	26	50	20120601	18	934	18.36	-0.0114319367527991	-0.0388589117387505
5	C	26	50	20120601	18	936	18.4	-0.0112616654398894	-0.0379675329303867
5	C	26	50	20120601	18	938	18.44	-0.0110744235642312	-0.0381479865809455
5	C	26	50	20120601	18	940	18.48	-0.0111251231204423	-0.0381158132224015
5	C	26	50	20120601	18	942	18.52	-0.0108291989325157	-0.0388084243145737
5	C	26	50	20120601	18	944	18.56	-0.0113740247074199	-0.0382477593477709
5	C	26	50	20120601	18	946	18.6	-0.0116292195447502	-0.0383398953613595
5	C	26	50	20120601	18	948	18.64	-0.0119493267845933	-0.0373210252003478
5	C	26	50	20120601	18	950	18.68	-0.0117031122033841	-0.0389610886686319
5	C	26	50	20120601	18	952	18.72	-0.0117836516657613	-0.0387887667460567
5	C	26	50	20120601	18	954	18.76	-0.0119760554209222	-0.0394637001686993
5	C	26	50	20120601	18	956	18.8	-0.0121233457634433	-0.0404531546876136
5	C	26	50	20120601	18	958	18.84	-0.0118172392378677	-0.0406254766101888
5	C	26	50	20120601	18	960	18.88	-0.0118397959441875	-0.0405607763397102
5	C	26	50	20120601	18	962	18.92	-0.0119537815573148	-0.0414022334093222
5	C	26	50	20120601	18	964	18.96	-0.0121198809402155	-0.0410938641420468
5	C	26	50	20120601	18	966	19	-0.0119816415644935	-0.0418431851980702
5	C	26	50	20120601	18	968	19.04	-0.0115660041985121	-0.0421323918715754
5	C	26	50	20120601	18	970	19.08	-0.0105761254155290	-0.0429457768019743
5	C	26	50	20120601	18	972	19.12	-0.0102835246294740	-0.0432040121984637
5	C	26	50	20120601	18	974	19.16	-0.0100502501023606	-0.0437950827568575
5	C	26	50	20120601	18	976	19.2	-0.0095863173432241	-0.0433957795575214
5	C	26	50	20120601	18	978	19.24	-0.0093857818600796	-0.043791193669561
5	C	26	50	20120601	18	980	19.28	-0.00882865242718271	-0.0428663687104471
5	C	26	50	20120601	18	982	19.32	-0.00882688466022975	-0.0438200436262334
5	C	26	50	20120601	18	984	19.36	-0.00876663916247266	-0.0431645556400735
5	C	26	50	20120601	18	986	19.4	-0.00801767165983987	-0.0437097349683683
5	C	26	50	20120601	18	988	19.44	-0.00812889955652051	-0.0441670209237616
5	C	26	50	20120601	18	990	19.48	-0.0082403395852355	-0.0446248018539018
5	C	26	50	20120601	18	992	19.52	-0.00798542759061776	-0.0448060333219199
5	C	26	50	20120601	18	994	19.56	-0.0077649516962438	-0.0453514954929272
5	C	26	50	20120601	18	996	19.6	-0.00793345524220055	-0.0461958517003421
5	C	26	50	20120601	18	998	19.64	-0.00789414010516658	-0.0457664964628056
5	C	26	50	20120601	18	1000	19.68	-0.00816354778879865	-0.0463976599756927
5	C	26	50	20120601	18	1002	19.72	-0.00799469068945131	-0.045809629976458
5	C	26	50	20120601	18	1004	19.76	-0.00820519637821054	-0.0462891190847806
5	C	26	50	20120601	18	1006	19.8	-0.00870837356370289	-0.0465095949791545
5	C	26	50	20120601	18	1008	19.84	-0.00910407051845488	-0.0477406678852003
5	C	26	50	20120601	18	1010	19.88	-0.00918757982931301	-0.0480631792880995
5	C	26	50	20120601	18	1012	19.92	-0.00951942504172385	-0.0493445274862876
5	C	26	50	20120601	18	1014	19.96	-0.0096313600451857	-0.0494188444089904
5	C	26	50	20120601	18	1016	20	-0.00983217837104266	-0.0495639427204898
5	C	26	50	20120601	18	1018	20.04	-0.0101251327104883	-0.0498700492460655
5	C	26	50	20120601	18	1020	20.08	-0.0102996466640851	-0.0509239211927459
5	C	26	50	20120601	18	1022	20.12	-0.0103795497303592	-0.0507468616547368
5	C	26	50	20120601	18	1024	20.16	-0.0105604276449867	-0.0517991779664986
5	C	26	50	20120601	18	1026	20.2	-0.0107112535214138	-0.051473413872406
5	C	26	50	20120601	18	1028	20.24	-0.0111035563636161	-0.0536899107887133
5	C	26	50	20120601	18	1030	20.28	-0.0112306941628734	-0.0534552927587156
5	C	26	50	20120601	18	1032	20.32	-0.0113291941374927	-0.0536085227981988
5	C	26	50	20120601	18	1034	20.36	-0.0114061980659639	-0.054391643558363
5	C	26	50	20120601	18	1036	20.4	-0.0113595997290837	-0.0538715665208002
5	C	26	50	20120601	18	1038	20.44	-0.0118062790827593	-0.0542082200593231
5	C	26	50	20120601	18	1040	20.48	-0.0121159211422409	-0.0538526160590643
5	C	26	50	20120601	18	1042	20.52	-0.0126794852468465	-0.0544184429053698
5	C	26	50	20120601	18	1044	20.56	-0.0129520749109940	-0.0542949113506965
5	C	26	50	20120601	18	1046	20.6	-0.0130031280205956	-0.054311881913445
5	C	26	50	20120601	18	1048	20.64	-0.0132085425405303	-0.0543795520324046
5	C	26	50	20120601	18	1050	20.68	-0.0141262964318323	-0.0547620260903484
5	C	26	50	20120601	18	1052	20.72	-0.0147298120695750	-0.0556806285097878
5	C	26	50	20120601	18	1054	20.76	-0.0152519397168032	-0.0558253025572186
5	C	26	50	20120601	18	1056	20.8	-0.0158326865161917	-0.0558883057714223
5	C	26	50	20120601	18	1058	20.84	-0.0160030992504577	-0.0560946395301725
5	C	26	50	20120601	18	1060	20.88	-0.0162476167753920	-0.0561865634117268
5	C	26	50	20120601	18	1062	20.92	-0.0163763102095679	-0.0573087418734698
5	C	26	50	20120601	18	1064	20.96	-0.0173536732025240	-0.0565941397604027
5	C	26	50	20120601	18	1066	21	-0.0178176766723386	-0.0574323441388212
5	C	26	50	20120601	18	1068	21.04	-0.0177196716724661	-0.057542369953974
5	C	26	50	20120601	18	1070	21.08	-0.0183412185331291	-0.0588442949594946
5	C	26	50	20120601	18	1072	21.12	-0.0187228440629355	-0.0591321581301156
5	C	26	50	20120601	18	1074	21.16	-0.0190688314109701	-0.0586157580478151
5	C	26	50	20120601	18	1076	21.2	-0.0189256422877798	-0.0597735039806518
5	C	26	50	20120601	18	1078	21.24	-0.0192733266920892	-0.060895187467648
5	C	26	50	20120601	18	1080	21.28	-0.0191726346864482	-0.0616155878563209
5	C	26	50	20120601	18	1082	21.32	-0.0189648867141356	-0.0610988342206297
5	C	26	50	20120601	18	1084	21.36	-0.0192764379619264	-0.0617618175386702
5	C	26	50	20120601	18	1086	21.4	-0.0192635686185088	-0.0608268809525854
5	C	26	50	20120601	18	1088	21.44	-0.0192347186618364	-0.0615619891623069
5	C	26	50	20120601	18	1090	21.48	-0.0190656494304547	-0.0610314469443827
5	C	26	50	20120601	18	1092	21.52	-0.0189438149320563	-0.0618896624447088
5	C	26	50	20120601	18	1094	21.56	-0.0190289505885111	-0.0628059314117703
5	C	26	50	20120601	18	1096	21.6	-0.0189994642357357	-0.0633049366672537
5	C	26	50	20120601	18	1098	21.64	-0.0183640580821614	-0.0632974413353731
5	C	26	50	20120601	18	1100	21.68	-0.0179872408784671	-0.0636746828031361
5	C	26	50	20120601	18	1102	21.72	-0.0176188382454689	-0.0644325598512118
5	C	26	50	20120601	18	1104	21.76	-0.0172008674271096	-0.0636904512843566
5	C	26	50	20120601	18	1106	21.8	-0.0172127468210335	-0.064164495670464
5	C	26	50	20120601	18	1108	21.84	-0.0171065393824993	-0.0635408274894575
5	C	26	50	20120601	18	1110	21.88	-0.0166413338311567	-0.0645481010992577
5	C	26	50	20120601	18	1112	21.92	-0.0162422427638549	-0.0647989825852227
5	C	26	50	20120601	18	1114	21.96	-0.0161060539977984	-0.0657402831323382
5	C	26	50	20120601	18	1116	22	-0.0153343883674896	-0.0666508245344722
5	C	26	50	20120601	18	1118	22.04	-0.0142338473732508	-0.0670340764098753
5	C	26	50	20120601	18	1120	22.08	-0.0140598991050789	-0.0678349455502471
5	C	26	50	20120601	18	1122	22.12	-0.0134165026448773	-0.0674830185052506
5	C	26	50	20120601	18	1124	22.16	-0.0132697779877811	-0.0688558663209243
5	C	26	50	20120601	18	1126	22.2	-0.0127677321731386	-0.068630440679082
5	C	26	50	20120601	18	1128	22.24	-0.0119460033827217	-0.068008257422316
5	C	26	50	20120601	18	1130	22.28	-0.0111008693578476	-0.0681973377756052
5	C	26	50	20120601	18	1132	22.32	-0.0109506091668454	-0.068427218190169
5	C	26	50	20120601	18	1134	22.36	-0.0100529371081291	-0.0686643110939009
5	C	26	50	20120601	18	1136	22.4	-0.00960696486123475	-0.0681585176133181
5	C	26	50	20120601	18	1138	22.44	-0.009108313159142	-0.0680206317909867
5	C	26	50	20120601	18	1140	22.48	-0.00887362441846618	-0.0685767712743899
5	C	26	50	20120601	18	1142	22.52	-0.00855457783879481	-0.0673787909657037
5	C	26	50	20120601	18	1144	22.56	-0.00818659946986533	-0.0670321672215661
5	C	26	50	20120601	18	1146	22.6	-0.00775667854690392	-0.0670525318968642
5	C	26	50	20120601	18	1148	22.64	-0.00732399990749586	-0.0666010442170766
5	C	26	50	20120601	18	1150	22.68	-0.00693756605157742	-0.06542901472726
5	C	26	50	20120601	18	1152	22.72	-0.00607638070277032	-0.064994639031577
5	C	26	50	20120601	18	1154	22.76	-0.00583688363598244	-0.0640635915327887
5	C	26	50	20120601	18	1156	22.8	-0.00534685863662016	-0.0634895622478215
5	C	26	50	20120601	18	1158	22.84	-0.00447167257354556	-0.0621510798217134
5	C	26	50	20120601	18	1160	22.88	-0.0039822132596082	-0.062041761113342
5	C	26	50	20120601	18	1162	22.92	-0.0037302711134715	-0.0608288608515727
5	C	26	50	20120601	18	1164	22.96	-0.0030633279974563	-0.060419021761197
5	C	26	50	20120601	18	1166	23	-0.0027580700000181	-0.0602558922267772
5	C	26	50	20120601	18	1168	23.04	-0.0026851672908778	-0.0594427901390909
5	C	26	50	20120601	18	1170	23.08	-0.0021126936408291	-0.0578848924787806
5	C	26	50	20120601	18	1172	23.12	-0.0015618574582848	-0.0568931045074884
5	C	26	50	20120601	18	1174	23.16	-0.0014965915023813	-0.0573655225479991
5	C	26	50	20120601	18	1176	23.2	-0.0008707312903531	-0.0551053971432926
5	C	26	50	20120601	18	1178	23.24	-0.0004898128673279	-0.0550303731138087
5	C	26	50	20120601	18	1180	23.28	-0.000262195194463900	-0.0534384636173234
5	C	26	50	20120601	18	1182	23.32	0.000238082853225500	-0.0523196085574519
5	C	26	50	20120601	18	1184	23.36	0.0003442195810817	-0.0515923492330016
5	C	26	50	20120601	18	1186	23.4	0.0007768275098116	-0.0510021979134233
5	C	26	50	20120601	18	1188	23.44	0.001489803277282	-0.0497482854583452
5	C	26	50	20120601	18	1190	23.48	0.00170356165723470	-0.0488217634429564
5	C	26	50	20120601	18	1192	23.52	0.0017840304089337	-0.0483949537898322
5	C	26	50	20120601	18	1194	23.56	0.0020576807332529	-0.047356072506913
5	C	26	50	20120601	18	1196	23.6	0.0024644085537914	-0.0470848263456498
5	C	26	50	20120601	18	1198	23.64	0.0028625803822775	-0.0459470208240425
5	C	26	50	20120601	18	1200	23.68	0.0036386300746298	-0.0447520810745154
5	C	26	50	20120601	18	1202	23.72	0.0037662628486339	-0.0440652682579489
5	C	26	50	20120601	18	1204	23.76	0.0039091691291117	-0.0431161188255622
5	C	26	50	20120601	18	1206	23.8	0.0040718036887847	-0.0417139260784693
5	C	26	50	20120601	18	1208	23.84	0.0045227256831473	-0.0411425130885924
5	C	26	50	20120601	18	1210	23.88	0.0046100533706239	-0.0400663672783046
5	C	26	50	20120601	18	1212	23.92	0.0047373325912374	-0.0392584270701209
5	C	26	50	20120601	18	1214	23.96	0.00497364767751	-0.0380665278797528
5	C	26	50	20120601	18	1216	24	0.0049899111334773	-0.0380683663573839
5	C	26	50	20120601	18	1218	24.04	0.0051585561007903	-0.0370514760953595
5	C	26	50	20120601	18	1220	24.08	0.00609518974315	-0.0365433491623989
5	C	26	50	20120601	18	1222	24.12	0.0062296814529316	-0.0353363178869134
5	C	26	50	20120601	18	1224	24.16	0.0066244591688681	-0.0363974730334401
5	C	26	50	20120601	18	1226	24.2	0.0070025491647685	-0.0364239895377346
5	C	26	50	20120601	18	1228	24.24	0.0070387530319653	-0.0363112767168134
5	C	26	50	20120601	18	1230	24.28	0.0078119742971928	-0.0358073217138618
5	C	26	50	20120601	18	1232	24.32	0.008105282190029	-0.0352130691749526
5	C	26	50	20120601	18	1234	24.36	0.0086313908484352	-0.0353712984593787
5	C	26	50	20120601	18	1236	24.4	0.0090919860635645	-0.0348327800769627
5	C	26	50	20120601	18	1238	24.44	0.0097212474592102	-0.0339995890856227
5	C	26	50	20120601	18	1240	24.48	0.0104128403176175	-0.0339712623879684
5	C	26	50	20120601	18	1242	24.52	0.0108662442567821	-0.0345133233753582
5	C	26	50	20120601	18	1244	24.56	0.0106798084828545	-0.0340199466898531
5	C	26	50	20120601	18	1246	24.6	0.0107896999477187	-0.0336499813508685
5	C	26	50	20120601	18	1248	24.64	0.0112219401809224	-0.0328357620344678
5	C	26	50	20120601	18	1250	24.68	0.011601302969029	-0.0325344638350042
5	C	26	50	20120601	18	1252	24.72	0.0113974582261485	-0.0326920637943951
5	C	26	50	20120601	18	1254	24.76	0.0112265293039323	-0.0314985594716337
5	C	26	50	20120601	18	1256	24.8	0.0115408382681697	-0.0309485011065487
5	C	26	50	20120601	18	1258	24.84	0.0113868091980239	-0.0306709121974583
5	C	26	50	20120601	18	1260	24.88	0.011449119447582	-0.0310993340540436
5	C	26	50	20120601	18	1262	24.92	0.011251497244376	-0.0306464180185580
5	C	26	50	20120601	18	1264	24.96	0.0108876483790487	-0.0295693246851834
5	C	26	50	20120601	18	1266	25	0.0108961195182873	-0.0285557719671663
5	C	26	50	20120601	18	1268	25.04	0.0106961921469746	-0.0277470822257944
5	C	26	50	20120601	18	1270	25.08	0.0103881764330897	-0.0269382934894733
5	C	26	50	20120601	18	1272	25.12	0.0101832215325628	-0.0266277675465152
5	C	26	50	20120601	18	1274	25.16	0.0102556151248207	-0.0246792782424132
5	C	26	50	20120601	18	1276	25.2	0.0101652376857969	-0.0234350623426255
5	C	26	50	20120601	18	1278	25.24	0.0098825576078819	-0.0225808561377487
5	C	26	50	20120601	18	1280	25.28	0.0096700868693778	-0.0219783156002572
5	C	26	50	20120601	18	1282	25.32	0.0098583745559654	-0.0215733703959141
5	C	26	50	20120601	18	1284	25.36	0.0096918459592485	-0.0204113867721377
5	C	26	50	20120601	18	1286	25.4	0.0096543339445065	-0.0193808847045755
5	C	26	50	20120601	18	1288	25.44	0.0098642527346374	-0.0185134980292974
5	C	26	50	20120601	18	1290	25.48	0.0097663891561212	-0.0168790914152628
5	C	26	50	20120601	18	1292	25.52	0.0098333380261639	-0.0164608518963266
5	C	26	50	20120601	18	1294	25.56	0.0096379785646577	-0.0154302296206116
5	C	26	50	20120601	18	1296	25.6	0.0092519336174689	-0.0161237245962603
5	C	26	50	20120601	18	1298	25.64	0.0091147690440543	-0.0143521251245399
5	C	26	50	20120601	18	1300	25.68	0.0086735273415261	-0.0132091647944978
5	C	26	50	20120601	18	1302	25.72	0.0082106764557648	-0.0116935309064991
5	C	26	50	20120601	18	1304	25.76	0.0079416576808624	-0.0120718683897729
5	C	26	50	20120601	18	1306	25.8	0.0076008039280592	-0.0110116607663331
5	C	26	50	20120601	18	1308	25.84	0.0071588409766142	-0.0100271064974124
5	C	26	50	20120601	18	1310	25.88	0.0068280917797142	-0.00978410925205764
5	C	26	50	20120601	18	1312	25.92	0.0064001648978757	-0.00918107444692614
5	C	26	50	20120601	18	1314	25.96	0.0062868793204618	-0.00964225656068384
5	C	26	50	20120601	18	1316	26	0.0056954481376096	-0.0083242165916199
5	C	26	50	20120601	18	1318	26.04	0.0050613784158518	-0.00857800428645557
5	C	26	50	20120601	18	1320	26.08	0.0045285027455496	-0.00822247099687497
5	C	26	50	20120601	18	1322	26.12	0.0043246226473301	-0.00804352348376009
5	C	26	50	20120601	18	1324	26.16	0.004184283164468	-0.00671774776651
5	C	26	50	20120601	18	1326	26.2	0.003633623758619	-0.00684753721619679
5	C	26	50	20120601	18	1328	26.24	0.0027702393077224	-0.00670584008831482
5	C	26	50	20120601	18	1330	26.28	0.0025057035898127	-0.00609511903247181
5	C	26	50	20120601	18	1332	26.32	0.0025658147372814	-0.00628405089333704
5	C	26	50	20120601	18	1334	26.36	0.0023230649793	-0.00607368662593404
5	C	26	50	20120601	18	1336	26.4	0.002055608910384	-0.00529038201800683
5	C	26	50	20120601	18	1338	26.44	0.0019865104357265	-0.00559353283723713
5	C	26	50	20120601	18	1340	26.48	0.0013905608405424	-0.00479068379787792
5	C	26	50	20120601	18	1342	26.52	0.0012746518969704	-0.00568907710551106
5	C	26	50	20120601	18	1344	26.56	0.0007490240711753	-0.0050810713397078
5	C	26	50	20120601	18	1346	26.6	0.0007945829610872	-0.00558295451979058
5	C	26	50	20120601	18	1348	26.64	0.0006826196733541	-0.00546326962600694
5	C	26	50	20120601	18	1350	26.68	0.000338654650713699	-0.00503365983002925
5	C	26	50	20120601	18	1352	26.72	0.000150472323036499	-0.00508409775673128
5	C	26	50	20120601	18	1354	26.76	-0.0003200436002328	-0.00507689233863099
5	C	26	50	20120601	18	1356	26.8	-0.000558897199849801	-0.00605240978288814
5	C	26	50	20120601	18	1358	26.84	-0.000705324872097901	-0.00594541038475899
5	C	26	50	20120601	18	1360	26.88	-0.0008907141279894	-0.00535015375422053
5	C	26	50	20120601	18	1362	26.92	-0.0014483456067009	-0.00461335555929196
5	C	26	50	20120601	18	1364	26.96	-0.0014237100064444	-0.0049945992514365
5	C	26	50	20120601	18	1366	27	-0.0017624000124971	-0.00421860612762676
5	C	26	50	20120601	18	1368	27.04	-0.0019911066298041	-0.00404511040779483
5	C	26	50	20120601	18	1370	27.08	-0.0024942484599574	-0.0033420694906001
5	C	26	50	20120601	18	1372	27.12	-0.0030851493127237	-0.00360671127452698
5	C	26	50	20120601	18	1374	27.16	-0.0032187854233002	-0.00325173659930352
5	C	26	50	20120601	18	1376	27.2	-0.0036454465840003	-0.00345028511239289
5	C	26	50	20120601	18	1378	27.24	-0.0038918167287013	-0.00338722532964668
5	C	26	50	20120601	18	1380	27.28	-0.00436785515593175	-0.00225248865146975
5	C	26	50	20120601	18	1382	27.32	-0.00446593793755014	-0.00211759389082279
5	C	26	50	20120601	18	1384	27.36	-0.00466619764904998	-0.00121203759149624
5	C	26	50	20120601	18	1386	27.4	-0.00515635699870069	-0.00125372153624719
5	C	26	50	20120601	18	1388	27.44	-0.00544209177791036	-0.00189848271253652
5	C	26	50	20120601	18	1390	27.48	-0.00587380875209599	-0.00102014295321784
5	C	26	50	20120601	18	1392	27.52	-0.00629460092651229	-0.00088991509732671
5	C	26	50	20120601	18	1394	27.56	-0.006749242302544	0.000154043212281491
5	C	26	50	20120601	18	1396	27.6	-0.00687307084206538	0.00033821624450933
5	C	26	50	20120601	18	1398	27.64	-0.00722014713454299	0.00116044000967305
5	C	26	50	20120601	18	1400	27.68	-0.00727600857025673	0.00150519699190836
5	C	26	50	20120601	18	1402	27.72	-0.00743867848526869	0.00227955669905356
5	C	26	50	20120601	18	1404	27.76	-0.00779796651185739	0.00243840823744712
5	C	26	50	20120601	18	1406	27.8	-0.0077486882402765	0.00309162641083944
5	C	26	50	20120601	18	1408	27.84	-0.00830631971898802	0.00284229348872525
5	C	26	50	20120601	18	1410	27.88	-0.00845498184866468	0.00272526731643888
5	C	26	50	20120601	18	1412	27.92	-0.00880050957729149	0.00377784525770974
5	C	26	50	20120601	18	1414	27.96	-0.00906906873278614	0.00396894793639322
5	C	26	50	20120601	18	1416	28	-0.00982108386564584	0.00421188861320548
5	C	26	50	20120601	18	1418	28.04	-0.0102349251804031	0.00401644429888552
5	C	26	50	20120601	18	1420	28.08	-0.0105501661113781	0.00473190766801213
5	C	26	50	20120601	18	1422	28.12	-0.0110326161586362	0.00457435536761832
5	C	26	50	20120601	18	1424	28.16	-0.0111423782229595	0.00447233895097619
5	C	26	50	20120601	18	1426	28.2	-0.0116167475953436	0.00489729570149097
5	C	26	50	20120601	18	1428	28.24	-0.0116882664965131	0.00512258204329735
5	C	26	50	20120601	18	1430	28.28	-0.0121650721346011	0.00567209240062695
5	C	26	50	20120601	18	1432	28.32	-0.0127028904813038	0.00621467664703482
5	C	26	50	20120601	18	1434	28.36	-0.0124128423507289	0.00567185198432134
5	C	26	50	20120601	18	1436	28.4	-0.0124531474372565	0.00623637775414944
5	C	26	50	20120601	18	1438	28.44	-0.0123367223057342	0.00592303752620224
5	C	26	50	20120601	18	1440	28.48	-0.0122844317592654	0.00555510865474744
5	C	26	50	20120601	18	1442	28.52	-0.0123196810323076	0.00610600847690207
5	C	26	50	20120601	18	1444	28.56	-0.0121877066226669	0.00592892065462171
5	C	26	50	20120601	18	1446	28.6	-0.0120738907151671	0.00698728980043049
5	C	26	50	20120601	18	1448	28.64	-0.0121205173363186	0.00666449555481883
5	C	26	50	20120601	18	1450	28.68	-0.0113468081674121	0.00685658111192816
5	C	26	50	20120601	18	1452	28.72	-0.0113680001576442	0.00769541481538195
5	C	26	50	20120601	18	1454	28.76	-0.0108867079270296	0.00807713226906988
5	C	26	50	20120601	18	1456	28.8	-0.0105747041308988	0.00800695899210493
5	C	26	50	20120601	18	1458	28.84	-0.0103875329659188	0.00868282579569865
5	C	26	50	20120601	18	1460	28.88	-0.0100266256648011	0.00906134005566781
5	C	26	50	20120601	18	1462	28.92	-0.00934983962239188	0.00907440738898414
5	C	26	50	20120601	18	1464	28.96	-0.00866683104030817	0.0097875952884889
5	C	26	50	20120601	18	1466	29	-0.00815087643527978	0.00920162296998741
5	C	26	50	20120601	18	1468	29.04	-0.00690484609949156	0.00975462784902963
5	C	26	50	20120601	18	1470	29.08	-0.00649259789631234	0.0109053684749852
5	C	26	50	20120601	18	1472	29.12	-0.00627437767257036	0.0109323728829587
5	C	26	50	20120601	18	1474	29.16	-0.00564216127768606	0.0106989647126636
5	C	26	50	20120601	18	1476	29.2	-0.00502423480374276	0.0111562648101925
5	C	26	50	20120601	18	1478	29.24	-0.0040971379105409	0.0103083638764836
5	C	26	50	20120601	18	1480	29.28	-0.0041824722640013	0.0102140931075226
5	C	26	50	20120601	18	1482	29.32	-0.0035406816432997	0.0094733075374549
5	C	26	50	20120601	18	1484	29.36	-0.0033524710313513	0.0101631821263839
5	C	26	50	20120601	18	1486	29.4	-0.0027648228697784	0.00955502786815663
5	C	26	50	20120601	18	1488	29.44	-0.0030156760714722	0.00966092417970713
5	C	26	50	20120601	18	1490	29.48	-0.0026055470673161	0.00954155748397503
5	C	26	50	20120601	18	1492	29.52	-0.0020589464543911	0.00908235526920467
5	C	26	50	20120601	18	1494	29.56	-0.0012786753345552	0.00882817159457155
5	C	26	50	20120601	18	1496	29.6	-0.0014150903747817	0.00946634960672803
5	C	26	50	20120601	18	1498	29.64	-0.0012908870686663	0.00918502717383296
5	C	26	50	20120601	18	1500	29.68	-0.0012417785027129	0.00972041307320836
5	C	26	50	20120601	18	1502	29.72	-0.0007777326064914	0.0100688328685702
5	C	26	50	20120601	18	1504	29.76	-0.000401184103374001	0.0108566063913545
5	C	26	50	20120601	18	1506	29.8	-0.000280374909808201	0.0107899615772277
5	C	26	50	20120601	18	1508	29.84	0.000198548513089401	0.0114028110244821
5	C	26	50	20120601	18	1510	29.88	0.0008422985266816	0.0110679252529121
5	C	26	50	20120601	18	1512	29.92	0.0008633066691507	0.0107046774283488
5	C	26	50	20120601	18	1514	29.96	0.0010170741097875	0.0111457282120461
5	C	26	50	20120601	18	1516	30	0.0015951692587466	0.0100377272412658
5	C	26	50	20120601	18	1518	30.04	0.00138313621934	0.0101984243283583
5	C	26	50	20120601	18	1520	30.08	0.00130370691460930	0.0104314372259627
5	C	26	50	20120601	18	1522	30.12	0.0014426109707056	0.0102351160992340
5	C	26	50	20120601	18	1524	30.16	0.0019596050227023	0.00941958156422035
5	C	26	50	20120601	18	1526	30.2	0.0029307666891874	0.00940145841741854
5	C	26	50	20120601	18	1528	30.24	0.0031760408183775	0.00871989940423626
5	C	26	50	20120601	18	1530	30.28	0.0044148211883383	0.00889207990545519
5	C	26	50	20120601	18	1532	30.32	0.0049884403513724	0.00840571771921945
5	C	26	50	20120601	18	1534	30.36	0.0051984793496561	0.00896571800564795
5	C	26	50	20120601	18	1536	30.4	0.0058559684480067	0.0086810156023388
5	C	26	50	20120601	18	1538	30.44	0.0065000295885827	0.00883004542754169
5	C	26	50	20120601	18	1540	30.48	0.0063963111659183	0.00937202863318555
5	C	26	50	20120601	18	1542	30.52	0.0067495039320531	0.00872595223828322
5	C	26	50	20120601	18	1544	30.56	0.0077966230089732	0.0102997951565092
5	C	26	50	20120601	18	1546	30.6	0.007754048109678	0.0101797354961315
5	C	26	50	20120601	18	1548	30.64	0.0081085773076293	0.0114299144274050
5	C	26	50	20120601	18	1550	30.68	0.0081304339782358	0.0118000777562883
5	C	26	50	20120601	18	1552	30.72	0.0080915926027452	0.0124665471107601
5	C	26	50	20120601	18	1554	30.76	0.0081216870673525	0.0125218711453201
5	C	26	50	20120601	18	1556	30.8	0.008084945799002	0.0128765276224921
5	C	26	50	20120601	18	1558	30.84	0.0078108924238176	0.0139558342000918
5	C	26	50	20120601	18	1560	30.88	0.0079227425744657	0.0141538382409596
5	C	26	50	20120601	18	1562	30.92	0.007824143604897	0.0136192937986538
5	C	26	50	20120601	18	1564	30.96	0.0079258326310994	0.0125154930421538
5	C	26	50	20120601	18	1566	31	0.0076947854903467	0.0129808753701918
5	C	26	50	20120601	18	1568	31.04	0.0077384210498138	0.0117474619407002
5	C	26	50	20120601	18	1570	31.08	0.0078697661344192	0.0119498712568149
5	C	26	50	20120601	18	1572	31.12	0.0078358250089222	0.0115107579456980
5	C	26	50	20120601	18	1574	31.16	0.0076465254525308	0.0125992144850463
5	C	26	50	20120601	18	1576	31.2	0.0075573734295588	0.0125311059598824
5	C	26	50	20120601	18	1578	31.24	0.0076955491656704	0.0114773683634904
5	C	26	50	20120601	18	1580	31.28	0.0078675104637872	0.0110613138045080
5	C	26	50	20120601	18	1582	31.32	0.0077821838885014	0.0111194874793963
5	C	26	50	20120601	18	1584	31.36	0.0079914097139867	0.0107817096410912
5	C	26	50	20120601	18	1586	31.4	0.0080449023419834	0.0107490059524614
5	C	26	50	20120601	18	1588	31.44	0.0077071386458141	0.0110309082129170
5	C	26	50	20120601	18	1590	31.48	0.0081482954955285	0.0102093279149242
5	C	26	50	20120601	18	1592	31.52	0.0083880046943508	0.010194337251163
5	C	26	50	20120601	18	1594	31.56	0.0092033483105336	0.00929442366395033
5	C	26	50	20120601	18	1596	31.6	0.0094734631009468	0.00873467793596306
5	C	26	50	20120601	18	1598	31.64	0.0102034094311657	0.0079327481354194
5	C	26	50	20120601	18	1600	31.68	0.0111360832755507	0.00838699353165363
5	C	26	50	20120601	18	1602	31.72	0.011739316070581	0.00795785042615152
5	C	26	50	20120601	18	1604	31.76	0.0120908895621869	0.00731989868816501
5	C	26	50	20120601	18	1606	31.8	0.0120436548292037	0.00737957850049716
5	C	26	50	20120601	18	1608	31.84	0.012061120366699	0.00770562543730228
5	C	26	50	20120601	18	1610	31.88	0.0119851770983996	0.00760719617336111
5	C	26	50	20120601	18	1612	31.92	0.0116127439567486	0.00847587685404878
5	C	26	50	20120601	18	1614	31.96	0.0116862123513139	0.00816269926066126
5	C	26	50	20120601	18	1616	32	0.0113701356201235	0.00772683864073787
5	C	26	50	20120601	18	1618	32.04	0.0113846313091378	0.00846017908350644
5	C	26	50	20120601	18	1620	32.08	0.0107222843872004	0.00706937075559062
5	C	26	50	20120601	18	1622	32.12	0.0108044501951743	0.00760846896556725
5	C	26	50	20120601	18	1624	32.16	0.0104502604084779	0.00640702383365319
5	C	26	50	20120601	18	1626	32.2	0.0101961262313195	0.00607765349497649
5	C	26	50	20120601	18	1628	32.24	0.0101544069312295	0.00539006286095069
5	C	26	50	20120601	18	1630	32.28	0.0096747056908725	0.00567502689376887
5	C	26	50	20120601	18	1632	32.32	0.0093763773398899	0.0038295489055501
5	C	26	50	20120601	18	1634	32.36	0.0085974992204129	0.00375876751675333
5	C	26	50	20120601	18	1636	32.4	0.0078015091168312	0.00428959257739007
5	C	26	50	20120601	18	1638	32.44	0.0077432435180615	0.0037821727512106
5	C	26	50	20120601	18	1640	32.48	0.0075029686338143	0.00434290842869153
5	C	26	50	20120601	18	1642	32.52	0.0071271413796136	0.00389934034485321
5	C	26	50	20120601	18	1644	32.56	0.0070887454813952	0.0034785410993691
5	C	26	50	20120601	18	1646	32.6	0.0067195650309377	0.00428867333857452
5	C	26	50	20120601	18	1648	32.64	0.0061994172826969	0.00364520616769477
5	C	26	50	20120601	18	1650	32.68	0.0060175494185757	0.0043101693847226
5	C	26	50	20120601	18	1652	32.72	0.0053066949714488	0.0040585100812983
5	C	26	50	20120601	18	1654	32.76	0.0050322668296703	0.00383739779082127
5	C	26	50	20120601	18	1656	32.8	0.0044445196731481	0.00460418438433996
5	C	26	50	20120601	18	1658	32.84	0.0038643385591845	0.00439113311116846
5	C	26	50	20120601	18	1660	32.88	0.0034517417523622	0.00426576307886408
5	C	26	50	20120601	18	1662	32.92	0.0032603986573731	0.00348214734395315
5	C	26	50	20120601	18	1664	32.96	0.0028252451442309	0.00379567849073126
5	C	26	50	20120601	18	1666	33	0.0026390639287445	0.00389573410026916
5	C	26	50	20120601	18	1668	33.04	0.0024608376645464	0.00422627116513481
5	C	26	50	20120601	18	1670	33.08	0.0020261579129476	0.00469998321105512
5	C	26	50	20120601	18	1672	33.12	0.0015669203428382	0.00375872509034645
5	C	26	50	20120601	18	1674	33.16	0.000929972696480999	0.00423105827804344
5	C	26	50	20120601	18	1676	33.2	0.0005830095410884	0.00489282537242031
5	C	26	50	20120601	18	1678	33.24	0.000208815703552200	0.00466852403036012
5	C	26	50	20120601	18	1680	33.28	-0.0005424569671872	0.00445049472544907
5	C	26	50	20120601	18	1682	33.32	-0.0009795903793167	0.00549941692466119
5	C	26	50	20120601	18	1684	33.36	-0.001572223643697	0.00564643149553769
5	C	26	50	20120601	18	1686	33.4	-0.0019352381230225	0.00588329812509956
5	C	26	50	20120601	18	1688	33.44	-0.0024452247468177	0.0052742175569889
5	C	26	50	20120601	18	1690	33.48	-0.002896648786995	0.00516589586917893
5	C	26	50	20120601	18	1692	33.52	-0.0030661634956489	0.0057023989972686
5	C	26	50	20120601	18	1694	33.56	-0.0036271325183676	0.00611954250069398
5	C	26	50	20120601	18	1696	33.6	-0.0040280974186394	0.00507458717052431
5	C	26	50	20120601	18	1698	33.64	-0.00452592887686601	0.00517462863792659
5	C	26	50	20120601	18	1700	33.68	-0.00471869325648527	0.00583364508692464
5	C	26	50	20120601	18	1702	33.72	-0.00502170265435933	0.00599999902826658
5	C	26	50	20120601	18	1704	33.76	-0.0050103040930466	0.00607954854115007
5	C	26	50	20120601	18	1706	33.8	-0.00539928353337732	0.00620192044070221
5	C	26	50	20120601	18	1708	33.84	-0.00621733536853204	0.0053108103329153
5	C	26	50	20120601	18	1710	33.88	-0.00655325351600252	0.00634676419376047
5	C	26	50	20120601	18	1712	33.92	-0.00680825036343401	0.00634509542175687
5	C	26	50	20120601	18	1714	33.96	-0.00711601858994546	0.00657298886626548
5	C	26	50	20120601	18	1716	34	-0.0079752176758042	0.0066328461623997
5	C	26	50	20120601	18	1718	34.04	-0.00829840577989298	0.00672681853229905
5	C	26	50	20120601	18	1720	34.08	-0.00869209087443114	0.00715717418450954
5	C	26	50	20120601	18	1722	34.12	-0.00910095924861765	0.00688326025078232
5	C	26	50	20120601	18	1724	34.16	-0.00968423254053534	0.00643562842427252
5	C	26	50	20120601	18	1726	34.2	-0.0112458333190586	0.0063975556738531
5	C	26	50	20120601	18	1728	34.24	-0.0111743992707028	0.00570801130379088
5	C	26	50	20120601	18	1730	34.28	-0.0113338893265198	0.00701432956374306
5	C	26	50	20120601	18	1732	34.32	-0.0120238063418557	0.00649619706982862
5	C	26	50	20120601	18	1734	34.36	-0.0122550019750324	0.00619504029172127
5	C	26	50	20120601	18	1736	34.4	-0.0120805445899781	0.00670821596709959
5	C	26	50	20120601	18	1738	34.44	-0.0119963776698135	0.00661006247480309
5	C	26	50	20120601	18	1740	34.48	-0.0121493107244485	0.00673902460955589
5	C	26	50	20120601	18	1742	34.52	-0.0123486511971328	0.00615708279970718
5	C	26	50	20120601	18	1744	34.56	-0.0126135616816365	0.00537349534906749
5	C	26	50	20120601	18	1746	34.6	-0.0133997583562988	0.00528650000177811
5	C	26	50	20120601	18	1748	34.64	-0.0137136147721962	0.00458325402361684
5	C	26	50	20120601	18	1750	34.68	-0.0140616916207692	0.00306874089986634
5	C	26	50	20120601	18	1752	34.72	-0.0144928676582672	0.00367625522645667
5	C	26	50	20120601	18	1754	34.76	-0.0144946304754727	0.00288748256179054
5	C	26	50	20120601	18	1756	34.8	-0.0147013340510695	0.00305855785511047
5	C	26	50	20120601	18	1758	34.84	-0.0151786763832045	0.00290228442804112
5	C	26	50	20120601	18	1760	34.88	-0.0155161880665170	0.00250000176357187
5	C	26	50	20120601	18	1762	34.92	-0.0155659845059472	0.00256481319123644
5	C	26	50	20120601	18	1764	34.96	-0.0157923135474131	0.00305625410121737
5	C	26	50	20120601	18	1766	35	-0.0165474229795472	0.00201329564059777
5	C	26	50	20120601	18	1768	35.04	-0.0173346873854491	0.00124564637680603
5	C	26	50	20120601	18	1770	35.08	-0.0174174966605939	0.00121626609004773
5	C	26	50	20120601	18	1772	35.12	-0.0177727329653264	0.00081735887050915
5	C	26	50	20120601	18	1774	35.16	-0.0181419275579195	-0.000152098668633229
5	C	26	50	20120601	18	1776	35.2	-0.0180661186399085	0.000372171512141911
5	C	26	50	20120601	18	1778	35.24	-0.0182725655357437	0.00107108999680232
5	C	26	50	20120601	18	1780	35.28	-0.0188093302933424	0.000433901934139499
5	C	26	50	20120601	18	1782	35.32	-0.0190440048918826	0.000127371144495131
5	C	26	50	20120601	18	1784	35.36	-0.0195824596346883	0.000179378848251401
5	C	26	50	20120601	18	1786	35.4	-0.0204805488864056	0.000400710341830601
5	C	26	50	20120601	18	1788	35.44	-0.0211730468414928	-0.000163108321216309
5	C	26	50	20120601	18	1790	35.48	-0.0220663489803014	-0.00058212565761183
5	C	26	50	20120601	18	1792	35.52	-0.0224023873359247	-8.72994032052894e-05
5	C	26	50	20120601	18	1794	35.56	-0.0232056889236238	-0.00100990404702625
5	C	26	50	20120601	18	1796	35.6	-0.0229053170340436	-0.000878233693301509
5	C	26	50	20120601	18	1798	35.64	-0.0231209633891021	-0.00109754286148651
5	C	26	50	20120601	18	1800	35.68	-0.0235137399928478	-0.00140429285423305
5	C	26	50	20120601	18	1802	35.72	-0.0231785501653619	-0.00088080049091721
5	C	26	50	20120601	18	1804	35.76	-0.0232679001782326	-0.00087108484374371
5	C	26	50	20120601	18	1806	35.8	-0.0234347490943214	-0.00121459731804414
5	C	26	50	20120601	18	1808	35.84	-0.0234155652873478	-0.00146120080798294
5	C	26	50	20120601	18	1810	35.88	-0.0236294650886568	-0.00165370355809317
5	C	26	50	20120601	18	1812	35.92	-0.0236000918729663	-0.00281823771602929
5	C	26	50	20120601	18	1814	35.96	-0.0237905369423432	-0.00350293628332004
5	C	26	50	20120601	18	1816	36	-0.0236807868988353	-0.00333682982935151
5	C	26	50	20120601	18	1818	36.04	-0.0239996213464723	-0.00463594054988306
5	C	26	50	20120601	18	1820	36.08	-0.0239550877613931	-0.00532167856414215
5	C	26	50	20120601	18	1822	36.12	-0.0239818588241289	-0.00518205325912905
5	C	26	50	20120601	18	1824	36.16	-0.0236417687466494	-0.00622995722457627
5	C	26	50	20120601	18	1826	36.2	-0.0235132846867913	-0.00772994559722374
5	C	26	50	20120601	18	1828	36.24	-0.0231671989802035	-0.0080624548536128
5	C	26	50	20120601	18	1830	36.28	-0.0230813802585980	-0.00818532597055246
5	C	26	50	20120601	18	1832	36.32	-0.0228369914270979	-0.00725252343273323
5	C	26	50	20120601	18	1834	36.36	-0.0224677890563302	-0.00742359448341247
5	C	26	50	20120601	18	1836	36.4	-0.0225509844117775	-0.00758307817526841
5	C	26	50	20120601	18	1838	36.44	-0.0222812790361905	-0.00787173401259116
5	C	26	50	20120601	18	1840	36.48	-0.0221345006389789	-0.00776451965400053
5	C	26	50	20120601	18	1842	36.52	-0.0220162646069899	-0.00834081945884216
5	C	26	50	20120601	18	1844	36.56	-0.0215633768557756	-0.00978818218711724
5	C	26	50	20120601	18	1846	36.6	-0.0213508417705543	-0.00977812005762104
5	C	26	50	20120601	18	1848	36.64	-0.021360663483745	-0.00949832497537334
5	C	26	50	20120601	18	1850	36.68	-0.0213704498415966	-0.00921870666982084
5	C	26	50	20120601	18	1852	36.72	-0.0213064637489671	-0.00940162812304604
5	C	26	50	20120601	18	1854	36.76	-0.0214560946149340	-0.00901808633386264
5	C	26	50	20120601	18	1856	36.8	-0.0216041132774397	-0.00915361749061264
5	C	26	50	20120601	18	1858	36.84	-0.0217079094818501	-0.00966556987125954
5	C	26	50	20120601	18	1860	36.88	-0.0221583577146694	-0.00905870961844184
5	C	26	50	20120601	18	1862	36.92	-0.0223990497919175	-0.00982423049082214
5	C	26	50	20120601	18	1864	36.96	-0.022913646751926	-0.00935064572412244
5	C	26	50	20120601	18	1866	37	-0.0228935224929334	-0.0101935594337037
5	C	26	50	20120601	18	1868	37.04	-0.0231258212126888	-0.0101837165073096
5	C	26	50	20120601	18	1870	37.08	-0.0231363995301354	-0.00967533501590774
5	C	26	50	20120601	18	1872	37.12	-0.0232513609506207	-0.00917698029866304
5	C	26	50	20120601	18	1874	37.16	-0.0236469589104233	-0.0101974343788646
5	C	26	50	20120601	18	1876	37.2	-0.0236822293966689	-0.00989303905169944
5	C	26	50	20120601	18	1878	37.24	-0.0239253609923121	-0.00969883924531434
5	C	26	50	20120601	18	1880	37.28	-0.0235985913923766	-0.00923195219404604
5	C	26	50	20120601	18	1882	37.32	-0.0235064921483406	-0.00969330259921764
5	C	26	50	20120601	18	1884	37.36	-0.0234647742624641	-0.00896639541394434
5	C	26	50	20120601	18	1886	37.4	-0.0233840417599357	-0.00880048907119484
5	C	26	50	20120601	18	1888	37.44	-0.0235236974705404	-0.00877298049608634
5	C	26	50	20120601	18	1890	37.48	-0.0238741608044999	-0.00857412085601329
5	C	26	50	20120601	18	1892	37.52	-0.0232666761763944	-0.00840279807531994
5	C	26	50	20120601	18	1894	37.56	-0.0234630171021129	-0.00801087141392524
5	C	26	50	20120601	18	1896	37.6	-0.0231002868797134	-0.00844968632598042
5	C	26	50	20120601	18	1898	37.64	-0.0232898306707871	-0.00766885984447856
5	C	26	50	20120601	18	1900	37.68	-0.02295479400263	-0.00800700778247284
5	C	26	50	20120601	18	1902	37.72	-0.0234600034130115	-0.00682396581164593
5	C	26	50	20120601	18	1904	37.76	-0.0238336089377056	-0.00670605009902883
5	C	26	50	20120601	18	1906	37.8	-0.0239593212096921	-0.00704858393754409
5	C	26	50	20120601	18	1908	37.84	-0.024414007133451	-0.00587547752409964
5	C	26	50	20120601	18	1910	37.88	-0.0246371841757291	-0.00580630833876397
5	C	26	50	20120601	18	1912	37.92	-0.0252305033336871	-0.00612826819837383
5	C	26	50	20120601	18	1914	37.96	-0.0255330884674925	-0.00491747511481248
5	C	26	50	20120601	18	1916	38	-0.0256493085380483	-0.00432155380389971
5	C	26	50	20120601	18	1918	38.04	-0.0263966709082878	-0.00362326464427456
5	C	26	50	20120601	18	1920	38.08	-0.0265881412824975	-0.00314173906842214
5	C	26	50	20120601	18	1922	38.12	-0.0272486567978717	-0.00235337864700945
5	C	26	50	20120601	18	1924	38.16	-0.0270543933518763	-0.00203414114850716
5	C	26	50	20120601	18	1926	38.2	-0.0271942378599915	-0.00148587176357854
5	C	26	50	20120601	18	1928	38.24	-0.0278605799352427	-0.00186802762347081
5	C	26	50	20120601	18	1930	38.28	-0.0284701908334392	-0.00052712689217114
5	C	26	50	20120601	18	1932	38.32	-0.0285864038329272	-0.00059631729071024
5	C	26	50	20120601	18	1934	38.36	-0.0288355246230071	8.59771135244703e-05
5	C	26	50	20120601	18	1936	38.4	-0.0284938011288631	0.00057991241338671
5	C	26	50	20120601	18	1938	38.44	-0.0287170842371583	0.00115830454719387
5	C	26	50	20120601	18	1940	38.48	-0.0285858240053667	0.00222875814789312
5	C	26	50	20120601	18	1942	38.52	-0.028831543611829	0.00234564289882326
5	C	26	50	20120601	18	1944	38.56	-0.0284597822216202	0.00279433750682518
5	C	26	50	20120601	18	1946	38.6	-0.0284448551974693	0.00290458252507998
5	C	26	50	20120601	18	1948	38.64	-0.0280896471770081	0.00300452499753288
5	C	26	50	20120601	18	1950	38.68	-0.0280192334837375	0.00367541376938706
5	C	26	50	20120601	18	1952	38.72	-0.0276179433143463	0.00384463149319281
5	C	26	50	20120601	18	1954	38.76	-0.0272784896329699	0.00503770448081762
5	C	26	50	20120601	18	1956	38.8	-0.0272913165499806	0.00528325438165246
5	C	26	50	20120601	18	1958	38.84	-0.0267906425224937	0.00540506059577966
5	C	26	50	20120601	18	1960	38.88	-0.0265891029477199	0.00566981551679153
5	C	26	50	20120601	18	1962	38.92	-0.0261082774075809	0.00656132867544371
5	C	26	50	20120601	18	1964	38.96	-0.0258541785857615	0.00681967013795022
5	C	26	50	20120601	18	1966	39	-0.0257931411284095	0.0074244727100347
5	C	26	50	20120601	18	1968	39.04	-0.0255320419494563	0.00872643307089443
5	C	26	50	20120601	18	1970	39.08	-0.0249544134909728	0.00880243997880417
5	C	26	50	20120601	18	1972	39.12	-0.0250928862119326	0.00856002256100999
5	C	26	50	20120601	18	1974	39.16	-0.0243104379103174	0.0100740435384408
5	C	26	50	20120601	18	1976	39.2	-0.0234944380990417	0.00954696472953077
5	C	26	50	20120601	18	1978	39.24	-0.0231838407382987	0.0100450868086444
5	C	26	50	20120601	18	1980	39.28	-0.0229920611462936	0.00999362166792134
5	C	26	50	20120601	18	1982	39.32	-0.0224919219036653	0.0104709920721955
5	C	26	50	20120601	18	1984	39.36	-0.0220991799481519	0.0110243886883945
5	C	26	50	20120601	18	1986	39.4	-0.0216532996251391	0.0108737537307983
5	C	26	50	20120601	18	1988	39.44	-0.0210998895739112	0.0113164308600923
5	C	26	50	20120601	18	1990	39.48	-0.0203281744461277	0.010788483724055
5	C	26	50	20120601	18	1992	39.52	-0.0190276000145591	0.0120167918425864
5	C	26	50	20120601	18	1994	39.56	-0.018472507049192	0.0116372310645811
5	C	26	50	20120601	18	1996	39.6	-0.0179617638211410	0.0122683238667901
5	C	26	50	20120601	18	1998	39.64	-0.0172198956705913	0.0123823236220530
5	C	26	50	20120601	18	2000	39.68	-0.0166087998481542	0.0134535621112793
5	C	26	50	20120601	18	2002	39.72	-0.0159402657418814	0.0125264107708553
5	C	26	50	20120601	18	2004	39.76	-0.0153105517978957	0.0131593774060345
5	C	26	50	20120601	18	2006	39.8	-0.0149859261457208	0.0137493943753244
5	C	26	50	20120601	18	2008	39.84	-0.0151226805972023	0.0132933246435947
5	C	26	50	20120601	18	2010	39.88	-0.0145637126866743	0.0137601706826696
5	C	26	50	20120601	18	2012	39.92	-0.0133265657333782	0.0131032755540151
5	C	26	50	20120601	18	2014	39.96	-0.0126592973482437	0.0142471763360762
5	C	26	50	20120601	18	2016	40	-0.0122721705276796	0.0145769143702792
5	C	26	50	20120601	18	2018	40.04	-0.0114717468645799	0.0142218265579707
5	C	26	50	20120601	18	2020	40.08	-0.0107379326602679	0.0151077111466447
5	C	26	50	20120601	18	2022	40.12	-0.0103471359555096	0.0150781045857164
5	C	26	50	20120601	18	2024	40.16	-0.0099789242413423	0.0148528698627050
5	C	26	50	20120601	18	2026	40.2	-0.00933586719239563	0.0144403296244252
5	C	26	50	20120601	18	2028	40.24	-0.00927131541434112	0.0144627519804566
5	C	26	50	20120601	18	2030	40.28	-0.00866822404066711	0.0147470796171717
5	C	26	50	20120601	18	2032	40.32	-0.00777326020092273	0.0147368477820479
5	C	26	50	20120601	18	2034	40.36	-0.00748478891846987	0.0140663974163981
5	C	26	50	20120601	18	2036	40.4	-0.00689053637956069	0.0136408605554800
5	C	26	50	20120601	18	2038	40.44	-0.00671906298512295	0.0142528614745970
5	C	26	50	20120601	18	2040	40.48	-0.00641655563306354	0.0132344792172643
5	C	26	50	20120601	18	2042	40.52	-0.00578058379406436	0.0132039322043171
5	C	26	50	20120601	18	2044	40.56	-0.00544955882551969	0.0125078987153239
5	C	26	50	20120601	18	2046	40.6	-0.00483108080828706	0.0128034269234530
5	C	26	50	20120601	18	2048	40.64	-0.0042811447726752	0.0128328941843454
5	C	26	50	20120601	18	2050	40.68	-0.00466506981373399	0.0122079192700072
5	C	26	50	20120601	18	2052	40.72	-0.0042606082704292	0.0121328280653791
5	C	26	50	20120601	18	2054	40.76	-0.00452481871921954	0.0119772999288571
5	C	26	50	20120601	18	2056	40.8	-0.0041844585269496	0.0120851040145033
5	C	26	50	20120601	18	2058	40.84	-0.0039504662864533	0.0113008412768875
5	C	26	50	20120601	18	2060	40.88	-0.0035686519591363	0.0115965766673035
5	C	26	50	20120601	18	2062	40.92	-0.0031008753675373	0.0108261583733566
5	C	26	50	20120601	18	2064	40.96	-0.0024938949065668	0.0104201376595993
5	C	26	50	20120601	18	2066	41	-0.0026399831675599	0.010448563352203
5	C	26	50	20120601	18	2068	41.04	-0.0021812759275364	0.0105095795963516
5	C	26	50	20120601	18	2070	41.08	-0.0019265619228174	0.0105921555262586
5	C	26	50	20120601	18	2072	41.12	-0.0015156268169308	0.0110776903975603
5	C	26	50	20120601	18	2074	41.16	-0.0012137770741779	0.010699331701083
5	C	26	50	20120601	18	2076	41.2	-0.001199903639131	0.0113201573128292
5	C	26	50	20120601	18	2078	41.24	-0.0005708968019265	0.0118052679200622
5	C	26	50	20120601	18	2080	41.28	-0.000457773859072301	0.0116396776540440
5	C	26	50	20120601	18	2082	41.32	-0.0006647369428578	0.0114285992087920
5	C	26	50	20120601	18	2084	41.36	0.000213192694527799	0.0116524833578513
5	C	26	50	20120601	18	2086	41.4	0.0004086582220512	0.0121393758741729
5	C	26	50	20120601	18	2088	41.44	0.0008100473863917	0.0121762514928118
5	C	26	50	20120601	18	2090	41.48	0.0012226936906888	0.0126562567890846
5	C	26	50	20120601	18	2092	41.52	0.0013534377345302	0.0131101486319283
5	C	26	50	20120601	18	2094	41.56	0.0016443343932425	0.0131910487187638
5	C	26	50	20120601	18	2096	41.6	0.0016508751309685	0.0129907607229927
5	C	26	50	20120601	18	2098	41.64	0.0022928220222687	0.0132524962980489
5	C	26	50	20120601	18	2100	41.68	0.0023077419753517	0.0131597945990354
5	C	26	50	20120601	18	2102	41.72	0.0021142139204088	0.0126264168829186
5	C	26	50	20120601	18	2104	41.76	0.002617058765714	0.0130060413005342
5	C	26	50	20120601	18	2106	41.8	0.0028442238902379	0.0128567993432969
5	C	26	50	20120601	18	2108	41.84	0.0026735990239376	0.0127495312445909
5	C	26	50	20120601	18	2110	41.88	0.0028110393689969	0.0125850794204904
5	C	26	50	20120601	18	2112	41.92	0.0029750457158253	0.0127887685998790
5	C	26	50	20120601	18	2114	41.96	0.0036127853217774	0.0127927991085318
5	C	26	50	20120601	18	2116	42	0.0038391796999099	0.0118732986634802
5	C	26	50	20120601	18	2118	42.04	0.0047625550901224	0.0116534945205484
5	C	26	50	20120601	18	2120	42.08	0.0055969764472615	0.0108743689136979
5	C	26	50	20120601	18	2122	42.12	0.0064181890497282	0.0111657181207502
5	C	26	50	20120601	18	2124	42.16	0.0070891626743961	0.0118864720628137
5	C	26	50	20120601	18	2126	42.2	0.0079776069896179	0.0119765221113978
5	C	26	50	20120601	18	2128	42.24	0.0082606052655844	0.0122085804148476
5	C	26	50	20120601	18	2130	42.28	0.0093011977469142	0.0113402391454149
5	C	26	50	20120601	18	2132	42.32	0.0102423710148091	0.0112201582718338
5	C	26	50	20120601	18	2134	42.36	0.0105846814075815	0.0117576301362137
5	C	26	50	20120601	18	2136	42.4	0.0107247592609345	0.0125585699872637
5	C	26	50	20120601	18	2138	42.44	0.0109123546899833	0.0124538474729700
5	C	26	50	20120601	18	2140	42.48	0.0110876464610395	0.0131248210976379
5	C	26	50	20120601	18	2142	42.52	0.0113113750466069	0.0128889302754341
5	C	26	50	20120601	18	2144	42.56	0.0114500386863976	0.0129401955170701
5	C	26	50	20120601	18	2146	42.6	0.0118718985920535	0.0132360489943185
5	C	26	50	20120601	18	2148	42.64	0.0118678327280616	0.0138780665962969
5	C	26	50	20120601	18	2150	42.68	0.0120198960413558	0.0134754046397502
5	C	26	50	20120601	18	2152	42.72	0.011890785414179	0.0141660994725454
5	C	26	50	20120601	18	2154	42.76	0.0119304187492645	0.0145479017790471
5	C	26	50	20120601	18	2156	42.8	0.012348269359471	0.0152058434257377
5	C	26	50	20120601	18	2158	42.84	0.0122906684410756	0.0149359124830876
5	C	26	50	20120601	18	2160	42.88	0.0124665541818279	0.0150654968718078
5	C	26	50	20120601	18	2162	42.92	0.0122888299634445	0.0152509992647843
5	C	26	50	20120601	18	2164	42.96	0.0120624709406511	0.0153400381506713
5	C	26	50	20120601	18	2166	43	0.012087205535857	0.0151956610880886
5	C	26	50	20120601	18	2168	43.04	0.011963772976133	0.0142577263692515
5	C	26	50	20120601	18	2170	43.08	0.0119569493956946	0.0145885462768297
5	C	26	50	20120601	18	2172	43.12	0.0116074901533644	0.0150188985349276
5	C	26	50	20120601	18	2174	43.16	0.0117306115861046	0.0146969386753178
5	C	26	50	20120601	18	2176	43.2	0.0115228565427242	0.0142968647295902
5	C	26	50	20120601	18	2178	43.24	0.0111605067437729	0.0144397285836612
5	C	26	50	20120601	18	2180	43.28	0.0113521821789492	0.0141052175786852
5	C	26	50	20120601	18	2182	43.32	0.0113025362118421	0.0146918404354254
5	C	26	50	20120601	18	2184	43.36	0.0113764217994082	0.0144085098192718
5	C	26	50	20120601	18	2186	43.4	0.0113299648838843	0.0138368139866824
5	C	26	50	20120601	18	2188	43.44	0.0118872781645443	0.0141113411234103
5	C	26	50	20120601	18	2190	43.48	0.0119635820573021	0.0136287336741827
5	C	26	50	20120601	18	2192	43.52	0.0127222652071084	0.0132166742685140
5	C	26	50	20120601	18	2194	43.56	0.0129710253727298	0.0128559083887527
5	C	26	50	20120601	18	2196	43.6	0.0138157351335353	0.0122097542121044
5	C	26	50	20120601	18	2198	43.64	0.0145019115539987	0.0122022588802238
5	C	26	50	20120601	18	2200	43.68	0.0149932093455671	0.0121171232237689
5	C	26	50	20120601	18	2202	43.72	0.0156544956073328	0.0118342805112943
5	C	26	50	20120601	18	2204	43.76	0.016782755187394	0.0120568777260119
5	C	26	50	20120601	18	2206	43.8	0.016891791053053	0.0124320685841094
5	C	26	50	20120601	18	2208	43.84	0.0176892660808752	0.0118588878272796
5	C	26	50	20120601	18	2210	43.88	0.018222495304568	0.0117999858324068
5	C	26	50	20120601	18	2212	43.92	0.0183955243339243	0.0120075216726850
5	C	26	50	20120601	18	2214	43.96	0.0183379658419357	0.0120219466510212
5	C	26	50	20120601	18	2216	44	0.0190519315588998	0.0125908140564858
5	C	26	50	20120601	18	2218	44.04	0.0193966461147282	0.0119930966943488
5	C	26	50	20120601	18	2220	44.08	0.020137835442768	0.0123178001282697
5	C	26	50	20120601	18	2222	44.12	0.0207429067154293	0.0124192699513700
5	C	26	50	20120601	18	2224	44.16	0.0205470381370406	0.0125865714157987
5	C	26	50	20120601	18	2226	44.2	0.0202133544469987	0.0125739142044155
5	C	26	50	20120601	18	2228	44.24	0.0203886462180548	0.0124502412283859
5	C	26	50	20120601	18	2230	44.28	0.0202547201936981	0.0124089461923646
5	C	26	50	20120601	18	2232	44.32	0.0199391384372546	0.0124421095004023
5	C	26	50	20120601	18	2234	44.36	0.0204424570441031	0.0121260327692119
5	C	26	50	20120601	18	2236	44.4	0.0207374619932142	0.0123398618598427
5	C	26	50	20120601	18	2238	44.44	0.02071469315486	0.0112997077847173
5	C	26	50	20120601	18	2240	44.48	0.0207506141793442	0.0104426943659192
5	C	26	50	20120601	18	2242	44.52	0.0209623219496315	0.0106965457003651
5	C	26	50	20120601	18	2244	44.56	0.0204559627836238	0.0106184104010440
5	C	26	50	20120601	18	2246	44.6	0.0203909796704328	0.0098412293378419
5	C	26	50	20120601	18	2248	44.64	0.0207575438257999	0.00969655529041112
5	C	26	50	20120601	18	2250	44.68	0.0208926719316846	0.010117213114539
5	C	26	50	20120601	18	2252	44.72	0.0209133194496953	0.00894935555473129
5	C	26	50	20120601	18	2254	44.76	0.0209143093991889	0.00921155074919526
5	C	26	50	20120601	18	2256	44.8	0.0214281638970772	0.00763420765240243
5	C	26	50	20120601	18	2258	44.84	0.0215047435614797	0.00847021999979929
5	C	26	50	20120601	18	2260	44.88	0.0215499983954756	0.00732696975597688
5	C	26	50	20120601	18	2262	44.92	0.0214181229807843	0.00712296944960456
5	C	26	50	20120601	18	2264	44.96	0.02178624277107	0.00710034203260659
5	C	26	50	20120601	18	2266	45	0.0217749997732492	0.00651719107016205
5	C	26	50	20120601	18	2268	45.04	0.0221351999675856	0.00690694832795207
5	C	26	50	20120601	18	2270	45.08	0.0219396142319094	0.00743020734603012
5	C	26	50	20120601	18	2272	45.12	0.0218008798814406	0.00688149248382936
5	C	26	50	20120601	18	2274	45.16	0.0219312703718914	0.00729925117015437
5	C	26	50	20120601	18	2276	45.2	0.0217667266239093	0.00694138442819586
5	C	26	50	20120601	18	2278	45.24	0.0215074305672482	0.00663556074533268
5	C	26	50	20120601	18	2280	45.28	0.0215946168333685	0.00735942595723335
5	C	26	50	20120601	18	2282	45.32	0.0218166483626611	0.00658104281250319
5	C	26	50	20120601	18	2284	45.36	0.0215683831717865	0.00654066701529744
5	C	26	50	20120601	18	2286	45.4	0.0216862578722103	0.00564893465354309
5	C	26	50	20120601	18	2288	45.44	0.0215297751415337	0.00575648559496156
5	C	26	50	20120601	18	2290	45.48	0.0215749592648515	0.00584975297940006
5	C	26	50	20120601	18	2292	45.52	0.0212383764370067	0.00472531177595721
5	C	26	50	20120601	18	2294	45.56	0.0208712465962147	0.00520586154445159
5	C	26	50	20120601	18	2296	45.6	0.0208801561416576	0.00546862242434051
5	C	26	50	20120601	18	2298	45.64	0.0202861157347828	0.00520154819308636
5	C	26	50	20120601	18	2300	45.68	0.0202074147500367	0.00495512147984284
5	C	26	50	20120601	18	2302	45.72	0.0200408911030673	0.00449458283325604
5	C	26	50	20120601	18	2304	45.76	0.0195570886433795	0.00508247141113454
5	C	26	50	20120601	18	2306	45.8	0.0192214250543502	0.00455970736780333
5	C	26	50	20120601	18	2308	45.84	0.0183914938252716	0.00372157370006291
5	C	26	50	20120601	18	2310	45.88	0.0186040501236962	0.00348370297887176
5	C	26	50	20120601	18	2312	45.92	0.0182314048500109	0.00274689771287537
5	C	26	50	20120601	18	2314	45.96	0.0179763514340369	0.00272518953469295
5	C	26	50	20120601	18	2316	46	0.0176880639993472	0.00193386633586708
5	C	26	50	20120601	18	2318	46.04	0.017718328169582	0.00210343054199562
5	C	26	50	20120601	18	2320	46.08	0.0173880385920897	0.00259324340932354
5	C	26	50	20120601	18	2322	46.12	0.0176666386638772	0.00243895270966863
5	C	26	50	20120601	18	2324	46.16	0.0172701638916659	0.00208377297347863
5	C	26	50	20120601	18	2326	46.2	0.017525853703743	0.00272554308808354
5	C	26	50	20120601	18	2328	46.24	0.0173372683252005	0.00214960461480710
5	C	26	50	20120601	18	2330	46.28	0.0173499255365838	0.00272243181824632
5	C	26	50	20120601	18	2332	46.32	0.0172469000785649	0.00244121545136843
5	C	26	50	20120601	18	2334	46.36	0.0170848312043169	0.00322426550085442
5	C	26	50	20120601	18	2336	46.4	0.0172255454537731	0.00244022550187477
5	C	26	50	20120601	18	2338	46.44	0.0169766438667954	0.00267936901527206
5	C	26	50	20120601	18	2340	46.48	0.0170289697686032	0.00331505801155876
5	C	26	50	20120601	18	2342	46.52	0.0166312929148639	0.00280975950572286
5	C	26	50	20120601	18	2344	46.56	0.0165525212194397	0.00326768185721927
5	C	26	50	20120601	18	2346	46.6	0.0162149484421012	0.00248251048738972
5	C	26	50	20120601	18	2348	46.64	0.0158987302895546	0.00293831151854258
5	C	26	50	20120601	18	2350	46.68	0.0157225192796829	0.0028099009270791
5	C	26	50	20120601	18	2352	46.72	0.0152766177434667	0.00341815418025577
5	C	26	50	20120601	18	2354	46.76	0.0150502021521308	0.00333542268685694
5	C	26	50	20120601	18	2356	46.8	0.0150639907343639	0.00314471598797093
5	C	26	50	20120601	18	2358	46.84	0.0145261653165934	0.00305661048303509
5	C	26	50	20120601	18	2360	46.88	0.0140770817998618	0.00307252038561178
5	C	26	50	20120601	18	2362	46.92	0.0135796321792971	0.00440110331678319
5	C	26	50	20120601	18	2364	46.96	0.0130678990017524	0.00394636294580211
5	C	26	50	20120601	18	2366	47	0.0132052191386588	0.00392005857354198
5	C	26	50	20120601	18	2368	47.04	0.0133011028181877	0.00405313606976128
5	C	26	50	20120601	18	2370	47.08	0.012688041238899	0.00457102107630231
5	C	26	50	20120601	18	2372	47.12	0.0121786415137322	0.00564737901862448
5	C	26	50	20120601	18	2374	47.16	0.0117891670986546	0.00598311331833185
5	C	26	50	20120601	18	2376	47.2	0.0111996521751794	0.00648013867482787
5	C	26	50	20120601	18	2378	47.24	0.0111569429255957	0.00541820571084192
5	C	26	50	20120601	18	2380	47.28	0.0107533970855726	0.00664029836076662
5	C	26	50	20120601	18	2382	47.32	0.0107119606281951	0.006315736348202
5	C	26	50	20120601	18	2384	47.36	0.0100435325879394	0.00721680251946801
5	C	26	50	20120601	18	2386	47.4	0.0096123388727719	0.00753584909913938
5	C	26	50	20120601	18	2388	47.44	0.0094469465966523	0.00778736698120744
5	C	26	50	20120601	18	2390	47.48	0.0091279707276591	0.00818836723681833
5	C	26	50	20120601	18	2392	47.52	0.0089161215360156	0.00796280017361983
5	C	26	50	20120601	18	2394	47.56	0.0085270713850067	0.00868122066330536
5	C	26	50	20120601	18	2396	47.6	0.0079153533086023	0.00865074436103622
5	C	26	50	20120601	18	2398	47.64	0.0075575572773219	0.00856221459203166
5	C	26	50	20120601	18	2400	47.68	0.0075042414260204	0.00855486068150732
5	C	26	50	20120601	18	2402	47.72	0.0075526075298536	0.00898449876175627
5	C	26	50	20120601	18	2404	47.76	0.0072030068661671	0.00910923946902539
5	C	26	50	20120601	18	2406	47.8	0.0067842653014163	0.0081996102346392
5	C	26	50	20120601	18	2408	47.84	0.0061870711982973	0.00828514187089152
5	C	26	50	20120601	18	2410	47.88	0.0055411008694122	0.0083921554111563
5	C	26	50	20120601	18	2412	47.92	0.0053553934154692	0.008600914546166
5	C	26	50	20120601	18	2414	47.96	0.0052227048279795	0.00868919682779714
5	C	26	50	20120601	18	2416	48	0.0049695959556538	0.00920068251796843
5	C	26	50	20120601	18	2418	48.04	0.0050278969097626	0.00893562354104065
5	C	26	50	20120601	18	2420	48.08	0.0048218459937249	0.00849014626889313
5	C	26	50	20120601	18	2422	48.12	0.0049005681916744	0.00905842677572932
5	C	26	50	20120601	18	2424	48.16	0.0046128181581383	0.0086025833181696
5	C	26	50	20120601	18	2426	48.2	0.0043544271981571	0.00877315161592742
5	C	26	50	20120601	18	2428	48.24	0.0040657367126021	0.0082940655584701
5	C	26	50	20120601	18	2430	48.28	0.0033487587207502	0.00878363800949242
5	C	26	50	20120601	18	2432	48.32	0.0031396389612821	0.00791979393918806
5	C	26	50	20120601	18	2434	48.36	0.0028995762090692	0.00840394995226649
5	C	26	50	20120601	18	2436	48.4	0.0026831803208227	0.00941767944697896
5	C	26	50	20120601	18	2438	48.44	0.0026735000289883	0.00925044162216053
5	C	26	50	20120601	18	2440	48.48	0.0026540333793022	0.00891564777447214
5	C	26	50	20120601	18	2442	48.52	0.0025681128343202	0.00869906803846251
5	C	26	50	20120601	18	2444	48.56	0.002221623440471	0.00879057472701586
5	C	26	50	20120601	18	2446	48.6	0.0023247620355749	0.00850104278439121
5	C	26	50	20120601	18	2448	48.64	0.0016136388878712	0.00918557871712229
5	C	26	50	20120601	18	2450	48.68	0.0010816471010455	0.00849795272775743
5	C	26	50	20120601	18	2452	48.72	0.000249177358622401	0.00851611830096611
5	C	26	50	20120601	18	2454	48.76	-0.000186428702859801	0.00857978619554415
5	C	26	50	20120601	18	2456	48.8	-0.000556846590184401	0.00905414877970314
5	C	26	50	20120601	18	2458	48.84	-0.0012085586261328	0.00854747848671173
5	C	26	50	20120601	18	2460	48.88	-0.0015133145777563	0.00915303766305208
5	C	26	50	20120601	18	2462	48.92	-0.0023984354911066	0.00866721994903787
5	C	26	50	20120601	18	2464	48.96	-0.0027194902540365	0.00860007308909639
5	C	26	50	20120601	18	2466	49	-0.003090700100956	0.00827633839146575
5	C	26	50	20120601	18	2468	49.04	-0.0034748782862425	0.0082711835830309
5	C	26	50	20120601	18	2470	49.08	-0.0039956695016542	0.00821511708635062
5	C	26	50	20120601	18	2472	49.12	-0.00445031087768592	0.00739116798064081
5	C	26	50	20120601	18	2474	49.16	-0.00482818874155201	0.00738975376707844
5	C	26	50	20120601	18	2476	49.2	-0.00501950355226984	0.00760836289955007
5	C	26	50	20120601	18	2478	49.24	-0.00568599411994503	0.00695949343286205
5	C	26	50	20120601	18	2480	49.28	-0.00625767581039873	0.00697205164929592
5	C	26	50	20120601	18	2482	49.32	-0.00632957442790978	0.00719553981855774
5	C	26	50	20120601	18	2484	49.36	-0.0065849460419353	0.00650907348431403
5	C	26	50	20120601	18	2486	49.4	-0.00677008073938556	0.00702735447065252
5	C	26	50	20120601	18	2488	49.44	-0.00679158385660145	0.00661540113100105
5	C	26	50	20120601	18	2490	49.48	-0.00737279734646554	0.00613589788054283
5	C	26	50	20120601	18	2492	49.52	-0.00734080783568466	0.00588333348043861
5	C	26	50	20120601	18	2494	49.56	-0.00792016870578205	0.00631970321724446
5	C	26	50	20120601	18	2496	49.6	-0.00809856326139404	0.00638387174342358
5	C	26	50	20120601	18	2498	49.64	-0.00832361272242872	0.00626194390693001
5	C	26	50	20120601	18	2500	49.68	-0.00839333274394693	0.00643828148891554
5	C	26	50	20120601	18	2502	49.72	-0.00831186343615252	0.00637347161688588
5	C	26	50	20120601	18	2504	49.76	-0.00817326343597215	0.00659647188246868
5	C	26	50	20120601	18	2506	49.8	-0.00838688393010251	0.00608404927581232
5	C	26	50	20120601	18	2508	49.84	-0.00835397235207896	0.00650791453629966
5	C	26	50	20120601	18	2510	49.88	-0.00840019167972444	0.00709115317998507
5	C	26	50	20120601	18	2512	49.92	-0.0085504511636198	0.00659489079170595
5	C	26	50	20120601	18	2514	49.96	-0.00854796214775002	0.0070130878842353
5	C	26	50	20120601	18	2516	50	-0.00881629785750182	0.00745416978063097
5	C	26	50	20120601	18	2518	50.04	-0.00877618482117596	0.00707835072886898
5	C	26	50	20120601	18	2520	50.08	-0.00914034933897043	0.007514357295632
5	C	26	50	20120601	18	2522	50.12	-0.00893852762859095	0.00740694848267655
5	C	26	50	20120601	18	2524	50.16	-0.00912528372189047	0.00724930114713135
5	C	26	50	20120601	18	2526	50.2	-0.00892535352215066	0.00700871230747332
5	C	26	50	20120601	18	2528	50.24	-0.00899279921956	0.00674098939060023
5	C	26	50	20120601	18	2530	50.28	-0.00939986672005405	0.00769209070640359
5	C	26	50	20120601	18	2532	50.32	-0.0096642461673651	0.00739932657868214
5	C	26	50	20120601	18	2534	50.36	-0.00947873811753438	0.00708815151169894
5	C	26	50	20120601	18	2536	50.4	-0.0093641175225176	0.00724268404187301
5	C	26	50	20120601	18	2538	50.44	-0.00896542455633372	0.00725347661267426
5	C	26	50	20120601	18	2540	50.48	-0.00872413143832162	0.00733591112122499
5	C	26	50	20120601	18	2542	50.52	-0.00873394714110466	0.00694519325887272
5	C	26	50	20120601	18	2544	50.56	-0.00883058176803518	0.00688427035281925
5	C	26	50	20120601	18	2546	50.6	-0.00887950033439648	0.00689677291994944
5	C	26	50	20120601	18	2548	50.64	-0.00883353712082715	0.00709908903939033
5	C	26	50	20120601	18	2550	50.68	-0.00894232698403694	0.00681803679199635
5	C	26	50	20120601	18	2552	50.72	-0.00927713914579097	0.00708809211472932
5	C	26	50	20120601	18	2554	50.76	-0.00959387772892854	0.00727059354652644
5	C	26	50	20120601	18	2556	50.8	-0.00996289413061281	0.0073267434818069
5	C	26	50	20120601	18	2558	50.84	-0.0101375198070811	0.00676142433817032
5	C	26	50	20120601	18	2560	50.88	-0.0104979476898010	0.00618511958358122
5	C	26	50	20120601	18	2562	50.92	-0.0114775663533891	0.00594719936491538
5	C	26	50	20120601	18	2564	50.96	-0.0120200233205763	0.00556808406418222
5	C	26	50	20120601	18	2566	51	-0.0128270584320802	0.00485072423466846
5	C	26	50	20120601	18	2568	51.04	-0.0127215934556662	0.00563948063587862
5	C	26	50	20120601	18	2570	51.08	-0.0125108049241945	0.00556983061793175
5	C	26	50	20120601	18	2572	51.12	-0.0125271885883146	0.00588819130402537
5	C	26	50	20120601	18	2574	51.16	-0.0125143263159648	0.00550061900618921
5	C	26	50	20120601	18	2576	51.2	-0.0128808551159928	0.00563187923798087
5	C	26	50	20120601	18	2578	51.24	-0.0130536932265183	0.00487187379849375
5	C	26	50	20120601	18	2580	51.28	-0.0133660152207006	0.00429591411201388
5	C	26	50	20120601	18	2582	51.32	-0.0135282113741691	0.00412810353070268
5	C	26	50	20120601	18	2584	51.36	-0.0139961817130262	0.00490943531071038
5	C	26	50	20120601	18	2586	51.4	-0.0144010569137980	0.00384953881425424
5	C	26	50	20120601	18	2588	51.44	-0.0143828206299112	0.00416631558115801
5	C	26	50	20120601	18	2590	51.48	-0.0142954575870956	0.00308707971423641
5	C	26	50	20120601	18	2592	51.52	-0.0145573770099149	0.00339515906773158
5	C	26	50	20120601	18	2594	51.56	-0.0148774877852919	0.00261964324099914
5	C	26	50	20120601	18	2596	51.6	-0.0148279655618715	0.0030206258189405
5	C	26	50	20120601	18	2598	51.64	-0.0151143911844064	0.00199473196627128
5	C	26	50	20120601	18	2600	51.68	-0.0152170227839482	0.00258902905290767
5	C	26	50	20120601	18	2602	51.72	-0.0148668606774775	0.00213157480610041
5	C	26	50	20120601	18	2604	51.76	-0.015208385474616	0.00160387020768904
5	C	26	50	20120601	18	2606	51.8	-0.0154651458463598	0.00129428330253638
5	C	26	50	20120601	18	2608	51.84	-0.0157500646243440	0.000800512051447382
5	C	26	50	20120601	18	2610	51.88	-0.0157012007173368	0.000275185453141150
5	C	26	50	20120601	18	2612	51.92	-0.0158741109527539	0.000622652068561966
5	C	26	50	20120601	18	2614	51.96	-0.0163757287556618	-0.00075396130285357
5	C	26	50	20120601	18	2616	52	-0.0166099927372941	-0.000321495290454619
5	C	26	50	20120601	18	2618	52.04	-0.0166080265561783	-0.00074392130579954
5	C	26	50	20120601	18	2620	52.08	-0.0170867382713057	-0.00051512941141475
5	C	26	50	20120601	18	2622	52.12	-0.0171947820661507	-0.00126725273161197
5	C	26	50	20120601	18	2624	52.16	-0.0171347612869286	-0.00137794478277383
5	C	26	50	20120601	18	2626	52.2	-0.0173048856630492	-0.00190085576289418
5	C	26	50	20120601	18	2628	52.24	-0.0170526536031322	-0.00150956408338898
5	C	26	50	20120601	18	2630	52.28	-0.0172551746421182	-0.00212880011909104
5	C	26	50	20120601	18	2632	52.32	-0.0170320308338589	-0.00180510996918762
5	C	26	50	20120601	18	2634	52.36	-0.0171365772785641	-0.0033819361709234
5	C	26	50	20120601	18	2636	52.4	-0.0167479301784205	-0.00290157732125994
5	C	26	50	20120601	18	2638	52.44	-0.0168979216688458	-0.0033232392370171
5	C	26	50	20120601	18	2640	52.48	-0.0162151959294746	-0.00559105796350298
5	C	26	50	20120601	18	2642	52.52	-0.0158302823531357	-0.00654383485367717
5	C	26	50	20120601	18	2644	52.56	-0.0157063123922580	-0.00655742544601157
5	C	26	50	20120601	18	2646	52.6	-0.0155479275443401	-0.00675122220153137
5	C	26	50	20120601	18	2648	52.64	-0.0152743055042921	-0.00669155653133485
5	C	26	50	20120601	18	2650	52.68	-0.0149557185440285	-0.00645647888192938
5	C	26	50	20120601	18	2652	52.72	-0.0151220442010992	-0.0065325918558563
5	C	26	50	20120601	18	2654	52.76	-0.0153443444309687	-0.00722438270416235
5	C	26	50	20120601	18	2656	52.8	-0.0151906406299421	-0.00782914992090776
5	C	26	50	20120601	18	2658	52.84	-0.0154161016271235	-0.00844243070329867
5	C	26	50	20120601	18	2660	52.88	-0.0156140137441098	-0.00934759102282774
5	C	26	50	20120601	18	2662	52.92	-0.0157610141728506	-0.00929689853768454
5	C	26	50	20120601	18	2664	52.96	-0.0155632576193562	-0.00907423768335664
5	C	26	50	20120601	18	2666	53	-0.0153232443646180	-0.0104083148342178
5	C	26	50	20120601	18	2668	53.04	-0.0155163693686957	-0.0115131974640931
5	C	26	50	20120601	18	2670	53.08	-0.0154555016169712	-0.0116553966377897
5	C	26	50	20120601	18	2672	53.12	-0.0153718933111637	-0.0116762280035634
5	C	26	50	20120601	18	2674	53.16	-0.0152619169934857	-0.0112637796891651
5	C	26	50	20120601	18	2676	53.2	-0.0149717981522327	-0.0119616304425860
5	C	26	50	20120601	18	2678	53.24	-0.0147246784743436	-0.0129790581057640
5	C	26	50	20120601	18	2680	53.28	-0.0142446661070030	-0.0134070274140094
5	C	26	50	20120601	18	2682	53.32	-0.0136032849011277	-0.0130846927878055
5	C	26	50	20120601	18	2684	53.36	-0.0137253668868996	-0.0138745664177299
5	C	26	50	20120601	18	2686	53.4	-0.0138960129664033	-0.0129521668348755
5	C	26	50	20120601	18	2688	53.44	-0.0134772431173812	-0.0140183212263451
5	C	26	50	20120601	18	2690	53.48	-0.0137506105989879	-0.0141045882536499
5	C	26	50	20120601	18	2692	53.52	-0.0133974814724634	-0.0147370245587432
5	C	26	50	20120601	18	2694	53.56	-0.0135217908445959	-0.0144339585923266
5	C	26	50	20120601	18	2696	53.6	-0.0139012950540588	-0.0142978405369482
5	C	26	50	20120601	18	2698	53.64	-0.0141393071966062	-0.0145344384659332
5	C	26	50	20120601	18	2700	53.68	-0.0141733897434594	-0.0150985682559638
5	C	26	50	20120601	18	2702	53.72	-0.0140763746930806	-0.0150260191002141
5	C	26	50	20120601	18	2704	53.76	-0.0140983657139755	-0.0140569292565979
5	C	26	50	20120601	18	2706	53.8	-0.0141603789786855	-0.0142637579900950
5	C	26	50	20120601	18	2708	53.84	-0.0146851229210041	-0.0142054216806471
5	C	26	50	20120601	18	2710	53.88	-0.0147206903920977	-0.0137663790802084
5	C	26	50	20120601	18	2712	53.92	-0.0148036340175309	-0.0147432470984176
5	C	26	50	20120601	18	2714	53.96	-0.0152487577362879	-0.0142581011358455
5	C	26	50	20120601	18	2716	54	-0.0153107710009979	-0.0148382822498091
5	C	26	50	20120601	18	2718	54.04	-0.0155951693483911	-0.0155074881075240
5	C	26	50	20120601	18	2720	54.08	-0.0156049274219715	-0.0174704165320979
5	C	26	50	20120601	18	2722	54.12	-0.0154186047851289	-0.0167086503967256
5	C	26	50	20120601	18	2724	54.16	-0.0157213879088329	-0.0162013719919024
5	C	26	50	20120601	18	2726	54.2	-0.0155565613181384	-0.0161468540590729
5	C	26	50	20120601	18	2728	54.24	-0.0156687791643127	-0.0156440304269711
5	C	26	50	20120601	18	2730	54.28	-0.0155051546551461	-0.0157386413142939
5	C	26	50	20120601	18	2732	54.32	-0.0158060993012191	-0.0153825423392884
5	C	26	50	20120601	18	2734	54.36	-0.0156540006325859	-0.0151170237429528
5	C	26	50	20120601	18	2736	54.4	-0.0154881840923976	-0.0147752790356053
5	C	26	50	20120601	18	2738	54.44	-0.0154953965815657	-0.0153787239626699
5	C	26	50	20120601	18	2740	54.48	-0.0158186150912461	-0.0149787136565527
5	C	26	50	20120601	18	2742	54.52	-0.0157259841029107	-0.0148638795152880
5	C	26	50	20120601	18	2744	54.56	-0.0159224254377921	-0.0142458611174632
5	C	26	50	20120601	18	2746	54.6	-0.0155098922705801	-0.0147911889381820
5	C	26	50	20120601	18	2748	54.64	-0.0155981391968721	-0.0149344487720504
5	C	26	50	20120601	18	2750	54.68	-0.0158337401052957	-0.0134683406430061
5	C	26	50	20120601	18	2752	54.72	-0.0159232739659295	-0.0137084599637614
5	C	26	50	20120601	18	2754	54.76	-0.0161867985211421	-0.0128850482592053
5	C	26	50	20120601	18	2756	54.8	-0.0163455581356541	-0.0133998785644516
5	C	26	50	20120601	18	2758	54.84	-0.0165401822061079	-0.0136496003952954
5	C	26	50	20120601	18	2760	54.88	-0.0165226813132735	-0.0127935415706519
5	C	26	50	20120601	18	2762	54.92	-0.0165147192909174	-0.0124202316165923
5	C	26	50	20120601	18	2764	54.96	-0.0170762398569254	-0.0126697625286052
5	C	26	50	20120601	18	2766	55	-0.0171531023640404	-0.0115166835005243
5	C	26	50	20120601	18	2768	55.04	-0.0172325316687711	-0.0118503459773628
5	C	26	50	20120601	18	2770	55.08	-0.0172593875843206	-0.0114973724143301
5	C	26	50	20120601	18	2772	55.12	-0.0176634071858871	-0.0111485071416961
5	C	26	50	20120601	18	2774	55.16	-0.0175313054970258	-0.0107802600721898
5	C	26	50	20120601	18	2776	55.2	-0.0181983476079904	-0.0110106778879072
5	C	26	50	20120601	18	2778	55.24	-0.0181051721474334	-0.0104016963147459
5	C	26	50	20120601	18	2780	55.28	-0.0185572467258494	-0.0103340049825830
5	C	26	50	20120601	18	2782	55.32	-0.0190574611339286	-0.00982035554566124
5	C	26	50	20120601	18	2784	55.36	-0.0192553520377114	-0.00951781283826284
5	C	26	50	20120601	18	2786	55.4	-0.0192286304724504	-0.00926084316291184
5	C	26	50	20120601	18	2788	55.44	-0.0191576935201618	-0.00871221315352474
5	C	26	50	20120601	18	2790	55.48	-0.0191002481652582	-0.00885917822692654
5	C	26	50	20120601	18	2792	55.52	-0.0188883070497331	-0.00788520227545242
5	C	26	50	20120601	18	2794	55.56	-0.0190883263449274	-0.00663439401914373
5	C	26	50	20120601	18	2796	55.6	-0.0193670466248677	-0.00598785093376581
5	C	26	50	20120601	18	2798	55.64	-0.0191857939436461	-0.00654712290020968
5	C	26	50	20120601	18	2800	55.68	-0.0194227029996149	-0.00524409480811036
5	C	26	50	20120601	18	2802	55.72	-0.0197985528812325	-0.00508996532880157
5	C	26	50	20120601	18	2804	55.76	-0.0194552511247529	-0.00516091783743939
5	C	26	50	20120601	18	2806	55.8	-0.0197890599726951	-0.00472808575585982
5	C	26	50	20120601	18	2808	55.84	-0.019800774610739	-0.00449086062315989
5	C	26	50	20120601	18	2810	55.88	-0.0197061341663528	-0.00391592751430494
5	C	26	50	20120601	18	2812	55.92	-0.0197465489251422	-0.00391151863281356
5	C	26	50	20120601	18	2814	55.96	-0.019827483448078	-0.00368289778755914
5	C	26	50	20120601	18	2816	56	-0.0197395009797221	-0.00225184518429887
5	C	26	50	20120601	18	2818	56.04	-0.0198797662163721	-0.00280192829812123
5	C	26	50	20120601	18	2820	56.08	-0.0197500863682364	-0.00095460829673747
5	C	26	50	20120601	18	2822	56.12	-0.0195022242282271	-0.00064727847643036
5	C	26	50	20120601	18	2824	56.16	-0.0195845597418285	-0.00114745752917047
5	C	26	50	20120601	18	2826	56.2	-0.0195611332941678	-0.00089323142813047
5	C	26	50	20120601	18	2828	56.24	-0.0185812459300029	0.000636855722475661
5	C	26	50	20120601	18	2830	56.28	-0.0186980316859836	0.000251751227305841
5	C	26	50	20120601	18	2832	56.32	-0.0185137243034674	0.000925560350166317
5	C	26	50	20120601	18	2834	56.36	-0.0181815043244625	0.00074791391352882
5	C	26	50	20120601	18	2836	56.4	-0.0177646719480208	0.00145787033504355
5	C	26	50	20120601	18	2838	56.44	-0.0175192563974744	0.00127746618195943
5	C	26	50	20120601	18	2840	56.48	-0.0172962490608238	0.00150364135698975
5	C	26	50	20120601	18	2842	56.52	-0.0171545377908062	0.00129986025371960
5	C	26	50	20120601	18	2844	56.56	-0.0166876493253244	0.0016328085527091
5	C	26	50	20120601	18	2846	56.6	-0.0162657102237090	0.00256075326694158
5	C	26	50	20120601	18	2848	56.64	-0.0159779856460170	0.00261431236297577
5	C	26	50	20120601	18	2850	56.68	-0.0157430994811279	0.00268300015001481
5	C	26	50	20120601	18	2852	56.72	-0.0156574202009797	0.00182569596890829
5	C	26	50	20120601	18	2854	56.76	-0.0153515774262334	0.00178498429598148
5	C	26	50	20120601	18	2856	56.8	-0.0154119668909312	0.00253096667662681
5	C	26	50	20120601	18	2858	56.84	-0.0142494829183964	0.00263725514959815
5	C	26	50	20120601	18	2860	56.88	-0.0141761891792061	0.00289997148175986
5	C	26	50	20120601	18	2862	56.92	-0.0138254818934071	0.00233803725828482
5	C	26	50	20120601	18	2864	56.96	-0.0138235953325149	0.00288463928542339
5	C	26	50	20120601	18	2866	57	-0.0138415671584655	0.0021756699849752
5	C	26	50	20120601	18	2868	57.04	-0.0137952877267436	0.00231335852451463
5	C	26	50	20120601	18	2870	57.08	-0.0134230285333608	0.00247981570344663
5	C	26	50	20120601	18	2872	57.12	-0.0134561055743712	0.00253789604023973
5	C	26	50	20120601	18	2874	57.16	-0.0135225545199196	0.00301486289867383
5	C	26	50	20120601	18	2876	57.2	-0.0129289270634050	0.00207719970884072
5	C	26	50	20120601	18	2878	57.24	-0.0124662296198153	0.0027178434023432
5	C	26	50	20120601	18	2880	57.28	-0.0121021389239688	0.00237206677212942
5	C	26	50	20120601	18	2882	57.32	-0.0118027824397263	0.00272412533898726
5	C	26	50	20120601	18	2884	57.36	-0.0114394038004084	0.00283122726759968
5	C	26	50	20120601	18	2886	57.4	-0.0111383248040470	0.00279877813741103
5	C	26	50	20120601	18	2888	57.44	-0.0108625885147233	0.00258502682852615
5	C	26	50	20120601	18	2890	57.48	-0.0107995570162484	0.00266101252323246
5	C	26	50	20120601	18	2892	57.52	-0.0101659327717627	0.00239540907408317
5	C	26	50	20120601	18	2894	57.56	-0.00975337839134723	0.00288970499840381
5	C	26	50	20120601	18	2896	57.6	-0.00930225133601803	0.00280565121532417
5	C	26	50	20120601	18	2898	57.64	-0.00889283650971102	0.00222108603931725
5	C	26	50	20120601	18	2900	57.68	-0.00870276620692807	0.00268223279773587
5	C	26	50	20120601	18	2902	57.72	-0.0082119633901065	0.00221405739791225
5	C	26	50	20120601	18	2904	57.76	-0.0080262205808244	0.00266471069169806
5	C	26	50	20120601	18	2906	57.8	-0.00770197676631132	0.00238741876745576
5	C	26	50	20120601	18	2908	57.84	-0.00721709243324826	0.00187494312779081
5	C	26	50	20120601	18	2910	57.88	-0.00674773616510007	0.00310513215036011
5	C	26	50	20120601	18	2912	57.92	-0.00662761993617991	0.00308493010962161
5	C	26	50	20120601	18	2914	57.96	-0.00598488815635259	0.00345238521953301
5	C	26	50	20120601	18	2916	58	-0.00596062025162226	0.00283083835887003
5	C	26	50	20120601	18	2918	58.04	-0.00567115194860793	0.00333924106347535
5	C	26	50	20120601	18	2920	58.08	-0.00546331205241377	0.00306658775971763
5	C	26	50	20120601	18	2922	58.12	-0.00547788552317402	0.00274869376409959
5	C	26	50	20120601	18	2924	58.16	-0.00546954873422383	0.00339331351903268
5	C	26	50	20120601	18	2926	58.2	-0.00545327820718873	0.00308922224778341
5	C	26	50	20120601	18	2928	58.24	-0.00562956699880635	0.00382522848311705
5	C	26	50	20120601	18	2930	58.28	-0.00516479985366805	0.00346741830970103
5	C	26	50	20120601	18	2932	58.32	-0.0046187719972358	0.0040191737310609
5	C	26	50	20120601	18	2934	58.36	-0.00489566794168064	0.00452705317664813
5	C	26	50	20120601	18	2936	58.4	-0.00459615165130564	0.00499398406853686
5	C	26	50	20120601	18	2938	58.44	-0.00437076136480243	0.0043511745069636
5	C	26	50	20120601	18	2940	58.48	-0.004038675736086	0.00443332617280186
5	C	26	50	20120601	18	2942	58.52	-0.0039568705525705	0.00516965767725485
5	C	26	50	20120601	18	2944	58.56	-0.0037954310033578	0.00605350579839897
5	C	26	50	20120601	18	2946	58.6	-0.0034737610575282	0.00587976259119362
5	C	26	50	20120601	18	2948	58.64	-0.0030590782857014	0.00586459515073717
5	C	26	50	20120601	18	2950	58.68	-0.0028104736835718	0.00618747424916257
5	C	26	50	20120601	18	2952	58.72	-0.0025855500875442	0.00695151019730245
5	C	26	50	20120601	18	2954	58.76	-0.0020663357202545	0.00632990676809698
5	C	26	50	20120601	18	2956	58.8	-0.0019973008852073	0.00695058388741909
5	C	26	50	20120601	18	2958	58.84	-0.0017888670193169	0.00662519455992048
5	C	26	50	20120601	18	2960	58.88	-0.0018362431736564	0.00685528710651858
5	C	26	50	20120601	18	2962	58.92	-0.0018401251898851	0.00723605703711973
5	C	26	50	20120601	18	2964	58.96	-0.0017746329598116	0.00696437246965223
5	C	26	50	20120601	18	2966	59	-0.0009107464631004	0.00633750816599474
5	C	26	50	20120601	18	2968	59.04	-0.0006380648750714	0.00743633089075519
5	C	26	50	20120601	18	2970	59.08	-9.72978930911996e-05	0.00709906924040046
5	C	26	50	20120601	18	2972	59.12	3.61190143831e-05	0.00726900114205521
5	C	26	50	20120601	18	2974	59.16	0.000190720841021700	0.00844743701930946
5	C	26	50	20120601	18	2976	59.2	-9.0304607025301e-05	0.00860613299421116
5	C	26	50	20120601	18	2978	59.24	-0.000165554910679201	0.00830774807468606
5	C	26	50	20120601	18	2980	59.28	-0.000303207387772701	0.00893825397826667
5	C	26	50	20120601	18	2982	59.32	-0.000347684404309401	0.00851929321041364
5	C	26	50	20120601	18	2984	59.36	-0.000146180184874601	0.00807510994367568
5	C	26	50	20120601	18	2986	59.4	-0.000248526820383600	0.00861826694657632
5	C	26	50	20120601	18	2988	59.44	-0.0005392113470616	0.0081148705579818
5	C	26	50	20120601	18	2990	59.48	-0.0005166758539452	0.00871119491975985
5	C	26	50	20120601	18	2992	59.52	-0.0006647228007222	0.00845435252362947
5	C	26	50	20120601	18	2994	59.56	-0.0010468362342076	0.00941629351768783
5	C	26	50	20120601	18	2996	59.6	-0.0011026481724466	0.00952839115570934
5	C	26	50	20120601	18	2998	59.64	-0.0008314868639972	0.00963227928400126
5	C	26	50	20120601	18	3000	59.68	-0.0010965175566537	0.00961842706215782
5	C	26	50	20120601	18	3002	59.72	-0.0014736246741283	0.00972089390581956
5	C	26	50	20120601	18	3004	59.76	-0.0015064414998432	0.0100557867484573
5	C	26	50	20120601	18	3006	59.8	-0.0017100175421468	0.00987710086485148
5	C	26	50	20120601	18	3008	59.84	-0.0019591595454301	0.0102383900036309
5	C	26	50	20120601	18	3010	59.88	-0.0023532725809922	0.0111222451958429
5	C	26	50	20120601	18	3012	59.92	-0.002692563627809	0.0109295091004949
5	C	26	50	20120601	18	3014	59.96	-0.0029959831476161	0.0116396564408405
5	C	26	50	20120601	18	3016	60	-0.0036121298337912	0.0112681163750542
5	C	26	50	20120601	18	3018	60.04	-0.0041133638898488	0.0108014626690237
5	C	26	50	20120601	18	3020	60.08	-0.0040013072640206	0.0122484350743556
5	C	26	50	20120601	18	3022	60.12	-0.0038573134533133	0.0116804600376489
5	C	26	50	20120601	18	3024	60.16	-0.0041272839939432	0.0119436423531794
5	C	26	50	20120601	18	3026	60.2	-0.0041406872029806	0.0123217712399528
5	C	26	50	20120601	18	3028	60.24	-0.0041652414859573	0.0129169606953471
5	C	26	50	20120601	18	3030	60.28	-0.004227420920761	0.0128354560322136
5	C	26	50	20120601	18	3032	60.32	-0.0040884652458697	0.0125499878322605
5	C	26	50	20120601	18	3034	60.36	-0.00434496257389084	0.0119971307385355
5	C	26	50	20120601	18	3036	60.4	-0.0041748793513849	0.0126042992899098
5	C	26	50	20120601	18	3038	60.44	-0.0043159994801334	0.0124136449169256
5	C	26	50	20120601	18	3040	60.48	-0.0039495152278326	0.0121922589761243
5	C	26	50	20120601	18	3042	60.52	-0.0042484248205893	0.0127508181789327
5	C	26	50	20120601	18	3044	60.56	-0.0041047562790014	0.0120240693855784
5	C	26	50	20120601	18	3046	60.6	-0.00444345901297622	0.0128679292040328
5	C	26	50	20120601	18	3048	60.64	-0.00448630968391612	0.0126753133168376
5	C	26	50	20120601	18	3050	60.68	-0.00453128096809281	0.0125546801928604
5	C	26	50	20120601	18	3052	60.72	-0.0041736793911772	0.0122270599434671
5	C	26	50	20120601	18	3054	60.76	-0.00435794455941868	0.0114430130855517
5	C	26	50	20120601	18	3056	60.8	-0.00453248870647507	0.0120890560343033
5	C	26	50	20120601	18	3058	60.84	-0.00478100916289768	0.0118181358492663
5	C	26	50	20120601	18	3060	60.88	-0.00477602335298353	0.0115650969805119
5	C	26	50	20120601	18	3062	60.92	-0.00486890748554663	0.0112386667918313
5	C	26	50	20120601	18	3064	60.96	-0.00463269492975736	0.0115532904185864
5	C	26	50	20120601	18	3066	61	-0.00480089654111855	0.0121451904132346
5	C	26	50	20120601	18	3068	61.04	-0.00492533107115142	0.0122834842361787
5	C	26	50	20120601	18	3070	61.08	-0.0052146508817417	0.0123247509879288
5	C	26	50	20120601	18	3072	61.12	-0.00525258008948455	0.0124246227497035
5	C	26	50	20120601	18	3074	61.16	-0.00552521218003884	0.0126693948330791
5	C	26	50	20120601	18	3076	61.2	-0.00549634666701724	0.0115467765509181
5	C	26	50	20120601	18	3078	61.24	-0.00548732539870286	0.0114810453187526
5	C	26	50	20120601	18	3080	61.28	-0.00553910682828915	0.0124263268770462
5	C	26	50	20120601	18	3082	61.32	-0.00575989384964684	0.0121757565180649
5	C	26	50	20120601	18	3084	61.36	-0.0057680326486983	0.0117350239324192
5	C	26	50	20120601	18	3086	61.4	-0.00612896328433969	0.0107916253994838
5	C	26	50	20120601	18	3088	61.44	-0.00655714260329905	0.0113897931886404
5	C	26	50	20120601	18	3090	61.48	-0.00704563318094615	0.0113582774394029
5	C	26	50	20120601	18	3092	61.52	-0.0072558489559251	0.0119330774707617
5	C	26	50	20120601	18	3094	61.56	-0.00711678226526914	0.0115223403547739
5	C	26	50	20120601	18	3096	61.6	-0.00719159416271868	0.0123018548703539
5	C	26	50	20120601	18	3098	61.64	-0.00733798647962773	0.0117032394826048
5	C	26	50	20120601	18	3100	61.68	-0.00725242655910416	0.0119821223971048
5	C	26	50	20120601	18	3102	61.72	-0.00741223269165231	0.0110164973767164
5	C	26	50	20120601	18	3104	61.76	-0.00760498292913596	0.0110732002694998
5	C	26	50	20120601	18	3106	61.8	-0.00756247166945102	0.0108587206406303
5	C	26	50	20120601	18	3108	61.84	-0.00745428433192948	0.0115334419312385
5	C	26	50	20120601	18	3110	61.88	-0.00732896379709979	0.0111488960504258
5	C	26	50	20120601	18	3112	61.92	-0.00744205138461495	0.0108972579602049
5	C	26	50	20120601	18	3114	61.96	-0.0078935037090635	0.0107349415985836
5	C	26	50	20120601	18	3116	62	-0.00785121165248074	0.0115667749449037
5	C	26	50	20120601	18	3118	62.04	-0.00794482551924202	0.0114116286460435
5	C	26	50	20120601	18	3120	62.08	-0.00821672928981169	0.0109116546542699
5	C	26	50	20120601	18	3122	62.12	-0.00831413324892013	0.0110489394358373
5	C	26	50	20120601	18	3124	62.16	-0.0083277026280511	0.0108130415425656
5	C	26	50	20120601	18	3126	62.2	-0.00827317762415381	0.0115977108665806
5	C	26	50	20120601	18	3128	62.24	-0.0082867611454204	0.0113621099581570
5	C	26	50	20120601	18	3130	62.28	-0.00847761633673046	0.0105896028707785
5	C	26	50	20120601	18	3132	62.32	-0.00841640917375096	0.0113038090040481
5	C	26	50	20120601	18	3134	62.36	-0.00832094975829077	0.0106955557508715
5	C	26	50	20120601	18	3136	62.4	-0.00811616456339134	0.0109385105698194
5	C	26	50	20120601	18	3138	62.44	-0.00824472364727886	0.0107029096613958
5	C	26	50	20120601	18	3140	62.48	-0.0080091651652622	0.0100426628465985
5	C	26	50	20120601	18	3142	62.52	-0.00818621056113567	0.0106750850095561
5	C	26	50	20120601	18	3144	62.56	-0.00808162946819818	0.00999407046859536
5	C	26	50	20120601	18	3146	62.6	-0.00815083400887291	0.0104139999727386
5	C	26	50	20120601	18	3148	62.64	-0.00816760658172266	0.0111135548535021
5	C	26	50	20120601	18	3150	62.68	-0.00826339833737	0.0105009670357567
5	C	26	50	20120601	18	3152	62.72	-0.00817074613583113	0.0100875711982717
5	C	26	50	20120601	18	3154	62.76	-0.00832854408512071	0.0106177315785341
5	C	26	50	20120601	18	3156	62.8	-0.00883087981354345	0.0099100661829904
5	C	26	50	20120601	18	3158	62.84	-0.00904588270143103	0.009539867498768
5	C	26	50	20120601	18	3160	62.88	-0.0094702952625670	0.00848197211450261
5	C	26	50	20120601	18	3162	62.92	-0.00964082820498577	0.00857148476193302
5	C	26	50	20120601	18	3164	62.96	-0.00941125891740574	0.00851930028148145
5	C	26	50	20120601	18	3166	63	-0.00953074582129065	0.00844281961202831
5	C	26	50	20120601	18	3168	63.04	-0.00975852612871427	0.00786568612829167
5	C	26	50	20120601	18	3170	63.08	-0.00998314849725311	0.00703124638637617
5	C	26	50	20120601	18	3172	63.12	-0.0100890349093087	0.00750990535133765
5	C	26	50	20120601	18	3174	63.16	-0.0102444428376779	0.00699237389818722
5	C	26	50	20120601	18	3176	63.2	-0.0100218258239704	0.0061660008304315
5	C	26	50	20120601	18	3178	63.24	-0.00978433906176148	0.00645287617287923
5	C	26	50	20120601	18	3180	63.28	-0.0101220341685731	0.00684564075580964
5	C	26	50	20120601	18	3182	63.32	-0.0103635995226959	0.00585262595425203
5	C	26	50	20120601	18	3184	63.36	-0.0103379987216831	0.00580234712657576
5	C	26	50	20120601	18	3186	63.4	-0.0101069947144440	0.00663012238707857
5	C	26	50	20120601	18	3188	63.44	-0.0105187415789154	0.00598919938639752
5	C	26	50	20120601	18	3190	63.48	-0.0109469930227664	0.00535605526741631
5	C	26	50	20120601	18	3192	63.52	-0.0116578856536595	0.0045093330807116
5	C	26	50	20120601	18	3194	63.56	-0.0117631844599799	0.0051572373466433
5	C	26	50	20120601	18	3196	63.6	-0.0118149383124017	0.00511910378504069
5	C	26	50	20120601	18	3198	63.64	-0.0120064808115031	0.00420583436494496
5	C	26	50	20120601	18	3200	63.68	-0.0120005604185562	0.00363818834502353
5	C	26	50	20120601	18	3202	63.72	-0.0120698365184372	0.00374443198742494
5	C	26	50	20120601	18	3204	63.76	-0.0122824037770170	0.00305948275078026
5	C	26	50	20120601	18	3206	63.8	-0.0123474943704388	0.00403320555802676
5	C	26	50	20120601	18	3208	63.84	-0.0131418623710644	0.00405006722633094
5	C	26	50	20120601	18	3210	63.88	-0.0134359509097870	0.00328756852833336
5	C	26	50	20120601	18	3212	63.92	-0.0133999768522942	0.00354056072804019
5	C	26	50	20120601	18	3214	63.96	-0.0140217712003305	0.00240513391364483
5	C	26	50	20120601	18	3216	64	-0.0140265915472579	0.00195472032905784
5	C	26	50	20120601	18	3218	64.04	-0.0144572323756332	0.00120508963097497
5	C	26	50	20120601	18	3220	64.08	-0.0144635354547701	0.00206371659673706
5	C	26	50	20120601	18	3222	64.12	-0.0148168724706883	0.000764502638615456
5	C	26	50	20120601	18	3224	64.16	-0.0151038997703833	0.000689301761725589
5	C	26	50	20120601	18	3226	64.2	-0.0150895052683494	0.000883748419087975
5	C	26	50	20120601	18	3228	64.24	-0.0153012526366164	0.00101522502555468
5	C	26	50	20120601	18	3230	64.28	-0.0152224731630176	0.00019912692643638
5	C	26	50	20120601	18	3232	64.32	-0.0150437575809269	0.000242895421978260
5	C	26	50	20120601	18	3234	64.36	-0.0152759336176558	0.00048840749260031
5	C	26	50	20120601	18	3236	64.4	-0.0150984098640448	-0.0003953320876529
5	C	26	50	20120601	18	3238	64.44	-0.0151536377320826	0.000215172593515060
5	C	26	50	20120601	18	3240	64.48	-0.0151399233960615	-0.000136892337303809
5	C	26	50	20120601	18	3242	64.52	-0.0156753481863099	-0.00144167051868657
5	C	26	50	20120601	18	3244	64.56	-0.0160893804198980	-0.00183514008707783
5	C	26	50	20120601	18	3246	64.6	-0.0158810596910927	-0.00181779475773532
5	C	26	50	20120601	18	3248	64.64	-0.0163701442384360	-0.00249501213528111
5	C	26	50	20120601	18	3250	64.68	-0.0162359869901618	-0.00172609502903071
5	C	26	50	20120601	18	3252	64.72	-0.0163062288564845	-0.00238342361414206
5	C	26	50	20120601	18	3254	64.76	-0.0161956974599834	-0.00170739771152257
5	C	26	50	20120601	18	3256	64.8	-0.0161120290500995	-0.00199124805116038
5	C	26	50	20120601	18	3258	64.84	-0.0160255145354213	-0.00268475716894471
5	C	26	50	20120601	18	3260	64.88	-0.0161504673747247	-0.00236697631041166
5	C	26	50	20120601	18	3262	64.92	-0.0159152341618274	-0.00252432878242911
5	C	26	50	20120601	18	3264	64.96	-0.0157578958319456	-0.00260231558932617
5	C	26	50	20120601	18	3266	65	-0.0156041001070375	-0.00319502663545236
5	C	26	50	20120601	18	3268	65.04	-0.0151824311202126	-0.00450425605402269
5	C	26	50	20120601	18	3270	65.08	-0.0148654705055457	-0.00452742794324217
5	C	26	50	20120601	18	3272	65.12	-0.0146142071819189	-0.00496046013604081
5	C	26	50	20120601	18	3274	65.16	-0.0145987286144787	-0.00519289320608464
5	C	26	50	20120601	18	3276	65.2	-0.0144191234920573	-0.00541734304056888
5	C	26	50	20120601	18	3278	65.24	-0.0139257255933488	-0.00663493142029743
5	C	26	50	20120601	18	3280	65.28	-0.0138477670707229	-0.00643945175063841
5	C	26	50	20120601	18	3282	65.32	-0.0135886053643503	-0.0065739505314879
5	C	26	50	20120601	18	3284	65.36	-0.0136530440053198	-0.00761920284650567
5	C	26	50	20120601	18	3286	65.4	-0.013652096482233	-0.00773497036872153
5	C	26	50	20120601	18	3288	65.44	-0.0139969312462142	-0.00848756532914181
5	C	26	50	20120601	18	3290	65.48	-0.0139620779529696	-0.00807494730911602
5	C	26	50	20120601	18	3292	65.52	-0.0137139046859765	-0.00826082446868653
5	C	26	50	20120601	18	3294	65.56	-0.0137445436228053	-0.0081957918580208
5	C	26	50	20120601	18	3296	65.6	-0.0133689709270459	-0.00976668614096924
5	C	26	50	20120601	18	3298	65.64	-0.0135224908803093	-0.00927924208135824
5	C	26	50	20120601	18	3300	65.68	-0.0134202220265463	-0.00941863404113354
5	C	26	50	20120601	18	3302	65.72	-0.0131870889207891	-0.00952515260665154
5	C	26	50	20120601	18	3304	65.76	-0.0131417209497082	-0.0100502925287675
5	C	26	50	20120601	18	3306	65.8	-0.0128014187401943	-0.0109096818263504
5	C	26	50	20120601	18	3308	65.84	-0.0121245478449713	-0.0113198603279810
5	C	26	50	20120601	18	3310	65.88	-0.0119975726802737	-0.0115832081064984
5	C	26	50	20120601	18	3312	65.92	-0.0116081265494674	-0.0120874035257556
5	C	26	50	20120601	18	3314	65.96	-0.0112947226819099	-0.0115943945357767
5	C	26	50	20120601	18	3316	66	-0.0113423887500296	-0.0110748195440287
5	C	26	50	20120601	18	3318	66.04	-0.0113943398852434	-0.0115040828576836
5	C	26	50	20120601	18	3320	66.08	-0.0114584956835005	-0.0108137557204146
5	C	26	50	20120601	18	3322	66.12	-0.0113968289011132	-0.0110944700414778
5	C	26	50	20120601	18	3324	66.16	-0.0117120146777593	-0.0109450866628844
5	C	26	50	20120601	18	3326	66.2	-0.0117644042191774	-0.0104443772800584
5	C	26	50	20120601	18	3328	66.24	-0.0119004657060133	-0.0115750551653113
5	C	26	50	20120601	18	3330	66.28	-0.0122302037402162	-0.0106601438432696
5	C	26	50	20120601	18	3332	66.32	-0.0124237671504982	-0.0103187102629059
5	C	26	50	20120601	18	3334	66.36	-0.0125015559674966	-0.0114803523541070
5	C	26	50	20120601	18	3336	66.4	-0.0130109556926634	-0.0106396589598186
5	C	26	50	20120601	18	3338	66.44	-0.0133165955277634	-0.0114811443137019
5	C	26	50	20120601	18	3340	66.48	-0.0133742812989726	-0.0116749339981539
5	C	26	50	20120601	18	3342	66.52	-0.013708700380067	-0.0109238027487706
5	C	26	50	20120601	18	3344	66.56	-0.0134315286639775	-0.0110859423336967
5	C	26	50	20120601	18	3346	66.6	-0.0134089224601830	-0.0106729283338735
5	C	26	50	20120601	18	3348	66.64	-0.0136879114407001	-0.00993332999609144
5	C	26	50	20120601	18	3350	66.68	-0.0135930459949361	-0.0107582831934305
5	C	26	50	20120601	18	3352	66.72	-0.0136182402095498	-0.0102047812183211
5	C	26	50	20120601	18	3354	66.76	-0.0140030830752106	-0.0104075723720976
5	C	26	50	20120601	18	3356	66.8	-0.0137497620708505	-0.0105418448787771
5	C	26	50	20120601	18	3358	66.84	-0.0138920602394965	-0.0102178485516374
5	C	26	50	20120601	18	3360	66.88	-0.0135636727792456	-0.00916445036650044
5	C	26	50	20120601	18	3362	66.92	-0.0138163927428417	-0.00921701668461384
5	C	26	50	20120601	18	3364	66.96	-0.0138499378885412	-0.00923006987579454
5	C	26	50	20120601	18	3366	67	-0.0141720886669820	-0.00910387252855614
5	C	26	50	20120601	18	3368	67.04	-0.014295818211554	-0.00999914042421644
5	C	26	50	20120601	18	3370	67.08	-0.0144554404963390	-0.0100050235526359
5	C	26	50	20120601	18	3372	67.12	-0.0145194053757652	-0.00957530061957324
5	C	26	50	20120601	18	3374	67.16	-0.0147542001824582	-0.00868399959295544
5	C	26	50	20120601	18	3376	67.2	-0.0147079271146973	-0.00934521514404294
5	C	26	50	20120601	18	3378	67.24	-0.0150744276304541	-0.00866822404066714
5	C	26	50	20120601	18	3380	67.28	-0.0155431475024993	-0.00870566534473094
5	C	26	50	20120601	18	3382	67.32	-0.0155933450128957	-0.00833138665438113
5	C	26	50	20120601	18	3384	67.36	-0.016034770563187	-0.00809776564494491
5	C	26	50	20120601	18	3386	67.4	-0.0161203375547784	-0.00753364292598209
5	C	26	50	20120601	18	3388	67.44	-0.0163714311727777	-0.0080607486049498
5	C	26	50	20120601	18	3390	67.48	-0.0164260975980313	-0.00783892213662376
5	C	26	50	20120601	18	3392	67.52	-0.0166931576871498	-0.00714441599827796
5	C	26	50	20120601	18	3394	67.56	-0.0171930751103809	-0.00646478031554051
5	C	26	50	20120601	18	3396	67.6	-0.0175801948598771	-0.00664830988059748
5	C	26	50	20120601	18	3398	67.64	-0.0175979078847458	-0.00458444196300924
5	C	26	50	20120601	18	3400	67.68	-0.0179287914319342	-0.00528652828604937
5	C	26	50	20120601	18	3402	67.72	-0.0179294207569695	-0.00507786814598903
5	C	26	50	20120601	18	3404	67.76	-0.0176335672797210	-0.00464292676488118
5	C	26	50	20120601	18	3406	67.8	-0.0183181993789744	-0.00374332006201153
5	C	26	50	20120601	18	3408	67.84	-0.0183416927896472	-0.00270037666276638
5	C	26	50	20120601	18	3410	67.88	-0.0182479229351300	-0.00256452066116107
5	C	26	50	20120601	18	3412	67.92	-0.0180653054671101	-0.00170576783039194
5	C	26	50	20120601	18	3414	67.96	-0.0183222489795102	-0.00172401613509402
5	C	26	50	20120601	18	3416	68	-0.0184360556946218	-0.00124060470545618
5	C	26	50	20120601	18	3418	68.04	-0.0176581887378420	-9.7510025125697e-06
5	C	26	50	20120601	18	3420	68.08	-0.0175936369597874	0.000708224009900818
5	C	26	50	20120601	18	3422	68.12	-0.0174859870234196	2.34193765928908e-05
5	C	26	50	20120601	18	3424	68.16	-0.0172145428722577	0.000264825631689980
5	C	26	50	20120601	18	3426	68.2	-0.0171388046649248	0.000245429692682040
5	C	26	50	20120601	18	3428	68.24	-0.0169718496828189	0.000736706271047013
5	C	26	50	20120601	18	3430	68.28	-0.0165688200307460	0.000865859324630736
5	C	26	50	20120601	18	3432	68.32	-0.0164081936543316	0.00129679848135707
5	C	26	50	20120601	18	3434	68.36	-0.0159238163168307	0.00169715739111742
5	C	26	50	20120601	18	3436	68.4	-0.0157190586990957	0.00098483428320606
5	C	26	50	20120601	18	3438	68.44	-0.0156605555124475	0.00174129994614655
5	C	26	50	20120601	18	3440	68.48	-0.0155589068620422	0.00262155801545192
5	C	26	50	20120601	18	3442	68.52	-0.0154569483574455	0.00274406504310994
5	C	26	50	20120601	18	3444	68.56	-0.0150819745811297	0.00279204435953379
5	C	26	50	20120601	18	3446	68.6	-0.0148181339491859	0.00274720459721841
5	C	26	50	20120601	18	3448	68.64	-0.0145798495705278	0.00281869662833028
5	C	26	50	20120601	18	3450	68.68	-0.0149143492617952	0.00305729284107893
5	C	26	50	20120601	18	3452	68.72	-0.0144523935732189	0.00225999034731135
5	C	26	50	20120601	18	3454	68.76	-0.0143463622042732	0.00291561339086649
5	C	26	50	20120601	18	3456	68.8	-0.0142746615766609	0.00292815746516474
5	C	26	50	20120601	18	3458	68.84	-0.0141072625314963	0.00298216769532533
5	C	26	50	20120601	18	3460	68.88	-0.0137061901509938	0.00374821748357802
5	C	26	50	20120601	18	3462	68.92	-0.0136536365608024	0.00280446893278602
5	C	26	50	20120601	18	3464	68.96	-0.0136958515427460	0.00250838988847437
5	C	26	50	20120601	18	3466	69	-0.0131272572926310	0.00269297749740803
5	C	26	50	20120601	18	3468	69.04	-0.0127385413909977	0.00310114265390065
5	C	26	50	20120601	18	3470	69.08	-0.0120718922192715	0.0036875432669795
5	C	26	50	20120601	18	3472	69.12	-0.0116669967245350	0.00332018100018846
5	C	26	50	20120601	18	3474	69.16	-0.0112558388800124	0.00393217838377152
5	C	26	50	20120601	18	3476	69.2	-0.0106779205077486	0.00365277221025346
5	C	26	50	20120601	18	3478	69.24	-0.0100388868963869	0.00379960293336685
5	C	26	50	20120601	18	3480	69.28	-0.00978610329318054	0.00370604563514806
5	C	26	50	20120601	18	3482	69.32	-0.00894683118352242	0.004324474154906
5	C	26	50	20120601	18	3484	69.36	-0.00862759368502013	0.00468915033516734
5	C	26	50	20120601	18	3486	69.4	-0.00865629514926849	0.00506720497572873
5	C	26	50	20120601	18	3488	69.44	-0.00815118049119569	0.00440201548453092
5	C	26	50	20120601	18	3490	69.48	-0.00807593018754182	0.00471655072293832
5	C	26	50	20120601	18	3492	69.52	-0.00787313903376533	0.00503701858723987
5	C	26	50	20120601	18	3494	69.56	-0.00759439754062159	0.00407067231793471
5	C	26	50	20120601	18	3496	69.6	-0.00724461302917205	0.0044039105307045
5	C	26	50	20120601	18	3498	69.64	-0.00745610866742494	0.00497868934885979
5	C	26	50	20120601	18	3500	69.68	-0.00688375522552911	0.00470411271465725
5	C	26	50	20120601	18	3502	69.72	-0.00677792255358892	0.00484443805538372
5	C	26	50	20120601	18	3504	69.76	-0.0060876944112693	0.00367897758756424
5	C	26	50	20120601	18	3506	69.8	-0.00543829461449539	0.00371657445511992
5	C	26	50	20120601	18	3508	69.84	-0.00451346258431369	0.00388054544660927
5	C	26	50	20120601	18	3510	69.88	-0.0040762513904382	0.00503931668427873
5	C	26	50	20120601	18	3512	69.92	-0.0040050174533015	0.0050973418667429
5	C	26	50	20120601	18	3514	69.96	-0.0038671245599023	0.0043736392894019
5	C	26	50	20120601	18	3516	70	-0.0032123931779983	0.00484312283677071
5	C	26	50	20120601	18	3518	70.04	-0.0027791912795721	0.00584011511397249
5	C	26	50	20120601	18	3520	70.08	-0.0022502046965665	0.00548790522626347
5	C	26	50	20120601	18	3522	70.12	-0.0023051822488037	0.00605779793656077
5	C	26	50	20120601	18	3524	70.16	-0.0023410396336777	0.0057318994921797
5	C	26	50	20120601	18	3526	70.2	-0.002398308211886	0.00630323470031062
5	C	26	50	20120601	18	3528	70.24	-0.0022687308942336	0.00595982829202738
5	C	26	50	20120601	18	3530	70.28	-0.0022174373683263	0.0063436882792623
5	C	26	50	20120601	18	3532	70.32	-0.0024978476334736	0.00637364132251337
5	C	26	50	20120601	18	3534	70.36	-0.0024803891670461	0.00650891792082217
5	C	26	50	20120601	18	3536	70.4	-0.0026722838053245	0.00707600341719815
5	C	26	50	20120601	18	3538	70.44	-0.0026158566841858	0.00668228636143348
5	C	26	50	20120601	18	3540	70.48	-0.002969678775356	0.00717682270205973
5	C	26	50	20120601	18	3542	70.52	-0.0025668824685209	0.00791572100412842
5	C	26	50	20120601	18	3544	70.56	-0.0027105029268477	0.00731914208390915
5	C	26	50	20120601	18	3546	70.6	-0.0026803023962232	0.00788743673288096
5	C	26	50	20120601	18	3548	70.64	-0.0028004893358215	0.0088584145516029
5	C	26	50	20120601	18	3550	70.68	-0.0029603449658443	0.00919264271386634
5	C	26	50	20120601	18	3552	70.72	-0.0029370457974042	0.00812621962181985
5	C	26	50	20120601	18	3554	70.76	-0.0029057916776758	0.00860450664861443
5	C	26	50	20120601	18	3556	70.8	-0.0027890412770341	0.00873397082918187
5	C	26	50	20120601	18	3558	70.84	-0.0026825297825839	0.00872263590747945
5	C	26	50	20120601	18	3560	70.88	-0.0029937911165944	0.0084669390243346
5	C	26	50	20120601	18	3562	70.92	-0.0026901170383461	0.00844214786058618
5	C	26	50	20120601	18	3564	70.96	-0.0024078400112964	0.008251936136447
5	C	26	50	20120601	18	3566	71	-0.0026499463021068	0.00768567795500501
5	C	26	50	20120601	18	3568	71.04	-0.0023079116809791	0.00813037033862541
5	C	26	50	20120601	18	3570	71.08	-0.0020373160579546	0.00792398001133268
5	C	26	50	20120601	18	3572	71.12	-0.0020272256441871	0.00799605540553903
5	C	26	50	20120601	18	3574	71.16	-0.0020792757743502	0.00790032021843418
5	C	26	50	20120601	18	3576	71.2	-0.0019060204708239	0.00774615679799989
5	C	26	50	20120601	18	3578	71.24	-0.0017599180676952	0.00868348340500515
5	C	26	50	20120601	18	3580	71.28	-0.0014005664014961	0.0077011706645808
5	C	26	50	20120601	18	3582	71.32	-0.000743070232077701	0.00810589030186073
5	C	26	50	20120601	18	3584	71.36	-0.000774628407722	0.00819330991321883
5	C	26	50	20120601	18	3586	71.4	-0.000197155512730401	0.00866560774557676
5	C	26	50	20120601	18	3588	71.44	0.000124684138726700	0.00937685110143325
5	C	26	50	20120601	18	3590	71.48	0.0004594497021438	0.00988820951238392
5	C	26	50	20120601	18	3592	71.52	0.0005767162907358	0.0094902215316609
5	C	26	50	20120601	18	3594	71.56	0.0008998004501277	0.00931760969530544
5	C	26	50	20120601	18	3596	71.6	0.0007916555390131	0.00912028447694752
5	C	26	50	20120601	18	3598	71.64	0.0011680555497065	0.0087684917822394
5	C	26	50	20120601	18	3600	71.68	0.000823956176777699	0.00821993955459831
5	C	26	50	20120601	18	3602	71.72	0.0012932629474512	0.00902441493955425
5	C	26	50	20120601	18	3604	71.76	0.0012717315459641	0.00827095730886092
5	C	26	50	20120601	18	3606	71.8	0.00146388781375150	0.00920621209299731
5	C	26	50	20120601	18	3608	71.84	0.0020151906867714	0.00863765581451645
5	C	26	50	20120601	18	3610	71.88	0.0028730950601138	0.00822296597162179
5	C	26	50	20120601	18	3612	71.92	0.0028441036820851	0.0085504978326674
5	C	26	50	20120601	18	3614	71.96	0.0034927185903319	0.00830889358767158
5	C	26	50	20120601	18	3616	72	0.0040947493038342	0.00775664319156489
5	C	26	50	20120601	18	3618	72.04	0.0041480580840678	0.00760532941145878
5	C	26	50	20120601	18	3620	72.08	0.0041179424062571	0.0075447939999214
5	C	26	50	20120601	18	3622	72.12	0.0040081004388676	0.0080397263203451
5	C	26	50	20120601	18	3624	72.16	0.0040279135708764	0.00703081222281252
5	C	26	50	20120601	18	3626	72.2	0.0039142320136651	0.00752449296423353
5	C	26	50	20120601	18	3628	72.24	0.0042382849093472	0.00680375316430571
5	C	26	50	20120601	18	3630	72.28	0.0043493855268073	0.00695032225791005
5	C	26	50	20120601	18	3632	72.32	0.0045114756142586	0.00655912957335422
5	C	26	50	20120601	18	3634	72.36	0.0047451531922374	0.00638781881347616
5	C	26	50	20120601	18	3636	72.4	0.0052332265768836	0.00633730310502819
5	C	26	50	20120601	18	3638	72.44	0.0058491872939752	0.00477240508758424
5	C	26	50	20120601	18	3640	72.48	0.0060373484084489	0.00554520208874302
5	C	26	50	20120601	18	3642	72.52	0.0059469801618133	0.00555481874096715
5	C	26	50	20120601	18	3644	72.56	0.0059140996964881	0.00519256793696529
5	C	26	50	20120601	18	3646	72.6	0.0061368383325619	0.00498821407720238
5	C	26	50	20120601	18	3648	72.64	0.0062312370878503	0.00444126698195458
5	C	26	50	20120601	18	3650	72.68	0.0058878660349061	0.00501487200285311
5	C	26	50	20120601	18	3652	72.72	0.0057726783402508	0.00442719555700897
5	C	26	50	20120601	18	3654	72.76	0.0059445759987572	0.00474320157752124
5	C	26	50	20120601	18	3656	72.8	0.0055814766666179	0.00486333901964483
5	C	26	50	20120601	18	3658	72.84	0.0054392067822432	0.00525974308117801
5	C	26	50	20120601	18	3660	72.88	0.0057008362912822	0.00462419550624754
5	C	26	50	20120601	18	3662	72.92	0.0055055333983185	0.00535025274916989
5	C	26	50	20120601	18	3664	72.96	0.00544684353548	0.00468613806027948
5	C	26	50	20120601	18	3666	73	0.0056342268324945	0.0042055882917851
5	C	26	50	20120601	18	3668	73.04	0.0057076952270597	0.00441269986799465
5	C	26	50	20120601	18	3670	73.08	0.0057704863092291	0.00213341186951793
5	C	26	50	20120601	18	3672	73.12	0.0060300652086027	0.00239355645431646
5	C	26	50	20120601	18	3674	73.16	0.0060268832280873	0.00167322677632172
5	C	26	50	20120601	18	3676	73.2	0.006197720226422	0.00119861670478931
5	C	26	50	20120601	18	3678	73.24	0.006278188978121	0.00140480904218331
5	C	26	50	20120601	18	3680	73.28	0.00635264732218	0.00129881373568344
5	C	26	50	20120601	18	3682	73.32	0.0064479653162839	0.000855174941167004
5	C	26	50	20120601	18	3684	73.36	0.0063724463120532	0.000752785879251193
5	C	26	50	20120601	18	3686	73.4	0.0063769717954528	0.00182659823716108
5	C	26	50	20120601	18	3688	73.44	0.006478370907875	0.00119727320190506
5	C	26	50	20120601	18	3690	73.48	0.0064617538985171	0.00216551451738379
5	C	26	50	20120601	18	3692	73.52	0.0065570011819429	0.00167824723446815
5	C	26	50	20120601	18	3694	73.56	0.0067965689594089	0.00135891781208430
5	C	26	50	20120601	18	3696	73.6	0.0065869825094652	0.00215172593515066
5	C	26	50	20120601	18	3698	73.64	0.0071435462569371	0.0026150930088622
5	C	26	50	20120601	18	3700	73.68	0.007475391469348	0.00191300668582208
5	C	26	50	20120601	18	3702	73.72	0.0077895590122292	0.00225178154468856
5	C	26	50	20120601	18	3704	73.76	0.0080067115047316	0.00226203459301576
5	C	26	50	20120601	18	3706	73.8	0.0086622702015696	0.00243379083016597
5	C	26	50	20120601	18	3708	73.84	0.0087061108220032	0.00195918075863356
5	C	26	50	20120601	18	3710	73.88	0.0092145205976763	0.00244468027459625
5	C	26	50	20120601	18	3712	73.92	0.0093217886963823	0.00338463731882752
5	C	26	50	20120601	18	3714	73.96	0.0095800948035497	0.00326718688247244
5	C	26	50	20120601	18	3716	74	0.0098038233891172	0.00361239641304771
5	C	26	50	20120601	18	3718	74.04	0.0094050858752061	0.00323628631613458
5	C	26	50	20120601	18	3720	74.08	0.0092143791763201	0.00437112198926088
5	C	26	50	20120601	18	3722	74.12	0.0092197531878571	0.00447520810745154
5	C	26	50	20120601	18	3724	74.16	0.0089860543966749	0.00419172899887385
5	C	26	50	20120601	18	3726	74.2	0.0091503860126227	0.00478796143677035
5	C	26	50	20120601	18	3728	74.24	0.009173225561655	0.00473004939139117
5	C	26	50	20120601	18	3730	74.28	0.0091747811965736	0.00527678435460461
5	C	26	50	20120601	18	3732	74.32	0.0089490727120189	0.0053097355306079
5	C	26	50	20120601	18	3734	74.36	0.0091265565140967	0.00629006837204493
5	C	26	50	20120601	18	3736	74.4	0.0090038734875608	0.00708648273969534
5	C	26	50	20120601	18	3738	74.44	0.0091718113480926	0.0078789373093711
5	C	26	50	20120601	18	3740	74.48	0.0089179600136467	0.00739442774290208
5	C	26	50	20120601	18	3742	74.52	0.0090542902010594	0.00796350728040101
5	C	26	50	20120601	18	3744	74.56	0.0086868068068768	0.00892085915144948
5	C	26	50	20120601	18	3746	74.6	0.0085211316880448	0.00982277385085292
5	C	26	50	20120601	18	3748	74.64	0.0085307483402689	0.0099913481074878
5	C	26	50	20120601	18	3750	74.68	0.0080567534516361	0.010454877815759
5	C	26	50	20120601	18	3752	74.72	0.0079480923525712	0.010337123323488
5	C	26	50	20120601	18	3754	74.76	0.0077777927553902	0.0098457123948346
5	C	26	50	20120601	18	3756	74.8	0.007290999234018	0.00990838326885117
5	C	26	50	20120601	18	3758	74.84	0.0067695999067745	0.0106812297674846
5	C	26	50	20120601	18	3760	74.88	0.0068617500624987	0.0110165963716658
5	C	26	50	20120601	18	3762	74.92	0.0062686642497785	0.0114480375742068
5	C	26	50	20120601	18	3764	74.96	0.0063935746626751	0.0115403503644907
5	C	26	50	20120601	18	3766	75	0.0059924612699792	0.0121387465491376
5	C	26	50	20120601	18	3768	75.04	0.0055332944105479	0.0131521437036630
5	C	26	50	20120601	18	3770	75.08	0.0052242533918303	0.0131380369233783
5	C	26	50	20120601	18	3772	75.12	0.0051206905326577	0.0134581158789502
5	C	26	50	20120601	18	3774	75.16	0.0047835349483202	0.0135296821562741
5	C	26	50	20120601	18	3776	75.2	0.0045267703339357	0.0139495055944001
5	C	26	50	20120601	18	3778	75.24	0.0039517723126782	0.0151160691487983
5	C	26	50	20120601	18	3780	75.28	0.0040950745729535	0.0158265276161276
5	C	26	50	20120601	18	3782	75.32	0.0037580391967688	0.0150624563126487
5	C	26	50	20120601	18	3784	75.36	0.0039536037192415	0.0155648061832071
5	C	26	50	20120601	18	3786	75.4	0.0038906570735803	0.0167540325099422
5	C	26	50	20120601	18	3788	75.44	0.003739088735033	0.0163343999906471
5	C	26	50	20120601	18	3790	75.48	0.0035916145447487	0.0166982488559744
5	C	26	50	20120601	18	3792	75.52	0.0033714073509516	0.0168221481061739
5	C	26	50	20120601	18	3794	75.56	0.0035019180495552	0.0168050573352727
5	C	26	50	20120601	18	3796	75.6	0.0033319012950867	0.0159357685427532
5	C	26	50	20120601	18	3798	75.64	0.0034881789647967	0.0161563787874155
5	C	26	50	20120601	18	3800	75.68	0.0033067424358121	0.0163505432384616
5	C	26	50	20120601	18	3802	75.72	0.0032949196104306	0.0163715584519984
5	C	26	50	20120601	18	3804	75.76	0.0032522952136607	0.0168183650848946
5	C	26	50	20120601	18	3806	75.8	0.0031909749135962	0.0162370667422167
5	C	26	50	20120601	18	3808	75.84	0.0031137164266838	0.0168463523712939
5	C	26	50	20120601	18	3810	75.88	0.0029573468330922	0.0165732253059928
5	C	26	50	20120601	18	3812	75.92	0.0025766080151894	0.0172529288709813
5	C	26	50	20120601	18	3814	75.96	0.0023181633150928	0.0176181466950370
5	C	26	50	20120601	18	3816	76	0.001873840748319	0.0173757271559225
5	C	26	50	20120601	18	3818	76.04	0.0018349809880521	0.0179302091810306
5	C	26	50	20120601	18	3820	76.08	0.0011352528661272	0.0185691261197734
5	C	26	50	20120601	18	3822	76.12	0.0011894950273121	0.0190411128251476
5	C	26	50	20120601	18	3824	76.16	0.0012056170619231	0.0188325163246976
5	C	26	50	20120601	18	3826	76.2	0.0012108192465123	0.0180033933186698
5	C	26	50	20120601	18	3828	76.24	0.001217053807002	0.0178464035924311
5	C	26	50	20120601	18	3830	76.28	0.0010963054246195	0.0188532981929967
5	C	26	50	20120601	18	3832	76.32	0.0009829208522562	0.0185459542305539
5	C	26	50	20120601	18	3834	76.36	0.0010972854746182	0.0181515753228421
5	C	26	50	20120601	18	3836	76.4	0.0008108322749188	0.0178178958754408
5	C	26	50	20120601	18	3838	76.44	0.000721149921861	0.0183206700100679
5	C	26	50	20120601	18	3840	76.48	0.000528116841664799	0.0181160262365247
5	C	26	50	20120601	18	3842	76.52	-4.44345901296998e-05	0.0186129172427323
5	C	26	50	20120601	18	3844	76.56	0.000146760012435300	0.0184290765506916
5	C	26	50	20120601	18	3846	76.6	-0.000206171124190500	0.0179918865700196
5	C	26	50	20120601	18	3848	76.64	-0.000737356809285701	0.0178544320828247
5	C	26	50	20120601	18	3850	76.68	-0.0013775217914973	0.0183080622961593
5	C	26	50	20120601	18	3852	76.72	-0.0012708759467587	0.0174996836817713
5	C	26	50	20120601	18	3854	76.76	-0.0018780402554924	0.0185352132785477
5	C	26	50	20120601	18	3856	76.8	-0.0024027841978109	0.0189828825817169
5	C	26	50	20120601	18	3858	76.84	-0.0031182560522189	0.0191562863776673
5	C	26	50	20120601	18	3860	76.88	-0.0035217241104961	0.0186823763418483
5	C	26	50	20120601	18	3862	76.92	-0.0035533954232255	0.0192063353956397
5	C	26	50	20120601	18	3864	76.96	-0.0037358713991785	0.0188326011775113
5	C	26	50	20120601	18	3866	77	-0.003822711182976	0.0194723984641967
5	C	26	50	20120601	18	3868	77.04	-0.0039814990817592	0.0198413384983486
5	C	26	50	20120601	18	3870	77.08	-0.0040677731801318	0.0194112832250988
5	C	26	50	20120601	18	3872	77.12	-0.00464294797808457	0.0204291068680743
5	C	26	50	20120601	18	3874	77.16	-0.00493955098852108	0.0203049813437048
5	C	26	50	20120601	18	3876	77.2	-0.00507291132745286	0.0203836116177728
5	C	26	50	20120601	18	3878	77.24	-0.00569651586884909	0.0207042916141087
5	C	26	50	20120601	18	3880	77.28	-0.00618085572969062	0.0201887824863525
5	C	26	50	20120601	18	3882	77.32	-0.00681066159755786	0.0206244168321059
5	C	26	50	20120601	18	3884	77.36	-0.00727864607855055	0.0209840725542208
5	C	26	50	20120601	18	3886	77.4	-0.0076755097594915	0.0213925327863732
5	C	26	50	20120601	18	3888	77.44	-0.00804679738815693	0.0211513245211748
5	C	26	50	20120601	18	3890	77.48	-0.0089017672683574	0.0217812930236017
5	C	26	50	20120601	18	3892	77.52	-0.00936661926630944	0.0213146025480186
5	C	26	50	20120601	18	3894	77.56	-0.0101399819528932	0.0215044607187672
5	C	26	50	20120601	18	3896	77.6	-0.0106715141203111	0.0219696662701098
5	C	26	50	20120601	18	3898	77.64	-0.0110170064935988	0.0222322857286425
5	C	26	50	20120601	18	3900	77.68	-0.0113683678531704	0.0226113656740366
5	C	26	50	20120601	18	3902	77.72	-0.0117806818172803	0.0232739954386865
5	C	26	50	20120601	18	3904	77.76	-0.0121009304784797	0.0233692427221124
5	C	26	50	20120601	18	3906	77.8	-0.0124283916288472	0.0244763598094161
5	C	26	50	20120601	18	3908	77.84	-0.0129496707479379	0.0240062752212833
5	C	26	50	20120601	18	3910	77.88	-0.0129247098785620	0.0245356860683577
5	C	26	50	20120601	18	3912	77.92	-0.0130223613250439	0.0241008861086061
5	C	26	50	20120601	18	3914	77.96	-0.0131169015016885	0.0244393781247601
5	C	26	50	20120601	18	3916	78	-0.0134179875691178	0.0236655204634295
5	C	26	50	20120601	18	3918	78.04	-0.0134789401736560	0.0238659145252178
5	C	26	50	20120601	18	3920	78.08	-0.0138276145274591	0.0248813905736798
5	C	26	50	20120601	18	3922	78.12	-0.0143046994727257	0.0244229732474366
5	C	26	50	20120601	18	3924	78.16	-0.015198199601433	0.0249500506421330
5	C	26	50	20120601	18	3926	78.2	-0.0153951288399935	0.0244165385757278
5	C	26	50	20120601	18	3928	78.24	-0.0159664004085141	0.0241559697268605
5	C	26	50	20120601	18	3930	78.28	-0.0163444904044145	0.0251836080119589
5	C	26	50	20120601	18	3932	78.32	-0.0168857806454128	0.0247287262196216
5	C	26	50	20120601	18	3934	78.36	-0.0173237625856798	0.0249537275973952
5	C	26	50	20120601	18	3936	78.4	-0.0179817961562520	0.0249105940837428
5	C	26	50	20120601	18	3938	78.44	-0.0182313341393327	0.0254934622034749
5	C	26	50	20120601	18	3940	78.48	-0.0186298595212094	0.0249578995274042
5	C	26	50	20120601	18	3942	78.52	-0.0189090959891	0.0252443484844628
5	C	26	50	20120601	18	3944	78.56	-0.0194206877452885	0.0256801383937081
5	C	26	50	20120601	18	3946	78.6	-0.0198841255296781	0.0246221652276968
5	C	26	50	20120601	18	3948	78.64	-0.0200029901795956	0.0250790269190214
5	C	26	50	20120601	18	3950	78.68	-0.0201813225098109	0.0245126343872910
5	C	26	50	20120601	18	3952	78.72	-0.0201536039239883	0.0248507728500544
5	C	26	50	20120601	18	3954	78.76	-0.0202798224844301	0.0246312161944960
5	C	26	50	20120601	18	3956	78.8	-0.0206424975525007	0.0251128266231622
5	C	26	50	20120601	18	3958	78.84	-0.0212483466426213	0.0245211196686653
5	C	26	50	20120601	18	3960	78.88	-0.0218204667392794	0.0247324738855619
5	C	26	50	20120601	18	3962	78.92	-0.0228582166513488	0.0246582276735373
5	C	26	50	20120601	18	3964	78.96	-0.0234683083821565	0.0248615915838066
5	C	26	50	20120601	18	3966	79	-0.024248183522195	0.0251269616877181
5	C	26	50	20120601	18	3968	79.04	-0.0245694362750236	0.0249389278524649
5	C	26	50	20120601	18	3970	79.08	-0.0247746881603987	0.0254938157568655
5	C	26	50	20120601	18	3972	79.12	-0.0243327181378858	0.0248164357447600
5	C	26	50	20120601	18	3974	79.16	-0.0243683351064542	0.0247736062870235
5	C	26	50	20120601	18	3976	79.2	-0.0244449006287211	0.0246820501009955
5	C	26	50	20120601	18	3978	79.24	-0.0243583931851107	0.0250734619886535
5	C	26	50	20120601	18	3980	79.28	-0.0245048349994944	0.0252805735648630
5	C	26	50	20120601	18	3982	79.32	-0.0245082573963154	0.0243375476772014
5	C	26	50	20120601	18	3984	79.36	-0.024823047193164	0.0245625631971106
5	C	26	50	20120601	18	3986	79.4	-0.0253125065071013	0.0244369810327719
5	C	26	50	20120601	18	3988	79.44	-0.0261391991871222	0.0240368151631628
5	C	26	50	20120601	18	3990	79.48	-0.0260806578167077	0.0246221510855612
5	C	26	50	20120601	18	3992	79.52	-0.0261608507967621	0.0242374779255279
5	C	26	50	20120601	18	3994	79.56	-0.0265753002233511	0.0239587930009267
5	C	26	50	20120601	18	3996	79.6	-0.0266252219621029	0.0247491969609370
5	C	26	50	20120601	18	3998	79.64	-0.0267541840968557	0.0246908040829466
5	C	26	50	20120601	18	4000	79.68	-0.0267203490373759	0.0245011933995714
5	C	26	50	20120601	18	4002	79.72	-0.026811678949234	0.0244299453202991
5	C	26	50	20120601	18	4004	79.76	-0.0265325202630894	0.0244009468712026
5	C	26	50	20120601	18	4006	79.8	-0.026592030369794	0.0241276076738671
5	C	26	50	20120601	18	4008	79.84	-0.0264230672044295	0.0248171428515412
5	C	26	50	20120601	18	4010	79.88	-0.0263633025392836	0.0243467188521534
5	C	26	50	20120601	18	4012	79.92	-0.0261979597606388	0.0240555534928642
[truncated: 5,460 more rows]
