# Supplementary material for: How Do Ants Make Sense of Gravity? A Boltzmann Walker Analysis of Lasius niger Trajectories on Various Inclines
Source: PLoS One. 2013 Oct 29;8(10):e76531. doi: 10.1371/journal.pone.0076531 (PMC3812222; doi:10.1371/journal.pone.0076531)
Supplement: Dataset S5 — Trajectories for . (ZIP) [file pone.0076531.s009.zip › Incline5/5-C-26-50-20120601-19.txt]

Pente	Colonie	Temperature	Humidite	Date	Indiv	Frame	Time	X	Y
5	C	26	50	20120601	19	2	0	0	0
5	C	26	50	20120601	19	4	0.04	0.00142015891618931	-0.00275844618082572
5	C	26	50	20120601	19	6	0.08	0.00287276342703336	-0.00439277289179403
5	C	26	50	20120601	19	8	0.12	0.00361505089190428	-0.00655860348590902
5	C	26	50	20120601	19	10	0.16	0.00367752094759499	-0.00959787146802872
5	C	26	50	20120601	19	12	0.2	0.00320197749511142	-0.0106034621636897
5	C	26	50	20120601	19	14	0.24	0.00216947431535844	-0.0122838165763658
5	C	26	50	20120601	19	16	0.28	0.00121193859654687	-0.0143483986718030
5	C	26	50	20120601	19	18	0.32	-0.000248724810282369	-0.0163515544011586
5	C	26	50	20120601	19	20	0.36	-0.00160311713896709	-0.0181109774941070
5	C	26	50	20120601	19	22	0.4	-0.00203537151430642	-0.0196801181522380
5	C	26	50	20120601	19	24	0.44	-0.00143362364351667	-0.0204508645437314
5	C	26	50	20120601	19	26	0.48	-0.000156093821946940	-0.0212065495607854
5	C	26	50	20120601	19	28	0.52	0.00066803913152599	-0.0222924534446536
5	C	26	50	20120601	19	30	0.56	0.00280498653494985	-0.0217686994518287
5	C	26	50	20120601	19	32	0.6	0.00400027983786759	-0.0214121762127545
5	C	26	50	20120601	19	34	0.64	0.00529154167312797	-0.0208234956752811
5	C	26	50	20120601	19	36	0.68	0.00605660292610056	-0.0188581913719224
5	C	26	50	20120601	19	38	0.72	0.00752145947614219	-0.0193531519766174
5	C	26	50	20120601	19	40	0.76	0.00875268087461209	-0.0175288094100883
5	C	26	50	20120601	19	42	0.8	0.0103166172268336	-0.0162331493706489
5	C	26	50	20120601	19	44	0.84	0.0109685413948164	-0.0141424043243078
5	C	26	50	20120601	19	46	0.88	0.012285124723911	-0.0124455389682910
5	C	26	50	20120601	19	48	0.92	0.0137013747538139	-0.0103180809378706
5	C	26	50	20120601	19	50	0.96	0.0148745285434127	-0.00725780057064122
5	C	26	50	20120601	19	52	1	0.0159645195044762	-0.00550991746036181
5	C	26	50	20120601	19	54	1.04	0.0167735274438995	-0.00207669483459896
5	C	26	50	20120601	19	56	1.08	0.0171812452139317	0.000749893812516144
5	C	26	50	20120601	19	58	1.12	0.0180226315728655	0.00256143067523796
5	C	26	50	20120601	19	60	1.16	0.0189557296813193	0.00479673663192488
5	C	26	50	20120601	19	62	1.2	0.0199492854195645	0.00621950618635033
5	C	26	50	20120601	19	64	1.24	0.0197450022704797	0.00908519783846505
5	C	26	50	20120601	19	66	1.28	0.020206424800543	0.0100955473627634
5	C	26	50	20120601	19	68	1.32	0.0212860283629908	0.0122126321367038
5	C	26	50	20120601	19	70	1.36	0.0222687087989414	0.0123623125001454
5	C	26	50	20120601	19	72	1.4	0.0228360629958942	0.0124077370397688
5	C	26	50	20120601	19	74	1.44	0.0239585101582141	0.0119598697467009
5	C	26	50	20120601	19	76	1.48	0.0247973509327357	0.0115814969080879
5	C	26	50	20120601	19	78	1.52	0.024498951871075	0.0126373487537557
5	C	26	50	20120601	19	80	1.56	0.0238211193106296	0.0131529710185969
5	C	26	50	20120601	19	82	1.6	0.0230009532261991	0.0136040273632480
5	C	26	50	20120601	19	84	1.64	0.0219932553523302	0.0140313319911190
5	C	26	50	20120601	19	86	1.68	0.0207304192096735	0.0149826168859849
5	C	26	50	20120601	19	88	1.72	0.0194802897758747	0.0161706623443955
5	C	26	50	20120601	19	90	1.76	0.017766022521973	0.0156385927758239
5	C	26	50	20120601	19	92	1.8	0.015225112085525	0.0169751589425549
5	C	26	50	20120601	19	94	1.84	0.0130605182211703	0.0168157756598619
5	C	26	50	20120601	19	96	1.88	0.0123668528327874	0.0166720851979637
5	C	26	50	20120601	19	98	1.92	0.0111964419103928	0.0169248129397344
5	C	26	50	20120601	19	100	1.96	0.0110530335841003	0.0166548466417452
5	C	26	50	20120601	19	102	2	0.00919005470304719	0.0157953229938739
5	C	26	50	20120601	19	104	2.04	0.00589532601144754	0.0157276175195753
5	C	26	50	20120601	19	106	2.08	0.00377593606940054	0.0152833211157523
5	C	26	50	20120601	19	108	2.12	0.00217902732797227	0.0157820930259979
5	C	26	50	20120601	19	110	2.16	-0.00017855860438523	0.0159726795167311
5	C	26	50	20120601	19	112	2.2	-0.00219581404295765	0.0156112277433920
5	C	26	50	20120601	19	114	2.24	-0.00429329074585568	0.0154015847249058
5	C	26	50	20120601	19	116	2.28	-0.00552924975975946	0.0138771261442779
5	C	26	50	20120601	19	118	2.32	-0.00594191020619212	0.0134968511884236
5	C	26	50	20120601	19	120	2.36	-0.00594554473504742	0.0111974530730899
5	C	26	50	20120601	19	122	2.4	-0.00555608446210549	0.0100925563010790
5	C	26	50	20120601	19	124	2.44	-0.00673024941440137	0.00887293852488847
5	C	26	50	20120601	19	126	2.48	-0.0073953066766311	0.00604851857427127
5	C	26	50	20120601	19	128	2.52	-0.00793640387747814	0.00410790148996419
5	C	26	50	20120601	19	130	2.56	-0.00865650021023509	0.00107784286656265
5	C	26	50	20120601	19	132	2.6	-0.00903374874906592	0.000233012897604403
5	C	26	50	20120601	19	134	2.64	-0.0101998880393953	0.000790785797672165
5	C	26	50	20120601	19	136	2.68	-0.0101642427865557	-0.00137354785138705
5	C	26	50	20120601	19	138	2.72	-0.0102812831009777	-0.00327122446219301
5	C	26	50	20120601	19	140	2.76	-0.00996815500506488	-0.00451313731519438
5	C	26	50	20120601	19	142	2.8	-0.00909371140411054	-0.00651951745147215
5	C	26	50	20120601	19	144	2.84	-0.00882388652747757	-0.00846907448681377
5	C	26	50	20120601	19	146	2.88	-0.00880796955383306	-0.00945005079542172
5	C	26	50	20120601	19	148	2.92	-0.00751590161684213	-0.0126467815582167
5	C	26	50	20120601	19	150	2.96	-0.0070478393541035	-0.0123705432230783
5	C	26	50	20120601	19	152	3	-0.0064637620817756	-0.0105093038247069
5	C	26	50	20120601	19	154	3.04	-0.00474262174996067	-0.0115770774907055
5	C	26	50	20120601	19	156	3.08	-0.00240117199434985	-0.0125917120820979
5	C	26	50	20120601	19	158	3.12	-6.67296669405798e-05	-0.0142565525719947
5	C	26	50	20120601	19	160	3.16	0.0020338724479303	-0.0134755531321742
5	C	26	50	20120601	19	162	3.2	0.00533485196347565	-0.0134909044203937
5	C	26	50	20120601	19	164	3.24	0.00838275796203429	-0.0144279693978900
5	C	26	50	20120601	19	166	3.28	0.0107068270329636	-0.0140508481382797
5	C	26	50	20120601	19	168	3.32	0.0135089342291005	-0.0143906992136672
5	C	26	50	20120601	19	170	3.36	0.0157946512424317	-0.0142688703721230
5	C	26	50	20120601	19	172	3.4	0.0175353925742211	-0.0129842129141989
5	C	26	50	20120601	19	174	3.44	0.0187364134420665	-0.0115632818374045
5	C	26	50	20120601	19	176	3.48	0.0183338999779439	-0.0106662744590625
5	C	26	50	20120601	19	178	3.52	0.0180337190071946	-0.00855479704189702
5	C	26	50	20120601	19	180	3.56	0.0179422830293193	-0.00824940469417036
5	C	26	50	20120601	19	182	3.6	0.0180846448375756	-0.0051759438565396
5	C	26	50	20120601	19	184	3.64	0.0184497240687022	-0.0023679521177697
5	C	26	50	20120601	19	186	3.68	0.0187367387111858	0.000621624642408903
5	C	26	50	20120601	19	188	3.72	0.018994267000894	0.00196993585277541
5	C	26	50	20120601	19	190	3.76	0.0197488913577763	0.00433520803584442
5	C	26	50	20120601	19	192	3.8	0.0198635133670066	0.0072296082232753
5	C	26	50	20120601	19	194	3.84	0.0202692512380515	0.00878170760797978
5	C	26	50	20120601	19	196	3.88	0.0203400679821873	0.0108873655363362
5	C	26	50	20120601	19	198	3.92	0.0211294961348396	0.0122127523448566
5	C	26	50	20120601	19	200	3.96	0.0221830710966719	0.0134005644580294
5	C	26	50	20120601	19	202	4	0.0230168631287758	0.0139867842639043
5	C	26	50	20120601	19	204	4.04	0.0240019972252571	0.0130968267401707
5	C	26	50	20120601	19	206	4.08	0.0252951541066911	0.0124160243312443
5	C	26	50	20120601	19	208	4.12	0.0261672996106066	0.0124044277800328
5	C	26	50	20120601	19	210	4.16	0.0268930740108164	0.0134525014511075
5	C	26	50	20120601	19	212	4.2	0.0263049733009036	0.0127176053734204
5	C	26	50	20120601	19	214	4.24	0.0255297014260107	0.0139879934165001
5	C	26	50	20120601	19	216	4.28	0.0249765317910884	0.0141208587806851
5	C	26	50	20120601	19	218	4.32	0.02416508433327	0.0142253408786732
5	C	26	50	20120601	19	220	4.36	0.0235743178307921	0.0154006018464799
5	C	26	50	20120601	19	222	4.4	0.0223830903918661	0.0165494028785346
5	C	26	50	20120601	19	224	4.44	0.0211988067415315	0.0163536969347056
5	C	26	50	20120601	19	226	4.48	0.0192619422729122	0.0163345626252067
5	C	26	50	20120601	19	228	4.52	0.0177526652748763	0.0166919626766897
5	C	26	50	20120601	19	230	4.56	0.0153136772098686	0.0172774824468512
5	C	26	50	20120601	19	232	4.6	0.0140046182040326	0.0180994863018060
5	C	26	50	20120601	19	234	4.64	0.0117228192693759	0.0192008411759498
5	C	26	50	20120601	19	236	4.68	0.0101696309402284	0.0191262696948059
5	C	26	50	20120601	19	238	4.72	0.00839870321995009	0.0198656700426892
5	C	26	50	20120601	19	240	4.76	0.00641474543970374	0.0198182514619429
5	C	26	50	20120601	19	242	4.8	0.00450973613157688	0.0202534686146954
5	C	26	50	20120601	19	244	4.84	0.00265491726277863	0.0194485760367385
5	C	26	50	20120601	19	246	4.88	0.00130372812781269	0.0188218460833695
5	C	26	50	20120601	19	248	4.92	-0.00116584230548132	0.0179318107778900
5	C	26	50	20120601	19	250	4.96	-0.00335080225934776	0.0174161885130487
5	C	26	50	20120601	19	252	5	-0.00505485889132922	0.0163934999754186
5	C	26	50	20120601	19	254	5.04	-0.00710623223209389	0.0165645632479233
5	C	26	50	20120601	19	256	5.08	-0.00833618790942539	0.0176509479644027
5	C	26	50	20120601	19	258	5.12	-0.00940044018365364	0.0183316938047866
5	C	26	50	20120601	19	260	5.16	-0.0100821335471243	0.0182156858662651
5	C	26	50	20120601	19	262	5.2	-0.00969299147223395	0.0185764022485518
5	C	26	50	20120601	19	264	5.24	-0.00883215967681745	0.0178159796160638
5	C	26	50	20120601	19	266	5.28	-0.00866893821851616	0.0168373650441051
5	C	26	50	20120601	19	268	5.32	-0.00905171633237587	0.0151195693273651
5	C	26	50	20120601	19	270	5.36	-0.00959591985331266	0.0136868154251893
5	C	26	50	20120601	19	272	5.4	-0.0102180323994006	0.0112897234369669
5	C	26	50	20120601	19	274	5.44	-0.0114191664043309	0.00952007557996259
5	C	26	50	20120601	19	276	5.48	-0.0123973920675600	0.00697702260996767
5	C	26	50	20120601	19	278	5.52	-0.0132675364592847	0.0050018117406046
5	C	26	50	20120601	19	280	5.56	-0.0140037336134493	0.00490441485256397
5	C	26	50	20120601	19	282	5.6	-0.0147880918104805	0.00250693395561192
5	C	26	50	20120601	19	284	5.64	-0.0150301910302231	0.00129877130927658
5	C	26	50	20120601	19	286	5.68	-0.0162024892206167	-0.000555899067097613
5	C	26	50	20120601	19	288	5.72	-0.0178860185427403	-5.28138054868236e-05
5	C	26	50	20120601	19	290	5.76	-0.0188594924483998	-0.000253702842021922
5	C	26	50	20120601	19	292	5.8	-0.0199458913070148	-0.000454804010591371
5	C	26	50	20120601	19	294	5.84	-0.0202450681861349	5.36764757598715e-05
5	C	26	50	20120601	19	296	5.88	-0.0201747110614068	-0.00117987130402006
5	C	26	50	20120601	19	298	5.92	-0.0194999190601205	-0.000791881813183001
5	C	26	50	20120601	19	300	5.96	-0.0188420198398367	-0.0018550946404429
5	C	26	50	20120601	19	302	6	-0.0175872376434177	-0.00235652527218572
5	C	26	50	20120601	19	304	6.04	-0.0164140555695477	-0.00406314870178289
5	C	26	50	20120601	19	306	6.08	-0.0153890830770144	-0.00355949775474715
5	C	26	50	20120601	19	308	6.12	-0.0132620988081374	-0.00450858354752354
5	C	26	50	20120601	19	310	6.16	-0.0124070157908520	-0.00483885191181234
5	C	26	50	20120601	19	312	6.2	-0.0115956602569151	-0.00389156217026016
5	C	26	50	20120601	19	314	6.24	-0.0108499666586792	-0.0042476540741979
5	C	26	50	20120601	19	316	6.28	-0.0101022578061169	-0.0036667375691819
5	C	26	50	20120601	19	318	6.32	-0.00945749662982758	-0.00414979756674949
5	C	26	50	20120601	19	320	6.36	-0.00846140732798537	-0.00418533887489227
5	C	26	50	20120601	19	322	6.4	-0.00750534663391935	-0.00352871527524175
5	C	26	50	20120601	19	324	6.44	-0.00598667961138277	-0.00241649252342442
5	C	26	50	20120601	19	326	6.48	-0.00523660937572472	-0.00261955909529218
5	C	26	50	20120601	19	328	6.52	-0.00395267740935812	-0.00416613880446271
5	C	26	50	20120601	19	330	6.56	-0.00357631982507158	-0.0028497676074024
5	C	26	50	20120601	19	332	6.6	-0.00282438247395781	-0.00211621503259947
5	C	26	50	20120601	19	334	6.64	-0.00143627317262578	-0.000558682946495153
5	C	26	50	20120601	19	336	6.68	-0.00013476041035854	3.0462160133516e-05
5	C	26	50	20120601	19	338	6.72	0.00127547921190429	-0.000179364706115782
5	C	26	50	20120601	19	340	6.76	0.00164187366164391	-0.000676969890172381
5	C	26	50	20120601	19	342	6.8	0.00205945557127363	0.00122747373252954
5	C	26	50	20120601	19	344	6.84	0.0021897682799785	0.00063964879426135
5	C	26	50	20120601	19	346	6.88	0.00174514660703621	0.00211558570756422
5	C	26	50	20120601	19	348	6.92	0.00225440491084676	0.00196806909087308
5	C	26	50	20120601	19	350	6.96	0.00301614276194778	0.00292979088182928
5	C	26	50	20120601	19	352	7	0.00373620373936566	0.0040220304424569
5	C	26	50	20120601	19	354	7.04	0.00454383282056569	0.00426038199625926
5	C	26	50	20120601	19	356	7.08	0.00519545293263253	0.00437751423456281
5	C	26	50	20120601	19	358	7.12	0.00568911246085011	0.00294647153079747
5	C	26	50	20120601	19	360	7.16	0.00629952238970939	0.0023191476077322
5	C	26	50	20120601	19	362	7.2	0.00746407776084899	0.00139718643108212
5	C	26	50	20120601	19	364	7.24	0.00841725063082059	0.000587400674199478
5	C	26	50	20120601	19	366	7.28	0.00887839031817139	0.000819876170650179
5	C	26	50	20120601	19	368	7.32	0.00948080994040329	0.0010922324895598
5	C	26	50	20120601	19	370	7.36	0.00866584109081459	0.00256434395517645
5	C	26	50	20120601	19	372	7.4	0.00860494505481879	0.00264471371192611
5	C	26	50	20120601	19	374	7.44	0.00822891981071939	0.00317515693490102
5	C	26	50	20120601	19	376	7.48	0.00817476250234829	0.00418009002125552
5	C	26	50	20120601	19	378	7.52	0.00769563401848409	0.00674126613805226
5	C	26	50	20120601	19	380	7.56	0.00799958386837719	0.00787924843635483
5	C	26	50	20120601	19	382	7.6	0.00734986799487205	0.0102415769338937
5	C	26	50	20120601	19	384	7.64	0.00753242670231849	0.0125893291322453
5	C	26	50	20120601	19	386	7.68	0.00682850897271505	0.0135789180014481
5	C	26	50	20120601	19	388	7.72	0.00603971721616583	0.0136456123130496
5	C	26	50	20120601	19	390	7.76	0.0052646221179682	0.0139811698360617
5	C	26	50	20120601	19	392	7.8	0.00533321147574329	0.0143857763362566
5	C	26	50	20120601	19	394	7.84	0.00598042631256334	0.0139143482452395
5	C	26	50	20120601	19	396	7.88	0.00698619378491965	0.0144847217881480
5	C	26	50	20120601	19	398	7.92	0.00745463081425229	0.0138064154661592
5	C	26	50	20120601	19	400	7.96	0.00867277073727019	0.0138373089614293
5	C	26	50	20120601	19	402	8	0.0103419818541816	0.0143253392125618
5	C	26	50	20120601	19	404	8.04	0.0112650185402458	0.0143460072366691
5	C	26	50	20120601	19	406	8.08	0.0129583681613466	0.0123009427026062
5	C	26	50	20120601	19	408	8.12	0.0145694331805342	0.0122211881287562
5	C	26	50	20120601	19	410	8.16	0.0162749605946205	0.0109867352522963
5	C	26	50	20120601	19	412	8.2	0.0175951289550958	0.00928699197168007
5	C	26	50	20120601	19	414	8.24	0.019126566679654	0.00728292407457677
5	C	26	50	20120601	19	416	8.28	0.0199654781648537	0.00646381157925028
5	C	26	50	20120601	19	418	8.32	0.0202271783845709	0.00433619798533808
5	C	26	50	20120601	19	420	8.36	0.0210209057464528	0.0040470620225109
5	C	26	50	20120601	19	422	8.4	0.0225066078044038	0.00286400166690769
5	C	26	50	20120601	19	424	8.44	0.0240833852157717	0.00102502906107583
5	C	26	50	20120601	19	426	8.48	0.0250376258169829	0.000844363278482668
5	C	26	50	20120601	19	428	8.52	0.0254306357659664	0.00165060643039157
5	C	26	50	20120601	19	430	8.56	0.026007847031449	0.00169084080624108
5	C	26	50	20120601	19	432	8.6	0.0263873512409118	0.00270023573638488
5	C	26	50	20120601	19	434	8.64	0.0277183383351392	0.00390634777305477
5	C	26	50	20120601	19	436	8.68	0.0281730079954422	0.00513049103264492
5	C	26	50	20120601	19	438	8.72	0.0283783518046988	0.00647243828198076
5	C	26	50	20120601	19	440	8.76	0.0284001306935593	0.0077886468444814
5	C	26	50	20120601	19	442	8.8	0.0287302081390172	0.00952077561567596
5	C	26	50	20120601	19	444	8.84	0.0282136666353604	0.0106942193190550
5	C	26	50	20120601	19	446	8.88	0.0281612700228745	0.0113760823881532
5	C	26	50	20120601	19	448	8.92	0.0277015799044251	0.0128971397851636
5	C	26	50	20120601	19	450	8.96	0.026823706835582	0.0133042211590927
5	C	26	50	20120601	19	452	9	0.0257355402100141	0.0142030245886589
5	C	26	50	20120601	19	454	9.04	0.0243095108933273	0.0151366247429274
5	C	26	50	20120601	19	456	9.08	0.0231021472776547	0.0164436904147473
5	C	26	50	20120601	19	458	9.12	0.0219814678822878	0.0167868351935215
5	C	26	50	20120601	19	460	9.16	0.0204877330913025	0.0176290417963215
5	C	26	50	20120601	19	462	9.2	0.019142278592332	0.0197749411715952
5	C	26	50	20120601	19	464	9.24	0.017337069628195	0.0205087419408783
5	C	26	50	20120601	19	466	9.28	0.0162966044260858	0.0207252863215489
5	C	26	50	20120601	19	468	9.32	0.0152897840717323	0.0207995742528736
5	C	26	50	20120601	19	470	9.36	0.0138964372304721	0.0216743289808116
5	C	26	50	20120601	19	472	9.4	0.012616213332066	0.0227466634855488
5	C	26	50	20120601	19	474	9.44	0.0109609046415796	0.0232650858932436
5	C	26	50	20120601	19	476	9.48	0.00957426117260489	0.0227302373950219
5	C	26	50	20120601	19	478	9.52	0.00861618098157179	0.0228624168656291
5	C	26	50	20120601	19	480	9.56	0.00743531972805809	0.0227000580776008
5	C	26	50	20120601	19	482	9.6	0.00559691280765119	0.0213496962575689
5	C	26	50	20120601	19	484	9.64	0.00375222677902735	0.0216363432045263
5	C	26	50	20120601	19	486	9.68	0.00176405464236514	0.0202083410599201
5	C	26	50	20120601	19	488	9.72	-0.000220723381747379	0.0195441556603515
5	C	26	50	20120601	19	490	9.76	-0.00162786587630861	0.0195763997295736
5	C	26	50	20120601	19	492	9.8	-0.00332166945996287	0.0192432110142785
5	C	26	50	20120601	19	494	9.84	-0.00450904316693132	0.0185267704235803
5	C	26	50	20120601	19	496	9.88	-0.00598873481724229	0.0185868744999812
5	C	26	50	20120601	19	498	9.92	-0.00707321741648028	0.0186757648934441
5	C	26	50	20120601	19	500	9.96	-0.00888222990799327	0.0194020130551974
5	C	26	50	20120601	19	502	10	-0.0102541160584445	0.0194846455536469
5	C	26	50	20120601	19	504	10.04	-0.0114445161824365	0.0193503801180352
5	C	26	50	20120601	19	506	10.08	-0.0119243800573531	0.0187971185592314
5	C	26	50	20120601	19	508	10.12	-0.0120655680683526	0.0177451770140636
5	C	26	50	20120601	19	510	10.16	-0.012279262808695	0.0167956669572185
5	C	26	50	20120601	19	512	10.2	-0.0123958152194380	0.0159493803482910
5	C	26	50	20120601	19	514	10.24	-0.0123690582988379	0.0135815908650810
5	C	26	50	20120601	19	516	10.28	-0.0125993877262077	0.0117906767716325
5	C	26	50	20120601	19	518	10.32	-0.013248870254475	0.0112138848204711
5	C	26	50	20120601	19	520	10.36	-0.0131916709727312	0.00937320950151014
5	C	26	50	20120601	19	522	10.4	-0.0124651894657402	0.0091274191843697
5	C	26	50	20120601	19	524	10.44	-0.0117505123993543	0.00912197870479525
5	C	26	50	20120601	19	526	10.48	-0.0108192640822401	0.00699442450785267
5	C	26	50	20120601	19	528	10.52	-0.0102016416642127	0.0068566023251316
5	C	26	50	20120601	19	530	10.56	-0.0093197727349491	0.00697188265077522
5	C	26	50	20120601	19	532	10.6	-0.00819412803576467	0.00752320108014431
5	C	26	50	20120601	19	534	10.64	-0.00674307208877141	0.00624701688277917
5	C	26	50	20120601	19	536	10.68	-0.00583353194983965	0.0067607752141452
5	C	26	50	20120601	19	538	10.72	-0.00472755330445359	0.00623724042442249
5	C	26	50	20120601	19	540	10.76	-0.00391897670016677	0.00718747880125222
5	C	26	50	20120601	19	542	10.8	-0.00297497500514711	0.00630236495896977
5	C	26	50	20120601	19	544	10.84	-0.00197270771135767	0.00571323187315639
5	C	26	50	20120601	19	546	10.88	-0.00127894403513211	0.0051571701714991
5	C	26	50	20120601	19	548	10.92	-0.000173007816152920	0.00581956659091122
5	C	26	50	20120601	19	550	10.96	7.50947401620102e-05	0.00516920512891489
5	C	26	50	20120601	19	552	11	0.00052981736276287	0.00394827574035591
5	C	26	50	20120601	19	554	11.04	0.000152460000198411	0.00427805895868214
5	C	26	50	20120601	19	556	11.08	0.000406976722125481	0.00437016598089272
5	C	26	50	20120601	19	558	11.12	0.00032551307118532	0.00399488107759324
5	C	26	50	20120601	19	560	11.16	0.0006133176226542	0.00409976120598849
5	C	26	50	20120601	19	562	11.2	0.00068255999354172	0.00422808446976449
5	C	26	50	20120601	19	564	11.24	0.00083795830525868	0.00358901097758032
5	C	26	50	20120601	19	566	11.28	0.00112489870153027	0.00364136869919327
5	C	26	50	20120601	19	568	11.32	0.00113292026227741	0.00469366789897099
5	C	26	50	20120601	19	570	11.36	0.00153808735672847	0.00463403560421454
5	C	26	50	20120601	19	572	11.4	0.0016754527484689	0.00508375268862206
5	C	26	50	20120601	19	574	11.44	0.00241352939245785	0.00567629544333432
5	C	26	50	20120601	19	576	11.48	0.00302899089216194	0.00500954041772297
5	C	26	50	20120601	19	578	11.52	0.00444679655698346	0.00590828727874669
5	C	26	50	20120601	19	580	11.56	0.00477270207243234	0.00459756586486806
5	C	26	50	20120601	19	582	11.6	0.00485237886453644	0.0050585429176592
5	C	26	50	20120601	19	584	11.64	0.00502793933616944	0.00260112057886596
5	C	26	50	20120601	19	586	11.68	0.00526694142821049	0.000672048426975319
5	C	26	50	20120601	19	588	11.72	0.00469852657108587	-0.00147714606589870
5	C	26	50	20120601	19	590	11.76	0.00405764033995744	-0.00280146514317955
5	C	26	50	20120601	19	592	11.8	0.00304824540981365	-0.00287015349590401
5	C	26	50	20120601	19	594	11.84	0.00223376729233105	-0.00497531362108641
5	C	26	50	20120601	19	596	11.88	0.001042650162063	-0.00558732443969831
5	C	26	50	20120601	19	598	11.92	9.4971511781160e-05	-0.00716437055164304
5	C	26	50	20120601	19	600	11.96	-0.00062020335777873	-0.00857103928466087
5	C	26	50	20120601	19	602	12	-0.00138723036760302	-0.00982618210553822
5	C	26	50	20120601	19	604	12.04	-0.00091186369181474	-0.00987854336268512
5	C	26	50	20120601	19	606	12.08	7.49179634667099e-05	-0.0105031732089140
5	C	26	50	20120601	19	608	12.12	0.00148647280434254	-0.0112549125701291
5	C	26	50	20120601	19	610	12.16	0.00282354101688819	-0.0108919546593460
5	C	26	50	20120601	19	612	12.2	0.00477449105258874	-0.0117354906228947
5	C	26	50	20120601	19	614	12.24	0.00640567325970112	-0.0117199059894374
5	C	26	50	20120601	19	616	12.28	0.00797279159243799	-0.0116676932247145
5	C	26	50	20120601	19	618	12.32	0.0093959612278802	-0.0111323668637301
5	C	26	50	20120601	19	620	12.36	0.0102479564512736	-0.0115971458882623
5	C	26	50	20120601	19	622	12.4	0.0101241569031303	-0.0104023327108490
5	C	26	50	20120601	19	624	12.44	0.0108000449199274	-0.00921266090684172
5	C	26	50	20120601	19	626	12.48	0.0113981724039975	-0.00782639220446113
5	C	26	50	20120601	19	628	12.52	0.0121033912100783	-0.00655987203547447
5	C	26	50	20120601	19	630	12.56	0.0125317706402567	-0.00472633000972213
5	C	26	50	20120601	19	632	12.6	0.0130542447698076	-0.00253946793861431
5	C	26	50	20120601	19	634	12.64	0.0129523294694352	-0.00135374179044602
5	C	26	50	20120601	19	636	12.68	0.0138833698971557	0.00134082294955374
5	C	26	50	20120601	19	638	12.72	0.0148946740156087	0.00186309201813813
5	C	26	50	20120601	19	640	12.76	0.0160094278561493	0.00266558750410674
5	C	26	50	20120601	19	642	12.8	0.0172267828906401	0.00444042552488497
5	C	26	50	20120601	19	644	12.84	0.0182353292926465	0.00455844164666501
5	C	26	50	20120601	19	646	12.88	0.0190178843673856	0.00474405717672648
5	C	26	50	20120601	19	648	12.92	0.0194758774295601	0.00554740119083251
5	C	26	50	20120601	19	650	12.96	0.0196347643232928	0.00644210340106785
5	C	26	50	20120601	19	652	13	0.0192391380792189	0.00739125283345456
5	C	26	50	20120601	19	654	13.04	0.0190632099120597	0.00861525467168847
5	C	26	50	20120601	19	656	13.08	0.0181247165788655	0.0104425812288342
5	C	26	50	20120601	19	658	13.12	0.0174931712283165	0.0112895113049326
5	C	26	50	20120601	19	660	13.16	0.01669480524595	0.0109273736380157
5	C	26	50	20120601	19	662	13.2	0.0158825021889263	0.0112721376913188
5	C	26	50	20120601	19	664	13.24	0.0140136896769284	0.0128245906294139
5	C	26	50	20120601	19	666	13.28	0.0130795804057776	0.0129390217198133
5	C	26	50	20120601	19	668	13.32	0.0116057153153436	0.0146114423944045
5	C	26	50	20120601	19	670	13.36	0.0101861630967725	0.0158602990359971
5	C	26	50	20120601	19	672	13.4	0.00857154133047549	0.0152466859134190
5	C	26	50	20120601	19	674	13.44	0.00739133061520049	0.0167206287855990
5	C	26	50	20120601	19	676	13.48	0.00650418030538822	0.0173635444131894
5	C	26	50	20120601	19	678	13.52	0.00566765884110891	0.0170466332959972
5	C	26	50	20120601	19	680	13.56	0.00525312456170611	0.0181114229713792
5	C	26	50	20120601	19	682	13.6	0.00559585921854722	0.0193975794956794
5	C	26	50	20120601	19	684	13.64	0.00622873392984481	0.0199110662980414
5	C	26	50	20120601	19	686	13.68	0.00759724718094979	0.0199011880163082
5	C	26	50	20120601	19	688	13.72	0.00847755976818799	0.0195777927299326
5	C	26	50	20120601	19	690	13.76	0.009537838102306	0.0198661084488936
5	C	26	50	20120601	19	692	13.8	0.0109316516340419	0.0199812607882098
5	C	26	50	20120601	19	694	13.84	0.0118366281058078	0.0198982252388951
5	C	26	50	20120601	19	696	13.88	0.0121549039390877	0.0204448824203626
5	C	26	50	20120601	19	698	13.92	0.0133115326432102	0.0185504585007501
5	C	26	50	20120601	19	700	13.96	0.0150838017450524	0.0181062773553325
5	C	26	50	20120601	19	702	14	0.0166873028430016	0.0163165243312187
5	C	26	50	20120601	19	704	14.04	0.0185275765253109	0.0144800690255278
5	C	26	50	20120601	19	706	14.08	0.0206665603962645	0.0133417826713094
5	C	26	50	20120601	19	708	14.12	0.0228475039836138	0.0118610162186910
5	C	26	50	20120601	19	710	14.16	0.0250493637895506	0.0121870631554961
5	C	26	50	20120601	19	712	14.2	0.0258124734278072	0.0120156604717365
5	C	26	50	20120601	19	714	14.24	0.0269667545374161	0.0105991841676636
5	C	26	50	20120601	19	716	14.28	0.0273381270188952	0.0104084067580994
5	C	26	50	20120601	19	718	14.32	0.0271911195190866	0.00945147915111968
5	C	26	50	20120601	19	720	14.36	0.0274997009183964	0.00750707692421291
5	C	26	50	20120601	19	722	14.4	0.0282370011591396	0.00529432767384585
5	C	26	50	20120601	19	724	14.44	0.0283077825479364	0.00295868326490856
5	C	26	50	20120601	19	726	14.48	0.028565027994932	0.00267499202429652
5	C	26	50	20120601	19	728	14.52	0.0287046108735382	0.000374349401027969
5	C	26	50	20120601	19	730	14.56	0.0285740082510531	-0.00178381120583149
5	C	26	50	20120601	19	732	14.6	0.0284941758954571	-0.00362886492998155
5	C	26	50	20120601	19	734	14.64	0.0285402085469124	-0.00553939674206948
5	C	26	50	20120601	19	736	14.68	0.0280765586304884	-0.00716623731354537
5	C	26	50	20120601	19	738	14.72	0.0282541131432443	-0.00907761765377073
5	C	26	50	20120601	19	740	14.76	0.0278644265961324	-0.0103745222011450
5	C	26	50	20120601	19	742	14.8	0.0272454253198817	-0.0117109540175875
5	C	26	50	20120601	19	744	14.84	0.0268293636898315	-0.0120899632523035
5	C	26	50	20120601	19	746	14.88	0.0261212669591513	-0.0134003735391984
5	C	26	50	20120601	19	748	14.92	0.0249090667330954	-0.0146697079931742
5	C	26	50	20120601	19	750	14.96	0.0234698852302786	-0.0149926507312099
5	C	26	50	20120601	19	752	15	0.0225185720511415	-0.0157673286364067
5	C	26	50	20120601	19	754	15.04	0.0220118169053363	-0.0172569622080611
5	C	26	50	20120601	19	756	15.08	0.0214562926048327	-0.0194655607416226
5	C	26	50	20120601	19	758	15.12	0.021379232107819	-0.018980471347593
5	C	26	50	20120601	19	760	15.16	0.0211084384948958	-0.0208921769569377
5	C	26	50	20120601	19	762	15.2	0.0208559066217036	-0.0213912062540516
5	C	26	50	20120601	19	764	15.24	0.0206337612482192	-0.0215765820749143
5	C	26	50	20120601	19	766	15.28	0.0204639870313767	-0.0231788132090845
5	C	26	50	20120601	19	768	15.32	0.0203221428252842	-0.0248777065473498
5	C	26	50	20120601	19	770	15.36	0.020261225576085	-0.026107895569919
5	C	26	50	20120601	19	772	15.4	0.0197174958166916	-0.0264321393844321
5	C	26	50	20120601	19	774	15.44	0.0186011863412324	-0.0272011180089725
5	C	26	50	20120601	19	776	15.48	0.0182698785299752	-0.0265942365429513
5	C	26	50	20120601	19	778	15.52	0.0183975466593185	-0.026387231032759
5	C	26	50	20120601	19	780	15.56	0.0185839258647036	-0.0261671935445894
5	C	26	50	20120601	19	782	15.6	0.0183486360832638	-0.0249592783856274
5	C	26	50	20120601	19	784	15.64	0.0184289775557422	-0.0245836491213255
5	C	26	50	20120601	19	786	15.68	0.0180192586735193	-0.0241454055515495
5	C	26	50	20120601	19	788	15.72	0.0174424433878342	-0.0241387163213995
5	C	26	50	20120601	19	790	15.76	0.0168586136028797	-0.0237135047296008
5	C	26	50	20120601	19	792	15.8	0.0157862790981425	-0.0230184965454403
5	C	26	50	20120601	19	794	15.84	0.014997119646067	-0.0230864070807055
5	C	26	50	20120601	19	796	15.88	0.0141680440161936	-0.0228620350279672
5	C	26	50	20120601	19	798	15.92	0.0140270610661607	-0.0228821027184173
5	C	26	50	20120601	19	800	15.96	0.0138861488268058	-0.0229022411195455
5	C	26	50	20120601	19	802	16	0.0137570028442899	-0.0245239480957899
5	C	26	50	20120601	19	804	16.04	0.0122123492939913	-0.0238153351771595
5	C	26	50	20120601	19	806	16.08	0.0117351653537754	-0.0237771796952466
5	C	26	50	20120601	19	808	16.12	0.0110392803572063	-0.0247901313724998
5	C	26	50	20120601	19	810	16.16	0.010546398646448	-0.0245039228317467
5	C	26	50	20120601	19	812	16.2	0.00962455767795069	-0.0226226510982643
5	C	26	50	20120601	19	814	16.24	0.00851851539295429	-0.0220437993450494
5	C	26	50	20120601	19	816	16.28	0.00734949110695767	-0.0219718512300636
5	C	26	50	20120601	19	818	16.32	0.0061177676626732	-0.0211762995326863
5	C	26	50	20120601	19	820	16.36	0.00507532963264456	-0.0197652184533538
5	C	26	50	20120601	19	822	16.4	0.00548125842252032	-0.0189450665110590
5	C	26	50	20120601	19	824	16.44	0.00558137060060071	-0.0178448225016684
5	C	26	50	20120601	19	826	16.48	0.00485037068127787	-0.0165004640182087
5	C	26	50	20120601	19	828	16.52	0.00418219012839564	-0.0151167621134438
5	C	26	50	20120601	19	830	16.56	0.00395104399269357	-0.0153709599302125
5	C	26	50	20120601	19	832	16.6	0.00390945904289199	-0.0139452983090520
5	C	26	50	20120601	19	834	16.64	0.00379885340017879	-0.0128966730946880
5	C	26	50	20120601	19	836	16.68	0.00347354892549392	-0.0130377055421957
5	C	26	50	20120601	19	838	16.72	0.00351876133308299	-0.0107581771274133
5	C	26	50	20120601	19	840	16.76	0.00370387481732981	-0.00985266325449372
5	C	26	50	20120601	19	842	16.8	0.00366563448260325	-0.0104349515466652
5	C	26	50	20120601	19	844	16.84	0.00316658680071303	-0.00975157526905522
5	C	26	50	20120601	19	846	16.88	0.00319554282340262	-0.00993531696614662
5	C	26	50	20120601	19	848	16.92	0.00325723081899333	-0.0101543503626869
5	C	26	50	20120601	19	850	16.96	0.00347719052541703	-0.0103875046816475
5	C	26	50	20120601	19	852	17	0.00342613034474755	-0.0106101089674329
5	C	26	50	20120601	19	854	17.04	0.00328482919666304	-0.0110014430733449
5	C	26	50	20120601	19	856	17.08	0.00368317780184448	-0.0108340355428990
5	C	26	50	20120601	19	858	17.12	0.00397908784763543	-0.00984699932917642
5	C	26	50	20120601	19	860	17.16	0.00429588582774263	-0.00942880223664702
5	C	26	50	20120601	19	862	17.2	0.00434773796800704	-0.00903768026276931
5	C	26	50	20120601	19	864	17.24	0.00478728968532822	-0.00847353633060306
5	C	26	50	20120601	19	866	17.28	0.00498350969578714	-0.00735539049883311
5	C	26	50	20120601	19	868	17.32	0.00485164276637723	-0.00625477030863488
5	C	26	50	20120601	19	870	17.36	0.00587979087546487	-0.00579838874281468
5	C	26	50	20120601	19	872	17.4	0.00610505388274747	-0.00542930021623874
5	C	26	50	20120601	19	874	17.44	0.00627030473751077	-0.00384167578684745
5	C	26	50	20120601	19	876	17.48	0.00600243147559387	-0.00280176919909546
5	C	26	50	20120601	19	878	17.52	0.0054585390816408	-0.00164598902311042
5	C	26	50	20120601	19	880	17.56	0.00522012388822813	-0.000743515709349843
5	C	26	50	20120601	19	882	17.6	0.00475764776906088	0.000212238100373140
5	C	26	50	20120601	19	884	17.64	0.00438482571868027	0.000544839917039859
5	C	26	50	20120601	19	886	17.68	0.0044868682982733	0.000299042528831603
5	C	26	50	20120601	19	888	17.72	0.00453904570765706	0.00119689136424322
5	C	26	50	20120601	19	890	17.76	0.00490429464441116	0.00241194123062732
5	C	26	50	20120601	19	892	17.8	0.00503415480477607	0.00235941026785297
5	C	26	50	20120601	19	894	17.84	0.00508655141726199	0.00181350969064133
5	C	26	50	20120601	19	896	17.88	0.0046802478607922	0.00350745469565182
5	C	26	50	20120601	19	898	17.92	0.00444705111542469	0.00464700677100863
5	C	26	50	20120601	19	900	17.96	0.00446537932319304	0.0051273726917399
5	C	26	50	20120601	19	902	18	0.00456033669283859	0.00582639724241748
5	C	26	50	20120601	19	904	18.04	0.00504058240541705	0.0064071511128738
5	C	26	50	20120601	19	906	18.08	0.00534295540718804	0.00635933655232997
5	C	26	50	20120601	19	908	18.12	0.00556314845884954	0.00626431554307412
5	C	26	50	20120601	19	910	18.16	0.00639365951548876	0.00698951011572342
5	C	26	50	20120601	19	912	18.2	0.00738985983309559	0.00680054289951913
5	C	26	50	20120601	19	914	18.24	0.00765478445973499	0.00695337695920479
5	C	26	50	20120601	19	916	18.28	0.00833871935170199	0.00801514728863107
5	C	26	50	20120601	19	918	18.32	0.00930785162172509	0.00895944596849884
5	C	26	50	20120601	19	920	18.36	0.00982260414522539	0.00969330259921767
5	C	26	50	20120601	19	922	18.4	0.0100450740807224	0.00981986057091444
5	C	26	50	20120601	19	924	18.44	0.00949174888230829	0.010047492385914
5	C	26	50	20120601	19	926	18.48	0.00911242144954069	0.0106653976466539
5	C	26	50	20120601	19	928	18.52	0.00847963866212469	0.0113486678582466
5	C	26	50	20120601	19	930	18.56	0.00792184172042639	0.0111625884661367
5	C	26	50	20120601	19	932	18.6	0.00743076596038729	0.0120403102141286
5	C	26	50	20120601	19	934	18.64	0.00654774444707034	0.0112500342404457
5	C	26	50	20120601	19	936	18.68	0.00565229341075372	0.0114925428750147
5	C	26	50	20120601	19	938	18.72	0.00547198118155116	0.0114706225647979
5	C	26	50	20120601	19	940	18.76	0.00512639688438185	0.0110672393593344
5	C	26	50	20120601	19	942	18.8	0.00336433628313966	0.0124550990519727
5	C	26	50	20120601	19	944	18.84	0.00215555845390469	0.0123688815221426
5	C	26	50	20120601	19	946	18.88	0.00036472567773602	0.0131120648913053
5	C	26	50	20120601	19	948	18.92	-0.00070809673068021	0.0130925346020089
5	C	26	50	20120601	19	950	18.96	-0.00208318607485026	0.0136096771464297
5	C	26	50	20120601	19	952	19	-0.00252355803603761	0.0152550580577083
5	C	26	50	20120601	19	954	19.04	-0.00226413470015589	0.0148629814896760
5	C	26	50	20120601	19	956	19.08	-0.00219473216958243	0.0150883010655011
5	C	26	50	20120601	19	958	19.12	-0.00206733274081605	0.0157572452937070
5	C	26	50	20120601	19	960	19.16	-0.00171165802987922	0.0163753980418203
5	C	26	50	20120601	19	962	19.2	-0.00128025218267731	0.0165774184492053
5	C	26	50	20120601	19	964	19.24	-0.00067899928663439	0.0175286892019355
5	C	26	50	20120601	19	966	19.28	-0.000116241283759260	0.0175263840338288
5	C	26	50	20120601	19	968	19.32	0.00111337498231728	0.0190888496039455
5	C	26	50	20120601	19	970	19.36	0.00153926539662593	0.0193678032291236
5	C	26	50	20120601	19	972	19.4	0.00225853441444889	0.0217101651524822
5	C	26	50	20120601	19	974	19.44	0.00231474940355322	0.0211896638508507
5	C	26	50	20120601	19	976	19.48	0.00226270634445789	0.021891255199144
5	C	26	50	20120601	19	978	19.52	0.00194853880157671	0.0225017004833424
5	C	26	50	20120601	19	980	19.56	0.00133830564941272	0.0228562438234293
5	C	26	50	20120601	19	982	19.6	0.00031943548840102	0.0229592692814482
5	C	26	50	20120601	19	984	19.64	-0.00021846064004759	0.0233249141979998
5	C	26	50	20120601	19	986	19.68	-0.00087599923587296	0.0234845081985136
5	C	26	50	20120601	19	988	19.72	-0.00211668879414287	0.0230806088050998
5	C	26	50	20120601	19	990	19.76	-0.00347058614808076	0.0234007160449430
5	C	26	50	20120601	19	992	19.8	-0.00460916948714733	0.0226418490473736
5	C	26	50	20120601	19	994	19.84	-0.00624986935153448	0.0228517890507078
5	C	26	50	20120601	19	996	19.88	-0.00756720928488502	0.023610514626921
5	C	26	50	20120601	19	998	19.92	-0.00886899286904945	0.0236034435591091
5	C	26	50	20120601	19	1000	19.96	-0.00985172987354252	0.0230975793678483
5	C	26	50	20120601	19	1002	20	-0.0106602428382190	0.0222913291448716
5	C	26	50	20120601	19	1004	20.04	-0.0118372927861821	0.0230927639706684
5	C	26	50	20120601	19	1006	20.08	-0.0130697940479259	0.0221081743464086
5	C	26	50	20120601	19	1008	20.12	-0.0140407365113088	0.0214431262765671
5	C	26	50	20120601	19	1010	20.16	-0.0147319970295289	0.0200603153263465
5	C	26	50	20120601	19	1012	20.2	-0.0154844717817964	0.0192104012596315
5	C	26	50	20120601	19	1014	20.24	-0.0156519358807848	0.0182687966566000
5	C	26	50	20120601	19	1016	20.28	-0.0165773760227984	0.0170928992926902
5	C	26	50	20120601	19	1018	20.32	-0.0172227313809159	0.0154406238781630
5	C	26	50	20120601	19	1020	20.36	-0.0181273116607524	0.0145166688725221
5	C	26	50	20120601	19	1022	20.4	-0.0188515587103149	0.0146682442821372
5	C	26	50	20120601	19	1024	20.44	-0.019972117897529	0.0123996265249886
5	C	26	50	20120601	19	1026	20.48	-0.0206054380860988	0.0118286731545195
5	C	26	50	20120601	19	1028	20.52	-0.0208672160875618	0.0106741021311303
5	C	26	50	20120601	19	1030	20.56	-0.0210796451067659	0.0102057004571367
5	C	26	50	20120601	19	1032	20.6	-0.0207851846298764	0.0089752144497193
5	C	26	50	20120601	19	1034	20.64	-0.0206384458306446	0.00923608028343464
5	C	26	50	20120601	19	1036	20.68	-0.0198509692927083	0.0083938171120921
5	C	26	50	20120601	19	1038	20.72	-0.0189211875150583	0.0081466903631352
5	C	26	50	20120601	19	1040	20.76	-0.0181230265936584	0.00725161338630584
5	C	26	50	20120601	19	1042	20.8	-0.0178574231445091	0.00640097807067404
5	C	26	50	20120601	19	1044	20.84	-0.0174516782023965	0.00584010804290469
5	C	26	50	20120601	19	1046	20.88	-0.0166069472283876	0.00549647536045146
5	C	26	50	20120601	19	1048	20.92	-0.0158099883885157	0.00472761694406389
5	C	26	50	20120601	19	1050	20.96	-0.0147418399559231	0.00315514581299344
5	C	26	50	20120601	19	1052	21	-0.0139834184356258	0.00152860929743345
5	C	26	50	20120601	19	1054	21.04	-0.013063741213879	0.00107645693727153
5	C	26	50	20120601	19	1056	21.08	-0.0121310532273583	0.000804956217567143
5	C	26	50	20120601	19	1058	21.12	-0.0109771610264790	0.000564221713912182
5	C	26	50	20120601	19	1060	21.16	-0.00996900353320231	-0.000732364635410532
5	C	26	50	20120601	19	1062	21.2	-0.00861338790978614	-0.00141700663415878
5	C	26	50	20120601	19	1064	21.24	-0.00675239599878814	-0.000954120393058443
5	C	26	50	20120601	19	1066	21.28	-0.00564061554226244	-0.00130686414638726
5	C	26	50	20120601	19	1068	21.32	-0.00502247835049834	-0.00175424919263042
5	C	26	50	20120601	19	1070	21.36	-0.00406816915992932	-0.00200739129897486
5	C	26	50	20120601	19	1072	21.4	-0.00250930276332889	-0.000858576124784523
5	C	26	50	20120601	19	1074	21.44	-0.00190569237327750	-0.000932473026059201
5	C	26	50	20120601	19	1076	21.48	-0.000244538738137750	0.000256008010128589
5	C	26	50	20120601	19	1078	21.52	0.000617162798619611	0.000488469364443667
5	C	26	50	20120601	19	1080	21.56	0.0007613701555748	0.00090672302551551
5	C	26	50	20120601	19	1082	21.6	0.00101070307768899	0.00183091865959414
5	C	26	50	20120601	19	1084	21.64	0.00144681118498579	0.00173740378778222
5	C	26	50	20120601	19	1086	21.68	0.00186169901777919	0.00166997408512827
5	C	26	50	20120601	19	1088	21.72	0.00305216985244923	0.00170385864208273
5	C	26	50	20120601	19	1090	21.76	0.00395287539925684	0.00169382479685769
5	C	26	50	20120601	19	1092	21.8	0.00473389605228082	0.00186711545572308
5	C	26	50	20120601	19	1094	21.84	0.00446232462189832	0.00201081369579581
5	C	26	50	20120601	19	1096	21.88	0.00440765819664479	0.00237677681039891
5	C	26	50	20120601	19	1098	21.92	0.00450150540864386	0.00347164680825253
5	C	26	50	20120601	19	1100	21.96	0.00462912404051241	0.00302696149569994
5	C	26	50	20120601	19	1102	22	0.00465356872193803	0.00376013930390883
5	C	26	50	20120601	19	1104	22.04	0.00532776675352816	0.00628125782155135
5	C	26	50	20120601	19	1106	22.08	0.00643970630907963	0.00595662509830861
5	C	26	50	20120601	19	1108	22.12	0.00750287670993269	0.00740453229880524
5	C	26	50	20120601	19	1110	22.16	0.00874560980680019	0.00759369043384045
5	C	26	50	20120601	19	1112	22.2	0.00956496978950009	0.00756247166945107
5	C	26	50	20120601	19	1114	22.24	0.0100868216650836	0.00776893977848973
5	C	26	50	20120601	19	1116	22.28	0.0102442872741860	0.0067366416597033
5	C	26	50	20120601	19	1118	22.32	0.0107776154928282	0.00557907957462967
5	C	26	50	20120601	19	1120	22.36	0.0111399723628472	0.00450650465358686
5	C	26	50	20120601	19	1122	22.4	0.0128739396116729	0.00326949205057911
5	C	26	50	20120601	19	1124	22.44	0.0145095129518964	0.00194702559306497
5	C	26	50	20120601	19	1126	22.48	0.0156724207642358	0.00198577504467399
5	C	26	50	20120601	19	1128	22.52	0.0152229129834355	0.00268149740668344
5	C	26	50	20120601	19	1130	22.56	0.0145310089980445	0.00247339588098024
5	C	26	50	20120601	19	1132	22.6	0.0142449843050545	0.00360158475036337
5	C	26	50	20120601	19	1134	22.64	0.0142540423429215	0.00392967522576612
5	C	26	50	20120601	19	1136	22.68	0.0142759838663418	0.00444570054147263
5	C	26	50	20120601	19	1138	22.72	0.0140575727237689	0.00368660726973324
5	C	26	50	20120601	19	1140	22.76	0.0141536190378574	0.00380665278797528
5	C	26	50	20120601	19	1142	22.8	0.0138998242719539	0.0046216074954284
5	C	26	50	20120601	19	1144	22.84	0.0137487791924247	0.00513426698285646
5	C	26	50	20120601	19	1146	22.88	0.0133981602949733	0.0050186196687934
5	C	26	50	20120601	19	1148	22.92	0.0137005120835409	0.00547145792253308
5	C	26	50	20120601	19	1150	22.96	0.0131953832833325	0.00638105180158021
5	C	26	50	20120601	19	1152	23	0.0120581434471502	0.00787481487683679
5	C	26	50	20120601	19	1154	23.04	0.0112658868673731	0.00815866168094069
5	C	26	50	20120601	19	1156	23.08	0.00999751407861979	0.00883645888604706
5	C	26	50	20120601	19	1158	23.12	0.00883027170171169	0.0106043177628950
5	C	26	50	20120601	19	1160	23.16	0.00748999675991339	0.0119853220552897
5	C	26	50	20120601	19	1162	23.2	0.00611455032681881	0.0133436565042795
5	C	26	50	20120601	19	1164	23.24	0.0056698579431984	0.0149932588430418
5	C	26	50	20120601	19	1166	23.28	0.00556203123013526	0.0167777771556545
5	C	26	50	20120601	19	1168	23.32	0.00638810872725644	0.0167105666561027
5	C	26	50	20120601	19	1170	23.36	0.00719169315766809	0.0180373535360499
5	C	26	50	20120601	19	1172	23.4	0.00796538818443899	0.0174948824267270
5	C	26	50	20120601	19	1174	23.44	0.00910738684925869	0.0175217312712086
5	C	26	50	20120601	19	1176	23.48	0.0103840893558944	0.0176115833298940
5	C	26	50	20120601	19	1178	23.52	0.0117889620376881	0.0172201360868970
5	C	26	50	20120601	19	1180	23.56	0.012549236177752	0.0177941724429320
5	C	26	50	20120601	19	1182	23.6	0.0129849843676972	0.0176747838268897
5	C	26	50	20120601	19	1184	23.64	0.013278180537662	0.0173193622601805
5	C	26	50	20120601	19	1186	23.68	0.0134663119536509	0.0181804358861162
5	C	26	50	20120601	19	1188	23.72	0.0133226837171495	0.0183479643318217
5	C	26	50	20120601	19	1190	23.76	0.0127623298773304	0.0189928881426707
5	C	26	50	20120601	19	1192	23.8	0.012172447258329	0.0184625721989164
5	C	26	50	20120601	19	1194	23.84	0.0121347231115527	0.0196262931840542
5	C	26	50	20120601	19	1196	23.88	0.0120804455950288	0.0188220016468613
5	C	26	50	20120601	19	1198	23.92	0.0121273833431639	0.0187020904789077
5	C	26	50	20120601	19	1200	23.96	0.0122366454829929	0.0190800249113163
5	C	26	50	20120601	19	1202	24	0.0116031697309313	0.0197699277845166
5	C	26	50	20120601	19	1204	24.04	0.0115135227332125	0.0188928183909972
5	C	26	50	20120601	19	1206	24.08	0.0115480012598631	0.0186389953408224
5	C	26	50	20120601	19	1208	24.12	0.0109918829896633	0.0196104681342912
5	C	26	50	20120601	19	1210	24.16	0.0099388030025778	0.0187785428640896
5	C	26	50	20120601	19	1212	24.2	0.00849366766066349	0.0195556037191389
5	C	26	50	20120601	19	1214	24.24	0.00750554250249769	0.018650662602712
5	C	26	50	20120601	19	1216	24.28	0.00673132421670877	0.0191218149220844
5	C	26	50	20120601	19	1218	24.32	0.00578432438893688	0.0194188421965897
5	C	26	50	20120601	19	1220	24.36	0.00548684456609169	0.0195791433038846
5	C	26	50	20120601	19	1222	24.4	0.0040690530434058	0.0185975800966483
5	C	26	50	20120601	19	1224	24.44	0.00265051198753184	0.0188584459303637
5	C	26	50	20120601	19	1226	24.48	0.00112654131058297	0.0183780517253612
5	C	26	50	20120601	19	1228	24.52	-0.00010002025419884	0.0177917329245369
5	C	26	50	20120601	19	1230	24.56	-0.00086815035060179	0.0179763585051047
5	C	26	50	20120601	19	1232	24.6	-0.0017567007318408	0.016641058059512
5	C	26	50	20120601	19	1234	24.64	-0.00194882164428919	0.0165698524066466
5	C	26	50	20120601	19	1236	24.68	-0.00232104265390579	0.0158368655172686
5	C	26	50	20120601	19	1238	24.72	-0.00308643624706554	0.0147643047383614
5	C	26	50	20120601	19	1240	24.76	-0.00415358765909665	0.0146550001721256
5	C	26	50	20120601	19	1242	24.8	-0.00511198604818128	0.0135836061194073
5	C	26	50	20120601	19	1244	24.84	-0.00603126729013066	0.0128044734414891
5	C	26	50	20120601	19	1246	24.88	-0.00757666330254948	0.0134655334290848
5	C	26	50	20120601	19	1248	24.92	-0.00840565407960916	0.0135666709119979
5	C	26	50	20120601	19	1250	24.96	-0.00939229431353437	0.0145353223494098
5	C	26	50	20120601	19	1252	25	-0.0104315786473189	0.0143820428124519
5	C	26	50	20120601	19	1254	25.04	-0.0104983436695986	0.0148456078760622
5	C	26	50	20120601	19	1256	25.08	-0.0104799801064911	0.0145682593832774
5	C	26	50	20120601	19	1258	25.12	-0.0103658318588042	0.0142239195940430
5	C	26	50	20120601	19	1260	25.16	-0.0101148089514830	0.0146145253799705
5	C	26	50	20120601	19	1262	25.2	-0.00991075914763597	0.0139799465413302
5	C	26	50	20120601	19	1264	25.24	-0.0101878530819795	0.0145837662349888
5	C	26	50	20120601	19	1266	25.28	-0.0100718592855937	0.0142968505874546
5	C	26	50	20120601	19	1268	25.32	-0.0101346645098987	0.0136472881561210
5	C	26	50	20120601	19	1270	25.36	-0.0100455690554692	0.0134232767278411
5	C	26	50	20120601	19	1272	25.4	-0.0101534381949392	0.0139000434750561
5	C	26	50	20120601	19	1274	25.44	-0.0102140301750191	0.0132934236385440
5	C	26	50	20120601	19	1276	25.48	-0.0099493318225497	0.0138467629790937
5	C	26	50	20120601	19	1278	25.52	-0.0100594495615839	0.0137906681981422
5	C	26	50	20120601	19	1280	25.56	-0.0102525745656615	0.0138478589946046
5	C	26	50	20120601	19	1282	25.6	-0.0098693580455975	0.0134132358115483
5	C	26	50	20120601	19	1284	25.64	-0.0100090328480853	0.0141404739227952
5	C	26	50	20120601	19	1286	25.68	-0.0101134371643275	0.0139901076657759
5	C	26	50	20120601	19	1288	25.72	-0.0101058640507010	0.0143728716375000
5	C	26	50	20120601	19	1290	25.76	-0.00987142279739856	0.0137278134763625
5	C	26	50	20120601	19	1292	25.8	-0.0100064660504696	0.0141358282312428
5	C	26	50	20120601	19	1294	25.84	-0.00985884336776125	0.0140468529849661
5	C	26	50	20120601	19	1296	25.88	-0.00977983832709928	0.0142404093241803
5	C	26	50	20120601	19	1298	25.92	-0.00954227873289185	0.0145964800149146
5	C	26	50	20120601	19	1300	25.96	-0.00980567600888384	0.0139727411232299
5	C	26	50	20120601	19	1302	26	-0.00970990546643993	0.0142165798256543
5	C	26	50	20120601	19	1304	26.04	-0.00964775078037363	0.0136239536323418
5	C	26	50	20120601	19	1306	26.08	-0.0099953927582762	0.0139190717185379
5	C	26	50	20120601	19	1308	26.12	-0.0103461530770838	0.0119817052041039
5	C	26	50	20120601	19	1310	26.16	-0.0106366657768139	0.009955386777917
5	C	26	50	20120601	19	1312	26.2	-0.0112687138802843	0.00885169845139519
5	C	26	50	20120601	19	1314	26.24	-0.0112493540037222	0.00817498241255726
5	C	26	50	20120601	19	1316	26.28	-0.0116513166316623	0.00710579382588955
5	C	26	50	20120601	19	1318	26.32	-0.0123819700686623	0.00605057837632486
5	C	26	50	20120601	19	1320	26.36	-0.0130795521215063	0.00517678531360921
5	C	26	50	20120601	19	1322	26.4	-0.0139305197773252	0.00393662608542519
5	C	26	50	20120601	19	1324	26.44	-0.0144839298285531	0.00283414761860599
5	C	26	50	20120601	19	1326	26.48	-0.0157834930974246	0.00087283139749324
5	C	26	50	20120601	19	1328	26.52	-0.0166315757575763	0.000249651120165725
5	C	26	50	20120601	19	1330	26.56	-0.017344841438827	-0.00137718238024235
5	C	26	50	20120601	19	1332	26.6	-0.0171458898748723	-0.00342493533428735
5	C	26	50	20120601	19	1334	26.64	-0.0169496465298896	-0.00347509041827691
5	C	26	50	20120601	19	1336	26.68	-0.016390777614311	-0.00405488969457863
5	C	26	50	20120601	19	1338	26.72	-0.0154718074993454	-0.00522799398670274
5	C	26	50	20120601	19	1340	26.76	-0.0146327545927894	-0.0054329135318906
5	C	26	50	20120601	19	1342	26.8	-0.0136343834573643	-0.00701167791331361
5	C	26	50	20120601	19	1344	26.84	-0.0124257534134466	-0.00895173921169068
5	C	26	50	20120601	19	1346	26.88	-0.0114756430229443	-0.0103193254458055
5	C	26	50	20120601	19	1348	26.92	-0.00999609986505738	-0.0119062074130766
5	C	26	50	20120601	19	1350	26.96	-0.0090118142967135	-0.0133158884209823
5	C	26	50	20120601	19	1352	27	-0.00813757575672572	-0.0142253408786731
5	C	26	50	20120601	19	1354	27.04	-0.00622429329925897	-0.0158296176727614
5	C	26	50	20120601	19	1356	27.08	-0.00538539595619487	-0.0153708326509919
5	C	26	50	20120601	19	1358	27.12	-0.00383863522768836	-0.0166809954505134
5	C	26	50	20120601	19	1360	27.16	-0.00280378445342184	-0.0179305238435482
5	C	26	50	20120601	19	1362	27.2	-0.00192916407577221	-0.0199974676756346
5	C	26	50	20120601	19	1364	27.24	-0.00168881848084690	-0.0205125949657290
5	C	26	50	20120601	19	1366	27.28	-0.00199980404321274	-0.0219099793867098
5	C	26	50	20120601	19	1368	27.32	-0.00242618943226823	-0.0227691141258515
5	C	26	50	20120601	19	1370	27.36	-0.00263747293848677	-0.0238959594923504
5	C	26	50	20120601	19	1372	27.4	-0.00334705459340747	-0.0254126328273174
5	C	26	50	20120601	19	1374	27.44	-0.00442942294336972	-0.0270140175546705
5	C	26	50	20120601	19	1376	27.48	-0.0049634299845218	-0.0274780210244852
5	C	26	50	20120601	19	1378	27.52	-0.00553533794914548	-0.0296836284963622
5	C	26	50	20120601	19	1380	27.56	-0.00573962109823027	-0.0298765979369481
5	C	26	50	20120601	19	1382	27.6	-0.0065527938965948	-0.0307548245591817
5	C	26	50	20120601	19	1384	27.64	-0.00720722122258295	-0.0320238690993772
5	C	26	50	20120601	19	1386	27.68	-0.008122005265404	-0.0323950294488221
5	C	26	50	20120601	19	1388	27.72	-0.00852682389763328	-0.0327164094808713
5	C	26	50	20120601	19	1390	27.76	-0.00888150865907646	-0.0332016261541216
5	C	26	50	20120601	19	1392	27.8	-0.0100606092167050	-0.0350943388753236
5	C	26	50	20120601	19	1394	27.84	-0.0103594325424345	-0.0347686454919091
5	C	26	50	20120601	19	1396	27.88	-0.0113707366608875	-0.0370866829419948
5	C	26	50	20120601	19	1398	27.92	-0.0117823435182161	-0.0379655459603316
5	C	26	50	20120601	19	1400	27.96	-0.0121714643799031	-0.0390168016119216
5	C	26	50	20120601	19	1402	28	-0.0123936373305519	-0.0403195751455797
5	C	26	50	20120601	19	1404	28.04	-0.0125765658548449	-0.041084311129433
5	C	26	50	20120601	19	1406	28.08	-0.0130548528816394	-0.0424394105648988
5	C	26	50	20120601	19	1408	28.12	-0.0130325790180321	-0.0444803328674376
5	C	26	50	20120601	19	1410	28.16	-0.0133117447752445	-0.0471711570125649
5	C	26	50	20120601	19	1412	28.2	-0.0132274576469271	-0.047829756268562
5	C	26	50	20120601	19	1414	28.24	-0.0136095781514803	-0.049568673264856
5	C	26	50	20120601	19	1416	28.28	-0.0135720307813993	-0.0516525876596908
5	C	26	50	20120601	19	1418	28.32	-0.0132170631772436	-0.0518589214184411
5	C	26	50	20120601	19	1420	28.36	-0.0133067243170981	-0.0546500133051406
5	C	26	50	20120601	19	1422	28.4	-0.0130165276940991	-0.055567413643052
5	C	26	50	20120601	19	1424	28.44	-0.0132776622283913	-0.0562043047208668
5	C	26	50	20120601	19	1426	28.48	-0.0130561256738456	-0.0581132808980361
5	C	26	50	20120601	19	1428	28.52	-0.0133047444181108	-0.0601054835433511
5	C	26	50	20120601	19	1430	28.56	-0.0135525853449167	-0.0599663956394917
5	C	26	50	20120601	19	1432	28.6	-0.0136252759220226	-0.06193554660374
5	C	26	50	20120601	19	1434	28.64	-0.0137050375669405	-0.0625538407732095
5	C	26	50	20120601	19	1436	28.68	-0.0137134521376366	-0.0648669991865051
5	C	26	50	20120601	19	1438	28.72	-0.0137803444391369	-0.0653127593013651
5	C	26	50	20120601	19	1440	28.76	-0.0140281853659427	-0.0676362414736659
5	C	26	50	20120601	19	1442	28.8	-0.0140281853659427	-0.0676362414736659
5	C	26	50	20120601	19	1444	28.84	-0.0135094518312643	-0.0700968316508389
5	C	26	50	20120601	19	1446	28.88	-0.0135070476682083	-0.0708026656398193
5	C	26	50	20120601	19	1448	28.92	-0.0132000219038171	-0.0728343248435245
5	C	26	50	20120601	19	1450	28.96	-0.0128329627737031	-0.0735764334103797
5	C	26	50	20120601	19	1452	29	-0.0124909352236432	-0.0746159510894021
5	C	26	50	20120601	19	1454	29.04	-0.0118652164329712	-0.0755095219287875
5	C	26	50	20120601	19	1456	29.08	-0.0116920459822586	-0.0762861373065647
5	C	26	50	20120601	19	1458	29.12	-0.0113638777251100	-0.0773358373232361
5	C	26	50	20120601	19	1460	29.16	-0.0111491293956636	-0.0793265550443107
5	C	26	50	20120601	19	1462	29.2	-0.0111145518740636	-0.0814237630466318
5	C	26	50	20120601	19	1464	29.24	-0.0109063089270042	-0.0825839131425246
5	C	26	50	20120601	19	1466	29.28	-0.0104677613013123	-0.0848572614440393
5	C	26	50	20120601	19	1468	29.32	-0.0103937272213220	-0.084866524542873
5	C	26	50	20120601	19	1470	29.36	-0.0102485581991444	-0.0865710054389231
5	C	26	50	20120601	19	1472	29.4	-0.0103522907639445	-0.0871740968125971
5	C	26	50	20120601	19	1474	29.44	-0.0104210215430758	-0.0899408642260238
5	C	26	50	20120601	19	1476	29.48	-0.0104222236246038	-0.0906132520642541
5	C	26	50	20120601	19	1478	29.52	-0.0105384012687528	-0.092196534858009
5	C	26	50	20120601	19	1480	29.56	-0.0105420782240150	-0.0940703678281532
5	C	26	50	20120601	19	1482	29.6	-0.0105835853920706	-0.0961043604842363
5	C	26	50	20120601	19	1484	29.64	-0.011176777270808	-0.0969675257320307
5	C	26	50	20120601	19	1486	29.68	-0.0109636552869584	-0.096472975249269
5	C	26	50	20120601	19	1488	29.72	-0.0110339417010083	-0.0978135082850423
5	C	26	50	20120601	19	1490	29.76	-0.0116522358704778	-0.0986474700227737
5	C	26	50	20120601	19	1492	29.8	-0.0115464526960123	-0.10091813131852
5	C	26	50	20120601	19	1494	29.84	-0.0117924551451871	-0.102068664762189
5	C	26	50	20120601	19	1496	29.88	-0.0117968392072305	-0.103388126015883
5	C	26	50	20120601	19	1498	29.92	-0.0122182748488177	-0.104582005105238
5	C	26	50	20120601	19	1500	29.96	-0.0122007386006442	-0.105405501662608
5	C	26	50	20120601	19	1502	30	-0.0120806011585206	-0.10805029315628
5	C	26	50	20120601	19	1504	30.04	-0.0126426096282077	-0.10930074078813
5	C	26	50	20120601	19	1506	30.08	-0.0126844703496539	-0.110559815122711
5	C	26	50	20120601	19	1508	30.12	-0.0126542768900973	-0.111408272549457
5	C	26	50	20120601	19	1510	30.16	-0.0125141283260661	-0.112709773290909
5	C	26	50	20120601	19	1512	30.2	-0.0122271843942606	-0.113905208015183
5	C	26	50	20120601	19	1514	30.24	-0.0118955513138841	-0.115733361887262
5	C	26	50	20120601	19	1516	30.28	-0.0119773635684674	-0.116208466933542
5	C	26	50	20120601	19	1518	30.32	-0.0118789343045262	-0.117994335820106
5	C	26	50	20120601	19	1520	30.36	-0.0112856717151107	-0.120267825542977
5	C	26	50	20120601	19	1522	30.4	-0.0112856717151107	-0.120267825542977
5	C	26	50	20120601	19	1524	30.44	-0.0105205821778669	-0.122553194659772
5	C	26	50	20120601	19	1526	30.48	-0.0105906564598825	-0.123790985080239
5	C	26	50	20120601	19	1528	30.52	-0.00969390363998169	-0.124184984978716
5	C	26	50	20120601	19	1530	30.56	-0.00890314612658078	-0.125421361185621
5	C	26	50	20120601	19	1532	30.6	-0.00845095134001198	-0.126995875855289
5	C	26	50	20120601	19	1534	30.64	-0.00785457748075924	-0.127765915140001
5	C	26	50	20120601	19	1536	30.68	-0.00749593292134143	-0.12822864581761
5	C	26	50	20120601	19	1538	30.72	-0.00681428198427759	-0.130199635259489
5	C	26	50	20120601	19	1540	30.76	-0.0059333683562754	-0.132094964275782
5	C	26	50	20120601	19	1542	30.8	-0.00560124030115208	-0.133467104984674
5	C	26	50	20120601	19	1544	30.84	-0.00456377323179517	-0.134281409153889
5	C	26	50	20120601	19	1546	30.88	-0.0041199930159225	-0.134834508078133
5	C	26	50	20120601	19	1548	30.92	-0.0035135782403769	-0.136467500478605
5	C	26	50	20120601	19	1550	30.96	-0.00305494878209932	-0.13760990219429
5	C	26	50	20120601	19	1552	31	-0.00247865675543228	-0.139542707869985
5	C	26	50	20120601	19	1554	31.04	-0.00186135253545642	-0.141183761287763
5	C	26	50	20120601	19	1556	31.08	-0.00113480031778724	-0.143388873784893
5	C	26	50	20120601	19	1558	31.12	-0.00098772210730044	-0.144978449829001
5	C	26	50	20120601	19	1560	31.16	-0.00028344375323863	-0.14462065379772
5	C	26	50	20120601	19	1562	31.2	0.00018748936303159	-0.147324630128978
5	C	26	50	20120601	19	1564	31.24	0.000154962451097021	-0.146065980058465
5	C	26	50	20120601	19	1566	31.28	0.00074044686591947	-0.147767278974
5	C	26	50	20120601	19	1568	31.32	0.00070438442007896	-0.149166643293968
5	C	26	50	20120601	19	1570	31.36	0.0003395173209867	-0.15079440310426
5	C	26	50	20120601	19	1572	31.4	0.00041942038726078	-0.152255992820973
5	C	26	50	20120601	19	1574	31.44	0.000326082292144160	-0.153016839717529
5	C	26	50	20120601	19	1576	31.48	-4.86843018846998e-05	-0.153889409485513
5	C	26	50	20120601	19	1578	31.52	0.00031052594295805	-0.157557879466309
5	C	26	50	20120601	19	1580	31.56	0.000216480741060250	-0.158322261896772
5	C	26	50	20120601	19	1582	31.6	0.000406692465199421	-0.161767993241494
5	C	26	50	20120601	19	1584	31.64	0.00012384975272481	-0.163141194610558
5	C	26	50	20120601	19	1586	31.68	0.00029991934124026	-0.165039776318044
5	C	26	50	20120601	19	1588	31.72	6.16243559803803e-05	-0.165908810552122
5	C	26	50	20120601	19	1590	31.76	-5.858379682132e-05	-0.166058717189734
5	C	26	50	20120601	19	1592	31.8	-0.000330819907578149	-0.169145238289613
5	C	26	50	20120601	19	1594	31.84	-0.0007897322085682	-0.171441214008126
5	C	26	50	20120601	19	1596	31.88	-0.00144592730150933	-0.172822900658564
5	C	26	50	20120601	19	1598	31.92	-0.00122955262646626	-0.173655872446802
5	C	26	50	20120601	19	1600	31.96	-0.00194160915512110	-0.176776334672178
5	C	26	50	20120601	19	1602	32	-0.00177826748866701	-0.17752798918058
5	C	26	50	20120601	19	1604	32.04	-0.00187301979734601	-0.179800630375313
5	C	26	50	20120601	19	1606	32.08	-0.00221384526587792	-0.180647744299175
5	C	26	50	20120601	19	1608	32.12	-0.00241395648495371	-0.18352354757826
5	C	26	50	20120601	19	1610	32.16	-0.00303762466596025	-0.185898012149485
5	C	26	50	20120601	19	1612	32.2	-0.00372139692336763	-0.185760126327154
5	C	26	50	20120601	19	1614	32.24	-0.00448436514026791	-0.188491679822877
5	C	26	50	20120601	19	1616	32.28	-0.00474245911540102	-0.188233585847744
5	C	26	50	20120601	19	1618	32.32	-0.00556623851548336	-0.191226768852507
5	C	26	50	20120601	19	1620	32.36	-0.00670609464675607	-0.19303413378522
5	C	26	50	20120601	19	1622	32.4	-0.00756381517233534	-0.195331523717295
5	C	26	50	20120601	19	1624	32.44	-0.00760977711311246	-0.194637851964951
5	C	26	50	20120601	19	1626	32.48	-0.00716571405452733	-0.196136918341066
5	C	26	50	20120601	19	1628	32.52	-0.00659578598889096	-0.19698544647849
5	C	26	50	20120601	19	1630	32.56	-0.00616657217271076	-0.196130554380035
5	C	26	50	20120601	19	1632	32.6	-0.00591767058573306	-0.199060804881272
5	C	26	50	20120601	19	1634	32.64	-0.00552946896286162	-0.199270815595285
5	C	26	50	20120601	19	1636	32.68	-0.00491357895644818	-0.201080301848341
5	C	26	50	20120601	19	1638	32.72	-0.00497933988709853	-0.202731396182412
5	C	26	50	20120601	19	1640	32.76	-0.00436274277390384	-0.205032321648393
5	C	26	50	20120601	19	1642	32.8	-0.00414990363276668	-0.205863172116287
5	C	26	50	20120601	19	1644	32.84	-0.00362240197400153	-0.208059445778652
5	C	26	50	20120601	19	1646	32.88	-0.00361462379940846	-0.209569118756486
5	C	26	50	20120601	19	1648	32.92	-0.00390948732716326	-0.21092464245602
5	C	26	50	20120601	19	1650	32.96	-0.00484498959867306	-0.212188242274001
5	C	26	50	20120601	19	1652	33	-0.00508399169071413	-0.212567251508717
5	C	26	50	20120601	19	1654	33.04	-0.005144095767115	-0.212507147432316
5	C	26	50	20120601	19	1656	33.08	-0.00564402026141387	-0.215043539456432
5	C	26	50	20120601	19	1658	33.12	-0.00522541304695143	-0.216966869901259
5	C	26	50	20120601	19	1660	33.16	-0.00529965925897599	-0.217480936531182
5	C	26	50	20120601	19	1662	33.2	-0.00488600179198191	-0.219733071629261
5	C	26	50	20120601	19	1664	33.24	-0.00491782159713527	-0.221292242081778
5	C	26	50	20120601	19	1666	33.28	-0.00441789710283639	-0.222454018523267
5	C	26	50	20120601	19	1668	33.32	-0.00424324172788332	-0.223239614157165
5	C	26	50	20120601	19	1670	33.36	-0.00407212188683616	-0.224438867258058
5	C	26	50	20120601	19	1672	33.4	-0.0040332310138709	-0.227296285760833
5	C	26	50	20120601	19	1674	33.44	-0.00437900622987117	-0.227584078220775
5	C	26	50	20120601	19	1676	33.48	-0.00384019086260698	-0.23006602302274
5	C	26	50	20120601	19	1678	33.52	-0.00385645431857426	-0.229963492539468
5	C	26	50	20120601	19	1680	33.56	-0.00328299071903198	-0.230136733700859
5	C	26	50	20120601	19	1682	33.6	-0.00318116734254112	-0.23238391905147
5	C	26	50	20120601	19	1684	33.64	-0.00308782924742448	-0.231772978792525
5	C	26	50	20120601	19	1686	33.68	-0.00354603444163338	-0.232526754621269
5	C	26	50	20120601	19	1688	33.72	-0.0038500903575436	-0.231941270206447
5	C	26	50	20120601	19	1690	33.76	-0.0043288016484069	-0.232033901194782
5	C	26	50	20120601	19	1692	33.8	-0.00564897000888219	-0.233931068688706
5	C	26	50	20120601	19	1694	33.84	-0.00584130305336493	-0.23436240382523
5	C	26	50	20120601	19	1696	33.88	-0.00695004648626543	-0.236267349493746
5	C	26	50	20120601	19	1698	33.92	-0.00771160048960335	-0.237406498518238
5	C	26	50	20120601	19	1700	33.96	-0.00775897664394283	-0.237255884773845
5	C	26	50	20120601	19	1702	34	-0.00798312949357896	-0.237547919874475
5	C	26	50	20120601	19	1704	34.04	-0.00858275604402517	-0.237402255877551
5	C	26	50	20120601	19	1706	34.08	-0.0104049702191429	-0.237377507140209
5	C	26	50	20120601	19	1708	34.12	-0.0116678629303421	-0.23790218037185
5	C	26	50	20120601	19	1710	34.16	-0.0125510393000440	-0.237945313885502
5	C	26	50	20120601	19	1712	34.2	-0.0139086843199222	-0.239294473624006
5	C	26	50	20120601	19	1714	34.24	-0.0146645814690107	-0.240152194149585
5	C	26	50	20120601	19	1716	34.28	-0.0147777185540005	-0.24007158397653
5	C	26	50	20120601	19	1718	34.32	-0.0159182817920544	-0.241813187978592
5	C	26	50	20120601	19	1720	34.36	-0.0157535259120379	-0.243066888301636
5	C	26	50	20120601	19	1722	34.4	-0.0166282170003657	-0.243592268640058
5	C	26	50	20120601	19	1724	34.44	-0.016925201848464	-0.244693941005146
5	C	26	50	20120601	19	1726	34.48	-0.0174993725547875	-0.245863495621229
5	C	26	50	20120601	19	1728	34.52	-0.0176202878143704	-0.247530146304486
5	C	26	50	20120601	19	1730	34.56	-0.017577154300718	-0.248715964376535
5	C	26	50	20120601	19	1732	34.6	-0.0168650977720632	-0.247958653013885
5	C	26	50	20120601	19	1734	34.64	-0.0169414653044313	-0.251861882446034
5	C	26	50	20120601	19	1736	34.68	-0.0166098322240549	-0.252897793880473
5	C	26	50	20120601	19	1738	34.72	-0.0160618244686353	-0.254223619095197
5	C	26	50	20120601	19	1740	34.76	-0.0152719861940499	-0.253914613431819
5	C	26	50	20120601	19	1742	34.8	-0.0149290394051744	-0.254342413034437
5	C	26	50	20120601	19	1744	34.84	-0.0145726575874564	-0.255858449973301
5	C	26	50	20120601	19	1746	34.88	-0.0145726575874564	-0.255858449973301
5	C	26	50	20120601	19	1748	34.92	-0.0142997143699184	-0.256428378038937
5	C	26	50	20120601	19	1750	34.96	-0.0147055936623195	-0.256352010506569
5	C	26	50	20120601	19	1752	35	-0.0150725820817553	-0.256224024179174
5	C	26	50	20120601	19	1754	35.04	-0.0150556115190068	-0.257006084279167
5	C	26	50	20120601	19	1756	35.08	-0.0151934973413382	-0.257173668586308
5	C	26	50	20120601	19	1758	35.12	-0.01478337540825	-0.25814664751722
5	C	26	50	20120601	19	1760	35.16	-0.0144984113754318	-0.258147354624002
5	C	26	50	20120601	19	1762	35.2	-0.0144680057838408	-0.258815570532223
5	C	26	50	20120601	19	1764	35.24	-0.0145316453941476	-0.258859411152656
