# Supplementary material for: How Do Ants Make Sense of Gravity? A Boltzmann Walker Analysis of Lasius niger Trajectories on Various Inclines
Source: PLoS One. 2013 Oct 29;8(10):e76531. doi: 10.1371/journal.pone.0076531 (PMC3812222; doi:10.1371/journal.pone.0076531)
Supplement: Dataset S5 — Trajectories for . (ZIP) [file pone.0076531.s009.zip › Incline5/5-C-26-50-20120601-20.txt]

Pente	Colonie	Temperature	Humidite	Date	Indiv	Frame	Time	X	Y
5	C	26	50	20120601	20	22	0	0	0
5	C	26	50	20120601	20	24	0.04	2.71529003975039e-06	0.00264163779742795
5	C	26	50	20120601	20	26	0.08	0.00014651959612966	0.00354733551811074
5	C	26	50	20120601	20	28	0.12	0.00166442966085698	0.0057016699701772
5	C	26	50	20120601	20	30	0.16	0.00245617075979053	0.00634312259383736
5	C	26	50	20120601	20	32	0.2	0.00455761433173102	0.00805915054362431
5	C	26	50	20120601	20	34	0.24	0.00586349913522633	0.00825279880672006
5	C	26	50	20120601	20	36	0.28	0.00810453265684086	0.00907397605384762
5	C	26	50	20120601	20	38	0.32	0.0100519613007711	0.0103420306445494
5	C	26	50	20120601	20	40	0.36	0.0110229532616287	0.0111686172585530
5	C	26	50	20120601	20	42	0.4	0.0128740456776901	0.0110256119831259
5	C	26	50	20120601	20	44	0.44	0.0136109640807714	0.0109342820712679
5	C	26	50	20120601	20	46	0.48	0.0146301595109025	0.0102055661068482
5	C	26	50	20120601	20	48	0.52	0.0158402737719539	0.00902133195398828
5	C	26	50	20120601	20	50	0.56	0.0172617917473767	0.00708744440491776
5	C	26	50	20120601	20	52	0.6	0.0189208763880747	0.0058602605861685
5	C	26	50	20120601	20	54	0.64	0.0212559904669261	0.00445725466627721
5	C	26	50	20120601	20	56	0.68	0.0227837088098152	0.00436156897664705
5	C	26	50	20120601	20	58	0.72	0.0249326487442480	0.0039071397326497
5	C	26	50	20120601	20	60	0.76	0.0269715770056638	0.00163118927818019
5	C	26	50	20120601	20	62	0.8	0.0294494912989758	-0.000765973420720328
5	C	26	50	20120601	20	64	0.84	0.0310409765313924	-0.000223127544803416
5	C	26	50	20120601	20	66	0.88	0.0331821665755034	-0.00272084082798866
5	C	26	50	20120601	20	68	0.92	0.0334930814271911	-0.00341741171813553
5	C	26	50	20120601	20	70	0.96	0.0334013696776712	-0.0048906686967377
5	C	26	50	20120601	20	72	1	0.0331191633612996	-0.00579838167174687
5	C	26	50	20120601	20	74	1.04	0.0318139856645855	-0.00695718826475538
5	C	26	50	20120601	20	76	1.08	0.0311623867657221	-0.00899811056729412
5	C	26	50	20120601	20	78	1.12	0.0308072777402102	-0.0100590535817864
5	C	26	50	20120601	20	80	1.16	0.0314571371563919	-0.0117135137441355
5	C	26	50	20120601	20	82	1.2	0.0320801547991597	-0.0131242766254163
5	C	26	50	20120601	20	84	1.24	0.0326939164141619	-0.0144107937741749
5	C	26	50	20120601	20	86	1.28	0.0320682400498968	-0.0130253170313893
5	C	26	50	20120601	20	88	1.32	0.0314363270038216	-0.0130798066799476
5	C	26	50	20120601	20	90	1.36	0.0308459564811411	-0.0129050876653841
5	C	26	50	20120601	20	92	1.4	0.0303909474095832	-0.0124062096891215
5	C	26	50	20120601	20	94	1.44	0.0293822242308815	-0.0124952697882118
5	C	26	50	20120601	20	96	1.48	0.0282550323820599	-0.0107921960346563
5	C	26	50	20120601	20	98	1.52	0.0274992695832599	-0.0109261291300807
5	C	26	50	20120601	20	100	1.56	0.0269290233195720	-0.0105026075234892
5	C	26	50	20120601	20	102	1.6	0.0267190408898308	-0.00987862821549885
5	C	26	50	20120601	20	104	1.64	0.0255480932733893	-0.00964073628110426
5	C	26	50	20120601	20	106	1.68	0.0240455620740460	-0.00876116615598631
5	C	26	50	20120601	20	108	1.72	0.0222456005493323	-0.00867499105256311
5	C	26	50	20120601	20	110	1.76	0.0209059089706284	-0.00767274497197711
5	C	26	50	20120601	20	112	1.8	0.0196456679098587	-0.0078991959186521
5	C	26	50	20120601	20	114	1.84	0.0181254590409857	-0.00862122265292168
5	C	26	50	20120601	20	116	1.88	0.0160832611178137	-0.00897866795923861
5	C	26	50	20120601	20	118	1.92	0.0143246858458960	-0.00920098303835044
5	C	26	50	20120601	20	120	1.96	0.0125968527483971	-0.00872295410553099
5	C	26	50	20120601	20	122	2	0.0109811208244537	-0.00920970520049638
5	C	26	50	20120601	20	124	2.04	0.00911661459275316	-0.00971731594550676
5	C	26	50	20120601	20	126	2.08	0.00756574557384795	-0.0102865793307688
5	C	26	50	20120601	20	128	2.12	0.00609894448015802	-0.0101254084821330
5	C	26	50	20120601	20	130	2.16	0.00523636613099198	-0.0113636443798722
5	C	26	50	20120601	20	132	2.2	0.00502792519403381	-0.0114458526142530
5	C	26	50	20120601	20	134	2.24	0.00497568414503975	-0.0122856833382681
5	C	26	50	20120601	20	136	2.28	0.00462650067435421	-0.0126512999705485
5	C	26	50	20120601	20	138	2.32	0.00511320227184491	-0.0135246475559920
5	C	26	50	20120601	20	140	2.36	0.00528231392963348	-0.0122768445035034
5	C	26	50	20120601	20	142	2.4	0.00544806683021142	-0.0105983639237974
5	C	26	50	20120601	20	144	2.44	0.00566166257560444	-0.0106774113908663
5	C	26	50	20120601	20	146	2.48	0.00534715562146829	-0.00971949383439282
5	C	26	50	20120601	20	148	2.52	0.00443358073124308	-0.00862846342636103
5	C	26	50	20120601	20	150	2.56	0.00411364319702742	-0.00823389784245894
5	C	26	50	20120601	20	152	2.6	0.00415895459956585	-0.00758946900635677
5	C	26	50	20120601	20	154	2.64	0.00435406657369866	-0.00504807773729763
5	C	26	50	20120601	20	156	2.68	0.00468376076728113	-0.00305595853058284
5	C	26	50	20120601	20	158	2.72	0.00475574989446017	-0.00142151514699563
5	C	26	50	20120601	20	160	2.76	0.00440410852060323	0.000109636906422973
5	C	26	50	20120601	20	162	2.8	0.00391401351766961	0.00103583435979914
5	C	26	50	20120601	20	164	2.84	0.00352044990407646	0.00320445802569982
5	C	26	50	20120601	20	166	2.88	0.00229700066979204	0.00387198202993572
5	C	26	50	20120601	20	168	2.92	0.00085960920779183	0.00504589348445055
5	C	26	50	20120601	20	170	2.96	0.00040163502536836	0.00600794528214153
5	C	26	50	20120601	20	172	3	0.00109801789582211	0.00522377383201126
5	C	26	50	20120601	20	174	3.04	0.0014212528103798	0.00572330460925439
5	C	26	50	20120601	20	176	3.08	0.00181445933504846	0.00563095504941786
5	C	26	50	20120601	20	178	3.12	0.002028509042995	0.00465354397320069
5	C	26	50	20120601	20	180	3.16	0.0034285415788714	0.0042579071225251
5	C	26	50	20120601	20	182	3.2	0.00374593564999513	0.00385279362676805
5	C	26	50	20120601	20	184	3.24	0.00506691506194844	0.00509231433752866
5	C	26	50	20120601	20	186	3.28	0.00621805661744889	0.00663110597261121
5	C	26	50	20120601	20	188	3.32	0.00727371754428572	0.0074231009228792
5	C	26	50	20120601	20	190	3.36	0.00875163435657592	0.00802915507396637
5	C	26	50	20120601	20	192	3.4	0.00977774529102696	0.00920692627084631
5	C	26	50	20120601	20	194	3.44	0.0112880970913702	0.0105042409401536
5	C	26	50	20120601	20	196	3.48	0.012207286409438	0.0118182362584292
5	C	26	50	20120601	20	198	3.52	0.0125445127044537	0.0116162087799764
5	C	26	50	20120601	20	200	3.56	0.0126608105567554	0.0119970069948488
5	C	26	50	20120601	20	202	3.6	0.0125689927412184	0.0105780204617027
5	C	26	50	20120601	20	204	3.64	0.0125884169644976	0.0114007604148167
5	C	26	50	20120601	20	206	3.68	0.0133089517034588	0.0100756493779408
5	C	26	50	20120601	20	208	3.72	0.0139940462505471	0.00947003363305801
5	C	26	50	20120601	20	210	3.76	0.0149617487506585	0.00874260601719373
5	C	26	50	20120601	20	212	3.8	0.016152790220501	0.0076096887247648
5	C	26	50	20120601	20	214	3.84	0.0178105419649165	0.00674290662578461
5	C	26	50	20120601	20	216	3.88	0.0191144256562210	0.00544510405279826
5	C	26	50	20120601	20	218	3.92	0.0204761011847520	0.00423135526289155
5	C	26	50	20120601	20	220	3.96	0.0222511654797002	0.0038992130656326
5	C	26	50	20120601	20	222	4	0.0240990264177716	0.00096749885335849
5	C	26	50	20120601	20	224	4.04	0.0250541862577984	0.00134947793655546
5	C	26	50	20120601	20	226	4.08	0.0266225490984701	0.000489918933345096
5	C	26	50	20120601	20	228	4.12	0.0283307776604606	0.00054776026804616
5	C	26	50	20120601	20	230	4.16	0.0294475821106666	-0.000530860415975803
5	C	26	50	20120601	20	232	4.2	0.0293956804729275	0.000468422887197024
5	C	26	50	20120601	20	234	4.24	0.0286363185006113	-0.000920546963087708
5	C	26	50	20120601	20	236	4.28	0.0285645471623208	-0.00052888051698848
5	C	26	50	20120601	20	238	4.32	0.0287925183885754	-0.00187591893514885
5	C	26	50	20120601	20	240	4.36	0.0284868361270684	-0.00362607892926368
5	C	26	50	20120601	20	242	4.4	0.0285478594422848	-0.00506638473186256
5	C	26	50	20120601	20	244	4.44	0.0290127821509150	-0.00647868910592645
5	C	26	50	20120601	20	246	4.48	0.0291691234602353	-0.00871449003736019
5	C	26	50	20120601	20	248	4.52	0.0292218453418406	-0.0108973569551544
5	C	26	50	20120601	20	250	4.56	0.0292199856510061	-0.0127048845224268
5	C	26	50	20120601	20	252	4.6	0.0298290803612524	-0.0153511680114071
5	C	26	50	20120601	20	254	4.64	0.0300588193544599	-0.0159490267949004
5	C	26	50	20120601	20	256	4.68	0.0297248316085020	-0.0168245169138908
5	C	26	50	20120601	20	258	4.72	0.0289625210009083	-0.0158278286926050
5	C	26	50	20120601	20	260	4.76	0.0280250883278858	-0.0159322895773897
5	C	26	50	20120601	20	262	4.8	0.0272087194068703	-0.0160293894805823
5	C	26	50	20120601	20	264	4.84	0.0262477683623056	-0.0157171240549425
5	C	26	50	20120601	20	266	4.88	0.0251800724780530	-0.0153822029280334
5	C	26	50	20120601	20	268	4.92	0.0241614667749775	-0.0168199815309963
5	C	26	50	20120601	20	270	4.96	0.0223835995087486	-0.0177336228892590
5	C	26	50	20120601	20	272	5	0.0210469626313395	-0.0179199384550339
5	C	26	50	20120601	20	274	5.04	0.0200862378609448	-0.0186915828721393
5	C	26	50	20120601	20	276	5.08	0.0200143109591625	-0.0199575302846332
5	C	26	50	20120601	20	278	5.12	0.0195023161521087	-0.0219760867996830
5	C	26	50	20120601	20	280	5.16	0.0195634596754779	-0.0219767444089894
5	C	26	50	20120601	20	282	5.2	0.0194226252178690	-0.0229402268958309
5	C	26	50	20120601	20	284	5.24	0.0197123692925280	-0.0240361292695850
5	C	26	50	20120601	20	286	5.28	0.0204707908128253	-0.0254823252716712
5	C	26	50	20120601	20	288	5.32	0.0203628792469484	-0.0261345676377055
5	C	26	50	20120601	20	290	5.36	0.0203257632120039	-0.0282618913178374
5	C	26	50	20120601	20	292	5.4	0.0201977061739310	-0.0283019842723307
5	C	26	50	20120601	20	294	5.44	0.0194209493747976	-0.0280701239587796
5	C	26	50	20120601	20	296	5.48	0.0187615723013411	-0.0273834525635694
5	C	26	50	20120601	20	298	5.52	0.0185760981926359	-0.0279014082807885
5	C	26	50	20120601	20	300	5.56	0.0183171556893654	-0.0282176264333351
5	C	26	50	20120601	20	302	5.6	0.0177105287817855	-0.0281731494167985
5	C	26	50	20120601	20	304	5.64	0.0184227267317965	-0.0277391272745061
5	C	26	50	20120601	20	306	5.68	0.0187795610978545	-0.0263766456442447
5	C	26	50	20120601	20	308	5.72	0.0185300655411807	-0.0254524853655051
5	C	26	50	20120601	20	310	5.76	0.0185670542969045	-0.0250917831253541
5	C	26	50	20120601	20	312	5.8	0.0181117694537020	-0.0246179296580775
5	C	26	50	20120601	20	314	5.84	0.0178887550459835	-0.0236846830571996
5	C	26	50	20120601	20	316	5.88	0.0175134722640044	-0.0220795011664316
5	C	26	50	20120601	20	318	5.92	0.0168749265563217	-0.0212885598052675
5	C	26	50	20120601	20	320	5.96	0.0163911311677016	-0.0208388328213651
5	C	26	50	20120601	20	322	6	0.0163743232395128	-0.0198972282183336
5	C	26	50	20120601	20	324	6.04	0.0148575579806642	-0.0186138506236834
5	C	26	50	20120601	20	326	6.08	0.0143453722547796	-0.0181916654489081
5	C	26	50	20120601	20	328	6.12	0.0132927589581697	-0.0163383527175539
5	C	26	50	20120601	20	330	6.16	0.0126954092915589	-0.0166081705231191
5	C	26	50	20120601	20	332	6.2	0.0109685060394773	-0.0147301019833554
5	C	26	50	20120601	20	334	6.24	0.010568460378021	-0.0145087422055049
5	C	26	50	20120601	20	336	6.28	0.00919812279142053	-0.0144333292672914
5	C	26	50	20120601	20	338	6.32	0.0081195162495342	-0.0143283804788277
5	C	26	50	20120601	20	340	6.36	0.00689501943655345	-0.0145896564344762
5	C	26	50	20120601	20	342	6.4	0.00640044066952034	-0.0148647775409002
5	C	26	50	20120601	20	344	6.44	0.0054179582234685	-0.0146486574242984
5	C	26	50	20120601	20	346	6.48	0.00552095539721613	-0.0154205776130485
5	C	26	50	20120601	20	348	6.52	0.00549832090915035	-0.0156751289832077
5	C	26	50	20120601	20	350	6.56	0.00608051020637248	-0.0148310839027767
5	C	26	50	20120601	20	352	6.6	0.00637452520598985	-0.0147035218394505
5	C	26	50	20120601	20	354	6.64	0.00650168421845063	-0.0141568646579830
5	C	26	50	20120601	20	356	6.68	0.00666308841232427	-0.0141534846875690
5	C	26	50	20120601	20	358	6.72	0.00661407177025241	-0.0135845182871551
5	C	26	50	20120601	20	360	6.76	0.00687340318225258	-0.0125233419274249
5	C	26	50	20120601	20	362	6.8	0.00740113111518773	-0.0118140713994880
5	C	26	50	20120601	20	364	6.84	0.00784547701648535	-0.0114489073155476
5	C	26	50	20120601	20	366	6.88	0.007994252283247	-0.0102246084924656
5	C	26	50	20120601	20	368	6.92	0.00808488923045949	-0.00941403784705585
5	C	26	50	20120601	20	370	6.96	0.0086158203571134	-0.00726258768354985
5	C	26	50	20120601	20	372	7	0.00868906247750872	-0.00743748347480853
5	C	26	50	20120601	20	374	7.04	0.00873967718090605	-0.00544518183454419
5	C	26	50	20120601	20	376	7.08	0.00847101903046203	-0.00548906488138462
5	C	26	50	20120601	20	378	7.12	0.00829677377744204	-0.0051915002057257
5	C	26	50	20120601	20	380	7.16	0.00878814227968857	-0.00497635589648188
5	C	26	50	20120601	20	382	7.2	0.00873008527741925	-0.00352102053924888
5	C	26	50	20120601	20	384	7.24	0.00860447200038215	-0.00282836984909691
5	C	26	50	20120601	20	386	7.28	0.00840414652795166	-0.00117519874240998
5	C	26	50	20120601	20	388	7.32	0.0076206969631343	-0.00109954185235693
5	C	26	50	20120601	20	390	7.36	0.00696799780611938	0.00073057070550666
5	C	26	50	20120601	20	392	7.4	0.00548820221111157	0.00177282276645185
5	C	26	50	20120601	20	394	7.44	0.00496875308437056	0.00241201052709187
5	C	26	50	20120601	20	396	7.48	0.00517667076231065	0.00240526472839935
5	C	26	50	20120601	20	398	7.52	0.00528986158741587	0.0020676466962269
5	C	26	50	20120601	20	400	7.56	0.00541864411704625	0.00232923802149974
5	C	26	50	20120601	20	402	7.6	0.0067388549039284	0.00396102834044393
5	C	26	50	20120601	20	404	7.64	0.00717405084347748	0.00482449057308645
5	C	26	50	20120601	20	406	7.68	0.00812909047535147	0.00415143098341403
5	C	26	50	20120601	20	408	7.72	0.0090831472287996	0.00549305296363052
5	C	26	50	20120601	20	410	7.76	0.0102156423784802	0.0064556020695207
5	C	26	50	20120601	20	412	7.8	0.0115057869850263	0.00747792291162459
5	C	26	50	20120601	20	414	7.84	0.0129000035676274	0.00867751542377195
5	C	26	50	20120601	20	416	7.88	0.0138692206904642	0.00936009974178694
5	C	26	50	20120601	20	418	7.92	0.0145018337722527	0.0111657322628859
5	C	26	50	20120601	20	420	7.96	0.0144769506846228	0.0122518412077206
5	C	26	50	20120601	20	422	8	0.0138907662340869	0.0122611679461645
5	C	26	50	20120601	20	424	8.04	0.0137228213024873	0.0125804337289379
5	C	26	50	20120601	20	426	8.08	0.0128655038277733	0.0130561963845237
5	C	26	50	20120601	20	428	8.12	0.0123521867310388	0.0132056363316596
5	C	26	50	20120601	20	430	8.16	0.0114949258248672	0.0130380166691794
5	C	26	50	20120601	20	432	8.2	0.0112133276203275	0.0127957901702161
5	C	26	50	20120601	20	434	8.24	0.0114304094021518	0.0137150289857586
5	C	26	50	20120601	20	436	8.28	0.0123704866545359	0.0125690422386930
5	C	26	50	20120601	20	438	8.32	0.0123192072707642	0.0127054572789195
5	C	26	50	20120601	20	440	8.36	0.0127477422644345	0.0130782156896898
5	C	26	50	20120601	20	442	8.4	0.0134397523158427	0.0122903219587527
5	C	26	50	20120601	20	444	8.44	0.0139842669637632	0.0120344482989125
5	C	26	50	20120601	20	446	8.48	0.0146138465574605	0.0123861914961460
5	C	26	50	20120601	20	448	8.52	0.015017717666603	0.0114046141467742
5	C	26	50	20120601	20	450	8.56	0.0158199161677235	0.0117817283353165
5	C	26	50	20120601	20	452	8.6	0.0170753107186150	0.0108998275862477
5	C	26	50	20120601	20	454	8.64	0.0182106576299441	0.0107677237760662
5	C	26	50	20120601	20	456	8.68	0.0189074060038931	0.00981090152799685
5	C	26	50	20120601	20	458	8.72	0.0201444893175789	0.00970674469912805
5	C	26	50	20120601	20	460	8.76	0.0213146379033577	0.00905165269276556
5	C	26	50	20120601	20	462	8.8	0.0235352855364706	0.00789307944499483
5	C	26	50	20120601	20	464	8.84	0.0256834335113084	0.00794290218879724
5	C	26	50	20120601	20	466	8.88	0.0276374382483037	0.00721304071139211
5	C	26	50	20120601	20	468	8.92	0.0284545920578463	0.00700272594146379
5	C	26	50	20120601	20	470	8.96	0.0279779455187841	0.00692415223593834
5	C	26	50	20120601	20	472	9	0.0281217568959418	0.00578261319052641
5	C	26	50	20120601	20	474	9.04	0.0276257921996176	0.00440785618654352
5	C	26	50	20120601	20	476	9.08	0.0279990738694060	0.00310883031882571
5	C	26	50	20120601	20	478	9.12	0.0281737292443590	0.0023233761062837
5	C	26	50	20120601	20	480	9.16	0.0288455513971644	0.00029277756275029
5	C	26	50	20120601	20	482	9.2	0.0293609615299713	-0.00168563650033155
5	C	26	50	20120601	20	484	9.24	0.0298953221245139	-0.00246536314794596
5	C	26	50	20120601	20	486	9.28	0.0297467589897866	-0.00307156579145719
5	C	26	50	20120601	20	488	9.32	0.0301539817850720	-0.00554537886543832
5	C	26	50	20120601	20	490	9.36	0.0298359251548943	-0.00487207178839249
5	C	26	50	20120601	20	492	9.4	0.0297497995489457	-0.0052882748397989
5	C	26	50	20120601	20	494	9.44	0.0292154389544031	-0.00490664930999252
5	C	26	50	20120601	20	496	9.48	0.0282481168777399	-0.00571190251240776
5	C	26	50	20120601	20	498	9.52	0.0273522832966546	-0.00471650829653145
5	C	26	50	20120601	20	500	9.56	0.0260807780248606	-0.00608460435463556
5	C	26	50	20120601	20	502	9.6	0.0250711992469537	-0.00659242016061249
5	C	26	50	20120601	20	504	9.64	0.0250164621110220	-0.00783509668893754
5	C	26	50	20120601	20	506	9.68	0.0248760165621428	-0.00852750979121103
5	C	26	50	20120601	20	508	9.72	0.0244011377900335	-0.00984455273971347
5	C	26	50	20120601	20	510	9.76	0.0246626612330554	-0.0106896514092485
5	C	26	50	20120601	20	512	9.8	0.0243311978583064	-0.0118546522576603
5	C	26	50	20120601	20	514	9.84	0.0248574125827298	-0.0130270494430033
5	C	26	50	20120601	20	516	9.88	0.0249079000069065	-0.0134894972778993
5	C	26	50	20120601	20	518	9.92	0.0247207288419264	-0.0128397368566669
5	C	26	50	20120601	20	520	9.96	0.0245925374535651	-0.0132978642691298
5	C	26	50	20120601	20	522	10	0.0235012171317530	-0.0136991897938601
5	C	26	50	20120601	20	524	10.04	0.0232195623586708	-0.0142274834122202
5	C	26	50	20120601	20	526	10.08	0.0228896546188404	-0.0145725232371680
5	C	26	50	20120601	20	528	10.12	0.0220266614808365	-0.0158261221610993
5	C	26	50	20120601	20	530	10.16	0.0210242291483244	-0.0166997196380793
5	C	26	50	20120601	20	532	10.2	0.0203512685536013	-0.0168077019146343
5	C	26	50	20120601	20	534	10.24	0.0205957365810609	-0.0180959585460745
5	C	26	50	20120601	20	536	10.28	0.0205011115516025	-0.0186603853209533
5	C	26	50	20120601	20	538	10.32	0.0201925442944284	-0.0195325166827332
5	C	26	50	20120601	20	540	10.36	0.0197140522066672	-0.0198034022195380
5	C	26	50	20120601	20	542	10.4	0.0191756257481327	-0.0199978919397032
5	C	26	50	20120601	20	544	10.44	0.0187129728522702	-0.0203493876495634
5	C	26	50	20120601	20	546	10.48	0.0180119754736731	-0.0213589664274703
5	C	26	50	20120601	20	548	10.52	0.0174791705140490	-0.0205609964249013
5	C	26	50	20120601	20	550	10.56	0.0175547814421613	-0.0208272009148146
5	C	26	50	20120601	20	552	10.6	0.0174925560454169	-0.0200768191986193
5	C	26	50	20120601	20	554	10.64	0.0178026860085775	-0.0197620223307029
5	C	26	50	20120601	20	556	10.68	0.0173674547136894	-0.0193642818373532
5	C	26	50	20120601	20	558	10.72	0.0176271326080123	-0.0182135079773790
5	C	26	50	20120601	20	560	10.76	0.0177060527958605	-0.0179019496585205
5	C	26	50	20120601	20	562	10.8	0.0167533536874323	-0.0171025795845247
5	C	26	50	20120601	20	564	10.84	0.0163439035057862	-0.0164413286780981
5	C	26	50	20120601	20	566	10.88	0.0152754934436845	-0.0161628417433956
5	C	26	50	20120601	20	568	10.92	0.0145000094367573	-0.0154464718633755
5	C	26	50	20120601	20	570	10.96	0.0136795180832075	-0.0143307634286803
5	C	26	50	20120601	20	572	11	0.0131675727736284	-0.0143171869784815
5	C	26	50	20120601	20	574	11.04	0.0117947815264972	-0.0142587941004912
5	C	26	50	20120601	20	576	11.08	0.0106729141917379	-0.0135749935588124
5	C	26	50	20120601	20	578	11.12	0.0102788152983114	-0.0146653097889953
5	C	26	50	20120601	20	580	11.16	0.00924495447353852	-0.0145488493021339
5	C	26	50	20120601	20	582	11.2	0.00840576014562633	-0.0145183022891865
5	C	26	50	20120601	20	584	11.24	0.00687701649790444	-0.0158211960309975
5	C	26	50	20120601	20	586	11.28	0.00648768350418313	-0.0155493841843094
5	C	26	50	20120601	20	588	11.32	0.00577831398129679	-0.0170855029557591
5	C	26	50	20120601	20	590	11.36	0.00510903741290372	-0.0173875082620038
5	C	26	50	20120601	20	592	11.4	0.00452171452045017	-0.0176753007219468
5	C	26	50	20120601	20	594	11.44	0.00380576890449879	-0.0180275106096557
5	C	26	50	20120601	20	596	11.48	0.00319699239230405	-0.0179989859221026
5	C	26	50	20120601	20	598	11.52	0.00265294443485912	-0.0178629385774023
5	C	26	50	20120601	20	600	11.56	0.00242978153471665	-0.0174791210165743
5	C	26	50	20120601	20	602	11.6	0.00238942695071433	-0.0170666868443116
5	C	26	50	20120601	20	604	11.64	0.00264908363183384	-0.0160931492990418
5	C	26	50	20120601	20	606	11.68	0.00272619362632223	-0.0154118165600296
5	C	26	50	20120601	20	608	11.72	0.00295032526275493	-0.0159226092855553
5	C	26	50	20120601	20	610	11.76	0.003136895386971	-0.0160958858022850
5	C	26	50	20120601	20	612	11.8	0.00337468125534842	-0.0149430754747810
5	C	26	50	20120601	20	614	11.84	0.00362868815328625	-0.0150263867957403
5	C	26	50	20120601	20	616	11.88	0.00359751888637154	-0.0151093445633091
5	C	26	50	20120601	20	618	11.92	0.00374199494390358	-0.0133966753707329
5	C	26	50	20120601	20	620	11.96	0.00355693802819925	-0.0124342252597921
5	C	26	50	20120601	20	622	12	0.00340780920804701	-0.0115751612313284
5	C	26	50	20120601	20	624	12.04	0.003006024063909	-0.0108677645363616
5	C	26	50	20120601	20	626	12.08	0.00256344592956434	-0.0102378313892738
5	C	26	50	20120601	20	628	12.12	0.00188657503434133	-0.00853097461443884
5	C	26	50	20120601	20	630	12.16	0.00181739170687004	-0.00838737536931548
5	C	26	50	20120601	20	632	12.2	0.00091748519072516	-0.00775230862699622
5	C	26	50	20120601	20	634	12.24	-7.71835335936395e-05	-0.00650632001050809
5	C	26	50	20120601	20	636	12.28	-0.00068642390783685	-0.00592882873074016
5	C	26	50	20120601	20	638	12.32	-0.0009941992054161	-0.00457859418992882
5	C	26	50	20120601	20	640	12.36	-0.00203807973327837	-0.00380827913357201
5	C	26	50	20120601	20	642	12.4	-0.002283148801502	-0.00465721739292896
5	C	26	50	20120601	20	644	12.44	-0.00250326407141756	-0.00323562870682809
5	C	26	50	20120601	20	646	12.48	-0.00282356930115944	-0.0029824844791633
5	C	26	50	20120601	20	648	12.52	-0.00266821087026495	-0.00132955873852944
5	C	26	50	20120601	20	650	12.56	-0.00205642915425016	-0.00154364945866929
5	C	26	50	20120601	20	652	12.6	-0.00184449510979293	-0.00133779653253026
5	C	26	50	20120601	20	654	12.64	-0.00148714455578468	-0.00109430431242868
5	C	26	50	20120601	20	656	12.68	-0.00036937136928842	8.51568696582962e-05
5	C	26	50	20120601	20	658	12.72	-0.0005121432994778	-0.000691734279763552
5	C	26	50	20120601	20	660	12.76	0.00117907227335732	0.00094111669935242
5	C	26	50	20120601	20	662	12.8	0.00139501561326388	0.00121521250094377
5	C	26	50	20120601	20	664	12.84	0.00289050402906655	0.00185884937745101
5	C	26	50	20120601	20	666	12.88	0.00351588270137678	0.0023790247028563
5	C	26	50	20120601	20	668	12.92	0.00451393776007069	0.00284103625286831
5	C	26	50	20120601	20	670	12.96	0.00537227912540385	0.00246758346323888
5	C	26	50	20120601	20	672	13	0.00628801776237949	0.00285862058430285
5	C	26	50	20120601	20	674	13.04	0.00757039126540035	0.00376392232518818
5	C	26	50	20120601	20	676	13.08	0.00834720463307627	0.00418364676836489
5	C	26	50	20120601	20	678	13.12	0.00872346322241344	0.00339282561535367
5	C	26	50	20120601	20	680	13.16	0.00876376830894108	0.00376787505209501
5	C	26	50	20120601	20	682	13.2	0.00942536711190402	0.00201021831188605
5	C	26	50	20120601	20	684	13.24	0.00902988936025419	0.00260937110078885
5	C	26	50	20120601	20	686	13.28	0.00909136105188054	0.00181277705730534
5	C	26	50	20120601	20	688	13.32	0.00951670621615023	0.00120226891131415
5	C	26	50	20120601	20	690	13.36	0.00963346722339366	0.00152306558026895
5	C	26	50	20120601	20	692	13.4	0.00972851722402753	0.00199768908683021
5	C	26	50	20120601	20	694	13.44	0.00949125815020211	0.00184763749232851
5	C	26	50	20120601	20	696	13.48	0.00925031222161957	0.00178283044872599
5	C	26	50	20120601	20	698	13.52	0.00935494493335209	0.00179723209253841
5	C	26	50	20120601	20	700	13.56	0.00960926932223467	0.00140473903861198
5	C	26	50	20120601	20	702	13.6	0.00962073435158483	0.0019060678469783
5	C	26	50	20120601	20	704	13.64	0.0103672489007937	0.00309901991934353
5	C	26	50	20120601	20	706	13.68	0.0111049351511287	0.00378752562025487
5	C	26	50	20120601	20	708	13.72	0.0119014818184579	0.00406371650852818
5	C	26	50	20120601	20	710	13.76	0.0130024244493484	0.00458026649746633
5	C	26	50	20120601	20	712	13.8	0.0138693479696848	0.00449751025533016
5	C	26	50	20120601	20	714	13.84	0.0149393136667050	0.00503650947035742
5	C	26	50	20120601	20	716	13.88	0.0158137855519306	0.00450909973547381
5	C	26	50	20120601	20	718	13.92	0.0169618229086617	0.00427402208606834
5	C	26	50	20120601	20	720	13.96	0.0177709015587632	0.00388015653787962
5	C	26	50	20120601	20	722	14	0.0185899009170047	0.00275130298812217
5	C	26	50	20120601	20	724	14.04	0.0197508853988992	0.00314241789093208
5	C	26	50	20120601	20	726	14.08	0.0206153305099676	0.00304985054220694
5	C	26	50	20120601	20	728	14.12	0.0206731082050584	0.00387751195851799
5	C	26	50	20120601	20	730	14.16	0.0206282139955208	0.00462880584246088
5	C	26	50	20120601	20	732	14.2	0.0203014175255277	0.00504073796890892
5	C	26	50	20120601	20	734	14.24	0.0204760516872773	0.00632599646759702
5	C	26	50	20120601	20	736	14.28	0.0200303764252310	0.00601322899614259
5	C	26	50	20120601	20	738	14.32	0.0198378029644427	0.00618600346705771
5	C	26	50	20120601	20	740	14.36	0.0194902034129470	0.00749130844299245
5	C	26	50	20120601	20	742	14.4	0.0190506163402868	0.00713978444886118
5	C	26	50	20120601	20	744	14.44	0.0186993115492577	0.00757551778956396
5	C	26	50	20120601	20	746	14.48	0.0183732080439101	0.00707925610839162
5	C	26	50	20120601	20	748	14.52	0.0178611000997713	0.00798112131032037
5	C	26	50	20120601	20	750	14.56	0.0173399270466978	0.00834022548914596
5	C	26	50	20120601	20	752	14.6	0.0168782075317864	0.00750553543142992
5	C	26	50	20120601	20	754	14.64	0.0162516543551126	0.00727182249811215
5	C	26	50	20120601	20	756	14.68	0.0160292614942548	0.00810020587044678
5	C	26	50	20120601	20	758	14.72	0.0156938896574835	0.00855408880374498
5	C	26	50	20120601	20	760	14.76	0.0147384670565768	0.00925763996919301
5	C	26	50	20120601	20	762	14.8	0.0145431146661384	0.00908006424323363
5	C	26	50	20120601	20	764	14.84	0.0144701978148624	0.00884892517859938
5	C	26	50	20120601	20	766	14.88	0.0142833377768661	0.0085698018477938
5	C	26	50	20120601	20	768	14.92	0.0145534525672793	0.00903507810981455
5	C	26	50	20120601	20	770	14.96	0.0145306943355269	0.00821114668177426
5	C	26	50	20120601	20	772	15	0.0149821742371399	0.00844952015588684
5	C	26	50	20120601	20	774	15.04	0.0154040247382756	0.00822099264872754
5	C	26	50	20120601	20	776	15.08	0.0156785598653101	0.0076059148958736
5	C	26	50	20120601	20	778	15.12	0.0155359816823787	0.00809582392972377
5	C	26	50	20120601	20	780	15.16	0.0158329516812347	0.00746750369320381
5	C	26	50	20120601	20	782	15.2	0.0165800064600244	0.00676344100671027
5	C	26	50	20120601	20	784	15.24	0.0164257864710476	0.00696885552664496
5	C	26	50	20120601	20	786	15.28	0.0168887787781651	0.00708201382483824
5	C	26	50	20120601	20	788	15.32	0.0167838794871761	0.00688370572805448
5	C	26	50	20120601	20	790	15.36	0.0170852908237247	0.00623552922601201
5	C	26	50	20120601	20	792	15.4	0.0177481185782733	0.00691182029367445
5	C	26	50	20120601	20	794	15.44	0.0180743917892484	0.00654015082734718
5	C	26	50	20120601	20	796	15.48	0.0185064057482822	0.00542860725159317
5	C	26	50	20120601	20	798	15.52	0.0183030418380129	0.00481469714416701
5	C	26	50	20120601	20	800	15.56	0.0187363144471172	0.00539668845149041
5	C	26	50	20120601	20	802	15.6	0.0192110659400058	0.00454702894321666
5	C	26	50	20120601	20	804	15.64	0.0195837677822336	0.00473223435134504
5	C	26	50	20120601	20	806	15.68	0.0200824265553942	0.00473830839859543
5	C	26	50	20120601	20	808	15.72	0.0198605010921188	0.00289406784724374
5	C	26	50	20120601	20	810	15.76	0.0199891591709557	0.00315516702619687
5	C	26	50	20120601	20	812	15.8	0.0199970151272947	0.00287323648146998
5	C	26	50	20120601	20	814	15.84	0.0201041488757122	0.00271915084278162
5	C	26	50	20120601	20	816	15.88	0.0198227910874781	0.00164781335860588
5	C	26	50	20120601	20	818	15.92	0.0196424647161399	0.00135833798452373
5	C	26	50	20120601	20	820	15.96	0.0194645707921290	0.00168825986648975
5	C	26	50	20120601	20	822	16	0.0197861841694161	-0.000564829825744004
5	C	26	50	20120601	20	824	16.04	0.0202828842567928	-0.00138776069768891
5	C	26	50	20120601	20	826	16.08	0.0199783404372035	-0.00253984270520834
5	C	26	50	20120601	20	828	16.12	0.0198490742465348	-0.0034508861531569
5	C	26	50	20120601	20	830	16.16	0.0192096022289688	-0.00365874019148668
5	C	26	50	20120601	20	832	16.2	0.0189839998104312	-0.00519616711048153
5	C	26	50	20120601	20	834	16.24	0.0184173597913273	-0.00487128689986538
5	C	26	50	20120601	20	836	16.28	0.0188570458589370	-0.00627870516607127
5	C	26	50	20120601	20	838	16.32	0.0189755498843960	-0.00707689437174245
5	C	26	50	20120601	20	840	16.36	0.0194850698177156	-0.00981412593491901
5	C	26	50	20120601	20	842	16.4	0.0193109447728484	-0.0108326778978792
5	C	26	50	20120601	20	844	16.44	0.0193024220148148	-0.0124214428905086
5	C	26	50	20120601	20	846	16.48	0.0189976738413658	-0.0140343386091527
5	C	26	50	20120601	20	848	16.52	0.0184106493479739	-0.0145295806423465
5	C	26	50	20120601	20	850	16.56	0.0176547027014108	-0.0146522424556790
5	C	26	50	20120601	20	852	16.6	0.0170287717787045	-0.0140007142674936
5	C	26	50	20120601	20	854	16.64	0.0163294007457040	-0.0134340813194577
5	C	26	50	20120601	20	856	16.68	0.0151757277479269	-0.0141477924779804
5	C	26	50	20120601	20	858	16.72	0.0140807092576493	-0.0139920804936954
5	C	26	50	20120601	20	860	16.76	0.0136754027217410	-0.0140434093749417
5	C	26	50	20120601	20	862	16.8	0.0122412558192062	-0.0150196339259801
5	C	26	50	20120601	20	864	16.84	0.0114511276308406	-0.0151916093662325
5	C	26	50	20120601	20	866	16.88	0.0114930166365580	-0.0141208799938885
5	C	26	50	20120601	20	868	16.92	0.0102249691169240	-0.0150311314822422
5	C	26	50	20120601	20	870	16.96	0.00966560522659858	-0.0163579890728675
5	C	26	50	20120601	20	872	17	0.00922446959008754	-0.0177090297154094
5	C	26	50	20120601	20	874	17.04	0.00876308241536332	-0.0180346523881457
5	C	26	50	20120601	20	876	17.08	0.00860617542061803	-0.0185319605873543
5	C	26	50	20120601	20	878	17.12	0.00847557279813287	-0.0198263195503161
5	C	26	50	20120601	20	880	17.16	0.0086117615641894	-0.0209124355662187
5	C	26	50	20120601	20	882	17.2	0.00895357698221498	-0.0222907281041076
5	C	26	50	20120601	20	884	17.24	0.00895880957239576	-0.0228473625622575
5	C	26	50	20120601	20	886	17.28	0.00876449662892569	-0.0247646118887669
5	C	26	50	20120601	20	888	17.32	0.00867610828127738	-0.0246462422135962
5	C	26	50	20120601	20	890	17.36	0.0084711180254114	-0.0254411009463280
5	C	26	50	20120601	20	892	17.4	0.00820015470686071	-0.0255007807586601
5	C	26	50	20120601	20	894	17.44	0.00824413674865052	-0.0249393379743980
5	C	26	50	20120601	20	896	17.48	0.00742629704553015	-0.0237942492529446
5	C	26	50	20120601	20	898	17.52	0.00728324934369611	-0.0237781979290115
5	C	26	50	20120601	20	900	17.56	0.00693082732395274	-0.0232976481605171
5	C	26	50	20120601	20	902	17.6	0.00618942586387865	-0.0234435242894760
5	C	26	50	20120601	20	904	17.64	0.00607565238278573	-0.0228742326199427
5	C	26	50	20120601	20	906	17.68	0.00512296741649309	-0.0236463225143203
5	C	26	50	20120601	20	908	17.72	0.00504744841226237	-0.0238290389065789
5	C	26	50	20120601	20	910	17.76	0.00491012827535594	-0.0240522018067214
5	C	26	50	20120601	20	912	17.8	0.00516320179234261	-0.0242877390755346
5	C	26	50	20120601	20	914	17.84	0.00557615215255555	-0.0237602374167694
5	C	26	50	20120601	20	916	17.88	0.00618723383285697	-0.0224477058095310
5	C	26	50	20120601	20	918	17.92	0.00606214664326507	-0.0233060627312133
5	C	26	50	20120601	20	920	17.96	0.00609078446790312	-0.0226380589550263
5	C	26	50	20120601	20	922	18	0.00623298364159974	-0.0218048750347542
5	C	26	50	20120601	20	924	18.04	0.0063939211449978	-0.0208651301225573
5	C	26	50	20120601	20	926	18.08	0.00650698751930952	-0.0199195162240766
5	C	26	50	20120601	20	928	18.12	0.0067476159569473	-0.0204748071793424
5	C	26	50	20120601	20	930	18.16	0.00654792900194022	-0.0198289358454065
5	C	26	50	20120601	20	932	18.2	0.00645628796309845	-0.0192509467624647
5	C	26	50	20120601	20	934	18.24	0.00600218398822045	-0.0187173639853814
5	C	26	50	20120601	20	936	18.28	0.0054315488158029	-0.0179543957684811
5	C	26	50	20120601	20	938	18.32	0.00452970482707758	-0.0171430614477476
5	C	26	50	20120601	20	940	18.36	0.00396861559620605	-0.0175180401738108
5	C	26	50	20120601	20	942	18.4	0.00346311910047142	-0.0172092607846023
5	C	26	50	20120601	20	944	18.44	0.00279888420342821	-0.0167113374024941
5	C	26	50	20120601	20	946	18.48	0.00210569328369541	-0.0156521480128191
5	C	26	50	20120601	20	948	18.52	0.00094906457957295	-0.0149039441855101
5	C	26	50	20120601	20	950	18.56	4.80125504425605e-05	-0.0155757804804510
5	C	26	50	20120601	20	952	18.6	-0.00097050405717854	-0.0148381266863172
5	C	26	50	20120601	20	954	18.64	-0.00114286133509276	-0.0150555266661931
5	C	26	50	20120601	20	956	18.68	-0.00014490739266857	-0.0142234882589065
5	C	26	50	20120601	20	958	18.72	0.00044151747417287	-0.0145417782343220
5	C	26	50	20120601	20	960	18.76	0.00069857200233762	-0.0141641337156937
5	C	26	50	20120601	20	962	18.8	0.00078391271975902	-0.0135685306028325
5	C	26	50	20120601	20	964	18.84	0.00070020541900216	-0.0127685241327335
5	C	26	50	20120601	20	966	18.88	0.00098187433422001	-0.0128855785892913
5	C	26	50	20120601	20	968	18.92	0.00126503524474616	-0.0123169586712000
5	C	26	50	20120601	20	970	18.96	0.00160764262236667	-0.0119855518649936
5	C	26	50	20120601	20	972	19	0.00231935266869874	-0.0108828259108010
5	C	26	50	20120601	20	974	19.04	0.00226709040650124	-0.00969709976263264
5	C	26	50	20120601	20	976	19.08	0.00264760577866116	-0.00832192556564885
5	C	26	50	20120601	20	978	19.12	0.00293387795902453	-0.00881149094560336
5	C	26	50	20120601	20	980	19.16	0.00313070820263562	-0.00804494476839027
5	C	26	50	20120601	20	982	19.2	0.00315817223001691	-0.00710645850626386
5	C	26	50	20120601	20	984	19.24	0.00336031991662252	-0.00712856266424375
5	C	26	50	20120601	20	986	19.28	0.00393048839856448	-0.00617535443893304
5	C	26	50	20120601	20	988	19.32	0.00416024365522796	-0.00344134233293122
5	C	26	50	20120601	20	990	19.36	0.00390679254322014	-0.00391578694147683
5	C	26	50	20120601	20	992	19.4	0.00390934159245564	-0.00329994282629345
5	C	26	50	20120601	20	994	19.44	0.00468867501798902	-0.00245513682825508
5	C	26	50	20120601	20	996	19.48	0.00471375977247297	-0.00204021731707789
5	C	26	50	20120601	20	998	19.52	0.00495278661325137	-0.00158099035357019
5	C	26	50	20120601	20	1000	19.56	0.00534046426999792	-0.00030004167071342
5	C	26	50	20120601	20	1002	19.6	0.00537566616688573	0.00061912855547132
5	C	26	50	20120601	20	1004	19.64	0.00621507828368653	0.00133858707791163
5	C	26	50	20120601	20	1006	19.68	0.00633731724716381	0.00151039422675009
5	C	26	50	20120601	20	1008	19.72	0.00698161173297756	0.00285227783647561
5	C	26	50	20120601	20	1010	19.76	0.00681343345614015	0.00267162619601807
5	C	26	50	20120601	20	1012	19.8	0.00604116678506726	0.00292070455969103
5	C	26	50	20120601	20	1014	19.84	0.00539890876678333	0.00289623159399417
5	C	26	50	20120601	20	1016	19.88	0.00511396594716859	0.00332963855338684
5	C	26	50	20120601	20	1018	19.92	0.00499781658729089	0.00318077843381145
5	C	26	50	20120601	20	1020	19.96	0.0048500913740993	0.00275486327076545
5	C	26	50	20120601	20	1022	20	0.00516634841751889	0.00286747356120331
5	C	26	50	20120601	20	1024	20.04	0.00547278021221389	0.00232112043565171
5	C	26	50	20120601	20	1026	20.08	0.00533061639385634	0.00307470534556565
5	C	26	50	20120601	20	1028	20.12	0.00575339553832778	0.00243798397337841
5	C	26	50	20120601	20	1030	20.16	0.00585430674707091	0.00253593947577619
5	C	26	50	20120601	20	1032	20.2	0.00615908391189793	0.00160161100152315
5	C	26	50	20120601	20	1034	20.24	0.00680699878443135	0.00265025742909062
5	C	26	50	20120601	20	1036	20.28	0.0070510637610257	0.00265991650772162
5	C	26	50	20120601	20	1038	20.32	0.00762638351586861	0.00159704662725059
5	C	26	50	20120601	20	1040	20.36	0.0076825737562356	0.00218842477709425
5	C	26	50	20120601	20	1042	20.4	0.00891520300430677	0.00201529604568175
5	C	26	50	20120601	20	1044	20.44	0.00979722396152831	0.00181277642090924
5	C	26	50	20120601	20	1046	20.48	0.0107762578478083	0.00146760719542049
5	C	26	50	20120601	20	1048	20.52	0.0122802739713921	0.00164486472332833
5	C	26	50	20120601	20	1050	20.56	0.0138955957734024	0.00102787870140401
5	C	26	50	20120601	20	1052	20.6	0.0155868396305088	0.00194957824854505
5	C	26	50	20120601	20	1054	20.64	0.0161943928479721	0.00242118311625742
5	C	26	50	20120601	20	1056	20.68	0.0164266986387953	0.00312815554715554
5	C	26	50	20120601	20	1058	20.72	0.0164306018682275	0.00350215846586073
5	C	26	50	20120601	20	1060	20.76	0.0167578438154928	0.00485870747022806
5	C	26	50	20120601	20	1062	20.8	0.0167892110723063	0.00539231853158268
5	C	26	50	20120601	20	1064	20.84	0.0170939316685908	0.0063591173492278
5	C	26	50	20120601	20	1066	20.88	0.0173823958799758	0.00686034999107188
5	C	26	50	20120601	20	1068	20.92	0.0182791981973513	0.0079273246264077
5	C	26	50	20120601	20	1070	20.96	0.0183365021308987	0.00802544276336514
5	C	26	50	20120601	20	1072	21	0.0184894351855337	0.00803061878500343
5	C	26	50	20120601	20	1074	21.04	0.0184766224106586	0.00852072863717945
5	C	26	50	20120601	20	1076	21.08	0.0178607960438554	0.00891805900859598
5	C	26	50	20120601	20	1078	21.12	0.0174565360259833	0.0085829681760595
5	C	26	50	20120601	20	1080	21.16	0.0167755469408666	0.0100945248863579
5	C	26	50	20120601	20	1082	21.2	0.0169277820811086	0.00955069401069475
5	C	26	50	20120601	20	1084	21.24	0.0157792787410087	0.00997823127669675
5	C	26	50	20120601	20	1086	21.28	0.0156255395846432	0.0105469006922626
5	C	26	50	20120601	20	1088	21.32	0.0152883486449665	0.0106899201098254
5	C	26	50	20120601	20	1090	21.36	0.0148452331094682	0.0110842452774219
5	C	26	50	20120601	20	1092	21.4	0.0147814874331442	0.0113742651237256
5	C	26	50	20120601	20	1094	21.44	0.0151820209982795	0.0113595290184057
5	C	26	50	20120601	20	1096	21.48	0.0151267040347873	0.0115054970712460
5	C	26	50	20120601	20	1098	21.52	0.0156056415998206	0.0110378732147116
5	C	26	50	20120601	20	1100	21.56	0.0162465900563457	0.0102003490730166
5	C	26	50	20120601	20	1102	21.6	0.0167711904559877	0.0103384491487027
5	C	26	50	20120601	20	1104	21.64	0.0171668039721395	0.0103624327965070
5	C	26	50	20120601	20	1106	21.68	0.0168389008800338	0.0104912146190307
5	C	26	50	20120601	20	1108	21.72	0.0173505619326868	0.00829112399426037
5	C	26	50	20120601	20	1110	21.76	0.0177304706072285	0.00912772182607204
5	C	26	50	20120601	20	1112	21.8	0.0179492551021819	0.00873131210768462
5	C	26	50	20120601	20	1114	21.84	0.0187636511952778	0.00780236471603641
5	C	26	50	20120601	20	1116	21.88	0.0196381655069103	0.00749593999240922
5	C	26	50	20120601	20	1118	21.92	0.0206695726711524	0.0070187631232611
5	C	26	50	20120601	20	1120	21.96	0.0219910491791729	0.00614262246603191
5	C	26	50	20120601	20	1122	22	0.0229780005400818	0.0061818244659809
5	C	26	50	20120601	20	1124	22.04	0.0238101308712500	0.00610445991305128
5	C	26	50	20120601	20	1126	22.08	0.0248498182558998	0.00556243428100054
5	C	26	50	20120601	20	1128	22.12	0.0249367146082398	0.00565980995583774
5	C	26	50	20120601	20	1130	22.16	0.0246578316937399	0.00408762873854757
5	C	26	50	20120601	20	1132	22.2	0.0243595740534354	0.00450142762689794
5	C	26	50	20120601	20	1134	22.24	0.0249341195263529	0.00317522764557913
5	C	26	50	20120601	20	1136	22.28	0.0251972339596324	0.00221137039214375
5	C	26	50	20120601	20	1138	22.32	0.0254312155935270	0.00113183046930625
5	C	26	50	20120601	20	1140	22.36	0.0259777384247061	-0.000182610326241426
5	C	26	50	20120601	20	1142	22.4	0.0268320648377357	-0.000256290852841068
5	C	26	50	20120601	20	1144	22.44	0.0270667535784115	-0.00175769068133446
5	C	26	50	20120601	20	1146	22.48	0.0269357266918576	-0.0015569430661556
5	C	26	50	20120601	20	1148	22.52	0.0266584701229544	-0.00177197423831443
5	C	26	50	20120601	20	1150	22.56	0.0257035931256401	-0.0023673581480735
5	C	26	50	20120601	20	1152	22.6	0.0256481559539951	-0.00142011790399601
5	C	26	50	20120601	20	1154	22.64	0.0247772125316076	-0.00341097704642673
5	C	26	50	20120601	20	1156	22.68	0.0242023347185029	-0.00322062390093131
5	C	26	50	20120601	20	1158	22.72	0.0238405859603157	-0.00431677376205889
5	C	26	50	20120601	20	1160	22.76	0.0229045109323131	-0.00613574231705097
5	C	26	50	20120601	20	1162	22.8	0.0227834259671027	-0.0060579888553917
5	C	26	50	20120601	20	1164	22.84	0.0222472834634715	-0.0063323604286277
5	C	26	50	20120601	20	1166	22.88	0.0213154015786814	-0.00745035281822613
5	C	26	50	20120601	20	1168	22.92	0.0208624714010601	-0.0096785452806943
5	C	26	50	20120601	20	1170	22.96	0.0197159048264339	-0.0105854026564983
5	C	26	50	20120601	20	1172	23	0.0189139000725715	-0.0119065652091078
5	C	26	50	20120601	20	1174	23.04	0.0179260436149826	-0.0119672632552049
5	C	26	50	20120601	20	1176	23.08	0.0171885708401848	-0.0129741437136348
5	C	26	50	20120601	20	1178	23.12	0.0161941665738021	-0.0135799220930774
5	C	26	50	20120601	20	1180	23.16	0.0156023464822202	-0.0140041578775181
5	C	26	50	20120601	20	1182	23.2	0.0146004185996858	-0.0159297086376384
5	C	26	50	20120601	20	1184	23.24	0.0145466996975190	-0.0169711142917665
5	C	26	50	20120601	20	1186	23.28	0.0150409956218397	-0.0167844098172619
5	C	26	50	20120601	20	1188	23.32	0.0148271736022767	-0.0180105259047716
5	C	26	50	20120601	20	1190	23.36	0.0157406919239594	-0.0180093167521759
5	C	26	50	20120601	20	1192	23.4	0.0158749927149101	-0.0183511816676761
5	C	26	50	20120601	20	1194	23.44	0.0149343992745758	-0.0185408277063903
5	C	26	50	20120601	20	1196	23.48	0.0146703302471417	-0.0178058962733641
5	C	26	50	20120601	20	1198	23.52	0.0142359474803910	-0.0162647641148357
5	C	26	50	20120601	20	1200	23.56	0.0142265712444724	-0.0163526292034661
5	C	26	50	20120601	20	1202	23.6	0.0135195917425065	-0.0162116462534331
5	C	26	50	20120601	20	1204	23.64	0.0124912958481016	-0.0164887119035054
5	C	26	50	20120601	20	1206	23.68	0.0113260687255199	-0.0156364219580057
5	C	26	50	20120601	20	1208	23.72	0.0101970242569315	-0.0168360356833565
5	C	26	50	20120601	20	1210	23.76	0.00905094558598437	-0.0171105345358131
5	C	26	50	20120601	20	1212	23.8	0.00788393655431409	-0.0175906600402387
5	C	26	50	20120601	20	1214	23.84	0.00727497619435623	-0.0171071404232634
5	C	26	50	20120601	20	1216	23.88	0.00573956452968776	-0.0169990945070981
5	C	26	50	20120601	20	1218	23.92	0.00557056600898418	-0.0171880334390310
5	C	26	50	20120601	20	1220	23.96	0.00611341188490109	-0.0166842198574357
5	C	26	50	20120601	20	1222	24	0.0065944566281423	-0.0172642595500429
5	C	26	50	20120601	20	1224	24.04	0.00629570401309098	-0.0158812293967203
5	C	26	50	20120601	20	1226	24.08	0.00690360371287706	-0.0151365752454527
5	C	26	50	20120601	20	1228	24.12	0.00702869797353677	-0.0142412154259108
5	C	26	50	20120601	20	1230	24.16	0.00658013771582327	-0.0145690159875333
5	C	26	50	20120601	20	1232	24.2	0.00676111462540016	-0.0123035165712896
5	C	26	50	20120601	20	1234	24.24	0.00648563996558550	-0.0125777184388983
5	C	26	50	20120601	20	1236	24.28	0.00660019126413772	-0.0120324966841966
5	C	26	50	20120601	20	1238	24.32	0.00606544883193321	-0.0107731112226321
5	C	26	50	20120601	20	1240	24.36	0.00603983742431863	-0.0104462157576895
5	C	26	50	20120601	20	1242	24.4	0.00624051432881938	-0.00941634301516252
5	C	26	50	20120601	20	1244	24.44	0.00645343125170246	-0.0090244432238255
5	C	26	50	20120601	20	1246	24.48	0.00615554130692419	-0.00855054025907428
5	C	26	50	20120601	20	1248	24.52	0.00601600085472483	-0.00715985921037907
5	C	26	50	20120601	20	1250	24.56	0.00574078075335141	-0.00603288656465957
5	C	26	50	20120601	20	1252	24.6	0.00562467381988057	-0.00608125266849273
5	C	26	50	20120601	20	1254	24.64	0.00549237414112057	-0.00362865279794719
5	C	26	50	20120601	20	1256	24.68	0.00554784666810466	-0.00292853930282658
5	C	26	50	20120601	20	1258	24.72	0.00558219013736011	-0.00201643448759946
5	C	26	50	20120601	20	1260	24.76	0.00544739932140998	-0.000691879943760477
5	C	26	50	20120601	20	1262	24.8	0.00533905429907624	0.00064768364861597
5	C	26	50	20120601	20	1264	24.84	0.00556850267139668	9.55668956909243e-05
5	C	26	50	20120601	20	1266	24.88	0.00575476591126971	0.00102436296648795
5	C	26	50	20120601	20	1268	24.92	0.00663403339468531	0.00189438149320563
5	C	26	50	20120601	20	1270	24.96	0.00760673655395334	0.00232818443239577
5	C	26	50	20120601	20	1272	25	0.00917707080833105	0.00290524861966786
5	C	26	50	20120601	20	1274	25.04	0.010337995893256	0.00364774185261211
5	C	26	50	20120601	20	1276	25.08	0.0118173092414390	0.00528426625145634
5	C	26	50	20120601	20	1278	25.12	0.0122793214985578	0.00529948036096036
5	C	26	50	20120601	20	1280	25.16	0.0131623140204967	0.00704442190703002
5	C	26	50	20120601	20	1282	25.2	0.0130617627291052	0.00703808693737737
5	C	26	50	20120601	20	1284	25.24	0.0135408403012812	0.00788097377690092
5	C	26	50	20120601	20	1286	25.28	0.0134367824673617	0.00795094906396714
5	C	26	50	20120601	20	1288	25.32	0.0126961588247470	0.00887909742495261
5	C	26	50	20120601	20	1290	25.36	0.0122155666298457	0.00846901791827128
5	C	26	50	20120601	20	1292	25.4	0.0114991896787578	0.00980411330289745
5	C	26	50	20120601	20	1294	25.44	0.0108006388896236	0.00950841538914082
5	C	26	50	20120601	20	1296	25.48	0.0096250950791044	0.0102931695659695
5	C	26	50	20120601	20	1298	25.52	0.0085644419783924	0.0106093806474483
5	C	26	50	20120601	20	1300	25.56	0.00741455200189465	0.0111045180288386
5	C	26	50	20120601	20	1302	25.6	0.00678280159037915	0.0107096059626136
5	C	26	50	20120601	20	1304	25.64	0.00545104374976022	0.00961823614332695
5	C	26	50	20120601	20	1306	25.68	0.00473222020920941	0.00968203838819335
5	C	26	50	20120601	20	1308	25.72	0.00393338753636734	0.0103393931362556
5	C	26	50	20120601	20	1310	25.76	0.00269447988718602	0.0106736707959937
5	C	26	50	20120601	20	1312	25.8	0.00147320748112749	0.0110862393185448
5	C	26	50	20120601	20	1314	25.84	0.00127568427287084	0.0109901152227104
5	C	26	50	20120601	20	1316	25.88	0.0007620843334238	0.0109391045395156
5	C	26	50	20120601	20	1318	25.92	0.00062050741369463	0.0121649307132449
5	C	26	50	20120601	20	1320	25.96	0.00159698652317419	0.0119456922557381
5	C	26	50	20120601	20	1322	26	0.00171779571673991	0.0115240091267774
5	C	26	50	20120601	20	1324	26.04	0.00212529428366991	0.0126145728443337
5	C	26	50	20120601	20	1326	26.08	0.00235017545329066	0.0124604447792384
5	C	26	50	20120601	20	1328	26.12	0.0023094319605587	0.0123983466617146
5	C	26	50	20120601	20	1330	26.16	0.00312957683178572	0.0133138095270456
5	C	26	50	20120601	20	1332	26.2	0.00387119042389418	0.0147288716175562
5	C	26	50	20120601	20	1334	26.24	0.00365484403312234	0.0150861302476829
5	C	26	50	20120601	20	1336	26.28	0.00419795153854829	0.0158969483804659
5	C	26	50	20120601	20	1338	26.32	0.00410268304191903	0.0164667845222208
5	C	26	50	20120601	20	1340	26.36	0.00421115322215304	0.0169744871911127
5	C	26	50	20120601	20	1342	26.4	0.00354329086732235	0.0175866295315859
5	C	26	50	20120601	20	1344	26.44	0.00325796621004577	0.0170238361733717
5	C	26	50	20120601	20	1346	26.48	0.00299005052172199	0.0179389101299730
5	C	26	50	20120601	20	1348	26.52	0.00311655192487627	0.0177766291236907
5	C	26	50	20120601	20	1350	26.56	0.00300497047480503	0.0183102119007741
5	C	26	50	20120601	20	1352	26.6	0.00285810439635259	0.0176789776772088
5	C	26	50	20120601	20	1354	26.64	0.00298043386949786	0.0178387838097571
5	C	26	50	20120601	20	1356	26.68	0.00327830260107269	0.0162515058626885
5	C	26	50	20120601	20	1358	26.72	0.00356754462991705	0.0168836946804083
5	C	26	50	20120601	20	1360	26.76	0.00372095851716328	0.0159808324579181
5	C	26	50	20120601	20	1362	26.8	0.00436813092757646	0.0164759769103762
5	C	26	50	20120601	20	1364	26.84	0.00486225714626962	0.0170952610293394
5	C	26	50	20120601	20	1366	26.88	0.00531310842995416	0.0168175094856894
5	C	26	50	20120601	20	1368	26.92	0.00595806052507441	0.0164483290352318
5	C	26	50	20120601	20	1370	26.96	0.00672159442739964	0.0170858565091496
5	C	26	50	20120601	20	1372	27	0.00757217317448894	0.0173246464691563
5	C	26	50	20120601	20	1374	27.04	0.00810370534190687	0.0176658254910788
5	C	26	50	20120601	20	1376	27.08	0.00830728138421048	0.0170044685186350
5	C	26	50	20120601	20	1378	27.12	0.00908990716962775	0.0172345610652331
5	C	26	50	20120601	20	1380	27.16	0.00907965412130054	0.0175409504335212
5	C	26	50	20120601	20	1382	27.2	0.00964965996868283	0.0159005263407788
5	C	26	50	20120601	20	1384	27.24	0.0102764889170013	0.0170660716614120
5	C	26	50	20120601	20	1386	27.28	0.0111009612817292	0.0166231541158123
5	C	26	50	20120601	20	1388	27.32	0.0118358715015520	0.0163935424018254
5	C	26	50	20120601	20	1390	27.36	0.0121580364221284	0.0160254155404719
5	C	26	50	20120601	20	1392	27.4	0.0126930475549097	0.0162631306981713
5	C	26	50	20120601	20	1394	27.44	0.0135808059765538	0.0145217529702788
5	C	26	50	20120601	20	1396	27.48	0.0141849438682640	0.0140358433323829
5	C	26	50	20120601	20	1398	27.52	0.0144268521691757	0.0144662521590234
5	C	26	50	20120601	20	1400	27.56	0.0149194368950859	0.0140914714228589
5	C	26	50	20120601	20	1402	27.6	0.0150718396196350	0.0132623675087143
5	C	26	50	20120601	20	1404	27.64	0.0149304253344655	0.0125346061384493
5	C	26	50	20120601	20	1406	27.68	0.0148870301913041	0.0130322466778449
5	C	26	50	20120601	20	1408	27.72	0.0148362528533471	0.0115316317378786
5	C	26	50	20120601	20	1410	27.76	0.0148050270178899	0.0102716805908892
5	C	26	50	20120601	20	1412	27.8	0.0147690352827275	0.0108374367265165
5	C	26	50	20120601	20	1414	27.84	0.0151361785585484	0.00901874465027592
5	C	26	50	20120601	20	1416	27.88	0.0156332583622666	0.0076712982315028
5	C	26	50	20120601	20	1418	27.92	0.0162632933327309	0.00679066461778595
5	C	26	50	20120601	20	1420	27.96	0.0165848925678824	0.00661967912702723
5	C	26	50	20120601	20	1422	28	0.0169983096185709	0.00639831227810897
5	C	26	50	20120601	20	1424	28.04	0.0174490477651705	0.0060252144560837
5	C	26	50	20120601	20	1426	28.08	0.0176001494132422	0.0062685369705578
5	C	26	50	20120601	20	1428	28.12	0.0176396413269715	0.004833640534835
5	C	26	50	20120601	20	1430	28.16	0.0178417960846449	0.00330099365768097
5	C	26	50	20120601	20	1432	28.2	0.0175450162975131	0.00310322296205091
5	C	26	50	20120601	20	1434	28.24	0.0178185959111542	0.00143621872540362
5	C	26	50	20120601	20	1436	28.28	0.0179512137879657	0.00066033166761106
5	C	26	50	20120601	20	1438	28.32	0.0180898562145530	-0.000141647630407291
5	C	26	50	20120601	20	1440	28.36	0.0172771571777319	-0.00173613806664389
5	C	26	50	20120601	20	1442	28.4	0.0171343923186103	-0.00154878305390071
5	C	26	50	20120601	20	1444	28.44	0.0171505992060351	-0.0031045876781386
5	C	26	50	20120601	20	1446	28.48	0.0172726882628748	-0.00343648945909194
5	C	26	50	20120601	20	1448	28.52	0.0179924169001055	-0.00508876466148711
5	C	26	50	20120601	20	1450	28.56	0.0183852571434615	-0.00527348923700428
5	C	26	50	20120601	20	1452	28.6	0.0189406470936766	-0.00562630723654512
5	C	26	50	20120601	20	1454	28.64	0.0189640169727949	-0.0048167760381037
5	C	26	50	20120601	20	1456	28.68	0.0196868851641340	-0.00533855720300907
5	C	26	50	20120601	20	1458	28.72	0.0197202959595451	-0.00535181545515632
5	C	26	50	20120601	20	1460	28.76	0.0197793464468420	-0.00451848304246016
5	C	26	50	20120601	20	1462	28.8	0.0192285244064333	-0.00463188882802686
5	C	26	50	20120601	20	1464	28.84	0.0190894294315061	-0.00498156020239142
5	C	26	50	20120601	20	1466	28.88	0.0188629714137633	-0.00445339386325194
5	C	26	50	20120601	20	1468	28.92	0.0186698959071603	-0.00611244314861087
5	C	26	50	20120601	20	1470	28.96	0.0183795295785339	-0.00513044153517024
5	C	26	50	20120601	20	1472	29	0.0184627772598830	-0.00686672102317038
5	C	26	50	20120601	20	1474	29.04	0.0179674418885940	-0.00843544448830055
5	C	26	50	20120601	20	1476	29.08	0.0176921157212034	-0.0091153771558861
5	C	26	50	20120601	20	1478	29.12	0.0173862849672724	-0.00931867742654504
5	C	26	50	20120601	20	1480	29.16	0.0169654673370119	-0.0109786289801567
5	C	26	50	20120601	20	1482	29.2	0.0161050711193726	-0.0127842855428863
5	C	26	50	20120601	20	1484	29.24	0.0159257064132568	-0.0127911161943924
5	C	26	50	20120601	20	1486	29.28	0.0148283332573978	-0.0134382037519920
5	C	26	50	20120601	20	1488	29.32	0.013872084472928	-0.0141932099465361
5	C	26	50	20120601	20	1490	29.36	0.0123289794864802	-0.0156490579561855
5	C	26	50	20120601	20	1492	29.4	0.0107778488380660	-0.0153181531957936
5	C	26	50	20120601	20	1494	29.44	0.0098965463013341	-0.0177003605862719
5	C	26	50	20120601	20	1496	29.48	0.00916224419334313	-0.0181062823050799
5	C	26	50	20120601	20	1498	29.52	0.00857244642715543	-0.0197325571911309
5	C	26	50	20120601	20	1500	29.56	0.00867031000567165	-0.0214888690142420
5	C	26	50	20120601	20	1502	29.6	0.008830823245001	-0.0214530894111140
5	C	26	50	20120601	20	1504	29.64	0.00879808420103206	-0.0218351392049890
5	C	26	50	20120601	20	1506	29.68	0.0090343992873046	-0.0221831771626891
5	C	26	50	20120601	20	1508	29.72	0.00951629255868323	-0.0227374781684613
5	C	26	50	20120601	20	1510	29.76	0.00967404808156595	-0.0233609342174333
5	C	26	50	20120601	20	1512	29.8	0.00886745137626646	-0.0234049869699013
5	C	26	50	20120601	20	1514	29.84	0.00832969666917408	-0.0236993555229092
5	C	26	50	20120601	20	1516	29.88	0.00826831980056709	-0.0240281601761611
5	C	26	50	20120601	20	1518	29.92	0.00781718567417008	-0.0251110235008700
5	C	26	50	20120601	20	1520	29.96	0.00809451295375144	-0.0267421774237113
5	C	26	50	20120601	20	1522	30	0.00808390635203364	-0.0272522842556592
5	C	26	50	20120601	20	1524	30.04	0.00798434571724258	-0.0292200210063452
5	C	26	50	20120601	20	1526	30.08	0.00764076253226403	-0.0298375373583553
5	C	26	50	20120601	20	1528	30.12	0.00770751341240804	-0.0307992025807691
5	C	26	50	20120601	20	1530	30.16	0.00788450223973904	-0.0309090162638874
5	C	26	50	20120601	20	1532	30.2	0.00830409940369513	-0.0313160269271383
5	C	26	50	20120601	20	1534	30.24	0.0086276714667661	-0.0314669235142435
5	C	26	50	20120601	20	1536	30.28	0.00897889140498146	-0.0319383516052606
5	C	26	50	20120601	20	1538	30.32	0.00881731750548033	-0.0321645550645622
5	C	26	50	20120601	20	1540	30.36	0.0089972054706142	-0.0327091687074321
5	C	26	50	20120601	20	1542	30.4	0.00873055550342874	-0.0315985160862223
5	C	26	50	20120601	20	1544	30.44	0.00895209205797449	-0.0317103096683280
5	C	26	50	20120601	20	1546	30.48	0.00887374462661901	-0.0331047242408278
5	C	26	50	20120601	20	1548	30.52	0.00840054876864898	-0.0340894411443082
5	C	26	50	20120601	20	1550	30.56	0.0080250043571608	-0.0333590705500206
5	C	26	50	20120601	20	1552	30.6	0.00725751065686093	-0.0344466007794855
5	C	26	50	20120601	20	1554	30.64	0.00669635071531128	-0.0349783450789378
5	C	26	50	20120601	20	1556	30.68	0.00617620296707046	-0.0350674405333673
5	C	26	50	20120601	20	1558	30.72	0.00539789053301842	-0.0362568648500012
5	C	26	50	20120601	20	1560	30.76	0.00521892180670011	-0.0367882555960629
5	C	26	50	20120601	20	1562	30.8	0.00511674487681865	-0.0376613203387939
5	C	26	50	20120601	20	1564	30.84	0.00446938861864237	-0.0384252077945098
5	C	26	50	20120601	20	1566	30.88	0.00399506138982243	-0.0400712109597558
5	C	26	50	20120601	20	1568	30.92	0.00385979186258144	-0.0398648064903275
5	C	26	50	20120601	20	1570	30.96	0.00337450447865312	-0.0398085915012231
5	C	26	50	20120601	20	1572	31	0.00344316454710633	-0.0413785806874916
5	C	26	50	20120601	20	1574	31.04	0.00358493945673424	-0.0418739089877128
5	C	26	50	20120601	20	1576	31.08	0.00369609664273676	-0.0425040825511062
5	C	26	50	20120601	20	1578	31.12	0.00385957973054709	-0.0420943848820868
5	C	26	50	20120601	20	1580	31.16	0.00404257896551816	-0.0444545658963312
5	C	26	50	20120601	20	1582	31.2	0.00410360228073457	-0.0446339588867182
5	C	26	50	20120601	20	1584	31.24	0.00411046121651207	-0.046680255200794
5	C	26	50	20120601	20	1586	31.28	0.0040574989186012	-0.0466934780976022
5	C	26	50	20120601	20	1588	31.32	0.00407786359389937	-0.0475043881542669
5	C	26	50	20120601	20	1590	31.36	0.00408062131034601	-0.0483460573559133
5	C	26	50	20120601	20	1592	31.4	0.00392046162440725	-0.0492978937940685
5	C	26	50	20120601	20	1594	31.44	0.00416200930086057	-0.0496443761168499
5	C	26	50	20120601	20	1596	31.48	0.00343609347929446	-0.0514540037912625
5	C	26	50	20120601	20	1598	31.52	0.0033312295436445	-0.0521570800637963
5	C	26	50	20120601	20	1600	31.56	0.00284615429175053	-0.0528121437858875
5	C	26	50	20120601	20	1602	31.6	0.00282663814458978	-0.0532226899830444
5	C	26	50	20120601	20	1604	31.64	0.0025871410778019	-0.0548879971634168
5	C	26	50	20120601	20	1606	31.68	0.00242599144236948	-0.0559324645899075
5	C	26	50	20120601	20	1608	31.72	0.00204104251069153	-0.0565558499282016
5	C	26	50	20120601	20	1610	31.76	0.00209725749979586	-0.0573958220735731
5	C	26	50	20120601	20	1612	31.8	0.00218380736981309	-0.0580278341145976
5	C	26	50	20120601	20	1614	31.84	0.00222149616125033	-0.0579201417518229
5	C	26	50	20120601	20	1616	31.88	0.00223323413381803	-0.0592000050257705
5	C	26	50	20120601	20	1618	31.92	0.00205440682885595	-0.0609883487860694
5	C	26	50	20120601	20	1620	31.96	0.00200441437942606	-0.0605971066040389
5	C	26	50	20120601	20	1622	32	0.00159598950261271	-0.0606129457959375
5	C	26	50	20120601	20	1624	32.04	0.001553845938454	-0.061557216191534
5	C	26	50	20120601	20	1626	32.08	0.0008742456110556	-0.062357590357159
5	C	26	50	20120601	20	1628	32.12	0.00120814143313189	-0.0632365240861738
5	C	26	50	20120601	20	1630	32.16	0.00113601654145086	-0.064248535311408
5	C	26	50	20120601	20	1632	32.2	0.00091624775385809	-0.065790169515751
5	C	26	50	20120601	20	1634	32.24	0.0007919383817255	-0.0666809826386898
5	C	26	50	20120601	20	1636	32.28	0.00049113515700873	-0.0671496530132603
5	C	26	50	20120601	20	1638	32.32	0.00053646070168278	-0.068518965295028
5	C	26	50	20120601	20	1640	32.36	0.000382947819487191	-0.0703082990048206
5	C	26	50	20120601	20	1642	32.4	-0.00039649598541474	-0.0713120370807149
5	C	26	50	20120601	20	1644	32.44	-0.00054442272403897	-0.0708303559413705
5	C	26	50	20120601	20	1646	32.48	-0.00088008631306822	-0.0707452909955939
5	C	26	50	20120601	20	1648	32.52	-0.00151337114629889	-0.0726174269094634
5	C	26	50	20120601	20	1650	32.56	-0.00157856639152429	-0.0720863897167923
5	C	26	50	20120601	20	1652	32.6	-0.00200671954753274	-0.072919432215708
5	C	26	50	20120601	20	1654	32.64	-0.00199653720988367	-0.0731633840552175
5	C	26	50	20120601	20	1656	32.68	-0.00226559134012514	-0.0741442118714014
5	C	26	50	20120601	20	1658	32.72	-0.00250445201080997	-0.0745919518852487
5	C	26	50	20120601	20	1660	32.76	-0.00264962103298756	-0.075051642003698
5	C	26	50	20120601	20	1662	32.8	-0.00251307871354043	-0.074916372476457
5	C	26	50	20120601	20	1664	32.84	-0.00234224171520576	-0.0760126708300086
5	C	26	50	20120601	20	1666	32.88	-0.00227725860201472	-0.0766197220016574
5	C	26	50	20120601	20	1668	32.92	-0.00213102891966535	-0.0780880999434693
5	C	26	50	20120601	20	1670	32.96	-0.0024041842692377	-0.0797081522898457
5	C	26	50	20120601	20	1672	33	-0.00215839395209726	-0.0798692312146
5	C	26	50	20120601	20	1674	33.04	-0.0021691419751713	-0.0806382805498186
5	C	26	50	20120601	20	1676	33.08	-0.00219219365623799	-0.0816338868977293
5	C	26	50	20120601	20	1678	33.12	-0.00191727053971265	-0.083056868584189
5	C	26	50	20120601	20	1680	33.16	-0.00241556868841481	-0.082696880521887
5	C	26	50	20120601	20	1682	33.2	-0.00271509912092544	-0.0828725258463338
5	C	26	50	20120601	20	1684	33.24	-0.00272952409926164	-0.0816150071466716
5	C	26	50	20120601	20	1686	33.28	-0.00285178286172879	-0.0830855771195053
5	C	26	50	20120601	20	1688	33.32	-0.00309573470123815	-0.0813639135286723
5	C	26	50	20120601	20	1690	33.36	-0.00308555236358906	-0.0821043957499308
5	C	26	50	20120601	20	1692	33.4	-0.00329301749318924	-0.0808204312566523
5	C	26	50	20120601	20	1694	33.44	-0.00434406101274484	-0.0813330836730125
5	C	26	50	20120601	20	1696	33.48	-0.00442544900325944	-0.0802739084254731
5	C	26	50	20120601	20	1698	33.52	-0.00468927054332014	-0.0802413108028605
5	C	26	50	20120601	20	1700	33.56	-0.00513481852614584	-0.0807882578981083
5	C	26	50	20120601	20	1702	33.6	-0.00574646589187214	-0.0807854294709835
5	C	26	50	20120601	20	1704	33.64	-0.00559026600390804	-0.0809993292722924
5	C	26	50	20120601	20	1706	33.68	-0.00508793734655314	-0.0805805806364737
5	C	26	50	20120601	20	1708	33.72	-0.00474456629360894	-0.0795917625136625
5	C	26	50	20120601	20	1710	33.76	-0.00471288790981184	-0.0800502505505839
5	C	26	50	20120601	20	1712	33.8	-0.00436612274431794	-0.0786752107038885
5	C	26	50	20120601	20	1714	33.84	-0.00385113687557974	-0.078547436508528
5	C	26	50	20120601	20	1716	33.88	-0.00389448252126644	-0.078613550992569
5	C	26	50	20120601	20	1718	33.92	-0.00349312871226504	-0.078880554513145
5	C	26	50	20120601	20	1720	33.96	-0.00312416039384185	-0.0778320565780017
5	C	26	50	20120601	20	1722	34	-0.00290693719066134	-0.0762099536219598
5	C	26	50	20120601	20	1724	34.04	-0.00305076270995468	-0.0771924077837403
5	C	26	50	20120601	20	1726	34.08	-0.00255720217668648	-0.075442601343016
5	C	26	50	20120601	20	1728	34.12	-0.00254977755548401	-0.0737156344513242
5	C	26	50	20120601	20	1730	34.16	-0.00274882811438803	-0.073725038971514
5	C	26	50	20120601	20	1732	34.2	-0.00328467363317124	-0.0717283108427993
5	C	26	50	20120601	20	1734	34.24	-0.00386054139576954	-0.0717865764415691
5	C	26	50	20120601	20	1736	34.28	-0.00410894800800034	-0.0710685095052743
5	C	26	50	20120601	20	1738	34.32	-0.00437368878687664	-0.0708428010207195
5	C	26	50	20120601	20	1740	34.36	-0.00499396285533344	-0.0702974802710684
5	C	26	50	20120601	20	1742	34.4	-0.00508878587469054	-0.0687767057167705
5	C	26	50	20120601	20	1744	34.44	-0.00575919381393354	-0.0690389716219126
5	C	26	50	20120601	20	1746	34.48	-0.00575318340629344	-0.0689178442302954
5	C	26	50	20120601	20	1748	34.52	-0.00574788010543454	-0.0676958930017268
5	C	26	50	20120601	20	1750	34.56	-0.00631172705275274	-0.0674615578144417
5	C	26	50	20120601	20	1752	34.6	-0.00613742523119024	-0.0666662748176412
5	C	26	50	20120601	20	1754	34.64	-0.00628874608236414	-0.0667307629560853
5	C	26	50	20120601	20	1756	34.68	-0.00668430161575984	-0.0650774058803150
5	C	26	50	20120601	20	1758	34.72	-0.00667772552269484	-0.0662000793168049
5	C	26	50	20120601	20	1760	34.76	-0.00701056068459934	-0.064766420317949
5	C	26	50	20120601	20	1762	34.8	-0.00674115300096724	-0.0637891987463493
5	C	26	50	20120601	20	1764	34.84	-0.00688285719991704	-0.0643435704627996
5	C	26	50	20120601	20	1766	34.88	-0.00652357624439614	-0.0640848400915634
5	C	26	50	20120601	20	1768	34.92	-0.00610263557755584	-0.0654002708366048
5	C	26	50	20120601	20	1770	34.96	-0.00551170644051824	-0.0649291255883001
5	C	26	50	20120601	20	1772	35	-0.00509826110555844	-0.0642533436375202
5	C	26	50	20120601	20	1774	35.04	-0.00483026763548874	-0.0630883145048372
5	C	26	50	20120601	20	1776	35.08	-0.00489037171188964	-0.0636291097710887
5	C	26	50	20120601	20	1778	35.12	-0.00466317830309434	-0.0632529996741756
5	C	26	50	20120601	20	1780	35.16	-0.00469888719554424	-0.062733629743394
5	C	26	50	20120601	20	1782	35.2	-0.00473629314426904	-0.0615713583271577
5	C	26	50	20120601	20	1784	35.24	-0.00440133666202094	-0.0619160728829862
5	C	26	50	20120601	20	1786	35.28	-0.00469294749858234	-0.062181237925931
5	C	26	50	20120601	20	1788	35.32	-0.00476952716298484	-0.0602906465250727
5	C	26	50	20120601	20	1790	35.36	-0.00499693270381444	-0.0608895659687377
5	C	26	50	20120601	20	1792	35.4	-0.00508093698941934	-0.060461907787476
5	C	26	50	20120601	20	1794	35.44	-0.00539446813619754	-0.0605382753198442
5	C	26	50	20120601	20	1796	35.48	-0.00587968480944774	-0.0594853933226574
5	C	26	50	20120601	20	1798	35.52	-0.00620509535014974	-0.0583214955608244
5	C	26	50	20120601	20	1800	35.56	-0.00610539329400244	-0.0582495120904996
5	C	26	50	20120601	20	1802	35.6	-0.00622008601391094	-0.0585609219169341
5	C	26	50	20120601	20	1804	35.64	-0.00658318534605024	-0.0567686183586606
5	C	26	50	20120601	20	1806	35.68	-0.00698496341912044	-0.0578828772244543
5	C	26	50	20120601	20	1808	35.72	-0.00720254017569154	-0.0573343744942879
5	C	26	50	20120601	20	1810	35.76	-0.00705489627977974	-0.0565682950075504
5	C	26	50	20120601	20	1812	35.8	-0.00699500433541324	-0.0571964179612784
5	C	26	50	20120601	20	1814	35.84	-0.00689035253179764	-0.05642736862606
5	C	26	50	20120601	20	1816	35.88	-0.00652166705608694	-0.0570920490003753
5	C	26	50	20120601	20	1818	35.92	-0.00647499800852864	-0.0562268331429155
5	C	26	50	20120601	20	1820	35.96	-0.00644268322862844	-0.0561618500297244
5	C	26	50	20120601	20	1822	36	-0.00642274281739894	-0.0558419549219156
5	C	26	50	20120601	20	1824	36.04	-0.00651629304454994	-0.0554917249331939
5	C	26	50	20120601	20	1826	36.08	-0.00618055874484254	-0.0552207616146432
5	C	26	50	20120601	20	1828	36.12	-0.00628308922811464	-0.0552084579566506
5	C	26	50	20120601	20	1830	36.16	-0.00588003836283834	-0.0546874616802723
5	C	26	50	20120601	20	1832	36.2	-0.00569576633566104	-0.0547779713482642
5	C	26	50	20120601	20	1834	36.24	-0.00607859394699544	-0.0545678192128956
5	C	26	50	20120601	20	1836	36.28	-0.00548610917503924	-0.0542754305588749
5	C	26	50	20120601	20	1838	36.32	-0.00540917595724614	-0.0549497275854144
5	C	26	50	20120601	20	1840	36.36	-0.00545591571548264	-0.0546273576038715
5	C	26	50	20120601	20	1842	36.4	-0.00523169215516834	-0.0543031491446974
5	C	26	50	20120601	20	1844	36.44	-0.00527129013491484	-0.0550149228306398
5	C	26	50	20120601	20	1846	36.48	-0.00495973888712404	-0.0540751779184429
5	C	26	50	20120601	20	1848	36.52	-0.00500492301044184	-0.0539283118399905
5	C	26	50	20120601	20	1850	36.56	-0.00512937380393064	-0.0541714151513624
5	C	26	50	20120601	20	1852	36.6	-0.00512506045256544	-0.0529221696010401
5	C	26	50	20120601	20	1854	36.64	-0.00507754287686964	-0.0534202556177079
5	C	26	50	20120601	20	1856	36.68	-0.00502861108761154	-0.0539008053862023
5	C	26	50	20120601	20	1858	36.72	-0.00455845578880064	-0.0533859609388204
5	C	26	50	20120601	20	1860	36.76	-0.00455817294608814	-0.0524428219140738
5	C	26	50	20120601	20	1862	36.8	-0.00402897423104814	-0.0530434384140136
5	C	26	50	20120601	20	1864	36.84	-0.00396887015464734	-0.0525176338115233
5	C	26	50	20120601	20	1866	36.88	-0.00316941522783779	-0.0516075873841362
5	C	26	50	20120601	20	1868	36.92	-0.00296810192723398	-0.0513652618902236
5	C	26	50	20120601	20	1870	36.96	-0.0025087653621752	-0.0506571651595434
5	C	26	50	20120601	20	1872	37	-0.00219254720962858	-0.0493880499086698
5	C	26	50	20120601	20	1874	37.04	-0.00174530217052808	-0.0477078934858924
5	C	26	50	20120601	20	1876	37.08	-0.00167119737985973	-0.0467052160701699
5	C	26	50	20120601	20	1878	37.12	-0.00108684433588717	-0.0452960936766213
5	C	26	50	20120601	20	1880	37.16	-0.00038129318961923	-0.0449859566423929
5	C	26	50	20120601	20	1882	37.2	-0.00067311615821492	-0.0439557727728822
5	C	26	50	20120601	20	1884	37.24	-0.000144129575209270	-0.0432954057499321
5	C	26	50	20120601	20	1886	37.28	4.94974746806029e-08	-0.0421762678473482
5	C	26	50	20120601	20	1888	37.32	0.00086271977052226	-0.0409156378778488
5	C	26	50	20120601	20	1890	37.36	0.00121019204279733	-0.0402510989248897
5	C	26	50	20120601	20	1892	37.4	0.00172574359696045	-0.0392268547523409
5	C	26	50	20120601	20	1894	37.44	0.00185344708164274	-0.0386941205033950
5	C	26	50	20120601	20	1896	37.48	0.00190039897191353	-0.0379922463123892
5	C	26	50	20120601	20	1898	37.52	0.00195866457068329	-0.0361373638039807
5	C	26	50	20120601	20	1900	37.56	0.00153970380283027	-0.0348553084990114
5	C	26	50	20120601	20	1902	37.6	0.00142706169258725	-0.0339368475009282
5	C	26	50	20120601	20	1904	37.64	0.00098886762028594	-0.0337690510617526
5	C	26	50	20120601	20	1906	37.68	0.00076004786589397	-0.0324518525497583
5	C	26	50	20120601	20	1908	37.72	0.0007218640997099	-0.0329178359185602
5	C	26	50	20120601	20	1910	37.76	0.00062788960849021	-0.0325859907061494
5	C	26	50	20120601	20	1912	37.8	0.00071500516393239	-0.0320102643649073
5	C	26	50	20120601	20	1914	37.84	0.000405575236485160	-0.0322587416878162
5	C	26	50	20120601	20	1916	37.88	4.20516402771503e-05	-0.0316320329476506
5	C	26	50	20120601	20	1918	37.92	-9.07218000262972e-06	-0.0310418109173941
5	C	26	50	20120601	20	1920	37.96	-0.000245457976953300	-0.0306412349258520
5	C	26	50	20120601	20	1922	38	-0.000149079322677569	-0.0303830702400407
5	C	26	50	20120601	20	1924	38.04	-0.00037818191978201	-0.0316309722874787
5	C	26	50	20120601	20	1926	38.08	-0.0003133402279472	-0.0312336489871301
5	C	26	50	20120601	20	1928	38.12	-0.000248286404078040	-0.0306572155391068
5	C	26	50	20120601	20	1930	38.16	-0.00033957388952923	-0.0311290678941925
5	C	26	50	20120601	20	1932	38.2	-0.000104248752750340	-0.0309528568843209
5	C	26	50	20120601	20	1934	38.24	-0.000414173654944399	-0.0310830352427374
5	C	26	50	20120601	20	1936	38.28	-0.000135290740444429	-0.0301424418024030
5	C	26	50	20120601	20	1938	38.32	-0.000511683680070030	-0.0297967372970808
5	C	26	50	20120601	20	1940	38.36	-0.00059342522397519	-0.0306393257375428
5	C	26	50	20120601	20	1942	38.4	-0.000263347778517309	-0.0300938635665354
5	C	26	50	20120601	20	1944	38.44	-0.000341553788516549	-0.0292341631419689
5	C	26	50	20120601	20	1946	38.48	-0.00063549807745579	-0.0292007169912188
5	C	26	50	20120601	20	1948	38.52	-0.0003679288714548	-0.0290307285210215
5	C	26	50	20120601	20	1950	38.56	-0.00061987101759157	-0.0287339558049575
5	C	26	50	20120601	20	1952	38.6	-0.00025896371647396	-0.0280846903584719
5	C	26	50	20120601	20	1954	38.64	-0.000258680873761480	-0.0279063580282568
5	C	26	50	20120601	20	1956	38.68	0.00021854549286132	-0.0267836845917669
5	C	26	50	20120601	20	1958	38.72	0.000281477996386920	-0.0274137167338040
5	C	26	50	20120601	20	1960	38.76	0.00063008163951189	-0.0259435003143611
5	C	26	50	20120601	20	1962	38.8	0.00087134647325274	-0.0257261356898243
5	C	26	50	20120601	20	1964	38.84	0.0012369913898043	-0.0251470859467107
5	C	26	50	20120601	20	1966	38.88	0.0011551084245429	-0.0247450250309280
5	C	26	50	20120601	20	1968	38.92	0.00146871028199914	-0.0242974971491150
5	C	26	50	20120601	20	1970	38.96	0.00124377961490369	-0.0250745367909609
5	C	26	50	20120601	20	1972	39	0.00125198205356546	-0.0245921485448354
5	C	26	50	20120601	20	1974	39.04	0.00152153115855377	-0.0242800316116197
5	C	26	50	20120601	20	1976	39.08	0.00143172859734308	-0.0248153114449779
5	C	26	50	20120601	20	1978	39.12	0.0017426434490308	-0.0239583687368578
5	C	26	50	20120601	20	1980	39.16	0.00174172421021526	-0.0239351049237569
5	C	26	50	20120601	20	1982	39.2	0.00175530066041404	-0.0235541157900536
5	C	26	50	20120601	20	1984	39.24	0.00214831060939753	-0.0241254580692522
5	C	26	50	20120601	20	1986	39.28	0.00263296159722279	-0.0237713389932341
5	C	26	50	20120601	20	1988	39.32	0.00265141708421176	-0.0235821879292667
5	C	26	50	20120601	20	1990	39.36	0.00268832805818969	-0.0232447565732844
5	C	26	50	20120601	20	1992	39.4	0.00321116281219903	-0.0231027695316222
5	C	26	50	20120601	20	1994	39.44	0.00402610337751652	-0.0235563785317533
5	C	26	50	20120601	20	1996	39.48	0.00475470620485114	-0.0228225431142379
5	C	26	50	20120601	20	1998	39.52	0.00584874181670296	-0.0219543574082972
5	C	26	50	20120601	20	2000	39.56	0.00662981196720163	-0.0207688221789597
5	C	26	50	20120601	20	2002	39.6	0.00693683773159282	-0.0195900751747217
5	C	26	50	20120601	20	2004	39.64	0.0075405655013699	-0.0179905996356777
5	C	26	50	20120601	20	2006	39.68	0.00852415103400039	-0.0168387226891250
5	C	26	50	20120601	20	2008	39.72	0.0086527666864304	-0.0153897972548634
5	C	26	50	20120601	20	2010	39.76	0.00877059896044734	-0.0158655104129745
5	C	26	50	20120601	20	2012	39.8	0.00903246181472415	-0.0143390577912236
5	C	26	50	20120601	20	2014	39.84	0.00927262356188635	-0.0135655961096905
5	C	26	50	20120601	20	2016	39.88	0.00978608207997715	-0.0123908513298341
5	C	26	50	20120601	20	2018	39.92	0.0098264508061151	-0.0120766908580207
5	C	26	50	20120601	20	2020	39.96	0.00949181959298637	-0.0118732138106665
5	C	26	50	20120601	20	2022	40	0.00976218187077304	-0.0122348635739043
5	C	26	50	20120601	20	2024	40.04	0.00986524268413098	-0.0117474195142934
5	C	26	50	20120601	20	2026	40.08	0.00990531442542083	-0.0111004945912536
5	C	26	50	20120601	20	2028	40.12	0.00984169602831747	-0.0113907548538628
5	C	26	50	20120601	20	2030	40.16	0.0099104833759913	-0.0104718837338466
5	C	26	50	20120601	20	2032	40.2	0.00957619157411755	-0.00986941461414
5	C	26	50	20120601	20	2034	40.24	0.00916266138634403	-0.00907751158775355
5	C	26	50	20120601	20	2036	40.28	0.00894373405582086	-0.00846155794172976
5	C	26	50	20120601	20	2038	40.32	0.00881662454083477	-0.00822300839802867
5	C	26	50	20120601	20	2040	40.36	0.00906035717724196	-0.00743197511298309
5	C	26	50	20120601	20	2042	40.4	0.00896054905507748	-0.0062075702238839
5	C	26	50	20120601	20	2044	40.44	0.00933219730820132	-0.00539175991722554
5	C	26	50	20120601	20	2046	40.48	0.00968292227166984	-0.00515584081075046
5	C	26	50	20120601	20	2048	40.52	0.0101689613101066	-0.00304614318135318
5	C	26	50	20120601	20	2050	40.56	0.010604346754273	-0.00340500835808673
5	C	26	50	20120601	20	2052	40.6	0.0106282603985060	-0.00268800278907035
5	C	26	50	20120601	20	2054	40.64	0.0106551021719198	-0.00129272554629743
5	C	26	50	20120601	20	2056	40.68	0.0110728325739736	-0.00206488615135315
5	C	26	50	20120601	20	2058	40.72	0.0112368813472088	-0.00149976641182886
5	C	26	50	20120601	20	2060	40.76	0.0120058316874780	-0.00124153101533953
5	C	26	50	20120601	20	2062	40.8	0.0121683389679303	-0.00119125572319717
5	C	26	50	20120601	20	2064	40.84	0.0123798063219119	-0.00115383563233677
5	C	26	50	20120601	20	2066	40.88	0.0128331041950594	9.86626091789584e-05
5	C	26	50	20120601	20	2068	40.92	0.0133882608000367	0.00061407981305364
5	C	26	50	20120601	20	2070	40.96	0.0136382513314574	0.0012221492184672
5	C	26	50	20120601	20	2072	41	0.0135599321843732	0.001437519801881
5	C	26	50	20120601	20	2074	41.04	0.0134407139810651	0.00158431516965533
5	C	26	50	20120601	20	2076	41.08	0.0130655231229676	0.00251001694117789
5	C	26	50	20120601	20	2078	41.12	0.0127131293874954	0.00334124924673392
5	C	26	50	20120601	20	2080	41.16	0.0129937376425415	0.00413231788711856
5	C	26	50	20120601	20	2082	41.2	0.0130218981701023	0.0054411972878322
5	C	26	50	20120601	20	2084	41.24	0.0131403498696595	0.00549991826336906
5	C	26	50	20120601	20	2086	41.28	0.0138367835810908	0.00554873267290149
5	C	26	50	20120601	20	2088	41.32	0.0138257145315381	0.0061276791784251
5	C	26	50	20120601	20	2090	41.36	0.0141835932943119	0.00536014517303869
5	C	26	50	20120601	20	2092	41.4	0.0150417168707565	0.00596601547636276
5	C	26	50	20120601	20	2094	41.44	0.0153575531856413	0.00662457230595304
5	C	26	50	20120601	20	2096	41.48	0.015904952829229	0.00653665064878031
5	C	26	50	20120601	20	2098	41.52	0.0166071027918794	0.0061708006712622
5	C	26	50	20120601	20	2100	41.56	0.0172265990428770	0.00522589387956261
5	C	26	50	20120601	20	2102	41.6	0.0178821648107829	0.00556239892566148
5	C	26	50	20120601	20	2104	41.64	0.0191888627870766	0.00438411154083128
5	C	26	50	20120601	20	2106	41.68	0.0200766141376528	0.00471696791593922
5	C	26	50	20120601	20	2108	41.72	0.0206813601411948	0.00439449893944691
5	C	26	50	20120601	20	2110	41.76	0.0210763429180978	0.00299514169054654
5	C	26	50	20120601	20	2112	41.8	0.0214182431889371	0.00337731876364225
5	C	26	50	20120601	20	2114	41.84	0.0221511381544335	0.00141985627448696
5	C	26	50	20120601	20	2116	41.88	0.0223585537865590	0.00086482694873021
5	C	26	50	20120601	20	2118	41.92	0.0228720547310567	0.000344962043201856
5	C	26	50	20120601	20	2120	41.96	0.0231867879593628	0.000251128973338401
5	C	26	50	20120601	20	2122	42	0.0228929850917798	0.00138228769120252
5	C	26	50	20120601	20	2124	42.04	0.0228751660008939	0.00144069471132853
5	C	26	50	20120601	20	2126	42.08	0.0228470938616808	0.00110460685823056
5	C	26	50	20120601	20	2128	42.12	0.0225113171355665	0.00154899518593506
5	C	26	50	20120601	20	2130	42.16	0.0223574153446413	0.00243715665844442
5	C	26	50	20120601	20	2132	42.2	0.0225740021517187	0.00215113196545447
5	C	26	50	20120601	20	2134	42.24	0.0220986708312695	0.00272149843729516
5	C	26	50	20120601	20	2136	42.28	0.0222823913151574	0.00461497483382087
5	C	26	50	20120601	20	2138	42.32	0.0223889735202856	0.00470072567317537
5	C	26	50	20120601	20	2140	42.36	0.0221860692294242	0.00482924233065602
5	C	26	50	20120601	20	2142	42.4	0.0219105521432026	0.00620431046162263
5	C	26	50	20120601	20	2144	42.44	0.0215696913193317	0.00742170085145245
5	C	26	50	20120601	20	2146	42.48	0.0214180522701062	0.00814425791580792
5	C	26	50	20120601	20	2148	42.52	0.0209907476422352	0.0092525063739616
5	C	26	50	20120601	20	2150	42.56	0.0206372437491166	0.00889664074419384
5	C	26	50	20120601	20	2152	42.6	0.0195910792663511	0.00950058064600527
5	C	26	50	20120601	20	2154	42.64	0.0189067413235187	0.00971271268036125
5	C	26	50	20120601	20	2156	42.68	0.0186467975570461	0.0102676613959449
5	C	26	50	20120601	20	2158	42.72	0.0186086251045705	0.00974424964280215
5	C	26	50	20120601	20	2160	42.76	0.0177579756468031	0.0102236680404466
5	C	26	50	20120601	20	2162	42.8	0.0174938755066706	0.0107731564774661
5	C	26	50	20120601	20	2164	42.84	0.0167970175311706	0.0112704689193152
5	C	26	50	20120601	20	2166	42.88	0.0162770253464216	0.0114062192791673
5	C	26	50	20120601	20	2168	42.92	0.0164654339482687	0.0117188665424691
5	C	26	50	20120601	20	2170	42.96	0.0163270814354618	0.0116750683484423
5	C	26	50	20120601	20	2172	43	0.0159033901232426	0.0129253674878685
5	C	26	50	20120601	20	2174	43.04	0.0155622111013201	0.0137572786159345
5	C	26	50	20120601	20	2176	43.08	0.0157135814499687	0.0135671588156769
5	C	26	50	20120601	20	2178	43.12	0.0158377069743382	0.0149667069834082
5	C	26	50	20120601	20	2180	43.16	0.0163717210865581	0.0154859991324438
5	C	26	50	20120601	20	2182	43.2	0.0163056985263987	0.0159774171321651
5	C	26	50	20120601	20	2184	43.24	0.0160268297540343	0.0163261480545105
5	C	26	50	20120601	20	2186	43.28	0.0159986656909397	0.0158866316925284
5	C	26	50	20120601	20	2188	43.32	0.0154315165549534	0.0152958227636437
5	C	26	50	20120601	20	2190	43.36	0.0155667224425841	0.0154378027342382
5	C	26	50	20120601	20	2192	43.4	0.0156493761542369	0.0152209401555160
5	C	26	50	20120601	20	2194	43.44	0.0154410200700925	0.0147118656994686
5	C	26	50	20120601	20	2196	43.48	0.0150606249060854	0.0151215350842168
5	C	26	50	20120601	20	2198	43.52	0.0150426148963686	0.0152133670418895
5	C	26	50	20120601	20	2200	43.56	0.0147521566438606	0.0147347759591790
5	C	26	50	20120601	20	2202	43.6	0.0138704439851956	0.0148744507616667
5	C	26	50	20120601	20	2204	43.64	0.0129538992464895	0.0144491896723933
5	C	26	50	20120601	20	2206	43.68	0.0122473298664566	0.0147836794641658
5	C	26	50	20120601	20	2208	43.72	0.0112677607003433	0.0149128820152242
5	C	26	50	20120601	20	2210	43.76	0.0104580880805456	0.0155500205804124
5	C	26	50	20120601	20	2212	43.8	0.00925615504495252	0.0148491292678326
5	C	26	50	20120601	20	2214	43.84	0.00838364891657862	0.0171258080422866
5	C	26	50	20120601	20	2216	43.88	0.00802592359597635	0.0174623201594533
5	C	26	50	20120601	20	2218	43.92	0.00775234398233528	0.0174909579840913
5	C	26	50	20120601	20	2220	43.96	0.00743577227639806	0.0186974942848299
5	C	26	50	20120601	20	2222	44	0.00675638408103402	0.0185439106919562
5	C	26	50	20120601	20	2224	44.04	0.006585334950665	0.0184384810708813
5	C	26	50	20120601	20	2226	44.08	0.00604072130779512	0.0188662806734992
5	C	26	50	20120601	20	2228	44.12	0.00525979257865269	0.0185076361140813
5	C	26	50	20120601	20	2230	44.16	0.00540743647456444	0.0185849935959432
5	C	26	50	20120601	20	2232	44.2	0.00560167870735639	0.0182754929578179
5	C	26	50	20120601	20	2234	44.24	0.00596739433458607	0.0174521378218042
5	C	26	50	20120601	20	2236	44.28	0.00588445070915289	0.0167441118018021
5	C	26	50	20120601	20	2238	44.32	0.0058336804422637	0.0160890480797109
5	C	26	50	20120601	20	2240	44.36	0.00574112016460638	0.0159519400748388
5	C	26	50	20120601	20	2242	44.4	0.00517126280964814	0.0159831234838891
5	C	26	50	20120601	20	2244	44.44	0.00435833749865702	0.0152940832809619
5	C	26	50	20120601	20	2246	44.48	0.00302689785608963	0.0150141114220189
5	C	26	50	20120601	20	2248	44.52	0.00234773593489557	0.0135254536577226
5	C	26	50	20120601	20	2250	44.56	0.00117838637977957	0.0129285777526552
5	C	26	50	20120601	20	2252	44.6	7.10076629667506e-05	0.0131729043587586
5	C	26	50	20120601	20	2254	44.64	-0.000880956054409081	0.0131714335766536
5	C	26	50	20120601	20	2256	44.68	-0.0017734450204193	0.0135981230216250
5	C	26	50	20120601	20	2258	44.72	-0.00241018053474216	0.0136037233073320
5	C	26	50	20120601	20	2260	44.76	-0.0030393358643707	0.0138830587701720
5	C	26	50	20120601	20	2262	44.8	-0.00422677321094944	0.0137015515305092
5	C	26	50	20120601	20	2264	44.84	-0.00481421631155584	0.0144402164873401
5	C	26	50	20120601	20	2266	44.88	-0.00423416247681284	0.0144011276244761
5	C	26	50	20120601	20	2268	44.92	-0.00415688277669694	0.0142676895037984
5	C	26	50	20120601	20	2270	44.96	-0.00402467502181854	0.0133769965890125
5	C	26	50	20120601	20	2272	45	-0.00391415423191904	0.0138307470104999
5	C	26	50	20120601	20	2274	45.04	-0.00365397429178144	0.0133730721463768
5	C	26	50	20120601	20	2276	45.08	-0.00343830672351964	0.0134797038489798
5	C	26	50	20120601	20	2278	45.12	-0.00355172665122194	0.0126782690231829
5	C	26	50	20120601	20	2280	45.16	-0.00365598954610784	0.0117512166777084
5	C	26	50	20120601	20	2282	45.2	-0.00374565775703014	0.0109333699035201
5	C	26	50	20120601	20	2284	45.24	-0.00382182927939854	0.00997119358432495
5	C	26	50	20120601	20	2286	45.28	-0.00441158971034814	0.00917085675393799
5	C	26	50	20120601	20	2288	45.32	-0.00487767914516734	0.00716426448562586
5	C	26	50	20120601	20	2290	45.36	-0.00557730473660894	0.00685453757333053
5	C	26	50	20120601	20	2292	45.4	-0.00583908980913974	0.0044084996537144
5	C	26	50	20120601	20	2294	45.44	-0.00666330761542644	0.00392581442274084
5	C	26	50	20120601	20	2296	45.48	-0.00615209062583204	0.00391419665832595
5	C	26	50	20120601	20	2298	45.52	-0.00616855914276584	0.00377808567401535
5	C	26	50	20120601	20	2300	45.56	-0.00632630052351294	0.00271128781537483
5	C	26	50	20120601	20	2302	45.6	-0.00566688102364964	0.0029216945091847
5	C	26	50	20120601	20	2304	45.64	-0.00553456013168614	0.00213322095068701
5	C	26	50	20120601	20	2306	45.68	-0.00515631457229384	0.00160339998167956
5	C	26	50	20120601	20	2308	45.72	-0.00488412795901174	0.00134693942321101
5	C	26	50	20120601	20	2310	45.76	-0.00470124893219344	0.00100067630353177
5	C	26	50	20120601	20	2312	45.8	-0.00475684166733034	0.00097017171699138
5	C	26	50	20120601	20	2314	45.84	-0.00460996851781004	0.00131442665341205
5	C	26	50	20120601	20	2316	45.88	-0.00444482372906394	0.00235289074333043
5	C	26	50	20120601	20	2318	45.92	-0.00470381572980914	0.00283399912618194
5	C	26	50	20120601	20	2320	45.96	-0.00468012058157164	0.00110589379257232
5	C	26	50	20120601	20	2322	46	-0.00469945288096924	0.00133534994306736
5	C	26	50	20120601	20	2324	46.04	-0.00434061033165264	0.00124126231476268
5	C	26	50	20120601	20	2326	46.08	-0.00436501258667144	0.0023914917025154
5	C	26	50	20120601	20	2328	46.12	-0.00464743103507734	0.00246187711151471
5	C	26	50	20120601	20	2330	46.16	-0.00488028836918984	0.00179566231548418
5	C	26	50	20120601	20	2332	46.2	-0.00504237138557344	0.0023994183695325
5	C	26	50	20120601	20	2334	46.24	-0.00476031356162594	0.0021989465259983
5	C	26	50	20120601	20	2336	46.28	-0.00494265518729054	0.00170788207966768
5	C	26	50	20120601	20	2338	46.32	-0.00515945412640234	0.00123915513655474
5	C	26	50	20120601	20	2340	46.36	-0.00485997319136644	0.0012068332855867
5	C	26	50	20120601	20	2342	46.4	-0.00499027882900344	0.0015807796357494
5	C	26	50	20120601	20	2344	46.44	-0.00522848189038174	0.00209309971192249
5	C	26	50	20120601	20	2346	46.48	-0.00521734495857804	0.00131138609425295
5	C	26	50	20120601	20	2348	46.52	-0.00520420691458364	0.0015258940073937
5	C	26	50	20120601	20	2350	46.56	-0.00526523022980004	0.00133715306535939
5	C	26	50	20120601	20	2352	46.6	-0.00523867837016644	0.00142762737801221
5	C	26	50	20120601	20	2354	46.64	-0.00499680542459384	0.00154077860513768
5	C	26	50	20120601	20	2356	46.68	-0.00496600385320534	0.00158290802716077
5	C	26	50	20120601	20	2358	46.72	-0.00496357847694584	0.00123719645077086
5	C	26	50	20120601	20	2360	46.76	-0.00491306983956574	0.0015995533207899
5	C	26	50	20120601	20	2362	46.8	-0.00515775707012744	0.00231132700673228
5	C	26	50	20120601	20	2364	46.84	-0.00497301835247464	0.00189880091058805
5	C	26	50	20120601	20	2366	46.88	-0.00482810388873834	0.00210626604018818
5	C	26	50	20120601	20	2368	46.92	-0.00504357346710144	0.00251630312046264
5	C	26	50	20120601	20	2370	46.96	-0.00490694629484064	0.00164680219590879
5	C	26	50	20120601	20	2372	47	-0.00505606097285724	0.00168665473409646
5	C	26	50	20120601	20	2374	47.04	-0.00483216975273014	0.0013124326122891
5	C	26	50	20120601	20	2376	47.08	-0.00478530978634094	0.00129013753547829
5	C	26	50	20120601	20	2378	47.12	-0.00469119387376494	0.00139340340980278
5	C	26	50	20120601	20	2380	47.16	-0.00505517001831294	0.00157411161880281
5	C	26	50	20120601	20	2382	47.2	-0.00516366141175044	0.00205765244898161
5	C	26	50	20120601	20	2384	47.24	-0.00515337300808414	0.00253943965434306
5	C	26	50	20120601	20	2386	47.28	-0.00502202085241094	0.00208177186128788
5	C	26	50	20120601	20	2388	47.32	-0.00489948631829914	0.00168594055624746
5	C	26	50	20120601	20	2390	47.36	-0.00472837354831974	0.00119520137903619
5	C	26	50	20120601	20	2392	47.4	-0.00494973332617024	0.00193850495635167
5	C	26	50	20120601	20	2394	47.44	-0.00450003462653904	0.00084034691196553
5	C	26	50	20120601	20	2396	47.48	-0.00496142887233104	0.0014057565652701
5	C	26	50	20120601	20	2398	47.52	-0.00478537342595124	0.00212608624326484
5	C	26	50	20120601	20	2400	47.56	-0.00483909232811794	0.00206004954096983
5	C	26	50	20120601	20	2402	47.6	-0.00493327895137204	0.00192646292786807
5	C	26	50	20120601	20	2404	47.64	-0.00493574675403834	0.00149746831479
5	C	26	50	20120601	20	2406	47.68	-0.00493221122013244	0.00227807177481308
5	C	26	50	20120601	20	2408	47.72	-0.00507740145551344	0.00216866114256008
5	C	26	50	20120601	20	2410	47.76	-0.00521631965374534	0.00192579824749375
5	C	26	50	20120601	20	2412	47.8	-0.00531751370520094	0.00162237165661879
5	C	26	50	20120601	20	2414	47.84	-0.00495518511945314	0.00126875462641521
5	C	26	50	20120601	20	2416	47.88	-0.00499357394660374	0.00275510015153715
5	C	26	50	20120601	20	2418	47.92	-0.00500669077739474	0.00203855349482176
5	C	26	50	20120601	20	2420	47.96	-0.00482618762936134	0.00153558137029595
5	C	26	50	20120601	20	2422	48	-0.00516994051996734	0.00132219068586948
5	C	26	50	20120601	20	2424	48.04	-0.00515835103982364	0.00196481639967962
5	C	26	50	20120601	20	2426	48.08	-0.00515111026638434	0.00206836511671658
5	C	26	50	20120601	20	2428	48.12	-0.00521989761405814	0.00207580388005467
5	C	26	50	20120601	20	2430	48.16	-0.00522421096542344	0.00153697437065489
5	C	26	50	20120601	20	2432	48.2	-0.00525231845997554	0.00204451440498716
5	C	26	50	20120601	20	2434	48.24	-0.00499267592099164	0.00237571615022713
5	C	26	50	20120601	20	2436	48.28	-0.00535542169974034	0.00286588257094564
5	C	26	50	20120601	20	2438	48.32	-0.00483214853952674	0.00251587885639392
5	C	26	50	20120601	20	2440	48.36	-0.00520811721508364	0.00188181620570395
5	C	26	50	20120601	20	2442	48.4	-0.00517673581613454	0.00228145881629496
5	C	26	50	20120601	20	2444	48.44	-0.00499944293288764	0.00226231743572824
5	C	26	50	20120601	20	2446	48.48	-0.00484700485299944	0.00200293652625339
5	C	26	50	20120601	20	2448	48.52	-0.00499978941521044	0.00170976298370564
5	C	26	50	20120601	20	2450	48.56	-0.00514888288002364	0.0017496084508255
5	C	26	50	20120601	20	2452	48.6	-0.00492504822843904	0.00137544289756064
5	C	26	50	20120601	20	2454	48.64	-0.00493576796724174	0.00154189583385195
5	C	26	50	20120601	20	2456	48.68	-0.00484624824874354	0.00187726243803311
5	C	26	50	20120601	20	2458	48.72	-0.00465409905202394	0.00116154309625171
5	C	26	50	20120601	20	2460	48.76	-0.00478236115106334	0.00130247654881
5	C	26	50	20120601	20	2462	48.8	-0.00483716192660534	0.00136157653358157
5	C	26	50	20120601	20	2464	48.84	-0.00489194856001164	0.00142066237621752
5	C	26	50	20120601	20	2466	48.88	-0.00490024292255494	0.00170195652484134
5	C	26	50	20120601	20	2468	48.92	-0.00480271168422594	0.001391628571782
5	C	26	50	20120601	20	2470	48.96	-0.00461216054883174	0.00195809181419054
5	C	26	50	20120601	20	2472	49	-0.00455313834580614	0.0025882724486518
5	C	26	50	20120601	20	2474	49.04	-0.00447401309699134	0.00216798232005014
5	C	26	50	20120601	20	2476	49.08	-0.00475890641913144	0.0021066337357144
5	C	26	50	20120601	20	2478	49.12	-0.00460487734898554	0.00269577389259559
5	C	26	50	20120601	20	2480	49.16	-0.00460291159213384	0.00282318039242979
5	C	26	50	20120601	20	2482	49.2	-0.00481452036747174	0.0023864288179621
5	C	26	50	20120601	20	2484	49.24	-0.00462542587204684	0.00217285428577252
5	C	26	50	20120601	20	2486	49.28	-0.00475168685889544	0.00343454491544368
5	C	26	50	20120601	20	2488	49.32	-0.00489218897631724	0.00299083541024912
5	C	26	50	20120601	20	2490	49.36	-0.00466736437523894	0.00255720217668647
5	C	26	50	20120601	20	2492	49.4	-0.00484122779059714	0.00216611555814781
5	C	26	50	20120601	20	2494	49.44	-0.00468735428394314	0.00306966367421579
5	C	26	50	20120601	20	2496	49.48	-0.00490372895898624	0.0028756335734582
5	C	26	50	20120601	20	2498	49.52	-0.00472760280192824	0.0030166872341693
5	C	26	50	20120601	20	2500	49.56	-0.00490235717183074	0.00347380348393515
5	C	26	50	20120601	20	2502	49.6	-0.00457383536129144	0.00297274761878637
5	C	26	50	20120601	20	2504	49.64	-0.00470561885210114	0.00313031222283816
5	C	26	50	20120601	20	2506	49.68	-0.00489787411483804	0.00322033398715102
5	C	26	50	20120601	20	2508	49.72	-0.00469835686545844	0.00343017499553594
5	C	26	50	20120601	20	2510	49.76	-0.00490536237565074	0.00260869369249247
5	C	26	50	20120601	20	2512	49.8	-0.00480464208573854	0.00291122225775532
5	C	26	50	20120601	20	2514	49.84	-0.00466870787812324	0.00314360583032447
5	C	26	50	20120601	20	2516	49.88	-0.00496637154873154	0.00348856080245852
5	C	26	50	20120601	20	2518	49.92	-0.00472730581708014	0.00289691748757192
5	C	26	50	20120601	20	2520	49.96	-0.00497993385679464	0.00353312267180889
5	C	26	50	20120601	20	2522	50	-0.00488750792942584	0.00276132269121159
5	C	26	50	20120601	20	2524	50.04	-0.00478685127912394	0.00306378761686413
5	C	26	50	20120601	20	2526	50.08	-0.00498565435065454	0.00331654293579926
5	C	26	50	20120601	20	2528	50.12	-0.00489321428114994	0.00254433283326887
5	C	26	50	20120601	20	2530	50.16	-0.00478274298872524	0.00353826333810812
5	C	26	50	20120601	20	2532	50.2	-0.00468046706389434	0.00345796429203657
5	C	26	50	20120601	20	2534	50.24	-0.00498636852850344	0.00272893012956543
5	C	26	50	20120601	20	2536	50.28	-0.00487014845794764	0.00302376537304897
5	C	26	50	20120601	20	2538	50.32	-0.00476947059444234	0.00332596866919248
5	C	26	50	20120601	20	2540	50.36	-0.00500000154724474	0.00243514140411804
5	C	26	50	20120601	20	2542	50.4	-0.00492470881718404	0.00266769468231468
5	C	26	50	20120601	20	2544	50.44	-0.00483657502797694	0.00287165256228012
5	C	26	50	20120601	20	2546	50.48	-0.00474851902051574	0.00307553266049964
5	C	26	50	20120601	20	2548	50.52	-0.00468695830414564	0.0018947774730031
5	C	26	50	20120601	20	2550	50.56	-0.00499340424097634	0.00298281681935046
5	C	26	50	20120601	20	2552	50.6	-0.00486530477649654	0.00322914453764461
5	C	26	50	20120601	20	2554	50.64	-0.00485355973286104	0.00308051776330701
5	C	26	50	20120601	20	2556	50.68	-0.00483410015424274	0.00224522666482696
5	C	26	50	20120601	20	2558	50.72	-0.00483410015424274	0.00224522666482696
5	C	26	50	20120601	20	2560	50.76	-0.00491007877788124	0.00275586382686083
5	C	26	50	20120601	20	2562	50.8	-0.00495262539290524	0.00252720670702853
5	C	26	50	20120601	20	2564	50.84	-0.00494047022733664	0.00225666058147875
5	C	26	50	20120601	20	2566	50.88	-0.00492830799070024	0.00198593767923367
5	C	26	50	20120601	20	2568	50.92	-0.00490786553365614	0.00279145251115795
5	C	26	50	20120601	20	2570	50.96	-0.00492188039005924	0.00259118572859029
5	C	26	50	20120601	20	2572	51	-0.00493587403325894	0.00239079873786984
5	C	26	50	20120601	20	2574	51.04	-0.00492413606069124	0.00224188204975195
5	C	26	50	20120601	20	2576	51.08	-0.00491196675298704	0.00197115207643906
5	C	26	50	20120601	20	2578	51.12	-0.00489153136701074	0.00277667397943115
5	C	26	50	20120601	20	2580	51.16	-0.00487934791717094	0.00250629755950885
5	C	26	50	20120601	20	2582	51.2	-0.00485498808855904	0.00196501438957836
5	C	26	50	20120601	20	2584	51.24	-0.00485075251893974	0.00245682836909704
5	C	26	50	20120601	20	2586	51.28	-0.00486690283782204	0.00214284467397896
5	C	26	50	20120601	20	2588	51.32	-0.00494805041203094	0.00246446512233385
5	C	26	50	20120601	20	2590	51.36	-0.00484284706512604	0.00203363910269251
5	C	26	50	20120601	20	2592	51.4	-0.00473749522579704	0.00160232517937215
5	C	26	50	20120601	20	2594	51.44	-0.00502133495883314	0.00249965075576569
5	C	26	50	20120601	20	2596	51.48	-0.00500973133655394	0.00228300030907795
5	C	26	50	20120601	20	2598	51.52	-0.00501231227630524	0.00195302892963725
5	C	26	50	20120601	20	2600	51.56	-0.00500651400069954	0.00269945084785777
5	C	26	50	20120601	20	2602	51.6	-0.00500906665617954	0.00236979059540078
5	C	26	50	20120601	20	2604	51.64	-0.00502528061467214	0.0020557432606724
5	C	26	50	20120601	20	2606	51.68	-0.00504299363954094	0.00318778586201301
5	C	26	50	20120601	20	2608	51.72	-0.00495505784023254	0.00249634856709755
5	C	26	50	20120601	20	2610	51.76	-0.00498801608730364	0.00192272233299559
5	C	26	50	20120601	20	2612	51.8	-0.00493263548420114	0.00170551327195071
5	C	26	50	20120601	20	2614	51.84	-0.00484144699369934	0.00225513323083139
5	C	26	50	20120601	20	2616	51.88	-0.00472578553750064	0.00271374147590554
5	C	26	50	20120601	20	2618	51.92	-0.00465185752352754	0.00215113196545447
5	C	26	50	20120601	20	2620	51.96	-0.00493494065230784	0.00265279594243508
5	C	26	50	20120601	20	2622	52	-0.00482738263982154	0.00203532908789955
5	C	26	50	20120601	20	2624	52.04	-0.00475025143212964	0.00283225257243241
5	C	26	50	20120601	20	2626	52.08	-0.00470549157288054	0.00253661122721831
5	C	26	50	20120601	20	2628	52.12	-0.00504573721385194	0.00240057802465365
5	C	26	50	20120601	20	2630	52.16	-0.00502687160492984	0.00332185330772598
5	C	26	50	20120601	20	2632	52.2	-0.00498969193037504	0.00324419884101607
5	C	26	50	20120601	20	2634	52.24	-0.00496720593473334	0.00282559162655363
5	C	26	50	20120601	20	2636	52.28	-0.00486997168125234	0.00277221213564186
5	C	26	50	20120601	20	2638	52.32	-0.00488303901456874	0.00292729479489169
5	C	26	50	20120601	20	2640	52.36	-0.00481351627584244	0.00282244500137735
5	C	26	50	20120601	20	2642	52.4	-0.00469822251516994	0.00272192977243169
5	C	26	50	20120601	20	2644	52.44	-0.00480592902008034	0.00318301996230781
5	C	26	50	20120601	20	2646	52.48	-0.00468239746540704	0.00281850641660614
5	C	26	50	20120601	20	2648	52.52	-0.00507001218965004	0.00243739707475003
5	C	26	50	20120601	20	2650	52.56	-0.00505912981628754	0.00201298451361405
5	C	26	50	20120601	20	2652	52.6	-0.00488791805135884	0.00249603036904602
5	C	26	50	20120601	20	2654	52.64	-0.00518196133524754	0.00198900652266402
5	C	26	50	20120601	20	2656	52.68	-0.00536446559547174	0.00228931477263394
5	C	26	50	20120601	20	2658	52.72	-0.00544028158455054	0.00165446016234904
5	C	26	50	20120601	20	2660	52.76	-0.00553094681603434	0.00172586380511325
5	C	26	50	20120601	20	2662	52.8	-0.00520562819921384	0.00216997636117309
5	C	26	50	20120601	20	2664	52.84	-0.00524345841200734	0.00160495561659817
5	C	26	50	20120601	20	2666	52.88	-0.00536898400780354	0.00145233368894686
5	C	26	50	20120601	20	2668	52.92	-0.00537231448074294	0.00104766354914161
5	C	26	50	20120601	20	2670	52.96	-0.00545789561446994	0.00125574386164138
5	C	26	50	20120601	20	2672	53	-0.00522284624933574	0.000240798143265268
5	C	26	50	20120601	20	2674	53.04	-0.00537830367517954	0.000257606071454072
5	C	26	50	20120601	20	2676	53.08	-0.00469773461149094	0.000980346983572649
5	C	26	50	20120601	20	2678	53.12	-0.00430532570327144	0.000131783490809738
5	C	26	50	20120601	20	2680	53.16	-0.00361460965727284	-0.000133225988643357
5	C	26	50	20120601	20	2682	53.2	-0.00327027693910624	-0.000360348686760477
5	C	26	50	20120601	20	2684	53.24	-0.00223664238850336	-0.00156858204377393
5	C	26	50	20120601	20	2686	53.28	-0.00196597605480077	-0.0015312609478629
5	C	26	50	20120601	20	2688	53.32	-0.00130285131540403	-0.00226358315686656
5	C	26	50	20120601	20	2690	53.36	-0.00030793793213894	-0.00257932047680198
5	C	26	50	20120601	20	2692	53.4	0.00064227216041955	-0.00298493106862621
5	C	26	50	20120601	20	2694	53.44	0.00254437030992827	-0.00555182272953527
5	C	26	50	20120601	20	2696	53.48	0.0041639326313054	-0.00585922113920016
5	C	26	50	20120601	20	2698	53.52	0.00492824435108994	-0.00666153277740566
5	C	26	50	20120601	20	2700	53.56	0.00645080788554425	-0.00780102828421997
5	C	26	50	20120601	20	2702	53.6	0.00651734663365391	-0.00720901020273935
5	C	26	50	20120601	20	2704	53.64	0.00743488839292157	-0.00631338875368847
5	C	26	50	20120601	20	2706	53.68	0.00891591647504898	-0.00576343645462063
5	C	26	50	20120601	20	2708	53.72	0.00940670514973494	-0.00561313383721162
5	C	26	50	20120601	20	2710	53.76	0.010661529065454	-0.00509244232385606
5	C	26	50	20120601	20	2712	53.8	0.0122207638646874	-0.00433171492834535
5	C	26	50	20120601	20	2714	53.84	0.0129908880022133	-0.00301560536079408
5	C	26	50	20120601	20	2716	53.88	0.0144028176096832	-0.00329426907219189
5	C	26	50	20120601	20	2718	53.92	0.0153635423800779	-0.00232843899083699
5	C	26	50	20120601	20	2720	53.96	0.0161064924040028	-0.00221768485569975
5	C	26	50	20120601	20	2722	54	0.0171344064607459	-0.00128896373822152
5	C	26	50	20120601	20	2724	54.04	0.0173790088384940	-0.00120911724048994
5	C	26	50	20120601	20	2726	54.08	0.0179961504239101	0.000380197174108381
5	C	26	50	20120601	20	2728	54.12	0.0185227894124023	0.00147397822751898
5	C	26	50	20120601	20	2730	54.16	0.0193817615169842	0.00207738779924452
5	C	26	50	20120601	20	2732	54.2	0.0198509197952337	0.00237360190095138
5	C	26	50	20120601	20	2734	54.24	0.0203425994244640	0.00368589309188424
5	C	26	50	20120601	20	2736	54.28	0.0206178690233121	0.0038706671648761
5	C	26	50	20120601	20	2738	54.32	0.0209574004864344	0.00450821585199733
5	C	26	50	20120601	20	2740	54.36	0.0210670586060608	0.00468479455739523
5	C	26	50	20120601	20	2742	54.4	0.0211439847527861	0.00423536455834087
5	C	26	50	20120601	20	2744	54.44	0.0215380200066023	0.00444661270922036
5	C	26	50	20120601	20	2746	54.48	0.0214329863653249	0.00444487322653864
5	C	26	50	20120601	20	2748	54.52	0.0214362249143827	0.00343330040750879
5	C	26	50	20120601	20	2750	54.56	0.0219552837181805	0.00268683606288139
5	C	26	50	20120601	20	2752	54.6	0.0221637317262065	0.00334077548519053
5	C	26	50	20120601	20	2754	54.64	0.0225897352776001	0.00175398544180104
5	C	26	50	20120601	20	2756	54.68	0.0230060514660915	0.000353942299322925
5	C	26	50	20120601	20	2758	54.72	0.0230015966933700	0.00104825044777
5	C	26	50	20120601	20	2760	54.76	0.0229996875050608	-0.00062455206448302
5	C	26	50	20120601	20	2762	54.8	0.0230920356506838	-0.000325304474684873
5	C	26	50	20120601	20	2764	54.84	0.0231783733886667	-0.000334567573518418
5	C	26	50	20120601	20	2766	54.88	0.0229486343954592	-0.00038116591039861
5	C	26	50	20120601	20	2768	54.92	0.0232035463900769	-0.00156564047956419
5	C	26	50	20120601	20	2770	54.96	0.0229629179524391	-0.00249682939970876
5	C	26	50	20120601	20	2772	55	0.0234194755878479	-0.00322637267906236
5	C	26	50	20120601	20	2774	55.04	0.0237342865978999	-0.00360792042712281
5	C	26	50	20120601	20	2776	55.08	0.0238908471103224	-0.00452686932888503
5	C	26	50	20120601	20	2778	55.12	0.0237293934189741	-0.00432656719097832
5	C	26	50	20120601	20	2780	55.16	0.0242694745073766	-0.00543461058816545
5	C	26	50	20120601	20	2782	55.2	0.0241990749562416	-0.00557204386215687
5	C	26	50	20120601	20	2784	55.24	0.0241865450240790	-0.00650480255935567
5	C	26	50	20120601	20	2786	55.28	0.0248438149193275	-0.00822765408958107
5	C	26	50	20120601	20	2788	55.32	0.0248434825791404	-0.00851054629953037
5	C	26	50	20120601	20	2790	55.36	0.0247678150824856	-0.0104296411747385
5	C	26	50	20120601	20	2792	55.4	0.0246266341425539	-0.0109375276913936
5	C	26	50	20120601	20	2794	55.44	0.0245227601563976	-0.0122263712214623
5	C	26	50	20120601	20	2796	55.48	0.0241036367539849	-0.0136449193484041
5	C	26	50	20120601	20	2798	55.52	0.0237488388554567	-0.0140052326798255
5	C	26	50	20120601	20	2800	55.56	0.0230071262683989	-0.0133798250161372
5	C	26	50	20120601	20	2802	55.6	0.0232157298399168	-0.0123939696707391
5	C	26	50	20120601	20	2804	55.64	0.0231637645625674	-0.0134535621112794
5	C	26	50	20120601	20	2806	55.68	0.0228145033101359	-0.0144141878867247
5	C	26	50	20120601	20	2808	55.72	0.0227100282832156	-0.0140014850138852
5	C	26	50	20120601	20	2810	55.76	0.0224144823974169	-0.0157443370594164
5	C	26	50	20120601	20	2812	55.8	0.0219504676138938	-0.0161145894837541
5	C	26	50	20120601	20	2814	55.84	0.0214629818349828	-0.0177122329091281
5	C	26	50	20120601	20	2816	55.88	0.0205849885579869	-0.0184950496133763
5	C	26	50	20120601	20	2818	55.92	0.0198903127140136	-0.0183658046359110
5	C	26	50	20120601	20	2820	55.96	0.0190713274979077	-0.0193202715112923
5	C	26	50	20120601	20	2822	56	0.0183630044930575	-0.0204453632529738
5	C	26	50	20120601	20	2824	56.04	0.0173700427245085	-0.0218606091912474
5	C	26	50	20120601	20	2826	56.08	0.0169146871706278	-0.0216122520764912
5	C	26	50	20120601	20	2828	56.12	0.0160196384780696	-0.0236144885670313
5	C	26	50	20120601	20	2830	56.16	0.0150254322015857	-0.0238921128314608
5	C	26	50	20120601	20	2832	56.2	0.0147408217221582	-0.0231104062848589
5	C	26	50	20120601	20	2834	56.24	0.0149047997847153	-0.0233986937195488
5	C	26	50	20120601	20	2836	56.28	0.0147965417365157	-0.0228261493588220
5	C	26	50	20120601	20	2838	56.32	0.0144624337824050	-0.0218433416436509
5	C	26	50	20120601	20	2840	56.36	0.0143696684437811	-0.0217695126246271
5	C	26	50	20120601	20	2842	56.4	0.0144715554598823	-0.0224153203189527
5	C	26	50	20120601	20	2844	56.44	0.0140992637395876	-0.0214797473367647
5	C	26	50	20120601	20	2846	56.48	0.0139707329399713	-0.0208212682889203
5	C	26	50	20120601	20	2848	56.52	0.0134486760034213	-0.0204810792164915
5	C	26	50	20120601	20	2850	56.56	0.0128016874407712	-0.0197323804144355
5	C	26	50	20120601	20	2852	56.6	0.012419906347473	-0.0186645926063014
5	C	26	50	20120601	20	2854	56.64	0.0118052325647231	-0.0178963069464066
5	C	26	50	20120601	20	2856	56.68	0.0116859719350082	-0.0182511755556128
5	C	26	50	20120601	20	2858	56.72	0.0111204137892796	-0.0185304968763172
5	C	26	50	20120601	20	2860	56.76	0.0104942141659964	-0.0166907323108904
5	C	26	50	20120601	20	2862	56.8	0.0103679248948765	-0.0161189657676230
5	C	26	50	20120601	20	2864	56.84	0.00909574787164035	-0.0149708577002138
5	C	26	50	20120601	20	2866	56.88	0.00846336106402178	-0.0147937486647300
5	C	26	50	20120601	20	2868	56.92	0.0081649902866323	-0.0149103929993546
5	C	26	50	20120601	20	2870	56.96	0.00675530927872662	-0.0144898836676507
5	C	26	50	20120601	20	2872	57	0.00632006384170286	-0.0143581567453834
5	C	26	50	20120601	20	2874	57.04	0.00545549145141388	-0.0139861549388691
5	C	26	50	20120601	20	2876	57.08	0.00493598717034394	-0.0135731409390458
5	C	26	50	20120601	20	2878	57.12	0.00427314527365967	-0.0133880203837311
5	C	26	50	20120601	20	2880	57.16	0.00369707952116261	-0.0137228495867586
5	C	26	50	20120601	20	2882	57.2	0.00254859668715942	-0.0139536492401379
5	C	26	50	20120601	20	2884	57.24	0.00218341139001563	-0.0132541438568491
5	C	26	50	20120601	20	2886	57.28	0.00188966509097511	-0.0136568977372773
5	C	26	50	20120601	20	2888	57.32	0.00190063938821913	-0.0140938331595081
5	C	26	50	20120601	20	2890	57.36	0.00156520914442766	-0.0146835814282212
5	C	26	50	20120601	20	2892	57.4	0.00113016876837045	-0.0146728051208758
5	C	26	50	20120601	20	2894	57.44	0.00041497975667494	-0.0138065781007188
5	C	26	50	20120601	20	2896	57.48	0.000130722830637951	-0.0137122500561086
5	C	26	50	20120601	20	2898	57.52	-0.00050555306427714	-0.0138351240014754
5	C	26	50	20120601	20	2900	57.56	-0.00133337711514785	-0.0137247304907966
5	C	26	50	20120601	20	2902	57.6	-0.00230848443747192	-0.0137992524744658
5	C	26	50	20120601	20	2904	57.64	-0.00347669555067024	-0.0145320272318095
5	C	26	50	20120601	20	2906	57.68	-0.00390738722002314	-0.0136830111907065
5	C	26	50	20120601	20	2908	57.72	-0.00372593654890284	-0.0135973169198946
5	C	26	50	20120601	20	2910	57.76	-0.00302510887593324	-0.0130352518816650
5	C	26	50	20120601	20	2912	57.8	-0.00253654758760801	-0.0118270397378550
5	C	26	50	20120601	20	2914	57.84	-0.00304964548124041	-0.0115474285033704
5	C	26	50	20120601	20	2916	57.88	-0.00329662939462754	-0.0113992981179932
5	C	26	50	20120601	20	2918	57.92	-0.00388192218351224	-0.0113184553068069
5	C	26	50	20120601	20	2920	57.96	-0.00381267804485774	-0.0106762086022315
5	C	26	50	20120601	20	2922	58	-0.00463337375226734	-0.00993937575907059
5	C	26	50	20120601	20	2924	58.04	-0.00515456801854434	-0.00894258147176753
5	C	26	50	20120601	20	2926	58.08	-0.00533682479139514	-0.00850817042074558
5	C	26	50	20120601	20	2928	58.12	-0.00591815141834424	-0.00716486552638987
5	C	26	50	20120601	20	2930	58.16	-0.00642545103637094	-0.0050958498714346
5	C	26	50	20120601	20	2932	58.2	-0.00708742319171434	-0.00500719989427724
5	C	26	50	20120601	20	2934	58.24	-0.00751632588091084	-0.00433915369168344
5	C	26	50	20120601	20	2936	58.28	-0.00805855657392814	-0.00325018803545272
5	C	26	50	20120601	20	2938	58.32	-0.00881943175475614	-0.00238763089949012
5	C	26	50	20120601	20	2940	58.36	-0.00941804714250514	-0.00174998321741952
5	C	26	50	20120601	20	2942	58.4	-0.00967939380883174	-0.00103283551994013
5	C	26	50	20120601	20	2944	58.44	-0.00961554206649054	-7.68978624540347e-05
5	C	26	50	20120601	20	2946	58.48	-0.00961441069564074	-0.000222420438022227
5	C	26	50	20120601	20	2948	58.52	-0.00950325350963814	0.000256149431484828
5	C	26	50	20120601	20	2950	58.56	-0.00973850793573894	0.00113699234880891
5	C	26	50	20120601	20	2952	58.6	-0.00942784057142464	0.00194221019588509
5	C	26	50	20120601	20	2954	58.64	-0.00867361219433984	0.00196543158257926
5	C	26	50	20120601	20	2956	58.68	-0.00852417224720384	0.00273556986224077
5	C	26	50	20120601	20	2958	58.72	-0.00770085953759704	0.00324266441930089
5	C	26	50	20120601	20	2960	58.76	-0.00679924889410954	0.0042666045359337
5	C	26	50	20120601	20	2962	58.8	-0.00640157204037024	0.00422389528635003
5	C	26	50	20120601	20	2964	58.84	-0.00595325219896234	0.00552130895060673
5	C	26	50	20120601	20	2966	58.88	-0.00585722709807724	0.00606083142465207
5	C	26	50	20120601	20	2968	58.92	-0.00548403735217044	0.00753003668139804
5	C	26	50	20120601	20	2970	58.96	-0.00551648648235904	0.00864861596962485
5	C	26	50	20120601	20	2972	59	-0.00566244604991804	0.0108376644149001
5	C	26	50	20120601	20	2974	59.04	-0.00580373588429404	0.0115805408997198
5	C	26	50	20120601	20	2976	59.08	-0.00582170912445824	0.0114070041676945
5	C	26	50	20120601	20	2978	59.12	-0.00607194643614554	0.0125350593938961
5	C	26	50	20120601	20	2980	59.16	-0.00591709782924024	0.0136790089663250
5	C	26	50	20120601	20	2982	59.2	-0.00588180612979124	0.0142386910547020
5	C	26	50	20120601	20	2984	59.24	-0.00509198199734154	0.0146779316450394
5	C	26	50	20120601	20	2986	59.28	-0.00496251074570624	0.0161444003985423
5	C	26	50	20120601	20	2988	59.32	-0.00460134888614744	0.0158233456356122
5	C	26	50	20120601	20	2990	59.36	-0.00408047281792194	0.0166786832113389
5	C	26	50	20120601	20	2992	59.4	-0.00388695890511464	0.0179693440058354
5	C	26	50	20120601	20	2994	59.44	-0.00384278594449394	0.0184850157681512
5	C	26	50	20120601	20	2996	59.48	-0.00327108304083674	0.0199735533242948
5	C	26	50	20120601	20	2998	59.52	-0.00295876811772231	0.0203743980164138
5	C	26	50	20120601	20	3000	59.56	-0.00281066460240279	0.0213072486374942
5	C	26	50	20120601	20	3002	59.6	-0.00257120289095397	0.0229879353903574
5	C	26	50	20120601	20	3004	59.64	-0.00231367460124582	0.0238651720630975
5	C	26	50	20120601	20	3006	59.68	-0.00218604182724165	0.0246060078377466
5	C	26	50	20120601	20	3008	59.72	-0.00210571449689886	0.0258722946614955
5	C	26	50	20120601	20	3010	59.76	-0.001455034836851	0.0272234342989867
5	C	26	50	20120601	20	3012	59.8	-0.00127733890273882	0.0276213232847604
5	C	26	50	20120601	20	3014	59.84	-0.00029177347112101	0.0275316621449059
5	C	26	50	20120601	20	3016	59.88	0.000207656048431050	0.0282476077608574
5	C	26	50	20120601	20	3018	59.92	0.000655325351600251	0.0283567143371945
5	C	26	50	20120601	20	3020	59.96	0.00091462140826136	0.0288929134093682
5	C	26	50	20120601	20	3022	60	0.00152407674296605	0.0284810237093270
5	C	26	50	20120601	20	3024	60.04	0.0024434569798648	0.0283595427643192
5	C	26	50	20120601	20	3026	60.08	0.00348021694244052	0.0289867464792316
5	C	26	50	20120601	20	3028	60.12	0.00421716362979313	0.0287345922010605
5	C	26	50	20120601	20	3030	60.16	0.00554362524062097	0.0296155765397408
5	C	26	50	20120601	20	3032	60.2	0.0067001690919297	0.0298559928453443
5	C	26	50	20120601	20	3034	60.24	0.00772540321397207	0.0295727965794790
5	C	26	50	20120601	20	3036	60.28	0.00841447877223836	0.0304755598070200
5	C	26	50	20120601	20	3038	60.32	0.00892083793824605	0.0303677260228890
5	C	26	50	20120601	20	3040	60.36	0.0098516025943219	0.0295837567345874
5	C	26	50	20120601	20	3042	60.4	0.0109449310993925	0.0297330976867740
5	C	26	50	20120601	20	3044	60.44	0.0118018030968344	0.0296790747286914
5	C	26	50	20120601	20	3046	60.48	0.0134286436683103	0.0294125661828622
5	C	26	50	20120601	20	3048	60.52	0.0148624440885223	0.0291289456529282
5	C	26	50	20120601	20	3050	60.56	0.0157630859957195	0.0292995705192287
5	C	26	50	20120601	20	3052	60.6	0.0167172558862527	0.0290099395816545
5	C	26	50	20120601	20	3054	60.64	0.0175965431686582	0.0296854386897221
5	C	26	50	20120601	20	3056	60.68	0.0190823159372874	0.0293833626727993
5	C	26	50	20120601	20	3058	60.72	0.0199433598647382	0.0290591542136251
5	C	26	50	20120601	20	3060	60.76	0.0215839183077691	0.0291601997726567
5	C	26	50	20120601	20	3062	60.8	0.0231312942191753	0.0289295981091761
5	C	26	50	20120601	20	3064	60.84	0.0244683553606531	0.0283385346218501
5	C	26	50	20120601	20	3066	60.88	0.0255780321745048	0.0278366867971064
5	C	26	50	20120601	20	3068	60.92	0.0267905011011375	0.0272364309216249
5	C	26	50	20120601	20	3070	60.96	0.0272531681391357	0.0265923202835743
5	C	26	50	20120601	20	3072	61	0.0281917463251437	0.0257697076096809
5	C	26	50	20120601	20	3074	61.04	0.0287327042259548	0.0248208905174814
5	C	26	50	20120601	20	3076	61.08	0.0297098197315375	0.0241399113318597
5	C	26	50	20120601	20	3078	61.12	0.0299533250331145	0.0226780610462982
5	C	26	50	20120601	20	3080	61.16	0.0304844877372393	0.0224144675481745
5	C	26	50	20120601	20	3082	61.2	0.0312212251209846	0.0207463291122501
5	C	26	50	20120601	20	3084	61.24	0.0319322775580102	0.0201089572018242
5	C	26	50	20120601	20	3086	61.28	0.0329572854058826	0.0181811154157328
5	C	26	50	20120601	20	3088	61.32	0.0338674803256937	0.0176528995791187
5	C	26	50	20120601	20	3090	61.36	0.0346386509812558	0.0167997045369390
5	C	26	50	20120601	20	3092	61.4	0.0357794051381406	0.0169468746713074
5	C	26	50	20120601	20	3094	61.44	0.0365879110317493	0.0161484096939915
5	C	26	50	20120601	20	3096	61.48	0.0372339591423804	0.0155959825211896
5	C	26	50	20120601	20	3098	61.52	0.0377086399245909	0.0146205287165428
5	C	26	50	20120601	20	3100	61.56	0.0382011397976874	0.0128702273010716
5	C	26	50	20120601	20	3102	61.6	0.0389579561855913	0.0124171839863654
5	C	26	50	20120601	20	3104	61.64	0.0395976049798527	0.0111616451856905
5	C	26	50	20120601	20	3106	61.68	0.0396337381363713	0.0107076119214907
5	C	26	50	20120601	20	3108	61.72	0.0397745938071837	0.0110385378950860
5	C	26	50	20120601	20	3110	61.76	0.0397590374579976	0.0105654834584722
5	C	26	50	20120601	20	3112	61.8	0.0400179092505900	0.00968492338386065
5	C	26	50	20120601	20	3114	61.84	0.040560825837185	0.00958295858601355
5	C	26	50	20120601	20	3116	61.88	0.0408149600143434	0.00801106021143581
5	C	26	50	20120601	20	3118	61.92	0.0415760190429345	0.00740811025911804
5	C	26	50	20120601	20	3120	61.96	0.0417513815246688	0.00612075165328981
5	C	26	50	20120601	20	3122	62	0.0417554827439997	0.00648971997171295
5	C	26	50	20120601	20	3124	62.04	0.0420538818056604	0.0051279737325039
5	C	26	50	20120601	20	3126	62.08	0.0417541392411154	0.004239494061943
5	C	26	50	20120601	20	3128	62.12	0.0414773069362809	0.00398033942663813
5	C	26	50	20120601	20	3130	62.16	0.0416045861568944	0.00417677369045175
5	C	26	50	20120601	20	3132	62.2	0.0416661751575358	0.00430652778479948
5	C	26	50	20120601	20	3134	62.24	0.0413339056810562	0.002942730935925
5	C	26	50	20120601	20	3136	62.28	0.0414640133287946	0.00242017902462813
5	C	26	50	20120601	20	3138	62.32	0.0418661449552553	0.00280505724562797
5	C	26	50	20120601	20	3140	62.36	0.0419257540569094	0.00201741100206428
5	C	26	50	20120601	20	3142	62.4	0.0418651550057617	0.00248120233984453
5	C	26	50	20120601	20	3144	62.44	0.0416010506229885	0.00219135927023617
5	C	26	50	20120601	20	3146	62.48	0.0415092681627905	0.00091884990681285
5	C	26	50	20120601	20	3148	62.52	0.0409055403930134	0.00055214433008951
5	C	26	50	20120601	20	3150	62.56	0.0410166268683378	0.00112044605012914
5	C	26	50	20120601	20	3152	62.6	0.040801595696179	0.00082240054185901
5	C	26	50	20120601	20	3154	62.64	0.0408061211795786	0.00073174945251089
5	C	26	50	20120601	20	3156	62.68	0.0408049190980506	0.000471604867712364
5	C	26	50	20120601	20	3158	62.72	0.0402967214544118	-0.000175468547751446
5	C	26	50	20120601	20	3160	62.76	0.0401713514221074	-0.000968630224208393
5	C	26	50	20120601	20	3162	62.8	0.0400019286373351	-0.000848987756831631
5	C	26	50	20120601	20	3164	62.84	0.0395835335549071	-0.00173251767992422
5	C	26	50	20120601	20	3166	62.88	0.0394735077397544	-0.00338672328383203
5	C	26	50	20120601	20	3168	62.92	0.0389855333500576	-0.00318668277543436
5	C	26	50	20120601	20	3170	62.96	0.0389318639453655	-0.00443182710642575
5	C	26	50	20120601	20	3172	63	0.0390640222027693	-0.00510336641651861
5	C	26	50	20120601	20	3174	63.04	0.0387123780004852	-0.00704953641037834
5	C	26	50	20120601	20	3176	63.08	0.0385360255692573	-0.00853559202172
5	C	26	50	20120601	20	3178	63.12	0.0381507937948669	-0.00858763508081532
5	C	26	50	20120601	20	3180	63.16	0.0377072964217067	-0.0100086368682878
5	C	26	50	20120601	20	3182	63.2	0.0372822545355354	-0.0119758786442270
5	C	26	50	20120601	20	3184	63.24	0.0366303727939596	-0.0129673130621285
5	C	26	50	20120601	20	3186	63.28	0.0361650965319388	-0.0131612017415300
5	C	26	50	20120601	20	3188	63.32	0.0361283269793171	-0.0147698696687294
5	C	26	50	20120601	20	3190	63.36	0.0353956229326516	-0.0149416966165577
5	C	26	50	20120601	20	3192	63.4	0.0350692365845915	-0.0154993068820658
5	C	26	50	20120601	20	3194	63.44	0.0346872433592589	-0.0163363940317700
5	C	26	50	20120601	20	3196	63.48	0.0340776324610624	-0.0182318079008762
5	C	26	50	20120601	20	3198	63.52	0.0335480589794283	-0.0187059442108652
5	C	26	50	20120601	20	3200	63.56	0.0328123568000106	-0.0199077711804410
5	C	26	50	20120601	20	3202	63.6	0.0328048826813335	-0.0204325646202342
5	C	26	50	20120601	20	3204	63.64	0.0327350276024200	-0.0221801012481910
5	C	26	50	20120601	20	3206	63.68	0.0326117930325948	-0.0229772085804869
5	C	26	50	20120601	20	3208	63.72	0.0326520415505800	-0.0231488092541452
5	C	26	50	20120601	20	3210	63.76	0.0325826885174812	-0.0240918634260782
5	C	26	50	20120601	20	3212	63.8	0.0324538105284354	-0.0249482128716087
5	C	26	50	20120601	20	3214	63.84	0.0325181643165912	-0.0251162143717508
5	C	26	50	20120601	20	3216	63.88	0.0321071493076383	-0.0262750655124866
5	C	26	50	20120601	20	3218	63.92	0.0321993121912846	-0.0263940447137026
5	C	26	50	20120601	20	3220	63.96	0.0319389908297908	-0.0268669223736211
5	C	26	50	20120601	20	3222	64	0.0314511507903824	-0.0257487814915986
5	C	26	50	20120601	20	3224	64.04	0.0308439094070096	-0.0259152125075797
5	C	26	50	20120601	20	3226	64.08	0.0303494968100700	-0.0262353939936349
5	C	26	50	20120601	20	3228	64.12	0.0300058994829559	-0.0270445504254823
5	C	26	50	20120601	20	3230	64.16	0.0293454263939886	-0.0272178269422120
5	C	26	50	20120601	20	3232	64.2	0.0291283658253678	-0.0276690812767618
5	C	26	50	20120601	20	3234	64.24	0.0282132989398342	-0.0280119573549591
5	C	26	50	20120601	20	3236	64.28	0.0272132519613377	-0.0276076902660192
5	C	26	50	20120601	20	3238	64.32	0.0263442742958020	-0.0279900370447424
5	C	26	50	20120601	20	3240	64.36	0.0257526451230510	-0.0283176325453982
5	C	26	50	20120601	20	3242	64.4	0.0250075879209182	-0.0274528904494819
5	C	26	50	20120601	20	3244	64.44	0.0244594175309389	-0.0286227491214803
5	C	26	50	20120601	20	3246	64.48	0.0232212311306744	-0.0296619556735190
5	C	26	50	20120601	20	3248	64.52	0.0223947293694845	-0.0294303428473413
5	C	26	50	20120601	20	3250	64.56	0.0213573612950770	-0.0305627460731403
5	C	26	50	20120601	20	3252	64.6	0.0203061056434869	-0.0310261131468518
5	C	26	50	20120601	20	3254	64.64	0.0191439756486068	-0.0326424885379662
5	C	26	50	20120601	20	3256	64.68	0.0181444095027215	-0.0323336242959439
5	C	26	50	20120601	20	3258	64.72	0.0177143471584039	-0.0321981426366686
5	C	26	50	20120601	20	3260	64.76	0.0167410146741005	-0.0332583078337015
5	C	26	50	20120601	20	3262	64.8	0.0156113408804769	-0.0331748692335215
5	C	26	50	20120601	20	3264	64.84	0.0151816320895499	-0.0329232099300972
5	C	26	50	20120601	20	3266	64.88	0.0148811117075456	-0.0333183411994243
5	C	26	50	20120601	20	3268	64.92	0.0142044812286282	-0.0334766624077319
5	C	26	50	20120601	20	3270	64.96	0.0133467607030489	-0.0337455044059391
5	C	26	50	20120601	20	3272	65	0.0126566951952889	-0.0330695810338029
5	C	26	50	20120601	20	3274	65.04	0.011828390311807	-0.0330050928953586
5	C	26	50	20120601	20	3276	65.08	0.0105949132427052	-0.0337851730963636
5	C	26	50	20120601	20	3278	65.12	0.00971541382826536	-0.0334037596985916
5	C	26	50	20120601	20	3280	65.16	0.00858616429871045	-0.0329240584582347
5	C	26	50	20120601	20	3282	65.2	0.00789376533857258	-0.0333010877939633
5	C	26	50	20120601	20	3284	65.24	0.00662967054584539	-0.0345175235896385
5	C	26	50	20120601	20	3286	65.28	0.00604659029407896	-0.0346761983513368
5	C	26	50	20120601	20	3288	65.32	0.00524982237303796	-0.0344114575724606
5	C	26	50	20120601	20	3290	65.36	0.0044425892716354	-0.0352954824703000
5	C	26	50	20120601	20	3292	65.4	0.00330032897730665	-0.0345752235029834
5	C	26	50	20120601	20	3294	65.44	0.00234545197999234	-0.0361812044244143
5	C	26	50	20120601	20	3296	65.48	0.00176972563875025	-0.0359672339124272
5	C	26	50	20120601	20	3298	65.52	0.00087530627122738	-0.0372689467859135
5	C	26	50	20120601	20	3300	65.56	0.00027072997331288	-0.0366070948387229
5	C	26	50	20120601	20	3302	65.6	-0.000272469455994620	-0.0382467340429383
5	C	26	50	20120601	20	3304	65.64	-0.00077366674249964	-0.0377289904577535
5	C	26	50	20120601	20	3306	65.68	-0.0008295988888915	-0.0384501686638857
5	C	26	50	20120601	20	3308	65.72	-0.00124212498503573	-0.0380271773873799
5	C	26	50	20120601	20	3310	65.76	-0.00185794428077109	-0.0391891659609037
5	C	26	50	20120601	20	3312	65.8	-0.00251187663201242	-0.0392594523749537
5	C	26	50	20120601	20	3314	65.84	-0.00336231395774544	-0.0398051266779953
5	C	26	50	20120601	20	3316	65.88	-0.00369507840897184	-0.0399476794050825
5	C	26	50	20120601	20	3318	65.92	-0.00428940165855914	-0.0408743428418275
5	C	26	50	20120601	20	3320	65.96	-0.00562456068279564	-0.0414483721267947
5	C	26	50	20120601	20	3322	66	-0.00570743359755064	-0.0415718329707899
5	C	26	50	20120601	20	3324	66.04	-0.00578549818619364	-0.0417552564698297
5	C	26	50	20120601	20	3326	66.08	-0.00589156420337164	-0.0419354272776760
5	C	26	50	20120601	20	3328	66.12	-0.00622765205646964	-0.0424235430887291
5	C	26	50	20120601	20	3330	66.16	-0.00645908810595194	-0.0417194768667017
5	C	26	50	20120601	20	3332	66.2	-0.00664993622619424	-0.0424470190338645
5	C	26	50	20120601	20	3334	66.24	-0.00736227559756154	-0.0439257207346818
5	C	26	50	20120601	20	3336	66.28	-0.00765494709429464	-0.0449458636878996
5	C	26	50	20120601	20	3338	66.32	-0.00777734727811804	-0.0451041848962073
5	C	26	50	20120601	20	3340	66.36	-0.00774015346142764	-0.0449967046654669
5	C	26	50	20120601	20	3342	66.4	-0.00809448466948024	-0.0464880635776675
5	C	26	50	20120601	20	3344	66.44	-0.00814023447822294	-0.0473004585585727
5	C	26	50	20120601	20	3346	66.48	-0.00864553298405884	-0.0482544870277496
5	C	26	50	20120601	20	3348	66.52	-0.00882245110071174	-0.0492128995589699
5	C	26	50	20120601	20	3350	66.56	-0.00942504749963894	-0.0502503666283267
5	C	26	50	20120601	20	3352	66.6	-0.00963915943298224	-0.0508057282942707
5	C	26	50	20120601	20	3354	66.64	-0.0101656711422537	-0.0517507057966484
5	C	26	50	20120601	20	3356	66.68	-0.0107293059575375	-0.0532422061302052
5	C	26	50	20120601	20	3358	66.72	-0.0110897182839083	-0.0530024262207048
5	C	26	50	20120601	20	3360	66.76	-0.0118528279221648	-0.0554756028985829
5	C	26	50	20120601	20	3362	66.8	-0.0119443982503284	-0.0566298132975137
5	C	26	50	20120601	20	3364	66.84	-0.0125372365756752	-0.0580100857343898
5	C	26	50	20120601	20	3366	66.88	-0.0129609349589622	-0.0585968429414184
5	C	26	50	20120601	20	3368	66.92	-0.0132553742226483	-0.0594261377743940
5	C	26	50	20120601	20	3370	66.96	-0.0132268778193665	-0.0605246281589673
5	C	26	50	20120601	20	3372	67	-0.0137140036809259	-0.0613440942076844
5	C	26	50	20120601	20	3374	67.04	-0.0137712793302020	-0.061696091963359
5	C	26	50	20120601	20	3376	67.08	-0.0138298277716843	-0.0623725103102421
5	C	26	50	20120601	20	3378	67.12	-0.0137914318734658	-0.0633083661351425
5	C	26	50	20120601	20	3380	67.16	-0.0143027407869418	-0.0647732792537267
5	C	26	50	20120601	20	3382	67.2	-0.0144720221503579	-0.064947510364611
5	C	26	50	20120601	20	3384	67.24	-0.0147184488636014	-0.0656973971060594
5	C	26	50	20120601	20	3386	67.28	-0.0151817452266348	-0.0678417691306857
5	C	26	50	20120601	20	3388	67.32	-0.0153248636391470	-0.0671620980926092
5	C	26	50	20120601	20	3390	67.36	-0.0154501629607732	-0.0680908121390196
5	C	26	50	20120601	20	3392	67.4	-0.0157581786746581	-0.0693554019064936
5	C	26	50	20120601	20	3394	67.44	-0.0158406273253445	-0.0695656954632185
5	C	26	50	20120601	20	3396	67.48	-0.0155060243964870	-0.0684703870591604
5	C	26	50	20120601	20	3398	67.52	-0.0154887002803479	-0.0702693374211771
5	C	26	50	20120601	20	3400	67.56	-0.0156784877404184	-0.0708058900467416
5	C	26	50	20120601	20	3402	67.6	-0.0153232372935502	-0.0717363011494268
5	C	26	50	20120601	20	3404	67.64	-0.0154259799088567	-0.0723672525302795
5	C	26	50	20120601	20	3406	67.68	-0.0149933012694486	-0.0734001234055588
5	C	26	50	20120601	20	3408	67.72	-0.0148556982898297	-0.0741753952804517
5	C	26	50	20120601	20	3410	67.76	-0.0146927808874443	-0.0742291353958218
5	C	26	50	20120601	20	3412	67.8	-0.0145538344049412	-0.0762263584992832
5	C	26	50	20120601	20	3414	67.84	-0.0143121453071316	-0.0754660772881515
5	C	26	50	20120601	20	3416	67.88	-0.0143431165841476	-0.0757763557437362
5	C	26	50	20120601	20	3418	67.92	-0.0145919474604471	-0.0763951448879525
5	C	26	50	20120601	20	3420	67.96	-0.0148302424457070	-0.0770159846418342
5	C	26	50	20120601	20	3422	68	-0.0149965539606421	-0.0775536686382485
5	C	26	50	20120601	20	3424	68.04	-0.0155008625169843	-0.078143395693758
5	C	26	50	20120601	20	3426	68.08	-0.0159520673540595	-0.0790284812517693
5	C	26	50	20120601	20	3428	68.12	-0.0165062976491535	-0.0801455685446878
5	C	26	50	20120601	20	3430	68.16	-0.0170057978793836	-0.0807395382408845
5	C	26	50	20120601	20	3432	68.2	-0.0171301779621943	-0.0819190630625818
5	C	26	50	20120601	20	3434	68.24	-0.0175297640042429	-0.0833163767728846
5	C	26	50	20120601	20	3436	68.28	-0.0182894088192716	-0.0846958713923014
5	C	26	50	20120601	20	3438	68.32	-0.0186410530215556	-0.0860050795976683
5	C	26	50	20120601	20	3440	68.36	-0.0190760651133416	-0.0849677539496676
5	C	26	50	20120601	20	3442	68.4	-0.0191696153404926	-0.0869897257904706
5	C	26	50	20120601	20	3444	68.44	-0.0194152642362768	-0.0882233442809286
5	C	26	50	20120601	20	3446	68.48	-0.0197796363606222	-0.0888715490672422
5	C	26	50	20120601	20	3448	68.52	-0.0193652010761688	-0.0906415080512303
5	C	26	50	20120601	20	3450	68.56	-0.0192867829341352	-0.0914400437392242
5	C	26	50	20120601	20	3452	68.6	-0.0193505639657982	-0.0924282961766106
5	C	26	50	20120601	20	3454	68.64	-0.0190782571443633	-0.0951667086081118
5	C	26	50	20120601	20	3456	68.68	-0.0194999049179848	-0.0961879829321794
5	C	26	50	20120601	20	3458	68.72	-0.0196898337994115	-0.0973639015092927
5	C	26	50	20120601	20	3460	68.76	-0.0195907681393673	-0.0973123534249443
5	C	26	50	20120601	20	3462	68.8	-0.0199625648849152	-0.0995766507596598
5	C	26	50	20120601	20	3464	68.84	-0.0202929251730855	-0.100235250015657
5	C	26	50	20120601	20	3466	68.88	-0.0205394225970072	-0.101347246139751
5	C	26	50	20120601	20	3468	68.92	-0.0209004006088029	-0.102704961870307
5	C	26	50	20120601	20	3470	68.96	-0.0216891075125384	-0.102979319301407
5	C	26	50	20120601	20	3472	69	-0.0218134168846710	-0.104922590157464
5	C	26	50	20120601	20	3474	69.04	-0.0222148414043506	-0.106066901061458
5	C	26	50	20120601	20	3476	69.08	-0.0229322012338643	-0.106569866114916
5	C	26	50	20120601	20	3478	69.12	-0.0236610869039114	-0.108840244567950
5	C	26	50	20120601	20	3480	69.16	-0.0240340857309873	-0.109525926013667
5	C	26	50	20120601	20	3482	69.2	-0.0243742040927381	-0.109888813213772
5	C	26	50	20120601	20	3484	69.24	-0.0250299042109323	-0.111420901476569
5	C	26	50	20120601	20	3486	69.28	-0.0253430818043199	-0.110677802960220
5	C	26	50	20120601	20	3488	69.32	-0.0258379858404723	-0.111386394665647
5	C	26	50	20120601	20	3490	69.36	-0.0265040097176719	-0.112120442215196
5	C	26	50	20120601	20	3492	69.4	-0.0268335214777049	-0.113537484204694
5	C	26	50	20120601	20	3494	69.44	-0.0282026216274383	-0.113777759088941
5	C	26	50	20120601	20	3496	69.48	-0.0289815704575934	-0.114125938467998
5	C	26	50	20120601	20	3498	69.52	-0.0297729643670973	-0.115061299318151
5	C	26	50	20120601	20	3500	69.56	-0.0304052592508344	-0.116271724706186
5	C	26	50	20120601	20	3502	69.6	-0.0306592520066366	-0.116669684402638
5	C	26	50	20120601	20	3504	69.64	-0.0316687883581366	-0.116722222436480
5	C	26	50	20120601	20	3506	69.68	-0.0321291855833672	-0.117268745267659
5	C	26	50	20120601	20	3508	69.72	-0.0328229987570674	-0.117140617518908
5	C	26	50	20120601	20	3510	69.76	-0.0340816488275795	-0.117413560736446
5	C	26	50	20120601	20	3512	69.8	-0.0344310302881637	-0.117806641396108
5	C	26	50	20120601	20	3514	69.84	-0.0355027920364082	-0.118669523801190
5	C	26	50	20120601	20	3516	69.88	-0.0366801248270838	-0.118398701903996
5	C	26	50	20120601	20	3518	69.92	-0.0372807413270236	-0.119234926383427
5	C	26	50	20120601	20	3520	69.96	-0.0377272792593429	-0.118880312332662
5	C	26	50	20120601	20	3522	70	-0.0388371540630934	-0.120095404625453
5	C	26	50	20120601	20	3524	70.04	-0.0390774996580187	-0.120877535436123
5	C	26	50	20120601	20	3526	70.08	-0.0406029411170724	-0.122534074492409
5	C	26	50	20120601	20	3528	70.12	-0.0410168107161009	-0.122104648544194
5	C	26	50	20120601	20	3530	70.16	-0.0423886685822809	-0.124268324583947
5	C	26	50	20120601	20	3532	70.2	-0.0431214433396245	-0.124788543042866
5	C	26	50	20120601	20	3534	70.24	-0.0445776590448001	-0.125798715790469
5	C	26	50	20120601	20	3536	70.28	-0.0450595523161787	-0.126241718188882
5	C	26	50	20120601	20	3538	70.32	-0.0455649215326928	-0.124950046231689
5	C	26	50	20120601	20	3540	70.36	-0.0468674829343165	-0.127057153728947
5	C	26	50	20120601	20	3542	70.4	-0.0474095509927741	-0.126530642019675
5	C	26	50	20120601	20	3544	70.44	-0.0479934797726779	-0.127536289283879
5	C	26	50	20120601	20	3546	70.48	-0.0484176731307118	-0.128366503355670
5	C	26	50	20120601	20	3548	70.52	-0.0487451342810793	-0.129386787730244
5	C	26	50	20120601	20	3550	70.56	-0.0496005920649588	-0.130379707072386
5	C	26	50	20120601	20	3552	70.6	-0.0497983698316566	-0.132023235363898
5	C	26	50	20120601	20	3554	70.64	-0.0503188004226099	-0.131217133633345
5	C	26	50	20120601	20	3556	70.68	-0.0506649291920007	-0.132477551470810
5	C	26	50	20120601	20	3558	70.72	-0.050827775883708	-0.133163232916527
5	C	26	50	20120601	20	3560	70.76	-0.0506758893471091	-0.133114301127269
5	C	26	50	20120601	20	3562	70.8	-0.0506736266054093	-0.134546333780528
5	C	26	50	20120601	20	3564	70.84	-0.0505373671286747	-0.133883562594522
5	C	26	50	20120601	20	3566	70.88	-0.05089572884538	-0.135571567902570
5	C	26	50	20120601	20	3568	70.92	-0.0509670052089236	-0.134954405103951
5	C	26	50	20120601	20	3570	70.96	-0.0511916530333066	-0.135193619328026
5	C	26	50	20120601	20	3572	71	-0.0515150836750213	-0.136086412349952
5	C	26	50	20120601	20	3574	71.04	-0.0518615659978027	-0.137166871511605
5	C	26	50	20120601	20	3576	71.08	-0.0525089222559790	-0.137397741875662
5	C	26	50	20120601	20	3578	71.12	-0.0531285599283328	-0.138835784936562
5	C	26	50	20120601	20	3580	71.16	-0.0530714964110910	-0.139591469953616
5	C	26	50	20120601	20	3582	71.2	-0.0540432025497976	-0.141018270016694
5	C	26	50	20120601	20	3584	71.24	-0.0539611074525018	-0.140346589285245
5	C	26	50	20120601	20	3586	71.28	-0.0547698254781449	-0.141640806826851
5	C	26	50	20120601	20	3588	71.32	-0.0550255860009	-0.141820624081306
5	C	26	50	20120601	20	3590	71.36	-0.0555557746654337	-0.141825008143350
5	C	26	50	20120601	20	3592	71.4	-0.0556105047302976	-0.143423493732900
5	C	26	50	20120601	20	3594	71.44	-0.0565537144657223	-0.143808230532543
5	C	26	50	20120601	20	3596	71.48	-0.0561746345203282	-0.143511316395123
5	C	26	50	20120601	20	3598	71.52	-0.0563970196030114	-0.143252161759818
5	C	26	50	20120601	20	3600	71.56	-0.0563623006600551	-0.142374712955044
5	C	26	50	20120601	20	3602	71.6	-0.0564050099096388	-0.141730962941452
5	C	26	50	20120601	20	3604	71.64	-0.0567935650859008	-0.143981330272578
5	C	26	50	20120601	20	3606	71.68	-0.0563495020273156	-0.142902285324487
5	C	26	50	20120601	20	3608	71.72	-0.0566289506272405	-0.142361207215523
5	C	26	50	20120601	20	3610	71.76	-0.0568749530764154	-0.143042928863265
5	C	26	50	20120601	20	3612	71.8	-0.0566201825031538	-0.142464727648289
5	C	26	50	20120601	20	3614	71.84	-0.056834223725819	-0.142686264202835
5	C	26	50	20120601	20	3616	71.88	-0.0575701804636779	-0.141957378532788
5	C	26	50	20120601	20	3618	71.92	-0.05878824260495	-0.141559560257692
5	C	26	50	20120601	20	3620	71.96	-0.0595353009192735	-0.142267727699050
5	C	26	50	20120601	20	3622	72	-0.0596466702373104	-0.141733508525864
5	C	26	50	20120601	20	3624	72.04	-0.0603635350920773	-0.141691223540349
5	C	26	50	20120601	20	3626	72.08	-0.0602473574479283	-0.141012613162444
5	C	26	50	20120601	20	3628	72.12	-0.0602545699370965	-0.140981359042716
5	C	26	50	20120601	20	3630	72.16	-0.0599834651971895	-0.140988005846459
5	C	26	50	20120601	20	3632	72.2	-0.0599216640645138	-0.141788026458694
5	C	26	50	20120601	20	3634	72.24	-0.0602239522134711	-0.140645695453687
5	C	26	50	20120601	20	3636	72.28	-0.0594064660637413	-0.141160539901069
5	C	26	50	20120601	20	3638	72.32	-0.059844306582652	-0.140700071965160
5	C	26	50	20120601	20	3640	72.36	-0.0596287804357463	-0.139285009874649
5	C	26	50	20120601	20	3642	72.4	-0.059425982210902	-0.139490636526618
5	C	26	50	20120601	20	3644	72.44	-0.0594429527736505	-0.138664735806193
5	C	26	50	20120601	20	3646	72.48	-0.059194687582776	-0.139512627547513
5	C	26	50	20120601	20	3648	72.52	-0.0586169813425465	-0.139164023904388
5	C	26	50	20120601	20	3650	72.56	-0.0582700040450183	-0.137925667798496
5	C	26	50	20120601	20	3652	72.6	-0.0579127736991628	-0.137612560915787
5	C	26	50	20120601	20	3654	72.64	-0.0573870398073507	-0.137306737232924
5	C	26	50	20120601	20	3656	72.68	-0.0569529469543802	-0.137221813708503
5	C	26	50	20120601	20	3658	72.72	-0.056474306374195	-0.137147496785801
5	C	26	50	20120601	20	3660	72.76	-0.0562908121644771	-0.138469432913229
5	C	26	50	20120601	20	3662	72.8	-0.055224000163701	-0.137663826157423
5	C	26	50	20120601	20	3664	72.84	-0.054955794561597	-0.137295635656459
5	C	26	50	20120601	20	3666	72.88	-0.0539997154827546	-0.136884170220487
5	C	26	50	20120601	20	3668	72.92	-0.0529974623311008	-0.134693129148302
5	C	26	50	20120601	20	3670	72.96	-0.0527528033848102	-0.134150071140351
5	C	26	50	20120601	20	3672	73	-0.0517396607887262	-0.134040328167911
5	C	26	50	20120601	20	3674	73.04	-0.0509291749961302	-0.132325028538108
5	C	26	50	20120601	20	3676	73.08	-0.0506976682359697	-0.131954080320698
5	C	26	50	20120601	20	3678	73.12	-0.0500325635975856	-0.131685804007916
5	C	26	50	20120601	20	3680	73.16	-0.0501885513535153	-0.130585121592321
5	C	26	50	20120601	20	3682	73.2	-0.0495414072273734	-0.130597283828957
5	C	26	50	20120601	20	3684	73.24	-0.0497732675409245	-0.129832265002391
5	C	26	50	20120601	20	3686	73.28	-0.0495139714842634	-0.128096105722544
5	C	26	50	20120601	20	3688	73.32	-0.0495527916465505	-0.128508419686654
5	C	26	50	20120601	20	3690	73.36	-0.0488644231950654	-0.126135015775601
5	C	26	50	20120601	20	3692	73.4	-0.0488215725241255	-0.125817241988136
5	C	26	50	20120601	20	3694	73.44	-0.0483804793140213	-0.125128378561904
5	C	26	50	20120601	20	3696	73.48	-0.0479399517893421	-0.123576279177200
5	C	26	50	20120601	20	3698	73.52	-0.0473442143261925	-0.121815936845436
5	C	26	50	20120601	20	3700	73.56	-0.0468295113001668	-0.121103102499322
5	C	26	50	20120601	20	3702	73.6	-0.0466123588076644	-0.119968266826195
5	C	26	50	20120601	20	3704	73.64	-0.045955385897264	-0.117771356767727
5	C	26	50	20120601	20	3706	73.68	-0.0458619063807911	-0.117002166011152
5	C	26	50	20120601	20	3708	73.72	-0.0455713562044016	-0.114996033362248
5	C	26	50	20120601	20	3710	73.76	-0.0452223282972079	-0.114096310693866
5	C	26	50	20120601	20	3712	73.8	-0.0448380864723111	-0.113402921784234
5	C	26	50	20120601	20	3714	73.84	-0.0444513697736802	-0.111772969942921
5	C	26	50	20120601	20	3716	73.88	-0.0439662238111081	-0.109103005447839
5	C	26	50	20120601	20	3718	73.92	-0.0433752946740705	-0.108725198294651
5	C	26	50	20120601	20	3720	73.96	-0.043439358548446	-0.107512793007629
5	C	26	50	20120601	20	3722	74	-0.0432582685017841	-0.105375987025561
5	C	26	50	20120601	20	3724	74.04	-0.0430384997141913	-0.104000522914797
5	C	26	50	20120601	20	3726	74.08	-0.0432942602369465	-0.104526822492034
5	C	26	50	20120601	20	3728	74.12	-0.0434008919395494	-0.103170026000293
5	C	26	50	20120601	20	3730	74.16	-0.0433232516149752	-0.101598693311141
5	C	26	50	20120601	20	3732	74.2	-0.0437315350704323	-0.101683970388952
5	C	26	50	20120601	20	3734	74.24	-0.0438443186020315	-0.0998812016503169
5	C	26	50	20120601	20	3736	74.28	-0.0438197112860462	-0.0996031672639543
5	C	26	50	20120601	20	3738	74.32	-0.0441915080315941	-0.0984959794659724
5	C	26	50	20120601	20	3740	74.36	-0.0440105594062885	-0.098593489491098
5	C	26	50	20120601	20	3742	74.4	-0.0440661379992898	-0.0974786649398793
5	C	26	50	20120601	20	3744	74.44	-0.0436583495185794	-0.0970860085442864
5	C	26	50	20120601	20	3746	74.48	-0.0436514198721238	-0.0969501026209423
5	C	26	50	20120601	20	3748	74.52	-0.0426327618431465	-0.096104827174712
5	C	26	50	20120601	20	3750	74.56	-0.0420120635106209	-0.095578598308153
5	C	26	50	20120601	20	3752	74.6	-0.0420553384456296	-0.0951718704876144
5	C	26	50	20120601	20	3754	74.64	-0.0417531917180285	-0.0951034932618737
5	C	26	50	20120601	20	3756	74.68	-0.0410500447348166	-0.0934297715108052
5	C	26	50	20120601	20	3758	74.72	-0.0409913548719782	-0.092632296482983
5	C	26	50	20120601	20	3760	74.76	-0.0407054008896663	-0.0913562515856537
5	C	26	50	20120601	20	3762	74.8	-0.0403546052155197	-0.0908397100819969
5	C	26	50	20120601	20	3764	74.84	-0.0398819750429746	-0.0880675686570331
5	C	26	50	20120601	20	3766	74.88	-0.0396025264430497	-0.087761108578067
5	C	26	50	20120601	20	3768	74.92	-0.0390429928470968	-0.0851668045085716
5	C	26	50	20120601	20	3770	74.96	-0.0383513009937401	-0.0853254792702699
5	C	26	50	20120601	20	3772	75	-0.0380806205179019	-0.0831606011489892
5	C	26	50	20120601	20	3774	75.04	-0.0374061820700061	-0.0818892231564157
5	C	26	50	20120601	20	3776	75.08	-0.0370034847581204	-0.0804767773609956
5	C	26	50	20120601	20	3778	75.12	-0.0370111215113572	-0.0797251228525943
5	C	26	50	20120601	20	3780	75.16	-0.0362737505599359	-0.0774176920042264
5	C	26	50	20120601	20	3782	75.2	-0.0362038884099546	-0.0771143431950974
5	C	26	50	20120601	20	3784	75.24	-0.0357104692980427	-0.0765738307715583
5	C	26	50	20120601	20	3786	75.28	-0.0353065699046289	-0.0749749209179393
5	C	26	50	20120601	20	3788	75.32	-0.0352607493852080	-0.074368081878325
5	C	26	50	20120601	20	3790	75.36	-0.0347194591442097	-0.0721843240059866
5	C	26	50	20120601	20	3792	75.4	-0.0344945284771143	-0.072410386043932
5	C	26	50	20120601	20	3794	75.44	-0.0346877807604126	-0.0699904545066772
5	C	26	50	20120601	20	3796	75.48	-0.0341218124927509	-0.0698459218806027
5	C	26	50	20120601	20	3798	75.52	-0.0342155748519362	-0.0685246221492775
5	C	26	50	20120601	20	3800	75.56	-0.0338432831316415	-0.066443960445636
5	C	26	50	20120601	20	3802	75.6	-0.0338521926770844	-0.0656915988304536
5	C	26	50	20120601	20	3804	75.64	-0.0339358434092988	-0.0642019369745278
5	C	26	50	20120601	20	3806	75.68	-0.0339521068652661	-0.0625193056780163
5	C	26	50	20120601	20	3808	75.72	-0.0336934472047080	-0.0609483972529324
5	C	26	50	20120601	20	3810	75.76	-0.0339680874785209	-0.0597860551260179
5	C	26	50	20120601	20	3812	75.8	-0.0338253226193993	-0.0590340470642261
5	C	26	50	20120601	20	3814	75.84	-0.0335421970642122	-0.0576179950242219
5	C	26	50	20120601	20	3816	75.88	-0.0336580211549706	-0.0559035439225570
5	C	26	50	20120601	20	3818	75.92	-0.0337198929983244	-0.055925676364808
5	C	26	50	20120601	20	3820	75.96	-0.0331952197666840	-0.0539232913818440
5	C	26	50	20120601	20	3822	76	-0.0330659535760153	-0.0518260197399125
5	C	26	50	20120601	20	3824	76.04	-0.0324746496723837	-0.0513196110764302
5	C	26	50	20120601	20	3826	76.08	-0.0321812639978015	-0.049372741046857
5	C	26	50	20120601	20	3828	76.12	-0.0319689763999537	-0.0483596125929086
5	C	26	50	20120601	20	3830	76.16	-0.0319913775427817	-0.0468740660984494
5	C	26	50	20120601	20	3832	76.2	-0.0317281075460103	-0.0452215009822740
5	C	26	50	20120601	20	3834	76.24	-0.0312155258403282	-0.0446765337860135
5	C	26	50	20120601	20	3836	76.28	-0.0309316507519531	-0.0438693431110178
5	C	26	50	20120601	20	3838	76.32	-0.0302383396240675	-0.0421982305839718
5	C	26	50	20120601	20	3840	76.36	-0.0296595302972594	-0.0395803515743917
5	C	26	50	20120601	20	3842	76.4	-0.0289172449537088	-0.0383611227069308
5	C	26	50	20120601	20	3844	76.44	-0.0279704572579713	-0.0366875140929473
5	C	26	50	20120601	20	3846	76.48	-0.0276501697058989	-0.0356473281980167
5	C	26	50	20120601	20	3848	76.52	-0.0271466375528024	-0.0345516676547817
5	C	26	50	20120601	20	3850	76.56	-0.0267314845549661	-0.0337490413540586
5	C	26	50	20120601	20	3852	76.6	-0.0260209044652703	-0.0318929652494034
5	C	26	50	20120601	20	3854	76.64	-0.0257644113798899	-0.0297953584388576
5	C	26	50	20120601	20	3856	76.68	-0.0250833968389291	-0.0292696245470454
5	C	26	50	20120601	20	3858	76.72	-0.0251942711822192	-0.0280022063524466
5	C	26	50	20120601	20	3860	76.76	-0.0250979137411469	-0.0263566769487440
5	C	26	50	20120601	20	3862	76.8	-0.0248886242760513	-0.0243875118423601
5	C	26	50	20120601	20	3864	76.84	-0.0252619130169075	-0.0231951106061773
5	C	26	50	20120601	20	3866	76.88	-0.0255020394087306	-0.0221357302976714
5	C	26	50	20120601	20	3868	76.92	-0.0257693611273582	-0.0199910400749936
5	C	26	50	20120601	20	3870	76.96	-0.0253464688458017	-0.0198925118161031
5	C	26	50	20120601	20	3872	77	-0.0249207127817815	-0.0193710276360457
5	C	26	50	20120601	20	3874	77.04	-0.0247571024147506	-0.0173085244345452
5	C	26	50	20120601	20	3876	77.08	-0.0244751082304134	-0.0159948614564569
5	C	26	50	20120601	20	3878	77.12	-0.0241936090208230	-0.0155057556959102
5	C	26	50	20120601	20	3880	77.16	-0.0242986143778292	-0.0146523485216961
5	C	26	50	20120601	20	3882	77.2	-0.0245584054092371	-0.0138196595761709
5	C	26	50	20120601	20	3884	77.24	-0.0248038421729870	-0.0140409132880040
5	C	26	50	20120601	20	3886	77.28	-0.0253456273887321	-0.0132003047465296
5	C	26	50	20120601	20	3888	77.32	-0.0255431930233957	-0.0130990470554637
5	C	26	50	20120601	20	3890	77.36	-0.0258355816774163	-0.0119018445642367
5	C	26	50	20120601	20	3892	77.4	-0.0262656440217339	-0.0112528619604637
5	C	26	50	20120601	20	3894	77.44	-0.0260831397615097	-0.00927982190891883
5	C	26	50	20120601	20	3896	77.48	-0.0264064996925463	-0.00895434065753867
5	C	26	50	20120601	20	3898	77.52	-0.0268449058968820	-0.0071570166411187
5	C	26	50	20120601	20	3900	77.56	-0.0269694981117270	-0.00583472696029985
5	C	26	50	20120601	20	3902	77.6	-0.0274504014336120	-0.00484965650342887
5	C	26	50	20120601	20	3904	77.64	-0.0276874236266657	-0.00377640983094393
5	C	26	50	20120601	20	3906	77.68	-0.0280257035107854	-0.00239415749508047
5	C	26	50	20120601	20	3908	77.72	-0.0280218851341670	-0.00159088419165256
5	C	26	50	20120601	20	3910	77.76	-0.0279158191169890	1.18440385848753e-05
5	C	26	50	20120601	20	3912	77.8	-0.0275035758635572	0.0017718328169582
5	C	26	50	20120601	20	3914	77.84	-0.0275242940922460	0.002753226318567
5	C	26	50	20120601	20	3916	77.88	-0.0277942674613030	0.00396011617269621
5	C	26	50	20120601	20	3918	77.92	-0.0277295671908245	0.00574789424757015
5	C	26	50	20120601	20	3920	77.96	-0.0280406234638684	0.00699190720771165
5	C	26	50	20120601	20	3922	78	-0.0280962727675478	0.00893567303851535
5	C	26	50	20120601	20	3924	78.04	-0.0284107938638196	0.0093228847118931
5	C	26	50	20120601	20	3926	78.08	-0.0291523367452499	0.0113490991933831
5	C	26	50	20120601	20	3928	78.12	-0.0292540187003845	0.0124958849711114
5	C	26	50	20120601	20	3930	78.16	-0.0297352755756601	0.0127890514425914
5	C	26	50	20120601	20	3932	78.2	-0.0301814599545888	0.0151742640368898
5	C	26	50	20120601	20	3934	78.24	-0.0306862634856779	0.0162934019394738
5	C	26	50	20120601	20	3936	78.28	-0.0310426453033959	0.0170941296584895
5	C	26	50	20120601	20	3938	78.32	-0.0311118003465959	0.0188060351757421
5	C	26	50	20120601	20	3940	78.36	-0.0314227151982837	0.0198727057551620
5	C	26	50	20120601	20	3942	78.4	-0.0315002141015017	0.0204651198164401
5	C	26	50	20120601	20	3944	78.44	-0.0321418427947504	0.0226758184571417
5	C	26	50	20120601	20	3946	78.48	-0.0324879008534631	0.0226437158092758
5	C	26	50	20120601	20	3948	78.52	-0.0327964115420948	0.0246255239849075
5	C	26	50	20120601	20	3950	78.56	-0.0332144318579288	0.0259590071660724
5	C	26	50	20120601	20	3952	78.6	-0.0335875791774288	0.0267292515117512
5	C	26	50	20120601	20	3954	78.64	-0.0334956270116033	0.0281222801549599
5	C	26	50	20120601	20	3956	78.68	-0.0331603381891681	0.0284504979095832
5	C	26	50	20120601	20	3958	78.72	-0.0328595349644513	0.0302912382823681
5	C	26	50	20120601	20	3960	78.76	-0.0325347396066489	0.0302019519091076
5	C	26	50	20120601	20	3962	78.8	-0.0319895956336931	0.0311310548642476
5	C	26	50	20120601	20	3964	78.84	-0.0317219203616749	0.0314879670120516
5	C	26	50	20120601	20	3966	78.88	-0.0309709305336480	0.0321854995674208
5	C	26	50	20120601	20	3968	78.92	-0.0305881877751273	0.0336397919421516
5	C	26	50	20120601	20	3970	78.96	-0.0296554856464710	0.0338297491078495
5	C	26	50	20120601	20	3972	79	-0.0287321809669367	0.0356567362537403
5	C	26	50	20120601	20	3974	79.04	-0.0281444550236178	0.0373021525203579
5	C	26	50	20120601	20	3976	79.08	-0.0277673196218720	0.0377982232826994
5	C	26	50	20120601	20	3978	79.12	-0.0269633816380698	0.0390360419874377
5	C	26	50	20120601	20	3980	79.16	-0.0262231539752524	0.0407024381122531
5	C	26	50	20120601	20	3982	79.2	-0.0257075175682756	0.0412612080328824
5	C	26	50	20120601	20	3984	79.24	-0.0248370337652959	0.0419666531131331
5	C	26	50	20120601	20	3986	79.28	-0.0237491287692370	0.0428432746029735
5	C	26	50	20120601	20	3988	79.32	-0.0226214985142109	0.0446983763144842
5	C	26	50	20120601	20	3990	79.36	-0.0219590808815954	0.0455535512556513
5	C	26	50	20120601	20	3992	79.4	-0.0209851827118672	0.0459012356599607
5	C	26	50	20120601	20	3994	79.44	-0.0202930665944418	0.0463383690720902
5	C	26	50	20120601	20	3996	79.48	-0.0194765703942057	0.0464696788013565
5	C	26	50	20120601	20	3998	79.52	-0.0192724993771552	0.0467528043565436
5	C	26	50	20120601	20	4000	79.56	-0.0193584835617475	0.0473446527323968
5	C	26	50	20120601	20	4002	79.6	-0.0190992582157645	0.047949087608955
5	C	26	50	20120601	20	4004	79.64	-0.0189547963003681	0.0484878322655411
5	C	26	50	20120601	20	4006	79.68	-0.0183901715355906	0.0488332539281507
5	C	26	50	20120601	20	4008	79.72	-0.0179601091912730	0.0504685090703227
5	C	26	50	20120601	20	4010	79.76	-0.0177732915796835	0.0504501242940119
5	C	26	50	20120601	20	4012	79.8	-0.0177732915796835	0.0504501242940119
5	C	26	50	20120601	20	4014	79.84	-0.0175673113743239	0.0512786413095281
5	C	26	50	20120601	20	4016	79.88	-0.0173189047620930	0.0515336947255021
5	C	26	50	20120601	20	4018	79.92	-0.0173087224244439	0.0507461191926165
[truncated: 4,633 more rows]
