# Supplementary material for: How Do Ants Make Sense of Gravity? A Boltzmann Walker Analysis of Lasius niger Trajectories on Various Inclines
Source: PLoS One. 2013 Oct 29;8(10):e76531. doi: 10.1371/journal.pone.0076531 (PMC3812222; doi:10.1371/journal.pone.0076531)
Supplement: Dataset S5 — Trajectories for . (ZIP) [file pone.0076531.s009.zip › Incline5/5-C-26-50-20120601-21.txt]

Pente	Colonie	Temperature	Humidite	Date	Indiv	Frame	Time	X	Y
5	C	26	50	20120601	21	36	0	0	0
5	C	26	50	20120601	21	38	0.04	0.0008070209693682	0.000262973011923302
5	C	26	50	20120601	21	40	0.08	0.00098577756365216	-3.04055915910026e-06
5	C	26	50	20120601	21	42	0.12	0.00109955104474508	-6.25082394568981e-05
5	C	26	50	20120601	21	44	0.16	0.00124606356980693	-0.0006533666658163
5	C	26	50	20120601	21	46	0.2	0.00018844395718621	-0.0017940006145484
5	C	26	50	20120601	21	48	0.24	-0.000133289628253670	-0.0024425589542527
5	C	26	50	20120601	21	50	0.28	-0.000291964389951930	-0.000632224173058898
5	C	26	50	20120601	21	52	0.32	-0.00091174348366194	4.94974746831009e-05
5	C	26	50	20120601	21	54	0.36	-0.0008065967052995	0.000440598235357401
5	C	26	50	20120601	21	56	0.4	-0.00105160920498064	0.0009067937361937
5	C	26	50	20120601	21	58	0.44	-0.00208653068992527	0.00100889995539700
5	C	26	50	20120601	21	60	0.48	-0.00284638763698834	0.000940876283046902
5	C	26	50	20120601	21	62	0.52	-0.00291391633459165	0.0016160925484019
5	C	26	50	20120601	21	64	0.56	-0.00368825482853341	0.002202340638548
5	C	26	50	20120601	21	66	0.6	-0.00340469086714198	0.00331531257
5	C	26	50	20120601	21	68	0.64	-0.00328818088280588	0.0048575336729713
5	C	26	50	20120601	21	70	0.68	-0.00276217121934901	0.0047861936698174
5	C	26	50	20120601	21	72	0.72	-0.00216663881716589	0.004414531274558
5	C	26	50	20120601	21	74	0.76	-0.00172226463159702	0.0043964010566883
5	C	26	50	20120601	21	76	0.8	-0.00184170910907505	0.005998931297027
5	C	26	50	20120601	21	78	0.84	-0.0013439554325944	0.0072426402012526
5	C	26	50	20120601	21	80	0.88	-0.00099827921154355	0.0067442289154655
5	C	26	50	20120601	21	82	0.92	-0.000154785674401739	0.0088899585851117
5	C	26	50	20120601	21	84	0.96	-0.00060384797792988	0.0099953574029372
5	C	26	50	20120601	21	86	1	-0.00025943747801735	0.0122830811853134
5	C	26	50	20120601	21	88	1.04	-0.0002421275040139	0.0123377546816348
5	C	26	50	20120601	21	90	1.08	-0.0003166777719544	0.0141112421284610
5	C	26	50	20120601	21	92	1.12	-0.00073706689550542	0.0161970374273338
5	C	26	50	20120601	21	94	1.16	-0.00073564561087524	0.0161211436565090
5	C	26	50	20120601	21	96	1.2	-0.0012306210648126	0.0175219087550107
5	C	26	50	20120601	21	98	1.24	-0.00184823287623828	0.0182263249948949
5	C	26	50	20120601	21	100	1.28	-0.00238361453297298	0.020747616046592
5	C	26	50	20120601	21	102	1.32	-0.00316317147495991	0.0212321963237391
5	C	26	50	20120601	21	104	1.36	-0.00353490458089748	0.0235490104790934
5	C	26	50	20120601	21	106	1.4	-0.00295393150733899	0.0227211157175446
5	C	26	50	20120601	21	108	1.44	-0.00337898753564585	0.0260032791216426
5	C	26	50	20120601	21	110	1.48	-0.00278992516051058	0.0263082684185039
5	C	26	50	20120601	21	112	1.52	-0.00128338466571796	0.0239559857870053
5	C	26	50	20120601	21	114	1.56	-0.000258256609692769	0.025325715261774
5	C	26	50	20120601	21	116	1.6	0.00090315213627052	0.0272564844699395
5	C	26	50	20120601	21	118	1.64	0.00213843232766435	0.0276078246163076
5	C	26	50	20120601	21	120	1.68	0.00317990162140277	0.028403602587855
5	C	26	50	20120601	21	122	1.72	0.00473856295703666	0.0296075650199101
5	C	26	50	20120601	21	124	1.76	0.00732566160843169	0.030220506391046
5	C	26	50	20120601	21	126	1.8	0.00927447618165306	0.0320311664413592
5	C	26	50	20120601	21	128	1.84	0.0107952908996161	0.0303930568505328
5	C	26	50	20120601	21	130	1.88	0.0122545939744197	0.0315526510190742
5	C	26	50	20120601	21	132	1.92	0.0131407663555536	0.0305585741431313
5	C	26	50	20120601	21	134	1.96	0.0147572548837529	0.0300999022584468
5	C	26	50	20120601	21	136	2	0.0169484656615650	0.0290304456783090
5	C	26	50	20120601	21	138	2.04	0.0191948802657844	0.0281191900983261
5	C	26	50	20120601	21	140	2.08	0.0197886236878111	0.0281841873536528
5	C	26	50	20120601	21	142	2.12	0.0230927639706684	0.0255243627698127
5	C	26	50	20120601	21	144	2.16	0.0241752737419868	0.0262820276858541
5	C	26	50	20120601	21	146	2.2	0.0243921433917768	0.0264691988508342
5	C	26	50	20120601	21	148	2.24	0.0246604197045589	0.026087078346281
5	C	26	50	20120601	21	150	2.28	0.0243277259640107	0.0259079681986064
5	C	26	50	20120601	21	152	2.32	0.0249294738348004	0.0270100648277638
5	C	26	50	20120601	21	154	2.36	0.0248207915225320	0.0271767298960894
5	C	26	50	20120601	21	156	2.4	0.0256214485308696	0.0282364708290537
5	C	26	50	20120601	21	158	2.44	0.0256884822537261	0.0288840392192644
5	C	26	50	20120601	21	160	2.48	0.0252621534332131	0.0306745184420424
5	C	26	50	20120601	21	162	2.52	0.0252413008542359	0.0314433485741588
5	C	26	50	20120601	21	164	2.56	0.0244173446774582	0.0326202924561047
5	C	26	50	20120601	21	166	2.6	0.0235662850977577	0.0317105147292945
5	C	26	50	20120601	21	168	2.64	0.0232306002955250	0.0329633170267261
5	C	26	50	20120601	21	170	2.68	0.0226140173244660	0.0347761832501966
5	C	26	50	20120601	21	172	2.72	0.0220540453223088	0.0344494433487459
5	C	26	50	20120601	21	174	2.76	0.0210258767071245	0.0347883242736295
5	C	26	50	20120601	21	176	2.8	0.0205354345147613	0.034448198840811
5	C	26	50	20120601	21	178	2.84	0.0192010391658485	0.0342173426188892
5	C	26	50	20120601	21	180	2.88	0.0180802183491253	0.0345215965246982
5	C	26	50	20120601	21	182	2.92	0.0165567087057978	0.0369115948176917
5	C	26	50	20120601	21	184	2.96	0.0151311093100340	0.0371645283275357
5	C	26	50	20120601	21	186	3	0.0142739049724050	0.0381569314817276
5	C	26	50	20120601	21	188	3.04	0.0132751944257250	0.0396384545386018
5	C	26	50	20120601	21	190	3.08	0.0126393852212855	0.040701356238878
5	C	26	50	20120601	21	192	3.12	0.0129736911652949	0.0399744646099539
5	C	26	50	20120601	21	194	3.16	0.013592112613985	0.0401010508659219
5	C	26	50	20120601	21	196	3.2	0.0139995828966437	0.039633335085506
5	C	26	50	20120601	21	198	3.24	0.0140412456281912	0.0410925772077051
5	C	26	50	20120601	21	200	3.28	0.0142894542505233	0.0402296099498094
5	C	26	50	20120601	21	202	3.32	0.0146664835862520	0.0398955727063769
5	C	26	50	20120601	21	204	3.36	0.0147483877647168	0.0395567059236288
5	C	26	50	20120601	21	206	3.4	0.0156984776491225	0.039853245294455
5	C	26	50	20120601	21	208	3.44	0.0159097894396123	0.0403503130773579
5	C	26	50	20120601	21	210	3.48	0.0178413011098980	0.0400264793847779
5	C	26	50	20120601	21	212	3.52	0.0192419806484792	0.0419195032329637
5	C	26	50	20120601	21	214	3.56	0.0203177092657661	0.0422000054219926
5	C	26	50	20120601	21	216	3.6	0.0210740306789233	0.0429962076576086
5	C	26	50	20120601	21	218	3.64	0.0224519484502180	0.0434304631451387
5	C	26	50	20120601	21	220	3.68	0.0240839364055076	0.0436735809521997
5	C	26	50	20120601	21	222	3.72	0.0248628858013481	0.0444810963306293
5	C	26	50	20120601	21	224	3.76	0.0251433644437212	0.0453789404284255
5	C	26	50	20120601	21	226	3.8	0.0257915233388048	0.0453824511428834
5	C	26	50	20120601	21	228	3.84	0.0249902008722755	0.0436097635045374
5	C	26	50	20120601	21	230	3.88	0.0245797685193104	0.0445083823792338
5	C	26	50	20120601	21	232	3.92	0.0247057106010007	0.0429177393109936
5	C	26	50	20120601	21	234	3.96	0.0243273370552810	0.0426457160393779
5	C	26	50	20120601	21	236	4	0.0250653939002801	0.040791561850954
5	C	26	50	20120601	21	238	4.04	0.0257571352511115	0.0398690208467433
5	C	26	50	20120601	21	240	4.08	0.0269156519303397	0.0389182521398277
5	C	26	50	20120601	21	242	4.12	0.0280121341316544	0.0378155473988385
5	C	26	50	20120601	21	244	4.16	0.0300184506283219	0.0347810976423258
5	C	26	50	20120601	21	246	4.2	0.0317478216830698	0.0343061340174028
5	C	26	50	20120601	21	248	4.24	0.0337204374705459	0.0311130519255987
5	C	26	50	20120601	21	250	4.28	0.0337369837692257	0.0329470040732842
5	C	26	50	20120601	21	252	4.32	0.0346995682304549	0.0310320881991529
5	C	26	50	20120601	21	254	4.36	0.0360514149747274	0.030958266251197
5	C	26	50	20120601	21	256	4.4	0.0369233483466085	0.0283093735381941
5	C	26	50	20120601	21	258	4.44	0.0378816901671506	0.0269281818625024
5	C	26	50	20120601	21	260	4.48	0.0386211117282374	0.0255213929213317
5	C	26	50	20120601	21	262	4.52	0.0389658262840658	0.0251109174348529
5	C	26	50	20120601	21	264	4.56	0.0395738674052082	0.0224327505011089
5	C	26	50	20120601	21	266	4.6	0.0405080261738337	0.0212199916606959
5	C	26	50	20120601	21	268	4.64	0.0414039304655971	0.0197173897506744
5	C	26	50	20120601	21	270	4.68	0.042033184790175	0.0188035956573471
5	C	26	50	20120601	21	272	4.72	0.0428661565784127	0.0168044633655764
5	C	26	50	20120601	21	274	4.76	0.044710149642391	0.0151711881223918
5	C	26	50	20120601	21	276	4.8	0.0453435758969779	0.0148163619395924
5	C	26	50	20120601	21	278	4.84	0.0467677596649657	0.0144689603779954
5	C	26	50	20120601	21	280	4.88	0.0477333139746760	0.0131521154193917
5	C	26	50	20120601	21	282	4.92	0.0503679938413771	0.0098741098031671
5	C	26	50	20120601	21	284	4.96	0.0512023798431772	0.0093360015426841
5	C	26	50	20120601	21	286	5	0.0525530952165997	0.0082177828789157
5	C	26	50	20120601	21	288	5.04	0.0539524595365679	0.0081496177852094
5	C	26	50	20120601	21	290	5.08	0.0548060081321382	0.0075176764548629
5	C	26	50	20120601	21	292	5.12	0.0557907250356186	0.006669714002864
5	C	26	50	20120601	21	294	5.16	0.0566425058642359	0.0061439094003737
5	C	26	50	20120601	21	296	5.2	0.0572828617652784	0.0055041191847561
5	C	26	50	20120601	21	298	5.24	0.0581050855304421	0.0053748600651552
5	C	26	50	20120601	21	300	5.28	0.0594207991181959	0.0048689251632162
5	C	26	50	20120601	21	302	5.32	0.0606725195422524	0.003857479623407
5	C	26	50	20120601	21	304	5.36	0.0622386903519025	0.00121820356262820
5	C	26	50	20120601	21	306	5.4	0.0625195531653897	0.0016727318015749
5	C	26	50	20120601	21	308	5.44	0.0635003102708955	0.00106334717754840
5	C	26	50	20120601	21	310	5.48	0.0649050486024007	-9.24895669792009e-05
5	C	26	50	20120601	21	312	5.52	0.0652776231654079	0.000358715270096
5	C	26	50	20120601	21	314	5.56	0.0656869672810368	-0.00102445630458300
5	C	26	50	20120601	21	316	5.6	0.0670468750426147	-0.00144688189566390
5	C	26	50	20120601	21	318	5.64	0.067765649085691	-0.0019192999361746
5	C	26	50	20120601	21	320	5.68	0.0682437239804511	-0.0024028902638281
5	C	26	50	20120601	21	322	5.72	0.0694279864175823	-0.0040692581043723
5	C	26	50	20120601	21	324	5.76	0.0709125571046835	-0.0060671883146149
5	C	26	50	20120601	21	326	5.8	0.0723321446785936	-0.0072431068917281
5	C	26	50	20120601	21	328	5.84	0.0732660206045067	-0.0075431322989856
5	C	26	50	20120601	21	330	5.88	0.0751413384988915	-0.0077006049791558
5	C	26	50	20120601	21	332	5.92	0.0761812097313044	-0.009509384125431
5	C	26	50	20120601	21	334	5.96	0.0773311774895481	-0.0106181982690096
5	C	26	50	20120601	21	336	6	0.0780185559915396	-0.0117265881485196
5	C	26	50	20120601	21	338	6.04	0.0791184605896752	-0.0128645350914831
5	C	26	50	20120601	21	340	6.08	0.0797605135469926	-0.0153641575629775
5	C	26	50	20120601	21	342	6.12	0.08069573297579	-0.0154625868269187
5	C	26	50	20120601	21	344	6.16	0.0813039862289666	-0.0174958016655425
5	C	26	50	20120601	21	346	6.2	0.0823611108668405	-0.0196404565328813
5	C	26	50	20120601	21	348	6.24	0.0837293624884365	-0.0211815250517992
5	C	26	50	20120601	21	350	6.28	0.0841582227512261	-0.0214020716568513
5	C	26	50	20120601	21	352	6.32	0.0844163167263592	-0.0215526854012441
5	C	26	50	20120601	21	354	6.36	0.0855618297118814	-0.022509118033477
5	C	26	50	20120601	21	356	6.4	0.0868078932816884	-0.0225784144980333
5	C	26	50	20120601	21	358	6.44	0.0884689578213737	-0.0249074121032274
5	C	26	50	20120601	21	360	6.48	0.0901476293199105	-0.0256732087472524
5	C	26	50	20120601	21	362	6.52	0.0914198558406214	-0.0269236563791027
5	C	26	50	20120601	21	364	6.56	0.0931036185079828	-0.0279827609159639
5	C	26	50	20120601	21	366	6.6	0.0941097607469331	-0.0294735541427395
5	C	26	50	20120601	21	368	6.64	0.0957458644172425	-0.0307648725465424
5	C	26	50	20120601	21	370	6.68	0.097386069306883	-0.0315712571198075
5	C	26	50	20120601	21	372	6.72	0.0992271632330583	-0.0338115835346409
5	C	26	50	20120601	21	374	6.76	0.101036437354080	-0.0349085182842956
5	C	26	50	20120601	21	376	6.8	0.102730099516378	-0.0375663912534196
5	C	26	50	20120601	21	378	6.84	0.104400780708287	-0.0381018832188121
5	C	26	50	20120601	21	380	6.88	0.105194508070169	-0.0391240060710173
5	C	26	50	20120601	21	382	6.92	0.106121100796236	-0.0404078291429396
5	C	26	50	20120601	21	384	6.96	0.107507383640752	-0.0420267501184662
5	C	26	50	20120601	21	386	7	0.108421460576792	-0.0448136700751567
5	C	26	50	20120601	21	388	7.04	0.109201752909832	-0.0461942960654235
5	C	26	50	20120601	21	390	7.08	0.109894576134038	-0.0471306468650707
5	C	26	50	20120601	21	392	7.12	0.110122900913683	-0.0484692707125349
5	C	26	50	20120601	21	394	7.16	0.110932326046108	-0.0503567508435562
5	C	26	50	20120601	21	396	7.2	0.110927588430674	-0.0500701604651413
5	C	26	50	20120601	21	398	7.24	0.111479626694746	-0.0499749131817155
5	C	26	50	20120601	21	400	7.28	0.111052180645519	-0.0497942473991223
5	C	26	50	20120601	21	402	7.32	0.110661150595522	-0.0496393910140424
5	C	26	50	20120601	21	404	7.36	0.110599703016237	-0.050392389025328
5	C	26	50	20120601	21	406	7.4	0.110592136973679	-0.0491144349396896
5	C	26	50	20120601	21	408	7.44	0.110437422009955	-0.0487020502649016
5	C	26	50	20120601	21	410	7.48	0.109992369001876	-0.0486408148176508
5	C	26	50	20120601	21	412	7.52	0.110226774899840	-0.0495901056713937
5	C	26	50	20120601	21	414	7.56	0.110054099423874	-0.0491560835291014
5	C	26	50	20120601	21	416	7.6	0.110517749340298	-0.0514416647779307
5	C	26	50	20120601	21	418	7.64	0.110641705159040	-0.0524731214396475
5	C	26	50	20120601	21	420	7.68	0.110691131923045	-0.0529059415004118
5	C	26	50	20120601	21	422	7.72	0.110371661079305	-0.0545618441605945
5	C	26	50	20120601	21	424	7.76	0.110323507107506	-0.0559916847828318
5	C	26	50	20120601	21	426	7.8	0.110070009326450	-0.0589095609153981
5	C	26	50	20120601	21	428	7.84	0.109829380888813	-0.0600227591210201
5	C	26	50	20120601	21	430	7.88	0.109618663068019	-0.0612573675609718
5	C	26	50	20120601	21	432	7.92	0.109482050037894	-0.0598567304487975
5	C	26	50	20120601	21	434	7.96	0.109874282169418	-0.0604233351125622
5	C	26	50	20120601	21	436	8	0.110352852038925	-0.0614806011717924
5	C	26	50	20120601	21	438	8.04	0.110743245692818	-0.060914845036165
5	C	26	50	20120601	21	440	8.08	0.111360620623472	-0.0618828035089313
5	C	26	50	20120601	21	442	8.12	0.112700375841786	-0.063502997276664
5	C	26	50	20120601	21	444	8.16	0.113397088153289	-0.0638103765944458
5	C	26	50	20120601	21	446	8.2	0.114560703072410	-0.0647298982527008
5	C	26	50	20120601	21	448	8.24	0.115667325184967	-0.0668236414317941
5	C	26	50	20120601	21	450	8.28	0.117283700576081	-0.0679593256330579
5	C	26	50	20120601	21	452	8.32	0.117727410081276	-0.069178731277214
5	C	26	50	20120601	21	454	8.36	0.119396394216910	-0.0705149509616223
5	C	26	50	20120601	21	456	8.4	0.119997647112953	-0.0713590243263247
5	C	26	50	20120601	21	458	8.44	0.121288894806078	-0.0735227003660774
5	C	26	50	20120601	21	460	8.48	0.122035528856333	-0.0732766979169026
5	C	26	50	20120601	21	462	8.52	0.123738524828143	-0.0765856748101431
5	C	26	50	20120601	21	464	8.56	0.124899311320139	-0.0773609466850356
5	C	26	50	20120601	21	466	8.6	0.126240551462693	-0.0800417299138706
5	C	26	50	20120601	21	468	8.64	0.127408126179788	-0.0811651811678196
5	C	26	50	20120601	21	470	8.68	0.128283807217610	-0.0820006985404696
5	C	26	50	20120601	21	472	8.72	0.129315334590005	-0.0843547984363956
5	C	26	50	20120601	21	474	8.76	0.129725597944449	-0.0835400700031126
5	C	26	50	20120601	21	476	8.8	0.130354428004958	-0.0859546275288306
5	C	26	50	20120601	21	478	8.84	0.130384550753837	-0.0871379000164686
5	C	26	50	20120601	21	480	8.88	0.131052908083414	-0.0890518966517836
5	C	26	50	20120601	21	482	8.92	0.131617313645090	-0.0917698807683766
5	C	26	50	20120601	21	484	8.96	0.131595683248653	-0.0915440237913976
5	C	26	50	20120601	21	486	9	0.132306290208407	-0.0943420806798916
5	C	26	50	20120601	21	488	9.04	0.132419766704652	-0.0950347059141996
5	C	26	50	20120601	21	490	9.08	0.132813908024485	-0.0972667591796936
5	C	26	50	20120601	21	492	9.12	0.132941866067608	-0.100073294278494
5	C	26	50	20120601	21	494	9.16	0.133502863374598	-0.101215010100602
5	C	26	50	20120601	21	496	9.2	0.133735430794931	-0.103771271825269
5	C	26	50	20120601	21	498	9.24	0.133898517902943	-0.104100331036962
5	C	26	50	20120601	21	500	9.28	0.134131115021761	-0.107034158084298
5	C	26	50	20120601	21	502	9.32	0.133972328537191	-0.107796813760001
5	C	26	50	20120601	21	504	9.36	0.134039507924044	-0.109899037977828
5	C	26	50	20120601	21	506	9.4	0.133780035090688	-0.111227656264339
5	C	26	50	20120601	21	508	9.44	0.133686647498097	-0.111944712037937
5	C	26	50	20120601	21	510	9.48	0.133786094995803	-0.111675558912746
5	C	26	50	20120601	21	512	9.52	0.133718792572369	-0.112862918477579
5	C	26	50	20120601	21	514	9.56	0.134672085650494	-0.116071655913518
5	C	26	50	20120601	21	516	9.6	0.134896097078774	-0.118069373991726
5	C	26	50	20120601	21	518	9.64	0.135198611501901	-0.119356435612706
5	C	26	50	20120601	21	520	9.68	0.135945316262834	-0.121728071756806
5	C	26	50	20120601	21	522	9.72	0.135957832052861	-0.121916374292636
5	C	26	50	20120601	21	524	9.76	0.136263146618842	-0.122697175742558
5	C	26	50	20120601	21	526	9.8	0.136643930691578	-0.124340131277577
5	C	26	50	20120601	21	528	9.84	0.136910297816051	-0.124140232190536
5	C	26	50	20120601	21	530	9.88	0.137750835646848	-0.123934676249245
5	C	26	50	20120601	21	532	9.92	0.138370261187167	-0.123783355398071
5	C	26	50	20120601	21	534	9.96	0.139365040220144	-0.125011720085145
5	C	26	50	20120601	21	536	10	0.139584434241143	-0.123908442587663
5	C	26	50	20120601	21	538	10.04	0.141024167287249	-0.124894085801026
5	C	26	50	20120601	21	540	10.08	0.143267668611530	-0.127364158280135
5	C	26	50	20120601	21	542	10.12	0.145021102510041	-0.128088426542901
5	C	26	50	20120601	21	544	10.16	0.146172413771169	-0.128635585770183
5	C	26	50	20120601	21	546	10.2	0.147517938980818	-0.128943276214949
5	C	26	50	20120601	21	548	10.24	0.149298638916812	-0.131854936878908
5	C	26	50	20120601	21	550	10.28	0.150939932750896	-0.133399866200852
5	C	26	50	20120601	21	552	10.32	0.152466915702732	-0.135033650560919
5	C	26	50	20120601	21	554	10.36	0.154157494879464	-0.135465805941309
5	C	26	50	20120601	21	556	10.4	0.155487046546926	-0.138049383200933
5	C	26	50	20120601	21	558	10.44	0.156848715004389	-0.138599731479799
5	C	26	50	20120601	21	560	10.48	0.158153864416832	-0.140188063015971
5	C	26	50	20120601	21	562	10.52	0.158952081906774	-0.140621625538856
5	C	26	50	20120601	21	564	10.56	0.161161946161474	-0.142170740932944
5	C	26	50	20120601	21	566	10.6	0.163286010079345	-0.144389726865121
5	C	26	50	20120601	21	568	10.64	0.164151791622230	-0.144983413718605
5	C	26	50	20120601	21	570	10.68	0.165523458569579	-0.145938128081360
5	C	26	50	20120601	21	572	10.72	0.166860279294751	-0.147151134409146
5	C	26	50	20120601	21	574	10.76	0.167839395912524	-0.150561736688979
5	C	26	50	20120601	21	576	10.8	0.168666795699326	-0.152394472613001
5	C	26	50	20120601	21	578	10.84	0.169900428331920	-0.153297716673153
5	C	26	50	20120601	21	580	10.88	0.170237173794324	-0.154633985855035
5	C	26	50	20120601	21	582	10.92	0.170781129827888	-0.156911385878406
5	C	26	50	20120601	21	584	10.96	0.171317427895011	-0.157963249641828
5	C	26	50	20120601	21	586	11	0.172475294036001	-0.161558555283975
5	C	26	50	20120601	21	588	11.04	0.172455848599518	-0.161698208873259
5	C	26	50	20120601	21	590	11.08	0.172842070323402	-0.163267844506137
5	C	26	50	20120601	21	592	11.12	0.173537014867952	-0.166801398513082
5	C	26	50	20120601	21	594	11.16	0.173712872324433	-0.166494019195301
5	C	26	50	20120601	21	596	11.2	0.173981290058572	-0.170721386375946
5	C	26	50	20120601	21	598	11.24	0.174499175065113	-0.172592108076253
5	C	26	50	20120601	21	600	11.28	0.173849556065237	-0.171581440353903
5	C	26	50	20120601	21	602	11.32	0.173889295466339	-0.172412856507223
5	C	26	50	20120601	21	604	11.36	0.174193917067674	-0.174793826460834
5	C	26	50	20120601	21	606	11.4	0.173711882374940	-0.176998373272539
5	C	26	50	20120601	21	608	11.44	0.173559854416984	-0.175610322661070
5	C	26	50	20120601	21	610	11.48	0.174876982218301	-0.179091621476886
5	C	26	50	20120601	21	612	11.52	0.174790573769640	-0.180184949981956
5	C	26	50	20120601	21	614	11.56	0.175179270367258	-0.180240316442923
5	C	26	50	20120601	21	616	11.6	0.175243475662990	-0.180440569083355
5	C	26	50	20120601	21	618	11.64	0.176015565557367	-0.182522362157847
5	C	26	50	20120601	21	620	11.68	0.176030980485197	-0.183062733160029
5	C	26	50	20120601	21	622	11.72	0.176575947681458	-0.183496401748931
5	C	26	50	20120601	21	624	11.76	0.176678831718120	-0.184833187118764
5	C	26	50	20120601	21	626	11.8	0.177189999210240	-0.186048774386302
5	C	26	50	20120601	21	628	11.84	0.177523046504179	-0.187302474709346
5	C	26	50	20120601	21	630	11.88	0.177553381385092	-0.187396590621922
5	C	26	50	20120601	21	632	11.92	0.177485428423420	-0.188899970349402
5	C	26	50	20120601	21	634	11.96	0.178150674483160	-0.191705204371726
5	C	26	50	20120601	21	636	12	0.177966473166661	-0.190731164780641
5	C	26	50	20120601	21	638	12.04	0.178014132163713	-0.193206462778863
5	C	26	50	20120601	21	640	12.08	0.178200949775302	-0.193233191415192
5	C	26	50	20120601	21	642	12.12	0.177925673105386	-0.193997785977689
5	C	26	50	20120601	21	644	12.16	0.177698621117947	-0.194612332481218
5	C	26	50	20120601	21	646	12.2	0.177300378578783	-0.196767028264850
5	C	26	50	20120601	21	648	12.24	0.177228324397780	-0.196140460946040
5	C	26	50	20120601	21	650	12.28	0.177011171905278	-0.196404282486101
5	C	26	50	20120601	21	652	12.32	0.177428506327534	-0.197361563646471
5	C	26	50	20120601	21	654	12.36	0.177216374293178	-0.196432425335992
5	C	26	50	20120601	21	656	12.4	0.177611929826574	-0.197871104792994
5	C	26	50	20120601	21	658	12.44	0.177615606781836	-0.197455891691082
5	C	26	50	20120601	21	660	12.48	0.178165453014887	-0.196709469772861
5	C	26	50	20120601	21	662	12.52	0.178494116246782	-0.197010131576222
5	C	26	50	20120601	21	664	12.56	0.179860741522782	-0.199420870725321
5	C	26	50	20120601	21	666	12.6	0.179859398019897	-0.198857943016818
5	C	26	50	20120601	21	668	12.64	0.180675257824030	-0.199147998218461
5	C	26	50	20120601	21	670	12.68	0.181393254049647	-0.201443691094261
5	C	26	50	20120601	21	672	12.72	0.183132171045941	-0.203568405550371
5	C	26	50	20120601	21	674	12.76	0.183408791218741	-0.202891562939419
5	C	26	50	20120601	21	676	12.8	0.184553950650873	-0.204396639723174
5	C	26	50	20120601	21	678	12.84	0.185781982997760	-0.206244521874449
5	C	26	50	20120601	21	680	12.88	0.186654411344388	-0.207951619065590
5	C	26	50	20120601	21	682	12.92	0.187253472209409	-0.208913849973428
5	C	26	50	20120601	21	684	12.96	0.187072099320034	-0.207935567741657
5	C	26	50	20120601	21	686	13	0.186906848465271	-0.208058392189549
5	C	26	50	20120601	21	688	13.04	0.187066442465785	-0.208552164854852
5	C	26	50	20120601	21	690	13.08	0.186974306452196	-0.209009167967532
5	C	26	50	20120601	21	692	13.12	0.186317969937899	-0.209203056646934
5	C	26	50	20120601	21	694	13.16	0.186876089320290	-0.212108346278795
5	C	26	50	20120601	21	696	13.2	0.186471977794841	-0.212240928800267
5	C	26	50	20120601	21	698	13.24	0.186103928715234	-0.211949954359809
5	C	26	50	20120601	21	700	13.28	0.186329778621145	-0.213286810440320
5	C	26	50	20120601	21	702	13.32	0.186133132225297	-0.215239910080636
5	C	26	50	20120601	21	704	13.36	0.185979972896492	-0.217006687084108
5	C	26	50	20120601	21	706	13.4	0.185760345530255	-0.218253033496628
5	C	26	50	20120601	21	708	13.44	0.185395690563197	-0.219190444956447
5	C	26	50	20120601	21	710	13.48	0.185054440830597	-0.219127229610209
5	C	26	50	20120601	21	712	13.52	0.184533515264897	-0.219807961308457
5	C	26	50	20120601	21	714	13.56	0.184076936416284	-0.219939271037723
5	C	26	50	20120601	21	716	13.6	0.184187245074150	-0.221780577095933
5	C	26	50	20120601	21	718	13.64	0.184069441084404	-0.221211073294366
5	C	26	50	20120601	21	720	13.68	0.184153162527296	-0.222080531792513
5	C	26	50	20120601	21	722	13.72	0.184012943252587	-0.224223277471542
5	C	26	50	20120601	21	724	13.76	0.184009337008003	-0.225184306297853
