# Supplementary material for: How Do Ants Make Sense of Gravity? A Boltzmann Walker Analysis of Lasius niger Trajectories on Various Inclines
Source: PLoS One. 2013 Oct 29;8(10):e76531. doi: 10.1371/journal.pone.0076531 (PMC3812222; doi:10.1371/journal.pone.0076531)
Supplement: Dataset S5 — Trajectories for . (ZIP) [file pone.0076531.s009.zip › Incline5/5-C-26-50-20120601-22.txt]

Pente	Colonie	Temperature	Humidite	Date	Indiv	Frame	Time	X	Y
5	C	26	50	20120601	22	12	0	0	0
5	C	26	50	20120601	22	14	0.04	0.00116288659913595	-0.0020942876513149
5	C	26	50	20120601	22	16	0.08	0.00195096417783617	-0.00132390188428000
5	C	26	50	20120601	22	18	0.12	0.00344568184724736	-0.0009661412083387
5	C	26	50	20120601	22	20	0.16	0.00512674336670463	-0.00110344720310950
5	C	26	50	20120601	22	22	0.2	0.00697314059373894	-0.00108902222477320
5	C	26	50	20120601	22	24	0.24	0.0103208669385885	-0.000655990031974602
5	C	26	50	20120601	22	26	0.28	0.0140014991560207	-0.000542004418847303
5	C	26	50	20120601	22	28	0.32	0.017393589380322	-0.000319873894605402
5	C	26	50	20120601	22	30	0.36	0.0205949870478729	0.000470289649099297
5	C	26	50	20120601	22	32	0.4	0.0234175218518114	0.0024298713372778
5	C	26	50	20120601	22	34	0.44	0.0267764791736666	0.00208967024403370
5	C	26	50	20120601	22	36	0.48	0.0299276156912107	0.0043614487684942
5	C	26	50	20120601	22	38	0.52	0.032496888180652	0.0063704098445233
5	C	26	50	20120601	22	40	0.56	0.0355427294274096	0.00771848770965203
5	C	26	50	20120601	22	42	0.6	0.0380640600770865	0.00779733011575433
5	C	26	50	20120601	22	44	0.64	0.0395302459878768	0.00837397569581196
5	C	26	50	20120601	22	46	0.68	0.039988026918017	0.00784180713229097
5	C	26	50	20120601	22	48	0.72	0.0408224836304952	0.00887227384451412
5	C	26	50	20120601	22	50	0.76	0.0405482676207511	0.00845140388835189
5	C	26	50	20120601	22	52	0.8	0.0402531919609619	0.00963276718768025
5	C	26	50	20120601	22	54	0.84	0.0398017749918524	0.0102895279660463
5	C	26	50	20120601	22	56	0.88	0.0393109014643527	0.0125196013325524
5	C	26	50	20120601	22	58	0.92	0.0385109515627964	0.0149287848467331
5	C	26	50	20120601	22	60	0.96	0.0370623726108577	0.0161696158263593
5	C	26	50	20120601	22	62	1	0.0360887572838419	0.0180534190021184
5	C	26	50	20120601	22	64	1.04	0.0360630185970067	0.0187920627457458
5	C	26	50	20120601	22	66	1.08	0.035248573006436	0.0205721333567048
5	C	26	50	20120601	22	68	1.12	0.0338680884375255	0.0237275973677498
5	C	26	50	20120601	22	70	1.16	0.0325860331325562	0.0259843286599067
5	C	26	50	20120601	22	72	1.2	0.0315235415542131	0.0281473612324885
5	C	26	50	20120601	22	74	1.24	0.0303353334612429	0.0312480103258559
5	C	26	50	20120601	22	76	1.28	0.0300217598880579	0.033189767973401
5	C	26	50	20120601	22	78	1.32	0.0294576159558916	0.0346971923516701
5	C	26	50	20120601	22	80	1.36	0.0291393132525541	0.0378224261336058
5	C	26	50	20120601	22	82	1.4	0.028550447453104	0.0399500977102741
5	C	26	50	20120601	22	84	1.44	0.0269689324263021	0.0422173648934706
5	C	26	50	20120601	22	86	1.48	0.0254787473113584	0.0439645126126976
5	C	26	50	20120601	22	88	1.52	0.0238391646756855	0.0451958117929134
5	C	26	50	20120601	22	90	1.56	0.0217013970283954	0.0454143502147069
5	C	26	50	20120601	22	92	1.6	0.0189355488537843	0.0461261946113274
5	C	26	50	20120601	22	94	1.64	0.0164488664363855	0.046998410825921
5	C	26	50	20120601	22	96	1.68	0.0139156563927847	0.0484255644423898
5	C	26	50	20120601	22	98	1.72	0.0118670973370092	0.0498739312622942
5	C	26	50	20120601	22	100	1.76	0.0104265794023759	0.0491058718765694
5	C	26	50	20120601	22	102	1.8	0.00934944364259446	0.049122913149996
5	C	26	50	20120601	22	104	1.84	0.00880214299395607	0.0484826986703097
5	C	26	50	20120601	22	106	1.88	0.00882095203433563	0.0484749204957166
5	C	26	50	20120601	22	108	1.92	0.00879634471835034	0.0466358771792066
5	C	26	50	20120601	22	110	1.96	0.0082878642319991	0.0477506310197472
5	C	26	50	20120601	22	112	2	0.00727097396997473	0.0443468311071496
5	C	26	50	20120601	22	114	2.04	0.00593454215353215	0.0423379407417986
5	C	26	50	20120601	22	116	2.08	0.00469731741849005	0.0418071156811618
5	C	26	50	20120601	22	118	2.12	0.00410193350873097	0.0407707799826548
5	C	26	50	20120601	22	120	2.16	0.00360363536002881	0.0389740923623379
5	C	26	50	20120601	22	122	2.2	0.00354529905058092	0.0373101993955279
5	C	26	50	20120601	22	124	2.24	0.00263089684542173	0.0360326271475513
5	C	26	50	20120601	22	126	2.28	0.00141125785602773	0.0353918257692366
5	C	26	50	20120601	22	128	2.32	0.000577444610720371	0.034747375719931
5	C	26	50	20120601	22	130	2.36	0.00106572305633311	0.0338064499394095
5	C	26	50	20120601	22	132	2.4	0.00217008949825808	0.0343483836475786
5	C	26	50	20120601	22	134	2.44	0.0032210976624747	0.0322200983022243
5	C	26	50	20120601	22	136	2.48	0.00457427376749577	0.0312904508748627
5	C	26	50	20120601	22	138	2.52	0.00584551740978076	0.0280825266117215
5	C	26	50	20120601	22	140	2.56	0.00707883891539071	0.0250065696871532
5	C	26	50	20120601	22	142	2.6	0.00740019773423656	0.0243725282496666
5	C	26	50	20120601	22	144	2.64	0.00748475356313085	0.0239541614515098
5	C	26	50	20120601	22	146	2.68	0.0083302977099381	0.0228760216000991
5	C	26	50	20120601	22	148	2.72	0.00937355598383292	0.0230847807351088
5	C	26	50	20120601	22	150	2.76	0.0101385535971952	0.0211022866658995
5	C	26	50	20120601	22	152	2.8	0.0102625419428492	0.020032599568951
5	C	26	50	20120601	22	154	2.84	0.00948272549267353	0.0178448302798429
5	C	26	50	20120601	22	156	2.88	0.0091871359783865	0.0154599085185636
5	C	26	50	20120601	22	158	2.92	0.00898377751283946	0.0129752397291456
5	C	26	50	20120601	22	160	2.96	0.00895417802297899	0.00952498290102399
5	C	26	50	20120601	22	162	3	0.0092188410201093	0.0065757182984408
5	C	26	50	20120601	22	164	3.04	0.0102927594440364	0.0057314822991788
5	C	26	50	20120601	22	166	3.08	0.0117952270037694	0.0059982100481102
5	C	26	50	20120601	22	168	3.12	0.0126990791757533	0.0065274370474214
5	C	26	50	20120601	22	170	3.16	0.0136715702029869	0.00694513209413612
5	C	26	50	20120601	22	172	3.2	0.0160600637727501	0.0057538268734643
5	C	26	50	20120601	22	174	3.24	0.0192784001832443	0.0063446959064255
5	C	26	50	20120601	22	176	3.28	0.0217916450668783	0.0058962947477377
5	C	26	50	20120601	22	178	3.32	0.0262216124824695	0.0050918335049174
5	C	26	50	20120601	22	180	3.36	0.029070361856107	0.0052827099094309
5	C	26	50	20120601	22	182	3.4	0.0311482163458271	0.0054093739471449
5	C	26	50	20120601	22	184	3.44	0.0326111566364918	0.0044530190966579
5	C	26	50	20120601	22	186	3.48	0.0321873592582554	0.0043041448349469
5	C	26	50	20120601	22	188	3.52	0.0316541512477661	0.0037826747970252
5	C	26	50	20120601	22	190	3.56	0.0311639918981154	0.0023421639334598
5	C	26	50	20120601	22	192	3.6	0.0308565135853842	0.002258979891721
5	C	26	50	20120601	22	194	3.64	0.0305582771582832	0.0007947243824433
5	C	26	50	20120601	22	196	3.68	0.0306185085139046	-0.000799391287199202
5	C	26	50	20120601	22	198	3.72	0.0312095154326882	-0.0028845006924943
5	C	26	50	20120601	22	200	3.76	0.0310965834086649	-0.0048523152249262
5	C	26	50	20120601	22	202	3.8	0.0305477016692637	-0.0047291626794876
5	C	26	50	20120601	22	204	3.84	0.0295886972896676	-0.0055828081486869
5	C	26	50	20120601	22	206	3.88	0.0290532940661761	-0.0044027703210199
5	C	26	50	20120601	22	208	3.92	0.0288091064065552	-0.0033233955076158
5	C	26	50	20120601	22	210	3.96	0.0287938074442375	-0.0032355983012365
5	C	26	50	20120601	22	212	4	0.0274937534432598	-0.00211593289699380
5	C	26	50	20120601	22	214	4.04	0.0261337438583054	-0.0020125142876046
5	C	26	50	20120601	22	216	4.08	0.0240875656310621	-0.000661610116671502
5	C	26	50	20120601	22	218	4.12	0.0219342685046436	-0.000375106005283902
5	C	26	50	20120601	22	220	4.16	0.0195923096321503	0.000448935024307498
5	C	26	50	20120601	22	222	4.2	0.0172631988898712	0.000557362778134597
5	C	26	50	20120601	22	224	4.24	0.0149755528892409	0.000836938657280198
5	C	26	50	20120601	22	226	4.28	0.0123855409579073	0.00108284918257340
5	C	26	50	20120601	22	228	4.32	0.0108895009988153	0.00116493013773360
5	C	26	50	20120601	22	230	4.36	0.0096721106089855	0.00192998431963830
5	C	26	50	20120601	22	232	4.4	0.0084788042761229	0.0030725345277474
5	C	26	50	20120601	22	234	4.44	0.00691949240225032	0.0033754166464008
5	C	26	50	20120601	22	236	4.48	0.00394509015359598	0.0047933354483073
5	C	26	50	20120601	22	238	4.52	0.0018494307151256	0.0049354002717155
5	C	26	50	20120601	22	240	4.56	-0.000525912082721059	0.00735019962795239
5	C	26	50	20120601	22	242	4.6	-0.00267794065957412	0.00779781801943335
5	C	26	50	20120601	22	244	4.64	-0.00407788480710282	0.00780957013413667
5	C	26	50	20120601	22	246	4.68	-0.00607553924570072	0.0104248116354229
5	C	26	50	20120601	22	248	4.72	-0.00797585336480052	0.0117334188000258
5	C	26	50	20120601	22	250	4.76	-0.00734635862391702	0.0110812966421443
5	C	26	50	20120601	22	252	4.8	-0.00735310442260952	0.0105671875858148
5	C	26	50	20120601	22	254	4.84	-0.00739102655928462	0.0101930078904144
5	C	26	50	20120601	22	256	4.88	-0.00799573720748752	0.0104737222114776
5	C	26	50	20120601	22	258	4.92	-0.00871730432234932	0.00977400469615446
5	C	26	50	20120601	22	260	4.96	-0.00957211156799012	0.0102063863507144
5	C	26	50	20120601	22	262	5	-0.0107934617557946	0.00968683964323759
5	C	26	50	20120601	22	264	5.04	-0.0118928572370478	0.0103058267773527
5	C	26	50	20120601	22	266	5.08	-0.0126187377032748	0.0110882757860746
5	C	26	50	20120601	22	268	5.12	-0.0118238082598649	0.0115170653381862
5	C	26	50	20120601	22	270	5.16	-0.0116764472066656	0.0133821301842438
5	C	26	50	20120601	22	272	5.2	-0.0110938619296460	0.0133342590551575
5	C	26	50	20120601	22	274	5.24	-0.0104241610971843	0.0140309713666606
5	C	26	50	20120601	22	276	5.28	-0.00971754929074452	0.0157726460794012
5	C	26	50	20120601	22	278	5.32	-0.00859416874747352	0.0183774153292580
5	C	26	50	20120601	22	280	5.36	-0.00813922331552592	0.0200723432126944
5	C	26	50	20120601	22	282	5.4	-0.00766625373172582	0.0203026337491912
5	C	26	50	20120601	22	284	5.44	-0.00712533825732152	0.0210990976143163
5	C	26	50	20120601	22	286	5.48	-0.00694187233187492	0.0221964283437685
5	C	26	50	20120601	22	288	5.52	-0.00655571424760112	0.0228631663988171
5	C	26	50	20120601	22	290	5.56	-0.00591861103775202	0.0238624497019899
5	C	26	50	20120601	22	292	5.6	-0.00541172861272622	0.0258869247007982
5	C	26	50	20120601	22	294	5.64	-0.00480448652224672	0.027517491725011
5	C	26	50	20120601	22	296	5.68	-0.00411811847584552	0.0286151130753502
5	C	26	50	20120601	22	298	5.72	-0.00403125111488362	0.0297704187826851
5	C	26	50	20120601	22	300	5.76	-0.00340669905040052	0.0314263567982068
5	C	26	50	20120601	22	302	5.8	-0.00280881198263612	0.0315398757208585
5	C	26	50	20120601	22	304	5.84	-0.00238490853838252	0.0327275959101497
5	C	26	50	20120601	22	306	5.88	-0.00194694781131904	0.0327257362193152
5	C	26	50	20120601	22	308	5.92	-0.00111467605879467	0.0326936406425171
5	C	26	50	20120601	22	310	5.96	9.27158411491808e-05	0.0328440493259433
5	C	26	50	20120601	22	312	6	0.00190471939434658	0.034382685397534
5	C	26	50	20120601	22	314	6.04	0.00335184877738391	0.0348125709651564
5	C	26	50	20120601	22	316	6.08	0.00472581382177186	0.0360956020774837
5	C	26	50	20120601	22	318	6.12	0.00637641318109562	0.0375005525410233
5	C	26	50	20120601	22	320	6.16	0.00815301896882682	0.0380650358844445
5	C	26	50	20120601	22	322	6.2	0.0098162048288557	0.0381295947335668
5	C	26	50	20120601	22	324	6.24	0.0118241759553911	0.0387622431706944
5	C	26	50	20120601	22	326	6.28	0.0136811797841432	0.0395358179893125
5	C	26	50	20120601	22	328	6.32	0.0156702004489429	0.0409027261080242
5	C	26	50	20120601	22	330	6.36	0.0173630140831035	0.0420008629392069
5	C	26	50	20120601	22	332	6.4	0.0190790915303651	0.0429582148102554
5	C	26	50	20120601	22	334	6.44	0.0208695000424651	0.042518521671578
5	C	26	50	20120601	22	336	6.48	0.0209277939255061	0.0433566977657253
5	C	26	50	20120601	22	338	6.52	0.0209252624832295	0.0433286821950547
5	C	26	50	20120601	22	340	6.56	0.0214626424237278	0.0425060553790257
5	C	26	50	20120601	22	342	6.6	0.0215823697439183	0.0419858227779711
5	C	26	50	20120601	22	344	6.64	0.0220958424041447	0.0415731835447419
5	C	26	50	20120601	22	346	6.68	0.0228755336964201	0.0412610312561871
5	C	26	50	20120601	22	348	6.72	0.0237004444673523	0.0402000882416948
5	C	26	50	20120601	22	350	6.76	0.0245881251072505	0.0396317370241805
5	C	26	50	20120601	22	352	6.8	0.0258589162011955	0.0383740981163655
5	C	26	50	20120601	22	354	6.84	0.0269108577463633	0.0391562501402394
5	C	26	50	20120601	22	356	6.88	0.0281800592642642	0.0376044887525763
5	C	26	50	20120601	22	358	6.92	0.0293179628050135	0.0383739350433996
5	C	26	50	20120601	22	360	6.96	0.0303402761376434	0.0376740624029908
5	C	26	50	20120601	22	362	7	0.0317350725478051	0.0369450777379944
5	C	26	50	20120601	22	364	7.04	0.0322844662325158	0.0370540004665684
5	C	26	50	20120601	22	366	7.08	0.0338248276446525	0.0350100376048705
5	C	26	50	20120601	22	368	7.12	0.0347975095907171	0.0352665900872206
5	C	26	50	20120601	22	370	7.16	0.0361531464273367	0.0339132159923008
5	C	26	50	20120601	22	372	7.2	0.0373159128183199	0.033220251346738
5	C	26	50	20120601	22	374	7.24	0.0388811219627476	0.0323451784207484
5	C	26	50	20120601	22	376	7.28	0.0400596568349512	0.032091680639693
5	C	26	50	20120601	22	378	7.32	0.0420448591231324	0.0318731139336283
5	C	26	50	20120601	22	380	7.36	0.0437974939909814	0.031563684006181
5	C	26	50	20120601	22	382	7.4	0.0447055605193812	0.0309199339925888
5	C	26	50	20120601	22	384	7.44	0.0444513556315446	0.0308283636644251
5	C	26	50	20120601	22	386	7.48	0.0443684120061114	0.0300861136762136
5	C	26	50	20120601	22	388	7.52	0.043967694593213	0.0287531466829989
5	C	26	50	20120601	22	390	7.56	0.0443747759671421	0.0274057547114479
5	C	26	50	20120601	22	392	7.6	0.0449842313018468	0.0257345078341135
5	C	26	50	20120601	22	394	7.64	0.0464280726383516	0.0243906513964684
5	C	26	50	20120601	22	396	7.68	0.0483626460809999	0.0220404405878387
5	C	26	50	20120601	22	398	7.72	0.0488429837174599	0.0210606027211485
5	C	26	50	20120601	22	400	7.76	0.0495484641530497	0.0202928968888143
5	C	26	50	20120601	22	402	7.8	0.0496671166709328	0.0191065131313395
5	C	26	50	20120601	22	404	7.84	0.0493763543625089	0.0185296554192475
5	C	26	50	20120601	22	406	7.88	0.0488006280212668	0.0175696872531087
5	C	26	50	20120601	22	408	7.92	0.0481985265970865	0.015956705974544
5	C	26	50	20120601	22	410	7.96	0.047418163553369	0.0148246280178643
5	C	26	50	20120601	22	412	8	0.0474132138059007	0.0127755739873420
5	C	26	50	20120601	22	414	8.04	0.046896743012922	0.0109064079219535
5	C	26	50	20120601	22	416	8.08	0.0461923939481821	0.0102432124718786
5	C	26	50	20120601	22	418	8.12	0.0454297792846724	0.0103811690048881
5	C	26	50	20120601	22	420	8.16	0.0442033732833825	0.00924541409294626
5	C	26	50	20120601	22	422	8.2	0.043141157476684	0.0079294883731581
5	C	26	50	20120601	22	424	8.24	0.0417712087988132	0.00723100829470202
5	C	26	50	20120601	22	426	8.28	0.0405672180824869	0.00747701074387682
5	C	26	50	20120601	22	428	8.32	0.0398993557276562	0.00695665086360164
5	C	26	50	20120601	22	430	8.36	0.038740761266682	0.0066717575414616
5	C	26	50	20120601	22	432	8.4	0.0375523976102199	0.0060369170733123
5	C	26	50	20120601	22	434	8.44	0.0355849437022465	0.0041244760729152
5	C	26	50	20120601	22	436	8.48	0.0340458550823158	0.0031712961318757
5	C	26	50	20120601	22	438	8.52	0.0328531710034207	0.0022719199458167
5	C	26	50	20120601	22	440	8.56	0.0316251174433306	-0.000385903525832603
5	C	26	50	20120601	22	442	8.6	0.0306273332065338	-0.000501077078352303
5	C	26	50	20120601	22	444	8.64	0.0286459210106998	-0.00222651661939680
5	C	26	50	20120601	22	446	8.68	0.0268802612359413	-0.00257329592702630
5	C	26	50	20120601	22	448	8.72	0.0247480443768836	-0.0037082093818985
5	C	26	50	20120601	22	450	8.76	0.0230342367423896	-0.0041222133312154
5	C	26	50	20120601	22	452	8.8	0.0208895182354405	-0.0050518395453736
5	C	26	50	20120601	22	454	8.84	0.0188613026417597	-0.0054136872985102
5	C	26	50	20120601	22	456	8.88	0.0174671214144976	-0.0058275356843352
5	C	26	50	20120601	22	458	8.92	0.0162020154590733	-0.0059121975792467
5	C	26	50	20120601	22	460	8.96	0.0148295919074683	-0.0057875346537235
5	C	26	50	20120601	22	462	9	0.0127036046591528	-0.0060763170631601
5	C	26	50	20120601	22	464	9.04	0.0107720010649856	-0.0049789580494367
5	C	26	50	20120601	22	466	9.08	0.0085016933226299	-0.0038560017702343
5	C	26	50	20120601	22	468	9.12	0.00688128742286281	-0.0040098682058205
5	C	26	50	20120601	22	470	9.16	0.00447026543105104	-0.0036792957856158
5	C	26	50	20120601	22	472	9.2	0.00223368668215799	-0.0025582486947227
5	C	26	50	20120601	22	474	9.24	-0.000311261334010509	-0.003363572607816
5	C	26	50	20120601	22	476	9.28	-0.00255197665757352	-0.0024698957024134
5	C	26	50	20120601	22	478	9.32	-0.00343168113297992	-0.0019772614790285
5	C	26	50	20120601	22	480	9.36	-0.00409544933954752	-0.000587860293607301
5	C	26	50	20120601	22	482	9.4	-0.00485959135370452	-0.000168220703244303
5	C	26	50	20120601	22	484	9.44	-0.00535257205941222	0.00104742313283600
5	C	26	50	20120601	22	486	9.48	-0.00645294405513022	0.0018848928273089
5	C	26	50	20120601	22	488	9.52	-0.00788317287899042	0.0035558207994849
5	C	26	50	20120601	22	490	9.56	-0.00876552193375842	0.0046145222854809
5	C	26	50	20120601	22	492	9.6	-0.00994460834925142	0.006769274637655
5	C	26	50	20120601	22	494	9.64	-0.0108493868311186	0.00853007658882671
5	C	26	50	20120601	22	496	9.68	-0.0106097059165676	0.00840607834367784
5	C	26	50	20120601	22	498	9.72	-0.0104940020339620	0.0094090173889094
5	C	26	50	20120601	22	500	9.76	-0.0112077485478239	0.0093128437956002
5	C	26	50	20120601	22	502	9.8	-0.0119435072957842	0.0102157625866329
5	C	26	50	20120601	22	504	9.84	-0.0129763923131990	0.0111352276763454
5	C	26	50	20120601	22	506	9.88	-0.0147516545980459	0.0107342981314127
5	C	26	50	20120601	22	508	9.92	-0.0167006530190304	0.0103489956463441
5	C	26	50	20120601	22	510	9.96	-0.0179081792692627	0.0101763908810565
5	C	26	50	20120601	22	512	10	-0.0183516059317448	0.0110957004072771
5	C	26	50	20120601	22	514	10.04	-0.0183424135435893	0.0121477338763264
5	C	26	50	20120601	22	516	10.08	-0.0175805766975389	0.0122318795832876
5	C	26	50	20120601	22	518	10.12	-0.0173681618204705	0.0129316324539499
5	C	26	50	20120601	22	520	10.16	-0.0168859149957013	0.0134998634633114
5	C	26	50	20120601	22	522	10.2	-0.0160582465083224	0.0140967322973109
5	C	26	50	20120601	22	524	10.24	-0.0155728177030379	0.0148730648323756
5	C	26	50	20120601	22	526	10.28	-0.0149149255538219	0.0153466849544144
5	C	26	50	20120601	22	528	10.32	-0.0143037024521642	0.0165457966339505
5	C	26	50	20120601	22	530	10.36	-0.0137694125682997	0.0182496411338976
5	C	26	50	20120601	22	532	10.4	-0.0135377643867830	0.0214929985178441
5	C	26	50	20120601	22	534	10.44	-0.0133012371684761	0.0212375208378014
5	C	26	50	20120601	22	536	10.48	-0.0130712153325561	0.0230636241002157
5	C	26	50	20120601	22	538	10.52	-0.0127218975115821	0.0251555358727458
5	C	26	50	20120601	22	540	10.56	-0.0125328313004285	0.028232850442334
5	C	26	50	20120601	22	542	10.6	-0.0122562747672386	0.029541075769275
5	C	26	50	20120601	22	544	10.64	-0.0120532290550209	0.0311890234781693
5	C	26	50	20120601	22	546	10.68	-0.0115463254167917	0.0323656986595384
5	C	26	50	20120601	22	548	10.72	-0.0109247997693321	0.033109412358787
5	C	26	50	20120601	22	550	10.76	-0.00990184535955232	0.0349903701368586
5	C	26	50	20120601	22	552	10.8	-0.00945231636554862	0.0348930227462926
5	C	26	50	20120601	22	554	10.84	-0.00834615811504012	0.0371043888957957
5	C	26	50	20120601	22	556	10.88	-0.00774228892390682	0.038664125033737
5	C	26	50	20120601	22	558	10.92	-0.00669455466408712	0.0394413202390747
5	C	26	50	20120601	22	560	10.96	-0.00606523669989882	0.0411892811311001
5	C	26	50	20120601	22	562	11	-0.00539960880249672	0.0417321552912882
5	C	26	50	20120601	22	564	11.04	-0.00470052768327662	0.0432193776288188
5	C	26	50	20120601	22	566	11.08	-0.00357229638748662	0.0453236991253588
5	C	26	50	20120601	22	568	11.12	-0.00241080278870962	0.0449577006554166
5	C	26	50	20120601	22	570	11.16	-0.00199650892561241	0.0474330693643164
5	C	26	50	20120601	22	572	11.2	-0.00141144877485866	0.0487782693048456
5	C	26	50	20120601	22	574	11.24	-0.000162910331317569	0.05011576178146
5	C	26	50	20120601	22	576	11.28	-0.000337282863558169	0.0506555670982178
5	C	26	50	20120601	22	578	11.32	0.000346347972492981	0.0514671842616637
5	C	26	50	20120601	22	580	11.36	0.00115838940000761	0.0529820898296778
5	C	26	50	20120601	22	582	11.4	0.00189766953973815	0.053401757704312
5	C	26	50	20120601	22	584	11.44	0.00338796779176692	0.0541586448028941
5	C	26	50	20120601	22	586	11.48	0.00456530058244252	0.0556121735023011
5	C	26	50	20120601	22	588	11.52	0.00520749496111614	0.0565464029816048
5	C	26	50	20120601	22	590	11.56	0.00571922813866085	0.0577882946214028
5	C	26	50	20120601	22	592	11.6	0.00599832318519518	0.0574597021001854
5	C	26	50	20120601	22	594	11.64	0.00741522375333678	0.0586842696238442
5	C	26	50	20120601	22	596	11.68	0.00864863011176048	0.0586178722970908
5	C	26	50	20120601	22	598	11.72	0.00973425115291618	0.0588589249987973
5	C	26	50	20120601	22	600	11.76	0.0112271657000353	0.0598833105927023
5	C	26	50	20120601	22	602	11.8	0.0123180900420499	0.0611498802591636
5	C	26	50	20120601	22	604	11.84	0.0136229141853735	0.0621686089988191
5	C	26	50	20120601	22	606	11.88	0.0148661493280557	0.0625814179376758
5	C	26	50	20120601	22	608	11.92	0.0158361584104874	0.0643112839671705
5	C	26	50	20120601	22	610	11.96	0.016407429979008	0.0640682513664767
5	C	26	50	20120601	22	612	12	0.0171743579938829	0.0645584177871952
5	C	26	50	20120601	22	614	12.04	0.0178159159764535	0.0649956219100029
5	C	26	50	20120601	22	616	12.08	0.0182633024369102	0.0642880201540695
5	C	26	50	20120601	22	618	12.12	0.0186425238036606	0.0639267592995613
5	C	26	50	20120601	22	620	12.16	0.0192737580272258	0.0624321476961673
5	C	26	50	20120601	22	622	12.2	0.0201037599669826	0.0624199854595309
5	C	26	50	20120601	22	624	12.24	0.0217742997375358	0.0618089744899076
5	C	26	50	20120601	22	626	12.28	0.0233995139634149	0.0598191760076486
5	C	26	50	20120601	22	628	12.32	0.0253008533873475	0.0600489150008561
5	C	26	50	20120601	22	630	12.36	0.0254914893755553	0.0603191712126256
5	C	26	50	20120601	22	632	12.4	0.0252524872835143	0.0592795828229252
5	C	26	50	20120601	22	634	12.44	0.0256461336286008	0.0580673896679371
5	C	26	50	20120601	22	636	12.48	0.0259614325423319	0.0569201089154619
5	C	26	50	20120601	22	638	12.52	0.0267853533637705	0.0552599636145921
5	C	26	50	20120601	22	640	12.56	0.0270568823677461	0.0531546238842873
5	C	26	50	20120601	22	642	12.6	0.0275769452631732	0.0507586066983723
5	C	26	50	20120601	22	644	12.64	0.0287316718500543	0.0491193705450222
5	C	26	50	20120601	22	646	12.68	0.0301210871776112	0.0472902762209235
5	C	26	50	20120601	22	648	12.72	0.0314358744554816	0.044765063555018
5	C	26	50	20120601	22	650	12.76	0.0325837682695361	0.0422093201396211
5	C	26	50	20120601	22	652	12.8	0.0335360310930803	0.0404867351886522
5	C	26	50	20120601	22	654	12.84	0.0345319627101103	0.0378083136964669
5	C	26	50	20120601	22	656	12.88	0.0356219748843772	0.0357345745682133
5	C	26	50	20120601	22	658	12.92	0.0367415582642333	0.0338023840754176
5	C	26	50	20120601	22	660	12.96	0.03829019282571	0.0303168426189148
5	C	26	50	20120601	22	662	13	0.038957065231047	0.0294877599179736
5	C	26	50	20120601	22	664	13.04	0.0395007596351013	0.0273294578897579
5	C	26	50	20120601	22	666	13.08	0.0392536965257548	0.0253297599125623
5	C	26	50	20120601	22	668	13.12	0.0397729957458582	0.0227418905147758
5	C	26	50	20120601	22	670	13.16	0.0395549240145402	0.0207563346732039
5	C	26	50	20120601	22	672	13.2	0.0398784253669331	0.0184205488429104
5	C	26	50	20120601	22	674	13.24	0.0409095284752593	0.0159715552169489
5	C	26	50	20120601	22	676	13.28	0.0419945131203119	0.0135703620093957
5	C	26	50	20120601	22	678	13.32	0.0430976704096411	0.0126076361268102
5	C	26	50	20120601	22	680	13.36	0.044763896828829	0.0109124183295935
5	C	26	50	20120601	22	682	13.4	0.0459066520979046	0.0102588395317428
5	C	26	50	20120601	22	684	13.44	0.0467655039943338	0.00927072851571274
5	C	26	50	20120601	22	686	13.48	0.0463195317474395	0.0103753000186042
5	C	26	50	20120601	22	688	13.52	0.045914006008429	0.0102396062272945
5	C	26	50	20120601	22	690	13.56	0.0454118894831084	0.0106886897440261
5	C	26	50	20120601	22	692	13.6	0.0450159096856439	0.00994707615191767
5	C	26	50	20120601	22	694	13.64	0.0436462438504856	0.00956679412499554
5	C	26	50	20120601	22	696	13.68	0.0426538194830903	0.0089518233573976
5	C	26	50	20120601	22	698	13.72	0.0411610463573274	0.00779690585168562
5	C	26	50	20120601	22	700	13.76	0.0404966488257245	0.0054757571317627
5	C	26	50	20120601	22	702	13.8	0.0391492568541735	0.0060518370263953
5	C	26	50	20120601	22	704	13.84	0.038062575152846	0.004704798608235
5	C	26	50	20120601	22	706	13.88	0.0372293205218958	0.0057712570556205
5	C	26	50	20120601	22	708	13.92	0.0362148344229275	0.0059128905438922
5	C	26	50	20120601	22	710	13.96	0.0346863524047146	0.0056069961503509
5	C	26	50	20120601	22	712	14	0.0340522190433465	0.0061978545767104
5	C	26	50	20120601	22	714	14.04	0.0321151777980319	0.0054032150470807
5	C	26	50	20120601	22	716	14.08	0.0294808232004502	0.0049473150209785
5	C	26	50	20120601	22	718	14.12	0.0280526937766233	0.0038742946226636
5	C	26	50	20120601	22	720	14.16	0.0260392779278727	0.0041916441460601
5	C	26	50	20120601	22	722	14.2	0.024414537463537	0.0046190689820839
5	C	26	50	20120601	22	724	14.24	0.0223204548731886	0.0046149111942105
5	C	26	50	20120601	22	726	14.28	0.0208123149028570	0.0046693357889449
5	C	26	50	20120601	22	728	14.32	0.0188475607285741	0.0049475243245857
5	C	26	50	20120601	22	730	14.36	0.0167946133681145	0.0046955779358083
5	C	26	50	20120601	22	732	14.4	0.0149529396143785	0.0038683195703625
5	C	26	50	20120601	22	734	14.44	0.0136861366026794	0.0032189621999955
5	C	26	50	20120601	22	736	14.48	0.0124882057914678	0.0025869996564456
5	C	26	50	20120601	22	738	14.52	0.0122865884349481	0.0027580275736112
5	C	26	50	20120601	22	740	14.56	0.0116583099177282	0.000976175053563597
5	C	26	50	20120601	22	742	14.6	0.011120887550823	0.000472269548086598
5	C	26	50	20120601	22	744	14.64	0.0102683289047464	-0.000945267416158
5	C	26	50	20120601	22	746	14.68	0.00944094326008	-0.00184944485726130
5	C	26	50	20120601	22	748	14.72	0.0099936179202554	-0.0024410103904019
5	C	26	50	20120601	22	750	14.76	0.00974556486141516	-0.0022618295320493
5	C	26	50	20120601	22	752	14.8	0.00996922273630447	-0.0012525760232617
5	C	26	50	20120601	22	754	14.84	0.00973276622867568	-3.86151013206e-05
5	C	26	50	20120601	22	756	14.88	0.00975171669041148	-0.000405603520756501
5	C	26	50	20120601	22	758	14.92	0.00904574128007483	0.000470077517064998
5	C	26	50	20120601	22	760	14.96	0.00784719528596364	0.001498069355554
5	C	26	50	20120601	22	762	15	0.0070888444763445	0.0028037208138115
5	C	26	50	20120601	22	764	15.04	0.005387269789165	0.0041271347944124
5	C	26	50	20120601	22	766	15.08	0.00418886521641004	0.0044167657319864
5	C	26	50	20120601	22	768	15.12	0.00188719021724096	0.0055081567644766
5	C	26	50	20120601	22	770	15.16	0.00081594465694678	0.0079151270344322
5	C	26	50	20120601	22	772	15.2	-0.000807167340471919	0.00875787598813342
5	C	26	50	20120601	22	774	15.24	-0.00237771726241792	0.0100611395467909
5	C	26	50	20120601	22	776	15.28	-0.00311363864493782	0.0121554130559701
5	C	26	50	20120601	22	778	15.32	-0.00434901783128102	0.0130082474736914
5	C	26	50	20120601	22	780	15.36	-0.00587322185346762	0.0138567402557762
5	C	26	50	20120601	22	782	15.4	-0.00678875542947672	0.0148038107942262
5	C	26	50	20120601	22	784	15.44	-0.00757784417087402	0.0165322201837518
5	C	26	50	20120601	22	786	15.48	-0.00812839751070592	0.0174409938189327
5	C	26	50	20120601	22	788	15.52	-0.00883557500257062	0.0179848296443433
5	C	26	50	20120601	22	790	15.56	-0.00926881932740362	0.0195869214784776
5	C	26	50	20120601	22	792	15.6	-0.0101802092576749	0.020252803934321
5	C	26	50	20120601	22	794	15.64	-0.0107026197476155	0.0199470509621359
5	C	26	50	20120601	22	796	15.68	-0.0120546079132442	0.0205619510190558
5	C	26	50	20120601	22	798	15.72	-0.0134572249244058	0.0208494606362862
5	C	26	50	20120601	22	800	15.76	-0.0151218957086752	0.02245119891703
5	C	26	50	20120601	22	802	15.8	-0.0162236387844420	0.0222358849021587
5	C	26	50	20120601	22	804	15.84	-0.0182009214766739	0.0233144348755025
5	C	26	50	20120601	22	806	15.88	-0.0192198623483637	0.0231988936274566
5	C	26	50	20120601	22	808	15.92	-0.0199319188770186	0.0232640888726820
5	C	26	50	20120601	22	810	15.96	-0.0200940584619446	0.0227829027080846
5	C	26	50	20120601	22	812	16	-0.020502483338758	0.0227423147788445
5	C	26	50	20120601	22	814	16.04	-0.0207757801096866	0.0224974437005196
5	C	26	50	20120601	22	816	16.08	-0.0210373389080475	0.0232064596700153
5	C	26	50	20120601	22	818	16.12	-0.0206320960117495	0.0225456683829965
5	C	26	50	20120601	22	820	16.16	-0.0202591678953517	0.0228303495731022
5	C	26	50	20120601	22	822	16.2	-0.0201106047606244	0.0236567452682749
5	C	26	50	20120601	22	824	16.24	-0.0193539297940767	0.0235054951277791
5	C	26	50	20120601	22	826	16.28	-0.0192452474818083	0.0229837210339416
5	C	26	50	20120601	22	828	16.32	-0.0187372619702039	0.0245911161689348
5	C	26	50	20120601	22	830	16.36	-0.0183423428329112	0.0258870307668154
5	C	26	50	20120601	22	832	16.4	-0.0178835719532774	0.0264348971008788
5	C	26	50	20120601	22	834	16.44	-0.0167142294692292	0.0256434324806967
5	C	26	50	20120601	22	836	16.48	-0.0162720048882751	0.0270354428901405
5	C	26	50	20120601	22	838	16.52	-0.0153545762660924	0.0287342245055343
5	C	26	50	20120601	22	840	16.56	-0.0149005924993673	0.0300664348944932
5	C	26	50	20120601	22	842	16.6	-0.0147715030853938	0.0313219454108968
5	C	26	50	20120601	22	844	16.64	-0.0145123413790212	0.033606402359944
5	C	26	50	20120601	22	846	16.68	-0.0143791719589203	0.035874327152447
5	C	26	50	20120601	22	848	16.72	-0.0142456136300898	0.037421109094157
5	C	26	50	20120601	22	850	16.76	-0.0142573890793169	0.0401516351637275
5	C	26	50	20120601	22	852	16.8	-0.0139827961816584	0.0425063947902806
5	C	26	50	20120601	22	854	16.84	-0.0142533281650725	0.0439132615131972
5	C	26	50	20120601	22	856	16.88	-0.0143035751729436	0.0459236650870599
5	C	26	50	20120601	22	858	16.92	-0.0143036458836218	0.0477801739410652
5	C	26	50	20120601	22	860	16.96	-0.0140481752746469	0.0487785309343547
5	C	26	50	20120601	22	862	17	-0.0144129928762644	0.0501065269668977
5	C	26	50	20120601	22	864	17.04	-0.0146863108603965	0.0516105925879562
5	C	26	50	20120601	22	866	17.08	-0.0140536907075401	0.0517875531310159
5	C	26	50	20120601	22	868	17.12	-0.0135840091702726	0.0531036414853638
5	C	26	50	20120601	22	870	17.16	-0.0131340064147255	0.0539480684034567
5	C	26	50	20120601	22	872	17.2	-0.0127716141893674	0.0552592565078109
5	C	26	50	20120601	22	874	17.24	-0.0125282280352829	0.057028013410271
5	C	26	50	20120601	22	876	17.28	-0.0123889279993892	0.058875400586799
5	C	26	50	20120601	22	878	17.32	-0.0120609718742749	0.0592993818127984
5	C	26	50	20120601	22	880	17.36	-0.0122629922816599	0.0603321112667214
5	C	26	50	20120601	22	882	17.4	-0.0125136616355905	0.0607486678715184
5	C	26	50	20120601	22	884	17.44	-0.0126789124903538	0.0615313643676137
5	C	26	50	20120601	22	886	17.48	-0.0128223844562565	0.0624007521550826
5	C	26	50	20120601	22	888	17.52	-0.0126801145718818	0.0636528968432077
5	C	26	50	20120601	22	890	17.56	-0.0130449109602960	0.0655277904735239
5	C	26	50	20120601	22	892	17.6	-0.0129230057512194	0.0653559635256955
5	C	26	50	20120601	22	894	17.64	-0.0123967061739822	0.065288293406736
5	C	26	50	20120601	22	896	17.68	-0.0122211315602136	0.066776965313168
5	C	26	50	20120601	22	898	17.72	-0.0118559109077308	0.0675680056692814
5	C	26	50	20120601	22	900	17.76	-0.0116623757817200	0.0677348121589633
5	C	26	50	20120601	22	902	17.8	-0.0119805738332540	0.0668304225858257
5	C	26	50	20120601	22	904	17.84	-0.0119792303303697	0.0672547573652158
5	C	26	50	20120601	22	906	17.88	-0.0120638710120777	0.0667577320087197
5	C	26	50	20120601	22	908	17.92	-0.0122341423249875	0.0661204873775144
5	C	26	50	20120601	22	910	17.96	-0.0119423193563918	0.065968247287525
5	C	26	50	20120601	22	912	18	-0.0117508348400465	0.0649719338328331
5	C	26	50	20120601	22	914	18.04	-0.0113217624452225	0.0639047682786664
5	C	26	50	20120601	22	916	18.08	-0.0104875885754567	0.0635733473303243
5	C	26	50	20120601	22	918	18.12	-0.00881125052929772	0.0615672146814199
5	C	26	50	20120601	22	920	18.16	-0.00735383274259412	0.0605738003645309
5	C	26	50	20120601	22	922	18.2	-0.00548784865772102	0.0604994834418282
5	C	26	50	20120601	22	924	18.24	-0.00372884982884132	0.0593979524980958
5	C	26	50	20120601	22	926	18.28	-0.00239694349579832	0.0578015882288891
5	C	26	50	20120601	22	928	18.32	-0.00261650015135672	0.0585905072646589
5	C	26	50	20120601	22	930	18.36	-0.00240854004700982	0.0584232765109083
5	C	26	50	20120601	22	932	18.4	-0.00235939612571732	0.0579597680158405
5	C	26	50	20120601	22	934	18.44	-0.00218375080127062	0.0577209073451557
5	C	26	50	20120601	22	936	18.48	-0.00172427281485558	0.0571065729736608
5	C	26	50	20120601	22	938	18.52	-0.00090162478562315	0.0554222446208744
5	C	26	50	20120601	22	940	18.56	-0.000304402398232999	0.0555198253566782
5	C	26	50	20120601	22	942	18.6	0.00140078560459836	0.0541991620214561
5	C	26	50	20120601	22	944	18.64	0.00228537618786273	0.053464336654447
5	C	26	50	20120601	22	946	18.68	0.00320058449475248	0.0530517398476247
5	C	26	50	20120601	22	948	18.72	0.00399820094393091	0.0523432188528757
5	C	26	50	20120601	22	950	18.76	0.00488653919313557	0.0505547336712206
5	C	26	50	20120601	22	952	18.8	0.0061000051403298	0.0490792139509186
5	C	26	50	20120601	22	954	18.84	0.00680357638761042	0.0484302313471456
5	C	26	50	20120601	22	956	18.88	0.00757693907419414	0.0479153868997637
5	C	26	50	20120601	22	958	18.92	0.00916778791050764	0.0469298214681459
5	C	26	50	20120601	22	960	18.96	0.0106738546437569	0.0444196631056118
5	C	26	50	20120601	22	962	19	0.0118703500282026	0.0443009398770505
5	C	26	50	20120601	22	964	19.04	0.013696524001295	0.0425635785156752
5	C	26	50	20120601	22	966	19.08	0.0158704530893749	0.0405996601416077
5	C	26	50	20120601	22	968	19.12	0.0176426253175881	0.03872467458741
5	C	26	50	20120601	22	970	19.16	0.0186651158653195	0.0389963308706062
5	C	26	50	20120601	22	972	19.2	0.0197063023163454	0.0376331279914279
5	C	26	50	20120601	22	974	19.24	0.0216613182160378	0.0366703243270965
5	C	26	50	20120601	22	976	19.28	0.0232971885411094	0.0358090187701366
5	C	26	50	20120601	22	978	19.32	0.0248788350897726	0.0351237007773056
5	C	26	50	20120601	22	980	19.36	0.0265626981662969	0.0345137914800474
5	C	26	50	20120601	22	982	19.4	0.0285750335558858	0.0338596667957616
5	C	26	50	20120601	22	984	19.44	0.0300038912996973	0.0317774423861337
5	C	26	50	20120601	22	986	19.48	0.0307024491598993	0.0322122352748175
5	C	26	50	20120601	22	988	19.52	0.0326395469737564	0.0312194078565569
5	C	26	50	20120601	22	990	19.56	0.0327710051954468	0.0314331591654418
5	C	26	50	20120601	22	992	19.6	0.0324520717528604	0.0315884680988616
5	C	26	50	20120601	22	994	19.64	0.0318959746958641	0.029957483881648
5	C	26	50	20120601	22	996	19.68	0.0321524706096717	0.0285181397442715
5	C	26	50	20120601	22	998	19.72	0.0316528784555599	0.028211913010543
5	C	26	50	20120601	22	1000	19.76	0.0313733803581603	0.0265986276760625
5	C	26	50	20120601	22	1002	19.8	0.0316578847715708	0.0250107840435690
5	C	26	50	20120601	22	1004	19.84	0.032532293017186	0.0232809180140743
5	C	26	50	20120601	22	1006	19.88	0.033282533312025	0.0232369359722845
5	C	26	50	20120601	22	1008	19.92	0.0346975954025355	0.0215923470206008
5	C	26	50	20120601	22	1010	19.96	0.0361552253212734	0.0199791536100018
5	C	26	50	20120601	22	1012	20	0.0383347405529247	0.0179252205426892
5	C	26	50	20120601	22	1014	20.04	0.0404511111490161	0.0176213060481353
5	C	26	50	20120601	22	1016	20.08	0.0420307876981868	0.0159876065408819
5	C	26	50	20120601	22	1018	20.12	0.0423617843824602	0.0154099710113306
5	C	26	50	20120601	22	1020	20.16	0.0423331465578222	0.0144475279714576
5	C	26	50	20120601	22	1022	20.2	0.0425072362473503	0.0137160967169982
5	C	26	50	20120601	22	1024	20.24	0.0427142771128817	0.0123438852974276
5	C	26	50	20120601	22	1026	20.28	0.0432400110046939	0.0108733153245939
5	C	26	50	20120601	22	1028	20.32	0.0445144295564264	0.0091098617229928
5	C	26	50	20120601	22	1030	20.36	0.0458664884327332	0.00732194222676262
5	C	26	50	20120601	22	1032	20.4	0.046399717656426	0.006424694432115
5	C	26	50	20120601	22	1034	20.44	0.0470383765011937	0.0055932782787959
5	C	26	50	20120601	22	1036	20.48	0.0470286184276133	0.0061148402405991
5	C	26	50	20120601	22	1038	20.52	0.0467694637923085	0.0060321794578783
5	C	26	50	20120601	22	1040	20.56	0.0457433811421287	0.0051722669012774
5	C	26	50	20120601	22	1042	20.6	0.0451964340468809	0.0046756658088501
5	C	26	50	20120601	22	1044	20.64	0.0446774883801681	0.0025897715150279
5	C	26	50	20120601	22	1046	20.68	0.0442092422696663	0.000952819316580998
5	C	26	50	20120601	22	1048	20.72	0.0434799323355505	-0.00173828767125870
5	C	26	50	20120601	22	1050	20.76	0.043420606076609	-0.003399917896369
5	C	26	50	20120601	22	1052	20.8	0.0434125450593034	-0.0038538804498908
5	C	26	50	20120601	22	1054	20.84	0.0429374895104989	-0.0059889398782089
5	C	26	50	20120601	22	1056	20.88	0.0423576760920615	-0.0063905623877872
5	C	26	50	20120601	22	1058	20.92	0.0415023597295383	-0.0070429391041099
5	C	26	50	20120601	22	1060	20.96	0.0404978438361847	-0.0074700315999466
5	C	26	50	20120601	22	1062	21	0.0391469234017956	-0.0074443565527217
5	C	26	50	20120601	22	1064	21.04	0.038013791856012	-0.0103439822592656
5	C	26	50	20120601	22	1066	21.08	0.0364827416259699	-0.011559945707611
5	C	26	50	20120601	22	1068	21.12	0.0351363410181261	-0.0129797439993419
5	C	26	50	20120601	22	1070	21.16	0.0341624074930588	-0.0133847394082665
5	C	26	50	20120601	22	1072	21.2	0.0338895137729955	-0.0144733515111066
5	C	26	50	20120601	22	1074	21.24	0.0327015602384665	-0.0162879430751231
5	C	26	50	20120601	22	1076	21.28	0.0322032479476287	-0.0186661694544235
5	C	26	50	20120601	22	1078	21.32	0.031351254986977	-0.019762397097297
5	C	26	50	20120601	22	1080	21.36	0.0308818350792185	-0.0221487834888522
5	C	26	50	20120601	22	1082	21.4	0.0303669199211585	-0.0230183834083554
5	C	26	50	20120601	22	1084	21.44	0.0300798345679967	-0.0258543058649822
5	C	26	50	20120601	22	1086	21.48	0.0295223515817093	-0.0256298701726336
5	C	26	50	20120601	22	1088	21.52	0.0293450799116658	-0.0260229508322952
5	C	26	50	20120601	22	1090	21.56	0.029055590395448	-0.025813647225064
5	C	26	50	20120601	22	1092	21.6	0.0282393063272463	-0.0250173035680917
5	C	26	50	20120601	22	1094	21.64	0.0272780653689013	-0.0255800191445599
5	C	26	50	20120601	22	1096	21.68	0.0267152790817549	-0.0249931912268532
5	C	26	50	20120601	22	1098	21.72	0.0257952624487531	-0.0257126723767105
5	C	26	50	20120601	22	1100	21.76	0.0243046813540118	-0.0264381639342079
5	C	26	50	20120601	22	1102	21.8	0.0226521020957008	-0.0261889087938397
5	C	26	50	20120601	22	1104	21.84	0.0213283982013195	-0.0271278051778992
5	C	26	50	20120601	22	1106	21.88	0.019772056175928	-0.0286889555294028
5	C	26	50	20120601	22	1108	21.92	0.0186169972488597	-0.0278605799352428
5	C	26	50	20120601	22	1110	21.96	0.0175199917885269	-0.0267590489915104
5	C	26	50	20120601	22	1112	22	0.0166576043581918	-0.0272435585579794
5	C	26	50	20120601	22	1114	22.04	0.0158840295395737	-0.0259815143749176
5	C	26	50	20120601	22	1116	22.08	0.0159332441715443	-0.0256264053494058
5	C	26	50	20120601	22	1118	22.12	0.0154700185191890	-0.0248133032617193
5	C	26	50	20120601	22	1120	22.16	0.0148960599448999	-0.0247003783087639
5	C	26	50	20120601	22	1122	22.2	0.0138216111908869	-0.0227338436396059
5	C	26	50	20120601	22	1124	22.24	0.0125835379277074	-0.0224717191558201
5	C	26	50	20120601	22	1126	22.28	0.0111095738423240	-0.0213801584177024
5	C	26	50	20120601	22	1128	22.32	0.00964699417611776	-0.0196256850722224
5	C	26	50	20120601	22	1130	22.36	0.00810776413483088	-0.0179202849373566
5	C	26	50	20120601	22	1132	22.4	0.00625302304777857	-0.0174550086753359
5	C	26	50	20120601	22	1134	22.44	0.0046512847670348	-0.0167607712375669
5	C	26	50	20120601	22	1136	22.48	0.00346673948719109	-0.0151062827909467
5	C	26	50	20120601	22	1138	22.52	0.00271847909133949	-0.0139831143797099
5	C	26	50	20120601	22	1140	22.56	0.00202113038373331	-0.0134226615449415
5	C	26	50	20120601	22	1142	22.6	0.00131430644525924	-0.0130710880533355
5	C	26	50	20120601	22	1144	22.64	0.000428938044535560	-0.0107485958305283
5	C	26	50	20120601	22	1146	22.68	-0.00067959325633059	-0.0105800922845716
5	C	26	50	20120601	22	1148	22.72	-0.00204621853232983	-0.0089359983076347
5	C	26	50	20120601	22	1150	22.76	-0.00283935192451552	-0.0077815333502627
5	C	26	50	20120601	22	1152	22.8	-0.00418520947435132	-0.0075616726387884
5	C	26	50	20120601	22	1154	22.84	-0.00513025061633932	-0.0061595576734414
5	C	26	50	20120601	22	1156	22.88	-0.00639058360099062	-0.0053936337501957
5	C	26	50	20120601	22	1158	22.92	-0.00669100498804552	-0.005197015638619
5	C	26	50	20120601	22	1160	22.96	-0.00671322935417822	-0.0060542906869261
5	C	26	50	20120601	22	1162	23	-0.00660229844234572	-0.0060758433016167
5	C	26	50	20120601	22	1164	23.04	-0.00656211356397082	-0.0065907796728802
5	C	26	50	20120601	22	1166	23.08	-0.00631055325549592	-0.0056297932729764
5	C	26	50	20120601	22	1168	23.12	-0.00675559919250692	-0.0065457864683933
5	C	26	50	20120601	22	1170	23.16	-0.00631406757619842	-0.0065381638572921
5	C	26	50	20120601	22	1172	23.2	-0.00654466216861112	-0.0061870782693651
5	C	26	50	20120601	22	1174	23.24	-0.00627639292689682	-0.0056240727791166
5	C	26	50	20120601	22	1176	23.28	-0.00610600847690212	-0.0059961240831057
5	C	26	50	20120601	22	1178	23.32	-0.00605012582798492	-0.0051648705643463
5	C	26	50	20120601	22	1180	23.36	-0.00635150888026222	-0.0050635987311447
5	C	26	50	20120601	22	1182	23.4	-0.00644746327046922	-0.0049854634318236
5	C	26	50	20120601	22	1184	23.44	-0.00617756768315812	-0.0048841279590118
5	C	26	50	20120601	22	1186	23.48	-0.00627260990561742	-0.004797146753858
5	C	26	50	20120601	22	1188	23.52	-0.00612835305118762	-0.0065287169106954
5	C	26	50	20120601	22	1190	23.56	-0.00625772530787342	-0.0048616702476413
5	C	26	50	20120601	22	1192	23.6	-0.00635937897873682	-0.0059755331336376
5	C	26	50	20120601	22	1194	23.64	-0.00653004627144402	-0.0061203768866958
5	C	26	50	20120601	22	1196	23.68	-0.00639665764824102	-0.0051895698042131
5	C	26	50	20120601	22	1198	23.72	-0.00618860562001252	-0.0056427050428009
5	C	26	50	20120601	22	1200	23.76	-0.00644815623511482	-0.0055370208632847
5	C	26	50	20120601	22	1202	23.8	-0.00634315087810862	-0.0053340105064061
5	C	26	50	20120601	22	1204	23.84	-0.00643907698404442	-0.00525576207
5	C	26	50	20120601	22	1206	23.88	-0.00653565362821882	-0.0052296132612317
5	C	26	50	20120601	22	1208	23.92	-0.00670004888377692	-0.0053139781712951
5	C	26	50	20120601	22	1210	23.96	-0.00641029773805012	-0.0055020473618872
5	C	26	50	20120601	22	1212	24	-0.00646410149303052	-0.0058619010739009
5	C	26	50	20120601	22	1214	24.04	-0.00646128720804142	-0.0066175012381412
5	C	26	50	20120601	22	1216	24.08	-0.00684243897630442	-0.0057890337200996
5	C	26	50	20120601	22	1218	24.12	-0.00668953420594062	-0.0064439843051058
5	C	26	50	20120601	22	1220	24.16	-0.00635497370349002	-0.0065382699233093
5	C	26	50	20120601	22	1222	24.2	-0.00643194934769002	-0.0065861693366668
5	C	26	50	20120601	22	1224	24.24	-0.00639406963742182	-0.0069710970551414
5	C	26	50	20120601	22	1226	24.28	-0.00634418325400912	-0.0062082349042582
5	C	26	50	20120601	22	1228	24.32	-0.00644683394543402	-0.0065247571127208
5	C	26	50	20120601	22	1230	24.36	-0.00654471873715362	-0.0067549698674717
5	C	26	50	20120601	22	1232	24.4	-0.00671247982099012	-0.0067863300532173
5	C	26	50	20120601	22	1234	24.44	-0.00650666225019022	-0.0068095726531149
5	C	26	50	20120601	22	1236	24.48	-0.00656665318950602	-0.00655823861881
5	C	26	50	20120601	22	1238	24.52	-0.00650871993092342	-0.0066468603116961
5	C	26	50	20120601	22	1240	24.56	-0.00637847793289672	-0.0056433272967683
5	C	26	50	20120601	22	1242	24.6	-0.00614239619186192	-0.0059289065124861
5	C	26	50	20120601	22	1244	24.64	-0.00647121498724932	-0.0046804246374875
5	C	26	50	20120601	22	1246	24.68	-0.00702344417015252	-0.0052329790895101
5	C	26	50	20120601	22	1248	24.72	-0.00728001786570612	-0.0033811724955997
5	C	26	50	20120601	22	1250	24.76	-0.00742947902604552	-0.0034910781025996
5	C	26	50	20120601	22	1252	24.8	-0.00832529846499512	-0.0028301595363601
5	C	26	50	20120601	22	1254	24.84	-0.00893598416549902	-0.0019820273787337
5	C	26	50	20120601	22	1256	24.88	-0.00982117225399352	-0.00120799647624180
5	C	26	50	20120601	22	1258	24.92	-0.0109019460781642	-6.33001990519022e-05
5	C	26	50	20120601	22	1260	24.96	-0.0123055035413448	0.000873708209901899
5	C	26	50	20120601	22	1262	25	-0.0135269951505055	0.00100993233129750
5	C	26	50	20120601	22	1264	25.04	-0.0145775578374500	0.0028162507459741
5	C	26	50	20120601	22	1266	25.08	-0.0153959420127919	0.0027941678011977
5	C	26	50	20120601	22	1268	25.12	-0.0167912546109038	0.0027888432871353
5	C	26	50	20120601	22	1270	25.16	-0.0178037820240883	0.0032154620214286
5	C	26	50	20120601	22	1272	25.2	-0.0192783683634391	0.0030341457005968
5	C	26	50	20120601	22	1274	25.24	-0.0202395810375128	0.0035153742916011
5	C	26	50	20120601	22	1276	25.28	-0.0216146208842082	0.0034472091978947
5	C	26	50	20120601	22	1278	25.32	-0.0231947216974477	0.0038099549766434
5	C	26	50	20120601	22	1280	25.36	-0.0243102533554476	0.0044657258055158
5	C	26	50	20120601	22	1282	25.4	-0.0256641507093854	0.0039272639916422
5	C	26	50	20120601	22	1284	25.44	-0.0275848648591225	0.0047945304587675
5	C	26	50	20120601	22	1286	25.48	-0.0290873253477876	0.0050523415911882
5	C	26	50	20120601	22	1288	25.52	-0.0308123123404922	0.0050009349281959
5	C	26	50	20120601	22	1290	25.56	-0.0321669168012113	0.0045256884605604
5	C	26	50	20120601	22	1292	25.6	-0.0336580635813775	0.0039564675017052
5	C	26	50	20120601	22	1294	25.64	-0.035386586107988	0.0044297340703534
5	C	26	50	20120601	22	1296	25.68	-0.0368686112106769	0.0036641495583627
5	C	26	50	20120601	22	1298	25.72	-0.0381177153396429	0.0033266474917024
5	C	26	50	20120601	22	1300	25.76	-0.0390006088666324	0.0033861858826783
5	C	26	50	20120601	22	1302	25.8	-0.0393262315393688	0.0028931203241569
5	C	26	50	20120601	22	1304	25.84	-0.0398398031945446	0.0031437896780876
5	C	26	50	20120601	22	1306	25.88	-0.040235146595906	0.00204770345657030
5	C	26	50	20120601	22	1308	25.92	-0.0412086912122437	0.0022557342715954
5	C	26	50	20120601	22	1310	25.96	-0.0425095555575926	0.00168106859052510
5	C	26	50	20120601	22	1312	26	-0.0433772462887866	0.0022837357001304
5	C	26	50	20120601	22	1314	26.04	-0.0445627815181239	0.0017020696619263
5	C	26	50	20120601	22	1316	26.08	-0.0456183505210792	0.00209366539734740
5	C	26	50	20120601	22	1318	26.12	-0.0462188255996628	0.00148809914993920
5	C	26	50	20120601	22	1320	26.16	-0.0463533173094445	0.00150308981370040
5	C	26	50	20120601	22	1322	26.2	-0.0463704292935492	0.0027119595668169
5	C	26	50	20120601	22	1324	26.24	-0.0459694290379383	0.0023719119157443
5	C	26	50	20120601	22	1326	26.28	-0.045737992988456	0.0032046715719477
5	C	26	50	20120601	22	1328	26.32	-0.0452294417914266	0.0034476334619634
5	C	26	50	20120601	22	1330	26.36	-0.0449869041654796	0.0040226526964243
5	C	26	50	20120601	22	1332	26.4	-0.0446890000785657	0.0042149150302289
5	C	26	50	20120601	22	1334	26.44	-0.0447467707025887	0.0048096625438849
5	C	26	50	20120601	22	1336	26.48	-0.0440308250866373	0.0059692469543528
5	C	26	50	20120601	22	1338	26.52	-0.0433469114078737	0.0066377457052865
5	C	26	50	20120601	22	1340	26.56	-0.0426103889845898	0.00755627741404785
5	C	26	50	20120601	22	1342	26.6	-0.0421122322572438	0.00760598702076526
5	C	26	50	20120601	22	1344	26.64	-0.0413921854219616	0.00974661137945129
5	C	26	50	20120601	22	1346	26.68	-0.0409675677998591	0.0104810831930698
5	C	26	50	20120601	22	1348	26.72	-0.0403779114550276	0.0124937212243610
5	C	26	50	20120601	22	1350	26.76	-0.0396733502582533	0.0145932626790601
5	C	26	50	20120601	22	1352	26.8	-0.039426428570263	0.0155027434210223
5	C	26	50	20120601	22	1354	26.84	-0.0383013509707171	0.0175752026860019
5	C	26	50	20120601	22	1356	26.88	-0.0379168263031078	0.0188324385429516
5	C	26	50	20120601	22	1358	26.92	-0.0370926226389568	0.0218339654077322
5	C	26	50	20120601	22	1360	26.96	-0.0364101231737555	0.023062634150722
5	C	26	50	20120601	22	1362	27	-0.035530199495247	0.0248530285206863
5	C	26	50	20120601	22	1364	27.04	-0.0349403310183812	0.0280729099594974
5	C	26	50	20120601	22	1366	27.08	-0.0339524321343854	0.0294613141243572
5	C	26	50	20120601	22	1368	27.12	-0.032806212042082	0.0318900844963767
5	C	26	50	20120601	22	1370	27.16	-0.0315333491252681	0.0330271829112028
5	C	26	50	20120601	22	1372	27.2	-0.0306227370124561	0.0357436043218091
5	C	26	50	20120601	22	1374	27.24	-0.0295216303327924	0.0378195284100165
5	C	26	50	20120601	22	1376	27.28	-0.02883451346031	0.0397514360600997
5	C	26	50	20120601	22	1378	27.32	-0.0278694965517535	0.0416294692445243
5	C	26	50	20120601	22	1380	27.36	-0.0263777770150945	0.0427170065450571
5	C	26	50	20120601	22	1382	27.4	-0.0252622807124337	0.0429081728633508
5	C	26	50	20120601	22	1384	27.44	-0.0255346441024111	0.0430268395233696
5	C	26	50	20120601	22	1386	27.48	-0.0246913344130324	0.0439497694363099
5	C	26	50	20120601	22	1388	27.52	-0.0234384189785158	0.0437195991079658
5	C	26	50	20120601	22	1390	27.56	-0.0222817619901221	0.0448144549636838
5	C	26	50	20120601	22	1392	27.6	-0.0213826969310468	0.0444756588916139
5	C	26	50	20120601	22	1394	27.64	-0.0201612406772252	0.0451947864880807
5	C	26	50	20120601	22	1396	27.68	-0.0184580396444490	0.0460628944122756
5	C	26	50	20120601	22	1398	27.72	-0.0171672727839354	0.0469080425792853
5	C	26	50	20120601	22	1400	27.76	-0.0158363846846573	0.0488546792636207
5	C	26	50	20120601	22	1402	27.8	-0.0145190942487815	0.0489027130272667
5	C	26	50	20120601	22	1404	27.84	-0.0131603956397993	0.0501747203448753
5	C	26	50	20120601	22	1406	27.88	-0.0106763153753554	0.051917894123992
5	C	26	50	20120601	22	1408	27.92	-0.00882758469594312	0.052838617863775
5	C	26	50	20120601	22	1410	27.96	-0.00712946776092372	0.054001879229505
5	C	26	50	20120601	22	1412	28	-0.00532620404754172	0.0545105718478906
5	C	26	50	20120601	22	1414	28.04	-0.00332643535966802	0.0564722981909365
5	C	26	50	20120601	22	1416	28.08	-0.00126231995470641	0.0574891884529608
5	C	26	50	20120601	22	1418	28.12	0.000635625356676401	0.0586248726542246
5	C	26	50	20120601	22	1420	28.16	0.00142645358075543	0.0583041290182783
5	C	26	50	20120601	22	1422	28.2	0.0022723654230889	0.0581217661794103
5	C	26	50	20120601	22	1424	28.24	0.0038211414059218	0.057954111161591
5	C	26	50	20120601	22	1426	28.28	0.00462950587817426	0.057530978463729
5	C	26	50	20120601	22	1428	28.32	0.00620904100598877	0.0569889104052714
5	C	26	50	20120601	22	1430	28.36	0.00847001493883275	0.0575692329405912
5	C	26	50	20120601	22	1432	28.4	0.0106427419453847	0.0569848091859405
5	C	26	50	20120601	22	1434	28.44	0.0124474905830071	0.0578280340225054
5	C	26	50	20120601	22	1436	28.48	0.0143730837695343	0.0576586112377331
5	C	26	50	20120601	22	1438	28.52	0.0153585077797959	0.0583070281560812
5	C	26	50	20120601	22	1440	28.56	0.0170463009558100	0.060185881584372
5	C	26	50	20120601	22	1442	28.6	0.0185948648066086	0.0608316114969515
5	C	26	50	20120601	22	1444	28.64	0.0197082044335868	0.0607768107214096
5	C	26	50	20120601	22	1446	28.68	0.0209726527797046	0.0608676032321139
5	C	26	50	20120601	22	1448	28.72	0.0215720671981164	0.0611710227519211
5	C	26	50	20120601	22	1450	28.76	0.0229229239928952	0.0611681943247963
5	C	26	50	20120601	22	1452	28.8	0.0242804275914171	0.0617442035087509
5	C	26	50	20120601	22	1454	28.84	0.0258020506738525	0.0623307485837451
5	C	26	50	20120601	22	1456	28.88	0.0268861867907677	0.0625792259066541
5	C	26	50	20120601	22	1458	28.92	0.0282010518503841	0.0619672249875371
5	C	26	50	20120601	22	1460	28.96	0.0297363928043744	0.0616807760304785
5	C	26	50	20120601	22	1462	29	0.030264742991277	0.0616768162325038
5	C	26	50	20120601	22	1464	29.04	0.0308927952343269	0.0615687703163385
5	C	26	50	20120601	22	1466	29.08	0.0318927856442809	0.0599929121437862
5	C	26	50	20120601	22	1468	29.12	0.0329181611876795	0.0592904015566773
5	C	26	50	20120601	22	1470	29.16	0.0337407385062338	0.058011316100189
5	C	26	50	20120601	22	1472	29.2	0.0345904121566432	0.0572404141452038
5	C	26	50	20120601	22	1474	29.24	0.036007418790802	0.0560621267603736
5	C	26	50	20120601	22	1476	29.28	0.0369279657538897	0.0556033205254007
5	C	26	50	20120601	22	1478	29.32	0.0384721314005093	0.0546208805057557
5	C	26	50	20120601	22	1480	29.36	0.0399584344992243	0.0538490380987516
5	C	26	50	20120601	22	1482	29.4	0.0420581103042119	0.0525792228121646
5	C	26	50	20120601	22	1484	29.44	0.0443500696562074	0.0518106543095573
5	C	26	50	20120601	22	1486	29.48	0.04617743863976	0.0518742302802538
5	C	26	50	20120601	22	1488	29.52	0.0474705743079905	0.0507326983059096
5	C	26	50	20120601	22	1490	29.56	0.049327302365098	0.0496816477152861
5	C	26	50	20120601	22	1492	29.6	0.0506656857962566	0.0498648166558847
5	C	26	50	20120601	22	1494	29.64	0.0522531122357492	0.0477979718187477
5	C	26	50	20120601	22	1496	29.68	0.0534082065181565	0.0469921882862465
5	C	26	50	20120601	22	1498	29.72	0.0549369713790818	0.0452140975742748
5	C	26	50	20120601	22	1500	29.76	0.0560355324743332	0.044284534999727
5	C	26	50	20120601	22	1502	29.8	0.0570107741469457	0.0430612402682743
5	C	26	50	20120601	22	1504	29.84	0.0584645149783871	0.0422737354460668
5	C	26	50	20120601	22	1506	29.88	0.0601249431219694	0.0408421270568765
5	C	26	50	20120601	22	1508	29.92	0.0615791789281576	0.0391503033722096
5	C	26	50	20120601	22	1510	29.96	0.0627833817765183	0.0384890171104439
5	C	26	50	20120601	22	1512	30	0.0631340360293087	0.0369161994970507
5	C	26	50	20120601	22	1514	30.04	0.0633924128471543	0.0354017181931054
5	C	26	50	20120601	22	1516	30.08	0.0639228843544004	0.0337131471996319
5	C	26	50	20120601	22	1518	30.12	0.0648909135378448	0.0326629522082136
5	C	26	50	20120601	22	1520	30.16	0.0659563820357367	0.0317212273970294
5	C	26	50	20120601	22	1522	30.2	0.0664002329622875	0.03216734106528
5	C	26	50	20120601	22	1524	30.24	0.0681301697024604	0.0306730123045984
5	C	26	50	20120601	22	1526	30.28	0.0693364231604865	0.0286747992516434
5	C	26	50	20120601	22	1528	30.32	0.0709005433604712	0.0293184078438794
5	C	26	50	20120601	22	1530	30.36	0.0721756690189849	0.0296957907329986
5	C	26	50	20120601	22	1532	30.4	0.0738988175340584	0.0287281151029448
5	C	26	50	20120601	22	1534	30.44	0.0754489370197755	0.0284756779820612
5	C	26	50	20120601	22	1536	30.48	0.0763864191902726	0.0283375093170174
5	C	26	50	20120601	22	1538	30.52	0.077714436436019	0.0277618536864534
5	C	26	50	20120601	22	1540	30.56	0.0789077498399495	0.0278332714713533
5	C	26	50	20120601	22	1542	30.6	0.0802306759168714	0.0271116690011524
5	C	26	50	20120601	22	1544	30.64	0.082006291755109	0.0260314219715337
5	C	26	50	20120601	22	1546	30.68	0.0841025098079365	0.0257367705758133
5	C	26	50	20120601	22	1548	30.72	0.085140401141362	0.0258694238079639
5	C	26	50	20120601	22	1550	30.76	0.0857157032185355	0.0257642063189233
5	C	26	50	20120601	22	1552	30.8	0.0853613720104829	0.0244863936546411
5	C	26	50	20120601	22	1554	30.84	0.084819728216094	0.0246773124855615
5	C	26	50	20120601	22	1556	30.88	0.0847150057018003	0.0230083283499268
5	C	26	50	20120601	22	1558	30.92	0.0849761402360925	0.0213594260468779
5	C	26	50	20120601	22	1560	30.96	0.0852659125950227	0.0203872956441027
5	C	26	50	20120601	22	1562	31	0.0861122487014249	0.0196409444365603
5	C	26	50	20120601	22	1564	31.04	0.0869397050567694	0.0179762736522909
5	C	26	50	20120601	22	1566	31.08	0.0875084310408777	0.0160784697622643
5	C	26	50	20120601	22	1568	31.12	0.0878711768196264	0.0138993080840036
5	C	26	50	20120601	22	1570	31.16	0.0883893446688799	0.0134856506170095
5	C	26	50	20120601	22	1572	31.2	0.0882283364548037	0.0124294452179512
5	C	26	50	20120601	22	1574	31.24	0.0880800561627889	0.0110616885711020
5	C	26	50	20120601	22	1576	31.28	0.0883641716674697	0.00979172479209099
5	C	26	50	20120601	22	1578	31.32	0.0884003755346664	0.00897360224625816
5	C	26	50	20120601	22	1580	31.36	0.088775637103442	0.0086099372286939
5	C	26	50	20120601	22	1582	31.4	0.089037195901803	0.00707968744352811
5	C	26	50	20120601	22	1584	31.44	0.089931685980004	0.0048896363208371
5	C	26	50	20120601	22	1586	31.48	0.0902567429673155	0.0046236934604329
5	C	26	50	20120601	22	1588	31.52	0.0909707086842795	0.0030716647864065
5	C	26	50	20120601	22	1590	31.56	0.0913001497336343	0.0034390067592329
5	C	26	50	20120601	22	1592	31.6	0.0918972306996683	0.0023289905341263
5	C	26	50	20120601	22	1594	31.64	0.0927352936567306	-0.000208391439483500
5	C	26	50	20120601	22	1596	31.68	0.0927352936567306	-0.000208391439483500
5	C	26	50	20120601	22	1598	31.72	0.0931923674800896	-0.0021069731469694
5	C	26	50	20120601	22	1600	31.76	0.0938096717000654	-0.0040155957707481
5	C	26	50	20120601	22	1602	31.8	0.094519182644308	-0.0050392035471938
5	C	26	50	20120601	22	1604	31.84	0.0945739127091718	-0.0052373348672823
5	C	26	50	20120601	22	1606	31.88	0.0945033434524094	-0.0057543713456859
5	C	26	50	20120601	22	1608	31.92	0.0942497042499978	-0.0058009696825661
5	C	26	50	20120601	22	1610	31.96	0.0944022271826997	-0.0064251328383194
5	C	26	50	20120601	22	1612	32	0.0945240616810982	-0.0051713618045976
5	C	26	50	20120601	22	1614	32.04	0.0939476282330749	-0.0043132170149496
5	C	26	50	20120601	22	1616	32.08	0.093811863731087	-0.0034530923263142
5	C	26	50	20120601	22	1618	32.12	0.0933456682302508	-0.0029376821935074
5	C	26	50	20120601	22	1620	32.16	0.0926734218133767	-0.0032010794694994
5	C	26	50	20120601	22	1622	32.2	0.0918767246030139	-0.0022891238538031
5	C	26	50	20120601	22	1624	32.24	0.0905918408709198	-0.0023167717289475
5	C	26	50	20120601	22	1626	32.28	0.089180243603637	-0.0023775122014514
5	C	26	50	20120601	22	1628	32.32	0.0877955871047176	-0.0017255597491974
5	C	26	50	20120601	22	1630	32.36	0.0867519682063644	-0.00153867142692980
5	C	26	50	20120601	22	1632	32.4	0.0860853079330617	-0.000748833152344402
5	C	26	50	20120601	22	1634	32.44	0.0847770896771884	-0.000416846518577301
5	C	26	50	20120601	22	1636	32.48	0.0832843872621037	0.000285734779209599
5	C	26	50	20120601	22	1638	32.52	0.0822940842150519	0.000257804061352798
5	C	26	50	20120601	22	1640	32.56	0.0805473890441649	0.0016229444131115
5	C	26	50	20120601	22	1642	32.6	0.0800365751054357	0.0033907113660779
5	C	26	50	20120601	22	1644	32.64	0.0785592876181808	0.0034675031625147
5	C	26	50	20120601	22	1646	32.68	0.0770410586482952	0.003998611065864
5	C	26	50	20120601	22	1648	32.72	0.0756549172251352	0.0049681251735488
5	C	26	50	20120601	22	1650	32.76	0.0745311831284735	0.0056725449489669
5	C	26	50	20120601	22	1652	32.8	0.0724972611830685	0.00783530174990404
5	C	26	50	20120601	22	1654	32.84	0.0706738449264228	0.00790961867260675
5	C	26	50	20120601	22	1656	32.88	0.069031589427117	0.00959019935945282
5	C	26	50	20120601	22	1658	32.92	0.0676086077406572	0.009744065795039
5	C	26	50	20120601	22	1660	32.96	0.0662033744344052	0.0110029279975854
5	C	26	50	20120601	22	1662	33	0.0645950600605964	0.0121323896591747
5	C	26	50	20120601	22	1664	33.04	0.0630843971332694	0.0133614826662331
5	C	26	50	20120601	22	1666	33.08	0.061790391723698	0.0142088794328071
5	C	26	50	20120601	22	1668	33.12	0.0603078716462623	0.0153084304775522
5	C	26	50	20120601	22	1670	33.16	0.0599118918487979	0.0148951972746268
5	C	26	50	20120601	22	1672	33.2	0.0595654095260165	0.0155102387529028
5	C	26	50	20120601	22	1674	33.24	0.059336306928912	0.0158934906283059
5	C	26	50	20120601	22	1676	33.28	0.0590920722466902	0.0166407610746639
5	C	26	50	20120601	22	1678	33.32	0.0588829807714933	0.0161076732723273
5	C	26	50	20120601	22	1680	33.36	0.0584672726948337	0.0156419020355598
5	C	26	50	20120601	22	1682	33.4	0.0577934706430411	0.0160388010718398
5	C	26	50	20120601	22	1684	33.44	0.0572729693414097	0.0153570794240978
5	C	26	50	20120601	22	1686	33.48	0.0566181177513528	0.0147616248036606
5	C	26	50	20120601	22	1688	33.52	0.0553359210250272	0.0146229611638700
5	C	26	50	20120601	22	1690	33.56	0.0532472690147584	0.0146875907236704
5	C	26	50	20120601	22	1692	33.6	0.0519468996441564	0.0136478609126137
5	C	26	50	20120601	22	1694	33.64	0.0503313727811795	0.0130113940988677
5	C	26	50	20120601	22	1696	33.68	0.0490530651421504	0.0130313345100971
5	C	26	50	20120601	22	1698	33.72	0.0469830807509049	0.0120526987249350
5	C	26	50	20120601	22	1700	33.76	0.0446797511218679	0.0109088827956876
5	C	26	50	20120601	22	1702	33.8	0.043936086920094	0.0111683202737050
5	C	26	50	20120601	22	1704	33.84	0.0434157270398188	0.0114322832351219
5	C	26	50	20120601	22	1706	33.88	0.0430426575020648	0.00972716594296866
5	C	26	50	20120601	22	1708	33.92	0.0424848209623867	0.00947098115614477
5	C	26	50	20120601	22	1710	33.96	0.0413993413425872	0.00757232873798077
5	C	26	50	20120601	22	1712	34	0.0413692893043868	0.00705451444211786
5	C	26	50	20120601	22	1714	34.04	0.0413902196651099	0.0059432254248051
5	C	26	50	20120601	22	1716	34.08	0.0411014372556733	0.004692919214311
5	C	26	50	20120601	22	1718	34.12	0.0412591220678779	0.0039763372022566
5	C	26	50	20120601	22	1720	34.16	0.041296103752534	0.0036135207128298
5	C	26	50	20120601	22	1722	34.2	0.0406722234394931	0.0031232835814331
5	C	26	50	20120601	22	1724	34.24	0.0403180336527967	0.0027893170486787
5	C	26	50	20120601	22	1726	34.28	0.0402893958281587	0.0025632550107334
5	C	26	50	20120601	22	1728	34.32	0.039803896312196	0.000371223989055099
5	C	26	50	20120601	22	1730	34.36	0.0399553585847262	-0.0009968862111846
5	C	26	50	20120601	22	1732	34.4	0.0402986801401957	-0.003649858930315
5	C	26	50	20120601	22	1734	34.44	0.0398133715430639	-0.004327217729217
5	C	26	50	20120601	22	1736	34.48	0.0393385069130903	-0.0047899201225543
5	C	26	50	20120601	22	1738	34.52	0.0382977376550652	-0.0063188759023105
5	C	26	50	20120601	22	1740	34.56	0.0374035728459836	-0.0065122978912363
5	C	26	50	20120601	22	1742	34.6	0.0367541730492097	-0.0064050934321406
5	C	26	50	20120601	22	1744	34.64	0.0354640991533417	-0.0074575794495299
5	C	26	50	20120601	22	1746	34.68	0.0342928481880911	-0.0089893134518294
5	C	26	50	20120601	22	1748	34.72	0.0326992974967667	-0.0109559336809078
5	C	26	50	20120601	22	1750	34.76	0.0317963362793271	-0.0120492480438429
5	C	26	50	20120601	22	1752	34.8	0.0304403317471813	-0.0146111524806242
5	C	26	50	20120601	22	1754	34.84	0.0297219253996313	-0.0169728749876517
5	C	26	50	20120601	22	1756	34.88	0.0293720277510968	-0.0185636036158124
5	C	26	50	20120601	22	1758	34.92	0.0285360790433103	-0.0204382921851619
5	C	26	50	20120601	22	1760	34.96	0.0280097087553950	-0.0221404396288342
5	C	26	50	20120601	22	1762	35	0.0272429221618763	-0.023242819100704
5	C	26	50	20120601	22	1764	35.04	0.0270515790668872	-0.0223754819229006
5	C	26	50	20120601	22	1766	35.08	0.0265892019426693	-0.0224357981313358
5	C	26	50	20120601	22	1768	35.12	0.0261115513119778	-0.0226160396498603
5	C	26	50	20120601	22	1770	35.16	0.0253075709017687	-0.021788724715872
5	C	26	50	20120601	22	1772	35.2	0.0250762762736426	-0.0226968619549499
5	C	26	50	20120601	22	1774	35.24	0.0227694818213777	-0.0219210951053101
5	C	26	50	20120601	22	1776	35.28	0.0208738699623728	-0.0214262617798358
5	C	26	50	20120601	22	1778	35.32	0.0190078858774996	-0.0221724715660219
5	C	26	50	20120601	22	1780	35.36	0.0182449883712775	-0.0214775977321499
5	C	26	50	20120601	22	1782	35.4	0.0167829036798180	-0.0207774913080971
5	C	26	50	20120601	22	1784	35.44	0.0154012170293795	-0.0204867289996732
5	C	26	50	20120601	22	1786	35.48	0.0131931346837683	-0.0212361914770528
5	C	26	50	20120601	22	1788	35.52	0.0109630613172622	-0.0198291904038478
5	C	26	50	20120601	22	1790	35.56	0.00883516488063748	-0.0194242303502623
5	C	26	50	20120601	22	1792	35.6	0.00728186341440499	-0.0189908446040731
5	C	26	50	20120601	22	1794	35.64	0.00505164862654262	-0.0188782732045082
5	C	26	50	20120601	22	1796	35.68	0.00234951077291635	-0.0181918139413323
5	C	26	50	20120601	22	1798	35.72	0.00106505130489098	-0.0182176233388456
5	C	26	50	20120601	22	1800	35.76	-0.00114833434157915	-0.0183031832593692
5	C	26	50	20120601	22	1802	35.8	-0.00340138867847382	-0.0169344366630264
5	C	26	50	20120601	22	1804	35.84	-0.00503275473334932	-0.0168164205412463
5	C	26	50	20120601	22	1806	35.88	-0.00717719746865382	-0.0173261738198037
5	C	26	50	20120601	22	1808	35.92	-0.00856864219267262	-0.0176628980690047
5	C	26	50	20120601	22	1810	35.96	-0.0102087056609567	-0.0184255834431925
5	C	26	50	20120601	22	1812	36	-0.0119855942914004	-0.0178821718818507
5	C	26	50	20120601	22	1814	36.04	-0.0132631948236483	-0.0194867385897192
5	C	26	50	20120601	22	1816	36.08	-0.0146156921061594	-0.0194586523083705
5	C	26	50	20120601	22	1818	36.12	-0.015626557818408	-0.0191133154985746
5	C	26	50	20120601	22	1820	36.16	-0.0169619431168145	-0.0187548689290555
5	C	26	50	20120601	22	1822	36.2	-0.0179313511584822	-0.0199943210504583
5	C	26	50	20120601	22	1824	36.24	-0.0200045175302430	-0.0206882049348367
5	C	26	50	20120601	22	1826	36.28	-0.0211124760746164	-0.0221278107017222
5	C	26	50	20120601	22	1828	36.32	-0.0217745401538414	-0.0216155118387525
5	C	26	50	20120601	22	1830	36.36	-0.0222023397564592	-0.0225372962387073
5	C	26	50	20120601	22	1832	36.4	-0.0233621645832326	-0.0223866542100433
5	C	26	50	20120601	22	1834	36.44	-0.024454863763268	-0.0237114116935285
5	C	26	50	20120601	22	1836	36.48	-0.0258989101607394	-0.023714812877146
5	C	26	50	20120601	22	1838	36.52	-0.0270160328089969	-0.0245881958179286
5	C	26	50	20120601	22	1840	36.56	-0.0291152914209836	-0.0260438458376792
5	C	26	50	20120601	22	1842	36.6	-0.0306484049886132	-0.0268775600880372
5	C	26	50	20120601	22	1844	36.64	-0.0319249872870961	-0.0281232276780467
5	C	26	50	20120601	22	1846	36.68	-0.0328535881964215	-0.0282657521208626
5	C	26	50	20120601	22	1848	36.72	-0.034084710599942	-0.0288255897727315
5	C	26	50	20120601	22	1850	36.76	-0.0358209688747387	-0.028803358335531
5	C	26	50	20120601	22	1852	36.8	-0.037561752632935	-0.0292442818400076
5	C	26	50	20120601	22	1854	36.84	-0.0386165168069519	-0.0296812301315819
5	C	26	50	20120601	22	1856	36.88	-0.0393610947321085	-0.031540077953398
5	C	26	50	20120601	22	1858	36.92	-0.0400791076454453	-0.0309616479186673
5	C	26	50	20120601	22	1860	36.96	-0.039807218299854	-0.0305086113921862
5	C	26	50	20120601	22	1862	37	-0.0394730848898992	-0.0295631643709058
5	C	26	50	20120601	22	1864	37.04	-0.0386074369901961	-0.0293134220339653
5	C	26	50	20120601	22	1866	37.08	-0.0387986224003729	-0.0295128424097159
5	C	26	50	20120601	22	1868	37.12	-0.0383689821988036	-0.0283765239336694
5	C	26	50	20120601	22	1870	37.16	-0.0376040298402754	-0.0274530467200805
5	C	26	50	20120601	22	1872	37.2	-0.0373567666197097	-0.027075086124721
5	C	26	50	20120601	22	1874	37.24	-0.0372549128376273	-0.0271758085359536
5	C	26	50	20120601	22	1876	37.28	-0.0367369974254946	-0.0261212598880835
5	C	26	50	20120601	22	1878	37.32	-0.0361599134392327	-0.0249837513513243
5	C	26	50	20120601	22	1880	37.36	-0.0351235141011154	-0.0233034464361229
5	C	26	50	20120601	22	1882	37.4	-0.0343648521645125	-0.0221256257417683
5	C	26	50	20120601	22	1884	37.44	-0.0338070297669701	-0.0201310755019398
5	C	26	50	20120601	22	1886	37.48	-0.0332377593106402	-0.0190092293803839
5	C	26	50	20120601	22	1888	37.52	-0.0325997156487721	-0.0172921831968321
5	C	26	50	20120601	22	1890	37.56	-0.0324961598606674	-0.0154434171620808
5	C	26	50	20120601	22	1892	37.6	-0.0324754840583855	-0.0131000935734998
5	C	26	50	20120601	22	1894	37.64	-0.0325399085572194	-0.0108163437312338
5	C	26	50	20120601	22	1896	37.68	-0.032284155105532	-0.008296137381339
5	C	26	50	20120601	22	1898	37.72	-0.0322672552534617	-0.0059923127775551
5	C	26	50	20120601	22	1900	37.76	-0.0318876096226426	-0.0028634359814828
5	C	26	50	20120601	22	1902	37.8	-0.0318791243412684	-0.0017460658458518
5	C	26	50	20120601	22	1904	37.84	-0.0319057822669191	0.000381406326704199
5	C	26	50	20120601	22	1906	37.88	-0.031263870730958	0.000778800337730999
5	C	26	50	20120601	22	1908	37.92	-0.0309820886786551	0.0025712453173608
5	C	26	50	20120601	22	1910	37.96	-0.0306779620520668	0.003635087469656
5	C	26	50	20120601	22	1912	38	-0.0306532133147252	0.00744893860466372
5	C	26	50	20120601	22	1914	38.04	-0.0301898462410137	0.00893534776939597
5	C	26	50	20120601	22	1916	38.08	-0.0303347324204788	0.0118697702006420
5	C	26	50	20120601	22	1918	38.12	-0.0309952408647852	0.0134850142209064
5	C	26	50	20120601	22	1920	38.16	-0.0313132267842848	0.0169752225821651
5	C	26	50	20120601	22	1922	38.2	-0.0318939028729952	0.0181596264406526
5	C	26	50	20120601	22	1924	38.24	-0.0323044490701521	0.0206526021084039
5	C	26	50	20120601	22	1926	38.28	-0.0325970498562071	0.0230868879133167
5	C	26	50	20120601	22	1928	38.32	-0.0337736048294234	0.0258975666578551
5	C	26	50	20120601	22	1930	38.36	-0.0341504220331177	0.027630473246509
5	C	26	50	20120601	22	1932	38.4	-0.0343325727399513	0.0300472228032484
5	C	26	50	20120601	22	1934	38.44	-0.0350189612924491	0.0318475873788274
5	C	26	50	20120601	22	1936	38.48	-0.0354300024643528	0.034712006238736
5	C	26	50	20120601	22	1938	38.52	-0.035747139855715	0.0357188555844675
5	C	26	50	20120601	22	1940	38.56	-0.0357387252850189	0.0381353930091726
5	C	26	50	20120601	22	1942	38.6	-0.0354227899751847	0.0400850278262601
5	C	26	50	20120601	22	1944	38.64	-0.0354075871793892	0.0418180758362702
5	C	26	50	20120601	22	1946	38.68	-0.0355776463602646	0.0435624375547793
5	C	26	50	20120601	22	1948	38.72	-0.035318067460891	0.0449403765392775
5	C	26	50	20120601	22	1950	38.76	-0.0348759843012932	0.0441173042459764
5	C	26	50	20120601	22	1952	38.8	-0.0344908232375809	0.0443484574527463
5	C	26	50	20120601	22	1954	38.84	-0.0340752565822775	0.0444231986395177
5	C	26	50	20120601	22	1956	38.88	-0.0339552605615102	0.044198126551066
5	C	26	50	20120601	22	1958	38.92	-0.033187816358685	0.044118598251386
5	C	26	50	20120601	22	1960	38.96	-0.0326152154294157	0.0445233320308015
5	C	26	50	20120601	22	1962	39	-0.0318108390394092	0.0454943027784556
5	C	26	50	20120601	22	1964	39.04	-0.0318080459676235	0.0455744533321031
5	C	26	50	20120601	22	1966	39.08	-0.031023362501473	0.0467787339622098
5	C	26	50	20120601	22	1968	39.12	-0.0302836722398093	0.0482692302041373
5	C	26	50	20120601	22	1970	39.16	-0.0293477103488918	0.0495761403124653
5	C	26	50	20120601	22	1972	39.2	-0.0291348641366868	0.0520097260816647
5	C	26	50	20120601	22	1974	39.24	-0.0284852225093937	0.0539266444822003
5	C	26	50	20120601	22	1976	39.28	-0.0278067266827876	0.0551143986126171
5	C	26	50	20120601	22	1978	39.32	-0.0269340367066506	0.0577978476340166
5	C	26	50	20120601	22	1980	39.36	-0.0259536967941457	0.0586769298554555
5	C	26	50	20120601	22	1982	39.4	-0.0250201037109451	0.0604286454844889
5	C	26	50	20120601	22	1984	39.44	-0.0237654275805433	0.0629817110865055
5	C	26	50	20120601	22	1986	39.48	-0.0229964489560029	0.0645751762179093
5	C	26	50	20120601	22	1988	39.52	-0.0221892865652785	0.0666682830008997
5	C	26	50	20120601	22	1990	39.56	-0.0209300708093415	0.068378208619165
5	C	26	50	20120601	22	1992	39.6	-0.0201571323868265	0.0704533548899131
5	C	26	50	20120601	22	1994	39.64	-0.0193060586649904	0.072129622225394
5	C	26	50	20120601	22	1996	39.68	-0.0184909059676385	0.0722991864315225
5	C	26	50	20120601	22	1998	39.72	-0.0168803995628080	0.0734159908817285
5	C	26	50	20120601	22	2000	39.76	-0.0155106630169716	0.0748463971893908
5	C	26	50	20120601	22	2002	39.8	-0.0139304207823759	0.0767229171653036
5	C	26	50	20120601	22	2004	39.84	-0.0129321274286967	0.0769786069773807
5	C	26	50	20120601	22	2006	39.88	-0.0115845233251114	0.0784778147748524
5	C	26	50	20120601	22	2008	39.92	-0.0107087715766118	0.0788626929958523
5	C	26	50	20120601	22	2010	39.96	-0.00962216058596252	0.0795193830635402
5	C	26	50	20120601	22	2012	40	-0.00833006436470032	0.0804925741264873
5	C	26	50	20120601	22	2014	40.04	-0.00688608160683922	0.0815634873465943
5	C	26	50	20120601	22	2016	40.08	-0.00478632802010582	0.0833157686610527
5	C	26	50	20120601	22	2018	40.12	-0.00341652076359122	0.0849728026920852
5	C	26	50	20120601	22	2020	40.16	-0.00205343102149792	0.0858096635676195
5	C	26	50	20120601	22	2022	40.2	-0.00055139479690145	0.0867317308102867
5	C	26	50	20120601	22	2024	40.24	0.00062968565971443	0.0871765716863312
5	C	26	50	20120601	22	2026	40.28	0.00151816533027533	0.0861987137186283
5	C	26	50	20120601	22	2028	40.32	0.00192708518183551	0.0861915719401384
5	C	26	50	20120601	22	2030	40.36	0.00208519425810883	0.0860528375896696
5	C	26	50	20120601	22	2032	40.4	0.00295953179304599	0.0862312406305629
5	C	26	50	20120601	22	2034	40.44	0.00361671683548077	0.0853496198957795
5	C	26	50	20120601	22	2036	40.48	0.00418544281958911	0.0856755254112284
5	C	26	50	20120601	22	2038	40.52	0.005812283391065	0.0860285838270748
5	C	26	50	20120601	22	2040	40.56	0.00767918671475372	0.0864404028164379
5	C	26	50	20120601	22	2042	40.6	0.00918030370053465	0.0880686576014762
5	C	26	50	20120601	22	2044	40.64	0.0108381155490265	0.0887178523372835
5	C	26	50	20120601	22	2046	40.68	0.0131472434536693	0.0894369799337502
5	C	26	50	20120601	22	2048	40.72	0.0143988224563695	0.0903833716496903
5	C	26	50	20120601	22	2050	40.76	0.0160883833993366	0.0904328691243734
5	C	26	50	20120601	22	2052	40.8	0.0172645848191623	0.0907698762162869
5	C	26	50	20120601	22	2054	40.84	0.019782238513577	0.0906290912561526
5	C	26	50	20120601	22	2056	40.88	0.021026534316431	0.0919325011859138
5	C	26	50	20120601	22	2058	40.92	0.0225876139572566	0.0921550276899532
5	C	26	50	20120601	22	2060	40.96	0.0245673008125445	0.09322707228091
5	C	26	50	20120601	22	2062	41	0.0267273706077132	0.0929152381904069
5	C	26	50	20120601	22	2064	41.04	0.0279118451768788	0.0941926265906204
5	C	26	50	20120601	22	2066	41.08	0.0291535953953205	0.0940924295597262
5	C	26	50	20120601	22	2068	41.12	0.0316815728487405	0.0936540940660687
5	C	26	50	20120601	22	2070	41.16	0.0332272375617362	0.0946066376110051
5	C	26	50	20120601	22	2072	41.2	0.0352219857914634	0.0953048348467487
5	C	26	50	20120601	22	2074	41.24	0.0370084203634531	0.0946773482891237
5	C	26	50	20120601	22	2076	41.28	0.0385003449610786	0.0949763837468875
5	C	26	50	20120601	22	2078	41.32	0.0402459087611157	0.0958802076346002
5	C	26	50	20120601	22	2080	41.36	0.0425469049377749	0.0962899760142978
5	C	26	50	20120601	22	2082	41.4	0.0442733061440418	0.0957086635294843
5	C	26	50	20120601	22	2084	41.44	0.0465748680061259	0.0959681010075017
5	C	26	50	20120601	22	2086	41.48	0.0485022996702842	0.0962071030995427
5	C	26	50	20120601	22	2088	41.52	0.050160040808098	0.0957814248172684
5	C	26	50	20120601	22	2090	41.56	0.051072420687863	0.0953826873033573
5	C	26	50	20120601	22	2092	41.6	0.0524862099861673	0.0956822177358679
5	C	26	50	20120601	22	2094	41.64	0.053888826997329	0.0962545499645603
5	C	26	50	20120601	22	2096	41.68	0.0558871107609622	0.0970486308798328
5	C	26	50	20120601	22	2098	41.72	0.0580361496903443	0.0971539897902296
5	C	26	50	20120601	22	2100	41.76	0.0601769154703866	0.0980143266108993
5	C	26	50	20120601	22	2102	41.8	0.0617018619546935	0.0982541772310778
5	C	26	50	20120601	22	2104	41.84	0.0639736546212897	0.0987962452895354
5	C	26	50	20120601	22	2106	41.88	0.0658585891678986	0.0992911493256879
5	C	26	50	20120601	22	2108	41.92	0.0680723990784375	0.098991477471821
5	C	26	50	20120601	22	2110	41.96	0.0699592428133556	0.100596327022402
5	C	26	50	20120601	22	2112	42	0.0720920889974486	0.0999781035636106
5	C	26	50	20120601	22	2114	42.04	0.073351587596098	0.101047814702190
5	C	26	50	20120601	22	2116	42.08	0.0746575431102715	0.101349820008434
5	C	26	50	20120601	22	2118	42.12	0.0761689838550578	0.101611803070864
5	C	26	50	20120601	22	2120	42.16	0.078009596948622	0.101200959888859
5	C	26	50	20120601	22	2122	42.2	0.0796419458819233	0.100446837577791
5	C	26	50	20120601	22	2124	42.24	0.0814186223803326	0.100324790947358
5	C	26	50	20120601	22	2126	42.28	0.082876386649359	0.100435389519004
5	C	26	50	20120601	22	2128	42.32	0.0849231355117747	0.100696637190381
5	C	26	50	20120601	22	2130	42.36	0.0870027789816513	0.0999166559843255
5	C	26	50	20120601	22	2132	42.4	0.0884974895799946	0.100390530664805
5	C	26	50	20120601	22	2134	42.44	0.0913145626911553	0.100126113033728
5	C	26	50	20120601	22	2136	42.48	0.0925662696801829	0.100885417730395
5	C	26	50	20120601	22	2138	42.52	0.0938011722765556	0.100656020976870
5	C	26	50	20120601	22	2140	42.56	0.0954137222199837	0.100439299819504
5	C	26	50	20120601	22	2142	42.6	0.0973354121770787	0.100924601345568
5	C	26	50	20120601	22	2144	42.64	0.0994163072259579	0.100386613293238
5	C	26	50	20120601	22	2146	42.68	0.100974763500625	0.099823763366481
5	C	26	50	20120601	22	2148	42.72	0.102529747880997	0.100251506400556
5	C	26	50	20120601	22	2150	42.76	0.103615241642932	0.100481231251628
5	C	26	50	20120601	22	2152	42.8	0.104764912416328	0.100744359827043
5	C	26	50	20120601	22	2154	42.84	0.106440578711044	0.0998238835746338
5	C	26	50	20120601	22	2156	42.88	0.107893683146383	0.0998076201186665
5	C	26	50	20120601	22	2158	42.92	0.109625104810796	0.0995639511218696
5	C	26	50	20120601	22	2160	42.96	0.111286805746584	0.0994197013385076
5	C	26	50	20120601	22	2162	43	0.113083210524189	0.0989286156789735
5	C	26	50	20120601	22	2164	43.04	0.115649301033115	0.097342575168772
5	C	26	50	20120601	22	2166	43.08	0.116513031966334	0.0982550964698933
5	C	26	50	20120601	22	2168	43.12	0.117872869017234	0.097446802708319
5	C	26	50	20120601	22	2170	43.16	0.118456939218494	0.0972700260130223
5	C	26	50	20120601	22	2172	43.2	0.119005088395270	0.0965861123342587
5	C	26	50	20120601	22	2174	43.24	0.119613553780481	0.096577273499494
5	C	26	50	20120601	22	2176	43.28	0.120424251705111	0.0952376597025359
5	C	26	50	20120601	22	2178	43.32	0.121353672858303	0.0951624235410177
5	C	26	50	20120601	22	2180	43.36	0.122412565263130	0.0939168549459576
5	C	26	50	20120601	22	2182	43.4	0.123265265330563	0.0939310677922595
5	C	26	50	20120601	22	2184	43.44	0.124652255281860	0.0925766047528966
5	C	26	50	20120601	22	2186	43.48	0.125366291709502	0.0920789430002975
5	C	26	50	20120601	22	2188	43.52	0.126492500679898	0.091294973711996
5	C	26	50	20120601	22	2190	43.56	0.127940160393021	0.0900608602467911
5	C	26	50	20120601	22	2192	43.6	0.129237064940395	0.089693094009896
5	C	26	50	20120601	22	2194	43.64	0.130283300133839	0.0888490913558717
5	C	26	50	20120601	22	2196	43.68	0.131209185753125	0.0879670463570196
5	C	26	50	20120601	22	2198	43.72	0.132351446047454	0.0873070328874601
5	C	26	50	20120601	22	2200	43.76	0.132907939084247	0.0865681063011202
5	C	26	50	20120601	22	2202	43.8	0.133165608795312	0.086591865088968
5	C	26	50	20120601	22	2204	43.84	0.133275281057074	0.0870111086995335
5	C	26	50	20120601	22	2206	43.88	0.133630390082586	0.0872344130210323
5	C	26	50	20120601	22	2208	43.92	0.133775912658154	0.0876517474432885
5	C	26	50	20120601	22	2210	43.96	0.134541002195398	0.0874834560293662
5	C	26	50	20120601	22	2212	44	0.134962084283594	0.0876238167254317
5	C	26	50	20120601	22	2214	44.04	0.135848866897880	0.0878981034458539
5	C	26	50	20120601	22	2216	44.08	0.136429825829303	0.0886422626223747
5	C	26	50	20120601	22	2218	44.12	0.137262302642794	0.0894276461242386
5	C	26	50	20120601	22	2220	44.16	0.138249706552043	0.089393422156029
5	C	26	50	20120601	22	2222	44.2	0.138927751244523	0.089426726885423
5	C	26	50	20120601	22	2224	44.24	0.139284415904953	0.0903951803329361
5	C	26	50	20120601	22	2226	44.28	0.140204008273886	0.0898644966936556
5	C	26	50	20120601	22	2228	44.32	0.140545258006487	0.0900592339011944
5	C	26	50	20120601	22	2230	44.36	0.140891598907912	0.0910394253212752
5	C	26	50	20120601	22	2232	44.4	0.141849657885742	0.0911604112915362
5	C	26	50	20120601	22	2234	44.44	0.142965330965098	0.0911647953535796
5	C	26	50	20120601	22	2236	44.48	0.143901893896780	0.0923099547857112
5	C	26	50	20120601	22	2238	44.52	0.144804515702964	0.0930591344203783
5	C	26	50	20120601	22	2240	44.56	0.146243407292001	0.0921166317917348
5	C	26	50	20120601	22	2242	44.6	0.147499794620813	0.0936009903468016
5	C	26	50	20120601	22	2244	44.64	0.148209941961159	0.0939543316053605
5	C	26	50	20120601	22	2246	44.68	0.149050621213311	0.0945292801291433
5	C	26	50	20120601	22	2248	44.72	0.149956566421367	0.095533937443853
5	C	26	50	20120601	22	2250	44.76	0.150603569126153	0.0957580902934892
5	C	26	50	20120601	22	2252	44.8	0.151378063183587	0.0963355844016843
5	C	26	50	20120601	22	2254	44.84	0.151989922681348	0.0962724397661244
5	C	26	50	20120601	22	2256	44.88	0.151834147057452	0.0967860114213
5	C	26	50	20120601	22	2258	44.92	0.151805084968745	0.0963243414038634
5	C	26	50	20120601	22	2260	44.96	0.151083341077188	0.0955286341429942
5	C	26	50	20120601	22	2262	45	0.150782255009759	0.0961535751162069
5	C	26	50	20120601	22	2264	45.04	0.150845046091928	0.0961049261696613
5	C	26	50	20120601	22	2266	45.08	0.150155546269593	0.0972837438845773
5	C	26	50	20120601	22	2268	45.12	0.149673299444824	0.0978494293095266
5	C	26	50	20120601	22	2270	45.16	0.149936201746069	0.0973828802552997
5	C	26	50	20120601	22	2272	45.2	0.150300078895668	0.098963546753964
5	C	26	50	20120601	22	2274	45.24	0.150439025378171	0.0993945283370973
5	C	26	50	20120601	22	2276	45.28	0.150720524587761	0.100189245648473
5	C	26	50	20120601	22	2278	45.32	0.150789891762996	0.102765872048438
5	C	26	50	20120601	22	2280	45.36	0.150836772942588	0.103799450030499
5	C	26	50	20120601	22	2282	45.4	0.151190750597250	0.105231624105114
5	C	26	50	20120601	22	2284	45.44	0.150996791207171	0.106313709612364
5	C	26	50	20120601	22	2286	45.48	0.151520545199996	0.108021584620964
5	C	26	50	20120601	22	2288	45.52	0.151566860694164	0.109983452385366
5	C	26	50	20120601	22	2290	45.56	0.151818873550979	0.110988675385501
5	C	26	50	20120601	22	2292	45.6	0.151609074969000	0.112619758597664
5	C	26	50	20120601	22	2294	45.64	0.152033904723137	0.114379888797393
5	C	26	50	20120601	22	2296	45.68	0.152102989055659	0.116669712686910
5	C	26	50	20120601	22	2298	45.72	0.152000458572387	0.117427024049560
5	C	26	50	20120601	22	2300	45.76	0.152319929416127	0.118749455151735
5	C	26	50	20120601	22	2302	45.8	0.152420550711090	0.120122444388765
5	C	26	50	20120601	22	2304	45.84	0.152805570353446	0.121703181598108
5	C	26	50	20120601	22	2306	45.88	0.153213429544835	0.122824087267645
5	C	26	50	20120601	22	2308	45.92	0.153478594587780	0.124801864934623
5	C	26	50	20120601	22	2310	45.96	0.153544072675717	0.126891648315742
5	C	26	50	20120601	22	2312	46	0.154492090737254	0.127968784075524
5	C	26	50	20120601	22	2314	46.04	0.154823935949665	0.129704519091302
5	C	26	50	20120601	22	2316	46.08	0.155491798304496	0.130965644035548
5	C	26	50	20120601	22	2318	46.12	0.155898313993	0.132301439455888
5	C	26	50	20120601	22	2320	46.16	0.156408279403592	0.134048558890844
5	C	26	50	20120601	22	2322	46.2	0.156178328278350	0.134749443132356
5	C	26	50	20120601	22	2324	46.24	0.155969095381797	0.136033478336312
5	C	26	50	20120601	22	2326	46.28	0.155399874422942	0.137920746335299
5	C	26	50	20120601	22	2328	46.32	0.155719203845325	0.138547525786143
5	C	26	50	20120601	22	2330	46.36	0.155139517706109	0.140400004131496
5	C	26	50	20120601	22	2332	46.4	0.155013440567023	0.141835643029339
5	C	26	50	20120601	22	2334	46.44	0.154852078799556	0.143472029542361
5	C	26	50	20120601	22	2336	46.48	0.154457301083620	0.145456383302404
5	C	26	50	20120601	22	2338	46.52	0.154303434648034	0.147082446056421
5	C	26	50	20120601	22	2340	46.56	0.154005389139763	0.148309629875170
5	C	26	50	20120601	22	2342	46.6	0.153556680389626	0.150579845693644
5	C	26	50	20120601	22	2344	46.64	0.153112433483278	0.151934846134161
5	C	26	50	20120601	22	2346	46.68	0.152659821503708	0.153415591373576
5	C	26	50	20120601	22	2348	46.72	0.152124888152673	0.154906533092775
5	C	26	50	20120601	22	2350	46.76	0.151853005595306	0.157343576614135
5	C	26	50	20120601	22	2352	46.8	0.151571499314648	0.158845549199121
5	C	26	50	20120601	22	2354	46.84	0.151325359686758	0.160545500369131
5	C	26	50	20120601	22	2356	46.88	0.150974863825886	0.162372435189120
5	C	26	50	20120601	22	2358	46.92	0.150845010736589	0.164113077525960
5	C	26	50	20120601	22	2360	46.96	0.149926910362965	0.165042491608084
5	C	26	50	20120601	22	2362	47	0.149353559900507	0.165949596471261
5	C	26	50	20120601	22	2364	47.04	0.148750560450715	0.167241317925929
5	C	26	50	20120601	22	2366	47.08	0.148040886871913	0.168460108387186
5	C	26	50	20120601	22	2368	47.12	0.147280301604865	0.169463938386962
5	C	26	50	20120601	22	2370	47.16	0.146700693247394	0.171156532818020
5	C	26	50	20120601	22	2372	47.2	0.146258892930509	0.17196461444756
5	C	26	50	20120601	22	2374	47.24	0.145675105571961	0.173508652814959
5	C	26	50	20120601	22	2376	47.28	0.145427688909224	0.173758897904821
5	C	26	50	20120601	22	2378	47.32	0.144702126641048	0.174463246969561
5	C	26	50	20120601	22	2380	47.36	0.143756724874602	0.176207679398748
5	C	26	50	20120601	22	2382	47.4	0.142984917822937	0.17790155369308
5	C	26	50	20120601	22	2384	47.44	0.142575149443239	0.179031156776026
5	C	26	50	20120601	22	2386	47.48	0.141591281067896	0.180522727820261
5	C	26	50	20120601	22	2388	47.52	0.140958915473481	0.181898969748484
5	C	26	50	20120601	22	2390	47.56	0.140811059445535	0.182165619715670
5	C	26	50	20120601	22	2392	47.6	0.140891669618590	0.182244815675163
5	C	26	50	20120601	22	2394	47.64	0.140348470189283	0.183352286315857
5	C	26	50	20120601	22	2396	47.68	0.140074537022251	0.184699607576730
5	C	26	50	20120601	22	2398	47.72	0.139173965825732	0.186549116073601
5	C	26	50	20120601	22	2400	47.76	0.138358035310921	0.187553136992208
5	C	26	50	20120601	22	2402	47.8	0.137651352793803	0.189181886751993
5	C	26	50	20120601	22	2404	47.84	0.137124770373853	0.190238799257833
5	C	26	50	20120601	22	2406	47.88	0.136120325191178	0.191995606055691
5	C	26	50	20120601	22	2408	47.92	0.135765923272447	0.193372484380017
5	C	26	50	20120601	22	2410	47.96	0.135178529669315	0.194662742123648
5	C	26	50	20120601	22	2412	48	0.134710778533561	0.196370758553604
5	C	26	50	20120601	22	2414	48.04	0.134815642469211	0.197236045121742
5	C	26	50	20120601	22	2416	48.08	0.134932032245394	0.198873280162902
5	C	26	50	20120601	22	2418	48.12	0.135062139893132	0.199504019411720
5	C	26	50	20120601	22	2420	48.16	0.135251078825065	0.200095726366217
5	C	26	50	20120601	22	2422	48.2	0.134985701650086	0.20146560433341
5	C	26	50	20120601	22	2424	48.24	0.134778095099130	0.202062119614019
5	C	26	50	20120601	22	2426	48.28	0.134493343198346	0.202402025843735
5	C	26	50	20120601	22	2428	48.32	0.134132930871975	0.202003005487111
5	C	26	50	20120601	22	2430	48.36	0.133310141421386	0.201787762182918
5	C	26	50	20120601	22	2432	48.4	0.132417489820816	0.201386408373917
5	C	26	50	20120601	22	2434	48.44	0.131639672361511	0.201355295675544
5	C	26	50	20120601	22	2436	48.48	0.131002286308950	0.201528819679648
5	C	26	50	20120601	22	2438	48.52	0.129214437523398	0.201420208078057
5	C	26	50	20120601	22	2440	48.56	0.127771868979099	0.201833229148948
5	C	26	50	20120601	22	2442	48.6	0.126355321964348	0.201713940234962
5	C	26	50	20120601	22	2444	48.64	0.124758816273785	0.202360094411611
5	C	26	50	20120601	22	2446	48.68	0.123144420781658	0.202647957582232
5	C	26	50	20120601	22	2448	48.72	0.122716621179040	0.202778772336751
5	C	26	50	20120601	22	2450	48.76	0.121623151252613	0.202917648108576
5	C	26	50	20120601	22	2452	48.8	0.120339611023403	0.202539487401998
5	C	26	50	20120601	22	2454	48.84	0.119541358178122	0.20221202625163
5	C	26	50	20120601	22	2456	48.88	0.117784692801620	0.201341082829243
5	C	26	50	20120601	22	2458	48.92	0.116169024517287	0.201450613669648
5	C	26	50	20120601	22	2460	48.96	0.114635946304996	0.200903383731688
5	C	26	50	20120601	22	2462	49	0.112631015737620	0.201477130173943
5	C	26	50	20120601	22	2464	49.04	0.111630813195632	0.20165426042263
5	C	26	50	20120601	22	2466	49.08	0.109712432498273	0.20247662560915
5	C	26	50	20120601	22	2468	49.12	0.108063318063189	0.202892545817844
5	C	26	50	20120601	22	2470	49.16	0.106176757170984	0.203137204764135
5	C	26	50	20120601	22	2472	49.2	0.104279589677060	0.203410855088454
5	C	26	50	20120601	22	2474	49.24	0.102779604062129	0.203819067833233
5	C	26	50	20120601	22	2476	49.28	0.101460637783182	0.203678565715811
5	C	26	50	20120601	22	2478	49.32	0.0995271250007055	0.20447505079414
5	C	26	50	20120601	22	2480	49.36	0.0981001128055929	0.205699830449833
5	C	26	50	20120601	22	2482	49.4	0.0964638677139272	0.205944489396123
5	C	26	50	20120601	22	2484	49.44	0.0948562604468996	0.206652656837482
5	C	26	50	20120601	22	2486	49.48	0.0929127067481303	0.207259778719808
5	C	26	50	20120601	22	2488	49.52	0.0908799161735752	0.208018362874665
5	C	26	50	20120601	22	2490	49.56	0.0890867640871642	0.209415535163612
5	C	26	50	20120601	22	2492	49.6	0.0870968948942272	0.209648951112082
5	C	26	50	20120601	22	2494	49.64	0.0850889944783698	0.210695186305525
5	C	26	50	20120601	22	2496	49.68	0.0828749724357967	0.212030981725865
5	C	26	50	20120601	22	2498	49.72	0.0809633092528588	0.212869256814961
5	C	26	50	20120601	22	2500	49.76	0.078843049569471	0.214225841174668
5	C	26	50	20120601	22	2502	49.8	0.0765462960334989	0.215246974077379
5	C	26	50	20120601	22	2504	49.84	0.0748764633697269	0.216294552773707
5	C	26	50	20120601	22	2506	49.88	0.0727195048443955	0.217014670319667
5	C	26	50	20120601	22	2508	49.92	0.0712964524472575	0.217509998619889
5	C	26	50	20120601	22	2510	49.96	0.0696244984631419	0.217878047699496
5	C	26	50	20120601	22	2512	50	0.0675796163626286	0.219259663639257
5	C	26	50	20120601	22	2514	50.04	0.06557214021084	0.219553112953449
5	C	26	50	20120601	22	2516	50.08	0.0638354859562458	0.220632157901540
5	C	26	50	20120601	22	2518	50.12	0.0621865129425187	0.221367548953974
5	C	26	50	20120601	22	2520	50.16	0.0603239936808734	0.222228805013459
5	C	26	50	20120601	22	2522	50.2	0.0580478169522339	0.22345139263813
5	C	26	50	20120601	22	2524	50.24	0.0567078496018854	0.224398208618139
5	C	26	50	20120601	22	2526	50.28	0.0562213601364291	0.22553665053585
5	C	26	50	20120601	22	2528	50.32	0.0549874588032585	0.226435383254738
5	C	26	50	20120601	22	2530	50.36	0.0541700433642069	0.227466344941708
5	C	26	50	20120601	22	2532	50.4	0.0536906249665624	0.228211635489078
5	C	26	50	20120601	22	2534	50.44	0.052809569917204	0.228833889456522
5	C	26	50	20120601	22	2536	50.48	0.0516859772418985	0.230038092304883
5	C	26	50	20120601	22	2538	50.52	0.0502689352524007	0.23135896777214
5	C	26	50	20120601	22	2540	50.56	0.0491036232770053	0.233000869718055
5	C	26	50	20120601	22	2542	50.6	0.0476427406670738	0.234200122818947
5	C	26	50	20120601	22	2544	50.64	0.0462546900556047	0.235199264700764
5	C	26	50	20120601	22	2546	50.68	0.0444558104042661	0.236836924005992
5	C	26	50	20120601	22	2548	50.72	0.0429829069790545	0.237524938904086
5	C	26	50	20120601	22	2550	50.76	0.0410334135833232	0.239173204811032
5	C	26	50	20120601	22	2552	50.8	0.0391397816233056	0.240875917940129
5	C	26	50	20120601	22	2554	50.84	0.0387650150292767	0.240989055025119
5	C	26	50	20120601	22	2556	50.88	0.038553590101702	0.240726718409299
5	C	26	50	20120601	22	2558	50.92	0.0376647568777505	0.241106434750796
5	C	26	50	20120601	22	2560	50.96	0.0365150012515412	0.242328315268687
5	C	26	50	20120601	22	2562	51	0.0353482750625834	0.243189571328172
5	C	26	50	20120601	22	2564	51.04	0.034357618462141	0.244204269559174
5	C	26	50	20120601	22	2566	51.08	0.0339991153240794	0.245220382003739
5	C	26	50	20120601	22	2568	51.12	0.0330409856355717	0.247340995240518
5	C	26	50	20120601	22	2570	51.16	0.0325820733345816	0.249266447005689
5	C	26	50	20120601	22	2572	51.2	0.0320425508605363	0.250194878209387
5	C	26	50	20120601	22	2574	51.24	0.0313425151471616	0.251640204470132
5	C	26	50	20120601	22	2576	51.28	0.0307372317424659	0.253432013053659
5	C	26	50	20120601	22	2578	51.32	0.0301559899683306	0.255392113051108
5	C	26	50	20120601	22	2580	51.36	0.0292777633460969	0.256963304318905
5	C	26	50	20120601	22	2582	51.4	0.0284773184697937	0.258832894648362
5	C	26	50	20120601	22	2584	51.44	0.0287693535704237	0.25905846171156
5	C	26	50	20120601	22	2586	51.48	0.0292028100272911	0.258750870261744
5	C	26	50	20120601	22	2588	51.52	0.0295825263687882	0.258798246416084
5	C	26	50	20120601	22	2590	51.56	0.029922644730539	0.258920575889229
5	C	26	50	20120601	22	2592	51.6	0.0302995326449114	0.260137506659651
5	C	26	50	20120601	22	2594	51.64	0.0302090229769195	0.26142444100141
5	C	26	50	20120601	22	2596	51.68	0.0299777990594715	0.262638543344708
5	C	26	50	20120601	22	2598	51.72	0.0296730360367801	0.265010886595589
5	C	26	50	20120601	22	2600	51.76	0.0293138257919374	0.266637232192318
5	C	26	50	20120601	22	2602	51.8	0.0295181796517003	0.268381664621505
5	C	26	50	20120601	22	2604	51.84	0.0294510045074875	0.270652184495895
5	C	26	50	20120601	22	2606	51.88	0.0294198918091154	0.271623749213245
5	C	26	50	20120601	22	2608	51.92	0.0297479893555859	0.272690066239275
5	C	26	50	20120601	22	2610	51.96	0.0297359685403057	0.272785525654735
