# Supplementary material for: How Do Ants Make Sense of Gravity? A Boltzmann Walker Analysis of Lasius niger Trajectories on Various Inclines
Source: PLoS One. 2013 Oct 29;8(10):e76531. doi: 10.1371/journal.pone.0076531 (PMC3812222; doi:10.1371/journal.pone.0076531)
Supplement: Dataset S5 — Trajectories for . (ZIP) [file pone.0076531.s009.zip › Incline5/5-C-26-50-20120601-23.txt]

Pente	Colonie	Temperature	Humidite	Date	Indiv	Frame	Time	X	Y
5	C	26	50	20120601	23	8	0	0	0
5	C	26	50	20120601	23	10	0.04	0.0028097877899941	-0.0015625928493373
5	C	26	50	20120601	23	12	0.08	0.0047140263517295	-0.0029568660004809
5	C	26	50	20120601	23	14	0.12	0.0066799104826487	-0.00636171243111475
5	C	26	50	20120601	23	16	0.16	0.006618109349973	-0.00803755550252687
5	C	26	50	20120601	23	18	0.2	0.0058794656063455	-0.008793876915684
5	C	26	50	20120601	23	20	0.24	0.0046481805682654	-0.0105355516284246
5	C	26	50	20120601	23	22	0.28	0.0032328356350424	-0.0131975258168795
5	C	26	50	20120601	23	24	0.32	0.00257805475566370	-0.0143625549495624
5	C	26	50	20120601	23	26	0.36	0.001385802011905	-0.0154607624914232
5	C	26	50	20120601	23	28	0.4	0.000811914148293999	-0.0145715050034031
5	C	26	50	20120601	23	30	0.44	0.000321606306219299	-0.0156361249731575
5	C	26	50	20120601	23	32	0.48	-0.0008869098935066	-0.0154906731082674
5	C	26	50	20120601	23	34	0.52	-0.0020723037014878	-0.0152035877551057
5	C	26	50	20120601	23	36	0.56	-0.0029834107890466	-0.0161277056074384
5	C	26	50	20120601	23	38	0.6	-0.0055648384440566	-0.0165120110719455
5	C	26	50	20120601	23	40	0.64	-0.007409991163156	-0.0154515064636575
5	C	26	50	20120601	23	42	0.68	-0.0094532186338014	-0.0163797113931855
5	C	26	50	20120601	23	44	0.72	-0.0122675814046698	-0.0161271964905559
5	C	26	50	20120601	23	46	0.76	-0.0150298586900360	-0.0165089705127864
5	C	26	50	20120601	23	48	0.8	-0.0171513345970875	-0.0166674755688571
5	C	26	50	20120601	23	50	0.84	-0.0195185371816691	-0.0182110826011196
5	C	26	50	20120601	23	52	0.88	-0.0204210953482434	-0.0196547330187935
5	C	26	50	20120601	23	54	0.92	-0.0221159595920695	-0.02096778788505
5	C	26	50	20120601	23	56	0.96	-0.0231245837758218	-0.0234907095249846
5	C	26	50	20120601	23	58	1	-0.0237331764402534	-0.0252683759728875
5	C	26	50	20120601	23	60	1.04	-0.0245294069601407	-0.0249077373723468
5	C	26	50	20120601	23	62	1.08	-0.0241479016384871	-0.0237432102854785
5	C	26	50	20120601	23	64	1.12	-0.0245381680131596	-0.0218562675556109
5	C	26	50	20120601	23	66	1.16	-0.0248500445300698	-0.0219435386745449
5	C	26	50	20120601	23	68	1.2	-0.0253861955189824	-0.0212774356013859
5	C	26	50	20120601	23	70	1.24	-0.0253127568229019	-0.0201875987896007
5	C	26	50	20120601	23	72	1.28	-0.0247860089399655	-0.0183670491438459
5	C	26	50	20120601	23	74	1.32	-0.0246938658553091	-0.0178317056708774
5	C	26	50	20120601	23	76	1.36	-0.0246626895173266	-0.0178870226343696
5	C	26	50	20120601	23	78	1.4	-0.0230568160761264	-0.0175792671357802
5	C	26	50	20120601	23	80	1.44	-0.0232054697205217	-0.0166105534729716
5	C	26	50	20120601	23	82	1.48	-0.0226009994886244	-0.0161723947560094
5	C	26	50	20120601	23	84	1.52	-0.0222359273285656	-0.0156978624662229
5	C	26	50	20120601	23	86	1.56	-0.0214058928618969	-0.0152251997667659
5	C	26	50	20120601	23	88	1.6	-0.0200662125969015	-0.0136231121752722
5	C	26	50	20120601	23	90	1.64	-0.0189605097231601	-0.0128364558812022
5	C	26	50	20120601	23	92	1.68	-0.0184439894327068	-0.0104572183392047
5	C	26	50	20120601	23	94	1.72	-0.0168563296479764	-0.00797291887165861
5	C	26	50	20120601	23	96	1.76	-0.0160307259123987	-0.0068800287727923
5	C	26	50	20120601	23	98	1.8	-0.0147191418282470	-0.0056333712332892
5	C	26	50	20120601	23	100	1.84	-0.0127849643653962	-0.0026384487458448
5	C	26	50	20120601	23	102	1.88	-0.0110312688373754	-0.0021783343633267
5	C	26	50	20120601	23	104	1.92	-0.0093200987111752	-0.0006693402080034
5	C	26	50	20120601	23	106	1.96	-0.0071082899128271	0.000144419488989498
5	C	26	50	20120601	23	108	2	-0.0056706491956865	0.0002489786616168
5	C	26	50	20120601	23	110	2.04	-0.0047807199562242	0.000108582610212200
5	C	26	50	20120601	23	112	2.08	-0.0035374077389029	-0.0013996118073416
5	C	26	50	20120601	23	114	2.12	-0.0022767494851322	-0.000817691210696301
5	C	26	50	20120601	23	116	2.16	-0.0015540863547596	-0.0030798672250683
5	C	26	50	20120601	23	118	2.2	-0.000571547340165301	-0.0043847055105275
5	C	26	50	20120601	23	120	2.24	-3.16854548649999e-05	-0.0049167892212347
5	C	26	50	20120601	23	122	2.28	0.000536983960700899	-0.00666703406816329
5	C	26	50	20120601	23	124	2.32	-7.82979338808006e-05	-0.00696957677556177
5	C	26	50	20120601	23	126	2.36	0.0001655761238827	-0.00746786785319612
5	C	26	50	20120601	23	128	2.4	-0.000633412112451302	-0.00818039107232655
5	C	26	50	20120601	23	130	2.44	-0.0010524860173893	-0.00988433456722302
5	C	26	50	20120601	23	132	2.48	-0.0014620351939847	-0.0107751547612297
5	C	26	50	20120601	23	134	2.52	-0.0025994164515233	-0.0115099094175606
5	C	26	50	20120601	23	136	2.56	-0.0033489849949201	-0.0127579175310158
5	C	26	50	20120601	23	138	2.6	-0.0041637134282032	-0.0145710807393343
5	C	26	50	20120601	23	140	2.64	-0.0042187970464577	-0.0150152145085976
5	C	26	50	20120601	23	142	2.68	-0.0047276310861995	-0.0164316908126705
5	C	26	50	20120601	23	144	2.72	-0.0046494109340646	-0.0187324607151597
5	C	26	50	20120601	23	146	2.76	-0.0047233884455124	-0.0186422480320159
5	C	26	50	20120601	23	148	2.8	-0.004275499939241	-0.0203299634262841
5	C	26	50	20120601	23	150	2.84	-0.0045731636098493	-0.0205897261734208
5	C	26	50	20120601	23	152	2.88	-0.0044638873278847	-0.0227465857038029
5	C	26	50	20120601	23	154	2.92	-0.0045229873126563	-0.024348875527836
5	C	26	50	20120601	23	156	2.96	-0.0044905806088745	-0.0260840943556643
5	C	26	50	20120601	23	158	3	-0.005333183191472	-0.0260628952943644
5	C	26	50	20120601	23	160	3.04	-0.0054662536166235	-0.0257786312972596
5	C	26	50	20120601	23	162	3.08	-0.0055503710393135	-0.0279374000159508
5	C	26	50	20120601	23	164	3.12	-0.0053222725338383	-0.0278138118927351
5	C	26	50	20120601	23	166	3.16	-0.0052925669779607	-0.02900853243916
5	C	26	50	20120601	23	168	3.2	-0.0048449401011984	-0.0295476023648654
5	C	26	50	20120601	23	170	3.24	-0.0048189008939812	-0.0300735307110424
5	C	26	50	20120601	23	172	3.28	-0.0046023466138157	-0.0308361779014641
5	C	26	50	20120601	23	174	3.32	-0.005013589311152	-0.0314372080588709
5	C	26	50	20120601	23	176	3.36	-0.005067381752424	-0.0329217603611958
5	C	26	50	20120601	23	178	3.4	-0.0054460869312241	-0.0327569832679759
5	C	26	50	20120601	23	180	3.44	-0.0059567170221901	-0.0326587944203403
5	C	26	50	20120601	23	182	3.48	-0.0060893702543407	-0.0318709360447422
5	C	26	50	20120601	23	184	3.52	-0.0062843761624564	-0.0310129185343149
5	C	26	50	20120601	23	186	3.56	-0.0068246976671644	-0.0314122429468543
5	C	26	50	20120601	23	188	3.6	-0.0077941339931034	-0.0307766883008561
5	C	26	50	20120601	23	190	3.64	-0.0094175733809618	-0.0302150263134918
5	C	26	50	20120601	23	192	3.68	-0.0111549913108796	-0.0294509832942841
5	C	26	50	20120601	23	194	3.72	-0.0131032684829473	-0.0302012801576655
5	C	26	50	20120601	23	196	3.76	-0.0145902150488332	-0.0299623204920313
5	C	26	50	20120601	23	198	3.8	-0.0154671405945895	-0.0306191944074824
5	C	26	50	20120601	23	200	3.84	-0.0164108453047611	-0.0311109164631195
5	C	26	50	20120601	23	202	3.88	-0.0175973634125243	-0.0317300520896586
5	C	26	50	20120601	23	204	3.92	-0.0180691379858642	-0.0316606071326783
5	C	26	50	20120601	23	206	3.96	-0.0188384418795239	-0.0310970147438014
5	C	26	50	20120601	23	208	4	-0.0192786653482872	-0.0301554101407699
5	C	26	50	20120601	23	210	4.04	-0.019740632350572	-0.0299692430674191
5	C	26	50	20120601	23	212	4.08	-0.0203492957256818	-0.0286822804413884
5	C	26	50	20120601	23	214	4.12	-0.0218259680300371	-0.0276678862663016
5	C	26	50	20120601	23	216	4.16	-0.0232320003669518	-0.0280711421925445
5	C	26	50	20120601	23	218	4.2	-0.0247602561109947	-0.0265080967948672
5	C	26	50	20120601	23	220	4.24	-0.0260739615154899	-0.0253170037062297
5	C	26	50	20120601	23	222	4.28	-0.0278376053288152	-0.0230428287968878
5	C	26	50	20120601	23	224	4.32	-0.0281661490596647	-0.0219132745043102
5	C	26	50	20120601	23	226	4.36	-0.0289008683606566	-0.0215091983342011
5	C	26	50	20120601	23	228	4.4	-0.0304248673218767	-0.0206196155770616
5	C	26	50	20120601	23	230	4.44	-0.0314201201163967	-0.020167562211849
5	C	26	50	20120601	23	232	4.48	-0.0328130144093171	-0.0194129024996277
5	C	26	50	20120601	23	234	4.52	-0.0337752523882235	-0.0191468818574775
5	C	26	50	20120601	23	236	4.56	-0.0348990996219702	-0.0186520768162744
5	C	26	50	20120601	23	238	4.6	-0.0347430623685657	-0.0179495450159621
5	C	26	50	20120601	23	240	4.64	-0.0341243439350275	-0.0179598687749674
5	C	26	50	20120601	23	242	4.68	-0.0335667195273838	-0.0167784347649609
5	C	26	50	20120601	23	244	4.72	-0.0331961672897708	-0.016456177920503
5	C	26	50	20120601	23	246	4.76	-0.0326326809669111	-0.0161913027913383
5	C	26	50	20120601	23	248	4.8	-0.0318295844401784	-0.0155795352174591
5	C	26	50	20120601	23	250	4.84	-0.0316218152546624	-0.0157304954441747
5	C	26	50	20120601	23	252	4.88	-0.0308791904998568	-0.0153935237076002
5	C	26	50	20120601	23	254	4.92	-0.0300510411798668	-0.0128178731149926
5	C	26	50	20120601	23	256	4.96	-0.0288498081799871	-0.0124975961695220
5	C	26	50	20120601	23	258	5	-0.0283693786196455	-0.0105366971414101
5	C	26	50	20120601	23	260	5.04	-0.0274822219458722	-0.00889666973557187
5	C	26	50	20120601	23	262	5.08	-0.0271664202792197	-0.00695507401547963
5	C	26	50	20120601	23	264	5.12	-0.0263598660003271	-0.00749598241881609
5	C	26	50	20120601	23	266	5.16	-0.025839916241985	-0.00710175624616897
5	C	26	50	20120601	23	268	5.2	-0.0250068242455944	-0.0054110851455554
5	C	26	50	20120601	23	270	5.24	-0.0242261642170289	-0.0057941107467885
5	C	26	50	20120601	23	272	5.28	-0.0234844657721067	-0.0055152278322885
5	C	26	50	20120601	23	274	5.32	-0.0223268046920837	-0.0059336794832591
5	C	26	50	20120601	23	276	5.36	-0.0207649896602057	-0.00617822529246465
5	C	26	50	20120601	23	278	5.4	-0.019356850145083	-0.004078818188054
5	C	26	50	20120601	23	280	5.44	-0.0177909621781454	-0.0040677024694537
5	C	26	50	20120601	23	282	5.48	-0.0158432082650958	-0.0034554328497599
5	C	26	50	20120601	23	284	5.52	-0.0139567463678395	-0.0027271552915447
5	C	26	50	20120601	23	286	5.56	-0.0129570175873945	-0.0025675117935562
5	C	26	50	20120601	23	288	5.6	-0.0112852545221098	-0.0028018681940448
5	C	26	50	20120601	23	290	5.64	-0.009658529916146	-0.0036899490563811
5	C	26	50	20120601	23	292	5.68	-0.0072828604349665	-0.0049611177453473
5	C	26	50	20120601	23	294	5.72	-0.0059857225423544	-0.0044688512174887
5	C	26	50	20120601	23	296	5.76	-0.0038303550072806	-0.003491735711906
5	C	26	50	20120601	23	298	5.8	-0.0020748846412391	-0.0026276582963639
5	C	26	50	20120601	23	300	5.84	-6.83772257410037e-06	-0.0033010077998166
5	C	26	50	20120601	23	302	5.88	0.0018623778402891	-0.0015634130932035
5	C	26	50	20120601	23	304	5.92	0.004199054625127	-0.0014970581928569
5	C	26	50	20120601	23	306	5.96	0.0054709275924472	-0.0021202313991166
5	C	26	50	20120601	23	308	6	0.0061606678310878	-0.0022077995028988
5	C	26	50	20120601	23	310	6.04	0.0069730769541287	-0.0031220320024305
5	C	26	50	20120601	23	312	6.08	0.0077543592366617	-0.0044291188874538
5	C	26	50	20120601	23	314	6.12	0.0076744561703876	-0.00620183558788848
5	C	26	50	20120601	23	316	6.16	0.0072902143454908	-0.0055995220316738
5	C	26	50	20120601	23	318	6.2	0.0071430654243259	-0.0054710407295322
5	C	26	50	20120601	23	320	6.24	0.0068518788518333	-0.0049453775483981
5	C	26	50	20120601	23	322	6.28	0.0066974467308221	-0.0044028852258718
5	C	26	50	20120601	23	324	6.32	0.0070567983970211	-0.0038401696494035
5	C	26	50	20120601	23	326	6.36	0.0071334487721018	-0.0035560541447228
5	C	26	50	20120601	23	328	6.4	0.0072523134220192	-0.0027231530671631
5	C	26	50	20120601	23	330	6.44	0.007471969072527	-0.0012959570242875
5	C	26	50	20120601	23	332	6.48	0.0068867533582814	-0.0010450613961868
5	C	26	50	20120601	23	334	6.52	0.0070437734901117	0.000146512525061898
5	C	26	50	20120601	23	336	6.56	0.0069775105136467	0.0018862144098829
5	C	26	50	20120601	23	338	6.6	0.0064372031510742	0.00109475686076860
5	C	26	50	20120601	23	340	6.64	0.0057737814268294	0.00146769911930200
5	C	26	50	20120601	23	342	6.68	0.0055393825999339	0.00144329686428330
5	C	26	50	20120601	23	344	6.72	0.0054521326942033	0.0016596644682586
5	C	26	50	20120601	23	346	6.76	0.0048814550953788	0.00133118508412620
5	C	26	50	20120601	23	348	6.8	0.004420881093453	0.0018667124048578
5	C	26	50	20120601	23	350	6.84	0.0038399575173692	0.0019858952528268
5	C	26	50	20120601	23	352	6.88	0.0026496493172588	0.00201951818027220
5	C	26	50	20120601	23	354	6.92	0.0013993855331716	0.0037998292075368
5	C	26	50	20120601	23	356	6.96	0.000445798425905398	0.0050257938469161
5	C	26	50	20120601	23	358	7	-0.000286371175312699	0.0057292549128181
5	C	26	50	20120601	23	360	7.04	-0.000808421040794899	0.0059230658104735
5	C	26	50	20120601	23	362	7.08	-0.0015137671260963	0.0069856422416303
5	C	26	50	20120601	23	364	7.12	-0.0015827029661942	0.0075607251157015
5	C	26	50	20120601	23	366	7.16	-0.0012629917061485	0.0073234625063422
5	C	26	50	20120601	23	368	7.2	-0.000465700526089401	0.0069548194570384
5	C	26	50	20120601	23	370	7.24	-0.0002486470285364	0.007017638823479
5	C	26	50	20120601	23	372	7.28	0.000589479568136198	0.0067703706531659
5	C	26	50	20120601	23	374	7.32	0.0010230350199529	0.0072066979635649
5	C	26	50	20120601	23	376	7.36	0.0015428518422201	0.0063573693812647
5	C	26	50	20120601	23	378	7.4	0.0018833082010123	0.0072532185186991
5	C	26	50	20120601	23	380	7.44	0.0028245287036402	0.0072999676107451
5	C	26	50	20120601	23	382	7.48	0.0037453954204143	0.0073468472347028
5	C	26	50	20120601	23	384	7.52	0.0050919395709347	0.0071004198143525
5	C	26	50	20120601	23	386	7.56	0.0058006656266501	0.0068688494145818
5	C	26	50	20120601	23	388	7.6	0.0068503515011859	0.0075860819648749
5	C	26	50	20120601	23	390	7.64	0.0077108438853475	0.0060907491125641
5	C	26	50	20120601	23	392	7.68	0.0073550701794613	0.0056554117516588
5	C	26	50	20120601	23	394	7.72	0.0072798835154177	0.0060189565610702
5	C	26	50	20120601	23	396	7.76	0.0070194136614998	0.0067988670564477
5	C	26	50	20120601	23	398	7.8	0.0067320596077612	0.0060500268330355
5	C	26	50	20120601	23	400	7.84	0.0067996307317714	0.0052842584732818
5	C	26	50	20120601	23	402	7.88	0.0066993134927245	0.0055722418520556
5	C	26	50	20120601	23	404	7.92	0.007232139665552	0.0043433397638281
5	C	26	50	20120601	23	406	7.96	0.0078517278404311	0.0037353481401604
5	C	26	50	20120601	23	408	8	0.0083916816496129	0.0029124101971477
5	C	26	50	20120601	23	410	8.04	0.0089706536109807	0.00148392014886250
5	C	26	50	20120601	23	412	8.08	0.0096942076958976	0.000682301475302498
5	C	26	50	20120601	23	414	8.12	0.0102805689231287	-0.00109313051517190
5	C	26	50	20120601	23	416	8.16	0.0110433250079947	-0.0018251981657343
5	C	26	50	20120601	23	418	8.2	0.0111280364003808	-0.0025136373278976
5	C	26	50	20120601	23	420	8.24	0.0112573662306598	-0.0030594530522955
5	C	26	50	20120601	23	422	8.28	0.0116721550685039	-0.0037321944439163
5	C	26	50	20120601	23	424	8.32	0.0122828124847366	-0.0055733590807699
5	C	26	50	20120601	23	426	8.36	0.0129259261022257	-0.00624419128408155
5	C	26	50	20120601	23	428	8.4	0.0133898588613622	-0.00759115899156381
5	C	26	50	20120601	23	430	8.44	0.0143368869734054	-0.00900615037139621
5	C	26	50	20120601	23	432	8.48	0.0144365890295527	-0.0107483200588836
5	C	26	50	20120601	23	434	8.52	0.0142493471538945	-0.0109064291351569
5	C	26	50	20120601	23	436	8.56	0.0138711864473159	-0.0119358351872083
5	C	26	50	20120601	23	438	8.6	0.0133709083996264	-0.0129497556007517
5	C	26	50	20120601	23	440	8.64	0.0123552202191301	-0.0129282595546036
5	C	26	50	20120601	23	442	8.68	0.0121822619004518	-0.0143693431746618
5	C	26	50	20120601	23	444	8.72	0.0112382743475678	-0.0148708233038793
5	C	26	50	20120601	23	446	8.76	0.0111230159422344	-0.0151531003309290
5	C	26	50	20120601	23	448	8.8	0.0111440170136356	-0.0157156037753629
5	C	26	50	20120601	23	450	8.84	0.0104673865347182	-0.0172680567134579
5	C	26	50	20120601	23	452	8.88	0.0097954936712348	-0.0182437226501392
5	C	26	50	20120601	23	454	8.92	0.0095722600604142	-0.0186683402722417
5	C	26	50	20120601	23	456	8.96	0.0091423391374527	-0.0204154597071974
5	C	26	50	20120601	23	458	9	0.0093165702483371	-0.0213269203481469
5	C	26	50	20120601	23	460	9.04	0.0085550162449992	-0.0224888382109926
5	C	26	50	20120601	23	462	9.08	0.0081533795932852	-0.0221178899935821
5	C	26	50	20120601	23	464	9.12	0.0073591572566565	-0.0237012434980150
5	C	26	50	20120601	23	466	9.16	0.0064217457968375	-0.0260381606991585
5	C	26	50	20120601	23	468	9.2	0.0061268822690827	-0.0256592928857987
5	C	26	50	20120601	23	470	9.24	0.0051303566823565	-0.0262227862797263
5	C	26	50	20120601	23	472	9.28	0.0038184261158821	-0.0262897846472437
5	C	26	50	20120601	23	474	9.32	0.0030056917237219	-0.0274830839090385
5	C	26	50	20120601	23	476	9.36	0.00177740481839400	-0.0281656258006466
5	C	26	50	20120601	23	478	9.4	0.00112584127486960	-0.0307095485119824
5	C	26	50	20120601	23	480	9.44	-0.000390881557572099	-0.0308331295641304
5	C	26	50	20120601	23	482	9.48	-0.0012061544630768	-0.0322716463865728
5	C	26	50	20120601	23	484	9.52	-0.0020698366059282	-0.0347492290468045
5	C	26	50	20120601	23	486	9.56	-0.0027833278542421	-0.0354350017092959
5	C	26	50	20120601	23	488	9.6	-0.0033842837654369	-0.0360500997561144
5	C	26	50	20120601	23	490	9.64	-0.0034367793728722	-0.0375327895391776
5	C	26	50	20120601	23	492	9.68	-0.0044940454321023	-0.0391386290392523
5	C	26	50	20120601	23	494	9.72	-0.0054175481015354	-0.0400185739309642
5	C	26	50	20120601	23	496	9.76	-0.0061608587499187	-0.0408934064406482
5	C	26	50	20120601	23	498	9.8	-0.0069274049271318	-0.0418258398687277
5	C	26	50	20120601	23	500	9.84	-0.0076225969590554	-0.0431840152186917
5	C	26	50	20120601	23	502	9.88	-0.0078109702055634	-0.0454244123442032
5	C	26	50	20120601	23	504	9.92	-0.0089866766506423	-0.0468734862708888
5	C	26	50	20120601	23	506	9.96	-0.0094971370359809	-0.0478499300250293
5	C	26	50	20120601	23	508	10	-0.0100771060179101	-0.0497592597555892
5	C	26	50	20120601	23	510	10.04	-0.0106349425575882	-0.0512169603850053
5	C	26	50	20120601	23	512	10.08	-0.0108030925501543	-0.0535652620053258
5	C	26	50	20120601	23	514	10.12	-0.0109585146206591	-0.0539087744796262
5	C	26	50	20120601	23	516	10.16	-0.0103817983299234	-0.0557612528249787
5	C	26	50	20120601	23	518	10.2	-0.0103455944627266	-0.0554393778181826
5	C	26	50	20120601	23	520	10.24	-0.0098284165629668	-0.0567579905437393
5	C	26	50	20120601	23	522	10.28	-0.009573504568349	-0.0583291111008577
5	C	26	50	20120601	23	524	10.32	-0.0099455841566094	-0.0610649072372684
5	C	26	50	20120601	23	526	10.36	-0.0096244869672726	-0.0617616195487716
5	C	26	50	20120601	23	528	10.4	-0.0092907325665525	-0.0621444471601059
5	C	26	50	20120601	23	530	10.44	-0.008841083364396	-0.0634099561663955
5	C	26	50	20120601	23	532	10.48	-0.0088455381371175	-0.0634267145971096
5	C	26	50	20120601	23	534	10.52	-0.0088072836602553	-0.0640005317500425
5	C	26	50	20120601	23	536	10.56	-0.0086326282853022	-0.0643364074711061
5	C	26	50	20120601	23	538	10.6	-0.0087888988839444	-0.0637585598095205
5	C	26	50	20120601	23	540	10.64	-0.0091177035371962	-0.064299355075772
5	C	26	50	20120601	23	542	10.68	-0.0096746915487368	-0.0643537315872452
5	C	26	50	20120601	23	544	10.72	-0.0097724844165749	-0.0641845209345073
5	C	26	50	20120601	23	546	10.76	-0.0096141632082673	-0.0647651263125395
5	C	26	50	20120601	23	548	10.8	-0.0096913792687728	-0.0657625711380813
5	C	26	50	20120601	23	550	10.84	-0.0092084960479005	-0.0664795067035263
5	C	26	50	20120601	23	552	10.88	-0.0091948488870236	-0.0665866333808761
5	C	26	50	20120601	23	554	10.92	-0.0088248906191068	-0.0687062566681609
5	C	26	50	20120601	23	556	10.96	-0.0087299968890716	-0.0687754117113609
5	C	26	50	20120601	23	558	11	-0.008577686088404	-0.0711000959651898
5	C	26	50	20120601	23	560	11.04	-0.0086957022101841	-0.0721193903902702
5	C	26	50	20120601	23	562	11.08	-0.0086574477333219	-0.0732252346853679
5	C	26	50	20120601	23	564	11.12	-0.0084069198007475	-0.0745965268661229
5	C	26	50	20120601	23	566	11.16	-0.0083841509623933	-0.0740109010299442
5	C	26	50	20120601	23	568	11.2	-0.0077017222078701	-0.075547090512072
5	C	26	50	20120601	23	570	11.24	-0.0073688163352875	-0.0766709660300899
5	C	26	50	20120601	23	572	11.28	-0.0068320515776888	-0.0772304996260428
5	C	26	50	20120601	23	574	11.32	-0.0059602596271639	-0.0798543607589917
5	C	26	50	20120601	23	576	11.36	-0.0057943723762975	-0.0801848624685183
5	C	26	50	20120601	23	578	11.4	-0.0055453293679636	-0.0807331530666504
5	C	26	50	20120601	23	580	11.44	-0.005362612975705	-0.0813969849128283
5	C	26	50	20120601	23	582	11.48	-0.0053175702737434	-0.0810355826369639
5	C	26	50	20120601	23	584	11.52	-0.0057142571779891	-0.0826776260042353
5	C	26	50	20120601	23	586	11.56	-0.0060053730398036	-0.0823136781439586
5	C	26	50	20120601	23	588	11.6	-0.0062592950849277	-0.0831503975981366
5	C	26	50	20120601	23	590	11.64	-0.0062450822386258	-0.0837881372040887
5	C	26	50	20120601	23	592	11.68	-0.0060463852331124	-0.0842804249451508
5	C	26	50	20120601	23	594	11.72	-0.0066104443124649	-0.0850625557558212
5	C	26	50	20120601	23	596	11.76	-0.0064473854887233	-0.0866427979904169
5	C	26	50	20120601	23	598	11.8	-0.0073187531751795	-0.0858968710469433
5	C	26	50	20120601	23	600	11.84	-0.0077933632467119	-0.0854907089118297
5	C	26	50	20120601	23	602	11.88	-0.0089949497999822	-0.0867234081634722
5	C	26	50	20120601	23	604	11.92	-0.0092138700594376	-0.0866968209484996
5	C	26	50	20120601	23	606	11.96	-0.0104610650000944	-0.0871688854356197
5	C	26	50	20120601	23	608	12	-0.0111961024991378	-0.0884635272412942
5	C	26	50	20120601	23	610	12.04	-0.0119426658387146	-0.0877879574225486
5	C	26	50	20120601	23	612	12.08	-0.0130229835790114	-0.088685700191943
5	C	26	50	20120601	23	614	12.12	-0.0134596927270722	-0.0887924733159022
5	C	26	50	20120601	23	616	12.16	-0.0144377628268094	-0.0893177122329675
5	C	26	50	20120601	23	618	12.2	-0.0154786947193941	-0.0897264906631715
5	C	26	50	20120601	23	620	12.24	-0.0159498399676987	-0.0887729571687414
5	C	26	50	20120601	23	622	12.28	-0.0173681547494027	-0.0899962519001942
5	C	26	50	20120601	23	624	12.32	-0.0186398155846886	-0.0902611341004266
5	C	26	50	20120601	23	626	12.36	-0.0197204161676979	-0.0905558562068252
5	C	26	50	20120601	23	628	12.4	-0.0198711006227687	-0.08974346122592
5	C	26	50	20120601	23	630	12.44	-0.0202090976641759	-0.0889331168546802
5	C	26	50	20120601	23	632	12.48	-0.0209166287094312	-0.0886555067323863
5	C	26	50	20120601	23	634	12.52	-0.0209705809568357	-0.0880050392043728
5	C	26	50	20120601	23	636	12.56	-0.0212577370206755	-0.0872319593605016
5	C	26	50	20120601	23	638	12.6	-0.0218017849781205	-0.085788188734675
5	C	26	50	20120601	23	640	12.64	-0.0223121746527809	-0.085299577948875
5	C	26	50	20120601	23	642	12.68	-0.0231060434360191	-0.0842033503060015
5	C	26	50	20120601	23	644	12.72	-0.0237607536047197	-0.0831680752676663
5	C	26	50	20120601	23	646	12.76	-0.0244725272906621	-0.0845694194866218
5	C	26	50	20120601	23	648	12.8	-0.0255549663513024	-0.083048715643002
5	C	26	50	20120601	23	650	12.84	-0.0265808368694479	-0.082734618810799
5	C	26	50	20120601	23	652	12.88	-0.0276602353709292	-0.081899172148827
5	C	26	50	20120601	23	654	12.92	-0.0291192087925513	-0.0820432098001547
5	C	26	50	20120601	23	656	12.96	-0.0302099210025316	-0.0808665134055822
5	C	26	50	20120601	23	658	13	-0.0306882787400043	-0.0806956056965694
5	C	26	50	20120601	23	660	13.04	-0.0315107146372024	-0.0799263442293165
5	C	26	50	20120601	23	662	13.08	-0.0315000373248065	-0.078329484985363
5	C	26	50	20120601	23	664	13.12	-0.0315013808276907	-0.078530939707323
5	C	26	50	20120601	23	666	13.16	-0.0312785007702607	-0.0773166959426695
5	C	26	50	20120601	23	668	13.2	-0.0315342612930159	-0.0773477379303635
5	C	26	50	20120601	23	670	13.24	-0.0315465649510085	-0.0763040483213322
5	C	26	50	20120601	23	672	13.28	-0.0321584951594474	-0.0743539892401759
5	C	26	50	20120601	23	674	13.32	-0.0328137003028948	-0.0729781008653431
5	C	26	50	20120601	23	676	13.36	-0.0330034170522872	-0.0719992529481466
5	C	26	50	20120601	23	678	13.4	-0.0337472933860954	-0.0706532044794799
5	C	26	50	20120601	23	680	13.44	-0.0346251664549385	-0.0690645476741881
5	C	26	50	20120601	23	682	13.48	-0.0351006957652865	-0.0677847551109186
5	C	26	50	20120601	23	684	13.52	-0.0349683960865265	-0.0682403440100371
5	C	26	50	20120601	23	686	13.56	-0.0348228735109583	-0.0674674762982001
5	C	26	50	20120601	23	688	13.6	-0.0351481426303041	-0.0659101443233149
5	C	26	50	20120601	23	690	13.64	-0.0352455819447516	-0.0660511414154835
5	C	26	50	20120601	23	692	13.68	-0.0350763005813355	-0.0640798691308916
5	C	26	50	20120601	23	694	13.72	-0.0347945892397108	-0.0632430789660355
5	C	26	50	20120601	23	696	13.76	-0.0347490515630024	-0.0625851868168195
5	C	26	50	20120601	23	698	13.8	-0.0347016754086629	-0.0621050613123939
5	C	26	50	20120601	23	700	13.84	-0.0342501877288753	-0.0613209506027361
5	C	26	50	20120601	23	702	13.88	-0.0342688553478986	-0.0614564322620114
5	C	26	50	20120601	23	704	13.92	-0.0341535262318871	-0.06049017084552
5	C	26	50	20120601	23	706	13.96	-0.0339360201859941	-0.0598566031695769
5	C	26	50	20120601	23	708	14	-0.0331759511068967	-0.0585703052239204
5	C	26	50	20120601	23	710	14.04	-0.0327986389284555	-0.0588805836795051
5	C	26	50	20120601	23	712	14.08	-0.0323822237450148	-0.0582579761586703
5	C	26	50	20120601	23	714	14.12	-0.0312152147133445	-0.0570666426537272
5	C	26	50	20120601	23	716	14.16	-0.0314460143667238	-0.056681552300693
5	C	26	50	20120601	23	718	14.2	-0.0305182195591289	-0.0552833900622529
5	C	26	50	20120601	23	720	14.24	-0.0302261137478208	-0.0542332657815127
5	C	26	50	20120601	23	722	14.28	-0.0295098145784788	-0.0525956064762847
5	C	26	50	20120601	23	724	14.32	-0.0290330124759247	-0.0524350225262772
5	C	26	50	20120601	23	726	14.36	-0.0285656856042385	-0.0505172782250212
5	C	26	50	20120601	23	728	14.4	-0.0281661702728681	-0.0499165203037251
5	C	26	50	20120601	23	730	14.44	-0.0276444668897087	-0.0494000495107464
5	C	26	50	20120601	23	732	14.48	-0.0272100911940258	-0.0489520973648648
5	C	26	50	20120601	23	734	14.52	-0.0262390214514223	-0.0475154685175281
5	C	26	50	20120601	23	736	14.56	-0.0252625776972818	-0.0455141441947358
5	C	26	50	20120601	23	738	14.6	-0.0250632442956653	-0.0459226397822272
5	C	26	50	20120601	23	740	14.64	-0.0237021344525593	-0.0442293311733198
5	C	26	50	20120601	23	742	14.68	-0.0233461061882319	-0.0438472813794447
5	C	26	50	20120601	23	744	14.72	-0.0227582883210315	-0.0418296936006851
5	C	26	50	20120601	23	746	14.76	-0.0222320594544725	-0.0407302839772963
5	C	26	50	20120601	23	748	14.8	-0.021722235465237	-0.0398861399019158
5	C	26	50	20120601	23	750	14.84	-0.021999350612784	-0.0383430207733324
5	C	26	50	20120601	23	752	14.88	-0.0219946129973500	-0.0383599206254028
5	C	26	50	20120601	23	754	14.92	-0.0221455802951334	-0.0379944171302074
5	C	26	50	20120601	23	756	14.96	-0.0220054317311022	-0.0380900179670239
5	C	26	50	20120601	23	758	15	-0.0220588182930818	-0.0370602583615819
5	C	26	50	20120601	23	760	15.04	-0.0219159827232821	-0.0362586821144288
5	C	26	50	20120601	23	762	15.08	-0.0215851274603649	-0.0355212404523294
5	C	26	50	20120601	23	764	15.12	-0.0213175582543639	-0.0355417465489838
5	C	26	50	20120601	23	766	15.16	-0.0210235432547466	-0.034438235706264
5	C	26	50	20120601	23	768	15.2	-0.0210886677892938	-0.0340819245992241
5	C	26	50	20120601	23	770	15.24	-0.020880778395625	-0.0340816417565117
5	C	26	50	20120601	23	772	15.28	-0.0210670303217895	-0.0335480589794283
5	C	26	50	20120601	23	774	15.32	-0.0210347155418893	-0.0323669785228124
5	C	26	50	20120601	23	776	15.36	-0.0212373016346993	-0.0317426739457028
5	C	26	50	20120601	23	778	15.4	-0.0212909710393913	-0.0309404613024467
5	C	26	50	20120601	23	780	15.44	-0.0212218513515303	-0.0295625576732875
5	C	26	50	20120601	23	782	15.48	-0.0214175007268168	-0.0302331141049545
5	C	26	50	20120601	23	784	15.52	-0.0217042820240627	-0.0299327563575099
5	C	26	50	20120601	23	786	15.56	-0.0216739683563532	-0.0288881262964596
5	C	26	50	20120601	23	788	15.6	-0.0217466801466626	-0.0288954589937805
5	C	26	50	20120601	23	790	15.64	-0.0217315268483418	-0.0286646805536046
5	C	26	50	20120601	23	792	15.68	-0.0217014606680057	-0.0281732837670869
5	C	26	50	20120601	23	794	15.72	-0.0217278286798762	-0.028729614169321
5	C	26	50	20120601	23	796	15.76	-0.0216462426994629	-0.0279772242698673
5	C	26	50	20120601	23	798	15.8	-0.0214331702130879	-0.0278002425136041
5	C	26	50	20120601	23	800	15.84	-0.0216837688563404	-0.0277725804963241
5	C	26	50	20120601	23	802	15.88	-0.0214351430410074	-0.0280979132552802
5	C	26	50	20120601	23	804	15.92	-0.0217428193436373	-0.0283951526618198
5	C	26	50	20120601	23	806	15.96	-0.0217456194864908	-0.0278206849706482
5	C	26	50	20120601	23	808	16	-0.0217007818454958	-0.0283814701456038
5	C	26	50	20120601	23	810	16.04	-0.0214863587851688	-0.0290058737176628
5	C	26	50	20120601	23	812	16.08	-0.0214862456480838	-0.0290264929514022
5	C	26	50	20120601	23	814	16.12	-0.0215769745191778	-0.0293232585963984
5	C	26	50	20120601	23	816	16.16	-0.0215258082724912	-0.0298363069925561
5	C	26	50	20120601	23	818	16.2	-0.0217154472401376	-0.0300087066968772
5	C	26	50	20120601	23	820	16.24	-0.0215767906714147	-0.030523402651835
5	C	26	50	20120601	23	822	16.28	-0.0218359382356518	-0.0302580325479235
5	C	26	50	20120601	23	824	16.32	-0.0220003405622777	-0.031285105147597
5	C	26	50	20120601	23	826	16.36	-0.0216931026658521	-0.0314319712260494
5	C	26	50	20120601	23	828	16.4	-0.0221532877590483	-0.0320038791906731
5	C	26	50	20120601	23	830	16.44	-0.0221885723874295	-0.0328469626058818
5	C	26	50	20120601	23	832	16.48	-0.0224074219362068	-0.033462640480261
5	C	26	50	20120601	23	834	16.52	-0.0222761122069404	-0.0331914650296759
5	C	26	50	20120601	23	836	16.56	-0.0226102201610511	-0.0326445179344281
5	C	26	50	20120601	23	838	16.6	-0.0227388428845489	-0.0330927529230223
5	C	26	50	20120601	23	840	16.64	-0.0233131267279574	-0.0328025845842946
5	C	26	50	20120601	23	842	16.68	-0.0237906359372926	-0.0320205951949804
5	C	26	50	20120601	23	844	16.72	-0.0241674672831226	-0.0310394703939484
5	C	26	50	20120601	23	846	16.76	-0.0241674672831226	-0.0310394703939484
5	C	26	50	20120601	23	848	16.8	-0.0241275298921211	-0.0303073886012504
5	C	26	50	20120601	23	850	16.84	-0.0245251643194536	-0.0310131235952814
5	C	26	50	20120601	23	852	16.88	-0.0249162367958566	-0.0296999838762111
5	C	26	50	20120601	23	854	16.92	-0.0250632796510044	-0.028930545632263
5	C	26	50	20120601	23	856	16.96	-0.0248743336480035	-0.0287114910225192
5	C	26	50	20120601	23	858	17	-0.0252138156136512	-0.0286739436524382
5	C	26	50	20120601	23	860	17.04	-0.0248667676054448	-0.0266384660721146
5	C	26	50	20120601	23	862	17.08	-0.025292262039956	-0.0244562779768304
5	C	26	50	20120601	23	864	17.12	-0.0251230796714893	-0.0235947107903615
5	C	26	50	20120601	23	866	17.16	-0.0254404666715452	-0.022237212141587
5	C	26	50	20120601	23	868	17.2	-0.0255216948559273	-0.0204910303302231
5	C	26	50	20120601	23	870	17.24	-0.0258372221651487	-0.0192712407270848
5	C	26	50	20120601	23	872	17.28	-0.0260080096660086	-0.0174180623460189
5	C	26	50	20120601	23	874	17.32	-0.02607283014464	-0.0174812847633248
5	C	26	50	20120601	23	876	17.36	-0.0251031816866667	-0.015927353972057
5	C	26	50	20120601	23	878	17.4	-0.0239266691398573	-0.0153349964793214
5	C	26	50	20120601	23	880	17.44	-0.0232364678675953	-0.0135263361269855
5	C	26	50	20120601	23	882	17.48	-0.0229410436041631	-0.0135664340312262
5	C	26	50	20120601	23	884	17.52	-0.0224972973294159	-0.0130795825270979
5	C	26	50	20120601	23	886	17.56	-0.0221948458387922	-0.0132032760092241
5	C	26	50	20120601	23	888	17.6	-0.0214820312916679	-0.0127350496977122
5	C	26	50	20120601	23	890	17.64	-0.0208387408974835	-0.0127712464938412
5	C	26	50	20120601	23	892	17.68	-0.0204586851447313	-0.0127124576360533
5	C	26	50	20120601	23	894	17.72	-0.0193211695369043	-0.0126475664467438
5	C	26	50	20120601	23	896	17.76	-0.0192875112541198	-0.0123273602119513
5	C	26	50	20120601	23	898	17.8	-0.0185404458687284	-0.0134010240774371
5	C	26	50	20120601	23	900	17.84	-0.0174201765952946	-0.0123058853790067
5	C	26	50	20120601	23	902	17.88	-0.0163577104727956	-0.0127633792237937
5	C	26	50	20120601	23	904	17.92	-0.0147124031006223	-0.0125782699821875
5	C	26	50	20120601	23	906	17.96	-0.0141747049620724	-0.0126359698955324
5	C	26	50	20120601	23	908	18	-0.0123790638597917	-0.0125670976950448
5	C	26	50	20120601	23	910	18.04	-0.0116499236313033	-0.012755541652231
5	C	26	50	20120601	23	912	18.08	-0.0105564607759443	-0.0120491349067578
5	C	26	50	20120601	23	914	18.12	-0.0102471015591752	-0.0122401527326276
5	C	26	50	20120601	23	916	18.16	-0.0103283269151301	-0.0115204382375325
5	C	26	50	20120601	23	918	18.2	-0.0106900261758426	-0.0113794977139063
5	C	26	50	20120601	23	920	18.24	-0.0108943305381308	-0.00963594916819563
5	C	26	50	20120601	23	922	18.28	-0.0111356802246854	-0.00944367269225538
5	C	26	50	20120601	23	924	18.32	-0.0110822370941633	-0.00873909735334548
5	C	26	50	20120601	23	926	18.36	-0.0112884718579642	-0.00812698329714353
5	C	26	50	20120601	23	928	18.4	-0.0116876661628559	-0.00624046058870401
5	C	26	50	20120601	23	930	18.44	-0.0120935553547520	-0.00570955491789421
5	C	26	50	20120601	23	932	18.48	-0.0125082593397822	-0.0046105129900316
5	C	26	50	20120601	23	934	18.52	-0.0126060097812135	-0.0049086009247086
5	C	26	50	20120601	23	936	18.56	-0.0127095443561148	-0.0045701654770971
5	C	26	50	20120601	23	938	18.6	-0.012145421637152	-0.0049736335353743
5	C	26	50	20120601	23	940	18.64	-0.0121033063572645	-0.0051187035626025
5	C	26	50	20120601	23	942	18.68	-0.0121591677929783	-0.0055053495505554
5	C	26	50	20120601	23	944	18.72	-0.0118579749524251	-0.00592887186425381
5	C	26	50	20120601	23	946	18.76	-0.0115331378753226	-0.0051506223627053
5	C	26	50	20120601	23	948	18.8	-0.0112333083366435	-0.005284564650518
5	C	26	50	20120601	23	950	18.84	-0.0108473263219582	-0.00611955947125673
5	C	26	50	20120601	23	952	18.88	-0.0099575929510743	-0.00609118539744806
5	C	26	50	20120601	23	954	18.92	-0.0096664459765614	-0.00564510284189584
5	C	26	50	20120601	23	956	18.96	-0.0093092425007637	-0.00571126116655722
5	C	26	50	20120601	23	958	19	-0.0086932344075177	-0.00597965556617185
5	C	26	50	20120601	23	960	19.04	-0.0078371048721961	-0.00610279821211549
5	C	26	50	20120601	23	962	19.08	-0.0072087485732303	-0.0050686050471555
5	C	26	50	20120601	23	964	19.12	-0.0064437933862749	-0.0052783399895232
5	C	26	50	20120601	23	966	19.16	-0.0058523692744904	-0.0045300795936716
5	C	26	50	20120601	23	968	19.2	-0.0051621906296455	-0.0044055298052334
5	C	26	50	20120601	23	970	19.24	-0.0049656361576791	-0.0050505313978283
5	C	26	50	20120601	23	972	19.28	-0.004667477512324	-0.0052424826046493
5	C	26	50	20120601	23	974	19.32	-0.0050974832880991	-0.0040165574359705
5	C	26	50	20120601	23	976	19.36	-0.0053091981294542	-0.0040750988063849
5	C	26	50	20120601	23	978	19.4	-0.0054919357349162	-0.0038523389571077
5	C	26	50	20120601	23	980	19.44	-0.0056061759064847	-0.0040601152136916
5	C	26	50	20120601	23	982	19.48	-0.0061463107350026	-0.0029723968938229
5	C	26	50	20120601	23	984	19.52	-0.0062411365827868	-0.0034467920048938
5	C	26	50	20120601	23	986	19.56	-0.0068532478105616	-0.0033015126740584
5	C	26	50	20120601	23	988	19.6	-0.0069819553868732	-0.0029871188570072
5	C	26	50	20120601	23	990	19.64	-0.007173788648283	-0.002654429924785
5	C	26	50	20120601	23	992	19.68	-0.0077795675934109	-0.0017570401430958
5	C	26	50	20120601	23	994	19.72	-0.0086604387950063	-0.001176830744861
5	C	26	50	20120601	23	996	19.76	-0.0090022683551675	-0.000619192195081601
5	C	26	50	20120601	23	998	19.8	-0.009682314159838	-0.000398907219538601
5	C	26	50	20120601	23	1000	19.84	-0.0103749393941459	0.000742872242178998
5	C	26	50	20120601	23	1002	19.88	-0.0105052945292576	0.0004056883735702
5	C	26	50	20120601	23	1004	19.92	-0.0113115235390309	0.00114233807607470
5	C	26	50	20120601	23	1006	19.96	-0.0114345389057539	0.00110597157431830
5	C	26	50	20120601	23	1008	20	-0.0110321810051231	0.000837115433975501
5	C	26	50	20120601	23	1010	20.04	-0.0107419207425139	0.000895317393135
5	C	26	50	20120601	23	1012	20.08	-0.0105853814432948	0.0009716990676387
5	C	26	50	20120601	23	1014	20.12	-0.0101608416029382	0.0010484979351434
5	C	26	50	20120601	23	1016	20.16	-0.0099119329448927	0.000999417653461298
5	C	26	50	20120601	23	1018	20.2	-0.0092601501982662	0.0017082497751939
5	C	26	50	20120601	23	1020	20.24	-0.0093431928186488	0.0014196370713848
5	C	26	50	20120601	23	1022	20.28	-0.0086071370858404	0.0021673742082183
5	C	26	50	20120601	23	1024	20.32	-0.0081265661041426	0.0026347505773792
5	C	26	50	20120601	23	1026	20.36	-0.0074606058665533	0.002226318629498
5	C	26	50	20120601	23	1028	20.4	-0.0068925092074802	0.0027171850859299
5	C	26	50	20120601	23	1030	20.44	-0.0061490500666729	0.0029324213190553
5	C	26	50	20120601	23	1032	20.48	-0.0056393109302511	0.0033956611135462
5	C	26	50	20120601	23	1034	20.52	-0.0048011843335785	0.0026254167678675
5	C	26	50	20120601	23	1036	20.56	-0.0046632065873656	0.002972797116261
5	C	26	50	20120601	23	1038	20.6	-0.0040894389319074	0.0029905949939435
5	C	26	50	20120601	23	1040	20.64	-0.0038233758633503	0.0032878131872797
5	C	26	50	20120601	23	1042	20.68	-0.0036468749396984	0.0028291766579342
5	C	26	50	20120601	23	1044	20.72	-0.002164186705199	0.0024275132705129
5	C	26	50	20120601	23	1046	20.76	-0.0013844627516614	0.0029898779876674
5	C	26	50	20120601	23	1048	20.8	-0.000280965343970600	0.0031990536085712
5	C	26	50	20120601	23	1050	20.84	0.0008024106331549	0.0023975303944267
5	C	26	50	20120601	23	1052	20.88	0.0016011372399798	0.0025224266651877
5	C	26	50	20120601	23	1054	20.92	0.0017236364187525	0.0031620471751778
5	C	26	50	20120601	23	1056	20.96	0.0024355798103224	0.00180253539339730
5	C	26	50	20120601	23	1058	21	0.0020982615914252	0.0018531925232015
5	C	26	50	20120601	23	1060	21.04	0.00193584623485440	0.0017610494385451
5	C	26	50	20120601	23	1062	21.08	0.001724859713484	0.000579601286402998
5	C	26	50	20120601	23	1064	21.12	0.0012465656156216	0.000459541626025298
5	C	26	50	20120601	23	1066	21.16	0.00130369277247370	-0.000131451150622601
5	C	26	50	20120601	23	1068	21.2	0.001710088252825	-0.0022612072780818
5	C	26	50	20120601	23	1070	21.24	0.00138663639790680	-0.003296107549823
5	C	26	50	20120601	23	1072	21.28	0.0019619596882836	-0.005039005557295
5	C	26	50	20120601	23	1074	21.32	0.0026001235583045	-0.0058975039003336
5	C	26	50	20120601	23	1076	21.36	0.0035648222688095	-0.0080327471764148
5	C	26	50	20120601	23	1078	21.4	0.0037740551653626	-0.0086622843437052
5	C	26	50	20120601	23	1080	21.44	0.004510860431359	-0.0111487546290696
5	C	26	50	20120601	23	1082	21.48	0.0043103956588926	-0.0121908178925042
5	C	26	50	20120601	23	1084	21.52	0.0036822019944865	-0.0129059856909963
5	C	26	50	20120601	23	1086	21.56	0.0028657765049285	-0.0133865354594906
5	C	26	50	20120601	23	1088	21.6	0.0021449518521869	-0.0126630238009806
5	C	26	50	20120601	23	1090	21.64	0.0016528055324811	-0.0129095212249022
5	C	26	50	20120601	23	1092	21.68	0.000956093220977998	-0.0142912785860188
5	C	26	50	20120601	23	1094	21.72	-1.52593643380008e-05	-0.0155143611854372
5	C	26	50	20120601	23	1096	21.76	-0.0005911978376144	-0.0173978815184838
5	C	26	50	20120601	23	1098	21.8	-0.0013181743193523	-0.0180025285270764
5	C	26	50	20120601	23	1100	21.84	-0.0018461002421862	-0.0187734163399260
5	C	26	50	20120601	23	1102	21.88	-0.0027367719437688	-0.0213636899007685
5	C	26	50	20120601	23	1104	21.92	-0.0034557227635402	-0.0215063486938729
5	C	26	50	20120601	23	1106	21.96	-0.0047876290965832	-0.0223760900347324
5	C	26	50	20120601	23	1108	22	-0.0061301278892083	-0.0234931631855153
5	C	26	50	20120601	23	1110	22.04	-0.0067789054320148	-0.0240139544009270
5	C	26	50	20120601	23	1112	22.08	-0.0077533834293036	-0.0236706682007965
5	C	26	50	20120601	23	1114	22.12	-0.0084841995008633	-0.0235258032345348
5	C	26	50	20120601	23	1116	22.16	-0.009812245030881	-0.0229942993513882
5	C	26	50	20120601	23	1118	22.2	-0.0110214527810390	-0.0239011482419107
5	C	26	50	20120601	23	1120	22.24	-0.0121217732286727	-0.0237668602495927
5	C	26	50	20120601	23	1122	22.28	-0.0126915933898142	-0.0230691207947792
5	C	26	50	20120601	23	1124	22.32	-0.0133544705711269	-0.0225947015713671
5	C	26	50	20120601	23	1126	22.36	-0.0137298584291737	-0.0214291764739878
5	C	26	50	20120601	23	1128	22.4	-0.0138935430424167	-0.0209842825649348
5	C	26	50	20120601	23	1130	22.44	-0.0137006853247023	-0.0216514505409063
5	C	26	50	20120601	23	1132	22.48	-0.0134284810337506	-0.0207767064195700
5	C	26	50	20120601	23	1134	22.52	-0.0133194734523629	-0.0206255694161592
5	C	26	50	20120601	23	1136	22.56	-0.0134372993624188	-0.0211703605428311
5	C	26	50	20120601	23	1138	22.6	-0.0133265112861560	-0.0213541390094751
5	C	26	50	20120601	23	1140	22.64	-0.0137372604229591	-0.0209101374691799
5	C	26	50	20120601	23	1142	22.68	-0.0138039618056285	-0.0213842879213045
5	C	26	50	20120601	23	1144	22.72	-0.0139049048341768	-0.0209829447189047
5	C	26	50	20120601	23	1146	22.76	-0.0137061335824513	-0.0207226127508092
5	C	26	50	20120601	23	1148	22.8	-0.0139003758152433	-0.0202491764765336
5	C	26	50	20120601	23	1150	22.84	-0.0137105841125321	-0.0207885108601751
5	C	26	50	20120601	23	1152	22.88	-0.0137203322866175	-0.0201286854810194
5	C	26	50	20120601	23	1154	22.92	-0.0137069467552497	-0.0196906116168709
5	C	26	50	20120601	23	1156	22.96	-0.0136467931813741	-0.0183136696529341
5	C	26	50	20120601	23	1158	23	-0.0138284347713253	-0.0181325088955941
5	C	26	50	20120601	23	1160	23.04	-0.0141275197265638	-0.017453537893231
5	C	26	50	20120601	23	1162	23.08	-0.0143610275989151	-0.0165203195766244
5	C	26	50	20120601	23	1164	23.12	-0.014144200375532	-0.0159387666755054
5	C	26	50	20120601	23	1166	23.16	-0.0142450055182580	-0.0154448667309822
5	C	26	50	20120601	23	1168	23.2	-0.0139573049821966	-0.0148245148807794
5	C	26	50	20120601	23	1170	23.24	-0.0136904428829768	-0.0143769162882883
5	C	26	50	20120601	23	1172	23.28	-0.0138327481226906	-0.0137861497858104
5	C	26	50	20120601	23	1174	23.32	-0.0137774311591984	-0.0137162239962189
5	C	26	50	20120601	23	1176	23.36	-0.0139189373682494	-0.0125195164797387
5	C	26	50	20120601	23	1178	23.4	-0.0136676386892835	-0.0114779694042544
5	C	26	50	20120601	23	1180	23.44	-0.0138809961396913	-0.0105490764598283
5	C	26	50	20120601	23	1182	23.48	-0.0135752749873114	-0.00881008521732236
5	C	26	50	20120601	23	1184	23.52	-0.0135033848550817	-0.0083069278308199
5	C	26	50	20120601	23	1186	23.56	-0.0133290264649767	-0.00678929283063045
5	C	26	50	20120601	23	1188	23.6	-0.0137455052880278	-0.00714257044957906
5	C	26	50	20120601	23	1190	23.64	-0.0141366979725836	-0.00626517114227935
5	C	26	50	20120601	23	1192	23.68	-0.0141892289353580	-0.00720669089249705
5	C	26	50	20120601	23	1194	23.72	-0.0144877623473071	-0.00692894641991479
5	C	26	50	20120601	23	1196	23.76	-0.0147396125695623	-0.00741467928111526
5	C	26	50	20120601	23	1198	23.8	-0.0154977088207402	-0.00874281673501452
5	C	26	50	20120601	23	1200	23.84	-0.0158509722975532	-0.00845756278841606
5	C	26	50	20120601	23	1202	23.88	-0.0168106646920474	-0.00779574619656451
5	C	26	50	20120601	23	1204	23.92	-0.0179902814376263	-0.00838586216080374
5	C	26	50	20120601	23	1206	23.96	-0.0194562340031788	-0.00808461345881484
5	C	26	50	20120601	23	1208	24	-0.0206120000370282	-0.0090913072410545
5	C	26	50	20120601	23	1210	24.04	-0.0219847700709559	-0.00922699396129638
5	C	26	50	20120601	23	1212	24.08	-0.0234759804907324	-0.00900933942297935
5	C	26	50	20120601	23	1214	24.12	-0.0233863971326239	-0.0089724779464761
5	C	26	50	20120601	23	1216	24.16	-0.0239077116070537	-0.00931171242475035
5	C	26	50	20120601	23	1218	24.2	-0.023951750217386	-0.00913787729366345
5	C	26	50	20120601	23	1220	24.24	-0.0239990768742508	-0.00936454037237279
5	C	26	50	20120601	23	1222	24.28	-0.0241377051587024	-0.00967003171504882
5	C	26	50	20120601	23	1224	24.32	-0.0242372657934935	-0.00988446891751145
5	C	26	50	20120601	23	1226	24.36	-0.0245272658408073	-0.0117294957716038
5	C	26	50	20120601	23	1228	24.4	-0.0258516683566883	-0.0122264560742760
5	C	26	50	20120601	23	1230	24.44	-0.026462438910006	-0.0126669553146839
5	C	26	50	20120601	23	1232	24.48	-0.0271606856432243	-0.0138334623005396
5	C	26	50	20120601	23	1234	24.52	-0.0280955939450379	-0.0147507070749592
5	C	26	50	20120601	23	1236	24.56	-0.0286428521672694	-0.0153895921938968
5	C	26	50	20120601	23	1238	24.6	-0.0295984786977718	-0.0172227240977161
5	C	26	50	20120601	23	1240	24.64	-0.0302909837239268	-0.0168101626462328
5	C	26	50	20120601	23	1242	24.68	-0.0314175391766454	-0.0176230031044101
5	C	26	50	20120601	23	1244	24.72	-0.03157199251086	-0.0177003393730685
5	C	26	50	20120601	23	1246	24.76	-0.0323461400859708	-0.0186296120338361
5	C	26	50	20120601	23	1248	24.8	-0.0326353255462727	-0.0182806053398458
5	C	26	50	20120601	23	1250	24.84	-0.0336985666578038	-0.0182858025746876
5	C	26	50	20120601	23	1252	24.88	-0.034520097458322	-0.0165950961187349
5	C	26	50	20120601	23	1254	24.92	-0.0347796834287634	-0.0170315860636935
5	C	26	50	20120601	23	1256	24.96	-0.0343455481493861	-0.0166149304639472
5	C	26	50	20120601	23	1258	25	-0.0337360503882745	-0.0176416212259588
5	C	26	50	20120601	23	1260	25.04	-0.0332511448420081	-0.0171282334185461
5	C	26	50	20120601	23	1262	25.08	-0.0325942850686926	-0.0174237616266752
5	C	26	50	20120601	23	1264	25.12	-0.0328162246741037	-0.0179929330880557
5	C	26	50	20120601	23	1266	25.16	-0.03266241480706	-0.0182687895855322
5	C	26	50	20120601	23	1268	25.2	-0.0325959962671031	-0.0190541943005995
5	C	26	50	20120601	23	1270	25.24	-0.0329876344289311	-0.0198673246725572
5	C	26	50	20120601	23	1272	25.28	-0.0329540963542994	-0.0200377586200266
5	C	26	50	20120601	23	1274	25.32	-0.033175335923997	-0.0202130645332184
5	C	26	50	20120601	23	1276	25.36	-0.0335731895544317	-0.0208990641769865
5	C	26	50	20120601	23	1278	25.4	-0.0347386005247765	-0.0211839292148553
5	C	26	50	20120601	23	1280	25.44	-0.0343817661587185	-0.0219798768920301
5	C	26	50	20120601	23	1282	25.48	-0.0343913898820104	-0.0217033910695184
5	C	26	50	20120601	23	1284	25.52	-0.0351011978111011	-0.0220388283843777
5	C	26	50	20120601	23	1286	25.56	-0.0353288084128972	-0.0214631798248815
5	C	26	50	20120601	23	1288	25.6	-0.0353556077599042	-0.0214946460766443
5	C	26	50	20120601	23	1290	25.64	-0.0353320611040907	-0.0216661194710820
5	C	26	50	20120601	23	1292	25.68	-0.0353255345085003	-0.0211165772939473
5	C	26	50	20120601	23	1294	25.72	-0.0351866021681328	-0.0216820364447265
5	C	26	50	20120601	23	1296	25.76	-0.0354694024542006	-0.0215215656318041
5	C	26	50	20120601	23	1298	25.8	-0.0357582697164509	-0.0217159351438166
5	C	26	50	20120601	23	1300	25.84	-0.0359585223568829	-0.0213755339393534
5	C	26	50	20120601	23	1302	25.88	-0.0363812307906762	-0.0213292891558638
5	C	26	50	20120601	23	1304	25.92	-0.0364514252808446	-0.0219011476230128
5	C	26	50	20120601	23	1306	25.96	-0.0367640301177394	-0.0213253576421604
5	C	26	50	20120601	23	1308	26	-0.0369002047416603	-0.0221541009318467
5	C	26	50	20120601	23	1310	26.04	-0.0374420535970157	-0.0228471433591554
5	C	26	50	20120601	23	1312	26.08	-0.0376009051354093	-0.0224115302266055
5	C	26	50	20120601	23	1314	26.12	-0.0375223526430873	-0.0226152406191975
5	C	26	50	20120601	23	1316	26.16	-0.0377223436540103	-0.0225158001925592
5	C	26	50	20120601	23	1318	26.2	-0.0383045895197749	-0.0218557725808641
5	C	26	50	20120601	23	1320	26.24	-0.0386438027848457	-0.0223049833768163
5	C	26	50	20120601	23	1322	26.28	-0.0387205238706044	-0.0218598596580593
5	C	26	50	20120601	23	1324	26.32	-0.0393142885058346	-0.0223939303388217
5	C	26	50	20120601	23	1326	26.36	-0.0395680620585346	-0.0222217569086706
5	C	26	50	20120601	23	1328	26.4	-0.0398458913839307	-0.0223295836217337
5	C	26	50	20120601	23	1330	26.44	-0.0401072875477319	-0.0228529345636933
5	C	26	50	20120601	23	1332	26.48	-0.0402692574270305	-0.0233106730674266
5	C	26	50	20120601	23	1334	26.52	-0.0408452736820528	-0.0238746543650332
5	C	26	50	20120601	23	1336	26.56	-0.0414188504186801	-0.0240182253258853
5	C	26	50	20120601	23	1338	26.6	-0.0419574677960455	-0.023796674629204
5	C	26	50	20120601	23	1340	26.64	-0.0428833039178565	-0.0242410700279763
5	C	26	50	20120601	23	1342	26.68	-0.043689638993647	-0.0231786208760401
5	C	26	50	20120601	23	1344	26.72	-0.0442369396422854	-0.0222663117069532
5	C	26	50	20120601	23	1346	26.76	-0.0446206864924353	-0.0214280366178565
5	C	26	50	20120601	23	1348	26.8	-0.0452834576784415	-0.0204535727627033
5	C	26	50	20120601	23	1350	26.84	-0.0455280459140539	-0.0192703709857439
5	C	26	50	20120601	23	1352	26.88	-0.0452251213689936	-0.0180592384909276
5	C	26	50	20120601	23	1354	26.92	-0.0450055647134351	-0.0183219286601384
5	C	26	50	20120601	23	1356	26.96	-0.0447865737433017	-0.0177082306847466
5	C	26	50	20120601	23	1358	27	-0.0443740476471574	-0.0172078819263790
5	C	26	50	20120601	23	1360	27.04	-0.0438541827416291	-0.016196012122501
5	C	26	50	20120601	23	1362	27.08	-0.043584138661894	-0.0153749904388653
5	C	26	50	20120601	23	1364	27.12	-0.04360082638193	-0.0134250727790653
5	C	26	50	20120601	23	1366	27.16	-0.0435267923019397	-0.0136850759425076
5	C	26	50	20120601	23	1368	27.2	-0.0432077457222684	-0.0118785595379322
5	C	26	50	20120601	23	1370	27.24	-0.0428733549254452	-0.0107213792905204
5	C	26	50	20120601	23	1372	27.28	-0.0425985732302761	-0.0091312375609881
5	C	26	50	20120601	23	1374	27.32	-0.0426077585473638	-0.00688899488677775
5	C	26	50	20120601	23	1376	27.36	-0.0422389104370934	-0.00610564078137585
5	C	26	50	20120601	23	1378	27.4	-0.0419831994118129	-0.0049639249592686
5	C	26	50	20120601	23	1380	27.44	-0.0419751666787786	-0.0029109394150428
5	C	26	50	20120601	23	1382	27.48	-0.0411429514947968	-0.0020843810853105
5	C	26	50	20120601	23	1384	27.52	-0.0405085494328518	-0.001157661080023
5	C	26	50	20120601	23	1386	27.56	-0.0400013417387067	-0.0006882128879932
5	C	26	50	20120601	23	1388	27.6	-0.0391869244324073	0.0005805912358967
5	C	26	50	20120601	23	1390	27.64	-0.0383378115176754	0.00166474644469500
5	C	26	50	20120601	23	1392	27.68	-0.0382990443883968	0.0030687953470885
5	C	26	50	20120601	23	1394	27.72	-0.03756532352218	0.0038671457731058
5	C	26	50	20120601	23	1396	27.76	-0.0367767014712583	0.005174501358706
5	C	26	50	20120601	23	1398	27.8	-0.0362128333107367	0.006232637159277
5	C	26	50	20120601	23	1400	27.84	-0.0354114904088214	0.0063227720606748
5	C	26	50	20120601	23	1402	27.88	-0.0345832350228141	0.0082422346314091
5	C	26	50	20120601	23	1404	27.92	-0.0340165667194391	0.0104472693467935
5	C	26	50	20120601	23	1406	27.96	-0.0335059507706086	0.0116985089382387
5	C	26	50	20120601	23	1408	28	-0.0326326102562329	0.0123980426057987
5	C	26	50	20120601	23	1410	28.04	-0.0319549191171437	0.0134734105986272
5	C	26	50	20120601	23	1412	28.08	-0.0307266746382227	0.0141713249916583
5	C	26	50	20120601	23	1414	28.12	-0.0300163858765208	0.0157459810826827
5	C	26	50	20120601	23	1416	28.16	-0.0290622866966658	0.0165866603348353
5	C	26	50	20120601	23	1418	28.2	-0.0279742614924541	0.0173686497241495
5	C	26	50	20120601	23	1420	28.24	-0.0274261830263564	0.0184703927999163
5	C	26	50	20120601	23	1422	28.28	-0.0276055053060653	0.0179909744022718
5	C	26	50	20120601	23	1424	28.32	-0.0276726097395999	0.017653189492899
5	C	26	50	20120601	23	1426	28.36	-0.0279239154896336	0.0183598720100168
5	C	26	50	20120601	23	1428	28.4	-0.0280746706553826	0.0192364015759757
5	C	26	50	20120601	23	1430	28.44	-0.0289789895178421	0.0195973795877714
5	C	26	50	20120601	23	1432	28.48	-0.0289684536268024	0.0192802421964093
5	C	26	50	20120601	23	1434	28.52	-0.0293301387453793	0.0190833129578488
5	C	26	50	20120601	23	1436	28.56	-0.0296585191345623	0.0187665291198772
5	C	26	50	20120601	23	1438	28.6	-0.0301867279001087	0.0184071774536782
5	C	26	50	20120601	23	1440	28.64	-0.0302726413740228	0.0179692662240894
5	C	26	50	20120601	23	1442	28.68	-0.0307877686641172	0.0177371230678259
5	C	26	50	20120601	23	1444	28.72	-0.031953292771547	0.0174000452652342
5	C	26	50	20120601	23	1446	28.76	-0.032593931515302	0.0182477248745207
5	C	26	50	20120601	23	1448	28.8	-0.0335270296237558	0.017942820430473
5	C	26	50	20120601	23	1450	28.84	-0.0342223984323746	0.0174011766360841
5	C	26	50	20120601	23	1452	28.88	-0.0358793617527291	0.0176698065022569
5	C	26	50	20120601	23	1454	28.92	-0.0370058535658374	0.0185663471901233
5	C	26	50	20120601	23	1456	28.96	-0.0383629329002906	0.0190207340077138
5	C	26	50	20120601	23	1458	29	-0.0399962788541534	0.0195864901433412
5	C	26	50	20120601	23	1460	29.04	-0.0416101086608555	0.0207227400300298
5	C	26	50	20120601	23	1462	29.08	-0.0432564229530852	0.0213016907781941
5	C	26	50	20120601	23	1464	29.12	-0.0444536890839225	0.0206610591055069
5	C	26	50	20120601	23	1466	29.16	-0.0455399677343847	0.0221123038500107
5	C	26	50	20120601	23	1468	29.2	-0.0463726425377743	0.0228448806174556
5	C	26	50	20120601	23	1470	29.24	-0.0470707478496364	0.0227748275486435
5	C	26	50	20120601	23	1472	29.28	-0.0477543362592807	0.0244942708241836
5	C	26	50	20120601	23	1474	29.32	-0.0482019772781786	0.0241169162193356
5	C	26	50	20120601	23	1476	29.36	-0.0487157681364566	0.025387014348635
5	C	26	50	20120601	23	1478	29.4	-0.0495352341851737	0.0256690792436503
5	C	26	50	20120601	23	1480	29.44	-0.049742953873215	0.0256027809118463
5	C	26	50	20120601	23	1482	29.48	-0.050078666959719	0.0267645785665392
5	C	26	50	20120601	23	1484	29.52	-0.0499078582456555	0.0264319272523978
5	C	26	50	20120601	23	1486	29.56	-0.0499226226352467	0.0265126222782668
5	C	26	50	20120601	23	1488	29.6	-0.0500147515777675	0.0254937591883229
5	C	26	50	20120601	23	1490	29.64	-0.0503581650571186	0.0263570941417448
5	C	26	50	20120601	23	1492	29.68	-0.0505814128100748	0.0264260229107749
5	C	26	50	20120601	23	1494	29.72	-0.0507618028210233	0.0258503602091431
5	C	26	50	20120601	23	1496	29.76	-0.0508587047343171	0.0247472453462209
5	C	26	50	20120601	23	1498	29.8	-0.0518507755483218	0.0245495382902011
5	C	26	50	20120601	23	1500	29.84	-0.0528733155935279	0.0234315388295349
5	C	26	50	20120601	23	1502	29.88	-0.0536450660766505	0.0221639650714442
5	C	26	50	20120601	23	1504	29.92	-0.054292790030353	0.0234759168511221
5	C	26	50	20120601	23	1506	29.96	-0.0556937877669857	0.02216585304655
5	C	26	50	20120601	23	1508	30	-0.0568566941651116	0.0220397066109999
5	C	26	50	20120601	23	1510	30.04	-0.0576193463052807	0.0219623823631568
5	C	26	50	20120601	23	1512	30.08	-0.0595995344992765	0.0222399861214896
5	C	26	50	20120601	23	1514	30.12	-0.0614398930343995	0.0225406054984433
5	C	26	50	20120601	23	1516	30.16	-0.0630751128212324	0.0219462468935169
5	C	26	50	20120601	23	1518	30.2	-0.0650245779326925	0.0213808725955514
5	C	26	50	20120601	23	1520	30.24	-0.0663953892808363	0.0217568978396508
5	C	26	50	20120601	23	1522	30.28	-0.0678079694265449	0.0213891386738235
5	C	26	50	20120601	23	1524	30.32	-0.0700641633175481	0.02126741731251
5	C	26	50	20120601	23	1526	30.36	-0.0713669509933418	0.0217465387253064
5	C	26	50	20120601	23	1528	30.4	-0.0725309689633276	0.0210328063535801
5	C	26	50	20120601	23	1530	30.44	-0.0734609558019442	0.0202399982305138
5	C	26	50	20120601	23	1532	30.48	-0.0743997107646474	0.0216472821464312
5	C	26	50	20120601	23	1534	30.52	-0.075198600006032	0.022376592080547
5	C	26	50	20120601	23	1536	30.56	-0.0755099391217884	0.0221283268896724
5	C	26	50	20120601	23	1538	30.6	-0.0768129247874809	0.0221903401543825
5	C	26	50	20120601	23	1540	30.64	-0.0780029855002179	0.0231088718631438
5	C	26	50	20120601	23	1542	30.68	-0.0785133751748783	0.0229381762861654
5	C	26	50	20120601	23	1544	30.72	-0.0793090824357475	0.0222384941261813
5	C	26	50	20120601	23	1546	30.76	-0.0799808338778748	0.0222715867235408
5	C	26	50	20120601	23	1548	30.8	-0.0811827032738575	0.0227027097280303
5	C	26	50	20120601	23	1550	30.84	-0.0825245798125152	0.0227845219826136
5	C	26	50	20120601	23	1552	30.88	-0.083845031015703	0.0227979570114561
5	C	26	50	20120601	23	1554	30.92	-0.0852844882901645	0.022379561929028
5	C	26	50	20120601	23	1556	30.96	-0.0864327589921333	0.0224801832239909
5	C	26	50	20120601	23	1558	31	-0.0877229460250863	0.0228860625163919
5	C	26	50	20120601	23	1560	31.04	-0.088787141730772	0.0223560152732145
5	C	26	50	20120601	23	1562	31.08	-0.0894151232631438	0.0235294589765936
5	C	26	50	20120601	23	1564	31.12	-0.0903998401666242	0.0237517733485986
5	C	26	50	20120601	23	1566	31.16	-0.0908827940981746	0.0237950482836072
5	C	26	50	20120601	23	1568	31.2	-0.0919966994105777	0.0253301063948851
5	C	26	50	20120601	23	1570	31.24	-0.0922564197313076	0.0249637543715524
5	C	26	50	20120601	23	1572	31.28	-0.092438429016785	0.02460001864331
5	C	26	50	20120601	23	1574	31.32	-0.0921306961456126	0.0250869323728351
5	C	26	50	20120601	23	1576	31.36	-0.0925884770757528	0.0253037313119469
5	C	26	50	20120601	23	1578	31.4	-0.0929630315377473	0.026049941098133
5	C	26	50	20120601	23	1580	31.44	-0.0931909320533237	0.0272628413599023
5	C	26	50	20120601	23	1582	31.48	-0.093581467128573	0.0278219506917865
5	C	26	50	20120601	23	1584	31.52	-0.0940238331308833	0.0285972225666794
5	C	26	50	20120601	23	1586	31.56	-0.094410479118836	0.0284286483100446
5	C	26	50	20120601	23	1588	31.6	-0.094332838794262	0.0291893537852451
5	C	26	50	20120601	23	1590	31.64	-0.0946747249229656	0.0300905613778673
5	C	26	50	20120601	23	1592	31.68	-0.0948219445548086	0.0303075017383354
5	C	26	50	20120601	23	1594	31.72	-0.0953940646514666	0.0320336201018898
5	C	26	50	20120601	23	1596	31.76	-0.095721525801834	0.0332346409697352
5	C	26	50	20120601	23	1598	31.8	-0.0961554772334483	0.0339688299406412
5	C	26	50	20120601	23	1600	31.84	-0.0962336125327694	0.0350619463136774
5	C	26	50	20120601	23	1602	31.88	-0.0969344967742815	0.0365096767374788
5	C	26	50	20120601	23	1604	31.92	-0.0978019753734412	0.0369468101496083
5	C	26	50	20120601	23	1606	31.96	-0.098417511826464	0.0381107786221195
5	C	26	50	20120601	23	1608	32	-0.0989315077457086	0.039911426040411
5	C	26	50	20120601	23	1610	32.04	-0.0993284774926667	0.0411460344803628
5	C	26	50	20120601	23	1612	32.08	-0.099677363978504	0.0418996688877514
5	C	26	50	20120601	23	1614	32.12	-0.099877545908258	0.042905952548058
5	C	26	50	20120601	23	1616	32.16	-0.100247857729565	0.0430696477679026
5	C	26	50	20120601	23	1618	32.2	-0.100663919359616	0.0424073715566433
5	C	26	50	20120601	23	1620	32.24	-0.101001704268988	0.0431176603183452
5	C	26	50	20120601	23	1622	32.28	-0.101644535043765	0.0440887300609487
5	C	26	50	20120601	23	1624	32.32	-0.102410685241181	0.0439991396317724
5	C	26	50	20120601	23	1626	32.36	-0.102923196236185	0.0443012156486952
5	C	26	50	20120601	23	1628	32.4	-0.103056980839185	0.0464004742606819
5	C	26	50	20120601	23	1630	32.44	-0.103337136545891	0.0470706700678905
5	C	26	50	20120601	23	1632	32.48	-0.103313589890078	0.0478479925524489
5	C	26	50	20120601	23	1634	32.52	-0.103626979615500	0.0489771006606475
5	C	26	50	20120601	23	1636	32.56	-0.104207443572176	0.0502534991113674
5	C	26	50	20120601	23	1638	32.6	-0.104517368474370	0.0511470699507528
5	C	26	50	20120601	23	1640	32.64	-0.104553501630888	0.0516440953072488
5	C	26	50	20120601	23	1642	32.68	-0.105253608054941	0.0524614400356224
5	C	26	50	20120601	23	1644	32.72	-0.105163381229662	0.0543208480274305
5	C	26	50	20120601	23	1646	32.76	-0.105438799320934	0.0551994282030548
5	C	26	50	20120601	23	1648	32.8	-0.105427499754571	0.0562360326021386
5	C	26	50	20120601	23	1650	32.84	-0.106070592158856	0.0579886179725129
5	C	26	50	20120601	23	1652	32.88	-0.106443152579728	0.0572002787643037
5	C	26	50	20120601	23	1654	32.92	-0.106339420014928	0.0580309171001635
5	C	26	50	20120601	23	1656	32.96	-0.106073173098608	0.0584527275083447
5	C	26	50	20120601	23	1658	33	-0.106377066379958	0.0590567593340377
5	C	26	50	20120601	23	1660	33.04	-0.106217345100224	0.0589817211624182
5	C	26	50	20120601	23	1662	33.08	-0.106303407066562	0.0596409497434506
5	C	26	50	20120601	23	1664	33.12	-0.106538279655001	0.0595870964909954
5	C	26	50	20120601	23	1666	33.16	-0.106911377477026	0.0588151904443809
5	C	26	50	20120601	23	1668	33.2	-0.106918172773193	0.0587673829549049
5	C	26	50	20120601	23	1670	33.24	-0.106901739611599	0.0588630120759926
5	C	26	50	20120601	23	1672	33.28	-0.107150966467696	0.0587141943828241
5	C	26	50	20120601	23	1674	33.32	-0.107059933540686	0.0582791398646312
5	C	26	50	20120601	23	1676	33.36	-0.107148647157453	0.0580037500576303
5	C	26	50	20120601	23	1678	33.4	-0.107241780191603	0.0583051826073824
5	C	26	50	20120601	23	1680	33.44	-0.107323726796475	0.0582798045450056
5	C	26	50	20120601	23	1682	33.48	-0.107531411129177	0.0574696652347323
5	C	26	50	20120601	23	1684	33.52	-0.107851094104952	0.0574356533985572
5	C	26	50	20120601	23	1686	33.56	-0.108235760193917	0.057950427135261
5	C	26	50	20120601	23	1688	33.6	-0.109016264658991	0.0577370223086989
5	C	26	50	20120601	23	1690	33.64	-0.109577990285966	0.0588794240243839
5	C	26	50	20120601	23	1692	33.68	-0.110083571634514	0.0581277695159826
5	C	26	50	20120601	23	1694	33.72	-0.110882036611830	0.0584422906122544
5	C	26	50	20120601	23	1696	33.76	-0.111629519190222	0.0590397251316789
5	C	26	50	20120601	23	1698	33.8	-0.112523160740286	0.0590441091937223
5	C	26	50	20120601	23	1700	33.84	-0.113020327518138	0.0599017590086235
5	C	26	50	20120601	23	1702	33.88	-0.113712019371495	0.0595508926237987
5	C	26	50	20120601	23	1704	33.92	-0.114261865604545	0.0602794954511333
5	C	26	50	20120601	23	1706	33.96	-0.115490534347535	0.0600167345712444
5	C	26	50	20120601	23	1708	34	-0.116542072841838	0.0609719651219493
5	C	26	50	20120601	23	1710	34.04	-0.117641270333192	0.0601527819159447
5	C	26	50	20120601	23	1712	34.08	-0.117849018305505	0.0616972445474123
5	C	26	50	20120601	23	1714	34.12	-0.118200167533042	0.0613220536893148
5	C	26	50	20120601	23	1716	34.16	-0.119449978768789	0.0615345392770613
5	C	26	50	20120601	23	1718	34.2	-0.119833654908261	0.0620998004379418
5	C	26	50	20120601	23	1720	34.24	-0.120395875509982	0.0619392164879344
5	C	26	50	20120601	23	1722	34.28	-0.121234574863148	0.0624341205240868
5	C	26	50	20120601	23	1724	34.32	-0.121993088307326	0.0624590813934627
5	C	26	50	20120601	23	1726	34.36	-0.122663142693179	0.0625399744092305
5	C	26	50	20120601	23	1728	34.4	-0.123537763070828	0.062003351072988
5	C	26	50	20120601	23	1730	34.44	-0.124376745266706	0.0623042250083829
5	C	26	50	20120601	23	1732	34.48	-0.125029192693707	0.0632710521102992
5	C	26	50	20120601	23	1734	34.52	-0.125468164583468	0.0629763300039007
5	C	26	50	20120601	23	1736	34.56	-0.126828708741149	0.0625717942143839
5	C	26	50	20120601	23	1738	34.6	-0.127317743791017	0.06319998787879
5	C	26	50	20120601	23	1740	34.64	-0.127509086886006	0.0635403890832532
5	C	26	50	20120601	23	1742	34.68	-0.127851962964204	0.0636359192093915
5	C	26	50	20120601	23	1744	34.72	-0.128146119385177	0.0632498389068636
5	C	26	50	20120601	23	1746	34.76	-0.128328128670655	0.0629165087702123
5	C	26	50	20120601	23	1748	34.8	-0.128675671653608	0.0625024977498276
5	C	26	50	20120601	23	1750	34.84	-0.128867651144700	0.0629652991381142
5	C	26	50	20120601	23	1752	34.88	-0.129319209535166	0.0621983711232392
5	C	26	50	20120601	23	1754	34.92	-0.130513654309946	0.0614366756985451
5	C	26	50	20120601	23	1756	34.96	-0.131325766448139	0.0611393372970562
5	C	26	50	20120601	23	1758	35	-0.132494048272015	0.0609016079972213
5	C	26	50	20120601	23	1760	35.04	-0.133105624927064	0.0609844102012982
5	C	26	50	20120601	23	1762	35.08	-0.133884785889253	0.0604456655447122
5	C	26	50	20120601	23	1764	35.12	-0.134857411266775	0.0603908647691702
5	C	26	50	20120601	23	1766	35.16	-0.135726586922210	0.0600803034708731
5	C	26	50	20120601	23	1768	35.2	-0.136734496928113	0.059649392598418
5	C	26	50	20120601	23	1770	35.24	-0.137907445656745	0.05968276803849
5	C	26	50	20120601	23	1772	35.28	-0.138595955529586	0.0596829801705243
5	C	26	50	20120601	23	1774	35.32	-0.139975874413072	0.0587061121523151
5	C	26	50	20120601	23	1776	35.36	-0.140664454996591	0.0584446240646323
5	C	26	50	20120601	23	1778	35.4	-0.140913003030179	0.0586090263912582
5	C	26	50	20120601	23	1780	35.44	-0.142069405460131	0.0576308148701647
5	C	26	50	20120601	23	1782	35.48	-0.143056809369380	0.0574127431388468
5	C	26	50	20120601	23	1784	35.52	-0.143959714018277	0.0572692711729441
5	C	26	50	20120601	23	1786	35.56	-0.144338298988924	0.0567506790596218
5	C	26	50	20120601	23	1788	35.6	-0.145178836819721	0.0565818926709526
5	C	26	50	20120601	23	1790	35.64	-0.145348966711274	0.0561147779313008
5	C	26	50	20120601	23	1792	35.68	-0.145634708561552	0.0560722808137515
5	C	26	50	20120601	23	1794	35.72	-0.145660022984318	0.0564330466935128
5	C	26	50	20120601	23	1796	35.76	-0.145453759936246	0.0556748160920465
5	C	26	50	20120601	23	1798	35.8	-0.145790625606803	0.0557777708393873
5	C	26	50	20120601	23	1800	35.84	-0.145818909878051	0.0556731190357717
5	C	26	50	20120601	23	1802	35.88	-0.145633223637311	0.0556169747573455
5	C	26	50	20120601	23	1804	35.92	-0.145654153998034	0.056023136892459
5	C	26	50	20120601	23	1806	35.96	-0.146101399037135	0.0566054393267661
5	C	26	50	20120601	23	1808	36	-0.145981756569758	0.056634572126151
5	C	26	50	20120601	23	1810	36.04	-0.146424051861390	0.0562092473972673
5	C	26	50	20120601	23	1812	36.08	-0.146777817384018	0.0562656038077279
5	C	26	50	20120601	23	1814	36.12	-0.147132643566817	0.0565401026601845
5	C	26	50	20120601	23	1816	36.16	-0.147416900492854	0.0564029239446343
5	C	26	50	20120601	23	1818	36.2	-0.148403668006000	0.0565291425050761
5	C	26	50	20120601	23	1820	36.24	-0.148219254557467	0.0564321274546973
5	C	26	50	20120601	23	1822	36.28	-0.148623083240202	0.0564709476169845
5	C	26	50	20120601	23	1824	36.32	-0.148903733921655	0.0562284807017156
5	C	26	50	20120601	23	1826	36.36	-0.149087440263408	0.055641723494687
5	C	26	50	20120601	23	1828	36.4	-0.149087864527476	0.0557558505291705
5	C	26	50	20120601	23	1830	36.44	-0.149138139819619	0.056008216939376
5	C	26	50	20120601	23	1832	36.48	-0.148974656731808	0.0557898623653455
5	C	26	50	20120601	23	1834	36.52	-0.148770727136114	0.0559103533608597
5	C	26	50	20120601	23	1836	36.56	-0.149047630151627	0.0557649722066478
5	C	26	50	20120601	23	1838	36.6	-0.148913491995236	0.0553942361212717
5	C	26	50	20120601	23	1840	36.64	-0.148900339809106	0.0560649976139052
5	C	26	50	20120601	23	1842	36.68	-0.148516097984209	0.0557562747932392
5	C	26	50	20120601	23	1844	36.72	-0.148812941410951	0.055633379634669
5	C	26	50	20120601	23	1846	36.76	-0.148588152165212	0.0554013778997617
5	C	26	50	20120601	23	1848	36.8	-0.148374535206615	0.0552373998372045
5	C	26	50	20120601	23	1850	36.84	-0.148917946767957	0.0541792145391588
5	C	26	50	20120601	23	1852	36.88	-0.148601657904732	0.0541235652354795
5	C	26	50	20120601	23	1854	36.92	-0.148519774939471	0.0540512989224422
5	C	26	50	20120601	23	1856	36.96	-0.148178313074836	0.0551295660530736
5	C	26	50	20120601	23	1858	37	-0.148618204203412	0.0544139032798347
5	C	26	50	20120601	23	1860	37.04	-0.148547493525293	0.0548353389214218
5	C	26	50	20120601	23	1862	37.08	-0.148637225375826	0.0542449754698092
5	C	26	50	20120601	23	1864	37.12	-0.149148675710658	0.0539428287422082
5	C	26	50	20120601	23	1866	37.16	-0.149426780807699	0.0545599208301497
5	C	26	50	20120601	23	1868	37.2	-0.149582485720916	0.0534015385012099
5	C	26	50	20120601	23	1870	37.24	-0.150422104312897	0.0519580507180957
5	C	26	50	20120601	23	1872	37.28	-0.150915240582097	0.0515469388355138
5	C	26	50	20120601	23	1874	37.32	-0.151584658571846	0.0511320792869916
5	C	26	50	20120601	23	1876	37.36	-0.152395215075120	0.0495818890905964
5	C	26	50	20120601	23	1878	37.4	-0.153221681480971	0.0494186888454985
5	C	26	50	20120601	23	1880	37.44	-0.153761557508407	0.0487670899466352
5	C	26	50	20120601	23	1882	37.48	-0.154262401241521	0.0489323408013984
5	C	26	50	20120601	23	1884	37.52	-0.154555214159611	0.0480809135261717
5	C	26	50	20120601	23	1886	37.56	-0.155237430782099	0.0472049496456378
5	C	26	50	20120601	23	1888	37.6	-0.156121950654686	0.0458325260940328
5	C	26	50	20120601	23	1890	37.64	-0.156405712605976	0.0447454908393147
5	C	26	50	20120601	23	1892	37.68	-0.157211036519069	0.0439217821499106
5	C	26	50	20120601	23	1894	37.72	-0.157801470681360	0.0433313479876198
5	C	26	50	20120601	23	1896	37.76	-0.158057938310896	0.0422178669392853
5	C	26	50	20120601	23	1898	37.8	-0.158459362830576	0.0420809003557695
5	C	26	50	20120601	23	1900	37.84	-0.159064504813915	0.0408563328321106
5	C	26	50	20120601	23	1902	37.88	-0.159343953413840	0.0404920314184433
5	C	26	50	20120601	23	1904	37.92	-0.159642635318213	0.0389233857350591
5	C	26	50	20120601	23	1906	37.96	-0.160396976832383	0.0375694176704431
5	C	26	50	20120601	23	1908	38	-0.160662707560753	0.0370279152974104
5	C	26	50	20120601	23	1910	38.04	-0.160982390536528	0.0365484261890878
5	C	26	50	20120601	23	1912	38.08	-0.160956439717658	0.0364796246992784
5	C	26	50	20120601	23	1914	38.12	-0.161036342783932	0.0372708771874261
5	C	26	50	20120601	23	1916	38.16	-0.161494123714072	0.0366363195619893
5	C	26	50	20120601	23	1918	38.2	-0.161871435892513	0.0372037020432134
5	C	26	50	20120601	23	1920	38.24	-0.162575714246575	0.0370071263580435
5	C	26	50	20120601	23	1922	38.28	-0.163069345490522	0.0371003937424821
5	C	26	50	20120601	23	1924	38.32	-0.163972320850097	0.0364816753089438
5	C	26	50	20120601	23	1926	38.36	-0.165042456252745	0.0361398598909183
5	C	26	50	20120601	23	1928	38.4	-0.166381504364277	0.0351953773632874
5	C	26	50	20120601	23	1930	38.44	-0.167048093926902	0.0347706183198286
5	C	26	50	20120601	23	1932	38.48	-0.167738442277374	0.0350490062595818
5	C	26	50	20120601	23	1934	38.52	-0.168180878990363	0.035780366803363
5	C	26	50	20120601	23	1936	38.56	-0.168437841594646	0.0351656081677994
5	C	26	50	20120601	23	1938	38.6	-0.167968817666685	0.0357972666554333
5	C	26	50	20120601	23	1940	38.64	-0.167885237645149	0.0362400569218124
5	C	26	50	20120601	23	1942	38.68	-0.168072125967416	0.0360559970266695
5	C	26	50	20120601	23	1944	38.72	-0.167980555639253	0.0363144445551932
5	C	26	50	20120601	23	1946	38.76	-0.167968110559904	0.0368374207305588
5	C	26	50	20120601	23	1948	38.8	-0.168219345599259	0.0375535077678664
5	C	26	50	20120601	23	1950	38.84	-0.167890965210076	0.037747537868624
5	C	26	50	20120601	23	1952	38.88	-0.167606071887936	0.037948992590584
5	C	26	50	20120601	23	1954	38.92	-0.167796000769363	0.0384039450935994
5	C	26	50	20120601	23	1956	38.96	-0.167963726497860	0.0382800599855355
5	C	26	50	20120601	23	1958	39	-0.168240770934729	0.0394455133822872
5	C	26	50	20120601	23	1960	39.04	-0.168564908683225	0.0407067090372116
5	C	26	50	20120601	23	1962	39.08	-0.169507057758478	0.0409199724424174
5	C	26	50	20120601	23	1964	39.12	-0.169951120817063	0.0413810060637511
5	C	26	50	20120601	23	1966	39.16	-0.170705603752589	0.0426530911631056
5	C	26	50	20120601	23	1968	39.2	-0.170431246321489	0.0430914973674413
5	C	26	50	20120601	23	1970	39.24	-0.170189203670289	0.0431864618081547
5	C	26	50	20120601	23	1972	39.28	-0.170019498042804	0.0428753348244326
5	C	26	50	20120601	23	1974	39.32	-0.170066308511719	0.0425824511956651
5	C	26	50	20120601	23	1976	39.36	-0.169985910470698	0.0434576372587397
5	C	26	50	20120601	23	1978	39.4	-0.169932523908718	0.0435081953935945
5	C	26	50	20120601	23	1980	39.44	-0.169699461513639	0.0434570008626366
5	C	26	50	20120601	23	1982	39.48	-0.169805951794886	0.0433476821542652
5	C	26	50	20120601	23	1984	39.52	-0.170082854810398	0.043299881735857
5	C	26	50	20120601	23	1986	39.56	-0.170432943377764	0.04441491841911
5	C	26	50	20120601	23	1988	39.6	-0.170775395191893	0.0441799468357217
5	C	26	50	20120601	23	1990	39.64	-0.170865622017172	0.0444984277299682
5	C	26	50	20120601	23	1992	39.68	-0.172259824457638	0.0460542747806129
5	C	26	50	20120601	23	1994	39.72	-0.173232237703125	0.0469853929900794
5	C	26	50	20120601	23	1996	39.76	-0.173095200408931	0.0485295727788346
5	C	26	50	20120601	23	1998	39.8	-0.173599013990527	0.0483213298317751
5	C	26	50	20120601	23	2000	39.84	-0.173922232500207	0.0495579888813923
5	C	26	50	20120601	23	2002	39.88	-0.174018752575839	0.0497669389352329
5	C	26	50	20120601	23	2004	39.92	-0.174507858336386	0.0503795055397748
5	C	26	50	20120601	23	2006	39.96	-0.174659957005019	0.051510098572214
5	C	26	50	20120601	23	2008	40	-0.174663492538925	0.0520284078428237
5	C	26	50	20120601	23	2010	40.04	-0.174919323772358	0.0527780824522377
5	C	26	50	20120601	23	2012	40.08	-0.175125869663143	0.0540776740053805
5	C	26	50	20120601	23	2014	40.12	-0.175600196891963	0.0547219897043976
5	C	26	50	20120601	23	2016	40.16	-0.176228107713656	0.0555818315503205
5	C	26	50	20120601	23	2018	40.2	-0.176416693092199	0.0573095055487936
5	C	26	50	20120601	23	2020	40.24	-0.176563488459973	0.0583704485632859
5	C	26	50	20120601	23	2022	40.28	-0.176808571670332	0.0597814094344655
5	C	26	50	20120601	23	2024	40.32	-0.177074160977346	0.0608748793608924
5	C	26	50	20120601	23	2026	40.36	-0.177215935886974	0.0625376409568526
5	C	26	50	20120601	23	2028	40.4	-0.177300435147326	0.0628335651447791
5	C	26	50	20120601	23	2030	40.44	-0.177845048790196	0.0648854476024262
5	C	26	50	20120601	23	2032	40.48	-0.177898788905566	0.0658867108045864
5	C	26	50	20120601	23	2034	40.52	-0.177981449688287	0.0668038990104635
5	C	26	50	20120601	23	2036	40.56	-0.178339740694314	0.0687083497042332
5	C	26	50	20120601	23	2038	40.6	-0.178309122970688	0.0692692975137485
5	C	26	50	20120601	23	2040	40.64	-0.178615653760333	0.0702355589302399
5	C	26	50	20120601	23	2042	40.68	-0.178504567285008	0.0720408732532873
5	C	26	50	20120601	23	2044	40.72	-0.178694071902366	0.072740908966662
5	C	26	50	20120601	23	2046	40.76	-0.179061838139262	0.0738778659601318
5	C	26	50	20120601	23	2048	40.8	-0.179206087922624	0.0749229697827255
5	C	26	50	20120601	23	2050	40.84	-0.179587006345649	0.0749465164385391
5	C	26	50	20120601	23	2052	40.88	-0.179587147767005	0.0766137328072207
5	C	26	50	20120601	23	2054	40.92	-0.179623705187592	0.0773436791374396
5	C	26	50	20120601	23	2056	40.96	-0.179796309952880	0.0774072480370682
5	C	26	50	20120601	23	2058	41	-0.180329256333860	0.0779986014381745
5	C	26	50	20120601	23	2060	41.04	-0.180681819774960	0.0791253053833172
5	C	26	50	20120601	23	2062	41.08	-0.180748712076460	0.0791602364583078
5	C	26	50	20120601	23	2064	41.12	-0.181047818244902	0.0795272248777436
5	C	26	50	20120601	23	2066	41.16	-0.181246161697025	0.0795028296937927
5	C	26	50	20120601	23	2068	41.2	-0.181169511321944	0.0790746058271061
5	C	26	50	20120601	23	2070	41.24	-0.181262778706383	0.0794423720640012
5	C	26	50	20120601	23	2072	41.28	-0.181299406837648	0.079057847396392
5	C	26	50	20120601	23	2074	41.32	-0.181605371941868	0.0789060315704712
5	C	26	50	20120601	23	2076	41.36	-0.181884961963149	0.0797606408262133
5	C	26	50	20120601	23	2078	41.4	-0.182100700242089	0.0802633230369588
5	C	26	50	20120601	23	2080	41.44	-0.182242121598326	0.0808459790246565
5	C	26	50	20120601	23	2082	41.48	-0.182645596727671	0.0807508024519088
5	C	26	50	20120601	23	2084	41.52	-0.183056001503472	0.0807957744431923
5	C	26	50	20120601	23	2086	41.56	-0.183372219656018	0.0814468783673088
5	C	26	50	20120601	23	2088	41.6	-0.184060093132757	0.0818988610218433
5	C	26	50	20120601	23	2090	41.64	-0.184298741671407	0.0816036439406979
5	C	26	50	20120601	23	2092	41.68	-0.184501610606930	0.0816921029990243
5	C	26	50	20120601	23	2094	41.72	-0.184709994975345	0.0818231298855782
5	C	26	50	20120601	23	2096	41.76	-0.185429758967915	0.0816549091823339
5	C	26	50	20120601	23	2098	41.8	-0.185858548520027	0.0818964568587872
5	C	26	50	20120601	23	2100	41.84	-0.186531714175716	0.0824805270600474
5	C	26	50	20120601	23	2102	41.88	-0.186665923042785	0.0829855427231708
5	C	26	50	20120601	23	2104	41.92	-0.187203889881912	0.083406412679333
5	C	26	50	20120601	23	2106	41.96	-0.187762504239049	0.0844444454341151
5	C	26	50	20120601	23	2108	42	-0.188466499750399	0.0854162929941781
5	C	26	50	20120601	23	2110	42.04	-0.189060540157274	0.0868742764663061
5	C	26	50	20120601	23	2112	42.08	-0.190060813409940	0.0870704278874071
5	C	26	50	20120601	23	2114	42.12	-0.190270117017171	0.088167857611809
5	C	26	50	20120601	23	2116	42.16	-0.191441580821563	0.0891601405578481
5	C	26	50	20120601	23	2118	42.2	-0.192016953609415	0.0895025923719761
5	C	26	50	20120601	23	2120	42.24	-0.192982932183194	0.0898518324112051
5	C	26	50	20120601	23	2122	42.28	-0.193782528531359	0.091367303664644
5	C	26	50	20120601	23	2124	42.32	-0.194896645975797	0.0920181247460481
5	C	26	50	20120601	23	2126	42.36	-0.195545416447535	0.0934468339974351
5	C	26	50	20120601	23	2128	42.4	-0.196700192531891	0.0932056398743721
5	C	26	50	20120601	23	2130	42.44	-0.197399662559841	0.095133778645312
5	C	26	50	20120601	23	2132	42.48	-0.198005653071318	0.095622389431112
5	C	26	50	20120601	23	2134	42.52	-0.198710850664195	0.096255037868239
5	C	26	50	20120601	23	2136	42.56	-0.199605270031718	0.097037875785691
5	C	26	50	20120601	23	2138	42.6	-0.200701851227982	0.098095141844921
5	C	26	50	20120601	23	2140	42.64	-0.201271850004297	0.099502213628804
5	C	26	50	20120601	23	2142	42.68	-0.202155238506033	0.099594632485105
5	C	26	50	20120601	23	2144	42.72	-0.202658981376950	0.100397622945821
5	C	26	50	20120601	23	2146	42.76	-0.202731247689988	0.10075810598287
5	C	26	50	20120601	23	2148	42.8	-0.202666547419509	0.101200401274502
5	C	26	50	20120601	23	2150	42.84	-0.202786684861633	0.102757521117353
5	C	26	50	20120601	23	2152	42.88	-0.202334207232351	0.103456071906487
5	C	26	50	20120601	23	2154	42.92	-0.202223686442452	0.103678315567814
5	C	26	50	20120601	23	2156	42.96	-0.201712801793045	0.105439365006359
5	C	26	50	20120601	23	2158	43	-0.201376006833165	0.10611132858052
5	C	26	50	20120601	23	2160	43.04	-0.201212170191964	0.107051568467464
5	C	26	50	20120601	23	2162	43.08	-0.200843979691001	0.108347483065345
5	C	26	50	20120601	23	2164	43.12	-0.200852323551019	0.10930646128199
5	C	26	50	20120601	23	2166	43.16	-0.200806432320920	0.110567161962168
5	C	26	50	20120601	23	2168	43.2	-0.200443827963527	0.11140069943583
5	C	26	50	20120601	23	2170	43.24	-0.200035120244001	0.112802185076142
5	C	26	50	20120601	23	2172	43.28	-0.199434857297452	0.114808176303690
5	C	26	50	20120601	23	2174	43.32	-0.199340175699451	0.116061098809275
5	C	26	50	20120601	23	2176	43.36	-0.198887698070170	0.116472564245247
5	C	26	50	20120601	23	2178	43.4	-0.197741902241935	0.118618209062079
5	C	26	50	20120601	23	2180	43.44	-0.197392591492029	0.119557246867495
5	C	26	50	20120601	23	2182	43.48	-0.196619299516123	0.120227301253348
5	C	26	50	20120601	23	2184	43.52	-0.195848270281918	0.121443807759701
5	C	26	50	20120601	23	2186	43.56	-0.195386105289734	0.122082749447181
5	C	26	50	20120601	23	2188	43.6	-0.194834067025662	0.121760803729707
5	C	26	50	20120601	23	2190	43.64	-0.193736213037192	0.122998664860852
5	C	26	50	20120601	23	2192	43.68	-0.192996367212036	0.123475466963406
5	C	26	50	20120601	23	2194	43.72	-0.192434712295740	0.123393654708823
5	C	26	50	20120601	23	2196	43.76	-0.191331696427767	0.123864517114415
5	C	26	50	20120601	23	2198	43.8	-0.190518170076012	0.124187311360027
5	C	26	50	20120601	23	2200	43.84	-0.189718856570558	0.12442659629478
5	C	26	50	20120601	23	2202	43.88	-0.188832639641697	0.124856022242995
5	C	26	50	20120601	23	2204	43.92	-0.187446215375825	0.125965260650642
5	C	26	50	20120601	23	2206	43.96	-0.186491479799867	0.12725940748157
5	C	26	50	20120601	23	2208	44	-0.185270730652826	0.127466165504389
5	C	26	50	20120601	23	2210	44.04	-0.184668558517968	0.127711955821529
5	C	26	50	20120601	23	2212	44.08	-0.183952188637948	0.128452367332109
5	C	26	50	20120601	23	2214	44.12	-0.183439041246841	0.12869964257349
5	C	26	50	20120601	23	2216	44.16	-0.182104094354639	0.129038983117782
5	C	26	50	20120601	23	2218	44.2	-0.180962682588447	0.129691076991392
5	C	26	50	20120601	23	2220	44.24	-0.179481152460505	0.130725715633624
5	C	26	50	20120601	23	2222	44.28	-0.178605535062294	0.130561886063491
5	C	26	50	20120601	23	2224	44.32	-0.177361500888949	0.131656013599224
5	C	26	50	20120601	23	2226	44.36	-0.176870394016212	0.131985900125851
5	C	26	50	20120601	23	2228	44.4	-0.175853829023307	0.132483448741366
5	C	26	50	20120601	23	2230	44.44	-0.175007938394177	0.133561270394725
5	C	26	50	20120601	23	2232	44.48	-0.174203583217373	0.134034699597933
5	C	26	50	20120601	23	2234	44.52	-0.173947271151329	0.134916094058546
5	C	26	50	20120601	23	2236	44.56	-0.173382943371400	0.135826904161257
5	C	26	50	20120601	23	2238	44.6	-0.172526745246720	0.136936246513601
5	C	26	50	20120601	23	2240	44.64	-0.172517326584395	0.137170525132344
5	C	26	50	20120601	23	2242	44.68	-0.172219646650330	0.138039547345607
5	C	26	50	20120601	23	2244	44.72	-0.171825901310295	0.13881937298817
5	C	26	50	20120601	23	2246	44.76	-0.171478669454325	0.139701177570717
5	C	26	50	20120601	23	2248	44.8	-0.170950863739644	0.140419902116318
5	C	26	50	20120601	23	2250	44.84	-0.170447142081930	0.141346473629182
5	C	26	50	20120601	23	2252	44.88	-0.169967928745252	0.142240051539635
5	C	26	50	20120601	23	2254	44.92	-0.169658003843058	0.143032223266598
5	C	26	50	20120601	23	2256	44.96	-0.169904543693387	0.143976451235788
5	C	26	50	20120601	23	2258	45	-0.169813581477055	0.145576379323172
5	C	26	50	20120601	23	2260	45.04	-0.169745197180246	0.145511827545117
5	C	26	50	20120601	23	2262	45.08	-0.170176496961431	0.145793291399369
5	C	26	50	20120601	23	2264	45.12	-0.170559133653934	0.145929671084256
5	C	26	50	20120601	23	2266	45.16	-0.170961689544464	0.146628787558815
5	C	26	50	20120601	23	2268	45.2	-0.171374434843710	0.147166393773484
5	C	26	50	20120601	23	2270	45.24	-0.172073169480608	0.147580645210174
5	C	26	50	20120601	23	2272	45.28	-0.172414214152242	0.147612952919006
5	C	26	50	20120601	23	2274	45.32	-0.173111117382576	0.148327434823921
5	C	26	50	20120601	23	2276	45.36	-0.174044512475878	0.148699358848689
5	C	26	50	20120601	23	2278	45.4	-0.174625704752538	0.150160290956095
5	C	26	50	20120601	23	2280	45.44	-0.175080473407791	0.150671430163944
5	C	26	50	20120601	23	2282	45.48	-0.175629400402026	0.152026034624663
5	C	26	50	20120601	23	2284	45.52	-0.176264594423566	0.152554738364956
5	C	26	50	20120601	23	2286	45.56	-0.177213602434596	0.154041006108332
5	C	26	50	20120601	23	2288	45.6	-0.177838041361994	0.154786940122873
5	C	26	50	20120601	23	2290	45.64	-0.178455762774971	0.156068507524164
5	C	26	50	20120601	23	2292	45.68	-0.179351865056633	0.156445197448638
5	C	26	50	20120601	23	2294	45.72	-0.179720649527293	0.158254301864032
5	C	26	50	20120601	23	2296	45.76	-0.180577309392700	0.159188036368589
5	C	26	50	20120601	23	2298	45.8	-0.181277840080822	0.160564985403593
5	C	26	50	20120601	23	2300	45.84	-0.182258172922259	0.161724357682027
5	C	26	50	20120601	23	2302	45.88	-0.182529419083522	0.16241619095674
5	C	26	50	20120601	23	2304	45.92	-0.182633010226966	0.163596705727931
5	C	26	50	20120601	23	2306	45.96	-0.183158814829456	0.164405918728321
5	C	26	50	20120601	23	2308	46	-0.183336864316959	0.16523054665654
5	C	26	50	20120601	23	2310	46.04	-0.183363451531932	0.165911066222754
5	C	26	50	20120601	23	2312	46.08	-0.183576219962391	0.166965433144182
5	C	26	50	20120601	23	2314	46.12	-0.183521489897527	0.167747068980105
5	C	26	50	20120601	23	2316	46.16	-0.183655981607309	0.168239073878455
5	C	26	50	20120601	23	2318	46.2	-0.183717287765237	0.169515613750531
5	C	26	50	20120601	23	2320	46.24	-0.183865355925218	0.170351838229962
5	C	26	50	20120601	23	2322	46.28	-0.184072821054818	0.171343626201254
5	C	26	50	20120601	23	2324	46.32	-0.184382038850231	0.172508018937834
5	C	26	50	20120601	23	2326	46.36	-0.184643668359270	0.173529081129868
5	C	26	50	20120601	23	2328	46.4	-0.184775685195318	0.174115484783506
5	C	26	50	20120601	23	2330	46.44	-0.184613474899713	0.175015914558669
5	C	26	50	20120601	23	2332	46.48	-0.184900984516944	0.175964427594952
5	C	26	50	20120601	23	2334	46.52	-0.185318955335303	0.176454381883636
5	C	26	50	20120601	23	2336	46.56	-0.185837406027269	0.176490302908121
5	C	26	50	20120601	23	2338	46.6	-0.186288681575022	0.178225401527796
5	C	26	50	20120601	23	2340	46.64	-0.186722845138671	0.179032917471911
5	C	26	50	20120601	23	2342	46.68	-0.187004627190974	0.180422735850333
5	C	26	50	20120601	23	2344	46.72	-0.187771555205849	0.181309023489873
5	C	26	50	20120601	23	2346	46.76	-0.188112309963702	0.183038677387333
5	C	26	50	20120601	23	2348	46.8	-0.188483541023825	0.183733763353239
5	C	26	50	20120601	23	2350	46.84	-0.189174596481079	0.185009878961247
5	C	26	50	20120601	23	2352	46.88	-0.189888774330077	0.185690115684748
5	C	26	50	20120601	23	2354	46.92	-0.190754838715675	0.186031789681417
5	C	26	50	20120601	23	2356	46.96	-0.191216155179721	0.187376423936522
5	C	26	50	20120601	23	2358	47	-0.191983083194596	0.188009567348396
5	C	26	50	20120601	23	2360	47.04	-0.192412579853488	0.188623760298535
5	C	26	50	20120601	23	2362	47.08	-0.192425590618262	0.188534382001393
5	C	26	50	20120601	23	2364	47.12	-0.192307220943092	0.188788516178551
5	C	26	50	20120601	23	2366	47.16	-0.192036328335219	0.188298561889867
5	C	26	50	20120601	23	2368	47.2	-0.191810549139986	0.188923149309689
5	C	26	50	20120601	23	2370	47.24	-0.191599831319193	0.188965575716561
5	C	26	50	20120601	23	2372	47.28	-0.191341525212025	0.189045690914869
5	C	26	50	20120601	23	2374	47.32	-0.191212124671068	0.18890356245185
5	C	26	50	20120601	23	2376	47.36	-0.191117796626458	0.188703734075487
5	C	26	50	20120601	23	2378	47.4	-0.190814518528007	0.188557292261103
5	C	26	50	20120601	23	2380	47.44	-0.190384951158436	0.189442236397758
5	C	26	50	20120601	23	2382	47.48	-0.190158111303031	0.189715745300721
5	C	26	50	20120601	23	2384	47.52	-0.189613921924230	0.190545605819122
5	C	26	50	20120601	23	2386	47.56	-0.189239226040879	0.190859490519291
5	C	26	50	20120601	23	2388	47.6	-0.188963737238929	0.192199882133708
5	C	26	50	20120601	23	2390	47.64	-0.188620578318019	0.193210549856058
5	C	26	50	20120601	23	2392	47.68	-0.188177080944859	0.19477551858418
5	C	26	50	20120601	23	2394	47.72	-0.187746028651048	0.195560124268584
5	C	26	50	20120601	23	2396	47.76	-0.187541816212641	0.196617107485102
5	C	26	50	20120601	23	2398	47.8	-0.187112743817817	0.197474686589325
5	C	26	50	20120601	23	2400	47.84	-0.186741583468372	0.198521841021584
5	C	26	50	20120601	23	2402	47.88	-0.186144856055729	0.199238776587029
5	C	26	50	20120601	23	2404	47.92	-0.185501035331459	0.199712891683815
5	C	26	50	20120601	23	2406	47.96	-0.185099964365170	0.19977172296801
5	C	26	50	20120601	23	2408	48	-0.185172513520919	0.19941350267266
5	C	26	50	20120601	23	2410	48.04	-0.184676124560526	0.200082425687663
5	C	26	50	20120601	23	2412	48.08	-0.184457416433105	0.200357702357579
5	C	26	50	20120601	23	2414	48.12	-0.183935076653843	0.200697608587295
5	C	26	50	20120601	23	2416	48.16	-0.183254415666273	0.200794199373605
5	C	26	50	20120601	23	2418	48.2	-0.182879224808175	0.201049182078901
5	C	26	50	20120601	23	2420	48.24	-0.182572623307853	0.20145477852859
5	C	26	50	20120601	23	2422	48.28	-0.182063152872008	0.202249920104034
5	C	26	50	20120601	23	2424	48.32	-0.182085709578328	0.202102912604225
5	C	26	50	20120601	23	2426	48.36	-0.182068739015579	0.202503135042377
5	C	26	50	20120601	23	2428	48.4	-0.182213413063010	0.202028949234913
5	C	26	50	20120601	23	2430	48.44	-0.182255839469881	0.201463263809964
5	C	26	50	20120601	23	2432	48.48	-0.182392876764075	0.201515731133128
5	C	26	50	20120601	23	2434	48.52	-0.182329095732412	0.201457889798427
5	C	26	50	20120601	23	2436	48.56	-0.182395493059165	0.201084608128639
5	C	26	50	20120601	23	2438	48.6	-0.182132520047242	0.200842706898795
5	C	26	50	20120601	23	2440	48.64	-0.181908650040319	0.200622513847133
5	C	26	50	20120601	23	2442	48.68	-0.181952137107362	0.200337196260924
5	C	26	50	20120601	23	2444	48.72	-0.181613574380529	0.200172298959552
5	C	26	50	20120601	23	2446	48.76	-0.181639030224652	0.199735306968778
5	C	26	50	20120601	23	2448	48.8	-0.181053828652542	0.199268333650483
5	C	26	50	20120601	23	2450	48.84	-0.180393320208236	0.198209158402944
5	C	26	50	20120601	23	2452	48.88	-0.179249362857632	0.198375894181947
5	C	26	50	20120601	23	2454	48.92	-0.178341437750589	0.197506152841088
5	C	26	50	20120601	23	2456	48.96	-0.177284525244749	0.197329871120538
5	C	26	50	20120601	23	2458	49	-0.176822572384600	0.197049361860441
5	C	26	50	20120601	23	2460	49.04	-0.176228885531116	0.196580974328583
5	C	26	50	20120601	23	2462	49.08	-0.175623248573029	0.196107566338579
5	C	26	50	20120601	23	2464	49.12	-0.174775427542387	0.195302171714808
5	C	26	50	20120601	23	2466	49.16	-0.174409711915157	0.194424793620711
5	C	26	50	20120601	23	2468	49.2	-0.173728626663518	0.193308413434574
5	C	26	50	20120601	23	2470	49.24	-0.173357466314073	0.192932869023086
5	C	26	50	20120601	23	2472	49.28	-0.172643854150500	0.191771234002953
5	C	26	50	20120601	23	2474	49.32	-0.172227438967059	0.190722523935775
5	C	26	50	20120601	23	2476	49.36	-0.171237772316110	0.190398386187279
5	C	26	50	20120601	23	2478	49.4	-0.170894189131132	0.190009406746948
5	C	26	50	20120601	23	2480	49.44	-0.170046863075236	0.188941887639391
5	C	26	50	20120601	23	2482	49.48	-0.169806305348276	0.188609688873589
5	C	26	50	20120601	23	2484	49.52	-0.169590072094590	0.187871327972674
5	C	26	50	20120601	23	2486	49.56	-0.168794011280330	0.186884065484782
5	C	26	50	20120601	23	2488	49.6	-0.168552322182520	0.1857723522034
5	C	26	50	20120601	23	2490	49.64	-0.167971151119063	0.185106186904844
5	C	26	50	20120601	23	2492	49.68	-0.167436012707061	0.183969724886121
5	C	26	50	20120601	23	2494	49.72	-0.166277418246087	0.182694457806251
5	C	26	50	20120601	23	2496	49.76	-0.165846295241597	0.181335186440776
5	C	26	50	20120601	23	2498	49.8	-0.165138764196342	0.181134792378988
5	C	26	50	20120601	23	2500	49.84	-0.164372684709605	0.180581410612032
5	C	26	50	20120601	23	2502	49.88	-0.163735015814331	0.180015583765726
5	C	26	50	20120601	23	2504	49.92	-0.163494528798049	0.178601440914031
5	C	26	50	20120601	23	2506	49.96	-0.162672375743563	0.178679717634709
5	C	26	50	20120601	23	2508	50	-0.162365844953919	0.178932508308983
5	C	26	50	20120601	23	2510	50.04	-0.162386068207861	0.178800562183613
5	C	26	50	20120601	23	2512	50.08	-0.162412301869443	0.178765843240657
5	C	26	50	20120601	23	2514	50.12	-0.162207382324255	0.178166075268855
5	C	26	50	20120601	23	2516	50.16	-0.161878365538969	0.177365135417805
5	C	26	50	20120601	23	2518	50.2	-0.161259929948143	0.176782903694176
5	C	26	50	20120601	23	2520	50.24	-0.160760712560626	0.175606278010281
5	C	26	50	20120601	23	2522	50.28	-0.160381703325910	0.174504605645193
5	C	26	50	20120601	23	2524	50.32	-0.159475758117853	0.173615913842597
5	C	26	50	20120601	23	2526	50.36	-0.158971944536258	0.172470754410466
5	C	26	50	20120601	23	2528	50.4	-0.158038280742379	0.171771001539804
5	C	26	50	20120601	23	2530	50.44	-0.157186994888509	0.17066501582335
5	C	26	50	20120601	23	2532	50.48	-0.156466594499836	0.169196213617469
5	C	26	50	20120601	23	2534	50.52	-0.155480109829403	0.167275075203663
5	C	26	50	20120601	23	2536	50.56	-0.155284099829658	0.167249053674116
5	C	26	50	20120601	23	2538	50.6	-0.154682210537512	0.166602192390686
5	C	26	50	20120601	23	2540	50.64	-0.153794720816444	0.165389574971629
5	C	26	50	20120601	23	2542	50.68	-0.153351223443284	0.164957674149681
5	C	26	50	20120601	23	2544	50.72	-0.152406811626332	0.163288619303368
5	C	26	50	20120601	23	2546	50.76	-0.152070723773234	0.16246505203532
5	C	26	50	20120601	23	2548	50.8	-0.151348626328286	0.160831069685354
5	C	26	50	20120601	23	2550	50.84	-0.150618397155354	0.16019375434347
5	C	26	50	20120601	23	2552	50.88	-0.149764565717072	0.159076172075805
5	C	26	50	20120601	23	2554	50.92	-0.149371838610801	0.157986803368709
5	C	26	50	20120601	23	2556	50.96	-0.148957827590416	0.157532487261797
5	C	26	50	20120601	23	2558	51	-0.148374959470684	0.156497495066174
5	C	26	50	20120601	23	2560	51.04	-0.147831335777308	0.15511637410116
5	C	26	50	20120601	23	2562	51.08	-0.146815081911386	0.153954739081027
5	C	26	50	20120601	23	2564	51.12	-0.146298398986373	0.153289139467896
5	C	26	50	20120601	23	2566	51.16	-0.145728824474128	0.151549303232787
5	C	26	50	20120601	23	2568	51.2	-0.144863255063277	0.149799991766809
5	C	26	50	20120601	23	2570	51.24	-0.144113580453863	0.148757857792697
5	C	26	50	20120601	23	2572	51.28	-0.143248506017760	0.146914713256856
5	C	26	50	20120601	23	2574	51.32	-0.142881446887646	0.146375261493489
5	C	26	50	20120601	23	2576	51.36	-0.142113953187346	0.144957795239922
5	C	26	50	20120601	23	2578	51.4	-0.141399280363601	0.144590594688452
5	C	26	50	20120601	23	2580	51.44	-0.140635110065172	0.142872820184915
5	C	26	50	20120601	23	2582	51.48	-0.139656969254757	0.142086022469489
5	C	26	50	20120601	23	2584	51.52	-0.138538255616242	0.140895325360649
5	C	26	50	20120601	23	2586	51.56	-0.137884464686357	0.140400774877887
5	C	26	50	20120601	23	2588	51.6	-0.137273736559446	0.138818057769557
5	C	26	50	20120601	23	2590	51.64	-0.136416298876579	0.137479221790059
5	C	26	50	20120601	23	2592	51.68	-0.135649017308313	0.136478736405358
5	C	26	50	20120601	23	2594	51.72	-0.135013752576095	0.134777720332536
5	C	26	50	20120601	23	2596	51.76	-0.134357274640442	0.134357981747223
5	C	26	50	20120601	23	2598	51.8	-0.133710342646334	0.132689846139726
5	C	26	50	20120601	23	2600	51.84	-0.133272997102170	0.131878441108314
5	C	26	50	20120601	23	2602	51.88	-0.132592831089347	0.13141592256274
5	C	26	50	20120601	23	2604	51.92	-0.131968597222916	0.130474622015625
5	C	26	50	20120601	23	2606	51.96	-0.131327322083057	0.129623901847179
5	C	26	50	20120601	23	2608	52	-0.130908714868595	0.129167110866533
5	C	26	50	20120601	23	2610	52.04	-0.130220204995754	0.127990273050604
5	C	26	50	20120601	23	2612	52.08	-0.129268156425564	0.127472953729488
5	C	26	50	20120601	23	2614	52.12	-0.128221779810764	0.126478620173783
5	C	26	50	20120601	23	2616	52.16	-0.127475852867291	0.125115954695759
5	C	26	50	20120601	23	2618	52.2	-0.126815768687053	0.124077568387586
5	C	26	50	20120601	23	2620	52.24	-0.125867538493482	0.123123681339766
5	C	26	50	20120601	23	2622	52.28	-0.124790049180310	0.121675385230539
5	C	26	50	20120601	23	2624	52.32	-0.123834960050961	0.120767955098243
5	C	26	50	20120601	23	2626	52.36	-0.122874072646007	0.119173358595989
5	C	26	50	20120601	23	2628	52.4	-0.121553833574853	0.118810683527918
5	C	26	50	20120601	23	2630	52.44	-0.120782662919291	0.118007834488559
5	C	26	50	20120601	23	2632	52.48	-0.119759055142846	0.116273725818377
5	C	26	50	20120601	23	2634	52.52	-0.118870080497538	0.115356749744535
5	C	26	50	20120601	23	2636	52.56	-0.118380550472923	0.114089826524683
5	C	26	50	20120601	23	2638	52.6	-0.117337497259994	0.112720231400202
5	C	26	50	20120601	23	2640	52.64	-0.116399520114750	0.112222781779638
5	C	26	50	20120601	23	2642	52.68	-0.115557073095645	0.110997648570554
5	C	26	50	20120601	23	2644	52.72	-0.114405337570448	0.110186455671177
5	C	26	50	20120601	23	2646	52.76	-0.113657854992056	0.109072833201486
5	C	26	50	20120601	23	2648	52.8	-0.112717756526468	0.108570433833453
5	C	26	50	20120601	23	2650	52.84	-0.111757929781686	0.107844518011887
5	C	26	50	20120601	23	2652	52.88	-0.110641761727583	0.106843608363117
5	C	26	50	20120601	23	2654	52.92	-0.110331271139964	0.106288600250564
5	C	26	50	20120601	23	2656	52.96	-0.109881692648485	0.105496499234279
5	C	26	50	20120601	23	2658	53	-0.110040438120862	0.105596554843817
5	C	26	50	20120601	23	2660	53.04	-0.109841034008567	0.1059204097496
5	C	26	50	20120601	23	2662	53.08	-0.109583152165468	0.105592807177876
5	C	26	50	20120601	23	2664	53.12	-0.108921300218278	0.106540330264666
5	C	26	50	20120601	23	2666	53.16	-0.108919249608612	0.106269437656794
5	C	26	50	20120601	23	2668	53.2	-0.108633578469013	0.1066187484067
5	C	26	50	20120601	23	2670	53.24	-0.108835245323007	0.106988423831904
5	C	26	50	20120601	23	2672	53.28	-0.108354271290444	0.107589606017269
5	C	26	50	20120601	23	2674	53.32	-0.107636911460930	0.10747116563142
5	C	26	50	20120601	23	2676	53.36	-0.106779544488742	0.107656781161482
5	C	26	50	20120601	23	2678	53.4	-0.106547967017903	0.107427325010987
5	C	26	50	20120601	23	2680	53.44	-0.106740936458489	0.107825496839473
5	C	26	50	20120601	23	2682	53.48	-0.106685782129556	0.107532754632062
5	C	26	50	20120601	23	2684	53.52	-0.106861427454003	0.107258114358249
5	C	26	50	20120601	23	2686	53.56	-0.106792484542837	0.106136289449896
5	C	26	50	20120601	23	2688	53.6	-0.106733087573218	0.105112398830738
5	C	26	50	20120601	23	2690	53.64	-0.106483620300815	0.104810322813815
5	C	26	50	20120601	23	2692	53.68	-0.106481498980472	0.104222717078649
5	C	26	50	20120601	23	2694	53.72	-0.106503277869332	0.103547571523972
5	C	26	50	20120601	23	2696	53.76	-0.106002858400286	0.102287295107864
5	C	26	50	20120601	23	2698	53.8	-0.105995080225693	0.102355884465639
5	C	26	50	20120601	23	2700	53.84	-0.105711106142369	0.101361409488578
5	C	26	50	20120601	23	2702	53.88	-0.105290943292988	0.100667172050809
5	C	26	50	20120601	23	2704	53.92	-0.105025424696652	0.100705002263602
5	C	26	50	20120601	23	2706	53.96	-0.104940147618841	0.100578147307058
5	C	26	50	20120601	23	2708	54	-0.10467597252539	0.0993390133837061
5	C	26	50	20120601	23	2710	54.04	-0.104261820083649	0.098675535090919
5	C	26	50	20120601	23	2712	54.08	-0.103993331638832	0.097758912570467
5	C	26	50	20120601	23	2714	54.12	-0.103443273273747	0.0965652456131461
5	C	26	50	20120601	23	2716	54.16	-0.103212261488334	0.096485130414837
5	C	26	50	20120601	23	2718	54.2	-0.102744651773935	0.0948158634364901
5	C	26	50	20120601	23	2720	54.24	-0.102239211846743	0.0939975994693011
5	C	26	50	20120601	23	2722	54.28	-0.102079476424873	0.0922721882125281
5	C	26	50	20120601	23	2724	54.32	-0.101602603611641	0.0909332108116731
5	C	26	50	20120601	23	2726	54.36	-0.101098012212586	0.0900433876382281
5	C	26	50	20120601	23	2728	54.4	-0.100651191437554	0.0888765907385921
5	C	26	50	20120601	23	2730	54.44	-0.100385531419862	0.0868625384937381
5	C	26	50	20120601	23	2732	54.48	-0.0996581306740559	0.085799544869581
5	C	26	50	20120601	23	2734	54.52	-0.0994398468107036	0.0843009734682121
5	C	26	50	20120601	23	2736	54.56	-0.0987026172806385	0.0832888208216217
5	C	26	50	20120601	23	2738	54.6	-0.098584247605468	0.0820325749141657
5	C	26	50	20120601	23	2740	54.64	-0.0981485284069007	0.0790359977968533
5	C	26	50	20120601	23	2742	54.68	-0.0978853432629431	0.0778467856122538
5	C	26	50	20120601	23	2744	54.72	-0.0971626801325704	0.0764283294091936
5	C	26	50	20120601	23	2746	54.76	-0.096639208982458	0.0755220306477468
5	C	26	50	20120601	23	2748	54.8	-0.0960969146498304	0.0734452014628594
5	C	26	50	20120601	23	2750	54.84	-0.09563470723124	0.0720392327655549
5	C	26	50	20120601	23	2752	54.88	-0.095018873793369	0.0700543274622218
5	C	26	50	20120601	23	2754	54.92	-0.094545529442975	0.0683681677028722
5	C	26	50	20120601	23	2756	54.96	-0.094823811316711	0.0661453421808732
5	C	26	50	20120601	23	2758	55	-0.0944465415646767	0.0661096615726945
5	C	26	50	20120601	23	2760	55.04	-0.0944163905315269	0.0644243715546857
5	C	26	50	20120601	23	2762	55.08	-0.0944527216779442	0.0618325565010602
5	C	26	50	20120601	23	2764	55.12	-0.0947385766653067	0.060891920634319
5	C	26	50	20120601	23	2766	55.16	-0.0947172418395047	0.0592062996903366
5	C	26	50	20120601	23	2768	55.2	-0.0948410668434922	0.0576442194934157
5	C	26	50	20120601	23	2770	55.24	-0.0945308852615366	0.0569757652902091
5	C	26	50	20120601	23	2772	55.28	-0.094696397745809	0.0553239143518827
5	C	26	50	20120601	23	2774	55.32	-0.0947814202651788	0.0539038742296326
5	C	26	50	20120601	23	2776	55.36	-0.0943285395850322	0.0524730224446982
5	C	26	50	20120601	23	2778	55.4	-0.0945410746702535	0.0519790588605647
5	C	26	50	20120601	23	2780	55.44	-0.0941516568237184	0.0507203522215102
5	C	26	50	20120601	23	2782	55.48	-0.0936015065347519	0.0495943765963521
5	C	26	50	20120601	23	2784	55.52	-0.0928577150537574	0.0481286008074949
5	C	26	50	20120601	23	2786	55.56	-0.0919172135373046	0.0463441956319672
5	C	26	50	20120601	23	2788	55.6	-0.0909777514678201	0.0448916568820538
5	C	26	50	20120601	23	2790	55.64	-0.0903858535944923	0.043340172680249
5	C	26	50	20120601	23	2792	55.68	-0.0896219661387765	0.0418181253337449
5	C	26	50	20120601	23	2794	55.72	-0.0894434711740016	0.0405329092614637
5	C	26	50	20120601	23	2796	55.76	-0.0886574583471024	0.0387446291407751
5	C	26	50	20120601	23	2798	55.8	-0.0876025752377249	0.0378966879019797
5	C	26	50	20120601	23	2800	55.84	-0.0866733167190929	0.0372966158742613
5	C	26	50	20120601	23	2802	55.88	-0.085992160756776	0.0357908319837245
5	C	26	50	20120601	23	2804	55.92	-0.0853172131919978	0.0357739462737898
5	C	26	50	20120601	23	2806	55.96	-0.0846310084872631	0.0352080062903994
5	C	26	50	20120601	23	2808	56	-0.0848325763463081	0.0343368083095707
5	C	26	50	20120601	23	2810	56.04	-0.0846190300983898	0.0343368083095707
5	C	26	50	20120601	23	2812	56.08	-0.0843745125734555	0.0339635973504604
5	C	26	50	20120601	23	2814	56.12	-0.084500589712541	0.0336270852332937
5	C	26	50	20120601	23	2816	56.16	-0.0841714315058987	0.0337962958860317
5	C	26	50	20120601	23	2818	56.2	-0.0840632653815806	0.0342073865554101
5	C	26	50	20120601	23	2820	56.24	-0.0837421257658369	0.0346792813369027
5	C	26	50	20120601	23	2822	56.28	-0.0831077519881632	0.0346426107792304
5	C	26	50	20120601	23	2824	56.32	-0.0830744826141084	0.0347304687967928
5	C	26	50	20120601	23	2826	56.36	-0.0832761565391706	0.034376484071063
5	C	26	50	20120601	23	2828	56.4	-0.0832211436315943	0.0343927475270303
5	C	26	50	20120601	23	2830	56.44	-0.0832172404021621	0.0343269300278375
5	C	26	50	20120601	23	2832	56.48	-0.0829641315298364	0.0344514868873435
5	C	26	50	20120601	23	2834	56.52	-0.0831446417489377	0.0343927404559625
5	C	26	50	20120601	23	2836	56.56	-0.0830725592836636	0.0344877331809471
5	C	26	50	20120601	23	2838	56.6	-0.0830956321779337	0.0343802317370033
5	C	26	50	20120601	23	2840	56.64	-0.0831236760328755	0.034471688928082
5	C	26	50	20120601	23	2842	56.68	-0.0832424629010471	0.0345320829182631
5	C	26	50	20120601	23	2844	56.72	-0.0834049913947028	0.0341110361854056
5	C	26	50	20120601	23	2846	56.76	-0.083376494991421	0.033837739414477
5	C	26	50	20120601	23	2848	56.8	-0.083466170273411	0.0340433519243104
5	C	26	50	20120601	23	2850	56.84	-0.0833007072866134	0.0346035219163664
5	C	26	50	20120601	23	2852	56.88	-0.0834351353567848	0.0343792912849843
5	C	26	50	20120601	23	2854	56.92	-0.0835395679572982	0.0340549484755219
5	C	26	50	20120601	23	2856	56.96	-0.083559720500562	0.0344116838466305
5	C	26	50	20120601	23	2858	57	-0.0836098260870769	0.0342395316296828
5	C	26	50	20120601	23	2860	57.04	-0.0836605185722202	0.0346063149881521
5	C	26	50	20120601	23	2862	57.08	-0.0834601740079066	0.0341074723672284
5	C	26	50	20120601	23	2864	57.12	-0.0837478957571714	0.034614962904086
5	C	26	50	20120601	23	2866	57.16	-0.083596553692794	0.0343731535981236
5	C	26	50	20120601	23	2868	57.2	-0.0837231328776942	0.0339630245939676
5	C	26	50	20120601	23	2870	57.24	-0.0834926160670274	0.0336965867588165
5	C	26	50	20120601	23	2872	57.28	-0.08373238890546	0.033504472917436
5	C	26	50	20120601	23	2874	57.32	-0.0834709998127265	0.0335794686626486
5	C	26	50	20120601	23	2876	57.36	-0.0836061632739504	0.0337701400061956
5	C	26	50	20120601	23	2878	57.4	-0.0837253036955125	0.0340727180689331
5	C	26	50	20120601	23	2880	57.44	-0.0835305240615668	0.0340407992688303
5	C	26	50	20120601	23	2882	57.48	-0.0834004588402354	0.0342236146560383
5	C	26	50	20120601	23	2884	57.52	-0.0834201588351592	0.0341307998199398
5	C	26	50	20120601	23	2886	57.56	-0.0835407276124194	0.0340061298233488
5	C	26	50	20120601	23	2888	57.6	-0.0835373122866662	0.0339610376239125
5	C	26	50	20120601	23	2890	57.64	-0.0837533051240475	0.0338173110995685
5	C	26	50	20120601	23	2892	57.68	-0.0835629590496199	0.0336491540359345
5	C	26	50	20120601	23	2894	57.72	-0.0837786336889496	0.033462753617346
5	C	26	50	20120601	23	2896	57.76	-0.0836063966191882	0.0344727708014572
5	C	26	50	20120601	23	2898	57.8	-0.0834871996290835	0.0338533240479344
5	C	26	50	20120601	23	2900	57.84	-0.083666988599268	0.0342279067942001
5	C	26	50	20120601	23	2902	57.88	-0.0837322686973072	0.0339294228797256
5	C	26	50	20120601	23	2904	57.92	-0.0835294563303272	0.0344582114728326
5	C	26	50	20120601	23	2906	57.96	-0.0836925363672723	0.0341080309815856
5	C	26	50	20120601	23	2908	58	-0.0835871703858077	0.0349056545018318
5	C	26	50	20120601	23	2910	58.04	-0.0836379406526969	0.0351279688738369
5	C	26	50	20120601	23	2912	58.08	-0.0838821824059865	0.0342514322368102
5	C	26	50	20120601	23	2914	58.12	-0.0838085867322006	0.0342776517562566
5	C	26	50	20120601	23	2916	58.16	-0.0839840128535452	0.034643303743876
5	C	26	50	20120601	23	2918	58.2	-0.0836494806353658	0.0343181053352083
5	C	26	50	20120601	23	2920	58.24	-0.0838068896759258	0.0343200781631278
5	C	26	50	20120601	23	2922	58.28	-0.0838042168122929	0.0341623792087876
5	C	26	50	20120601	23	2924	58.32	-0.0837161537337639	0.0339325270784951
5	C	26	50	20120601	23	2926	58.36	-0.0839733284700815	0.0343147182937264
5	C	26	50	20120601	23	2928	58.4	-0.0838579710697987	0.0337730320729306
5	C	26	50	20120601	23	2930	58.44	-0.0840107556320097	0.0343919838517066
5	C	26	50	20120601	23	2932	58.48	-0.0837538849516081	0.0349891143152153
5	C	26	50	20120601	23	2934	58.52	-0.0839839562850027	0.034083473163075
5	C	26	50	20120601	23	2936	58.56	-0.0837893817120236	0.0337537987684824
5	C	26	50	20120601	23	2938	58.6	-0.0838632743706576	0.0339795779637152
5	C	26	50	20120601	23	2940	58.64	-0.0835339040319809	0.0329005330156245
5	C	26	50	20120601	23	2942	58.68	-0.0830184231884959	0.031613598673865
5	C	26	50	20120601	23	2944	58.72	-0.0826374340547926	0.0314666618847345
5	C	26	50	20120601	23	2946	58.76	-0.0820409894848617	0.0292993088897196
5	C	26	50	20120601	23	2948	58.8	-0.0813669045903566	0.028886004976116
5	C	26	50	20120601	23	2950	58.84	-0.0809778544393478	0.0276909945159108
5	C	26	50	20120601	23	2952	58.88	-0.0804229170374726	0.0263803013863034
5	C	26	50	20120601	23	2954	58.92	-0.079197925249745	0.0245462078172617
5	C	26	50	20120601	23	2956	58.96	-0.0784095718994001	0.0235098014080766
5	C	26	50	20120601	23	2958	59	-0.077857038660581	0.0238335148925038
5	C	26	50	20120601	23	2960	59.04	-0.077333850353181	0.0219303369909402
5	C	26	50	20120601	23	2962	59.08	-0.0767035353684313	0.0207586610545141
5	C	26	50	20120601	23	2964	59.12	-0.0757777911705019	0.0190300678172255
5	C	26	50	20120601	23	2966	59.16	-0.0750643204282847	0.0183050005237968
5	C	26	50	20120601	23	2968	59.2	-0.074307645461737	0.0177088387965784
5	C	26	50	20120601	23	2970	59.24	-0.0733557383129036	0.0161082318866845
5	C	26	50	20120601	23	2972	59.28	-0.0723341104354453	0.0150683606542716
5	C	26	50	20120601	23	2974	59.32	-0.0717129171281729	0.0135724762586714
5	C	26	50	20120601	23	2976	59.36	-0.0705745459211407	0.0130256705847799
5	C	26	50	20120601	23	2978	59.4	-0.0694809345733576	0.0126114474323608
5	C	26	50	20120601	23	2980	59.44	-0.0681551093586328	0.0113194219217768
5	C	26	50	20120601	23	2982	59.48	-0.0670180816544848	0.0106380538274254
5	C	26	50	20120601	23	2984	59.52	-0.0655779172732422	0.0087282291221187
5	C	26	50	20120601	23	2986	59.56	-0.0641842805182016	0.008360745727936
5	C	26	50	20120601	23	2988	59.6	-0.0630507176372815	0.0077370068362513
5	C	26	50	20120601	23	2990	59.64	-0.062143428926341	0.0066601539191824
5	C	26	50	20120601	23	2992	59.68	-0.0606146640654157	0.0060224850239083
5	C	26	50	20120601	23	2994	59.72	-0.0594030365958526	0.0049651482540001
5	C	26	50	20120601	23	2996	59.76	-0.0580842117382615	0.0040671933525713
5	C	26	50	20120601	23	2998	59.8	-0.0569592048493937	0.0035671274369162
5	C	26	50	20120601	23	3000	59.84	-0.0560983023432991	0.0029880776938025
5	C	26	50	20120601	23	3002	59.88	-0.0550862911180649	0.0030230087687931
5	C	26	50	20120601	23	3004	59.92	-0.054115574928852	0.0026937798514727
5	C	26	50	20120601	23	3006	59.96	-0.0533388181297186	0.0022940523880679
5	C	26	50	20120601	23	3008	60	-0.0522605509990872	0.0018223414543384
5	C	26	50	20120601	23	3010	60.04	-0.0514097601199636	0.00125495897311430
5	C	26	50	20120601	23	3012	60.08	-0.0498001658828808	0.00107048188497050
5	C	26	50	20120601	23	3014	60.12	-0.0484987287810392	0.0005144908939913
5	C	26	50	20120601	23	3016	60.16	-0.0476094430087477	-0.000330332003899101
5	C	26	50	20120601	23	3018	60.2	-0.0456911400931346	-0.000664022765008801
5	C	26	50	20120601	23	3020	60.24	-0.043935634371754	-0.0009824612328484
5	C	26	50	20120601	23	3022	60.28	-0.0420828873258246	-0.0013112800282358
5	C	26	50	20120601	23	3024	60.32	-0.0402581417084302	-0.0021236184405985
5	C	26	50	20120601	23	3026	60.36	-0.0381386881267729	-0.0024528756421902
5	C	26	50	20120601	23	3028	60.4	-0.0363880685132503	-0.00328050877423
5	C	26	50	20120601	23	3030	60.44	-0.0358683945265529	-0.003209847593586
5	C	26	50	20120601	23	3032	60.48	-0.0356269953425236	-0.0035232443900757
5	C	26	50	20120601	23	3034	60.52	-0.0355808354118478	-0.0033352388390938
5	C	26	50	20120601	23	3036	60.56	-0.0348990784087667	-0.0035693265390056
5	C	26	50	20120601	23	3038	60.6	-0.0342888523276706	-0.0038680155144467
5	C	26	50	20120601	23	3040	60.64	-0.0335277438016048	-0.0038483791591331
5	C	26	50	20120601	23	3042	60.68	-0.0332808426197111	-0.0034545411881088
5	C	26	50	20120601	23	3044	60.72	-0.0326389897736128	-0.0035097542069042
5	C	26	50	20120601	23	3046	60.76	-0.0319784587018895	-0.0019292772128572
5	C	26	50	20120601	23	3048	60.8	-0.0317463579720328	-0.0018084750903593
5	C	26	50	20120601	23	3050	60.84	-0.0308600066928833	-0.000717062844665701
5	C	26	50	20120601	23	3052	60.88	-0.0303681502869577	0.000335953502809499
5	C	26	50	20120601	23	3054	60.92	-0.0294371805699153	0.0012534881910094
5	C	26	50	20120601	23	3056	60.96	-0.0288692889718088	0.0020851306184985
5	C	26	50	20120601	23	3058	61	-0.0287512445657575	0.0023656681628665
5	C	26	50	20120601	23	3060	61.04	-0.0283937313771896	0.0024441570155782
5	C	26	50	20120601	23	3062	61.08	-0.0287189934254676	0.0015759783807051
5	C	26	50	20120601	23	3064	61.12	-0.0285388509018925	0.0010374175718822
5	C	26	50	20120601	23	3066	61.16	-0.0284641662836636	0.000710465538397199
5	C	26	50	20120601	23	3068	61.2	-0.0285715050930477	0.0007533162093371
5	C	26	50	20120601	23	3070	61.24	-0.0280036700634836	0.000609377552958798
5	C	26	50	20120601	23	3072	61.28	-0.0277303096529447	4.24122647356001e-05
5	C	26	50	20120601	23	3074	61.32	-0.0270088698173035	-0.0014078142460034
5	C	26	50	20120601	23	3076	61.36	-0.0262315261195417	-0.0032961216919586
5	C	26	50	20120601	23	3078	61.4	-0.02518176246326	-0.0035308882143803
5	C	26	50	20120601	23	3080	61.44	-0.0239890925265004	-0.0047200367593696
5	C	26	50	20120601	23	3082	61.48	-0.0231779491245979	-0.0054976915841151
5	C	26	50	20120601	23	3084	61.52	-0.0223868380578064	-0.0062814063139754
5	C	26	50	20120601	23	3086	61.56	-0.0222147565515368	-0.00608795604077838
5	C	26	50	20120601	23	3088	61.6	-0.0220092783919918	-0.00645769510559302
5	C	26	50	20120601	23	3090	61.64	-0.0216539501633778	-0.00710470488144652
5	C	26	50	20120601	23	3092	61.68	-0.0215656113132042	-0.00661540820206886
5	C	26	50	20120601	23	3094	61.72	-0.0215362734528527	-0.0062835559185902
5	C	26	50	20120601	23	3096	61.76	-0.0193496023005758	-0.00841590712793636
5	C	26	50	20120601	23	3098	61.8	-0.0187206520319138	-0.00797453814618752
5	C	26	50	20120601	23	3100	61.84	-0.0186817258036095	-0.00738262613072408
5	C	26	50	20120601	23	3102	61.88	-0.0184248834074791	-0.00714076025621922
5	C	26	50	20120601	23	3104	61.92	-0.0182291138240398	-0.0068545799997374
5	C	26	50	20120601	23	3106	61.96	-0.0180983909934019	-0.00753411668752548
5	C	26	50	20120601	23	3108	62	-0.0184425469348732	-0.00680789681004346
5	C	26	50	20120601	23	3110	62.04	-0.0183007932384487	-0.00681819935584535
5	C	26	50	20120601	23	3112	62.08	-0.0184073259461023	-0.00721929860640561
5	C	26	50	20120601	23	3114	62.12	-0.0186059946673444	-0.00719817025578376
5	C	26	50	20120601	23	3116	62.16	-0.0190587551393382	-0.00661991247226502
5	C	26	50	20120601	23	3118	62.2	-0.0189982975095467	-0.00729190433069785
5	C	26	50	20120601	23	3120	62.24	-0.0191936711131886	-0.00767331772846987
5	C	26	50	20120601	23	3122	62.28	-0.0193596856432756	-0.0076820999946922
5	C	26	50	20120601	23	3124	62.32	-0.0195543662822718	-0.00838384690647736
5	C	26	50	20120601	23	3126	62.36	-0.0197573412838114	-0.00802124962015271
5	C	26	50	20120601	23	3128	62.4	-0.0196121156930913	-0.00769335006358088
5	C	26	50	20120601	23	3130	62.44	-0.0193684113409554	-0.00843917094103739
5	C	26	50	20120601	23	3132	62.48	-0.0195876285852588	-0.00756172213626301
5	C	26	50	20120601	23	3134	62.52	-0.0193872628077418	-0.00847390402612928
5	C	26	50	20120601	23	3136	62.56	-0.0193635605884365	-0.00828325389578576
5	C	26	50	20120601	23	3138	62.6	-0.0194430888881165	-0.007793773368645
5	C	26	50	20120601	23	3140	62.64	-0.0195212241874376	-0.0079466357126019
5	C	26	50	20120601	23	3142	62.68	-0.0195525207335729	-0.00742254230852206
5	C	26	50	20120601	23	3144	62.72	-0.0195848001581341	-0.0079180898118454
5	C	26	50	20120601	23	3146	62.76	-0.0189987783421579	-0.00792736705281457
5	C	26	50	20120601	23	3148	62.8	-0.0191082667561569	-0.00690873730810848
5	C	26	50	20120601	23	3150	62.84	-0.0185433096511923	-0.0077522379163181
5	C	26	50	20120601	23	3152	62.88	-0.0174857112517750	-0.00758659815282515
5	C	26	50	20120601	23	3154	62.92	-0.0170110446117001	-0.00753495107352728
5	C	26	50	20120601	23	3156	62.96	-0.0158116359473158	-0.00768702145788926
5	C	26	50	20120601	23	3158	63	-0.0150055483588988	-0.00854071147481578
5	C	26	50	20120601	23	3160	63.04	-0.0137254312336167	-0.00933894947085487
5	C	26	50	20120601	23	3162	63.08	-0.0124404831548055	-0.0099740664177556
5	C	26	50	20120601	23	3164	63.12	-0.0109900162277610	-0.0105323342925702
5	C	26	50	20120601	23	3166	63.16	-0.0093199643608868	-0.0118328521555963
5	C	26	50	20120601	23	3168	63.2	-0.0086105524115936	-0.0117091508952955
5	C	26	50	20120601	23	3170	63.24	-0.0081684268255889	-0.0121983697929273
5	C	26	50	20120601	23	3172	63.28	-0.0073020230287366	-0.0130497829260184
5	C	26	50	20120601	23	3174	63.32	-0.0076433010456085	-0.0130289657023802
5	C	26	50	20120601	23	3176	63.36	-0.0078304509973851	-0.0134451192563119
5	C	26	50	20120601	23	3178	63.4	-0.0081529199738774	-0.013581025179656
5	C	26	50	20120601	23	3180	63.44	-0.008683865242667	-0.0139281368274727
5	C	26	50	20120601	23	3182	63.48	-0.0087351587685743	-0.0143982638420123
5	C	26	50	20120601	23	3184	63.52	-0.0091179227402984	-0.0159794041022201
5	C	26	50	20120601	23	3186	63.56	-0.0097359552802588	-0.0155284184682472
5	C	26	50	20120601	23	3188	63.6	-0.0102145392919015	-0.0165607519423727
5	C	26	50	20120601	23	3190	63.64	-0.0104039095589711	-0.0162639014445627
5	C	26	50	20120601	23	3192	63.68	-0.0109856533789211	-0.0174149793604529
5	C	26	50	20120601	23	3194	63.72	-0.0111957701589506	-0.0192452191975371
5	C	26	50	20120601	23	3196	63.76	-0.0112133912599378	-0.0199089944751725
5	C	26	50	20120601	23	3198	63.8	-0.010958443909981	-0.0202630216273092
5	C	26	50	20120601	23	3200	63.84	-0.0104712544088113	-0.0211201693963957
5	C	26	50	20120601	23	3202	63.88	-0.0100522229302801	-0.0218388727287937
5	C	26	50	20120601	23	3204	63.92	-0.0098275609637615	-0.0225245400323747
5	C	26	50	20120601	23	3206	63.96	-0.0098124430207798	-0.0222953101560496
5	C	26	50	20120601	23	3208	64	-0.0096258163280212	-0.0234179623793361
5	C	26	50	20120601	23	3210	64.04	-0.0098567432606211	-0.0232471112388658
5	C	26	50	20120601	23	3212	64.08	-0.0102283561584059	-0.0238291591147317
5	C	26	50	20120601	23	3214	64.12	-0.0106840327387652	-0.0243730826213831
5	C	26	50	20120601	23	3216	64.16	-0.0112544621431095	-0.0251368350197037
5	C	26	50	20120601	23	3218	64.2	-0.0119797889447269	-0.0263729757600503
5	C	26	50	20120601	23	3220	64.24	-0.0129431724366188	-0.0288013430812046
5	C	26	50	20120601	23	3222	64.28	-0.0133845909158424	-0.0299662732189382
5	C	26	50	20120601	23	3224	64.32	-0.0134450626877694	-0.0299896925955311
5	C	26	50	20120601	23	3226	64.36	-0.0131758176386970	-0.029972743245986
5	C	26	50	20120601	23	3228	64.4	-0.0128194711763181	-0.0293102195473533
5	C	26	50	20120601	23	3230	64.44	-0.0124198497789305	-0.0293836525865795
5	C	26	50	20120601	23	3232	64.48	-0.0122818649616498	-0.0289037109299169
5	C	26	50	20120601	23	3234	64.52	-0.0117919460283047	-0.0296312884524188
5	C	26	50	20120601	23	3236	64.56	-0.0110557347320045	-0.0311554146928596
5	C	26	50	20120601	23	3238	64.6	-0.0103358010338072	-0.0323035156892009
5	C	26	50	20120601	23	3240	64.64	-0.0100218385518926	-0.0333650173180504
5	C	26	50	20120601	23	3242	64.68	-0.0092932569377614	-0.0352192139328812
5	C	26	50	20120601	23	3244	64.72	-0.0090137446982261	-0.0361379648447447
5	C	26	50	20120601	23	3246	64.76	-0.0084220943122717	-0.0368649271843469
5	C	26	50	20120601	23	3248	64.8	-0.0078331309320858	-0.0382811772142498
5	C	26	50	20120601	23	3250	64.84	-0.0076345046372505	-0.0379221791014414
5	C	26	50	20120601	23	3252	64.88	-0.0075599826535813	-0.0383559254720891
5	C	26	50	20120601	23	3254	64.92	-0.0069418440476036	-0.0399282622528711
5	C	26	50	20120601	23	3256	64.96	-0.0064541595716871	-0.0404558416933822
5	C	26	50	20120601	23	3258	65	-0.0060185181548659	-0.0406390601314554
5	C	26	50	20120601	23	3260	65.04	-0.005890496472132	-0.0407555559736559
5	C	26	50	20120601	23	3262	65.08	-0.005253916521301	-0.0399228246017238
5	C	26	50	20120601	23	3264	65.12	-0.0050204157200176	-0.0393940360086168
5	C	26	50	20120601	23	3266	65.16	-0.0037346976019217	-0.0400134049803938
5	C	26	50	20120601	23	3268	65.2	-0.0031380408999565	-0.0394277791442151
5	C	26	50	20120601	23	3270	65.24	-0.0026855137732006	-0.0399512007968528
5	C	26	50	20120601	23	3272	65.28	-0.0010122233572685	-0.0393739258917599
5	C	26	50	20120601	23	3274	65.32	0.000236173664916298	-0.039357308882402
5	C	26	50	20120601	23	3276	65.36	0.0008460744768932	-0.0395731673694948
5	C	26	50	20120601	23	3278	65.4	0.0018080182993786	-0.038587181916449
5	C	26	50	20120601	23	3280	65.44	0.0022743219168418	-0.038231186956851
5	C	26	50	20120601	23	3282	65.48	0.0027605114276015	-0.0386305779788492
5	C	26	50	20120601	23	3284	65.52	0.0030554133512546	-0.0386255898354827
5	C	26	50	20120601	23	3286	65.56	0.0035537984740908	-0.0381338515163896
5	C	26	50	20120601	23	3288	65.6	0.0042538271163977	-0.0377023820295774
5	C	26	50	20120601	23	3290	65.64	0.0045927080412813	-0.037483426414783
5	C	26	50	20120601	23	3292	65.68	0.0046120686249502	-0.0370762884723114
5	C	26	50	20120601	23	3294	65.72	0.0063466651988111	-0.0375769978551374
5	C	26	50	20120601	23	3296	65.76	0.0067777104215546	-0.0375297701932219
5	C	26	50	20120601	23	3298	65.8	0.0079187969186266	-0.036697972202241
5	C	26	50	20120601	23	3300	65.84	0.0090705890123657	-0.0361347757931615
5	C	26	50	20120601	23	3302	65.88	0.0106445592098123	-0.0359276430037485
5	C	26	50	20120601	23	3304	65.92	0.0115492528388658	-0.0354250102904777
5	C	26	50	20120601	23	3306	65.96	0.0130332436984064	-0.0365567488359024
5	C	26	50	20120601	23	3308	66	0.0138461619383297	-0.0362253703139671
5	C	26	50	20120601	23	3310	66.04	0.0146970164570637	-0.0356809758741994
5	C	26	50	20120601	23	3312	66.08	0.0159455549006048	-0.0368139730696946
5	C	26	50	20120601	23	3314	66.12	0.0168263978179288	-0.0369752641264833
5	C	26	50	20120601	23	3316	66.16	0.0181505259763788	-0.0378243579493321
5	C	26	50	20120601	23	3318	66.2	0.019156597504651	-0.0384864927392351
5	C	26	50	20120601	23	3320	66.24	0.0202849985060685	-0.0381914877901241
5	C	26	50	20120601	23	3322	66.28	0.0213934590962565	-0.0381053621841756
5	C	26	50	20120601	23	3324	66.32	0.0220794940953637	-0.0387691940303535
5	C	26	50	20120601	23	3326	66.36	0.0234643627263176	-0.0395974282031573
5	C	26	50	20120601	23	3328	66.4	0.0243085775123762	-0.0401684169289655
5	C	26	50	20120601	23	3330	66.44	0.0248008652534382	-0.0410336327864253
5	C	26	50	20120601	23	3332	66.48	0.0248625956754358	-0.0410577451276638
5	C	26	50	20120601	23	3334	66.52	0.0253372057469682	-0.0417337392104781
5	C	26	50	20120601	23	3336	66.56	0.0256002494695696	-0.0418308956822132
5	C	26	50	20120601	23	3338	66.6	0.0261935827696633	-0.0421790043505913
5	C	26	50	20120601	23	3340	66.64	0.0267982297782559	-0.0435463367333717
5	C	26	50	20120601	23	3342	66.68	0.0272776481759004	-0.0448004613204842
5	C	26	50	20120601	23	3344	66.72	0.0274418383704919	-0.0449735610605187
5	C	26	50	20120601	23	3346	66.76	0.0278929017862108	-0.0459334585159794
5	C	26	50	20120601	23	3348	66.8	0.028633171875435	-0.047025584939522
5	C	26	50	20120601	23	3350	66.84	0.029210029587527	-0.0480453743393493
5	C	26	50	20120601	23	3352	66.88	0.0296317480718266	-0.0495655124975441
5	C	26	50	20120601	23	3354	66.92	0.0302388699541534	-0.0513327137650855
5	C	26	50	20120601	23	3356	66.96	0.0309232786076638	-0.0520557304488488
5	C	26	50	20120601	23	3358	67	0.0313298650068461	-0.052537411588193
5	C	26	50	20120601	23	3360	67.04	0.0317942785985938	-0.0538438762192489
5	C	26	50	20120601	23	3362	67.08	0.0320684026844564	-0.0547640554868104
5	C	26	50	20120601	23	3364	67.12	0.0324079482897144	-0.0557947414021357
5	C	26	50	20120601	23	3366	67.16	0.0324835733599623	-0.0576599830248887
5	C	26	50	20120601	23	3368	67.2	0.0324309221890351	-0.0569424534897474
5	C	26	50	20120601	23	3370	67.24	0.0323733495549109	-0.0588805058977592
5	C	26	50	20120601	23	3372	67.28	0.0326013349233011	-0.0601784569631696
5	C	26	50	20120601	23	3374	67.32	0.0326369731050729	-0.0609380310675201
5	C	26	50	20120601	23	3376	67.36	0.0323743465754724	-0.0608756713204873
5	C	26	50	20120601	23	3378	67.4	0.0326096010015731	-0.0625114214374061
5	C	26	50	20120601	23	3380	67.44	0.0327149881962412	-0.0646795239656091
5	C	26	50	20120601	23	3382	67.48	0.0326618420505672	-0.0649726621528178
5	C	26	50	20120601	23	3384	67.52	0.0331133650856939	-0.0665546367990274
5	C	26	50	20120601	23	3386	67.56	0.0325996802934331	-0.0650803615866603
5	C	26	50	20120601	23	3388	67.6	0.0327122799772692	-0.0665587521604939
5	C	26	50	20120601	23	3390	67.64	0.0328353589836026	-0.0679647208577984
5	C	26	50	20120601	23	3392	67.68	0.0326149615780813	-0.068943419575464
5	C	26	50	20120601	23	3394	67.72	0.0328219593100991	-0.0702550043667225
5	C	26	50	20120601	23	3396	67.76	0.0324331283621924	-0.0717248601617072
5	C	26	50	20120601	23	3398	67.8	0.0324896049808058	-0.0742319284676075
5	C	26	50	20120601	23	3400	67.84	0.0318519360855318	-0.0750780524419753
5	C	26	50	20120601	23	3402	67.88	0.0317738502836853	-0.0759902414029094
5	C	26	50	20120601	23	3404	67.92	0.0315264548341516	-0.0765366015995288
5	C	26	50	20120601	23	3406	67.96	0.0313483275649029	-0.0773803991925866
5	C	26	50	20120601	23	3408	68	0.0311088375691828	-0.078314975154213
5	C	26	50	20120601	23	3410	68.04	0.0306325375124434	-0.0799324041344313
5	C	26	50	20120601	23	3412	68.08	0.0301998376598319	-0.0802456029410223
5	C	26	50	20120601	23	3414	68.12	0.0300024134465246	-0.0809948532863675
5	C	26	50	20120601	23	3416	68.16	0.0296035345112573	-0.0815781456701683
5	C	26	50	20120601	23	3418	68.2	0.0293122065174084	-0.0838807681924242
5	C	26	50	20120601	23	3420	68.24	0.0293323590606722	-0.083429563355349
5	C	26	50	20120601	23	3422	68.28	0.0292407887325086	-0.0850655963149804
5	C	26	50	20120601	23	3424	68.32	0.0295059537754535	-0.0858831531753883
5	C	26	50	20120601	23	3426	68.36	0.0292728206696963	-0.0860187055453417
5	C	26	50	20120601	23	3428	68.4	0.0296597495003616	-0.0888550522660372
5	C	26	50	20120601	23	3430	68.44	0.0294194746161144	-0.0889971807290557
5	C	26	50	20120601	23	3432	68.48	0.0296709924981825	-0.0905518964088505
5	C	26	50	20120601	23	3434	68.52	0.0294582947784016	-0.0921863030228851
5	C	26	50	20120601	23	3436	68.56	0.0295712904420352	-0.093994940747804
5	C	26	50	20120601	23	3438	68.6	0.0295255406332924	-0.0945284528142093
5	C	26	50	20120601	23	3440	68.64	0.02938468496248	-0.0957480705904
5	C	26	50	20120601	23	3442	68.68	0.0294664972170633	-0.0970640670208662
5	C	26	50	20120601	23	3444	68.72	0.0296556482810307	-0.0992024286378524
5	C	26	50	20120601	23	3446	68.76	0.0295835941000278	-0.098615742141502
5	C	26	50	20120601	23	3448	68.8	0.0294902560049112	-0.0998169751413817
5	C	26	50	20120601	23	3450	68.84	0.0292578300059352	-0.101766680669147
5	C	26	50	20120601	23	3452	68.88	0.0292578300059352	-0.101766680669147
5	C	26	50	20120601	23	3454	68.92	0.0293223888550575	-0.102745811429056
5	C	26	50	20120601	23	3456	68.96	0.0288646079249173	-0.104370177126798
5	C	26	50	20120601	23	3458	69	0.0289313588050613	-0.106896952498690
5	C	26	50	20120601	23	3460	69.04	0.0294305054819009	-0.108620242435120
5	C	26	50	20120601	23	3462	69.08	0.0292618605145879	-0.109593574919423
5	C	26	50	20120601	23	3464	69.12	0.0289820583612724	-0.109558007448329
5	C	26	50	20120601	23	3466	69.16	0.0291668960738746	-0.111706622113643
5	C	26	50	20120601	23	3468	69.2	0.0291919983646067	-0.113396960874069
5	C	26	50	20120601	23	3470	69.24	0.0292749419900399	-0.113520492428743
5	C	26	50	20120601	23	3472	69.28	0.0294882761059239	-0.115046640994578
5	C	26	50	20120601	23	3474	69.32	0.0295790686166282	-0.116843823589641
5	C	26	50	20120601	23	3476	69.36	0.0296422132521882	-0.117878108678483
5	C	26	50	20120601	23	3478	69.4	0.0297263589591494	-0.119260502435703
5	C	26	50	20120601	23	3480	69.44	0.0301499159210801	-0.120747547996538
5	C	26	50	20120601	23	3482	69.48	0.0309152175903583	-0.123561620853626
5	C	26	50	20120601	23	3484	69.52	0.0309768065909997	-0.123621654219349
5	C	26	50	20120601	23	3486	69.56	0.0319886056841995	-0.125069172511116
5	C	26	50	20120601	23	3488	69.6	0.0321142585592163	-0.124985946042970
5	C	26	50	20120601	23	3490	69.64	0.0326926719062269	-0.126882406430112
5	C	26	50	20120601	23	3492	69.68	0.0330363965125617	-0.126996887017986
5	C	26	50	20120601	23	3494	69.72	0.0335516652240124	-0.127600261234373
5	C	26	50	20120601	23	3496	69.76	0.0337819699026448	-0.129485620045051
5	C	26	50	20120601	23	3498	69.8	0.0341559586792144	-0.130627668207345
5	C	26	50	20120601	23	3500	69.84	0.0347330992340188	-0.131524138184533
5	C	26	50	20120601	23	3502	69.88	0.0348562772353015	-0.133113572807284
5	C	26	50	20120601	23	3504	69.92	0.0345459987797169	-0.133375768001748
5	C	26	50	20120601	23	3506	69.96	0.034765979699344	-0.133925119260052
5	C	26	50	20120601	23	3508	70	0.0342152142274778	-0.134886006665007
5	C	26	50	20120601	23	3510	70.04	0.0339944554903914	-0.135208588778584
5	C	26	50	20120601	23	3512	70.08	0.0334924096757489	-0.13619570984512
5	C	26	50	20120601	23	3514	70.12	0.0329914245212783	-0.135886350628351
5	C	26	50	20120601	23	3516	70.16	0.0328683172306737	-0.138130778262516
5	C	26	50	20120601	23	3518	70.2	0.0323099150055706	-0.139457098451987
5	C	26	50	20120601	23	3520	70.24	0.0320052226935574	-0.13946339170234
5	C	26	50	20120601	23	3522	70.28	0.0313563108004625	-0.140945275383672
5	C	26	50	20120601	23	3524	70.32	0.0313503003928224	-0.140303575979746
5	C	26	50	20120601	23	3526	70.36	0.0304944890555523	-0.141430916320991
5	C	26	50	20120601	23	3528	70.4	0.0298834073752509	-0.141481969430593
5	C	26	50	20120601	23	3530	70.44	0.0291410159656832	-0.142439321301641
5	C	26	50	20120601	23	3532	70.48	0.0286436370557965	-0.14502973628384
5	C	26	50	20120601	23	3534	70.52	0.0277644204840692	-0.14473656981236
5	C	26	50	20120601	23	3536	70.56	0.0275529248458163	-0.145085244166163
5	C	26	50	20120601	23	3538	70.6	0.0272497881687216	-0.146811079687005
5	C	26	50	20120601	23	3540	70.64	0.0272635767509547	-0.147808453801869
5	C	26	50	20120601	23	3542	70.68	0.0266419591796137	-0.148980200448973
5	C	26	50	20120601	23	3544	70.72	0.0261745615972493	-0.149533865058642
5	C	26	50	20120601	23	3546	70.76	0.0258385444548295	-0.15056567527375
5	C	26	50	20120601	23	3548	70.8	0.0259220537656876	-0.152552574618206
5	C	26	50	20120601	23	3550	70.84	0.0257136693972719	-0.151390586044682
5	C	26	50	20120601	23	3552	70.88	0.02633465057251	-0.152992748589494
5	C	26	50	20120601	23	3554	70.92	0.0268451816685267	-0.154630407894722
5	C	26	50	20120601	23	3556	70.96	0.0271682587568508	-0.154345514572582
5	C	26	50	20120601	23	3558	71	0.0272252515634144	-0.155353424578486
5	C	26	50	20120601	23	3560	71.04	0.0274521621294972	-0.157232278006776
5	C	26	50	20120601	23	3562	71.08	0.02808311351035	-0.157800579726816
5	C	26	50	20120601	23	3564	71.12	0.0282343636508458	-0.159279917823736
5	C	26	50	20120601	23	3566	71.16	0.0283021751911615	-0.159651926701319
5	C	26	50	20120601	23	3568	71.2	0.0288544255872682	-0.160996136692354
5	C	26	50	20120601	23	3570	71.24	0.0286698000067004	-0.163056009456629
5	C	26	50	20120601	23	3572	71.28	0.029286326409217	-0.164611715085917
5	C	26	50	20120601	23	3574	71.32	0.029745804395632	-0.165683830387552
5	C	26	50	20120601	23	3576	71.36	0.0301298340884944	-0.166115801920179
5	C	26	50	20120601	23	3578	71.4	0.0306662452927025	-0.167267961709445
5	C	26	50	20120601	23	3580	71.44	0.0305107525115196	-0.167772765240534
5	C	26	50	20120601	23	3582	71.48	0.0311025301766946	-0.170104167008784
5	C	26	50	20120601	23	3584	71.52	0.031397181572415	-0.170959271239273
5	C	26	50	20120601	23	3586	71.56	0.0316870246420234	-0.173660489854083
5	C	26	50	20120601	23	3588	71.6	0.0321089552583574	-0.174716412410429
5	C	26	50	20120601	23	3590	71.64	0.0322038489883927	-0.17630584703318
5	C	26	50	20120601	23	3592	71.68	0.0323747566974055	-0.17549288636685
5	C	26	50	20120601	23	3594	71.72	0.0330561247917568	-0.178409277575176
5	C	26	50	20120601	23	3596	71.76	0.0334165371181276	-0.178176144469419
5	C	26	50	20120601	23	3598	71.8	0.0337422305015421	-0.180360680159217
5	C	26	50	20120601	23	3600	71.84	0.0334182341744024	-0.181835846326128
5	C	26	50	20120601	23	3602	71.88	0.0336816314503944	-0.182971106263323
5	C	26	50	20120601	23	3604	71.92	0.0338086985389737	-0.183479021064249
5	C	26	50	20120601	23	3606	71.96	0.0338793385064142	-0.185317569406012
5	C	26	50	20120601	23	3608	72	0.0336025769122578	-0.186008695573944
5	C	26	50	20120601	23	3610	72.04	0.0336459932686226	-0.187107963775977
5	C	26	50	20120601	23	3612	72.08	0.0336833992173474	-0.188575281057617
5	C	26	50	20120601	23	3614	72.12	0.0333412302459312	-0.189323329321434
5	C	26	50	20120601	23	3616	72.16	0.0327097838903317	-0.189703045662931
5	C	26	50	20120601	23	3618	72.2	0.0324500635696018	-0.191566484163392
5	C	26	50	20120601	23	3620	72.24	0.0319557959295524	-0.193013931744481
5	C	26	50	20120601	23	3622	72.28	0.0319456843025815	-0.19354730238953
5	C	26	50	20120601	23	3624	72.32	0.0312951460638898	-0.193991365448115
5	C	26	50	20120601	23	3626	72.36	0.0309951913673105	-0.194753767979591
5	C	26	50	20120601	23	3628	72.4	0.0311030958621196	-0.194768900064708
5	C	26	50	20120601	23	3630	72.44	0.0303669269922263	-0.197086159697335
5	C	26	50	20120601	23	3632	72.48	0.0302117877644339	-0.197456259386608
5	C	26	50	20120601	23	3634	72.52	0.0297329350522144	-0.19784177400371
5	C	26	50	20120601	23	3636	72.56	0.0293168027114861	-0.200355185057438
5	C	26	50	20120601	23	3638	72.6	0.0286577084807421	-0.200284545089997
5	C	26	50	20120601	23	3640	72.64	0.0283156102200041	-0.201322436423423
5	C	26	50	20120601	23	3642	72.68	0.028214847503685	-0.201424613353305
5	C	26	50	20120601	23	3644	72.72	0.0282077764358731	-0.20337057121513
5	C	26	50	20120601	23	3646	72.76	0.027937732356138	-0.203729710749295
5	C	26	50	20120601	23	3648	72.8	0.0275242870211782	-0.204445797786602
5	C	26	50	20120601	23	3650	72.84	0.0278442528396651	-0.205678638459601
5	C	26	50	20120601	23	3652	72.88	0.0274899923422907	-0.207145885030563
5	C	26	50	20120601	23	3654	72.92	0.027809604607387	-0.207349531783545
5	C	26	50	20120601	23	3656	72.96	0.0276512126884012	-0.209897944622941
5	C	26	50	20120601	23	3658	73	0.0282861945779067	-0.210306652342467
5	C	26	50	20120601	23	3660	73.04	0.0284304443612688	-0.211436608978803
5	C	26	50	20120601	23	3662	73.08	0.029291700420754	-0.212454842743712
5	C	26	50	20120601	23	3664	73.12	0.0294642344753635	-0.213314684589634
5	C	26	50	20120601	23	3666	73.16	0.0296615172673146	-0.214995477408515
5	C	26	50	20120601	23	3668	73.2	0.0300108280172207	-0.214291199054453
5	C	26	50	20120601	23	3670	73.24	0.0298128381184885	-0.216634550927305
5	C	26	50	20120601	23	3672	73.28	0.0302455874685746	-0.216565254462749
5	C	26	50	20120601	23	3674	73.32	0.02992102545601	-0.217741173039862
5	C	26	50	20120601	23	3676	73.36	0.0297640477505866	-0.219834209112174
5	C	26	50	20120601	23	3678	73.4	0.0298354655354864	-0.219795318239209
5	C	26	50	20120601	23	3680	73.44	0.0299804224256297	-0.219716829386497
5	C	26	50	20120601	23	3682	73.48	0.0298298086812369	-0.222388985912601
5	C	26	50	20120601	23	3684	73.52	0.0297067721013105	-0.223223371914402
5	C	26	50	20120601	23	3686	73.56	0.0295703004925415	-0.223297618126426
5	C	26	50	20120601	23	3688	73.6	0.0292662445766313	-0.225185593232194
5	C	26	50	20120601	23	3690	73.64	0.0296848517910937	-0.226430101167083
5	C	26	50	20120601	23	3692	73.68	0.0293320055072816	-0.228003413755223
5	C	26	50	20120601	23	3694	73.72	0.0292393745189462	-0.229385807512442
5	C	26	50	20120601	23	3696	73.76	0.0296664670147829	-0.230938614003928
5	C	26	50	20120601	23	3698	73.8	0.0297138431691224	-0.231811890878693
5	C	26	50	20120601	23	3700	73.84	0.0298814274762636	-0.230510107294529
5	C	26	50	20120601	23	3702	73.88	0.0303353900297853	-0.231888965517843
5	C	26	50	20120601	23	3704	73.92	0.0305058027640513	-0.232502027097131
5	C	26	50	20120601	23	3706	73.96	0.0305326728217364	-0.232506269737819
5	C	26	50	20120601	23	3708	74	0.0312652354470456	-0.234952859200724
5	C	26	50	20120601	23	3710	74.04	0.0315028233255243	-0.236280805735792
5	C	26	50	20120601	23	3712	74.08	0.0325500484684616	-0.237584003533519
5	C	26	50	20120601	23	3714	74.12	0.0327303606976642	-0.237559254796178
5	C	26	50	20120601	23	3716	74.16	0.0332168501631205	-0.238232420451867
5	C	26	50	20120601	23	3718	74.2	0.0339055721679962	-0.23984320969941
5	C	26	50	20120601	23	3720	74.24	0.0346381347933055	-0.241618047720188
5	C	26	50	20120601	23	3722	74.28	0.0347774348291992	-0.241540973081039
5	C	26	50	20120601	23	3724	74.32	0.0356931381108358	-0.243110043028492
5	C	26	50	20120601	23	3726	74.36	0.0359611315809055	-0.243351166440877
5	C	26	50	20120601	23	3728	74.4	0.0364794408515153	-0.243933115321793
5	C	26	50	20120601	23	3730	74.44	0.0375789918962603	-0.24498599731898
5	C	26	50	20120601	23	3732	74.48	0.0374955532960803	-0.246005645297451
5	C	26	50	20120601	23	3734	74.52	0.0384119636844981	-0.245939177260019
5	C	26	50	20120601	23	3736	74.56	0.038691977969848	-0.246035343782261
5	C	26	50	20120601	23	3738	74.6	0.0389338084890138	-0.245406018747005
5	C	26	50	20120601	23	3740	74.64	0.0388425917142407	-0.245464708609843
5	C	26	50	20120601	23	3742	74.68	0.0387393541241874	-0.245647142159389
5	C	26	50	20120601	23	3744	74.72	0.038635409427353	-0.245828868602154
5	C	26	50	20120601	23	3746	74.76	0.0385314647305186	-0.246010595044919
5	C	26	50	20120601	23	3748	74.8	0.0387768307835903	-0.246909327763807
5	C	26	50	20120601	23	3750	74.84	0.0383525667148784	-0.246941854675742
5	C	26	50	20120601	23	3752	74.88	0.0380824519244651	-0.246485063695095
5	C	26	50	20120601	23	3754	74.92	0.0378413285120805	-0.24784058739463
5	C	26	50	20120601	23	3756	74.96	0.0376101045946325	-0.247954431586401
5	C	26	50	20120601	23	3758	75	0.0378102158137083	-0.247686438116331
5	C	26	50	20120601	23	3760	75.04	0.0371766481377652	-0.246656890642924
5	C	26	50	20120601	23	3762	75.08	0.037050783130714	-0.246816696775472
5	C	26	50	20120601	23	3764	75.12	0.0370083567238428	-0.247354097929174
5	C	26	50	20120601	23	3766	75.16	0.0369206754829757	-0.247153279603317
5	C	26	50	20120601	23	3768	75.2	0.037062096839213	-0.247021757742016
5	C	26	50	20120601	23	3770	75.24	0.037312412639753	-0.248578806874189
5	C	26	50	20120601	23	3772	75.28	0.0377805173288985	-0.248380816975457
5	C	26	50	20120601	23	3774	75.32	0.0377345553881214	-0.248067568671391
5	C	26	50	20120601	23	3776	75.36	0.0377204132524976	-0.247842708714974
5	C	26	50	20120601	23	3778	75.4	0.0379792143344119	-0.248179291542818
5	C	26	50	20120601	23	3780	75.44	0.0377734462610866	-0.24803150622555
5	C	26	50	20120601	23	3782	75.48	0.0381439702144284	-0.247925440208372
5	C	26	50	20120601	23	3784	75.52	0.0380760879634345	-0.24759027159409
5	C	26	50	20120601	23	3786	75.56	0.038062652934592	-0.247192170476282
5	C	26	50	20120601	23	3788	75.6	0.0379799214411931	-0.247283387251055
5	C	26	50	20120601	23	3790	75.64	0.0380676026820602	-0.247946653411808
5	C	26	50	20120601	23	3792	75.68	0.0379572940241951	-0.247832102113256
5	C	26	50	20120601	23	3794	75.72	0.0380421468379375	-0.247523803556658
5	C	26	50	20120601	23	3796	75.76	0.0375111096452664	-0.246978624228364
5	C	26	50	20120601	23	3798	75.8	0.0375033314706734	-0.246514055073124
5	C	26	50	20120601	23	3800	75.84	0.0378646630358597	-0.246137167158752
5	C	26	50	20120601	23	3802	75.88	0.0378229437357697	-0.247914126499873
5	C	26	50	20120601	23	3804	75.92	0.0376702086710334	-0.247891499082876
5	C	26	50	20120601	23	3806	75.96	0.0376207111963503	-0.247457335519227
5	C	26	50	20120601	23	3808	76	0.0374594908502398	-0.24700054453858
5	C	26	50	20120601	23	3810	76.04	0.0379077965495121	-0.247392281695358
5	C	26	50	20120601	23	3812	76.08	0.037649702574379	-0.247028121703047
5	C	26	50	20120601	23	3814	76.12	0.0374481771417408	-0.24753087462447
5	C	26	50	20120601	23	3816	76.16	0.0377911239306163	-0.248426778916234
5	C	26	50	20120601	23	3818	76.2	0.037331504522845	-0.246977210014801
5	C	26	50	20120601	23	3820	76.24	0.0372169532242928	-0.247129945079538
5	C	26	50	20120601	23	3822	76.28	0.0369765369186894	-0.246923469899431
5	C	26	50	20120601	23	3824	76.32	0.0367255140113682	-0.248278993598966
5	C	26	50	20120601	23	3826	76.36	0.0371610917885791	-0.247526631983783
5	C	26	50	20120601	23	3828	76.4	0.0372197816514176	-0.246732551068511
5	C	26	50	20120601	23	3830	76.44	0.0367255140113682	-0.247761391435137
5	C	26	50	20120601	23	3832	76.48	0.0366194479941902	-0.247199948650875
5	C	26	50	20120601	23	3834	76.52	0.0357405142651753	-0.247088932886229
5	C	26	50	20120601	23	3836	76.56	0.03619023417801	-0.248699722133772
5	C	26	50	20120601	23	3838	76.6	0.035568687317347	-0.2483115205109
5	C	26	50	20120601	23	3840	76.64	0.0349747176211503	-0.24669648862267
5	C	26	50	20120601	23	3842	76.68	0.0345539890863443	-0.246906499336683
5	C	26	50	20120601	23	3844	76.72	0.0346904606951133	-0.246531025635873
5	C	26	50	20120601	23	3846	76.76	0.0347378368494528	-0.248104338224013
5	C	26	50	20120601	23	3848	76.8	0.0349174419718742	-0.24805484074933
5	C	26	50	20120601	23	3850	76.84	0.0344726718065078	-0.24837091748052
5	C	26	50	20120601	23	3852	76.88	0.0341664945702541	-0.246683053593828
5	C	26	50	20120601	23	3854	76.92	0.0339663833511782	-0.246873265317967
5	C	26	50	20120601	23	3856	76.96	0.0346063149881521	-0.248066154457829
