# Supplementary material for: How Do Ants Make Sense of Gravity? A Boltzmann Walker Analysis of Lasius niger Trajectories on Various Inclines
Source: PLoS One. 2013 Oct 29;8(10):e76531. doi: 10.1371/journal.pone.0076531 (PMC3812222; doi:10.1371/journal.pone.0076531)
Supplement: Dataset S5 — Trajectories for . (ZIP) [file pone.0076531.s009.zip › Incline5/5-D-26-50-20120618-01.txt]

Pente	Colonie	Temperature	Humidite	Date	Indiv	Frame	Time	X	Y
5	D	26	50	20120618	1	70	0	0	0
5	D	26	50	20120618	1	72	0.04	-0.000201016315755710	-4.14505995131598e-05
5	D	26	50	20120618	1	74	0.08	-0.00012193349334781	2.97267690810800e-05
5	D	26	50	20120618	1	76	0.12	-0.000202218397283729	0.00050081544884318
5	D	26	50	20120618	1	78	0.16	0.000102852216857489	0.00055407119606824
5	D	26	50	20120618	1	80	0.2	1.08335829945589e-05	0.00117849315290352
5	D	26	50	20120618	1	82	0.24	1.68743962262307e-05	0.00078825718382263
5	D	26	50	20120618	1	84	0.28	-4.73959533293707e-05	0.00128524577076604
5	D	26	50	20120618	1	86	0.32	-6.06004653612505e-05	0.00232273122489925
5	D	26	50	20120618	1	88	0.36	-0.00046840994714294	0.00235993232478951
5	D	26	50	20120618	1	90	0.4	-0.000420024751426681	0.00247965045259186
5	D	26	50	20120618	1	92	0.44	-0.00051463798634396	0.00246475643618556
5	D	26	50	20120618	1	94	0.48	-0.00050483810861068	0.0023780503804225
5	D	26	50	20120618	1	96	0.52	-0.00094204795898325	0.00235664760165886
5	D	26	50	20120618	1	98	0.56	-0.000966655982075319	0.00263012751324379
5	D	26	50	20120618	1	100	0.6	-0.00147317990396302	0.00396882702113363
5	D	26	50	20120618	1	102	0.64	-0.00201185172855059	0.00380579860298361
5	D	26	50	20120618	1	104	0.68	-0.00194362370234068	0.00360822519014549
5	D	26	50	20120618	1	106	0.72	-0.00232391866931691	0.00431728478812964
5	D	26	50	20120618	1	108	0.76	-0.00249325638914343	0.00474112480490489
5	D	26	50	20120618	1	110	0.8	-0.00300944009676892	0.00541897575012663
5	D	26	50	20120618	1	112	0.84	-0.00317124309886715	0.00554946240709967
5	D	26	50	20120618	1	114	0.88	-0.00310467606648625	0.00591421636910694
5	D	26	50	20120618	1	116	0.92	-0.0032642660364914	0.00514485993741338
5	D	26	50	20120618	1	118	0.96	-0.00350931792202025	0.00513216334018243
5	D	26	50	20120618	1	120	1	-0.00358821548245148	0.00447349478772072
5	D	26	50	20120618	1	122	1.04	-0.00365403368875111	0.00489418018901306
5	D	26	50	20120618	1	124	1.08	-0.00397106925673678	0.00553592484777385
5	D	26	50	20120618	1	126	1.12	-0.00472915843684688	0.00497885198341947
5	D	26	50	20120618	1	128	1.16	-0.0051028855839074	0.00478846348258499
5	D	26	50	20120618	1	130	1.2	-0.00554466468758932	0.00552287165659315
5	D	26	50	20120618	1	132	1.24	-0.00602375781611446	0.00526801623051789
5	D	26	50	20120618	1	134	1.28	-0.00630025070969402	0.00479776193675759
5	D	26	50	20120618	1	136	1.32	-0.00674903794868428	0.0052384740163067
5	D	26	50	20120618	1	138	1.36	-0.00677227913436832	0.00494948513169001
5	D	26	50	20120618	1	140	1.4	-0.00681027622436216	0.00483572296430559
5	D	26	50	20120618	1	142	1.44	-0.00676972718599502	0.00483204247350952
5	D	26	50	20120618	1	144	1.48	-0.00705858525585719	0.00526563115934495
5	D	26	50	20120618	1	146	1.52	-0.00701584135804125	0.0068780969570661
5	D	26	50	20120618	1	148	1.56	-0.00701460604249451	0.00648689225169499
5	D	26	50	20120618	1	150	1.6	-0.00741509930254329	0.00828384503705483
5	D	26	50	20120618	1	152	1.64	-0.00719577316379554	0.00851529098603212
5	D	26	50	20120618	1	154	1.68	-0.00693913794995203	0.00747699872306158
5	D	26	50	20120618	1	156	1.72	-0.00649596782581017	0.00853319082851244
5	D	26	50	20120618	1	158	1.76	-0.00611183008703159	0.00765794451994009
5	D	26	50	20120618	1	160	1.8	-0.00604637038387002	0.00775956142125084
5	D	26	50	20120618	1	162	1.84	-0.00598142913140043	0.0078781423799277
5	D	26	50	20120618	1	164	1.88	-0.00575308943180221	0.00774943275300645
5	D	26	50	20120618	1	166	1.92	-0.0054124335981871	0.00679982377192265
5	D	26	50	20120618	1	168	1.96	-0.00548247676750431	0.0078417654129909
5	D	26	50	20120618	1	170	2	-0.00565217002062041	0.00761313339544934
5	D	26	50	20120618	1	172	2.04	-0.00556279702677929	0.00685704002422914
5	D	26	50	20120618	1	174	2.08	-0.00534071614143339	0.00721160867873885
5	D	26	50	20120618	1	176	2.12	-0.00514989474982747	0.00759077361836805
5	D	26	50	20120618	1	178	2.16	-0.00478768071537822	0.00689798857792766
5	D	26	50	20120618	1	180	2.2	-0.00443363871399915	0.00712577524931231
5	D	26	50	20120618	1	182	2.24	-0.00436901481105295	0.0070395591336958
5	D	26	50	20120618	1	184	2.28	-0.00339013860958516	0.00684096112313174
5	D	26	50	20120618	1	186	2.32	-0.00281870440650488	0.00648478436638027
5	D	26	50	20120618	1	188	2.36	-0.00214384169454044	0.00631770917612151
5	D	26	50	20120618	1	190	2.4	-0.00189367438642445	0.00561889675747828
5	D	26	50	20120618	1	192	2.44	-0.00115775300390455	0.00480827661459384
5	D	26	50	20120618	1	194	2.48	-0.00153849465023444	0.00559312978637184
5	D	26	50	20120618	1	196	2.52	-0.00151946428543237	0.00463397691435169
5	D	26	50	20120618	1	198	2.56	-0.00152080283856916	0.00532778089566378
5	D	26	50	20120618	1	200	2.6	-0.00155942663730316	0.00364240439849567
5	D	26	50	20120618	1	202	2.64	-0.00085132898738414	0.00236797262386635
5	D	26	50	20120618	1	204	2.68	-0.00041632573443294	0.00230773242941011
5	D	26	50	20120618	1	206	2.72	-0.000157838183665439	0.00206025679396739
5	D	26	50	20120618	1	208	2.76	0.00088382054397966	0.00189873090701671
5	D	26	50	20120618	1	210	2.8	0.00170501122613606	0.00168443441880353
5	D	26	50	20120618	1	212	2.84	0.00162482814557663	0.00103730726322435
5	D	26	50	20120618	1	214	2.88	0.00212593775084079	0.00224306291807653
5	D	26	50	20120618	1	216	2.92	0.0018242223583763	0.00191675435176237
5	D	26	50	20120618	1	218	2.96	0.0016650717138143	0.00116732510840146
5	D	26	50	20120618	1	220	3	0.00108279685667165	0.00212413887118945
5	D	26	50	20120618	1	222	3.04	0.000594463256729969	0.00164743010673047
5	D	26	50	20120618	1	224	3.08	0.000982604280550229	0.00084181932041599
5	D	26	50	20120618	1	226	3.12	0.000282632701760601	0.00142315351340763
5	D	26	50	20120618	1	228	3.16	0.000275331824244850	0.00100387808303697
5	D	26	50	20120618	1	230	3.2	0.000336024213487661	0.00016066173175339
5	D	26	50	20120618	1	232	3.24	-0.000279335462839940	-0.00016351137208158
5	D	26	50	20120618	1	234	3.28	-0.00103337292109384	-0.000442924616667451
5	D	26	50	20120618	1	236	3.32	-0.00160326563139113	-0.00080232578034113
5	D	26	50	20120618	1	238	3.36	-0.00179501177724549	-0.0007588599265016
5	D	26	50	20120618	1	240	3.4	-0.00218479024823895	-0.00173921398114206
5	D	26	50	20120618	1	242	3.44	-0.00266416621947656	-0.00130407461013548
5	D	26	50	20120618	1	244	3.48	-0.00254721782893612	-0.0017659355464031
5	D	26	50	20120618	1	246	3.52	-0.00234886023467766	-0.00248304081747563
5	D	26	50	20120618	1	248	3.56	-0.00209394824005991	-0.00389446837913084
5	D	26	50	20120618	1	250	3.6	-0.0018737410462628	-0.00384566386909334
5	D	26	50	20120618	1	252	3.64	-0.00173535317811678	-0.00476623911645234
5	D	26	50	20120618	1	254	3.68	-0.00167375710640762	-0.00562770023690404
5	D	26	50	20120618	1	256	3.72	-0.00197748068213068	-0.00504471190901924
5	D	26	50	20120618	1	258	3.76	-0.0020509702898994	-0.00501057986469134
5	D	26	50	20120618	1	260	3.8	-0.00248507021393763	-0.00426140730109194
5	D	26	50	20120618	1	262	3.84	-0.00314524631805682	-0.00456647437969934
5	D	26	50	20120618	1	264	3.88	-0.0035774653380571	-0.00458219336344504
5	D	26	50	20120618	1	266	3.92	-0.0045507483248857	-0.00453666275780444
5	D	26	50	20120618	1	268	3.96	-0.00506005612617094	-0.00481514262143914
5	D	26	50	20120618	1	270	4	-0.00554438184487685	-0.00488796047776574
5	D	26	50	20120618	1	272	4.04	-0.00457501622961603	-0.00435644952355124
5	D	26	50	20120618	1	274	4.08	-0.00468417230342779	-0.00355811889652384
5	D	26	50	20120618	1	276	4.12	-0.00486150054201375	-0.00274310762052824
5	D	26	50	20120618	1	278	4.16	-0.00529610251186663	-0.00265979629956884
5	D	26	50	20120618	1	280	4.2	-0.0047056895627793	-0.002473254459624
5	D	26	50	20120618	1	282	4.24	-0.00517491148063907	-0.00229381904283011
5	D	26	50	20120618	1	284	4.28	-0.00489396381433803	-0.00221134210787251
5	D	26	50	20120618	1	286	4.32	-0.00509756814091288	-0.00165073370961219
5	D	26	50	20120618	1	288	4.36	-0.00476894733542425	-0.000108109555775620
5	D	26	50	20120618	1	290	4.4	-0.00444422975936776	-0.000225418570774460
5	D	26	50	20120618	1	292	4.44	-0.00471330510281268	0.00051047452747419
5	D	26	50	20120618	1	294	4.48	-0.00456920381187467	0.00122747373252953
5	D	26	50	20120618	1	296	4.52	-0.00444120334234428	0.00086998882823286
5	D	26	50	20120618	1	298	4.56	-0.00448729256234202	0.00064354495262568
5	D	26	50	20120618	1	300	4.6	-0.00429963349368292	0.00170166661106105
5	D	26	50	20120618	1	302	4.64	-0.00447633240723363	0.00202278501360129
5	D	26	50	20120618	1	304	4.68	-0.00487292738759773	0.00263086149008266
5	D	26	50	20120618	1	306	4.72	-0.00444850068432613	0.00238514895468815
5	D	26	50	20120618	1	308	4.76	-0.00436720461769311	0.00263987003047498
5	D	26	50	20120618	1	310	4.8	-0.00385041562666292	0.00286189448869974
5	D	26	50	20120618	1	312	4.84	-0.00373865739989639	0.00330234423163303
5	D	26	50	20120618	1	314	4.88	-0.003954749232227	0.00397361484114905
5	D	26	50	20120618	1	316	4.92	-0.00373168532703389	0.00329948752023704
5	D	26	50	20120618	1	318	4.96	-0.00390588815364701	0.00409276233377898
5	D	26	50	20120618	1	320	5	-0.00399753484934303	0.00467380046116134
5	D	26	50	20120618	1	322	5.04	-0.00382831359000337	0.00441417559984698
5	D	26	50	20120618	1	324	5.08	-0.00367304496167009	0.00393525429826968
5	D	26	50	20120618	1	326	5.12	-0.00353325065813629	0.00452285932632892
5	D	26	50	20120618	1	328	5.16	-0.00347224077794873	0.00383453400835746
5	D	26	50	20120618	1	330	5.2	-0.00366157993231993	0.00427371378751174
5	D	26	50	20120618	1	332	5.24	-0.00346623037030865	0.00368925184909488
5	D	26	50	20120618	1	334	5.28	-0.00346896687355184	0.00315952280396897
5	D	26	50	20120618	1	336	5.32	-0.00343139334051993	0.00422473462209929
5	D	26	50	20120618	1	338	5.36	-0.00338782495619712	0.00404284908030858
5	D	26	50	20120618	1	340	5.4	-0.00309340831992804	0.00287660938081624
5	D	26	50	20120618	1	342	5.44	-0.00310162490072543	0.00348390096877049
5	D	26	50	20120618	1	344	5.48	-0.0029524465830985	0.00271487284675544
5	D	26	50	20120618	1	346	5.52	-0.00256708328684677	0.00327286919256605
5	D	26	50	20120618	1	348	5.56	-0.00281277885167853	0.00296042274759028
5	D	26	50	20120618	1	350	5.6	-0.00236293873069109	0.00187022672556029
5	D	26	50	20120618	1	352	5.64	-0.0028522071257975	0.0022681934930799
5	D	26	50	20120618	1	354	5.68	-0.0022017091921924	0.00335298226955414
5	D	26	50	20120618	1	356	5.72	-0.00218198303431764	0.00166423944913284
5	D	26	50	20120618	1	358	5.76	-0.00127866826348745	0.00158164937709025
5	D	26	50	20120618	1	360	5.8	-0.00135567219195866	0.00184950142580372
5	D	26	50	20120618	1	362	5.84	-0.00103306957228471	0.0018586577515133
5	D	26	50	20120618	1	364	5.88	-0.0012771479839079	0.00163039024751744
5	D	26	50	20120618	1	366	5.92	-0.0007694622855787	0.00142877713363841
5	D	26	50	20120618	1	368	5.96	-0.00110922355840493	0.00218481923961697
5	D	26	50	20120618	1	370	6	-0.00062710401285632	0.00208200591363245
5	D	26	50	20120618	1	372	6.04	-0.000399682915677541	0.00155679669505189
5	D	26	50	20120618	1	374	6.08	-0.00045711342133873	0.00204163223774704
5	D	26	50	20120618	1	376	6.12	-0.000425468978667071	0.00261745191708424
5	D	26	50	20120618	1	378	6.16	-0.000295701449290501	0.00205528717679853
5	D	26	50	20120618	1	380	6.2	-0.00032230556411518	0.00238449919426692
5	D	26	50	20120618	1	382	6.24	-0.000380863975803039	0.00249976177153033
5	D	26	50	20120618	1	384	6.28	-0.000578490421649749	0.0023515196632817
5	D	26	50	20120618	1	386	6.32	-0.00041089409369326	0.00133464142207261
5	D	26	50	20120618	1	388	6.36	-0.000215405231646081	0.0013321121011163
5	D	26	50	20120618	1	390	6.4	0.000257990737543030	0.00130757761712947
5	D	26	50	20120618	1	392	6.44	0.00041093793431368	0.00120653205809791
5	D	26	50	20120618	1	394	6.48	7.671380255889e-05	0.00179482771735034
5	D	26	50	20120618	1	396	6.52	0.00074310205188285	0.00187858826324783
5	D	26	50	20120618	1	398	6.56	0.000472255830215129	0.00138911876697285
5	D	26	50	20120618	1	400	6.6	0.000263841339050570	0.0018351033175252
5	D	26	50	20120618	1	402	6.64	0.00016085265058431	0.00163440661403458
5	D	26	50	20120618	1	404	6.68	0.000163067309022989	0.00143884350577538
5	D	26	50	20120618	1	406	6.72	0.000276415818940409	0.00226390913309269
5	D	26	50	20120618	1	408	6.76	0.00066133788056068	0.00261633256704962
5	D	26	50	20120618	1	410	6.8	0.000468353590732469	0.00224747667860469
5	D	26	50	20120618	1	412	6.84	0.000908611000621269	0.00259138371848902
5	D	26	50	20120618	1	414	6.88	0.00095914792227268	0.00371328640858741
5	D	26	50	20120618	1	416	6.92	0.00094894437142016	0.00355640062704555
5	D	26	50	20120618	1	418	6.96	0.00129275383056868	0.00322879805532182
5	D	26	50	20120618	1	420	7	0.00127258714516924	0.00356485762414854
5	D	26	50	20120618	1	422	7.04	0.00138329178283181	0.00449702235165114
5	D	26	50	20120618	1	424	7.08	0.00128670099652172	0.00326278160722565
5	D	26	50	20120618	1	426	7.12	0.00117801868425335	0.00327266696002663
5	D	26	50	20120618	1	428	7.16	0.00071863262171989	0.00356321006534837
5	D	26	50	20120618	1	430	7.2	0.00093212937216354	0.0035215119784618
5	D	26	50	20120618	1	432	7.24	0.00054813503464019	0.00316308662214615
5	D	26	50	20120618	1	434	7.28	0.00024186587450486	0.00354746279733135
5	D	26	50	20120618	1	436	7.32	0.000371874527293809	0.00317399727977986
5	D	26	50	20120618	1	438	7.36	0.000236256396409699	0.00292945642032178
5	D	26	50	20120618	1	440	7.4	-0.000202564879606510	0.00350437171008584
5	D	26	50	20120618	1	442	7.44	-0.00046743293770337	0.00435735462023117
5	D	26	50	20120618	1	444	7.48	-0.00112465474969077	0.00446269090321097
5	D	26	50	20120618	1	446	7.52	-0.00095010402654131	0.00480356728343113
5	D	26	50	20120618	1	448	7.56	-0.00128042188830479	0.0048749992104666
5	D	26	50	20120618	1	450	7.6	-0.00195523510279455	0.00539457420221466
5	D	26	50	20120618	1	452	7.64	-0.00254967502500074	0.00532851275118231
5	D	26	50	20120618	1	454	7.68	-0.00292764764117551	0.00581011328035353
5	D	26	50	20120618	1	456	7.72	-0.00331566400207025	0.00610656214151174
5	D	26	50	20120618	1	458	7.76	-0.004027123025495	0.00648653657698405
5	D	26	50	20120618	1	460	7.8	-0.00403255231864017	0.00596508903920018
5	D	26	50	20120618	1	462	7.84	-0.00434943792341969	0.0063169850280669
5	D	26	50	20120618	1	464	7.88	-0.00388224250288413	0.00527128306384697
5	D	26	50	20120618	1	466	7.92	-0.00420928221761003	0.00554846609364498
5	D	26	50	20120618	1	468	7.96	-0.00474696621402428	0.00566805199247925
5	D	26	50	20120618	1	470	8	-0.00476846650281304	0.00368526376684898
5	D	26	50	20120618	1	472	8.04	-0.00528928600249599	0.00521519535396326
5	D	26	50	20120618	1	474	8.08	-0.00581832208297633	0.00405052684573871
5	D	26	50	20120618	1	476	8.12	-0.00654786536232993	0.00439046843079414
5	D	26	50	20120618	1	478	8.16	-0.00715795709313768	0.00386954286509401
5	D	26	50	20120618	1	480	8.2	-0.00738310696333529	0.00368636685342764
5	D	26	50	20120618	1	482	8.24	-0.00793391274028802	0.00402636995677303
5	D	26	50	20120618	1	484	8.28	-0.00802717517497906	0.0029171690257851
5	D	26	50	20120618	1	486	8.32	-0.00793515936954325	0.00289037674984594
5	D	26	50	20120618	1	488	8.36	-0.00809000161248748	0.00305046572510657
5	D	26	50	20120618	1	490	8.4	-0.00812775404353503	0.0028762275431544
5	D	26	50	20120618	1	492	8.44	-0.00796670340305198	0.00307054048662446
5	D	26	50	20120618	1	494	8.48	-0.0080540805880032	0.00336815465975807
5	D	26	50	20120618	1	496	8.52	-0.00796847117000495	0.00266181862496301
5	D	26	50	20120618	1	498	8.56	-0.00831147452742292	0.00240563383813913
5	D	26	50	20120618	1	500	8.6	-0.00835207659879865	0.00127020419531664
5	D	26	50	20120618	1	502	8.64	-0.00855450712811674	6.22536810156596e-05
5	D	26	50	20120618	1	504	8.68	-0.00846745521228486	-0.00099265771263312
5	D	26	50	20120618	1	506	8.72	-0.00872471480141615	-0.00135421555198942
5	D	26	50	20120618	1	508	8.76	-0.00840917547137947	-0.00299734786370384
5	D	26	50	20120618	1	510	8.8	-0.00848037405317714	-0.00378822558525754
5	D	26	50	20120618	1	512	8.84	-0.00870763110158268	-0.00562006348366724
5	D	26	50	20120618	1	514	8.88	-0.00921927942631364	-0.00468202976988084
5	D	26	50	20120618	1	516	8.92	-0.00929605708061488	-0.00450696427299464
5	D	26	50	20120618	1	518	8.96	-0.00966019585972252	-0.00411807675654544
5	D	26	50	20120618	1	520	9	-0.00990988940629511	-0.00495195364146314
5	D	26	50	20120618	1	522	9.04	-0.0103742888559072	-0.00513724390240524
5	D	26	50	20120618	1	524	9.08	-0.0106512979374370	-0.00470933823377024
5	D	26	50	20120618	1	526	9.12	-0.0106817035290280	-0.00565657847784774
5	D	26	50	20120618	1	528	9.16	-0.0108401378744207	-0.00547268828833234
5	D	26	50	20120618	1	530	9.2	-0.0107928536439627	-0.00571980089515364
5	D	26	50	20120618	1	532	9.24	-0.0109623966368879	-0.00596136978481034
5	D	26	50	20120618	1	534	9.28	-0.0112470354005867	-0.00698586851580034
5	D	26	50	20120618	1	536	9.32	-0.0117932966022567	-0.00672372281881104
5	D	26	50	20120618	1	538	9.36	-0.0124384961847504	-0.00761464200776704
5	D	26	50	20120618	1	540	9.4	-0.0130339861605266	-0.00805831615762254
5	D	26	50	20120618	1	542	9.44	-0.0133449222254178	-0.00894663319362374
5	D	26	50	20120618	1	544	9.48	-0.0138388575252800	-0.00924833444395264
5	D	26	50	20120618	1	546	9.52	-0.0140400223334598	-0.00979203591907474
5	D	26	50	20120618	1	548	9.56	-0.0137606373731452	-0.0109148578479886
5	D	26	50	20120618	1	550	9.6	-0.0140755473781466	-0.0103697138750329
5	D	26	50	20120618	1	552	9.64	-0.0141523391745835	-0.0106980942642159
5	D	26	50	20120618	1	554	9.68	-0.0147562861474627	-0.0115441404568378
5	D	26	50	20120618	1	556	9.72	-0.0149587025346452	-0.0127423611818296
5	D	26	50	20120618	1	558	9.76	-0.0152078586800641	-0.0119545310905028
5	D	26	50	20120618	1	560	9.8	-0.0158723057091416	-0.0120652145149620
5	D	26	50	20120618	1	562	9.84	-0.0157671518597114	-0.0122662520439211
5	D	26	50	20120618	1	564	9.88	-0.0161766373966965	-0.0133705407041002
5	D	26	50	20120618	1	566	9.92	-0.0165941768799193	-0.0140768767388952
5	D	26	50	20120618	1	568	9.96	-0.016853112312122	-0.0138172341999113
5	D	26	50	20120618	1	570	10	-0.0172781754114967	-0.0142935908251933
5	D	26	50	20120618	1	572	10.04	-0.0176620283276638	-0.0137826001097688
5	D	26	50	20120618	1	574	10.08	-0.0175276709681706	-0.0141589294097841
5	D	26	50	20120618	1	576	10.12	-0.0178316844576739	-0.0141298390368061
5	D	26	50	20120618	1	578	10.16	-0.0183645106305014	-0.0141834872282947
5	D	26	50	20120618	1	580	10.2	-0.0182576809379998	-0.0144915595107221
5	D	26	50	20120618	1	582	10.24	-0.0181438650305	-0.0136677518263685
5	D	26	50	20120618	1	584	10.28	-0.0175705569944495	-0.0130599086951249
5	D	26	50	20120618	1	586	10.32	-0.0172885910943836	-0.0126394347187601
5	D	26	50	20120618	1	588	10.36	-0.0169201177507073	-0.0121108723998232
5	D	26	50	20120618	1	590	10.4	-0.0166597963892135	-0.0128015389483471
5	D	26	50	20120618	1	592	10.44	-0.0164594376827642	-0.0126344849712918
5	D	26	50	20120618	1	594	10.48	-0.0158146765064749	-0.0124773870577156
5	D	26	50	20120618	1	596	10.52	-0.0153952702613497	-0.0123313907206040
5	D	26	50	20120618	1	598	10.56	-0.0147918819028276	-0.0127291524271571
5	D	26	50	20120618	1	600	10.6	-0.0148309000550135	-0.0122412628902740
5	D	26	50	20120618	1	602	10.64	-0.0146069169110049	-0.0126326889200676
5	D	26	50	20120618	1	604	10.68	-0.0143011356545486	-0.0128472534017509
5	D	26	50	20120618	1	606	10.72	-0.0144144212319625	-0.0134669547137149
5	D	26	50	20120618	1	608	10.76	-0.0141741039213084	-0.0122804719612908
5	D	26	50	20120618	1	610	10.8	-0.0142961929781481	-0.0123191789864929
5	D	26	50	20120618	1	612	10.84	-0.0139098651882468	-0.0125022842874812
5	D	26	50	20120618	1	614	10.88	-0.0139141078289339	-0.0126586963074797
5	D	26	50	20120618	1	616	10.92	-0.0137794252003213	-0.0118076720831182
5	D	26	50	20120618	1	618	10.96	-0.0140006576989512	-0.0117000009335469
5	D	26	50	20120618	1	620	11	-0.0135262739015887	-0.0116658335338800
5	D	26	50	20120618	1	622	11.04	-0.0134022473721686	-0.0107745961468725
5	D	26	50	20120618	1	624	11.08	-0.0131344094655908	-0.0109512172786773
5	D	26	50	20120618	1	626	11.12	-0.0133055434487735	-0.0111067666284027
5	D	26	50	20120618	1	628	11.16	-0.0130126386068026	-0.0111616593278262
5	D	26	50	20120618	1	630	11.2	-0.0129153760690504	-0.0110897819235186
5	D	26	50	20120618	1	632	11.24	-0.0129479666205953	-0.0108242703982508
5	D	26	50	20120618	1	634	11.28	-0.0125599064190801	-0.0105535899224126
5	D	26	50	20120618	1	636	11.32	-0.0125812963992110	-0.00983994240350014
5	D	26	50	20120618	1	638	11.36	-0.0120734381668272	-0.00992480935937814
5	D	26	50	20120618	1	640	11.4	-0.0117818414724015	-0.00908998495137364
5	D	26	50	20120618	1	642	11.44	-0.0111921639143666	-0.00895883785666704
5	D	26	50	20120618	1	644	11.48	-0.0111443705670262	-0.00929088813004444
5	D	26	50	20120618	1	646	11.52	-0.0107369992793168	-0.00848005585512564
5	D	26	50	20120618	1	648	11.56	-0.0104868602554721	-0.00864788764964024
5	D	26	50	20120618	1	650	11.6	-0.0105557324559597	-0.00882013886153724
5	D	26	50	20120618	1	652	11.64	-0.0102906876211675	-0.00849800222523214
5	D	26	50	20120618	1	654	11.68	-0.0100158069310490	-0.00894075006520424
5	D	26	50	20120618	1	656	11.72	-0.00957958568666725	-0.00878823420357014
5	D	26	50	20120618	1	658	11.76	-0.00924187148797256	-0.00851939220536304
5	D	26	50	20120618	1	660	11.8	-0.00880973732078602	-0.00899126577365224
5	D	26	50	20120618	1	662	11.84	-0.0083952525388579	-0.00842428634329344
5	D	26	50	20120618	1	664	11.88	-0.0086016923636253	-0.00735772182989074
5	D	26	50	20120618	1	666	11.92	-0.00838982195877839	-0.00715126786298764
5	D	26	50	20120618	1	668	11.96	-0.00808370129106711	-0.00715007992359524
5	D	26	50	20120618	1	670	12	-0.00742459998925532	-0.00633175231679584
5	D	26	50	20120618	1	672	12.04	-0.00674870490139034	-0.00567913518416754
5	D	26	50	20120618	1	674	12.08	-0.00673562342593839	-0.00607518569231014
5	D	26	50	20120618	1	676	12.12	-0.00624004056727599	-0.00575667651379254
5	D	26	50	20120618	1	678	12.16	-0.00598623165923689	-0.00493045052424724
5	D	26	50	20120618	1	680	12.2	-0.00524596157001269	-0.00532517167164124
5	D	26	50	20120618	1	682	12.24	-0.00468505618690427	-0.00547702992396884
5	D	26	50	20120618	1	684	12.28	-0.00408255878292646	-0.00574109188033514
5	D	26	50	20120618	1	686	12.32	-0.00364315555802933	-0.00496241882182474
5	D	26	50	20120618	1	688	12.36	-0.00303509322368359	-0.00552702237339874
5	D	26	50	20120618	1	690	12.4	-0.00264767648933929	-0.00402888230716664
5	D	26	50	20120618	1	692	12.44	-0.00274740682975784	-0.00407402400407754
5	D	26	50	20120618	1	694	12.48	-0.00289720740135221	-0.00352824363501874
5	D	26	50	20120618	1	696	12.52	-0.00254914115938094	-0.00316701106478174
5	D	26	50	20120618	1	698	12.56	-0.00245373831246325	-0.00298843831826094
5	D	26	50	20120618	1	700	12.6	-0.00262699361598958	-0.00317515693490104
5	D	26	50	20120618	1	702	12.64	-0.00222340534955955	-0.0024694360830056
5	D	26	50	20120618	1	704	12.68	-0.00190202531751026	-0.00258135694433184
5	D	26	50	20120618	1	706	12.72	-0.0017849496477492	-0.00255720924775424
5	D	26	50	20120618	1	708	12.76	-0.00170919729828069	-0.00112480182790126
5	D	26	50	20120618	1	710	12.8	-0.00131004966243651	-0.00098131571986288
5	D	26	50	20120618	1	712	12.84	-0.00097049698611073	-0.00081643256062581
5	D	26	50	20120618	1	714	12.88	-0.00059466973191008	-0.0011053988178255
5	D	26	50	20120618	1	716	12.92	1.86959032945702e-05	-0.00026037085896852
5	D	26	50	20120618	1	718	12.96	0.000288485424588479	-0.00031971126004569
5	D	26	50	20120618	1	720	13	0.00053669758245449	0.000304653421140310
5	D	26	50	20120618	1	722	13.04	0.00095546460304948	0.000102608972124760
5	D	26	50	20120618	1	724	13.08	0.00150611969554714	0.0005626129752743
5	D	26	50	20120618	1	726	13.12	0.00192676556957041	-0.00057039617032551
5	D	26	50	20120618	1	728	13.16	0.00186376306247347	-0.00072221128913948
5	D	26	50	20120618	1	730	13.2	0.00204627227244519	-0.00065778891162592
5	D	26	50	20120618	1	732	13.24	0.00238516946078481	-0.00065024196095031
5	D	26	50	20120618	1	734	13.28	0.00241930928328727	0.000117167593642610
5	D	26	50	20120618	1	736	13.32	0.00272328176059731	-0.00028610813159014
5	D	26	50	20120618	1	738	13.36	0.00270540256563501	-2.43973052712803e-05
5	D	26	50	20120618	1	740	13.4	0.00271642141060624	0.00125927232447949
5	D	26	50	20120618	1	742	13.44	0.00253389593717855	0.0016527136085995
5	D	26	50	20120618	1	744	13.48	0.00242973203724196	0.00105008185433327
5	D	26	50	20120618	1	746	13.52	0.00239558585077847	0.0015532519687578
5	D	26	50	20120618	1	748	13.56	0.00204764688802781	0.00150598895150329
5	D	26	50	20120618	1	750	13.6	0.00203620590030822	0.00167204590799714
5	D	26	50	20120618	1	752	13.64	0.00205372800634602	0.00259705471487414
5	D	26	50	20120618	1	754	13.68	0.00198634073009894	0.00287101616617705
5	D	26	50	20120618	1	756	13.72	0.00207234612789466	0.00380323039115434
5	D	26	50	20120618	1	758	13.76	0.00186596994273756	0.0035628706540934
5	D	26	50	20120618	1	760	13.8	0.00194618413599536	0.00392053940615318
5	D	26	50	20120618	1	762	13.84	0.00180568201857359	0.0041382434419449
5	D	26	50	20120618	1	764	13.88	0.00183315311702269	0.00449471718354447
5	D	26	50	20120618	1	766	13.92	0.00160066347843636	0.0045000982661493
5	D	26	50	20120618	1	768	13.96	0.00165356213673693	0.00493433961154377
5	D	26	50	20120618	1	770	14	0.00174868214094214	0.00565756842734137
5	D	26	50	20120618	1	772	14.04	0.00205015004603321	0.005004201761525
5	D	26	50	20120618	1	774	14.08	0.00216202140988474	0.00582817208043825
5	D	26	50	20120618	1	776	14.12	0.00186560224721134	0.00558228276834844
5	D	26	50	20120618	1	778	14.16	0.00193860395130104	0.00523961882218544
5	D	26	50	20120618	1	780	14.2	0.00186437188141207	0.00538318978303756
5	D	26	50	20120618	1	782	14.24	0.00142354030081694	0.00529309730804658
5	D	26	50	20120618	1	784	14.28	0.00135776522803097	0.00595094703085567
5	D	26	50	20120618	1	786	14.32	0.00127167497742151	0.00602312142001138
5	D	26	50	20120618	1	788	14.36	0.00122996274839931	0.00571623000590861
5	D	26	50	20120618	1	790	14.4	0.00108731809743055	0.00519709342036488
5	D	26	50	20120618	1	792	14.44	0.000970461630771661	0.00564487586061908
5	D	26	50	20120618	1	794	14.48	0.00065855682959028	0.00522744244341341
5	D	26	50	20120618	1	796	14.52	0.000551903913783911	0.00566271616470841
5	D	26	50	20120618	1	798	14.56	0.000586870344113579	0.00534899409909938
5	D	26	50	20120618	1	800	14.6	0.000390528004181519	0.00586195057137553
5	D	26	50	20120618	1	802	14.64	5.97434519424497e-05	0.00555351059342196
5	D	26	50	20120618	1	804	14.68	0.00020948038392651	0.00597508765636538
5	D	26	50	20120618	1	806	14.72	-0.000143471965902751	0.00541028611489263
5	D	26	50	20120618	1	808	14.76	-0.000495498005848661	0.00584790035963336
5	D	26	50	20120618	1	810	14.8	-0.00068362376498334	0.00597679885477585
5	D	26	50	20120618	1	812	14.84	-0.00107420126663955	0.00574635275478716
5	D	26	50	20120618	1	814	14.88	-0.00138864458116539	0.00586645484157169
5	D	26	50	20120618	1	816	14.92	-0.00152372318957546	0.00626162146623779
5	D	26	50	20120618	1	818	14.96	-0.00163789265046584	0.00587607856486364
5	D	26	50	20120618	1	820	15	-0.00176856598362911	0.00677650834002659
5	D	26	50	20120618	1	822	15.04	-0.00192919236004345	0.0064429095027984
5	D	26	50	20120618	1	824	15.08	-0.0021726633669416	0.00612314167421022
5	D	26	50	20120618	1	826	15.12	-0.00272270051882318	0.005786424496077
5	D	26	50	20120618	1	828	15.16	-0.00340918877337711	0.00636311179543472
5	D	26	50	20120618	1	830	15.2	-0.00414282492820157	0.00618237657495564
5	D	26	50	20120618	1	832	15.24	-0.00442538819207626	0.00667809746086173
5	D	26	50	20120618	1	834	15.28	-0.00473815990617138	0.00632381857871096
5	D	26	50	20120618	1	836	15.32	-0.00471251187042554	0.00659951371441999
5	D	26	50	20120618	1	838	15.36	-0.00498773112327083	0.00654428952333746
5	D	26	50	20120618	1	840	15.4	-0.0052152540438261	0.00637300987615777
5	D	26	50	20120618	1	842	15.44	-0.00535121794992622	0.00627504588847862
5	D	26	50	20120618	1	844	15.48	-0.00559076663550912	0.00618972567715387
5	D	26	50	20120618	1	846	15.52	-0.00550344036224615	0.00602412551164067
5	D	26	50	20120618	1	848	15.56	-0.00571703610763917	0.00539134272422464
5	D	26	50	20120618	1	850	15.6	-0.00615233811320542	0.00499583668830357
5	D	26	50	20120618	1	852	15.64	-0.00612850154361162	0.00524355740695665
5	D	26	50	20120618	1	854	15.68	-0.00643589076088835	0.00571277508217573
5	D	26	50	20120618	1	856	15.72	-0.0067454592812647	0.00453411010232438
5	D	26	50	20120618	1	858	15.76	-0.00712497056179533	0.0040884843377528
5	D	26	50	20120618	1	860	15.8	-0.00739557467010117	0.0046191906044503
5	D	26	50	20120618	1	862	15.84	-0.00731858346955202	0.00445613036649512
5	D	26	50	20120618	1	864	15.88	-0.00771899965496165	0.00393907550331521
5	D	26	50	20120618	1	866	15.92	-0.00824541661192447	0.00289114749623743
5	D	26	50	20120618	1	868	15.96	-0.00860505819190376	0.00194831252740672
5	D	26	50	20120618	1	870	16	-0.0089581166077502	0.00132431907728084
5	D	26	50	20120618	1	872	16.04	-0.00909999051232747	0.00065007861928385
5	D	26	50	20120618	1	874	16.08	-0.0091168055115841	0.00050068109855475
5	D	26	50	20120618	1	876	16.12	-0.00944602028676892	-0.000748140187698809
5	D	26	50	20120618	1	878	16.16	-0.00947150441516289	-0.00099665993701463
5	D	26	50	20120618	1	880	16.2	-0.00951342877621944	-0.00086564012152857
5	D	26	50	20120618	1	882	16.24	-0.00940820421611107	-0.00194104346969614
5	D	26	50	20120618	1	884	16.28	-0.00932686572307118	-0.00334520904470854
5	D	26	50	20120618	1	886	16.32	-0.00947683600029303	-0.00322253308924054
5	D	26	50	20120618	1	888	16.36	-0.0096056637847574	-0.00402114655898044
5	D	26	50	20120618	1	890	16.4	-0.00939554700472783	-0.00557830175717034
5	D	26	50	20120618	1	892	16.44	-0.00964125246905453	-0.00532538380367554
5	D	26	50	20120618	1	894	16.48	-0.00965042364400652	-0.00570102013904534
5	D	26	50	20120618	1	896	16.52	-0.00982655687213228	-0.00623171084939364
5	D	26	50	20120618	1	898	16.56	-0.0102604658773396	-0.00711853589008654
5	D	26	50	20120618	1	900	16.6	-0.0104537535159769	-0.00659248380022284
5	D	26	50	20120618	1	902	16.64	-0.0108428955908673	-0.00640203873084584
5	D	26	50	20120618	1	904	16.68	-0.0108689807600253	-0.00665398794805044
5	D	26	50	20120618	1	906	16.72	-0.0108950659291833	-0.00690607858661124
5	D	26	50	20120618	1	908	16.76	-0.0111895193350050	-0.00782685889493674
5	D	26	50	20120618	1	910	16.8	-0.0110039886577572	-0.00826921075511144
5	D	26	50	20120618	1	912	16.84	-0.0111178540627317	-0.00760875180827974
5	D	26	50	20120618	1	914	16.88	-0.0113246474408897	-0.00780995904286634
5	D	26	50	20120618	1	916	16.92	-0.0116752451251376	-0.00771038426593964
5	D	26	50	20120618	1	918	16.96	-0.0116293114686318	-0.00819783539661844
5	D	26	50	20120618	1	920	17	-0.0116025757612351	-0.00787045202799684
5	D	26	50	20120618	1	922	17.04	-0.0122702754815061	-0.00848813101456674
5	D	26	50	20120618	1	924	17.08	-0.0127572669927771	-0.00783270666801714
5	D	26	50	20120618	1	926	17.12	-0.0128150729721391	-0.00835387972109064
5	D	26	50	20120618	1	928	17.16	-0.0131384399742435	-0.00818395489050374
5	D	26	50	20120618	1	930	17.2	-0.0128247815482448	-0.00845631828048114
5	D	26	50	20120618	1	932	17.24	-0.0130233583456054	-0.00860662796895804
5	D	26	50	20120618	1	934	17.28	-0.0127834652990201	-0.00740784155854124
5	D	26	50	20120618	1	936	17.32	-0.0130221491930096	-0.00830151846394384
5	D	26	50	20120618	1	938	17.36	-0.0129620451166087	-0.00707058697925424
5	D	26	50	20120618	1	940	17.4	-0.0129226734110323	-0.00729748340320144
5	D	26	50	20120618	1	942	17.44	-0.0130147387139428	-0.00676375920476184
5	D	26	50	20120618	1	944	17.48	-0.0131024765233524	-0.00633448882003904
5	D	26	50	20120618	1	946	17.52	-0.0130030148835107	-0.00591168139129644
5	D	26	50	20120618	1	948	17.56	-0.0126920788186195	-0.00616972586895484
5	D	26	50	20120618	1	950	17.6	-0.0126577275711895	-0.00545327113612094
5	D	26	50	20120618	1	952	17.64	-0.0131642210874856	-0.00529665405515594
5	D	26	50	20120618	1	954	17.68	-0.0126946102608962	-0.00507004754498914
5	D	26	50	20120618	1	956	17.72	-0.0127943971698572	-0.00451516671165644
5	D	26	50	20120618	1	958	17.76	-0.0124385386111573	-0.00509390532778634
5	D	26	50	20120618	1	960	17.8	-0.0126733334178503	-0.00483181619933954
5	D	26	50	20120618	1	962	17.84	-0.0122662520439212	-0.00481067370658204
5	D	26	50	20120618	1	964	17.88	-0.0124270764102342	-0.00487640635296114
5	D	26	50	20120618	1	966	17.92	-0.0125373779970315	-0.00489918226238314
5	D	26	50	20120618	1	968	17.96	-0.0121456832666610	-0.00451857496634174
5	D	26	50	20120618	1	970	18	-0.0122838307185015	-0.00379225609391034
5	D	26	50	20120618	1	972	18.04	-0.0123599790477674	-0.00409200572952314
5	D	26	50	20120618	1	974	18.08	-0.0124825701504217	-0.00329907739830394
5	D	26	50	20120618	1	976	18.12	-0.0124683926594590	-0.00347829361199574
5	D	26	50	20120618	1	978	18.16	-0.0124914655537291	-0.00357458034238984
5	D	26	50	20120618	1	980	18.2	-0.0121212739405745	-0.00330314326229574
5	D	26	50	20120618	1	982	18.24	-0.0124374850220533	-0.00316158755577004
5	D	26	50	20120618	1	984	18.28	-0.0123875844965050	-0.00194548410028199
5	D	26	50	20120618	1	986	18.32	-0.0122486804404087	-0.00224433571028267
5	D	26	50	20120618	1	988	18.36	-0.0120079105814147	-0.00236008909036291
5	D	26	50	20120618	1	990	18.4	-0.0119021698333560	-0.00236584493956177
5	D	26	50	20120618	1	992	18.44	-0.0118143471711326	-0.00265533445577954
5	D	26	50	20120618	1	994	18.48	-0.0117442092495068	-0.00282885138881494
5	D	26	50	20120618	1	996	18.52	-0.0118490449008855	-0.00142831327158996
5	D	26	50	20120618	1	998	18.56	-0.0116592503697472	-0.00096742814268038
5	D	26	50	20120618	1	1000	18.6	-0.0117468608999362	-0.00152795168812696
5	D	26	50	20120618	1	1002	18.64	-0.0118651527933609	-0.00088413803492442
5	D	26	50	20120618	1	1004	18.68	-0.0118698267691845	-0.00133781067466589
5	D	26	50	20120618	1	1006	18.72	-0.0115306983569275	-0.00181878470722898
5	D	26	50	20120618	1	1008	18.76	-0.0117739996581981	-0.00074435009535165
5	D	26	50	20120618	1	1010	18.8	-0.0113928125345961	-0.00050947750691272
5	D	26	50	20120618	1	1012	18.84	-0.0114443535478768	-0.0008143465956213
5	D	26	50	20120618	1	1014	18.88	-0.0109883121004183	-0.0008055219029921
5	D	26	50	20120618	1	1016	18.92	-0.0108996055547185	-0.00090574014708966
5	D	26	50	20120618	1	1018	18.96	-0.0108535021925851	-0.00058993211647613
5	D	26	50	20120618	1	1020	19	-0.0108995489861760	0.000117556502372260
5	D	26	50	20120618	1	1022	19.04	-0.0105019004167079	1.35835212665900e-05
5	D	26	50	20120618	1	1024	19.08	-0.0107804722042242	0.000145883200026590
5	D	26	50	20120618	1	1026	19.12	-0.0103934655918130	-0.000564059079352509
5	D	26	50	20120618	1	1028	19.16	-0.0104232489294365	-7.48826081276603e-05
5	D	26	50	20120618	1	1030	19.2	-0.0103877521690210	0.000243032600693810
5	D	26	50	20120618	1	1032	19.24	-0.0101918270220898	-0.00050997955272737
5	D	26	50	20120618	1	1034	19.28	-0.0100769363122826	0.000187411581285680
5	D	26	50	20120618	1	1036	19.32	-0.00969777858514258	-0.00011703324335419
5	D	26	50	20120618	1	1038	19.36	-0.00971899885964599	0.00018442759066907
5	D	26	50	20120618	1	1040	19.4	-0.00950066549881902	0.00082252782107962
5	D	26	50	20120618	1	1042	19.44	-0.0096148420307772	0.00044580254126687
5	D	26	50	20120618	1	1044	19.48	-0.00974084845918465	0.000400703270762790
5	D	26	50	20120618	1	1046	19.52	-0.00931456913614634	0.00064494502405243
5	D	26	50	20120618	1	1048	19.56	-0.00944831838380778	0.00098374109612234
5	D	26	50	20120618	1	1050	19.6	-0.00909789040518735	0.00130761014404141
5	D	26	50	20120618	1	1052	19.64	-0.00912105522333902	0.00156858911484174
5	D	26	50	20120618	1	1054	19.68	-0.00904081981687778	0.00048989064907385
5	D	26	50	20120618	1	1056	19.72	-0.00881171721977334	0.0009504010113894
5	D	26	50	20120618	1	1058	19.76	-0.0087591296884565	0.00160250195606744
5	D	26	50	20120618	1	1060	19.8	-0.00771530572913673	0.00263498392261698
5	D	26	50	20120618	1	1062	19.84	-0.00770666488427063	0.00260665722496265
5	D	26	50	20120618	1	1064	19.88	-0.00771913824789076	0.00268678656540671
5	D	26	50	20120618	1	1066	19.92	-0.00780351730008975	0.00332067243940139
5	D	26	50	20120618	1	1068	19.96	-0.007321553318033	0.00318082086021831
5	D	26	50	20120618	1	1070	20	-0.00728608484188868	0.0033607229674878
5	D	26	50	20120618	1	1072	20.04	-0.00726518983650462	0.0039906914699147
5	D	26	50	20120618	1	1074	20.08	-0.00704131275851315	0.00363851693754474
5	D	26	50	20120618	1	1076	20.12	-0.00719811368724126	0.00350010078512748
5	D	26	50	20120618	1	1078	20.16	-0.00700664331303157	0.0037377169478774
5	D	26	50	20120618	1	1080	20.2	-0.00668780179432675	0.00453802747389215
5	D	26	50	20120618	1	1082	20.24	-0.00691138188747012	0.00446701273985758
5	D	26	50	20120618	1	1084	20.28	-0.00652052154310144	0.00472596938526372
5	D	26	50	20120618	1	1086	20.32	-0.00664014279727477	0.00466848867502107
5	D	26	50	20120618	1	1088	20.36	-0.00640703726868203	0.00554948644873023
5	D	26	50	20120618	1	1090	20.4	-0.00602217106849747	0.00571104408477539
5	D	26	50	20120618	1	1092	20.44	-0.00590716015053748	0.00601602631056896
5	D	26	50	20120618	1	1094	20.48	-0.00574498096763166	0.00490632404087316
5	D	26	50	20120618	1	1096	20.52	-0.00571427839119254	0.0052671889155839
5	D	26	50	20120618	1	1098	20.56	-0.00578406275942784	0.00584210208402763
5	D	26	50	20120618	1	1100	20.6	-0.0054274900228789	0.00577132776629867
5	D	26	50	20120618	1	1102	20.64	-0.00524685252455699	0.00562784165826029
5	D	26	50	20120618	1	1104	20.68	-0.00547157105961807	0.00552102610789425
5	D	26	50	20120618	1	1106	20.72	-0.00510521196521751	0.00532905368786992
5	D	26	50	20120618	1	1108	20.76	-0.00510771512322291	0.00548473031681595
5	D	26	50	20120618	1	1110	20.8	-0.00500485795661795	0.00574719562607033
5	D	26	50	20120618	1	1112	20.84	-0.0051716552539117	0.0061652604896316
5	D	26	50	20120618	1	1114	20.88	-0.00504962630114843	0.00550722338352549
5	D	26	50	20120618	1	1116	20.92	-0.00494488115943771	0.00588086709198584
5	D	26	50	20120618	1	1118	20.96	-0.00501452552053033	0.00520643430094436
5	D	26	50	20120618	1	1120	21	-0.00476012688543572	0.00532215515411266
5	D	26	50	20120618	1	1122	21.04	-0.00482175124141613	0.00588079072445347
5	D	26	50	20120618	1	1124	21.08	-0.00422419863515916	0.00532752704432933
5	D	26	50	20120618	1	1126	21.12	-0.00435814516561255	0.00549919206470477
5	D	26	50	20120618	1	1128	21.16	-0.00428725558947825	0.00569027565150516
5	D	26	50	20120618	1	1130	21.2	-0.00456939473070559	0.00576648408484754
5	D	26	50	20120618	1	1132	21.24	-0.00468636928419694	0.00555802405600628
5	D	26	50	20120618	1	1134	21.28	-0.00447688465762974	0.00509749672312798
5	D	26	50	20120618	1	1136	21.32	-0.00419115270684719	0.00474871347488059
5	D	26	50	20120618	1	1138	21.36	-0.00453021606528039	0.00589444707771852
5	D	26	50	20120618	1	1140	21.4	-0.00459410104164025	0.00501143546389654
5	D	26	50	20120618	1	1142	21.44	-0.00454924218744177	0.0050687959659864
5	D	26	50	20120618	1	1144	21.48	-0.00472579260856843	0.00522360992465938
5	D	26	50	20120618	1	1146	21.52	-0.00421877512614746	0.00518585820071861
5	D	26	50	20120618	1	1148	21.56	-0.00422530737859206	0.00561210358263142
5	D	26	50	20120618	1	1150	21.6	-0.00398971212702276	0.00501785245793581
5	D	26	50	20120618	1	1152	21.64	-0.00301536635870204	0.004527186112723
5	D	26	50	20120618	1	1154	21.68	-0.00266209722503481	0.00528902154455982
5	D	26	50	20120618	1	1156	21.72	-0.00270381228248412	0.00492817505462539
5	D	26	50	20120618	1	1158	21.76	-0.0022617665995457	0.00512976200555352
5	D	26	50	20120618	1	1160	21.8	-0.00171816341226613	0.00549196401918748
5	D	26	50	20120618	1	1162	21.84	-0.00177446891103846	0.00481395609626033
5	D	26	50	20120618	1	1164	21.88	-0.00177245507092564	0.00524248260464925
5	D	26	50	20120618	1	1166	21.92	-0.00120809900672503	0.0057615131241758
5	D	26	50	20120618	1	1168	21.96	-0.001473150912585	0.00527799350720043
5	D	26	50	20120618	1	1170	22	-0.00142349787441008	0.00566906598360347
5	D	26	50	20120618	1	1172	22.04	-0.0011228007157105	0.00494421789327695
5	D	26	50	20120618	1	1174	22.08	-0.00132594542287758	0.005614321776604
5	D	26	50	20120618	1	1176	22.12	-0.0014922852220839	0.00510247546197431
5	D	26	50	20120618	1	1178	22.16	-0.00092059433924205	0.00423741021825884
5	D	26	50	20120618	1	1180	22.2	-0.00052486273625778	0.00384211560726535
5	D	26	50	20120618	1	1182	22.24	-0.000563797449843471	0.00401126827724723
5	D	26	50	20120618	1	1184	22.28	6.75499108067495e-05	0.0038698327788743
5	D	26	50	20120618	1	1186	22.32	9.02056120759605e-05	0.00371344904314708
5	D	26	50	20120618	1	1188	22.36	0.000145593286246309	0.00369536832275214
5	D	26	50	20120618	1	1190	22.4	0.000841379287866059	0.00336988000030416
5	D	26	50	20120618	1	1192	22.44	0.00137890772078845	0.0040589272742992
5	D	26	50	20120618	1	1194	22.48	0.00161824922408447	0.00351748146980904
5	D	26	50	20120618	1	1196	22.52	0.00224695907644087	0.00396609122499722
5	D	26	50	20120618	1	1198	22.56	0.00274490367175243	0.00333892993649163
5	D	26	50	20120618	1	1200	22.6	0.00320270581509604	0.00255167260165758
5	D	26	50	20120618	1	1202	22.64	0.00304107534705242	0.00302424620566017
5	D	26	50	20120618	1	1204	22.68	0.00305958740258388	0.00336255437405107
5	D	26	50	20120618	1	1206	22.72	0.00296055002681089	0.00387889788780911
5	D	26	50	20120618	1	1208	22.76	0.00283913272141335	0.00297550533523299
5	D	26	50	20120618	1	1210	22.8	0.00318391798791991	0.00275645779655702
5	D	26	50	20120618	1	1212	22.84	0.00296273498676476	0.00257294944470349
5	D	26	50	20120618	1	1214	22.88	0.00301202032941346	0.00191082879693603
5	D	26	50	20120618	1	1216	22.92	0.00288739275922933	0.00285844380760755
5	D	26	50	20120618	1	1218	22.96	0.00276729774351261	0.00291868930536465
5	D	26	50	20120618	1	1220	23	0.00268875232225841	0.00290635736310075
5	D	26	50	20120618	1	1222	23.04	0.0026101998299364	0.00289403249190467
5	D	26	50	20120618	1	1224	23.08	0.0027839783924808	0.00163625923380129
5	D	26	50	20120618	1	1226	23.12	0.00265710929380031	0.00173491477191244
5	D	26	50	20120618	1	1228	23.16	0.00266708657048285	0.00098493610658255
5	D	26	50	20120618	1	1230	23.2	0.0030014915094416	0.00166978316629734
5	D	26	50	20120618	1	1232	23.24	0.0031852827040076	0.00114745752917046
5	D	26	50	20120618	1	1234	23.28	0.00294486639840418	0.0012852019301456
5	D	26	50	20120618	1	1236	23.32	0.00298181979878899	0.0004135231167057
5	D	26	50	20120618	1	1238	23.36	0.00305899626131481	-0.00047195559267584
5	D	26	50	20120618	1	1240	23.4	0.00312994806284585	-0.000604933386839
5	D	26	50	20120618	1	1242	23.44	0.00281168757378312	-0.00072704245480058
5	D	26	50	20120618	1	1244	23.48	0.00280598426261811	-0.00118444557778756
5	D	26	50	20120618	1	1246	23.52	0.00327411511471451	-0.00215598413218697
5	D	26	50	20120618	1	1248	23.56	0.00316676923426258	-0.00227421945706918
5	D	26	50	20120618	1	1250	23.6	0.00306040481802293	-0.00171760055526831
5	D	26	50	20120618	1	1252	23.64	0.00315991241980541	-0.0019261086673707
5	D	26	50	20120618	1	1254	23.68	0.00345984519607453	-0.00295058689226394
5	D	26	50	20120618	1	1256	23.72	0.00315487428398946	-0.00172750005020493
5	D	26	50	20120618	1	1258	23.76	0.00339729877285145	-0.00183410346853661
5	D	26	50	20120618	1	1260	23.8	0.00328157721257637	-0.00197740219327797
5	D	26	50	20120618	1	1262	23.84	0.00363622739649794	-0.00164693506127298
5	D	26	50	20120618	1	1264	23.88	0.00360098158827902	-0.00135323479488392
5	D	26	50	20120618	1	1266	23.92	0.00363794616095097	-0.00180785085649285
5	D	26	50	20120618	1	1268	23.96	0.00370723640296758	-0.00244934435092496
5	D	26	50	20120618	1	1270	24	0.00343460643373364	-0.00245779922670761
5	D	26	50	20120618	1	1272	24.04	0.00342446652249142	-0.00262675532100434
5	D	26	50	20120618	1	1274	24.08	0.00301366788821363	-0.00353592281466244
5	D	26	50	20120618	1	1276	24.12	0.00261792143598695	-0.00389942519766694
5	D	26	50	20120618	1	1278	24.16	0.00264633298645503	-0.00430263162643514
5	D	26	50	20120618	1	1280	24.2	0.00188209197734861	-0.00461192013252614
5	D	26	50	20120618	1	1282	24.24	0.00135435697334565	-0.00438771778541534
5	D	26	50	20120618	1	1284	24.28	0.000980771247641359	-0.00441354839613204
5	D	26	50	20120618	1	1286	24.32	0.0006261501258085	-0.00425155730363004
5	D	26	50	20120618	1	1288	24.36	0.00059353128999236	-0.00487418603766824
5	D	26	50	20120618	1	1290	24.4	0.000157564604051799	-0.00466611986730414
5	D	26	50	20120618	1	1292	24.44	-0.000209621805282759	-0.00493077579336664
5	D	26	50	20120618	1	1294	24.48	-0.000726036029718909	-0.00510254617265244
5	D	26	50	20120618	1	1296	24.52	-0.00082930897511121	-0.00643873050172164
5	D	26	50	20120618	1	1298	24.56	-0.00126702221480131	-0.00609014100073224
5	D	26	50	20120618	1	1300	24.6	-0.00145496412617288	-0.00663757599965904
5	D	26	50	20120618	1	1302	24.64	-0.00164211407794952	-0.00789542703950834
5	D	26	50	20120618	1	1304	24.68	-0.00224480240075825	-0.00763091960586994
5	D	26	50	20120618	1	1306	24.72	-0.00243739707475003	-0.00872139847061234
5	D	26	50	20120618	1	1308	24.76	-0.00272543702206637	-0.00993263703144584
5	D	26	50	20120618	1	1310	24.8	-0.00320704745073253	-0.0102702805194624
5	D	26	50	20120618	1	1312	24.84	-0.00342533131408482	-0.0107268593680746
5	D	26	50	20120618	1	1314	24.88	-0.00324063502283889	-0.0102163282720579
5	D	26	50	20120618	1	1316	24.92	-0.00346436360840631	-0.0104322786830323
5	D	26	50	20120618	1	1318	24.96	-0.0031443977899194	-0.0117000504310216
5	D	26	50	20120618	1	1320	25	-0.00361221963635242	-0.0110297132024568
5	D	26	50	20120618	1	1322	25.04	-0.00323130121332723	-0.0117858224835795
5	D	26	50	20120618	1	1324	25.08	-0.00334351905950154	-0.0134285022469540
5	D	26	50	20120618	1	1326	25.12	-0.00336444942022466	-0.0144164718416279
5	D	26	50	20120618	1	1328	25.16	-0.00367635422140604	-0.0148757376960085
5	D	26	50	20120618	1	1330	25.2	-0.00387377843471333	-0.0150970621185199
5	D	26	50	20120618	1	1332	25.24	-0.00398811760123119	-0.0160477671858252
5	D	26	50	20120618	1	1334	25.28	-0.00407374823243288	-0.0166007953993912
5	D	26	50	20120618	1	1336	25.32	-0.00453845880902868	-0.0184766082685229
5	D	26	50	20120618	1	1338	25.36	-0.00437158160866866	-0.0185850784487569
5	D	26	50	20120618	1	1340	25.4	-0.00473135753893637	-0.0196219798326889
5	D	26	50	20120618	1	1342	25.44	-0.00496830902131198	-0.0193704619506208
5	D	26	50	20120618	1	1344	25.48	-0.00555075287697534	-0.0204463249181961
5	D	26	50	20120618	1	1346	25.52	-0.00572031708310388	-0.0221903330833146
5	D	26	50	20120618	1	1348	25.56	-0.00586753671494692	-0.0215690690653641
5	D	26	50	20120618	1	1350	25.6	-0.00627985067905679	-0.0224472249769197
5	D	26	50	20120618	1	1352	25.64	-0.00611813535819943	-0.0223956768925712
5	D	26	50	20120618	1	1354	25.68	-0.00668389149382679	-0.0228887424510926
5	D	26	50	20120618	1	1356	25.72	-0.00666812301260633	-0.0226765397060585
5	D	26	50	20120618	1	1358	25.76	-0.00722850513669666	-0.0241858591305012
5	D	26	50	20120618	1	1360	25.8	-0.00715588527026881	-0.0251586259293795
5	D	26	50	20120618	1	1362	25.84	-0.00722178762227539	-0.0260297814838014
5	D	26	50	20120618	1	1364	25.88	-0.00720269573918336	-0.0262297512815209
5	D	26	50	20120618	1	1366	25.92	-0.00734079369354909	-0.0270147105193161
5	D	26	50	20120618	1	1368	25.96	-0.00716741111080215	-0.0269301405482862
5	D	26	50	20120618	1	1370	26	-0.0070436674240945	-0.0278277418963244
5	D	26	50	20120618	1	1372	26.04	-0.00753008617887273	-0.0286459351528353
5	D	26	50	20120618	1	1374	26.08	-0.00767659870393458	-0.0295302428933872
5	D	26	50	20120618	1	1376	26.12	-0.00762193934974886	-0.0306959084221733
5	D	26	50	20120618	1	1378	26.16	-0.00786829535231425	-0.0309825695112663
5	D	26	50	20120618	1	1380	26.2	-0.0081277328303316	-0.0317813880419727
5	D	26	50	20120618	1	1382	26.24	-0.00798843279443785	-0.0323882270815870
5	D	26	50	20120618	1	1384	26.28	-0.00787487144537929	-0.0334503014669292
5	D	26	50	20120618	1	1386	26.32	-0.0083149747059898	-0.0345881776992146
5	D	26	50	20120618	1	1388	26.36	-0.00822418219528544	-0.0361460753595248
5	D	26	50	20120618	1	1390	26.4	-0.00836807842525691	-0.0359671066332065
5	D	26	50	20120618	1	1392	26.44	-0.00865629514926854	-0.0363584195259151
5	D	26	50	20120618	1	1394	26.48	-0.00876285614119335	-0.0357592879502158
5	D	26	50	20120618	1	1396	26.52	-0.00885478002274761	-0.0370343428980514
5	D	26	50	20120618	1	1398	26.56	-0.00920133305620713	-0.0377582081099520
5	D	26	50	20120618	1	1400	26.6	-0.00910601506210319	-0.0377256811980174
5	D	26	50	20120618	1	1402	26.64	-0.00917283665292532	-0.0388030998005114
5	D	26	50	20120618	1	1404	26.68	-0.00925450748615236	-0.0391182572928862
5	D	26	50	20120618	1	1406	26.72	-0.00912517765587334	-0.0406582651516324
5	D	26	50	20120618	1	1408	26.76	-0.00913627923233797	-0.0410676092672613
5	D	26	50	20120618	1	1410	26.8	-0.00898863533642622	-0.0414698116044002
5	D	26	50	20120618	1	1412	26.84	-0.0090040502642561	-0.0424911566391461
5	D	26	50	20120618	1	1414	26.88	-0.00904378966535877	-0.0424252542871395
5	D	26	50	20120618	1	1416	26.92	-0.0093410573561696	-0.0433167745168595
5	D	26	50	20120618	1	1418	26.96	-0.00918019056344965	-0.0441894149955218
5	D	26	50	20120618	1	1420	27	-0.00921971783251798	-0.0444233966294164
5	D	26	50	20120618	1	1422	27.04	-0.0092591743909082	-0.0446575903953454
5	D	26	50	20120618	1	1424	27.08	-0.00951189435450426	-0.0456083661733288
5	D	26	50	20120618	1	1426	27.12	-0.00957270553768631	-0.0463446057539003
5	D	26	50	20120618	1	1428	27.16	-0.00948926693750629	-0.0477504754562554
5	D	26	50	20120618	1	1430	27.2	-0.00986155865780101	-0.0479080895577819
5	D	26	50	20120618	1	1432	27.24	-0.0101068540001946	-0.0476608143164009
5	D	26	50	20120618	1	1434	27.28	-0.009877044296309	-0.0480074380605386
5	D	26	50	20120618	1	1436	27.32	-0.0102866005439722	-0.0475770928735084
5	D	26	50	20120618	1	1438	27.36	-0.00988220617581166	-0.0493155148950555
5	D	26	50	20120618	1	1440	27.4	-0.010194676662418	-0.0491429101297679
5	D	26	50	20120618	1	1442	27.44	-0.0105767971669712	-0.0492649567602007
5	D	26	50	20120618	1	1444	27.48	-0.0106257289562293	-0.0497115654031981
5	D	26	50	20120618	1	1446	27.52	-0.0104445681988893	-0.0500932616436826
5	D	26	50	20120618	1	1448	27.56	-0.0105531798004796	-0.0489857910029883
5	D	26	50	20120618	1	1450	27.6	-0.0107905555469239	-0.050500484438968
5	D	26	50	20120618	1	1452	27.64	-0.0108406187070319	-0.0503329001318268
5	D	26	50	20120618	1	1454	27.68	-0.0109715748829077	-0.0501453754134561
5	D	26	50	20120618	1	1456	27.72	-0.0106822974987242	-0.0512523510794036
5	D	26	50	20120618	1	1458	27.76	-0.0101393809121292	-0.0508558055965142
5	D	26	50	20120618	1	1460	27.8	-0.0103596446744688	-0.0507457090706835
5	D	26	50	20120618	1	1462	27.84	-0.0100403152520850	-0.0513046062705333
5	D	26	50	20120618	1	1464	27.88	-0.00968909531386962	-0.0516480480341556
5	D	26	50	20120618	1	1466	27.92	-0.00974043126618375	-0.0516600688494358
5	D	26	50	20120618	1	1468	27.96	-0.00964985088751377	-0.051614319040693
5	D	26	50	20120618	1	1470	28	-0.009460487691512	-0.0520704029145583
5	D	26	50	20120618	1	1472	28.04	-0.00885421433732266	-0.0534393616429355
5	D	26	50	20120618	1	1474	28.08	-0.00909972181175063	-0.0521794387802173
5	D	26	50	20120618	1	1476	28.12	-0.00883625382508052	-0.0528434120477515
5	D	26	50	20120618	1	1478	28.16	-0.00841064625348433	-0.0533373261344103
5	D	26	50	20120618	1	1480	28.2	-0.00862687950717118	-0.053927760296701
5	D	26	50	20120618	1	1482	28.24	-0.00821711112747358	-0.0540527060649367
5	D	26	50	20120618	1	1484	28.28	-0.00806246687442808	-0.0546378369263686
5	D	26	50	20120618	1	1486	28.32	-0.00772001506029944	-0.0550699498803517
5	D	26	50	20120618	1	1488	28.36	-0.00756855278776927	-0.055766167217108
5	D	26	50	20120618	1	1490	28.4	-0.00759570568816684	-0.0550371401257046
5	D	26	50	20120618	1	1492	28.44	-0.00771506531283113	-0.0557445297496037
5	D	26	50	20120618	1	1494	28.48	-0.00759019025527359	-0.055189309505016
5	D	26	50	20120618	1	1496	28.52	-0.00795873430962802	-0.0554458478452304
5	D	26	50	20120618	1	1498	28.56	-0.00789155916541528	-0.0557486309689345
5	D	26	50	20120618	1	1500	28.6	-0.00777516938923199	-0.0560454743956767
5	D	26	50	20120618	1	1502	28.64	-0.00754387476110586	-0.0550954764351525
5	D	26	50	20120618	1	1504	28.68	-0.00734107653626157	-0.0550205231163467
5	D	26	50	20120618	1	1506	28.72	-0.00779016005299314	-0.0543112243041385
5	D	26	50	20120618	1	1508	28.76	-0.00741383782404566	-0.0547231847148578
5	D	26	50	20120618	1	1510	28.8	-0.00723098001043082	-0.0547951681851826
5	D	26	50	20120618	1	1512	28.84	-0.00738124020143297	-0.0544719496755022
5	D	26	50	20120618	1	1514	28.88	-0.00680933223680928	-0.054346084668451
5	D	26	50	20120618	1	1516	28.92	-0.00672150957458591	-0.0552161088520229
5	D	26	50	20120618	1	1518	28.96	-0.00642989873802458	-0.0550100579359852
5	D	26	50	20120618	1	1520	29	-0.00580750334922418	-0.0552204929140663
5	D	26	50	20120618	1	1522	29.04	-0.00571741794530101	-0.0556021891545508
5	D	26	50	20120618	1	1524	29.08	-0.00552515561149639	-0.0553525097501138
5	D	26	50	20120618	1	1526	29.12	-0.0054406563511446	-0.0564869211591714
5	D	26	50	20120618	1	1528	29.16	-0.00529046687082058	-0.0560620914050345
5	D	26	50	20120618	1	1530	29.2	-0.00521636208015223	-0.0557117907056347
5	D	26	50	20120618	1	1532	29.24	-0.00528389077775554	-0.0551426404574577
5	D	26	50	20120618	1	1534	29.28	-0.00548718397734668	-0.0561015479634247
5	D	26	50	20120618	1	1536	29.32	-0.00502155416193533	-0.0567069020787985
5	D	26	50	20120618	1	1538	29.36	-0.00492977170173732	-0.0569737641780183
5	D	26	50	20120618	1	1540	29.4	-0.00506680899593127	-0.0564140184500311
5	D	26	50	20120618	1	1542	29.44	-0.00453860023038492	-0.0565523285364312
5	D	26	50	20120618	1	1544	29.48	-0.00430214372275614	-0.0569406715806588
5	D	26	50	20120618	1	1546	29.52	-0.00382866502207363	-0.0574718501946862
5	D	26	50	20120618	1	1548	29.56	-0.0033585097232627	-0.057192189462727
5	D	26	50	20120618	1	1550	29.6	-0.00364085746099049	-0.0581245097537213
5	D	26	50	20120618	1	1552	29.64	-0.00318837983170921	-0.0579801892596811
5	D	26	50	20120618	1	1554	29.68	-0.0033824099324668	-0.0574905885243876
5	D	26	50	20120618	1	1556	29.72	-0.00309044554251487	-0.0571092458372937
5	D	26	50	20120618	1	1558	29.76	-0.00292194199655812	-0.0572930228897241
5	D	26	50	20120618	1	1560	29.8	-0.00316879297387034	-0.056319831826777
5	D	26	50	20120618	1	1562	29.84	-0.00301047176556267	-0.057031393380685
5	D	26	50	20120618	1	1564	29.88	-0.00275647900976046	-0.0572128369807375
5	D	26	50	20120618	1	1566	29.92	-0.00236297408603015	-0.0577647338234536
5	D	26	50	20120618	1	1568	29.96	-0.0026856976209637	-0.0576812952232736
5	D	26	50	20120618	1	1570	30	-0.00257149987580207	-0.0576625568935722
5	D	26	50	20120618	1	1572	30.04	-0.00269602137996901	-0.0572308682036578
5	D	26	50	20120618	1	1574	30.08	-0.00319212749764949	-0.0575674510315026
5	D	26	50	20120618	1	1576	30.12	-0.00314128652008219	-0.0577028619800998
5	D	26	50	20120618	1	1578	30.16	-0.00308733427267765	-0.0565603895537367
5	D	26	50	20120618	1	1580	30.2	-0.00310161782965762	-0.0566470808451102
5	D	26	50	20120618	1	1582	30.24	-0.00344428177582062	-0.0567879365159225
5	D	26	50	20120618	1	1584	30.28	-0.00315054961891573	-0.0569180441636608
5	D	26	50	20120618	1	1586	30.32	-0.00312205321563391	-0.0570666072983881
5	D	26	50	20120618	1	1588	30.36	-0.00321121938074154	-0.0570556471432797
5	D	26	50	20120618	1	1590	30.4	-0.00358556171070169	-0.056552187115075
5	D	26	50	20120618	1	1592	30.44	-0.00326092898745895	-0.0568328377965279
5	D	26	50	20120618	1	1594	30.48	-0.00364205954251849	-0.0566645463826055
5	D	26	50	20120618	1	1596	30.52	-0.00340701724845208	-0.0560370598249805
5	D	26	50	20120618	1	1598	30.56	-0.00370287072570054	-0.0549461354829659
5	D	26	50	20120618	1	1600	30.6	-0.00375003474800568	-0.0548429686035908
5	D	26	50	20120618	1	1602	30.64	-0.0039134471251379	-0.0546925669912324
5	D	26	50	20120618	1	1604	30.68	-0.00385369660212764	-0.0555406001539094
5	D	26	50	20120618	1	1606	30.72	-0.00387498051624134	-0.0548912639967458
5	D	26	50	20120618	1	1608	30.76	-0.00389626443035506	-0.0542429177890759
5	D	26	50	20120618	1	1610	30.8	-0.00390651747868227	-0.0547907134124611
5	D	26	50	20120618	1	1612	30.84	-0.00390149702053584	-0.054200067118136
5	D	26	50	20120618	1	1614	30.88	-0.00421771517308246	-0.0548735156165381
5	D	26	50	20120618	1	1616	30.92	-0.00402778629165575	-0.0545193965405198
5	D	26	50	20120618	1	1618	30.96	-0.00399872420294899	-0.0549575906128211
5	D	26	50	20120618	1	1620	31	-0.00390807311360087	-0.0538127847340801
5	D	26	50	20120618	1	1622	31.04	-0.00413887276698017	-0.053551720910466
5	D	26	50	20120618	1	1624	31.08	-0.00391125509411622	-0.0540317757042136
5	D	26	50	20120618	1	1626	31.12	-0.0041272762157687	-0.0534580999726369
5	D	26	50	20120618	1	1628	31.16	-0.00403782720794861	-0.05291525409672
5	D	26	50	20120618	1	1630	31.2	-0.00453909520513175	-0.0522039753855245
5	D	26	50	20120618	1	1632	31.24	-0.00419918897541537	-0.0526359469181513
5	D	26	50	20120618	1	1634	31.28	-0.00461793761123405	-0.0529190724733384
5	D	26	50	20120618	1	1636	31.32	-0.00453619606732889	-0.0525925305617865
5	D	26	50	20120618	1	1638	31.36	-0.00453725672750066	-0.0515583868943012
5	D	26	50	20120618	1	1640	31.4	-0.00438445095208625	-0.0514441891491395
5	D	26	50	20120618	1	1642	31.44	-0.00420336090542438	-0.0516095814252591
5	D	26	50	20120618	1	1644	31.48	-0.00454362068853134	-0.0506872313398793
5	D	26	50	20120618	1	1646	31.52	-0.00457388485876613	-0.0500754425527967
5	D	26	50	20120618	1	1648	31.56	-0.00458484501387452	-0.0505813774547357
5	D	26	50	20120618	1	1650	31.6	-0.00481104847317609	-0.0508575026527891
5	D	26	50	20120618	1	1652	31.64	-0.00488289052214465	-0.0509939742615581
5	D	26	50	20120618	1	1654	31.68	-0.00490594220321133	-0.0485568600295205
5	D	26	50	20120618	1	1656	31.72	-0.00458463288184017	-0.0494568655406147
5	D	26	50	20120618	1	1658	31.76	-0.00478523907566279	-0.0493935794836986
5	D	26	50	20120618	1	1660	31.8	-0.00457445054419107	-0.0480758859969574
5	D	26	50	20120618	1	1662	31.84	-0.00451915479390229	-0.0487977005991926
5	D	26	50	20120618	1	1664	31.88	-0.00454927754278084	-0.0481885988178786
5	D	26	50	20120618	1	1666	31.92	-0.00464282776993182	-0.0475032002148744
5	D	26	50	20120618	1	1668	31.96	-0.00473164038164885	-0.0474456417228859
5	D	26	50	20120618	1	1670	32	-0.0041837740475855	-0.0470980280292545
5	D	26	50	20120618	1	1672	32.04	-0.00434188312385882	-0.0463920526189179
5	D	26	50	20120618	1	1674	32.08	-0.00418052135639205	-0.0455322107729951
5	D	26	50	20120618	1	1676	32.12	-0.00434358018013367	-0.0457671116457052
5	D	26	50	20120618	1	1678	32.16	-0.00398125866545369	-0.0458635610106591
5	D	26	50	20120618	1	1680	32.2	-0.00352673042650697	-0.0452640758815691
5	D	26	50	20120618	1	1682	32.24	-0.00350382016679653	-0.0446210329747581
5	D	26	50	20120618	1	1684	32.28	-0.00321178506616648	-0.0436650246065939
5	D	26	50	20120618	1	1686	32.32	-0.0032448069528479	-0.0438984405550635
5	D	26	50	20120618	1	1688	32.36	-0.00293990250880025	-0.0434627213564964
5	D	26	50	20120618	1	1690	32.4	-0.00269432432369417	-0.0442046885019954
5	D	26	50	20120618	1	1692	32.44	-0.00284041258468731	-0.0438767323768811
5	D	26	50	20120618	1	1694	32.48	-0.00231114315896918	-0.0440810155259659
5	D	26	50	20120618	1	1696	32.52	-0.0022528775601994	-0.0438782173011216
5	D	26	50	20120618	1	1698	32.56	-0.00209872828190074	-0.0429626554408413
5	D	26	50	20120618	1	1700	32.6	-0.00197519672722745	-0.0425005611593359
5	D	26	50	20120618	1	1702	32.64	-0.00184636187169526	-0.0427950004230219
5	D	26	50	20120618	1	1704	32.68	-0.00149606117229545	-0.0434936219228342
5	D	26	50	20120618	1	1706	32.72	-0.00119129814960404	-0.043184757680812
5	D	26	50	20120618	1	1708	32.76	-0.000901242947961319	-0.0420135060084546
5	D	26	50	20120618	1	1710	32.8	-0.00054896234957418	-0.0422155971265177
5	D	26	50	20120618	1	1712	32.84	-0.000544295444818351	-0.0413213898910292
5	D	26	50	20120618	1	1714	32.88	-6.30385695427806e-05	-0.0414366482963626
5	D	26	50	20120618	1	1716	32.92	-2.43598286118803e-05	-0.0410111821461226
5	D	26	50	20120618	1	1718	32.96	-0.00036377108358142	-0.0405188944050605
5	D	26	50	20120618	1	1720	33	-1.00762716319213e-05	-0.0406399510859997
5	D	26	50	20120618	1	1722	33.04	0.00021443013139481	-0.0401436328362848
5	D	26	50	20120618	1	1724	33.08	0.00063982557095664	-0.0396417284429986
5	D	26	50	20120618	1	1726	33.12	0.000808753380982111	-0.0391053879494686
5	D	26	50	20120618	1	1728	33.16	0.00102336028907223	-0.0395018627216799
5	D	26	50	20120618	1	1730	33.2	0.0012552206026233	-0.0393858264988872
5	D	26	50	20120618	1	1732	33.24	0.00143206800859805	-0.0389952914236379
5	D	26	50	20120618	1	1734	33.28	0.0015997937370955	-0.0377239134310645
5	D	26	50	20120618	1	1736	33.32	0.00189409157942534	-0.0383448946063025
5	D	26	50	20120618	1	1738	33.36	0.00226511050751392	-0.038118125461576
5	D	26	50	20120618	1	1740	33.4	0.00208833381221728	-0.0377225699281802
5	D	26	50	20120618	1	1742	33.44	0.00220175373991961	-0.0388847706337384
5	D	26	50	20120618	1	1744	33.48	0.00212899245213551	-0.0380293835605371
5	D	26	50	20120618	1	1746	33.52	0.00241826983631893	-0.0385606328852425
5	D	26	50	20120618	1	1748	33.56	0.00235703438906817	-0.0385544103455681
5	D	26	50	20120618	1	1750	33.6	0.00249725366377746	-0.038445303769231
5	D	26	50	20120618	1	1752	33.64	0.00318046023575991	-0.0386635169219052
5	D	26	50	20120618	1	1754	33.68	0.00344498888260179	-0.0376122612703151
5	D	26	50	20120618	1	1756	33.72	0.00433636769096556	-0.0380831943865854
5	D	26	50	20120618	1	1758	33.76	0.00452417525204869	-0.0374999727134627
5	D	26	50	20120618	1	1760	33.8	0.00457296561995059	-0.0381075188598582
5	D	26	50	20120618	1	1762	33.84	0.00488204199400719	-0.0383710575572064
5	D	26	50	20120618	1	1764	33.88	0.00492397342613159	-0.0382178275177233
5	D	26	50	20120618	1	1766	33.92	0.00489392138793119	-0.0374427677748647
5	D	26	50	20120618	1	1768	33.96	0.00527264777993469	-0.0381077309918925
5	D	26	50	20120618	1	1770	34	0.00578735080596039	-0.0385986752300704
5	D	26	50	20120618	1	1772	34.04	0.00542213015347749	-0.0377305602348076
5	D	26	50	20120618	1	1774	34.08	0.00584349508438659	-0.0385401267885881
5	D	26	50	20120618	1	1776	34.12	0.00591851911387049	-0.0384991853059574
5	D	26	50	20120618	1	1778	34.16	0.00587262788377149	-0.0376613344809295
5	D	26	50	20120618	1	1780	34.2	0.00553081246574589	-0.0378546574749059
5	D	26	50	20120618	1	1782	34.24	0.00533713591837889	-0.0378247468580617
5	D	26	50	20120618	1	1784	34.28	0.00548944671904649	-0.0377497935392559
5	D	26	50	20120618	1	1786	34.32	0.00565589965533779	-0.0370907700191900
5	D	26	50	20120618	1	1788	34.36	0.00571289246190139	-0.0372006544129864
5	D	26	50	20120618	1	1790	34.4	0.00589384108720709	-0.0372971744886184
5	D	26	50	20120618	1	1792	34.44	0.00600372548100339	-0.0373984321796843
5	D	26	50	20120618	1	1794	34.48	0.00611368058547799	-0.0374997605814284
5	D	26	50	20120618	1	1796	34.52	0.00596080409938539	-0.0361373072354381
5	D	26	50	20120618	1	1798	34.56	0.00598272440960219	-0.0364859108785631
5	D	26	50	20120618	1	1800	34.6	0.00560505867777049	-0.0363028409329139
5	D	26	50	20120618	1	1802	34.64	0.00565441473109729	-0.0364449693959324
5	D	26	50	20120618	1	1804	34.68	0.00559629055368379	-0.0364145638043413
5	D	26	50	20120618	1	1806	34.72	0.00558667390145959	-0.0365260038330564
5	D	26	50	20120618	1	1808	34.76	0.00588302235345489	-0.0350036736438398
5	D	26	50	20120618	1	1810	34.8	0.00619499786531439	-0.0354900216879399
5	D	26	50	20120618	1	1812	34.84	0.00617420892594749	-0.0346929709241865
5	D	26	50	20120618	1	1814	34.88	0.00616155171456429	-0.0335745401283837
5	D	26	50	20120618	1	1816	34.92	0.00671684266983009	-0.0342155324255293
5	D	26	50	20120618	1	1818	34.96	0.00667922458907099	-0.0336262296340884
5	D	26	50	20120618	1	1820	35	0.00691631749280279	-0.0342355435474369
5	D	26	50	20120618	1	1822	35.04	0.0073540165903573	-0.0334437253738642
5	D	26	50	20120618	1	1824	35.08	0.00738986690416339	-0.0335122440209612
5	D	26	50	20120618	1	1826	35.12	0.00766387078187319	-0.0328900607641951
5	D	26	50	20120618	1	1828	35.16	0.00797033086083949	-0.0333868739886568
5	D	26	50	20120618	1	1830	35.2	0.00811719693929189	-0.0328553418212389
5	D	26	50	20120618	1	1832	35.24	0.00818819046012299	-0.0332909195984498
5	D	26	50	20120618	1	1834	35.28	0.00767893215631249	-0.0324224510497965
5	D	26	50	20120618	1	1836	35.32	0.00800101929514299	-0.0325731355048673
5	D	26	50	20120618	1	1838	35.36	0.00809852932026859	-0.0319996011946469
5	D	26	50	20120618	1	1840	35.4	0.00786871961638299	-0.0309266373648744
5	D	26	50	20120618	1	1842	35.44	0.00779779680622999	-0.0311361531041400
5	D	26	50	20120618	1	1844	35.48	0.00821272706543019	-0.0306387741942534
5	D	26	50	20120618	1	1846	35.52	0.00818359426604529	-0.0310791602975764
5	D	26	50	20120618	1	1848	35.56	0.00855418893006519	-0.0302858571997632
5	D	26	50	20120618	1	1850	35.6	0.0085210256220276	-0.0297852963093612
5	D	26	50	20120618	1	1852	35.64	0.00840385802838489	-0.0290201360614393
5	D	26	50	20120618	1	1854	35.68	0.00853856187020099	-0.0291941550402893
5	D	26	50	20120618	1	1856	35.72	0.00875408801710659	-0.0285846289949065
5	D	26	50	20120618	1	1858	35.76	0.00871526785481949	-0.0280030336673805
5	D	26	50	20120618	1	1860	35.8	0.00863161712260509	-0.0278024274735579
5	D	26	50	20120618	1	1862	35.84	0.00883038483879669	-0.0269073009992539
5	D	26	50	20120618	1	1864	35.88	0.00911867227348639	-0.0269520608585030
5	D	26	50	20120618	1	1866	35.92	0.00957765528515459	-0.0265135839434892
5	D	26	50	20120618	1	1868	35.96	0.0096461739322516	-0.0263070380527046
5	D	26	50	20120618	1	1870	36	0.0101480783255378	-0.0252609442806172
5	D	26	50	20120618	1	1872	36.04	0.0102687814530863	-0.0249143912471577
5	D	26	50	20120618	1	1874	36.08	0.0103242893354095	-0.0242381850323090
5	D	26	50	20120618	1	1876	36.12	0.0099596343683516	-0.0238213455847995
5	D	26	50	20120618	1	1878	36.16	0.0100712865291009	-0.0238273559924396
5	D	26	50	20120618	1	1880	36.2	0.0101242488270118	-0.0228370529453879
5	D	26	50	20120618	1	1882	36.24	0.0100026264606477	-0.0228294161921510
5	D	26	50	20120618	1	1884	36.28	0.0100072367968611	-0.0218805354603412
5	D	26	50	20120618	1	1886	36.32	0.0101508501841201	-0.0217826011711469
5	D	26	50	20120618	1	1888	36.36	0.0103684693670980	-0.0213744874213172
5	D	26	50	20120618	1	1890	36.4	0.0102199062323707	-0.0199166453705449
5	D	26	50	20120618	1	1892	36.44	0.0100466579999122	-0.0207231784362341
5	D	26	50	20120618	1	1894	36.48	0.0102155150992596	-0.0204288805939043
5	D	26	50	20120618	1	1896	36.52	0.0102691986460872	-0.0207394984607439
5	D	26	50	20120618	1	1898	36.56	0.0101019113237941	-0.0200255893123223
5	D	26	50	20120618	1	1900	36.6	0.0096421222103954	-0.0194152430230734
5	D	26	50	20120618	1	1902	36.64	0.009438461315278	-0.0194899276413023
5	D	26	50	20120618	1	1904	36.68	0.00934138262528889	-0.0185935213037243
5	D	26	50	20120618	1	1906	36.72	0.00946697186069549	-0.0183379658419357
5	D	26	50	20120618	1	1908	36.76	0.00934078158452489	-0.0177621405057442
5	D	26	50	20120618	1	1910	36.8	0.0093169379438633	-0.0174133388727205
5	D	26	50	20120618	1	1912	36.84	0.0092006683758328	-0.0169296990475923
5	D	26	50	20120618	1	1914	36.88	0.008990410174447	-0.0164066875168877
5	D	26	50	20120618	1	1916	36.92	0.00865298588953259	-0.0162685117807760
5	D	26	50	20120618	1	1918	36.96	0.0086983680027491	-0.0156895468904761
5	D	26	50	20120618	1	1920	37	0.00873886400810769	-0.0148320597101346
5	D	26	50	20120618	1	1922	37.04	0.00836396306379039	-0.0144029802442428
5	D	26	50	20120618	1	1924	37.08	0.00841428785340739	-0.0144806417820205
5	D	26	50	20120618	1	1926	37.12	0.0081011526864268	-0.0134792654427754
5	D	26	50	20120618	1	1928	37.16	0.00809209464855979	-0.0126827874355147
5	D	26	50	20120618	1	1930	37.2	0.00841473333067959	-0.0126039591715480
5	D	26	50	20120618	1	1932	37.24	0.0083206881287818	-0.0124857309177336
5	D	26	50	20120618	1	1934	37.28	0.00830206293616529	-0.0134880830643368
5	D	26	50	20120618	1	1936	37.32	0.00827886983374239	-0.0131430149551178
5	D	26	50	20120618	1	1938	37.36	0.0082858419066049	-0.0126881614470517
5	D	26	50	20120618	1	1940	37.4	0.0080475964188197	-0.0121623073470867
5	D	26	50	20120618	1	1942	37.44	0.00762478191900919	-0.0115705650372507
5	D	26	50	20120618	1	1944	37.48	0.00755431872826399	-0.0122303310194368
5	D	26	50	20120618	1	1946	37.52	0.00746199179584449	-0.0116199352327132
5	D	26	50	20120618	1	1948	37.56	0.00722920517240999	-0.0103477157830702
5	D	26	50	20120618	1	1950	37.6	0.00685314457297159	-0.0102333271190776
5	D	26	50	20120618	1	1952	37.64	0.00674062974194919	-0.00947793908687164
5	D	26	50	20120618	1	1954	37.68	0.00666199946788129	-0.0101912684077326
5	D	26	50	20120618	1	1956	37.72	0.00666691386001049	-0.00944700316519474
5	D	26	50	20120618	1	1958	37.76	0.00651574150126059	-0.00941248928320504
5	D	26	50	20120618	1	1960	37.8	0.00631142299683679	-0.00931897441139314
5	D	26	50	20120618	1	1962	37.84	0.00639773245054839	-0.00900426946735824
5	D	26	50	20120618	1	1964	37.88	0.00640123970018309	-0.00929053457665384
5	D	26	50	20120618	1	1966	37.92	0.00602812773602219	-0.00839240996959754
5	D	26	50	20120618	1	1968	37.96	0.00572120096658039	-0.00758663350816424
5	D	26	50	20120618	1	1970	38	0.00585511284880149	-0.00782904385489054
5	D	26	50	20120618	1	1972	38.04	0.00551558138567909	-0.00761406218020644
5	D	26	50	20120618	1	1974	38.08	0.00535938856878279	-0.00705027887249864
5	D	26	50	20120618	1	1976	38.12	0.00510972330648149	-0.00647856889777364
5	D	26	50	20120618	1	1978	38.16	0.00505755296816549	-0.00674923523147624
5	D	26	50	20120618	1	1980	38.2	0.00458473894785729	-0.00645172712435984
5	D	26	50	20120618	1	1982	38.24	0.00407524729880899	-0.00519769446112894
5	D	26	50	20120618	1	1984	38.28	0.00390330721389567	-0.00545561873063454
5	D	26	50	20120618	1	1986	38.32	0.00396623264635346	-0.00422526000243774
5	D	26	50	20120618	1	1988	38.36	0.00326271089654753	-0.00402255370147494
5	D	26	50	20120618	1	1990	38.4	0.00318550190710977	-0.00410923792178064
5	D	26	50	20120618	1	1992	38.44	0.0032250928157884	-0.00356844972659694
5	D	26	50	20120618	1	1994	38.48	0.00339536625001847	-0.00274056698586344
5	D	26	50	20120618	1	1996	38.52	0.00302551899786631	-0.00264075391395144
5	D	26	50	20120618	1	1998	38.56	0.00274738066680693	-0.00162927089748283
5	D	26	50	20120618	1	2000	38.6	0.00269903436196364	-0.00052079050830493
5	D	26	50	20120618	1	2002	38.64	0.00219478873812492	-0.00081205556965026
5	D	26	50	20120618	1	2004	38.68	0.00193237787609269	0.000266632289515910
5	D	26	50	20120618	1	2006	38.72	0.00222748252725986	-0.00064911271142076
5	D	26	50	20120618	1	2008	38.76	0.00183999791066457	-8.29931229078696e-05
5	D	26	50	20120618	1	2010	38.8	0.00145316029677407	0.0007765581021279
5	D	26	50	20120618	1	2012	38.84	0.00158964039082445	0.00083133907867999
5	D	26	50	20120618	1	2014	38.88	0.00133540934003698	0.00139436790345231
5	D	26	50	20120618	1	2016	38.92	0.00147468674851373	0.00158063962860672
5	D	26	50	20120618	1	2018	38.96	0.0014628709942001	0.00064952849020808
5	D	26	50	20120618	1	2020	39	0.00168301666970725	0.00091630078686668
5	D	26	50	20120618	1	2022	39.04	0.00198115763739284	0.00141616517708916
5	D	26	50	20120618	1	2024	39.08	0.0019024707947824	0.00201152080257699
5	D	26	50	20120618	1	2026	39.12	0.00175436020839507	0.00193388047800271
5	D	26	50	20120618	1	2028	39.16	0.00210345882626687	0.00203618468710478
5	D	26	50	20120618	1	2030	39.2	0.00205447753953408	0.0017894822022166
5	D	26	50	20120618	1	2032	39.24	0.00197728976329975	0.001907597318946
5	D	26	50	20120618	1	2034	39.28	0.00190012320026886	0.00202569122247197
5	D	26	50	20120618	1	2036	39.32	0.00186266775406941	0.00242702381827002
5	D	26	50	20120618	1	2038	39.36	0.00169413592384141	0.00232867940714259
5	D	26	50	20120618	1	2040	39.4	0.00125531252650485	0.00290446938799499
5	D	26	50	20120618	1	2042	39.44	0.00112258151260832	0.0023904805398183
5	D	26	50	20120618	1	2044	39.48	0.00100211173029757	0.00252058111648881
5	D	26	50	20120618	1	2046	39.52	0.00063287541840436	0.00269024502467349
5	D	26	50	20120618	1	2048	39.56	0.00040271145402136	0.00247490201842416
5	D	26	50	20120618	1	2050	39.6	0.000366888717379671	0.00225712656484754
5	D	26	50	20120618	1	2052	39.64	-9.44892649564003e-05	0.00238420284581492
5	D	26	50	20120618	1	2054	39.68	-0.000236638516914260	0.00232122126907871
5	D	26	50	20120618	1	2056	39.72	-0.000583981947262729	0.00253706010567407
5	D	26	50	20120618	1	2058	39.76	-0.00050349609065066	0.00271464586547868
5	D	26	50	20120618	1	2060	39.8	-0.00121242094943766	0.00316657820936564
5	D	26	50	20120618	1	2062	39.84	-0.00135134187003068	0.00242844086025952
5	D	26	50	20120618	1	2064	39.88	-0.00181314906618292	0.00245607883590897
5	D	26	50	20120618	1	2066	39.92	-0.00217122794017579	0.00259768403990939
5	D	26	50	20120618	1	2068	39.96	-0.00247862847116102	0.00199206829502655
5	D	26	50	20120618	1	2070	40	-0.00274807858119997	0.00211442605244307
5	D	26	50	20120618	1	2072	40.04	-0.00337469539748405	0.00255066143896049
5	D	26	50	20120618	1	2074	40.08	-0.00386027269519266	0.00288210360050606
5	D	26	50	20120618	1	2076	40.12	-0.00463309090955488	0.00362356870019046
5	D	26	50	20120618	1	2078	40.16	-0.00466380055706181	0.00334784655300239
5	D	26	50	20120618	1	2080	40.2	-0.00505543871888979	0.00420761768824711
5	D	26	50	20120618	1	2082	40.24	-0.00522029359385562	0.00351939065811824
5	D	26	50	20120618	1	2084	40.28	-0.00502512505118032	0.00395370271419083
5	D	26	50	20120618	1	2086	40.32	-0.00510951117444712	0.00330853848703623
5	D	26	50	20120618	1	2088	40.36	-0.00552654154078751	0.00353617737310361
5	D	26	50	20120618	1	2090	40.4	-0.00566456171340732	0.0034768723273655
5	D	26	50	20120618	1	2092	40.44	-0.00537441458788304	0.00342049470370149
5	D	26	50	20120618	1	2094	40.48	-0.00555068923736503	0.00394322339169365
5	D	26	50	20120618	1	2096	40.52	-0.00568274142875162	0.00412915711980665
5	D	26	50	20120618	1	2098	40.56	-0.00543292060295841	0.00493064851414598
5	D	26	50	20120618	1	2100	40.6	-0.00524740406784631	0.00494783120892881
5	D	26	50	20120618	1	2102	40.64	-0.00537680460880345	0.00564837603918595
5	D	26	50	20120618	1	2104	40.68	-0.00520638480346968	0.00509167794142559
5	D	26	50	20120618	1	2106	40.72	-0.00506439776180742	0.00520929808340816
5	D	26	50	20120618	1	2108	40.76	-0.00508791613334969	0.00488631999003339
5	D	26	50	20120618	1	2110	40.8	-0.00507616401864637	0.00466090849032675
5	D	26	50	20120618	1	2112	40.84	-0.00516233700074923	0.00573331582706242
5	D	26	50	20120618	1	2114	40.88	-0.00504297242633747	0.00593222991435766
5	D	26	50	20120618	1	2116	40.92	-0.00507279819036792	0.00476430164387184
5	D	26	50	20120618	1	2118	40.96	-0.00537200335375919	0.00572062113901978
5	D	26	50	20120618	1	2120	41	-0.005544827322149	0.00570398291645846
5	D	26	50	20120618	1	2122	41.04	-0.00576603153650759	0.00535170938913913
5	D	26	50	20120618	1	2124	41.08	-0.00588908225856967	0.00516815861087873
5	D	26	50	20120618	1	2126	41.12	-0.00604887566319577	0.00592719672828918
5	D	26	50	20120618	1	2128	41.16	-0.00623309253604405	0.00547870859546736
5	D	26	50	20120618	1	2130	41.2	-0.00617093502155063	0.00459950333744851
5	D	26	50	20120618	1	2132	41.24	-0.00596909139086093	0.00499130413383616
5	D	26	50	20120618	1	2134	41.28	-0.0061850418018353	0.00508807876790935
5	D	26	50	20120618	1	2136	41.32	-0.00597373708241332	0.00471381421969512
5	D	26	50	20120618	1	2138	41.36	-0.00614007688161964	0.00533746825856604
5	D	26	50	20120618	1	2140	41.4	-0.00634568232038526	0.00505234159118818
5	D	26	50	20120618	1	2142	41.44	-0.00633401505849568	0.00500285825864075
5	D	26	50	20120618	1	2144	41.48	-0.00654748352466809	0.00492434819272561
5	D	26	50	20120618	1	2146	41.52	-0.00624996834648385	0.00479420518964822
5	D	26	50	20120618	1	2148	41.56	-0.0063999951922482	0.00459784870758053
5	D	26	50	20120618	1	2150	41.6	-0.00644378136545961	0.0053096527991145
5	D	26	50	20120618	1	2152	41.64	-0.0061721236680498	0.00556488864863803
5	D	26	50	20120618	1	2154	41.68	-0.00603368559532232	0.00488507548209851
5	D	26	50	20120618	1	2156	41.72	-0.00608009513469193	0.00559306826808188
5	D	26	50	20120618	1	2158	41.76	-0.00595421386418476	0.00531166593212054
5	D	26	50	20120618	1	2160	41.8	-0.00556391920524103	0.00543546618737068
5	D	26	50	20120618	1	2162	41.84	-0.00567207118742352	0.0055270718708734
5	D	26	50	20120618	1	2164	41.88	-0.00574410839786368	0.00632992232444617
5	D	26	50	20120618	1	2166	41.92	-0.00563174418058567	0.00626290627925921
5	D	26	50	20120618	1	2168	41.96	-0.0057270628817964	0.0056717671315076
5	D	26	50	20120618	1	2170	42	-0.00546625361662355	0.00565292980685679
5	D	26	50	20120618	1	2172	42.04	-0.00520858107713205	0.00582038966320451
5	D	26	50	20120618	1	2174	42.08	-0.0053844738889522	0.00607361167261523
5	D	26	50	20120618	1	2176	42.12	-0.00510236091067577	0.0060126647249312
5	D	26	50	20120618	1	2178	42.16	-0.00520659410707691	0.00587535307330614
5	D	26	50	20120618	1	2180	42.2	-0.00510056627366511	0.00580374154114826
5	D	26	50	20120618	1	2182	42.24	-0.00471278750064885	0.0059239935345704
5	D	26	50	20120618	1	2184	42.28	-0.00480365920731269	0.00617490896166089
5	D	26	50	20120618	1	2186	42.32	-0.00432800261774413	0.00579564516850367
5	D	26	50	20120618	1	2188	42.36	-0.00467393339723621	0.00588143136319722
5	D	26	50	20120618	1	2190	42.4	-0.00379168899427182	0.00640863745132785
5	D	26	50	20120618	1	2192	42.44	-0.00380630206301182	0.00605598491477381
5	D	26	50	20120618	1	2194	42.48	-0.00377122390981071	0.00690178927687654
5	D	26	50	20120618	1	2196	42.52	-0.00358431366723289	0.00653701480877261
5	D	26	50	20120618	1	2198	42.56	-0.00363190336782031	0.00652557240683945
5	D	26	50	20120618	1	2200	42.6	-0.00319795122909935	0.00642243451884236
5	D	26	50	20120618	1	2202	42.64	-0.00316920663133733	0.00635586112250043
5	D	26	50	20120618	1	2204	42.68	-0.00315078225704673	0.0063380957717299
5	D	26	50	20120618	1	2206	42.72	-0.00304695140440408	0.00661816591851549
5	D	26	50	20120618	1	2208	42.76	-0.0024700936923121	0.00694947372977263
5	D	26	50	20120618	1	2210	42.8	-0.00203492603703427	0.00730359280579086
5	D	26	50	20120618	1	2212	42.84	-0.0015493770235969	0.00724212401330231
5	D	26	50	20120618	1	2214	42.88	-0.00190476889182126	0.0080008071631086
5	D	26	50	20120618	1	2216	42.92	-0.00112682415329545	0.00771507945496674
5	D	26	50	20120618	1	2218	42.96	-0.00119623375493672	0.00773171060646025
5	D	26	50	20120618	1	2220	43	-0.00117639233865663	0.00783953024845557
5	D	26	50	20120618	1	2222	43.04	-0.000772832356497841	0.00821443826384068
5	D	26	50	20120618	1	2224	43.08	-0.000631368573853661	0.00915547011037936
5	D	26	50	20120618	1	2226	43.12	-0.00062648953706347	0.00906129762926094
5	D	26	50	20120618	1	2228	43.16	-0.000506896567161389	0.00873412639267373
5	D	26	50	20120618	1	2230	43.2	-0.000341080026973141	0.00844117205322815
5	D	26	50	20120618	1	2232	43.24	-0.00031671312729346	0.00818741971373154
5	D	26	50	20120618	1	2234	43.28	-0.000339248620409870	0.00857354951373408
5	D	26	50	20120618	1	2236	43.32	-0.000195606948879641	0.00868795939093007
5	D	26	50	20120618	1	2238	43.36	-0.000333019009667620	0.00848074174870335
5	D	26	50	20120618	1	2240	43.4	-0.000409344115628889	0.00794749838287495
5	D	26	50	20120618	1	2242	43.44	-0.000213560390053961	0.00834350646461066
5	D	26	50	20120618	1	2244	43.48	-0.000263708402975710	0.00800340224499556
5	D	26	50	20120618	1	2246	43.52	-0.000333945319550969	0.0074807301255459
5	D	26	50	20120618	1	2248	43.56	7.41047906683504e-05	0.00819796974690685
5	D	26	50	20120618	1	2250	43.6	0.000212492658814371	0.00770086660866489
5	D	26	50	20120618	1	2252	43.64	0.00088829582279779	0.00794397699110464
5	D	26	50	20120618	1	2254	43.68	0.00103627912996451	0.00711910864657928
5	D	26	50	20120618	1	2256	43.72	0.00117009908830406	0.00717888038279298
5	D	26	50	20120618	1	2258	43.76	0.00126643531617292	0.00748521318253862
5	D	26	50	20120618	1	2260	43.8	0.00137269932324963	0.00784117073618793
5	D	26	50	20120618	1	2262	43.84	0.0011377630952004	0.00716931322804353
5	D	26	50	20120618	1	2264	43.88	0.00146944567305157	0.00748483134487678
5	D	26	50	20120618	1	2266	43.92	0.00179173787284859	0.00708740197851088
5	D	26	50	20120618	1	2268	43.96	0.00173763713302001	0.00773219143907146
5	D	26	50	20120618	1	2270	44	0.00179331472097064	0.00806799644945695
5	D	26	50	20120618	1	2272	44.04	0.00164823055160678	0.00762019986706713
5	D	26	50	20120618	1	2274	44.08	0.00166276159596017	0.00803831917785055
5	D	26	50	20120618	1	2276	44.12	0.00155461668484549	0.00743917346001556
5	D	26	50	20120618	1	2278	44.16	0.00160077661552135	0.0078519965410079
5	D	26	50	20120618	1	2280	44.2	0.00171270454791537	0.00724411805442525
5	D	26	50	20120618	1	2282	44.24	0.00175988271235614	0.00770068276090178
5	D	26	50	20120618	1	2284	44.28	0.00140186747797358	0.00819309071011666
5	D	26	50	20120618	1	2286	44.32	0.00153556015709252	0.00722330083078712
5	D	26	50	20120618	1	2288	44.36	0.00145941889889435	0.00732225335374637
5	D	26	50	20120618	1	2290	44.4	0.001665285967169	0.00725329630044506
5	D	26	50	20120618	1	2292	44.44	0.00185845339765354	0.00723591561576349
5	D	26	50	20120618	1	2294	44.48	0.00219037639181032	0.00660044582257895
5	D	26	50	20120618	1	2296	44.52	0.00243899513607551	0.0063547686425235
5	D	26	50	20120618	1	2298	44.56	0.00276044587880291	0.00621958396809625
5	D	26	50	20120618	1	2300	44.6	0.00311653778274065	0.0057959633665552
5	D	26	50	20120618	1	2302	44.64	0.00298892622193991	0.0068692453943792
5	D	26	50	20120618	1	2304	44.68	0.00336411000896968	0.00580002215947921
5	D	26	50	20120618	1	2306	44.72	0.00320839095361678	0.00671043628239252
5	D	26	50	20120618	1	2308	44.76	0.00348158872959601	0.00652962907844312
5	D	26	50	20120618	1	2310	44.8	0.00357015385393963	0.00620681361962802
5	D	26	50	20120618	1	2312	44.84	0.00354674154841454	0.00570795685656873
5	D	26	50	20120618	1	2314	44.88	0.00347332265132394	0.0063151989470483
5	D	26	50	20120618	1	2316	44.92	0.00359598446465637	0.0058196797279962
5	D	26	50	20120618	1	2318	44.96	0.00340920927947376	0.00561410964456965
5	D	26	50	20120618	1	2320	45	0.00336266751113606	0.00626415290851444
5	D	26	50	20120618	1	2322	45.04	0.00365328132713592	0.00490136722233704
5	D	26	50	20120618	1	2324	45.08	0.00412266587955536	0.00564338386531077
5	D	26	50	20120618	1	2326	45.12	0.00376927512352176	0.005378211751298
5	D	26	50	20120618	1	2328	45.16	0.00386922466704248	0.00514502914806612
5	D	26	50	20120618	1	2330	45.2	0.00395281175964654	0.00457345352362959
5	D	26	50	20120618	1	2332	45.24	0.00404522354487981	0.00471447182900163
5	D	26	50	20120618	1	2334	45.28	0.00372015948650054	0.00496828780810854
5	D	26	50	20120618	1	2336	45.32	0.00380228993913536	0.00518510796042377
5	D	26	50	20120618	1	2338	45.36	0.00391126216518402	0.00440497826194409
5	D	26	50	20120618	1	2340	45.4	0.00404838431219172	0.00445624350358011
5	D	26	50	20120618	1	2342	45.44	0.00392765997143974	0.00458569354201193
5	D	26	50	20120618	1	2344	45.48	0.00411603321794783	0.00516067035006596
5	D	26	50	20120618	1	2346	45.52	0.00406990157154322	0.00457596375270281
5	D	26	50	20120618	1	2348	45.56	0.0043051065001693	0.00430188209324709
5	D	26	50	20120618	1	2350	45.6	0.00459760122020709	0.00354053315087572
5	D	26	50	20120618	1	2352	45.64	0.00448032048947949	0.00378871348893658
5	D	26	50	20120618	1	2354	45.68	0.00413873134562392	0.00423518071057776
5	D	26	50	20120618	1	2356	45.72	0.00424025773726668	0.00357331462125153
5	D	26	50	20120618	1	2358	45.76	0.00419805053349766	0.00410170016349318
5	D	26	50	20120618	1	2360	45.8	0.00409221786155747	0.00426379025094457
5	D	26	50	20120618	1	2362	45.84	0.00398643468709196	0.00442581669878566
5	D	26	50	20120618	1	2364	45.88	0.00371967158282152	0.00462946345176738
5	D	26	50	20120618	1	2366	45.92	0.00367201965683736	0.00445316051801414
5	D	26	50	20120618	1	2368	45.96	0.00361676633295545	0.00412466699174612
5	D	26	50	20120618	1	2370	46	0.00389696446606843	0.00389901507573387
5	D	26	50	20120618	1	2372	46.04	0.00372262021809907	0.00301739434095048
5	D	26	50	20120618	1	2374	46.08	0.00387070959128297	0.00370516175167157
5	D	26	50	20120618	1	2376	46.12	0.00397517754713547	0.00254758552446232
5	D	26	50	20120618	1	2378	46.16	0.00360873359992117	0.00210788531471709
5	D	26	50	20120618	1	2380	46.2	0.00353006089944635	0.00185554718878286
5	D	26	50	20120618	1	2382	46.24	0.00315045769503417	0.00230407916222511
5	D	26	50	20120618	1	2384	46.28	0.00293199705498658	0.00166109989502437
5	D	26	50	20120618	1	2386	46.32	0.00302531393689977	0.00180843973502021
5	D	26	50	20120618	1	2388	46.36	0.00310549277481851	0.00188805288751401
5	D	26	50	20120618	1	2390	46.4	0.00264079634035834	0.00186732051668962
5	D	26	50	20120618	1	2392	46.44	0.00227395641334657	0.00155095387171894
5	D	26	50	20120618	1	2394	46.48	0.0020701682390086	0.00143836833001842
5	D	26	50	20120618	1	2396	46.52	0.00237256952505084	0.00099447497706075
5	D	26	50	20120618	1	2398	46.56	0.00184257743620234	0.00092835907880625
5	D	26	50	20120618	1	2400	46.6	0.00220195172981834	0.00062374596275246
5	D	26	50	20120618	1	2402	46.64	0.00207656331273766	-0.00054490779929086
5	D	26	50	20120618	1	2404	46.68	0.00191593340078941	-0.000326952740591821
5	D	26	50	20120618	1	2406	46.72	0.00204558001490641	-0.000354283831898250
5	D	26	50	20120618	1	2408	46.76	0.00188836189317739	-0.000190758317681040
5	D	26	50	20120618	1	2410	46.8	0.00181240377563555	-0.000538245439198519
5	D	26	50	20120618	1	2412	46.84	0.00217756998089625	-0.00136837253685556
5	D	26	50	20120618	1	2414	46.88	0.00187608722656277	-0.00125747061640104
5	D	26	50	20120618	1	2416	46.92	0.00193598482778352	-0.00123519109593941
5	D	26	50	20120618	1	2418	46.96	0.00205888564320799	-0.00124508493402178
5	D	26	50	20120618	1	2420	47	0.00199044548496373	-0.00129287757425539
5	D	26	50	20120618	1	2422	47.04	0.00188292989888431	-0.000526267757431999
5	D	26	50	20120618	1	2424	47.08	0.00161442024086435	-0.000341380547355150
5	D	26	50	20120618	1	2426	47.12	0.00183606286142727	-0.00066491725508706
5	D	26	50	20120618	1	2428	47.16	0.00142917452764944	-0.00049183660693568
5	D	26	50	20120618	1	2430	47.2	0.00130429027770374	-0.000352828606142559
5	D	26	50	20120618	1	2432	47.24	0.0015536691617587	-0.000267781338035350
5	D	26	50	20120618	1	2434	47.28	0.00141011234304221	-0.000572982766931089
5	D	26	50	20120618	1	2436	47.32	0.00143134180993377	0.000108543012232470
5	D	26	50	20120618	1	2438	47.36	0.000888317743108	0.00085856268975567
5	D	26	50	20120618	1	2440	47.4	0.00061100111962583	0.00134543050683742
5	D	26	50	20120618	1	2442	47.44	0.00059691338172678	0.00157573301465206
5	D	26	50	20120618	1	2444	47.48	0.00049216329026858	0.00264673179467961
5	D	26	50	20120618	1	2446	47.52	0.000195560986938860	0.00242620003886993
5	D	26	50	20120618	1	2448	47.56	0.000185284604087869	0.00218858882586748
5	D	26	50	20120618	1	2450	47.6	-8.60987358908393e-05	0.0025993372555638
5	D	26	50	20120618	1	2452	47.64	-0.00037176421863595	0.00276671508752491
5	D	26	50	20120618	1	2454	47.68	-0.000910144008122891	0.00306341426448366
5	D	26	50	20120618	1	2456	47.72	-0.0011212295244427	0.00283500463202478
5	D	26	50	20120618	1	2458	47.76	-0.00125446046283353	0.00290325669986525
5	D	26	50	20120618	1	2460	47.8	-0.00184362961109275	0.00354318055866448
5	D	26	50	20120618	1	2462	47.84	-0.00208751639677824	0.00309103668378393
5	D	26	50	20120618	1	2464	47.88	-0.00261937100488839	0.00283342636968917
5	D	26	50	20120618	1	2466	47.92	-0.00264116120745743	0.00354927581911831
5	D	26	50	20120618	1	2468	47.96	-0.00287180812577199	0.00282385214387191
5	D	26	50	20120618	1	2470	48	-0.00290837261742714	0.00254480659481226
5	D	26	50	20120618	1	2472	48.04	-0.00333177401586602	0.00337179625968118
5	D	26	50	20120618	1	2474	48.08	-0.00389722609557747	0.00336842336033492
5	D	26	50	20120618	1	2476	48.12	-0.00417794748770853	0.0032555408337863
5	D	26	50	20120618	1	2478	48.16	-0.00455177362971842	0.00303296483227221
5	D	26	50	20120618	1	2480	48.2	-0.00476687551255537	0.00299393253795071
5	D	26	50	20120618	1	2482	48.24	-0.0045727393457806	0.00289746195979343
5	D	26	50	20120618	1	2484	48.28	-0.004984770467178	0.00300386738822638
5	D	26	50	20120618	1	2486	48.32	-0.00574489611481792	0.0038290751440067
5	D	26	50	20120618	1	2488	48.36	-0.00579671997081108	0.00300564222624716
5	D	26	50	20120618	1	2490	48.4	-0.00588151621601097	0.00229915769902805
5	D	26	50	20120618	1	2492	48.44	-0.006192494707309	0.00203221781806232
5	D	26	50	20120618	1	2494	48.48	-0.00613523320016852	0.00268087515271599
5	D	26	50	20120618	1	2496	48.52	-0.00666437534666603	0.00290051666108815
5	D	26	50	20120618	1	2498	48.56	-0.00665021199783887	0.00204918130974299
5	D	26	50	20120618	1	2500	48.6	-0.00669586281163227	0.00279711643647525
5	D	26	50	20120618	1	2502	48.64	-0.00684233998135507	0.00133380845028437
5	D	26	50	20120618	1	2504	48.68	-0.00670656133723162	0.00253364137873732
5	D	26	50	20120618	1	2506	48.72	-0.00656180243698711	0.00252866334699777
5	D	26	50	20120618	1	2508	48.76	-0.0067092271297967	0.00229753135343133
5	D	26	50	20120618	1	2510	48.8	-0.00675042317086863	0.00305504070598085
5	D	26	50	20120618	1	2512	48.84	-0.00645723548618525	0.00332243313528654
5	D	26	50	20120618	1	2514	48.88	-0.00641512727736559	0.00259672237468698
5	D	26	50	20120618	1	2516	48.92	-0.00641355042924354	0.00322085017510128
5	D	26	50	20120618	1	2518	48.96	-0.00633898601916742	0.00326348164293902
5	D	26	50	20120618	1	2520	49	-0.00623154821483394	0.00357211961079132
5	D	26	50	20120618	1	2522	49.04	-0.00639125535243273	0.00406538315921144
5	D	26	50	20120618	1	2524	49.08	-0.00655415154161468	0.00357846235861857
5	D	26	50	20120618	1	2526	49.12	-0.00678862107918832	0.00480331979605772
5	D	26	50	20120618	1	2528	49.16	-0.00705031422783765	0.00389797562876552
5	D	26	50	20120618	1	2530	49.2	-0.00668196109231414	0.00391090861179342
5	D	26	50	20120618	1	2532	49.24	-0.00661038774392244	0.00409218250621841
5	D	26	50	20120618	1	2534	49.28	-0.00697245187173408	0.00466248958108948
5	D	26	50	20120618	1	2536	49.32	-0.00688031656525225	0.00542328061621049
5	D	26	50	20120618	1	2538	49.36	-0.00733742362262995	0.00512577745884153
5	D	26	50	20120618	1	2540	49.4	-0.00703602784243056	0.00469259111676459
5	D	26	50	20120618	1	2542	49.44	-0.00722156841917322	0.0043784051891071
5	D	26	50	20120618	1	2544	49.48	-0.00776142323340572	0.0049342971851369
5	D	26	50	20120618	1	2546	49.52	-0.00749861285604211	0.00401769587788822
5	D	26	50	20120618	1	2548	49.56	-0.00790723077300673	0.00423345749135201
5	D	26	50	20120618	1	2550	49.6	-0.00780948174578906	0.00482727303827041
5	D	26	50	20120618	1	2552	49.64	-0.00804574210199674	0.00492109380447587
5	D	26	50	20120618	1	2554	49.68	-0.00865226181218865	0.00513144986944021
5	D	26	50	20120618	1	2556	49.72	-0.0085532081729597	0.00497722775914308
5	D	26	50	20120618	1	2558	49.76	-0.00868129773794451	0.00521952921142515
5	D	26	50	20120618	1	2560	49.8	-0.00876292473055113	0.00557923301680119
5	D	26	50	20120618	1	2562	49.84	-0.00878764023387394	0.00595861913943155
5	D	26	50	20120618	1	2564	49.88	-0.0087402732719226	0.00528824867684798
5	D	26	50	20120618	1	2566	49.92	-0.00895106251050109	0.00429813018466611
5	D	26	50	20120618	1	2568	49.96	-0.00889750327304554	0.00408847005419582
5	D	26	50	20120618	1	2570	50	-0.00906392099541915	0.00490207432911823
5	D	26	50	20120618	1	2572	50.04	-0.00913165687530935	0.00434095186422799
5	D	26	50	20120618	1	2574	50.08	-0.00983553005718553	0.00428642473901035
5	D	26	50	20120618	1	2576	50.12	-0.00978199641699546	0.00434080973576497
5	D	26	50	20120618	1	2578	50.16	-0.00987265245609105	0.0038746474689474
5	D	26	50	20120618	1	2580	50.2	-0.0101853711371776	0.00461000387314913
5	D	26	50	20120618	1	2582	50.24	-0.0103053247315381	0.00475713865217842
5	D	26	50	20120618	1	2584	50.28	-0.0103292348402371	0.0039362682893939
5	D	26	50	20120618	1	2586	50.32	-0.0107446713878927	0.00433832637674944
5	D	26	50	20120618	1	2588	50.36	-0.0114827282328918	0.00382828318441178
5	D	26	50	20120618	1	2590	50.4	-0.0116841970969874	0.00420142343284392
5	D	26	50	20120618	1	2592	50.44	-0.0119592616348690	0.00444193873339671
5	D	26	50	20120618	1	2594	50.48	-0.0118524178002317	0.00343019620873937
5	D	26	50	20120618	1	2596	50.52	-0.012343383251613	0.00413930410211668
5	D	26	50	20120618	1	2598	50.56	-0.0123696664106697	0.00363319242348241
5	D	26	50	20120618	1	2600	50.6	-0.0125235823437306	0.00375938977072077
5	D	26	50	20120618	1	2602	50.64	-0.012999281359706	0.00242650763031975
5	D	26	50	20120618	1	2604	50.68	-0.0128488090366695	0.00266773003765373
5	D	26	50	20120618	1	2606	50.72	-0.0133660930024465	0.00188115152532963
5	D	26	50	20120618	1	2608	50.76	-0.0139080762080904	0.00164357778898657
5	D	26	50	20120618	1	2610	50.8	-0.0141654277211032	0.00119382252081287
5	D	26	50	20120618	1	2612	50.84	-0.0145751890297330	0.00066723302979543
5	D	26	50	20120618	1	2614	50.88	-0.0147232076922388	0.00057964371280985
5	D	26	50	20120618	1	2616	50.92	-0.0153263202791163	-0.00026299422512672
5	D	26	50	20120618	1	2618	50.96	-0.0155371512369948	-0.000378422336087611
5	D	26	50	20120618	1	2620	51	-0.0157902806154172	-0.00202217760887626
5	D	26	50	20120618	1	2622	51.04	-0.0158916853846936	-0.00215666366180369
5	D	26	50	20120618	1	2624	51.08	-0.0160840643911171	-0.00268114951014714
5	D	26	50	20120618	1	2626	51.12	-0.0160992643584855	-0.00228199056059442
5	D	26	50	20120618	1	2628	51.16	-0.0159787825553595	-0.00316911753588294
5	D	26	50	20120618	1	2630	51.2	-0.0157964656784322	-0.00374628283942474
5	D	26	50	20120618	1	2632	51.24	-0.0156660850874764	-0.00413079760753904
5	D	26	50	20120618	1	2634	51.28	-0.0156306731798746	-0.00408842776921034
5	D	26	50	20120618	1	2636	51.32	-0.0157338740003752	-0.00391168784346634
5	D	26	50	20120618	1	2638	51.36	-0.0158554631327205	-0.00404380862421064
5	D	26	50	20120618	1	2640	51.4	-0.0160705155180828	-0.00418146110130424
5	D	26	50	20120618	1	2642	51.44	-0.0157685448600703	-0.00507061323041404
5	D	26	50	20120618	1	2644	51.48	-0.0159964383045789	-0.00463412328545544
5	D	26	50	20120618	1	2646	51.52	-0.0160297642471762	-0.00552031900111304
5	D	26	50	20120618	1	2648	51.56	-0.0162469308818143	-0.00535335694793934
5	D	26	50	20120618	1	2650	51.6	-0.0164033994703552	-0.00524638583408144
5	D	26	50	20120618	1	2652	51.64	-0.0162556000109516	-0.00709081730426404
5	D	26	50	20120618	1	2654	51.68	-0.0165141111790856	-0.00634228113676774
5	D	26	50	20120618	1	2656	51.72	-0.0163808781193744	-0.00662867352528394
5	D	26	50	20120618	1	2658	51.76	-0.0164795407285534	-0.00696827569908444
5	D	26	50	20120618	1	2660	51.8	-0.0165442904965066	-0.00733273974731134
5	D	26	50	20120618	1	2662	51.84	-0.0168865160364653	-0.00696661399814864
5	D	26	50	20120618	1	2664	51.88	-0.0169111374945862	-0.00641222813956274
5	D	26	50	20120618	1	2666	51.92	-0.016924339178191	-0.00692087126047364
5	D	26	50	20120618	1	2668	51.96	-0.0171318750184692	-0.00745721175400364
5	D	26	50	20120618	1	2670	52	-0.0172644575399417	-0.00759884524227534
5	D	26	50	20120618	1	2672	52.04	-0.0170419734623092	-0.00840257109404314
5	D	26	50	20120618	1	2674	52.08	-0.0172000683964469	-0.00891424770304544
5	D	26	50	20120618	1	2676	52.12	-0.0168433683806773	-0.00899800450127694
5	D	26	50	20120618	1	2678	52.16	-0.0165583972767913	-0.00938239481859774
5	D	26	50	20120618	1	2680	52.2	-0.0163067309022992	-0.00839422016295734
5	D	26	50	20120618	1	2682	52.24	-0.0163441580642274	-0.00882164499898124
5	D	26	50	20120618	1	2684	52.28	-0.0160768434166676	-0.00924240181805844
5	D	26	50	20120618	1	2686	52.32	-0.0159958796902218	-0.00866038222646384
5	D	26	50	20120618	1	2688	52.36	-0.01618244274337	-0.00852006395680514
5	D	26	50	20120618	1	2690	52.4	-0.0161197435850822	-0.00859393540223574
5	D	26	50	20120618	1	2692	52.44	-0.0158326653029883	-0.00793971313721414
5	D	26	50	20120618	1	2694	52.48	-0.0158300985053726	-0.00761460665242794
5	D	26	50	20120618	1	2696	52.52	-0.0159348139485985	-0.00732123511998144
5	D	26	50	20120618	1	2698	52.56	-0.0154757390130488	-0.00784069697464454
5	D	26	50	20120618	1	2700	52.6	-0.0158793060662754	-0.00720519889718874
5	D	26	50	20120618	1	2702	52.64	-0.0159182322945797	-0.00647231807382794
5	D	26	50	20120618	1	2704	52.68	-0.0157038587317274	-0.00639691927775004
5	D	26	50	20120618	1	2706	52.72	-0.0154041373803858	-0.00710718682624844
5	D	26	50	20120618	1	2708	52.76	-0.0154536419261367	-0.00759055795079984
5	D	26	50	20120618	1	2710	52.8	-0.0154285467064724	-0.00733479035697684
5	D	26	50	20120618	1	2712	52.84	-0.0152381582056379	-0.00752602738594874
5	D	26	50	20120618	1	2714	52.88	-0.0151144074478625	-0.00756817802117524
5	D	26	50	20120618	1	2716	52.92	-0.0152205441757186	-0.00776906705771034
5	D	26	50	20120618	1	2718	52.96	-0.0148853402060971	-0.00824328822051314
5	D	26	50	20120618	1	2720	53	-0.0148341032487323	-0.00943339135965694
5	D	26	50	20120618	1	2722	53.04	-0.0147786236506804	-0.00916671310820024
5	D	26	50	20120618	1	2724	53.08	-0.0148662058965982	-0.00942108770166424
5	D	26	50	20120618	1	2726	53.12	-0.0148883312677815	-0.00905658122703044
5	D	26	50	20120618	1	2728	53.16	-0.0151006754341718	-0.0101199991152568
5	D	26	50	20120618	1	2730	53.2	-0.0150219390940867	-0.0100245043444576
5	D	26	50	20120618	1	2732	53.24	-0.0153226716081253	-0.00973607548841164
5	D	26	50	20120618	1	2734	53.28	-0.0152701689296222	-0.00922161994975934
5	D	26	50	20120618	1	2736	53.32	-0.0152328690469146	-0.00987452699616794
5	D	26	50	20120618	1	2738	53.36	-0.0155422141215481	-0.00963207422303474
5	D	26	50	20120618	1	2740	53.4	-0.0152670293755138	-0.00982679021737004
5	D	26	50	20120618	1	2742	53.44	-0.0149229017183137	-0.0112263454561691
5	D	26	50	20120618	1	2744	53.48	-0.0150390015807167	-0.0110173317627182
5	D	26	50	20120618	1	2746	53.52	-0.0149934921882796	-0.0105371779740213
5	D	26	50	20120618	1	2748	53.56	-0.0145515363079023	-0.0113343843012666
5	D	26	50	20120618	1	2750	53.6	-0.0144140323232328	-0.0122106734509199
5	D	26	50	20120618	1	2752	53.64	-0.0142770374554457	-0.0130980500349021
5	D	26	50	20120618	1	2754	53.68	-0.0142940292313976	-0.0134022261589651
5	D	26	50	20120618	1	2756	53.72	-0.0145667037483588	-0.0124954182806359
5	D	26	50	20120618	1	2758	53.76	-0.0145418065185932	-0.0131284273422219
5	D	26	50	20120618	1	2760	53.8	-0.0145358738926991	-0.0132774783806282
5	D	26	50	20120618	1	2762	53.84	-0.0147971922747544	-0.0138470104664671
5	D	26	50	20120618	1	2764	53.88	-0.0146987417976098	-0.0140778313330498
5	D	26	50	20120618	1	2766	53.92	-0.0146909565519489	-0.0158393828174096
5	D	26	50	20120618	1	2768	53.96	-0.0148077281657940	-0.0150364347831010
5	D	26	50	20120618	1	2770	54	-0.0148550123962520	-0.0148828016927526
5	D	26	50	20120618	1	2772	54.04	-0.0150267262069953	-0.0157400696699919
5	D	26	50	20120618	1	2774	54.08	-0.0149448785970730	-0.0167097605543721
5	D	26	50	20120618	1	2776	54.12	-0.0148829360430410	-0.0172402320616182
5	D	26	50	20120618	1	2778	54.16	-0.0148940376195057	-0.0179244992937724
5	D	26	50	20120618	1	2780	54.2	-0.0147603944378614	-0.0183918968761367
5	D	26	50	20120618	1	2782	54.24	-0.0147220692503211	-0.0182344949066446
5	D	26	50	20120618	1	2784	54.28	-0.0148516819233126	-0.0194778007600049
5	D	26	50	20120618	1	2786	54.32	-0.0151869919589513	-0.0195719873832590
5	D	26	50	20120618	1	2788	54.36	-0.0150427421755892	-0.0207187731609873
5	D	26	50	20120618	1	2790	54.4	-0.0148650462414770	-0.0209487949969073
5	D	26	50	20120618	1	2792	54.44	-0.0149556973308251	-0.0212948530556200
5	D	26	50	20120618	1	2794	54.48	-0.0152358530375312	-0.0222082935955568
5	D	26	50	20120618	1	2796	54.52	-0.0152772187842307	-0.0218050305982461
5	D	26	50	20120618	1	2798	54.56	-0.0153050080807313	-0.0240251337591375
5	D	26	50	20120618	1	2800	54.6	-0.0150512981676416	-0.0243385234845594
5	D	26	50	20120618	1	2802	54.64	-0.0152968056420695	-0.0244670754973791
5	D	26	50	20120618	1	2804	54.68	-0.0155073113308288	-0.0251623735953198
5	D	26	50	20120618	1	2806	54.72	-0.0153864667819240	-0.0257193616068605
5	D	26	50	20120618	1	2808	54.76	-0.0152154883622331	-0.0267984065549511
5	D	26	50	20120618	1	2810	54.8	-0.0155044829037040	-0.0269650716232768
5	D	26	50	20120618	1	2812	54.84	-0.0158460861896952	-0.0268570964177896
5	D	26	50	20120618	1	2814	54.88	-0.0158659558902466	-0.0286793813035855
5	D	26	50	20120618	1	2816	54.92	-0.0155960532318677	-0.0287210298929974
5	D	26	50	20120618	1	2818	54.96	-0.0162021851647008	-0.0289693657945501
5	D	26	50	20120618	1	2820	55	-0.0162476521307311	-0.0297035547654561
5	D	26	50	20120618	1	2822	55.04	-0.0162924827006583	-0.0300083177881475
5	D	26	50	20120618	1	2824	55.08	-0.016545556217645	-0.03090613126822
5	D	26	50	20120618	1	2826	55.12	-0.0162868965570869	-0.0316324713538549
5	D	26	50	20120618	1	2828	55.16	-0.016506241080611	-0.0328819290362115
5	D	26	50	20120618	1	2830	55.2	-0.0164619761961087	-0.0322275724209015
5	D	26	50	20120618	1	2832	55.24	-0.0159575262184102	-0.0327269312297754
5	D	26	50	20120618	1	2834	55.28	-0.0156708651293172	-0.0323388710282602
5	D	26	50	20120618	1	2836	55.32	-0.0157389595123455	-0.0331263758504677
5	D	26	50	20120618	1	2838	55.36	-0.0157554351003471	-0.0334405433933489
5	D	26	50	20120618	1	2840	55.4	-0.0156699458905017	-0.0329886314494925
5	D	26	50	20120618	1	2842	55.44	-0.0156350855261892	-0.0342684240127621
5	D	26	50	20120618	1	2844	55.48	-0.0150769661437986	-0.0342824954377077
5	D	26	50	20120618	1	2846	55.52	-0.0149458685465666	-0.0349553782506848
5	D	26	50	20120618	1	2848	55.56	-0.0145699705816879	-0.0358010779609839
5	D	26	50	20120618	1	2850	55.6	-0.0142176899833007	-0.0368536771154582
5	D	26	50	20120618	1	2852	55.64	-0.0137184018851049	-0.0374372523419715
5	D	26	50	20120618	1	2854	55.68	-0.013773273371325	-0.0367089323573493
5	D	26	50	20120618	1	2856	55.72	-0.0133734751972421	-0.0380906190077878
5	D	26	50	20120618	1	2858	55.76	-0.0129618683399134	-0.0382929222578853
5	D	26	50	20120618	1	2860	55.8	-0.0122481147549837	-0.0389574612108444
5	D	26	50	20120618	1	2862	55.84	-0.0122968344122075	-0.0395824728947352
5	D	26	50	20120618	1	2864	55.88	-0.0121245832003104	-0.0394909732772497
5	D	26	50	20120618	1	2866	55.92	-0.0115935460076393	-0.0399300865883665
5	D	26	50	20120618	1	2868	55.96	-0.0112037887498493	-0.0391918671088078
5	D	26	50	20120618	1	2870	56	-0.0107450178702155	-0.0396999940417684
5	D	26	50	20120618	1	2872	56.04	-0.0101157635456376	-0.0392332328555072
5	D	26	50	20120618	1	2874	56.08	-0.0100739735348695	-0.0392754471303440
5	D	26	50	20120618	1	2876	56.12	-0.0100043235169226	-0.0395092873428824
5	D	26	50	20120618	1	2878	56.16	-0.0099346734989757	-0.039743268976777
5	D	26	50	20120618	1	2880	56.2	-0.00983928479419363	-0.039538844406336
5	D	26	50	20120618	1	2882	56.24	-0.0096697205880651	-0.0386392631593105
5	D	26	50	20120618	1	2884	56.28	-0.0095203089252004	-0.0387427128813981
5	D	26	50	20120618	1	2886	56.32	-0.00903155671804425	-0.0385018723117259
5	D	26	50	20120618	1	2888	56.36	-0.00913606710030362	-0.0377983010644453
5	D	26	50	20120618	1	2890	56.4	-0.00919645401941695	-0.0377134482507029
5	D	26	50	20120618	1	2892	56.44	-0.00917835208581857	-0.0372822545355354
5	D	26	50	20120618	1	2894	56.48	-0.00896523010196894	-0.0372744763609423
5	D	26	50	20120618	1	2896	56.52	-0.00856684614144844	-0.0376496672190399
5	D	26	50	20120618	1	2898	56.56	-0.008098175766878	-0.0370630514333675
5	D	26	50	20120618	1	2900	56.6	-0.0080398394574301	-0.0364673139702179
5	D	26	50	20120618	1	2902	56.64	-0.00787967977149136	-0.0361993912108263
5	D	26	50	20120618	1	2904	56.68	-0.00759747345511981	-0.0357131138774043
5	D	26	50	20120618	1	2906	56.72	-0.00795491593300961	-0.0362654349841891
5	D	26	50	20120618	1	2908	56.76	-0.00793235922668975	-0.0356059164893764
5	D	26	50	20120618	1	2910	56.8	-0.00788158895980056	-0.0357098611862108
5	D	26	50	20120618	1	2912	56.84	-0.00759209944358279	-0.0360751525493718
5	D	26	50	20120618	1	2914	56.88	-0.00749925632321299	-0.0360452419325276
5	D	26	50	20120618	1	2916	56.92	-0.00734680410118918	-0.0352767582827341
5	D	26	50	20120618	1	2918	56.96	-0.00706092082955545	-0.0353940672977329
5	D	26	50	20120618	1	2920	57	-0.00699671553382371	-0.0349992188711184
5	D	26	50	20120618	1	2922	57.04	-0.00692741906926743	-0.0358658489421406
5	D	26	50	20120618	1	2924	57.08	-0.00652125693415388	-0.0352195533441361
5	D	26	50	20120618	1	2926	57.12	-0.00661622137486723	-0.0348281697407493
5	D	26	50	20120618	1	2928	57.16	-0.00644220239601722	-0.0349239827096001
5	D	26	50	20120618	1	2930	57.2	-0.00670107418860962	-0.035246918376568
5	D	26	50	20120618	1	2932	57.24	-0.00656163273135963	-0.0348120477061383
5	D	26	50	20120618	1	2934	57.28	-0.00671663053779572	-0.0345228410326330
5	D	26	50	20120618	1	2936	57.32	-0.00664082869085253	-0.0348063908518888
5	D	26	50	20120618	1	2938	57.36	-0.00638167405554765	-0.0349236998668876
5	D	26	50	20120618	1	2940	57.4	-0.00637771425757301	-0.0352502417784396
5	D	26	50	20120618	1	2942	57.44	-0.00634214678647933	-0.0349854302888852
5	D	26	50	20120618	1	2944	57.48	-0.0061017304808759	-0.0346287656284547
5	D	26	50	20120618	1	2946	57.52	-0.00608419423270248	-0.0355866124742500
5	D	26	50	20120618	1	2948	57.56	-0.00579668461547202	-0.0347269120496834
5	D	26	50	20120618	1	2950	57.6	-0.00563412076647724	-0.0346298262886265
5	D	26	50	20120618	1	2952	57.64	-0.0055866031907815	-0.0347261342322241
5	D	26	50	20120618	1	2954	57.68	-0.00588952773584182	-0.0343048400119932
5	D	26	50	20120618	1	2956	57.72	-0.00578487593222621	-0.0343261946367850
5	D	26	50	20120618	1	2958	57.76	-0.00546724356611721	-0.0346359074069447
5	D	26	50	20120618	1	2960	57.8	-0.00542764558637077	-0.0348300789290585
5	D	26	50	20120618	1	2962	57.84	-0.00549121448599944	-0.0346856170136621
5	D	26	50	20120618	1	2964	57.88	-0.00541548334973436	-0.0341461652502949
5	D	26	50	20120618	1	2966	57.92	-0.00488784026961295	-0.0348208865409031
5	D	26	50	20120618	1	2968	57.96	-0.00437688490952755	-0.0349812583588762
5	D	26	50	20120618	1	2970	58	-0.00398543059546268	-0.0356446659409854
5	D	26	50	20120618	1	2972	58.04	-0.00401555334434123	-0.0350542317786947
5	D	26	50	20120618	1	2974	58.08	-0.00396556089491134	-0.0351426908370211
5	D	26	50	20120618	1	2976	58.12	-0.00410691154047053	-0.0350450393905392
5	D	26	50	20120618	1	2978	58.16	-0.00368788006193939	-0.0352523630987831
5	D	26	50	20120618	1	2980	58.2	-0.00379408750047361	-0.0351679345491095
5	D	26	50	20120618	1	2982	58.24	-0.00385065604296853	-0.0352461405591087
5	D	26	50	20120618	1	2984	58.28	-0.00381763415628712	-0.0351261445383413
5	D	26	50	20120618	1	2986	58.32	-0.00351202260545829	-0.0344459078148399
5	D	26	50	20120618	1	2988	58.36	-0.00293049798861047	-0.0346789702099190
5	D	26	50	20120618	1	2990	58.4	-0.00306767670416067	-0.0347642472877301
5	D	26	50	20120618	1	2992	58.44	-0.00251768904975377	-0.0344596256863949
5	D	26	50	20120618	1	2994	58.48	-0.00224828136612169	-0.0341861167834319
5	D	26	50	20120618	1	2996	58.52	-0.00146247360018908	-0.0347002541240327
5	D	26	50	20120618	1	2998	58.56	-0.00099465175375606	-0.0343287402211973
5	D	26	50	20120618	1	3000	58.6	-0.00122149160916071	-0.0334974654892344
5	D	26	50	20120618	1	3002	58.64	-0.00078987362992444	-0.0342076835402581
5	D	26	50	20120618	1	3004	58.68	-0.00070388944533215	-0.0335543168744418
5	D	26	50	20120618	1	3006	58.72	-0.00037013504461211	-0.0337933189664828
5	D	26	50	20120618	1	3008	58.76	-0.000110485434560411	-0.0340600396443464
5	D	26	50	20120618	1	3010	58.8	0.00068104989629982	-0.0344574336553732
5	D	26	50	20120618	1	3012	58.84	0.000869069589417319	-0.0346390893874601
5	D	26	50	20120618	1	3014	58.88	0.0010152992717667	-0.0334824041147951
5	D	26	50	20120618	1	3016	58.92	0.0012336538457971	-0.0335483064668017
5	D	26	50	20120618	1	3018	58.96	0.000819218561343671	-0.0341048702142736
5	D	26	50	20120618	1	3020	59	0.00100009647597119	-0.0337786111454341
5	D	26	50	20120618	1	3022	59.04	0.00157787342687872	-0.0347953599861023
5	D	26	50	20120618	1	3024	59.08	0.00167587842675117	-0.0344613227426698
5	D	26	50	20120618	1	3026	59.12	0.00199952120050025	-0.0342150374507825
5	D	26	50	20120618	1	3028	59.16	0.0020925764529044	-0.0348777379261105
5	D	26	50	20120618	1	3030	59.2	0.00222954303642024	-0.0346180176053807
5	D	26	50	20120618	1	3032	59.24	0.00278037921896455	-0.0346629895966641
5	D	26	50	20120618	1	3034	59.28	0.00318286439881594	-0.0345893090700645
5	D	26	50	20120618	1	3036	59.32	0.00351895225191391	-0.0359760161786495
5	D	26	50	20120618	1	3038	59.36	0.00349936539407504	-0.0351039413854121
5	D	26	50	20120618	1	3040	59.4	0.00425349477621049	-0.0359651267342192
5	D	26	50	20120618	1	3042	59.44	0.00450543692234729	-0.0359120230149521
5	D	26	50	20120618	1	3044	59.48	0.00495487399246939	-0.0359964515646257
5	D	26	50	20120618	1	3046	59.52	0.00479238085415279	-0.0355727531813388
5	D	26	50	20120618	1	3048	59.56	0.00528954763200499	-0.0369403684068317
5	D	26	50	20120618	1	3050	59.6	0.00535170231807129	-0.0371572380566216
5	D	26	50	20120618	1	3052	59.64	0.00560017964098029	-0.0366311506114188
5	D	26	50	20120618	1	3054	59.68	0.00562789822680279	-0.0370762036194976
5	D	26	50	20120618	1	3056	59.72	0.00591576139742379	-0.0375094479443306
5	D	26	50	20120618	1	3058	59.76	0.00599099755894209	-0.0368553741717330
5	D	26	50	20120618	1	3060	59.8	0.00608186078032459	-0.0374546471687886
5	D	26	50	20120618	1	3062	59.84	0.00628437616245639	-0.0383092564245307
5	D	26	50	20120618	1	3064	59.88	0.00649353834833139	-0.0394153128516627
5	D	26	50	20120618	1	3066	59.92	0.00691886307721509	-0.0387866242125097
5	D	26	50	20120618	1	3068	59.96	0.00765340560151169	-0.0395474711090665
5	D	26	50	20120618	1	3070	60	0.00757095695082529	-0.0399269046078512
5	D	26	50	20120618	1	3072	60.04	0.0078272124483273	-0.0402397286478481
5	D	26	50	20120618	1	3074	60.08	0.00842287920079889	-0.0417073994828789
5	D	26	50	20120618	1	3076	60.12	0.0084522948428962	-0.0408423250467753
5	D	26	50	20120618	1	3078	60.16	0.008534389940192	-0.0410819635349194
5	D	26	50	20120618	1	3080	60.2	0.00907306388609989	-0.0414171321492018
5	D	26	50	20120618	1	3082	60.24	0.00928342815350289	-0.0427533518336100
5	D	26	50	20120618	1	3084	60.28	0.00923004159152329	-0.0422148900197365
5	D	26	50	20120618	1	3086	60.32	0.00984593159793679	-0.0427112789801294
5	D	26	50	20120618	1	3088	60.36	0.0096719833297649	-0.0429903033159856
5	D	26	50	20120618	1	3090	60.4	0.00973696644295589	-0.0426779742507356
5	D	26	50	20120618	1	3092	60.44	0.0101357746675452	-0.0435436143722641
5	D	26	50	20120618	1	3094	60.48	0.0108089403232348	-0.0450347611524303
5	D	26	50	20120618	1	3096	60.52	0.0111167439050853	-0.0454247305422547
5	D	26	50	20120618	1	3098	60.56	0.0111579682304284	-0.0449149772636973
5	D	26	50	20120618	1	3100	60.6	0.0115226231974863	-0.0456063155636634
5	D	26	50	20120618	1	3102	60.64	0.0116824293300345	-0.0461390498126094
5	D	26	50	20120618	1	3104	60.68	0.0120519633338826	-0.0462956032539640
5	D	26	50	20120618	1	3106	60.72	0.012508117918426	-0.0471285043315237
5	D	26	50	20120618	1	3108	60.76	0.0130272050064951	-0.0483380104807433
5	D	26	50	20120618	1	3110	60.8	0.0133321094505427	-0.0476839367081457
5	D	26	50	20120618	1	3112	60.84	0.0137702328121659	-0.0492518752847488
5	D	26	50	20120618	1	3114	60.88	0.0137319783353037	-0.0483650926704627
5	D	26	50	20120618	1	3116	60.92	0.0141713037784549	-0.0490653405158718
5	D	26	50	20120618	1	3118	60.96	0.0146770972590376	-0.0498952717449504
5	D	26	50	20120618	1	3120	61	0.0144152556179643	-0.0502736445835633
5	D	26	50	20120618	1	3122	61.04	0.0147080685360536	-0.0496090349199261
5	D	26	50	20120618	1	3124	61.08	0.015052783091882	-0.0507804987243178
5	D	26	50	20120618	1	3126	61.12	0.0150293778574248	-0.0508775844853748
5	D	26	50	20120618	1	3128	61.16	0.0150078111005986	-0.0511419717108604
5	D	26	50	20120618	1	3130	61.2	0.0150553993869724	-0.0521771053278394
5	D	26	50	20120618	1	3132	61.24	0.0150234381604628	-0.0523367700390313
5	D	26	50	20120618	1	3134	61.28	0.0149915476446313	-0.0524965054609014
5	D	26	50	20120618	1	3136	61.32	0.0151353024532465	-0.0530827676931831
5	D	26	50	20120618	1	3138	61.36	0.0147799812957003	-0.0531709439087971
5	D	26	50	20120618	1	3140	61.4	0.0146220843514613	-0.0529911266543414
5	D	26	50	20120618	1	3142	61.44	0.0145796579445901	-0.0529560541579945
5	D	26	50	20120618	1	3144	61.48	0.0144388022737778	-0.0529413463369458
5	D	26	50	20120618	1	3146	61.52	0.0147010681789199	-0.0537024053655369
5	D	26	50	20120618	1	3148	61.56	0.0145966992180167	-0.0550839505946192
5	D	26	50	20120618	1	3150	61.6	0.0143331605206685	-0.0550563027194748
5	D	26	50	20120618	1	3152	61.64	0.014350131083417	-0.0548993250140514
5	D	26	50	20120618	1	3154	61.68	0.0143335847847372	-0.0555130937001213
5	D	26	50	20120618	1	3156	61.72	0.0141506562604443	-0.0550780108976572
5	D	26	50	20120618	1	3158	61.76	0.0146470452208372	-0.0561651168630534
5	D	26	50	20120618	1	3160	61.8	0.0144576113141573	-0.0563350346225725
5	D	26	50	20120618	1	3162	61.84	0.014222639730769	-0.0569689558519063
5	D	26	50	20120618	1	3164	61.88	0.0144298927283348	-0.0572216051048242
5	D	26	50	20120618	1	3166	61.92	0.0142707229918897	-0.0571096701013624
5	D	26	50	20120618	1	3168	61.96	0.0140627628875428	-0.0569640768151161
5	D	26	50	20120618	1	3170	62	0.0142558737494848	-0.0575552887948662
5	D	26	50	20120618	1	3172	62.04	0.0141750514443952	-0.0566400804879764
5	D	26	50	20120618	1	3174	62.08	0.0137787888042182	-0.0572162310932872
5	D	26	50	20120618	1	3176	62.12	0.0137787888042182	-0.0572162310932872
5	D	26	50	20120618	1	3178	62.16	0.0135846879927825	-0.0586056252076407
5	D	26	50	20120618	1	3180	62.2	0.0134852687793477	-0.0593910794201827
5	D	26	50	20120618	1	3182	62.24	0.0138566412608269	-0.0601127526010617
5	D	26	50	20120618	1	3184	62.28	0.0138231951100768	-0.0604081111035633
5	D	26	50	20120618	1	3186	62.32	0.0136902590352137	-0.0603313193071264
5	D	26	50	20120618	1	3188	62.36	0.0138281448575451	-0.0607169753455856
5	D	26	50	20120618	1	3190	62.4	0.01385013587844	-0.0614211829889692
5	D	26	50	20120618	1	3192	62.44	0.0136766825850149	-0.0614998839737153
5	D	26	50	20120618	1	3194	62.48	0.0136669952221127	-0.0620343859896142
5	D	26	50	20120618	1	3196	62.52	0.0136078103845273	-0.0626537408192555
5	D	26	50	20120618	1	3198	62.56	0.0139750109359975	-0.0623926062849633
5	D	26	50	20120618	1	3200	62.6	0.0138708541071287	-0.0640142142662584
5	D	26	50	20120618	1	3202	62.64	0.0143146343230014	-0.0640617318419542
5	D	26	50	20120618	1	3204	62.68	0.0140729452251919	-0.0646411351384584
5	D	26	50	20120618	1	3206	62.72	0.0142213669385629	-0.0651061992684449
5	D	26	50	20120618	1	3208	62.76	0.0142249024724688	-0.0651549896363467
5	D	26	50	20120618	1	3210	62.8	0.0142188213541506	-0.0653932846216067
5	D	26	50	20120618	1	3212	62.84	0.0145276148854948	-0.0667217261314217
5	D	26	50	20120618	1	3214	62.88	0.0147034723419759	-0.0667090689200385
5	D	26	50	20120618	1	3216	62.92	0.0150717335536178	-0.066917382577776
5	D	26	50	20120618	1	3218	62.96	0.0158307419725435	-0.0675656580747679
5	D	26	50	20120618	1	3220	63	0.0159286055510597	-0.0683113728862072
5	D	26	50	20120618	1	3222	63.04	0.0161774364273593	-0.0690942108036589
5	D	26	50	20120618	1	3224	63.08	0.0161485157600087	-0.069263562877753
5	D	26	50	20120618	1	3226	63.12	0.0168761993485278	-0.0688881598876211
5	D	26	50	20120618	1	3228	63.16	0.0171084839261476	-0.0700439259214705
5	D	26	50	20120618	1	3230	63.2	0.0174598452857192	-0.0701292737099597
5	D	26	50	20120618	1	3232	63.24	0.0176269346181136	-0.0708911812666883
5	D	26	50	20120618	1	3234	63.28	0.0181298289608934	-0.0703993177896948
5	D	26	50	20120618	1	3236	63.32	0.0182380870090931	-0.0718154405403771
5	D	26	50	20120618	1	3238	63.36	0.0185368396241444	-0.0726110063798902
5	D	26	50	20120618	1	3240	63.4	0.0188361579246207	-0.0729115974725725
5	D	26	50	20120618	1	3242	63.44	0.0191219704855763	-0.0734958090951889
5	D	26	50	20120618	1	3244	63.48	0.0194784937246505	-0.073053725935591
5	D	26	50	20120618	1	3246	63.52	0.0200752211372939	-0.0741024360027688
5	D	26	50	20120618	1	3248	63.56	0.020124152926552	-0.0738071482109453
5	D	26	50	20120618	1	3250	63.6	0.0199109602320242	-0.073802127752799
5	D	26	50	20120618	1	3252	63.64	0.0201884996436399	-0.0750245032454361
5	D	26	50	20120618	1	3254	63.68	0.0206411186942775	-0.0744048655730823
5	D	26	50	20120618	1	3256	63.72	0.0213609533975254	-0.0763740165373306
5	D	26	50	20120618	1	3258	63.76	0.0217614586783894	-0.0757725515092533
5	D	26	50	20120618	1	3260	63.8	0.0221195375523823	-0.0765032756569315
5	D	26	50	20120618	1	3262	63.84	0.0222543828155546	-0.0761305596725681
5	D	26	50	20120618	1	3264	63.88	0.0222902331293607	-0.0773675015648977
5	D	26	50	20120618	1	3266	63.92	0.0231323973057539	-0.0776502028560161
5	D	26	50	20120618	1	3268	63.96	0.0235186897403161	-0.0773285399812543
5	D	26	50	20120618	1	3270	64	0.0238835568394084	-0.0779527738476858
5	D	26	50	20120618	1	3272	64.04	0.0245059522282088	-0.078670345809234
5	D	26	50	20120618	1	3274	64.08	0.0245461158933802	-0.0796570426117016
5	D	26	50	20120618	1	3276	64.12	0.0252824261846297	-0.0792249296577185
5	D	26	50	20120618	1	3278	64.16	0.026085911620092	-0.0811402697959185
5	D	26	50	20120618	1	3280	64.2	0.0263249844228111	-0.0806323549949922
5	D	26	50	20120618	1	3282	64.24	0.0267679868212245	-0.0817076522771426
5	D	26	50	20120618	1	3284	64.28	0.027076992484603	-0.0825375127955431
5	D	26	50	20120618	1	3286	64.32	0.0282142323207854	-0.083538563865669
5	D	26	50	20120618	1	3288	64.36	0.0282430822774578	-0.0833074813695771
5	D	26	50	20120618	1	3290	64.4	0.0283762304843552	-0.0832007789562961
5	D	26	50	20120618	1	3292	64.44	0.0292167683151517	-0.0848184271396167
5	D	26	50	20120618	1	3294	64.48	0.0293007726007566	-0.0853559697146746
5	D	26	50	20120618	1	3296	64.52	0.0292939136649791	-0.0853896987081372
5	D	26	50	20120618	1	3298	64.56	0.0300502350781362	-0.0873352323058939
5	D	26	50	20120618	1	3300	64.6	0.0303419873360538	-0.0861747286566105
5	D	26	50	20120618	1	3302	64.64	0.0305944244569374	-0.086863874925555
5	D	26	50	20120618	1	3304	64.68	0.0310922276308927	-0.0880628451837348
5	D	26	50	20120618	1	3306	64.72	0.0314731460539179	-0.0888205100997762
5	D	26	50	20120618	1	3308	64.76	0.0320003648699706	-0.0892122472565536
5	D	26	50	20120618	1	3310	64.8	0.0325835865430933	-0.0898369053870537
5	D	26	50	20120618	1	3312	64.84	0.0328521456985879	-0.0905102124640996
5	D	26	50	20120618	1	3314	64.88	0.0327042896706418	-0.091476473880591
5	D	26	50	20120618	1	3316	64.92	0.0334288619893237	-0.0920463312355492
5	D	26	50	20120618	1	3318	64.96	0.0338601971258475	-0.0922737367763788
5	D	26	50	20120618	1	3320	65	0.0337191293230008	-0.0940281394111806
5	D	26	50	20120618	1	3322	65.04	0.033992213961895	-0.0935426398952176
5	D	26	50	20120618	1	3324	65.08	0.0349622230443267	-0.0953088512132656
5	D	26	50	20120618	1	3326	65.12	0.0350395805261885	-0.0958990025328446
5	D	26	50	20120618	1	3328	65.16	0.0351170087187284	-0.0963900881923787
5	D	26	50	20120618	1	3330	65.2	0.0353004322177682	-0.0966040587043656
5	D	26	50	20120618	1	3332	65.24	0.0353004322177682	-0.0966040587043656
5	D	26	50	20120618	1	3334	65.28	0.0354661073366002	-0.0962814058801096
5	D	26	50	20120618	1	3336	65.32	0.0357303531407297	-0.0980352428294866
5	D	26	50	20120618	1	3338	65.36	0.0357470408607657	-0.0976607590781707
5	D	26	50	20120618	1	3340	65.4	0.035825317581443	-0.0978016854596606
5	D	26	50	20120618	1	3342	65.44	0.0362022054958154	-0.0986410212089296
5	D	26	50	20120618	1	3344	65.48	0.0358980788692271	-0.0989918168830757
5	D	26	50	20120618	1	3346	65.52	0.0360900583603193	-0.0985127520388216
5	D	26	50	20120618	1	3348	65.56	0.0360225296627159	-0.0995136616875917
5	D	26	50	20120618	1	3350	65.6	0.0360341262139274	-0.100141289666573
5	D	26	50	20120618	1	3352	65.64	0.0360351161634211	-0.0999507950997216
5	D	26	50	20120618	1	3354	65.68	0.0362659865274785	-0.100852709799125
5	D	26	50	20120618	1	3356	65.72	0.0365959225515801	-0.101487267424562
5	D	26	50	20120618	1	3358	65.76	0.0364300353007137	-0.101598000346496
5	D	26	50	20120618	1	3360	65.8	0.0367948316891279	-0.102742169829134
5	D	26	50	20120618	1	3362	65.84	0.0369751439183305	-0.103608375636087
5	D	26	50	20120618	1	3364	65.88	0.0370916044051919	-0.105707987801464
5	D	26	50	20120618	1	3366	65.92	0.0371032009564033	-0.105068480428559
5	D	26	50	20120618	1	3368	65.96	0.0374126308838506	-0.105814053818642
5	D	26	50	20120618	1	3370	66	0.037948052138565	-0.106586780109123
5	D	26	50	20120618	1	3372	66.04	0.0379361727446411	-0.107223741897616
5	D	26	50	20120618	1	3374	66.08	0.0378428346495245	-0.106588760008110
5	D	26	50	20120618	1	3376	66.12	0.0382792609548728	-0.108556496758796
5	D	26	50	20120618	1	3378	66.16	0.038933122595436	-0.109489382735216
5	D	26	50	20120618	1	3380	66.2	0.0385256169574382	-0.110117505688944
5	D	26	50	20120618	1	3382	66.24	0.0388865242585558	-0.112552498600638
5	D	26	50	20120618	1	3384	66.28	0.0389834685982565	-0.112164226267088
5	D	26	50	20120618	1	3386	66.32	0.0391254556399187	-0.111852533597941
5	D	26	50	20120618	1	3388	66.36	0.0389452848320724	-0.113005683336700
5	D	26	50	20120618	1	3390	66.4	0.0397789637270914	-0.115023058983425
5	D	26	50	20120618	1	3392	66.44	0.0396805344631502	-0.114640655636160
5	D	26	50	20120618	1	3394	66.48	0.0398120563244509	-0.116568228721674
5	D	26	50	20120618	1	3396	66.52	0.039770407735039	-0.117017170817049
5	D	26	50	20120618	1	3398	66.56	0.0399048994448207	-0.118448213520815
5	D	26	50	20120618	1	3400	66.6	0.0397007577170921	-0.118612757268797
5	D	26	50	20120618	1	3402	66.64	0.0395978736804295	-0.118940501261877
5	D	26	50	20120618	1	3404	66.68	0.0396843528397686	-0.120321975780281
5	D	26	50	20120618	1	3406	66.72	0.0395945502785579	-0.120260457490318
5	D	26	50	20120618	1	3408	66.76	0.0391849940308947	-0.120923157965646
5	D	26	50	20120618	1	3410	66.8	0.0391849940308947	-0.120923157965646
5	D	26	50	20120618	1	3412	66.84	0.0392143389623139	-0.122841185109614
5	D	26	50	20120618	1	3414	66.88	0.0391779936737609	-0.123840609834143
5	D	26	50	20120618	1	3416	66.92	0.0391813170756325	-0.124756525247814
5	D	26	50	20120618	1	3418	66.96	0.0389510831076781	-0.125686794929143
5	D	26	50	20120618	1	3420	67	0.0392729581144743	-0.126429822734814
5	D	26	50	20120618	1	3422	67.04	0.0388759883675161	-0.128226863908522
5	D	26	50	20120618	1	3424	67.08	0.039193550022947	-0.129491807229386
5	D	26	50	20120618	1	3426	67.12	0.0388496132845779	-0.129261573261432
5	D	26	50	20120618	1	3428	67.16	0.0388752105500568	-0.129920455360142
5	D	26	50	20120618	1	3430	67.2	0.0387755084939095	-0.132035411742671
5	D	26	50	20120618	1	3432	67.24	0.0388626947600298	-0.132494111911626
5	D	26	50	20120618	1	3434	67.28	0.0389071717765665	-0.133695557043540
5	D	26	50	20120618	1	3436	67.32	0.0388078232738097	-0.133746822285176
5	D	26	50	20120618	1	3438	67.36	0.0389157984792969	-0.135610260785637
5	D	26	50	20120618	1	3440	67.4	0.0388778975558254	-0.136103538476193
5	D	26	50	20120618	1	3442	67.44	0.0388097324621189	-0.135830878101367
5	D	26	50	20120618	1	3444	67.48	0.0392202786592759	-0.138640496185734
5	D	26	50	20120618	1	3446	67.52	0.0394097832766338	-0.139118500369816
5	D	26	50	20120618	1	3448	67.56	0.039464089077429	-0.138519722347507
5	D	26	50	20120618	1	3450	67.6	0.0396997677675984	-0.139423899788611
5	D	26	50	20120618	1	3452	67.64	0.0398643822262587	-0.139246557407889
5	D	26	50	20120618	1	3454	67.68	0.0400366334381557	-0.140522460883862
5	D	26	50	20120618	1	3456	67.72	0.0401555687987513	-0.141440144064486
5	D	26	50	20120618	1	3458	67.76	0.0401555687987513	-0.141440144064486
5	D	26	50	20120618	1	3460	67.8	0.0402488361831898	-0.142455620112948
5	D	26	50	20120618	1	3462	67.84	0.0403361638706664	-0.142093934994371
5	D	26	50	20120618	1	3464	67.88	0.0404241986649241	-0.142341068814396
5	D	26	50	20120618	1	3466	67.92	0.0404035511469134	-0.143469045551745
5	D	26	50	20120618	1	3468	67.96	0.0403613368720766	-0.144170283346647
5	D	26	50	20120618	1	3470	68	0.0405971569836023	-0.144568030911065
5	D	26	50	20120618	1	3472	68.04	0.0409648525098193	-0.146325898369094
5	D	26	50	20120618	1	3474	68.08	0.0412826970079627	-0.147106897808915
5	D	26	50	20120618	1	3476	68.12	0.040945619205371	-0.146769395742255
5	D	26	50	20120618	1	3478	68.16	0.0415303258027342	-0.147437682361154
5	D	26	50	20120618	1	3480	68.2	0.041685182187814	-0.148777649711503
5	D	26	50	20120618	1	3482	68.24	0.041544538649036	-0.149126182643949
5	D	26	50	20120618	1	3484	68.28	0.0419960970395018	-0.150496131321820
5	D	26	50	20120618	1	3486	68.32	0.042191682775178	-0.151240997605122
5	D	26	50	20120618	1	3488	68.36	0.0424859806175078	-0.153042564262229
5	D	26	50	20120618	1	3490	68.4	0.042413997147183	-0.152271676449380
5	D	26	50	20120618	1	3492	68.44	0.042357994290113	-0.154219897052905
5	D	26	50	20120618	1	3494	68.48	0.0426107142537091	-0.155217341878447
5	D	26	50	20120618	1	3496	68.52	0.0425639037847946	-0.154712609058036
5	D	26	50	20120618	1	3498	68.56	0.0425085373238277	-0.154357853585914
5	D	26	50	20120618	1	3500	68.6	0.0426556862449926	-0.155936045210845
5	D	26	50	20120618	1	3502	68.64	0.0427961176517362	-0.156785563297762
5	D	26	50	20120618	1	3504	68.68	0.0429934004436873	-0.157540046233288
5	D	26	50	20120618	1	3506	68.72	0.0431557521606477	-0.156995856854487
5	D	26	50	20120618	1	3508	68.76	0.0427653585067546	-0.157843041489027
5	D	26	50	20120618	1	3510	68.8	0.042885354527522	-0.158561674110746
5	D	26	50	20120618	1	3512	68.84	0.0430585956889127	-0.160335805024744
5	D	26	50	20120618	1	3514	68.88	0.0429532367785159	-0.160260144599157
5	D	26	50	20120618	1	3516	68.92	0.0432065224275369	-0.160152522947060
5	D	26	50	20120618	1	3518	68.96	0.0431005978317152	-0.160669983689532
5	D	26	50	20120618	1	3520	69	0.0428326043616454	-0.161539017923611
5	D	26	50	20120618	1	3522	69.04	0.0429173864647097	-0.163188061648016
5	D	26	50	20120618	1	3524	69.08	0.042472404167309	-0.162935836659166
5	D	26	50	20120618	1	3526	69.12	0.042002814553923	-0.163405426272552
5	D	26	50	20120618	1	3528	69.16	0.0421822782549882	-0.162610779671855
5	D	26	50	20120618	1	3530	69.2	0.0421544889584876	-0.163526695085526
5	D	26	50	20120618	1	3532	69.24	0.0419371243339508	-0.164612386837360
5	D	26	50	20120618	1	3534	69.28	0.0410151278019617	-0.164912129401905
5	D	26	50	20120618	1	3536	69.32	0.0410867577188959	-0.165703169758018
5	D	26	50	20120618	1	3538	69.36	0.0407641756053186	-0.165740080731996
5	D	26	50	20120618	1	3540	69.4	0.0403575892061363	-0.164803164246924
5	D	26	50	20120618	1	3542	69.44	0.0399584274281565	-0.166701392401019
5	D	26	50	20120618	1	3544	69.48	0.0400517655232731	-0.166318140525616
5	D	26	50	20120618	1	3546	69.52	0.0400075713494489	-0.167922212258738
5	D	26	50	20120618	1	3548	69.56	0.0392699882659933	-0.168611712081073
5	D	26	50	20120618	1	3550	69.6	0.0390494416609412	-0.168703565251949
5	D	26	50	20120618	1	3552	69.64	0.0385986610879348	-0.168768265522427
5	D	26	50	20120618	1	3554	69.68	0.0380277430728048	-0.169480604893795
5	D	26	50	20120618	1	3556	69.72	0.0376818264354483	-0.169010520305662
5	D	26	50	20120618	1	3558	69.76	0.037299635220217	-0.170801268229017
5	D	26	50	20120618	1	3560	69.8	0.0370518650040892	-0.171220158286192
5	D	26	50	20120618	1	3562	69.84	0.0358001445800328	-0.171275454036481
5	D	26	50	20120618	1	3564	69.88	0.0357230699408834	-0.171855988703835
5	D	26	50	20120618	1	3566	69.92	0.0352785826182296	-0.172388157267356
5	D	26	50	20120618	1	3568	69.96	0.0344912192173783	-0.172474070741270
5	D	26	50	20120618	1	3570	70	0.0342331252422452	-0.173696658365941
5	D	26	50	20120618	1	3572	70.04	0.0339161999829175	-0.174159247622194
5	D	26	50	20120618	1	3574	70.08	0.033012517516561	-0.173503052529253
5	D	26	50	20120618	1	3576	70.12	0.0320593375755216	-0.174348752239552
5	D	26	50	20120618	1	3578	70.16	0.0316039608084374	-0.175139297620918
5	D	26	50	20120618	1	3580	70.2	0.030787252476167	-0.174555934526439
5	D	26	50	20120618	1	3582	70.24	0.03046127625004	-0.176031666378776
5	D	26	50	20120618	1	3584	70.28	0.0300730746271685	-0.175561440369287
5	D	26	50	20120618	1	3586	70.32	0.0298779131555611	-0.175879638420821
5	D	26	50	20120618	1	3588	70.36	0.0287656341887546	-0.176164602453639
5	D	26	50	20120618	1	3590	70.4	0.0279347837208604	-0.178392695921158
5	D	26	50	20120618	1	3592	70.44	0.0274907206622753	-0.177827010496208
5	D	26	50	20120618	1	3594	70.48	0.0266775478639108	-0.177470628678490
5	D	26	50	20120618	1	3596	70.52	0.0264922858872399	-0.177815696787709
5	D	26	50	20120618	1	3598	70.56	0.025844576075673	-0.178771705155874
5	D	26	50	20120618	1	3600	70.6	0.025128276906331	-0.179560129216897
5	D	26	50	20120618	1	3602	70.64	0.023543650609692	-0.179965301402516
5	D	26	50	20120618	1	3604	70.68	0.023005542349209	-0.180698571134607
5	D	26	50	20120618	1	3606	70.72	0.0225346092329388	-0.180281378133707
5	D	26	50	20120618	1	3608	70.76	0.0216839597751714	-0.181040103709920
5	D	26	50	20120618	1	3610	70.8	0.0213692972575434	-0.181514572360096
5	D	26	50	20120618	1	3612	70.84	0.0204125817825979	-0.180986363594550
5	D	26	50	20120618	1	3614	70.88	0.0201686299430886	-0.182300875100776
5	D	26	50	20120618	1	3616	70.92	0.0193717206006914	-0.182492501038477
5	D	26	50	20120618	1	3618	70.96	0.0188251270588342	-0.182292389819401
5	D	26	50	20120618	1	3620	71	0.0183874279612797	-0.182482601543541
5	D	26	50	20120618	1	3622	71.04	0.0177998222261137	-0.182900501651222
5	D	26	50	20120618	1	3624	71.08	0.0167794671408615	-0.184101876072458
5	D	26	50	20120618	1	3626	71.12	0.0163990436925831	-0.184438458900303
5	D	26	50	20120618	1	3628	71.16	0.0157251709301123	-0.184993537723534
5	D	26	50	20120618	1	3630	71.2	0.0148837138605003	-0.185911362325514
5	D	26	50	20120618	1	3632	71.24	0.0138534592803115	-0.186931717410766
5	D	26	50	20120618	1	3634	71.28	0.0135041485304054	-0.186504624914930
5	D	26	50	20120618	1	3636	71.32	0.0130417006955094	-0.188849391001344
5	D	26	50	20120618	1	3638	71.36	0.0122815609057338	-0.187434470332190
5	D	26	50	20120618	1	3640	71.4	0.0116564785111649	-0.189485079997631
5	D	26	50	20120618	1	3642	71.44	0.0104140918966202	-0.189962377074932
5	D	26	50	20120618	1	3644	71.48	0.0104600538373973	-0.189786307486416
5	D	26	50	20120618	1	3646	71.52	0.00887684175432059	-0.191382247491554
5	D	26	50	20120618	1	3648	71.56	0.00820721163253699	-0.189972983676650
5	D	26	50	20120618	1	3650	71.6	0.00723564691518669	-0.191063342333239
5	D	26	50	20120618	1	3652	71.64	0.00679794781763209	-0.190727466612176
5	D	26	50	20120618	1	3654	71.68	0.00592679226321029	-0.191020208819587
5	D	26	50	20120618	1	3656	71.72	0.00536747079929179	-0.191828431870483
5	D	26	50	20120618	1	3658	71.76	0.00431246748176143	-0.193828129847679
5	D	26	50	20120618	1	3660	71.8	0.00402255370147497	-0.194086930929593
5	D	26	50	20120618	1	3662	71.84	0.00341585608321691	-0.193173348968300
5	D	26	50	20120618	1	3664	71.88	0.0027101635155927	-0.194843535185463
5	D	26	50	20120618	1	3666	71.92	0.0019853790648765	-0.194992734716293
5	D	26	50	20120618	1	3668	71.96	0.00126837278875334	-0.195815807009594
5	D	26	50	20120618	1	3670	72	0.00108735345276958	-0.195986926850641
5	D	26	50	20120618	1	3672	72.04	0.000359033468147450	-0.195845505494404
5	D	26	50	20120618	1	3674	72.08	-1.43189123190599e-05	-0.196100063935631
5	D	26	50	20120618	1	3676	72.12	-0.00101346079413565	-0.197679033378021
5	D	26	50	20120618	1	3678	72.16	-0.00117963088771448	-0.197556703904875
5	D	26	50	20120618	1	3680	72.2	-0.00175875134150624	-0.197548925730282
5	D	26	50	20120618	1	3682	72.24	-0.00216109510000142	-0.196962734208679
5	D	26	50	20120618	1	3684	72.28	-0.00253303326690552	-0.196910408306871
5	D	26	50	20120618	1	3686	72.32	-0.00324721111590393	-0.197815504986790
5	D	26	50	20120618	1	3688	72.36	-0.00294527652033729	-0.198534632583256
5	D	26	50	20120618	1	3690	72.4	-0.00352722540125381	-0.198041779156769
5	D	26	50	20120618	1	3692	72.44	-0.00345439340279158	-0.198824546363543
5	D	26	50	20120618	1	3694	72.48	-0.00423998903668987	-0.200594434636853
5	D	26	50	20120618	1	3696	72.52	-0.00425130274518883	-0.200327148273564
5	D	26	50	20120618	1	3698	72.56	-0.00467415260033838	-0.200027334998341
5	D	26	50	20120618	1	3700	72.6	-0.00514791414373337	-0.200800909816959
5	D	26	50	20120618	1	3702	72.64	-0.00491032626525471	-0.200544937162170
5	D	26	50	20120618	1	3704	72.68	-0.0054830827580158	-0.203043852526883
5	D	26	50	20120618	1	3706	72.72	-0.00563228228884616	-0.202999304799668
5	D	26	50	20120618	1	3708	72.76	-0.0061562484137054	-0.203362050578417
5	D	26	50	20120618	1	3710	72.8	-0.00592643870981977	-0.205180022112848
5	D	26	50	20120618	1	3712	72.84	-0.00651263023142341	-0.206268259449094
5	D	26	50	20120618	1	3714	72.88	-0.00719145274136249	-0.206583629073503
5	D	26	50	20120618	1	3716	72.92	-0.00740994873674914	-0.207038298733806
5	D	26	50	20120618	1	3718	72.96	-0.00777693715618499	-0.208716263125561
5	D	26	50	20120618	1	3720	73	-0.0077493599917187	-0.210303717849325
5	D	26	50	20120618	1	3722	73.04	-0.00794027882263906	-0.209555598874830
5	D	26	50	20120618	1	3724	73.08	-0.00844656727796862	-0.211278110993800
5	D	26	50	20120618	1	3726	73.12	-0.00825776976739181	-0.211983096454643
5	D	26	50	20120618	1	3728	73.16	-0.00808382149921993	-0.213213462253908
5	D	26	50	20120618	1	3730	73.2	-0.00762773762535462	-0.213143458682570
5	D	26	50	20120618	1	3732	73.24	-0.00783209148511751	-0.213480748617196
5	D	26	50	20120618	1	3734	73.28	-0.00729751875854046	-0.214107245225328
5	D	26	50	20120618	1	3736	73.32	-0.0068343638168633	-0.216120378231366
5	D	26	50	20120618	1	3738	73.36	-0.00726145631269998	-0.216154319356863
5	D	26	50	20120618	1	3740	73.4	-0.00748065941486781	-0.217019818057035
5	D	26	50	20120618	1	3742	73.44	-0.00710447860727655	-0.218620707809641
5	D	26	50	20120618	1	3744	73.48	-0.00679476583711686	-0.218472215385592
5	D	26	50	20120618	1	3746	73.52	-0.00673607597427837	-0.218655356041920
5	D	26	50	20120618	1	3748	73.56	-0.00661940335538257	-0.219020930247793
5	D	26	50	20120618	1	3750	73.6	-0.00634221749715747	-0.221369938974895
5	D	26	50	20120618	1	3752	73.64	-0.0063825225836851	-0.220343927035393
5	D	26	50	20120618	1	3754	73.68	-0.00627574945972593	-0.221517017185382
5	D	26	50	20120618	1	3756	73.72	-0.00643909112618	-0.222466661592515
5	D	26	50	20120618	1	3758	73.76	-0.00615200577301827	-0.221729856326519
5	D	26	50	20120618	1	3760	73.8	-0.00601553416424928	-0.221555200951566
5	D	26	50	20120618	1	3762	73.84	-0.00674031861496548	-0.221712885763770
5	D	26	50	20120618	1	3764	73.88	-0.00661586782147664	-0.222162605676605
5	D	26	50	20120618	1	3766	73.92	-0.00659041197735395	-0.222598183453816
5	D	26	50	20120618	1	3768	73.96	-0.0069496222221967	-0.223716826381653
5	D	26	50	20120618	1	3770	74	-0.00711296388865078	-0.223433276562397
5	D	26	50	20120618	1	3772	74.04	-0.00738237157228288	-0.223462267940426
5	D	26	50	20120618	1	3774	74.08	-0.00767440667291292	-0.223946636085538
5	D	26	50	20120618	1	3776	74.12	-0.00774582445781275	-0.223856833524328
5	D	26	50	20120618	1	3778	74.16	-0.0084790941899032	-0.224980426199633
5	D	26	50	20120618	1	3780	74.2	-0.00840767640500336	-0.224109977751993
5	D	26	50	20120618	1	3782	74.24	-0.00883547600762122	-0.224519392578300
5	D	26	50	20120618	1	3784	74.28	-0.00921802077624317	-0.225528433955053
5	D	26	50	20120618	1	3786	74.32	-0.0098310823555319	-0.224898401813016
5	D	26	50	20120618	1	3788	74.36	-0.0106032429605876	-0.225114776488059
5	D	26	50	20120618	1	3790	74.4	-0.0111434725414141	-0.225977446761106
5	D	26	50	20120618	1	3792	74.44	-0.0112863081112138	-0.226545960613180
5	D	26	50	20120618	1	3794	74.48	-0.0117982534207929	-0.226523333196182
5	D	26	50	20120618	1	3796	74.52	-0.0126743587226830	-0.226628692106579
5	D	26	50	20120618	1	3798	74.56	-0.0132442867883194	-0.226401003723037
5	D	26	50	20120618	1	3800	74.6	-0.0134684396379555	-0.226264532114268
5	D	26	50	20120618	1	3802	74.64	-0.0142865621837883	-0.227318828325017
5	D	26	50	20120618	1	3804	74.68	-0.0149342719953552	-0.227232561297712
5	D	26	50	20120618	1	3806	74.72	-0.0152298426298912	-0.227198620172215
5	D	26	50	20120618	1	3808	74.76	-0.0157658295700306	-0.227586114688306
5	D	26	50	20120618	1	3810	74.8	-0.0158549250244601	-0.227986337126457
5	D	26	50	20120618	1	3812	74.84	-0.0162763606660472	-0.227134980561909
5	D	26	50	20120618	1	3814	74.88	-0.0164453591867509	-0.228046441202858
5	D	26	50	20120618	1	3816	74.92	-0.0166815328516671	-0.227060734349884
5	D	26	50	20120618	1	3818	74.96	-0.017401367554915	-0.228243016888028
5	D	26	50	20120618	1	3820	75	-0.017605721414678	-0.227067098310915
5	D	26	50	20120618	1	3822	75.04	-0.0178942209814021	-0.226511312380902
5	D	26	50	20120618	1	3824	75.08	-0.0183566688162981	-0.226401003723037
5	D	26	50	20120618	1	3826	75.12	-0.0185391023658442	-0.225808448240403
5	D	26	50	20120618	1	3828	75.16	-0.0182371677702775	-0.226427166673941
5	D	26	50	20120618	1	3830	75.2	-0.0183319200789565	-0.226039672157851
5	D	26	50	20120618	1	3832	75.24	-0.01861405568465	-0.225576517216173
5	D	26	50	20120618	1	3834	75.28	-0.0188078029426951	-0.225126797303339
5	D	26	50	20120618	1	3836	75.32	-0.0186890090034558	-0.226586265699708
5	D	26	50	20120618	1	3838	75.36	-0.0190340771126748	-0.225231449106954
5	D	26	50	20120618	1	3840	75.4	-0.0187689120697298	-0.226514847914808
5	D	26	50	20120618	1	3842	75.44	-0.0191641847604131	-0.226361405743291
5	D	26	50	20120618	1	3844	75.48	-0.0193056061166504	-0.227225490229901
5	D	26	50	20120618	1	3846	75.52	-0.0193402543489286	-0.227429844089663
5	D	26	50	20120618	1	3848	75.56	-0.0196556239733378	-0.226328171724575
5	D	26	50	20120618	1	3850	75.6	-0.0190623613839223	-0.228245138208371
5	D	26	50	20120618	1	3852	75.64	-0.0190531689957668	-0.226726979949164
5	D	26	50	20120618	1	3854	75.68	-0.0196365320902457	-0.228163113821754
5	D	26	50	20120618	1	3856	75.72	-0.019508545762851	-0.229034976482957
5	D	26	50	20120618	1	3858	75.76	-0.019493696520446	-0.229167205451039
5	D	26	50	20120618	1	3860	75.8	-0.0194456132593253	-0.229252058264781
5	D	26	50	20120618	1	3862	75.84	-0.019285100019996	-0.229353174534491
5	D	26	50	20120618	1	3864	75.88	-0.0192539873216238	-0.228836986584225
5	D	26	50	20120618	1	3866	75.92	-0.0192787360589653	-0.228725970819578
5	D	26	50	20120618	1	3868	75.96	-0.0192193390893457	-0.229423178105828
5	D	26	50	20120618	1	3870	76	-0.0192193390893457	-0.229423178105828
5	D	26	50	20120618	1	3872	76.04	-0.0192709578843723	-0.228209075762531
5	D	26	50	20120618	1	3874	76.08	-0.0193855091829245	-0.229264079080061
5	D	26	50	20120618	1	3876	76.12	-0.0194802614916035	-0.230490202238639
5	D	26	50	20120618	1	3878	76.16	-0.0194802614916035	-0.230490202238639
5	D	26	50	20120618	1	3880	76.2	-0.0195516792765034	-0.231179631350296
5	D	26	50	20120618	1	3882	76.24	-0.0194710691034481	-0.231192359272357
5	D	26	50	20120618	1	3884	76.28	-0.0193954086778611	-0.231178924243514
5	D	26	50	20120618	1	3886	76.32	-0.0194385421915135	-0.231316810065846
5	D	26	50	20120618	1	3888	76.36	-0.0194046010660165	-0.232944569876137
5	D	26	50	20120618	1	3890	76.4	-0.0192398451860001	-0.231716325397216
5	D	26	50	20120618	1	3892	76.44	-0.0192193390893457	-0.231844311724611
5	D	26	50	20120618	1	3894	76.48	-0.0191344862756033	-0.231814613239801
5	D	26	50	20120618	1	3896	76.52	-0.0191196370331983	-0.231695112193781
5	D	26	50	20120618	1	3898	76.56	-0.019262472602998	-0.231641372078411
5	D	26	50	20120618	1	3900	76.6	-0.0192843929132148	-0.231448331927147
5	D	26	50	20120618	1	3902	76.64	-0.0193777310083315	-0.230714355088275
5	D	26	50	20120618	1	3904	76.68	-0.0193777310083315	-0.230714355088275
5	D	26	50	20120618	1	3906	76.72	-0.0195099599764133	-0.230620309886377
5	D	26	50	20120618	1	3908	76.76	-0.0196167331003725	-0.230678999749216
5	D	26	50	20120618	1	3910	76.8	-0.0196181473139349	-0.230604046430410
5	D	26	50	20120618	1	3912	76.84	-0.0196273397020903	-0.230798500795236
5	D	26	50	20120618	1	3914	76.88	-0.0196040051783111	-0.230324032145060
5	D	26	50	20120618	1	3916	76.92	-0.0195361229273172	-0.230329688999309
5	D	26	50	20120618	1	3918	76.96	-0.0195658214121271	-0.230705869806901
5	D	26	50	20120618	1	3920	77	-0.0194074294931413	-0.230606874857535
5	D	26	50	20120618	1	3922	77.04	-0.0192702507775911	-0.230656372332218
5	D	26	50	20120618	1	3924	77.08	-0.019224288836814	-0.230719304835743
5	D	26	50	20120618	1	3926	77.12	-0.019224288836814	-0.230719304835743
5	D	26	50	20120618	1	3928	77.16	-0.0192645939233416	-0.230879818075073
5	D	26	50	20120618	1	3930	77.2	-0.0192645939233416	-0.230879818075073
5	D	26	50	20120618	1	3932	77.24	-0.0194095508134848	-0.230651422584749
5	D	26	50	20120618	1	3934	77.28	-0.019357224911677	-0.230642937303375
5	D	26	50	20120618	1	3936	77.32	-0.019357224911677	-0.230642937303375
5	D	26	50	20120618	1	3938	77.36	-0.0193133842912435	-0.230491616452201
5	D	26	50	20120618	1	3940	77.4	-0.0193162127183682	-0.230743346466304
5	D	26	50	20120618	1	3942	77.44	-0.0192412593995625	-0.230859311978418
5	D	26	50	20120618	1	3944	77.48	-0.0191542852654765	-0.231015582577060
5	D	26	50	20120618	1	3946	77.52	-0.0190786248398895	-0.229957043725624
5	D	26	50	20120618	1	3948	77.56	-0.0189492242989324	-0.229249229837656
5	D	26	50	20120618	1	3950	77.6	-0.0188622501648465	-0.229107101374638
5	D	26	50	20120618	1	3952	77.64	-0.0188099242630386	-0.229240037449501
5	D	26	50	20120618	1	3954	77.68	-0.0184500069114147	-0.228518081425910
5	D	26	50	20120618	1	3956	77.72	-0.0185044541335661	-0.228340597623832
5	D	26	50	20120618	1	3958	77.76	-0.018329798758613	-0.227522475077999
5	D	26	50	20120618	1	3960	77.8	-0.0186607247322083	-0.227501261874563
5	D	26	50	20120618	1	3962	77.84	-0.0186854734695498	-0.226612428650612
5	D	26	50	20120618	1	3964	77.88	-0.0185702150642164	-0.227174578541655
5	D	26	50	20120618	1	3966	77.92	-0.018705272459423	-0.225950576703421
5	D	26	50	20120618	1	3968	77.96	-0.0186246622863678	-0.225638035506137
5	D	26	50	20120618	1	3970	78	-0.0183616185637664	-0.225345293298725
5	D	26	50	20120618	1	3972	78.04	-0.0183262632247071	-0.225987346256043
5	D	26	50	20120618	1	3974	78.08	-0.0177966402455983	-0.226664047445638
5	D	26	50	20120618	1	3976	78.12	-0.0179232123594307	-0.225383477064910
5	D	26	50	20120618	1	3978	78.16	-0.0179910946104246	-0.225780871075936
5	D	26	50	20120618	1	3980	78.2	-0.0174197523312259	-0.224615559100541
5	D	26	50	20120618	1	3982	78.24	-0.0177747199353816	-0.224269076777760
5	D	26	50	20120618	1	3984	78.28	-0.0175625879010256	-0.224727281971968
5	D	26	50	20120618	1	3986	78.32	-0.0171708507442482	-0.224513735724050
5	D	26	50	20120618	1	3988	78.36	-0.0170152872523872	-0.223949464512663
5	D	26	50	20120618	1	3990	78.4	-0.016859016653745	-0.223385900408058
5	D	26	50	20120618	1	3992	78.44	-0.0171708507442482	-0.224513735724050
5	D	26	50	20120618	1	3994	78.48	-0.016995488262514	-0.223935322377039
5	D	26	50	20120618	1	3996	78.52	-0.0165797094751763	-0.223410649145399
5	D	26	50	20120618	1	3998	78.56	-0.016605165319299	-0.222528179882478
5	D	26	50	20120618	1	4000	78.6	-0.0161413032708406	-0.223386607514839
5	D	26	50	20120618	1	4002	78.64	-0.0160069529824152	-0.222696471296401
5	D	26	50	20120618	1	4004	78.68	-0.0158839164024887	-0.222874662205260
5	D	26	50	20120618	1	4006	78.72	-0.0159348280907342	-0.222543736231664
5	D	26	50	20120618	1	4008	78.76	-0.0158987656448936	-0.222022598533930
5	D	26	50	20120618	1	4010	78.8	-0.0157580513954375	-0.221939867040531
5	D	26	50	20120618	1	4012	78.84	-0.0157842143463414	-0.221059519097954
5	D	26	50	20120618	1	4014	78.88	-0.0157820930259979	-0.222489996116294
5	D	26	50	20120618	1	4016	78.92	-0.0158330047142433	-0.222159070142699
5	D	26	50	20120618	1	4018	78.96	-0.0158839164024887	-0.221828144169104
5	D	26	50	20120618	1	4020	79	-0.0160769565537526	-0.220153008204473
5	D	26	50	20120618	1	4022	79.04	-0.015994932167135	-0.221519138505725
5	D	26	50	20120618	1	4024	79.08	-0.0158817950821452	-0.221010021623271
5	D	26	50	20120618	1	4026	79.12	-0.0158994727516748	-0.220102803623008
5	D	26	50	20120618	1	4028	79.16	-0.0159263428093599	-0.219225991214337
5	D	26	50	20120618	1	4030	79.2	-0.0162219134438959	-0.219514490781061
5	D	26	50	20120618	1	4032	79.24	-0.0160727139130655	-0.219730158349323
5	D	26	50	20120618	1	4034	79.28	-0.0160727139130655	-0.219730158349323
5	D	26	50	20120618	1	4036	79.32	-0.0160727139130655	-0.219730158349323
5	D	26	50	20120618	1	4038	79.36	-0.0162579758897364	-0.216773037790401
5	D	26	50	20120618	1	4040	79.4	-0.0160203880112577	-0.217096892696184
5	D	26	50	20120618	1	4042	79.44	-0.0161193829606238	-0.217043152580814
5	D	26	50	20120618	1	4044	79.48	-0.0159814971382925	-0.216869911419424
5	D	26	50	20120618	1	4046	79.52	-0.0163605063730085	-0.216622424046008
5	D	26	50	20120618	1	4048	79.56	-0.0161250398148733	-0.215913195944478
5	D	26	50	20120618	1	4050	79.6	-0.0160281661858508	-0.216670507307129
5	D	26	50	20120618	1	4052	79.64	-0.0159843255654172	-0.215686214667717
5	D	26	50	20120618	1	4054	79.68	-0.0156809767562882	-0.215974007127660
5	D	26	50	20120618	1	4056	79.72	-0.0157382524055643	-0.215792280684895
5	D	26	50	20120618	1	4058	79.76	-0.0155784462730161	-0.215298720151627
5	D	26	50	20120618	1	4060	79.8	-0.0155338985458014	-0.214655960087528
5	D	26	50	20120618	1	4062	79.84	-0.0153139883368524	-0.215553278592854
5	D	26	50	20120618	1	4064	79.88	-0.0155430909339568	-0.213751570514391
5	D	26	50	20120618	1	4066	79.92	-0.0155006645270856	-0.213174571380943
[truncated: 1,317 more rows]
