# Supplementary material for: How Do Ants Make Sense of Gravity? A Boltzmann Walker Analysis of Lasius niger Trajectories on Various Inclines
Source: PLoS One. 2013 Oct 29;8(10):e76531. doi: 10.1371/journal.pone.0076531 (PMC3812222; doi:10.1371/journal.pone.0076531)
Supplement: Dataset S5 — Trajectories for . (ZIP) [file pone.0076531.s009.zip › Incline5/5-D-26-50-20120618-02.txt]

Pente	Colonie	Temperature	Humidite	Date	Indiv	Frame	Time	X	Y
5	D	26	50	20120618	2	12	0	0	0
5	D	26	50	20120618	2	14	0.04	0.000683545983237411	-0.0006227348000553
5	D	26	50	20120618	2	16	0.08	0.00125645096842256	-0.0005981345551378
5	D	26	50	20120618	2	18	0.12	0.00163635115768284	-0.000110131881169800
5	D	26	50	20120618	2	20	0.16	0.00191495122947035	0.000922951126143802
5	D	26	50	20120618	2	22	0.2	0.00298143796112714	0.0012374439381443
5	D	26	50	20120618	2	24	0.24	0.00343731677402592	0.0011461493816253
5	D	26	50	20120618	2	26	0.28	0.00310817270951921	0.0026169880550358
5	D	26	50	20120618	2	28	0.32	0.00344346153195443	0.0032048978461178
5	D	26	50	20120618	2	30	0.36	0.00327941275871916	0.0037633707818989
5	D	26	50	20120618	2	32	0.4	0.00286487140824854	0.0036587543336223
5	D	26	50	20120618	2	34	0.44	0.00318010668236932	0.0042720916845557
5	D	26	50	20120618	2	36	0.48	0.00282578254538455	0.0056814191390708
5	D	26	50	20120618	2	38	0.52	0.00292321478876424	0.0060699106757225
5	D	26	50	20120618	2	40	0.56	0.00274877154584552	0.006235868637267
5	D	26	50	20120618	2	42	0.6	0.00203101573653431	0.0074432251818718
5	D	26	50	20120618	2	44	0.64	0.00181292986308075	0.0080099146984503
5	D	26	50	20120618	2	46	0.68	0.00145783497970449	0.0081023901232939
5	D	26	50	20120618	2	48	0.72	0.00138552624026035	0.0081724361210382
5	D	26	50	20120618	2	50	0.76	0.00183904331650997	0.0086558355298608
5	D	26	50	20120618	2	52	0.8	0.00190541943005995	0.0077662457016534
5	D	26	50	20120618	2	54	0.84	0.00206089099803944	0.0071552559452336
5	D	26	50	20120618	2	56	0.88	0.00207456644318759	0.0069771074627815
5	D	26	50	20120618	2	58	0.92	0.00216851265013603	0.0066397751017486
5	D	26	50	20120618	2	60	0.96	0.00226064159265683	0.0068686726378865
5	D	26	50	20120618	2	62	1	0.0025000113802241	0.0066474047839176
5	D	26	50	20120618	2	64	1.04	0.00286772811964454	0.0062177454904652
5	D	26	50	20120618	2	66	1.08	0.002899470143052	0.0064753515619193
5	D	26	50	20120618	2	68	1.12	0.00291597401532489	0.0052827876911769
5	D	26	50	20120618	2	70	1.16	0.00304382599243123	0.0056572643714255
5	D	26	50	20120618	2	72	1.2	0.00299524068549591	0.0047496998888404
5	D	26	50	20120618	2	74	1.24	0.003370261837966	0.0047686786348474
5	D	26	50	20120618	2	76	1.28	0.00327321850331596	0.0041000667468287
5	D	26	50	20120618	2	78	1.32	0.00323367709211201	0.0040670590022829
5	D	26	50	20120618	2	80	1.36	0.00377554008960307	0.0028083311500249
5	D	26	50	20120618	2	82	1.4	0.00444988661361725	0.0023548847844534
5	D	26	50	20120618	2	84	1.44	0.00540540000703463	0.000636544595492002
5	D	26	50	20120618	2	86	1.48	0.00603210874720027	0.000519094159136903
5	D	26	50	20120618	2	88	1.52	0.0071549943157245	-0.000431398776134097
5	D	26	50	20120618	2	90	1.56	0.00768794069670481	-0.000746980532577598
5	D	26	50	20120618	2	92	1.6	0.00902790804705331	-0.0015232423569642
5	D	26	50	20120618	2	94	1.64	0.00903264566248726	-0.00167760376729720
5	D	26	50	20120618	2	96	1.68	0.00870292177041998	-0.0020527239147167
5	D	26	50	20120618	2	98	1.72	0.00781203793680305	-0.0014684415814222
5	D	26	50	20120618	2	100	1.76	0.00729309227009023	-0.0014185905533486
5	D	26	50	20120618	2	102	1.8	0.00601584529123298	-0.00171324194906900
5	D	26	50	20120618	2	104	1.84	0.00552214333660853	-0.0014868263577331
5	D	26	50	20120618	2	106	1.88	0.00549124277027068	-0.0014571985836014
5	D	26	50	20120618	2	108	1.92	0.0047738122300788	-0.0010179438511283
5	D	26	50	20120618	2	110	1.96	0.0051020511979056	-0.000540081088402398
5	D	26	50	20120618	2	112	2	0.00502617864028428	-0.00104219761372300
5	D	26	50	20120618	2	114	2.04	0.00409979804625179	-0.000529333065328399
5	D	26	50	20120618	2	116	2.08	0.00361189436723307	-0.00183847056001720
5	D	26	50	20120618	2	118	2.12	0.00284136010777409	-0.001947435714998
5	D	26	50	20120618	2	120	2.16	0.00218894803611232	-0.0013257120776397
5	D	26	50	20120618	2	122	2.2	0.00182913675050554	-0.0024021760859791
5	D	26	50	20120618	2	124	2.24	0.00109176579908421	-0.0016998776309046
5	D	26	50	20120618	2	126	2.28	0.00074703003005234	-0.0012476616311324
5	D	26	50	20120618	2	128	2.32	0.00039513126932704	-0.000363877149598599
5	D	26	50	20120618	2	130	2.36	-0.000827852335141939	0.000442620560751603
5	D	26	50	20120618	2	132	2.4	-0.00163320453250654	0.000226627723370301
5	D	26	50	20120618	2	134	2.44	-0.00245325747985204	0.000156857497270700
5	D	26	50	20120618	2	136	2.48	-0.00276611687518804	0.000342720514705502
5	D	26	50	20120618	2	138	2.52	-0.00224102645054674	-5.6222060172098e-05
5	D	26	50	20120618	2	140	2.56	-0.00196510631345994	0.000831048457793002
5	D	26	50	20120618	2	142	2.6	-0.00161170141529064	0.000836005276329103
5	D	26	50	20120618	2	144	2.64	-0.00119963493855424	0.0014905386683344
5	D	26	50	20120618	2	146	2.68	-0.00128087443664474	0.00131651261841660
5	D	26	50	20120618	2	148	2.72	-0.00076544309063444	0.00126720606256450
5	D	26	50	20120618	2	150	2.76	-0.000311692669147039	0.00122386041687770
5	D	26	50	20120618	2	152	2.8	-9.87828173317981e-06	0.00148264028558860
5	D	26	50	20120618	2	154	2.84	0.000596388001388351	0.0010018147454495
5	D	26	50	20120618	2	156	2.88	0.00092822614273139	0.0027334556129651
5	D	26	50	20120618	2	158	2.92	0.00138848901767353	0.0028165335886867
5	D	26	50	20120618	2	160	2.96	0.00157916743228829	0.0033509224675006
5	D	26	50	20120618	2	162	3	0.00207446037717041	0.0043552615841589
5	D	26	50	20120618	2	164	3.04	0.00280029841699059	0.0041487227644421
5	D	26	50	20120618	2	166	3.08	0.00314197241365993	0.0044539100512022
5	D	26	50	20120618	2	168	3.12	0.00398465277800337	0.0041452367280109
5	D	26	50	20120618	2	170	3.16	0.00430285790060513	0.0048980155361943
5	D	26	50	20120618	2	172	3.2	0.0047506261987237	0.0054476920636174
5	D	26	50	20120618	2	174	3.24	0.00509804190245627	0.0068434359968659
5	D	26	50	20120618	2	176	3.28	0.00492160461841461	0.0066537333896092
5	D	26	50	20120618	2	178	3.32	0.00473759422074643	0.0065797912335005
5	D	26	50	20120618	2	180	3.36	0.00523888343113301	0.0064668450673416
5	D	26	50	20120618	2	182	3.4	0.0056348773707331	0.0063163586021695
5	D	26	50	20120618	2	184	3.44	0.00626270333961301	0.0066458137936599
5	D	26	50	20120618	2	186	3.48	0.00730864861927634	0.0074721458492223
5	D	26	50	20120618	2	188	3.52	0.00775829782143287	0.0069533416038658
5	D	26	50	20120618	2	190	3.56	0.00892315724848834	0.0083398224382807
5	D	26	50	20120618	2	192	3.6	0.00985873023067626	0.0094862405204829
5	D	26	50	20120618	2	194	3.64	0.0108934395835865	0.0096306317252011
5	D	26	50	20120618	2	196	3.68	0.0115487225087799	0.0107242642861877
5	D	26	50	20120618	2	198	3.72	0.0113843060400184	0.0112943620574515
5	D	26	50	20120618	2	200	3.76	0.0109927668731398	0.0121733382128733
5	D	26	50	20120618	2	202	3.8	0.0108735698830352	0.0121843761497276
5	D	26	50	20120618	2	204	3.84	0.0108508434710878	0.0124448460036455
5	D	26	50	20120618	2	206	3.88	0.0108054472157357	0.0129652765945988
5	D	26	50	20120618	2	208	3.92	0.0107240450830855	0.0125931687220672
5	D	26	50	20120618	2	210	3.96	0.0102076520718528	0.0132783339798335
5	D	26	50	20120618	2	212	4	0.0101118532451376	0.0129931153885741
5	D	26	50	20120618	2	214	4.04	0.0103755262927743	0.0131737175315570
5	D	26	50	20120618	2	216	4.08	0.0103517250785195	0.0136248516579540
5	D	26	50	20120618	2	218	4.12	0.0101319280066555	0.0145973073298486
5	D	26	50	20120618	2	220	4.16	0.0100262014007325	0.0155952754144084
5	D	26	50	20120618	2	222	4.2	0.009746660876926	0.0154260435484670
5	D	26	50	20120618	2	224	4.24	0.00902708073211933	0.0170967105982409
5	D	26	50	20120618	2	226	4.28	0.00896649158046658	0.0180060117350806
5	D	26	50	20120618	2	228	4.32	0.00896088846633245	0.0178440588263447
5	D	26	50	20120618	2	230	4.36	0.00886106620203235	0.0174134520098056
5	D	26	50	20120618	2	232	4.4	0.00890436942131221	0.0174266890487494
5	D	26	50	20120618	2	234	4.44	0.00966238081967638	0.0171013987162001
5	D	26	50	20120618	2	236	4.48	0.00941840069589577	0.0175084942322649
5	D	26	50	20120618	2	238	4.52	0.00978403854137952	0.0178579959010019
5	D	26	50	20120618	2	240	4.56	0.0102778677752246	0.0165082704770730
5	D	26	50	20120618	2	242	4.6	0.0110303849538989	0.0171031876963565
5	D	26	50	20120618	2	244	4.64	0.0115348278605296	0.0167238744057246
5	D	26	50	20120618	2	246	4.68	0.012384853650116	0.0172609630182291
5	D	26	50	20120618	2	248	4.72	0.0129310441411079	0.0176880343008624
5	D	26	50	20120618	2	250	4.76	0.0135129774656753	0.0168564187434309
5	D	26	50	20120618	2	252	4.8	0.0138894085890671	0.0178510167570716
5	D	26	50	20120618	2	254	4.84	0.0151666343547209	0.0172687072516967
5	D	26	50	20120618	2	256	4.88	0.0165929323719845	0.0176825697796574
5	D	26	50	20120618	2	258	4.92	0.0177330713459697	0.0171835362399028
5	D	26	50	20120618	2	260	4.96	0.0184486987638695	0.0175173684223687
5	D	26	50	20120618	2	262	5	0.0197731026939641	0.0166161961850855
5	D	26	50	20120618	2	264	5.04	0.0210252756663605	0.0169994480604886
5	D	26	50	20120618	2	266	5.08	0.0215813373680178	0.0172506053180983
5	D	26	50	20120618	2	268	5.12	0.0225363699288240	0.0177294721724535
5	D	26	50	20120618	2	270	5.16	0.0226841623171598	0.0176203019565061
5	D	26	50	20120618	2	272	5.2	0.0230887051777444	0.0174057021194838
5	D	26	50	20120618	2	274	5.24	0.0227987277578476	0.0171773844109064
5	D	26	50	20120618	2	276	5.28	0.0231644221718739	0.0154433959488774
5	D	26	50	20120618	2	278	5.32	0.0230499557261354	0.0152889072593237
5	D	26	50	20120618	2	280	5.36	0.0229143185033682	0.0163853328920960
5	D	26	50	20120618	2	282	5.4	0.0231732185802318	0.015394209601178
5	D	26	50	20120618	2	284	5.44	0.0229433098813968	0.0160368706703272
5	D	26	50	20120618	2	286	5.48	0.0229675141465169	0.0154576300083826
5	D	26	50	20120618	2	288	5.52	0.0234263133104219	0.0148515263598208
5	D	26	50	20120618	2	290	5.56	0.0233279123307520	0.0151468424359155
5	D	26	50	20120618	2	292	5.6	0.0236563210042063	0.0148100050496295
5	D	26	50	20120618	2	294	5.64	0.0237505995513419	0.0149164458334015
5	D	26	50	20120618	2	296	5.68	0.024187747105607	0.0138836598109361
5	D	26	50	20120618	2	298	5.72	0.0250741054558244	0.0123326210864034
5	D	26	50	20120618	2	300	5.76	0.0250741054558244	0.0123326210864034
5	D	26	50	20120618	2	302	5.8	0.0252642676824889	0.0118021000816825
5	D	26	50	20120618	2	304	5.84	0.0256290004312927	0.0103745999828910
5	D	26	50	20120618	2	306	5.88	0.0259646357360507	0.0099394888961556
5	D	26	50	20120618	2	308	5.92	0.0262171506386802	0.0096830283376871
5	D	26	50	20120618	2	310	5.96	0.0263882280533205	0.0087336243468591
5	D	26	50	20120618	2	312	6	0.0268388177074960	0.0077616565786435
5	D	26	50	20120618	2	314	6.04	0.0271478304419424	0.0073183076979074
5	D	26	50	20120618	2	316	6.08	0.0281003598447431	0.0062980091811977
5	D	26	50	20120618	2	318	6.12	0.0286125455706278	0.0050309728242608
5	D	26	50	20120618	2	320	6.16	0.0297512349757116	0.0048541607736251
5	D	26	50	20120618	2	322	6.2	0.0307985803268016	0.0037388907451342
5	D	26	50	20120618	2	324	6.24	0.0314848062447397	0.0033627594350177
5	D	26	50	20120618	2	326	6.28	0.0320278571816232	0.0036267860360449
5	D	26	50	20120618	2	328	6.32	0.0329668525606321	0.0032094091873817
5	D	26	50	20120618	2	330	6.36	0.0335233243842224	0.0032696334719354
5	D	26	50	20120618	2	332	6.4	0.0333646637646598	0.0031760266762419
5	D	26	50	20120618	2	334	6.44	0.0332731995025133	0.0017365340464414
5	D	26	50	20120618	2	336	6.48	0.0331069162718495	0.0019949391485582
5	D	26	50	20120618	2	338	6.52	0.0334405787486880	0.0013488344693846
5	D	26	50	20120618	2	340	6.56	0.0335473730858506	0.000624636917296802
5	D	26	50	20120618	2	342	6.6	0.0336227082423182	-0.000496452600003198
5	D	26	50	20120618	2	344	6.64	0.0332308933037949	0.000245507474428003
5	D	26	50	20120618	2	346	6.68	0.0339765515466918	-0.0015060525911136
5	D	26	50	20120618	2	348	6.72	0.0338867864621405	-0.0030023944848011
5	D	26	50	20120618	2	350	6.76	0.0345448306393144	-0.0036339716551552
5	D	26	50	20120618	2	352	6.8	0.0348197671908686	-0.0043337110907886
5	D	26	50	20120618	2	354	6.84	0.0344549170623391	-0.0038670036446427
5	D	26	50	20120618	2	356	6.88	0.0343922907360497	-0.0031829252099991
5	D	26	50	20120618	2	358	6.92	0.0338877212573052	-0.0035757718173161
5	D	26	50	20120618	2	360	6.96	0.0333787749997172	-0.0033100118854362
5	D	26	50	20120618	2	362	7	0.0328055678678044	-0.003232539357301
5	D	26	50	20120618	2	364	7.04	0.0321784284996091	-0.0030438189213634
5	D	26	50	20120618	2	366	7.08	0.0319150170814814	-0.0036633293144965
5	D	26	50	20120618	2	368	7.12	0.0312141045556981	-0.0032717618633467
5	D	26	50	20120618	2	370	7.16	0.0308518254674250	-0.0035612089531576
5	D	26	50	20120618	2	372	7.2	0.0306388802602706	-0.0036207119887944
5	D	26	50	20120618	2	374	7.24	0.0299990688314496	-0.0028375417311556
5	D	26	50	20120618	2	376	7.28	0.0291514670039091	-0.0028363325785598
5	D	26	50	20120618	2	378	7.32	0.0283185517842139	-0.0030904101871758
5	D	26	50	20120618	2	380	7.36	0.0276385766902214	-0.0031160286658582
5	D	26	50	20120618	2	382	7.4	0.0265961457312606	-0.0028203307521016
5	D	26	50	20120618	2	384	7.44	0.0256957230271655	-0.0044970152805833
5	D	26	50	20120618	2	386	7.48	0.0247418147661414	-0.0046072037302956
5	D	26	50	20120618	2	388	7.52	0.0245420641715240	-0.004255128192875
5	D	26	50	20120618	2	390	7.56	0.0239574494980424	-0.0052504304848698
5	D	26	50	20120618	2	392	7.6	0.0236563068620707	-0.0055222989001004
5	D	26	50	20120618	2	394	7.64	0.0232072869849494	-0.0068447370733432
5	D	26	50	20120618	2	396	7.68	0.0232036595271619	-0.0065619862847502
5	D	26	50	20120618	2	398	7.72	0.0229838341710266	-0.0065568102631119
5	D	26	50	20120618	2	400	7.76	0.0227400520371448	-0.0070994157227232
5	D	26	50	20120618	2	402	7.8	0.0223285866011723	-0.0070877484608336
5	D	26	50	20120618	2	404	7.84	0.0217415465514312	-0.0090096646920987
5	D	26	50	20120618	2	406	7.88	0.0207414147201210	-0.0089119425349387
5	D	26	50	20120618	2	408	7.92	0.0207414147201210	-0.0089119425349387
5	D	26	50	20120618	2	410	7.96	0.0200345907816469	-0.0101836033702246
5	D	26	50	20120618	2	412	8	0.0192206401658230	-0.0102208678975931
5	D	26	50	20120618	2	414	8.04	0.0194579452015892	-0.0098039577394055
5	D	26	50	20120618	2	416	8.08	0.0189502425326973	-0.0091730770692309
5	D	26	50	20120618	2	418	8.12	0.0191268070959596	-0.0083881178314357
5	D	26	50	20120618	2	420	8.16	0.0189433128862417	-0.008283395317142
5	D	26	50	20120618	2	422	8.2	0.0189428886221730	-0.0072968399360305
5	D	26	50	20120618	2	424	8.24	0.0190420957035734	-0.0068838188651394
5	D	26	50	20120618	2	426	8.28	0.0186546011874832	-0.0063237902944397
5	D	26	50	20120618	2	428	8.32	0.0189224532361967	-0.0059729239096149
5	D	26	50	20120618	2	430	8.36	0.0191328175035997	-0.0061128603416117
5	D	26	50	20120618	2	432	8.4	0.0190691071826148	-0.0049380024246703
5	D	26	50	20120618	2	434	8.44	0.0188870271864592	-0.0047911363462178
5	D	26	50	20120618	2	436	8.48	0.0189424643581043	-0.0040085105608006
5	D	26	50	20120618	2	438	8.52	0.0188134173705377	-0.003238824829479
5	D	26	50	20120618	2	440	8.56	0.0184401074164781	-0.0023606972021947
5	D	26	50	20120618	2	442	8.6	0.0182434893049013	-0.0023417891668658
5	D	26	50	20120618	2	444	8.64	0.0176565906765165	-0.0015395058129315
5	D	26	50	20120618	2	446	8.68	0.0175785260878735	-0.000235742329779697
5	D	26	50	20120618	2	448	8.72	0.0179401687800436	4.43002398414008e-05
5	D	26	50	20120618	2	450	8.76	0.0181540332260134	-0.000295499923857800
5	D	26	50	20120618	2	452	8.8	0.018378207288853	0.00125068097708810
5	D	26	50	20120618	2	454	8.84	0.0183103674642660	0.000894907271201902
5	D	26	50	20120618	2	456	8.88	0.0179684318380876	0.0026390780708801
5	D	26	50	20120618	2	458	8.92	0.0178680438883625	0.0035901579047794
5	D	26	50	20120618	2	460	8.96	0.0176500004413159	0.0034196320334285
5	D	26	50	20120618	2	462	9	0.0173217897577603	0.0042503693642377
5	D	26	50	20120618	2	464	9.04	0.0168140517335293	0.0055088426580545
5	D	26	50	20120618	2	466	9.08	0.0167594560189539	0.005733695543404
5	D	26	50	20120618	2	468	9.12	0.0165421479629596	0.0056836889518385
5	D	26	50	20120618	2	470	9.16	0.0158296530281005	0.0065139595921721
5	D	26	50	20120618	2	472	9.2	0.0156684326819899	0.0075918731694128
5	D	26	50	20120618	2	474	9.24	0.0149425805000341	0.0077508944134339
5	D	26	50	20120618	2	476	9.28	0.0144678290071455	0.0088865079040195
5	D	26	50	20120618	2	478	9.32	0.0140507350011948	0.0100352311543283
5	D	26	50	20120618	2	480	9.36	0.0132931690801028	0.0109256624396053
5	D	26	50	20120618	2	482	9.4	0.0127897514783048	0.0110379368543221
5	D	26	50	20120618	2	484	9.44	0.0131018401272493	0.0113423746078941
5	D	26	50	20120618	2	486	9.48	0.0123710169846218	0.0122826993476516
5	D	26	50	20120618	2	488	9.52	0.0121642731039384	0.0123433691094774
5	D	26	50	20120618	2	490	9.56	0.0116049374978843	0.0121454216371521
5	D	26	50	20120618	2	492	9.6	0.011793098612358	0.0123261439882877
5	D	26	50	20120618	2	494	9.64	0.0110442230336067	0.0125170981745471
5	D	26	50	20120618	2	496	9.68	0.0106119545161318	0.0136138632185743
5	D	26	50	20120618	2	498	9.72	0.0099316400108844	0.0139627850597508
5	D	26	50	20120618	2	500	9.76	0.00968256871827925	0.0132524114452352
5	D	26	50	20120618	2	502	9.8	0.00948929522177754	0.0135434070988969
5	D	26	50	20120618	2	504	9.84	0.00939143164326132	0.0138014445054875
5	D	26	50	20120618	2	506	9.88	0.00932277864587592	0.0135880184657220
5	D	26	50	20120618	2	508	9.92	0.00932861934788852	0.0133993765186370
5	D	26	50	20120618	2	510	9.96	0.00925177098290916	0.0129693424585906
5	D	26	50	20120618	2	512	10	0.0092998895993689	0.0127073947515001
5	D	26	50	20120618	2	514	10.04	0.00880234805492262	0.0156709146267919
5	D	26	50	20120618	2	516	10.08	0.00872849075162768	0.0166118686915847
5	D	26	50	20120618	2	518	10.12	0.0085878542839175	0.0163668066944289
5	D	26	50	20120618	2	520	10.16	0.0085189226864603	0.0179742046578493
5	D	26	50	20120618	2	522	10.2	0.00878741325259717	0.0179254970214408
5	D	26	50	20120618	2	524	10.24	0.00883567399751994	0.0185598347366686
5	D	26	50	20120618	2	526	10.28	0.00941403855416263	0.0189909075365766
5	D	26	50	20120618	2	528	10.32	0.00958697000278318	0.0194583404742800
5	D	26	50	20120618	2	530	10.36	0.00981440736341792	0.0192967630392449
5	D	26	50	20120618	2	532	10.4	0.0100202935235757	0.0208374376996858
5	D	26	50	20120618	2	534	10.44	0.0102900582961322	0.0200189241238030
5	D	26	50	20120618	2	536	10.48	0.0101874401316193	0.0202136429465654
5	D	26	50	20120618	2	538	10.52	0.00998474719497474	0.0199532458539353
5	D	26	50	20120618	2	540	10.56	0.00996271311127687	0.0196346582572756
5	D	26	50	20120618	2	542	10.6	0.00962684941102854	0.0192593280991421
5	D	26	50	20120618	2	544	10.64	0.00970902511849735	0.0195016394509192
5	D	26	50	20120618	2	546	10.68	0.00958341820542128	0.0193670876370611
5	D	26	50	20120618	2	548	10.72	0.00918776296996938	0.0194693557837173
5	D	26	50	20120618	2	550	10.76	0.00871610648346198	0.0195563843650254
5	D	26	50	20120618	2	552	10.8	0.00837362921348921	0.0196413474874256
5	D	26	50	20120618	2	554	10.84	0.00786907316977355	0.0199418183719552
5	D	26	50	20120618	2	556	10.88	0.00727034888758015	0.0189566234642908
5	D	26	50	20120618	2	558	10.92	0.00652129228949293	0.0190656211461836
5	D	26	50	20120618	2	560	10.96	0.00577645429046227	0.0184383184363217
5	D	26	50	20120618	2	562	11	0.00552348683949278	0.0188215632406570
5	D	26	50	20120618	2	564	11.04	0.00496292086763934	0.0183817711070302
5	D	26	50	20120618	2	566	11.08	0.00406468312349806	0.018197612216938
5	D	26	50	20120618	2	568	11.12	0.00369620270875394	0.0177406444595962
5	D	26	50	20120618	2	570	11.16	0.00329297506678232	0.0174977886355977
5	D	26	50	20120618	2	572	11.2	0.00331440040225227	0.0183614488581389
5	D	26	50	20120618	2	574	11.24	0.00252576420919491	0.0182456106252450
5	D	26	50	20120618	2	576	11.28	0.00227462109372089	0.0191833402831155
5	D	26	50	20120618	2	578	11.32	0.00224240530877002	0.0184913655870463
5	D	26	50	20120618	2	580	11.36	0.00206051623144541	0.0190697860051248
5	D	26	50	20120618	2	582	11.4	0.00193986967243936	0.0185283684849058
5	D	26	50	20120618	2	584	11.44	0.0018792281948848	0.0185012438687795
5	D	26	50	20120618	2	586	11.48	0.00187108232476553	0.0178223930745692
5	D	26	50	20120618	2	588	11.52	0.00197782009338564	0.0181474854172197
5	D	26	50	20120618	2	590	11.56	0.00209800703298392	0.0171952459281992
5	D	26	50	20120618	2	592	11.6	0.00187669675260815	0.0171593531879862
5	D	26	50	20120618	2	594	11.64	0.00203430378306682	0.0171027775744235
5	D	26	50	20120618	2	596	11.68	0.00157926642723766	0.0167427329435789
5	D	26	50	20120618	2	598	11.72	0.00124554031078886	0.0163058682320262
5	D	26	50	20120618	2	600	11.76	0.000384192327422081	0.0149241037998418
5	D	26	50	20120618	2	602	11.8	0.000289482445149961	0.0139881348378564
5	D	26	50	20120618	2	604	11.84	-0.00039993252437134	0.0130963176232883
5	D	26	50	20120618	2	606	11.88	-0.00120708077296014	0.0123711654770459
5	D	26	50	20120618	2	608	11.92	-0.00223403316448074	0.0120614032094115
5	D	26	50	20120618	2	610	11.96	-0.00289282333930884	0.0113703265389544
5	D	26	50	20120618	2	612	12	-0.00355084276774544	0.0108822672964438
5	D	26	50	20120618	2	614	12.04	-0.00379888168445004	0.0095769340362378
5	D	26	50	20120618	2	616	12.08	-0.00384628612306084	0.0099992464902337
5	D	26	50	20120618	2	618	12.12	-0.00374708611272814	0.0108116485422067
5	D	26	50	20120618	2	620	12.16	-0.00275826798991684	0.0103216235428445
5	D	26	50	20120618	2	622	12.2	-0.00235752229274724	0.0098664306235234
5	D	26	50	20120618	2	624	12.24	-0.00227499586031494	0.0095908640398272
5	D	26	50	20120618	2	626	12.28	-0.00218432850751084	0.0085109543001432
5	D	26	50	20120618	2	628	12.32	-0.00191350236767574	0.0077239402100418
5	D	26	50	20120618	2	630	12.36	-0.00141239629794544	0.0061088581172303
5	D	26	50	20120618	2	632	12.4	-0.00139258316593664	0.0058837011759649
5	D	26	50	20120618	2	634	12.44	-0.00129783792832544	0.0055557521219184
5	D	26	50	20120618	2	636	12.48	-0.00149091343492844	0.0060432668922074
5	D	26	50	20120618	2	638	12.52	-0.00169560670594624	0.0042301602524314
5	D	26	50	20120618	2	640	12.56	-0.00162549706859164	0.0032306294618851
5	D	26	50	20120618	2	642	12.6	-0.00165962204185174	0.0030208025956358
5	D	26	50	20120618	2	644	12.64	-0.00171514406631044	0.0020630406026543
5	D	26	50	20120618	2	646	12.68	-0.00137141945997564	0.0004060772822999
5	D	26	50	20120618	2	648	12.72	-0.00153720064482484	0.0003311593188331
5	D	26	50	20120618	2	650	12.76	-0.00130577873747814	-0.00127021126638440
5	D	26	50	20120618	2	652	12.8	-0.00129976832983804	-0.0014303709523232
5	D	26	50	20120618	2	654	12.84	-0.00086778265507554	-0.0006990245506775
5	D	26	50	20120618	2	656	12.88	-0.000888126117170339	-0.00105882169414870
5	D	26	50	20120618	2	658	12.92	-0.00052252362702564	-0.00102646448784160
5	D	26	50	20120618	2	660	12.96	-0.000296242385978139	-0.000410864395208398
5	D	26	50	20120618	2	662	13	0.00026684088601636	-0.000615303107785098
5	D	26	50	20120618	2	664	13.04	0.0007875896750212	0.000283394255764000
5	D	26	50	20120618	2	666	13.08	0.00117963795878227	0.000341914412975
5	D	26	50	20120618	2	668	13.12	0.00148176347317984	0.000412292750906502
5	D	26	50	20120618	2	670	13.16	0.00214679740088579	0.000676679976392102
5	D	26	50	20120618	2	672	13.2	0.00341538939274133	-0.000387840998412999
5	D	26	50	20120618	2	674	13.24	0.00414781059669436	9.00217643129003e-05
5	D	26	50	20120618	2	676	13.28	0.00476780182243872	-0.000407074302861198
5	D	26	50	20120618	2	678	13.32	0.00480103584115449	4.97166777853018e-05
5	D	26	50	20120618	2	680	13.36	0.00498389365476933	0.0006029570233856
5	D	26	50	20120618	2	682	13.4	0.0053419725287622	-0.000212619938034900
5	D	26	50	20120618	2	684	13.44	0.00581644117893837	0.0006141293105284
5	D	26	50	20120618	2	686	13.48	0.00618569234007398	0.0010011995625499
5	D	26	50	20120618	2	688	13.52	0.00622140123252391	0.000865505771240203
5	D	26	50	20120618	2	690	13.56	0.006929427252526	0.00131487213068420
5	D	26	50	20120618	2	692	13.6	0.00733544796628331	0.0007258521819558
5	D	26	50	20120618	2	694	13.64	0.00761829067875793	0.0020122208382904
5	D	26	50	20120618	2	696	13.68	0.00884278749173867	0.0019193777179206
5	D	26	50	20120618	2	698	13.72	0.0091298021342223	0.0026332020135284
5	D	26	50	20120618	2	700	13.76	0.0100943664944389	0.0034959429972541
5	D	26	50	20120618	2	702	13.8	0.0107086301552556	0.0032944882752941
5	D	26	50	20120618	2	704	13.84	0.0112534559301599	0.0042068681550591
5	D	26	50	20120618	2	706	13.88	0.0116171704451988	0.0047063471720858
5	D	26	50	20120618	2	708	13.92	0.0123639388457421	0.0058574392301116
5	D	26	50	20120618	2	710	13.96	0.0128807278367723	0.0067149122683175
5	D	26	50	20120618	2	712	14	0.0132618301075606	0.0072265464509128
5	D	26	50	20120618	2	714	14.04	0.0139475751928875	0.0082251155762366
5	D	26	50	20120618	2	716	14.08	0.0145337030748808	0.0086641652477432
5	D	26	50	20120618	2	718	14.12	0.0148195651333111	0.0095602604583375
5	D	26	50	20120618	2	720	14.16	0.0143339666223991	0.0093648585704244
5	D	26	50	20120618	2	722	14.2	0.0146512666483209	0.0093424644986642
5	D	26	50	20120618	2	724	14.24	0.0144590962383978	0.0097230505815022
5	D	26	50	20120618	2	726	14.28	0.0143699512864936	0.0103455378941842
5	D	26	50	20120618	2	728	14.32	0.0140544685249994	0.0102679258538812
5	D	26	50	20120618	2	730	14.36	0.0141015830498299	0.0109947397010594
5	D	26	50	20120618	2	732	14.4	0.0141492420468819	0.0113009735058556
5	D	26	50	20120618	2	734	14.44	0.0141015830498299	0.0109947397010594
5	D	26	50	20120618	2	736	14.48	0.0139916208742876	0.0117774432682226
5	D	26	50	20120618	2	738	14.52	0.0142387759075157	0.0114929812812190
5	D	26	50	20120618	2	740	14.56	0.0136035748149080	0.0132967611825512
5	D	26	50	20120618	2	742	14.6	0.0131425199803710	0.0135986745649145
5	D	26	50	20120618	2	744	14.64	0.0127868028430273	0.0139105227975533
5	D	26	50	20120618	2	746	14.68	0.0126878291068646	0.0140211072270631
5	D	26	50	20120618	2	748	14.72	0.0122237195710328	0.0137687620300611
5	D	26	50	20120618	2	750	14.76	0.0119966463703904	0.0149908051825111
5	D	26	50	20120618	2	752	14.8	0.0118952684711716	0.0143735787442812
5	D	26	50	20120618	2	754	14.84	0.0118221819142682	0.0151964247634123
5	D	26	50	20120618	2	756	14.88	0.0114003856482226	0.0148774418233513
5	D	26	50	20120618	2	758	14.92	0.011188578882986	0.0159475913681346
5	D	26	50	20120618	2	760	14.96	0.0102231447814286	0.0172094022059586
5	D	26	50	20120618	2	762	15	0.0100660044414455	0.0171343428211356
5	D	26	50	20120618	2	764	15.04	0.00998677312661352	0.0184211145283355
5	D	26	50	20120618	2	766	15.08	0.00983139348251559	0.0181780253590991
5	D	26	50	20120618	2	768	15.12	0.00993727565193046	0.0181402375727125
5	D	26	50	20120618	2	770	15.16	0.00983440575740344	0.0182125887385635
5	D	26	50	20120618	2	772	15.2	0.0105335066756134	0.0183485073898297
5	D	26	50	20120618	2	774	15.24	0.0109950235337213	0.0189065018971626
5	D	26	50	20120618	2	776	15.28	0.0118245775920428	0.0178243220618683
5	D	26	50	20120618	2	778	15.32	0.0121766948487635	0.0187614853272071
5	D	26	50	20120618	2	780	15.36	0.0127253128373353	0.0188840573379783
5	D	26	50	20120618	2	782	15.4	0.0129561619881892	0.0196159340697098
5	D	26	50	20120618	2	784	15.44	0.0135652142720287	0.0196014171674920
5	D	26	50	20120618	2	786	15.48	0.0143384143240527	0.0192463576394548
5	D	26	50	20120618	2	788	15.52	0.0150095788675516	0.0205706908588713
5	D	26	50	20120618	2	790	15.56	0.0161370747722891	0.0209503647739616
5	D	26	50	20120618	2	792	15.6	0.0169630108480541	0.020625201720633
5	D	26	50	20120618	2	794	15.64	0.0178687085687369	0.0208390944508741
5	D	26	50	20120618	2	796	15.68	0.0179587869015922	0.0222028559444095
5	D	26	50	20120618	2	798	15.72	0.0178482378274215	0.02136904977017
5	D	26	50	20120618	2	800	15.76	0.0182013598828783	0.0214285669479425
5	D	26	50	20120618	2	802	15.8	0.0183658894887247	0.0210351751612971
5	D	26	50	20120618	2	804	15.84	0.0185515191609218	0.0201345332540998
5	D	26	50	20120618	2	806	15.88	0.0183089815349749	0.020730440422877
5	D	26	50	20120618	2	808	15.92	0.0185559951468467	0.0198678055051685
5	D	26	50	20120618	2	810	15.96	0.0191382268704757	0.0194129378549668
5	D	26	50	20120618	2	812	16	0.0194439444873218	0.0191898103101634
5	D	26	50	20120618	2	814	16.04	0.0199152594412539	0.0188264281353116
5	D	26	50	20120618	2	816	16.08	0.0199196930007719	0.0181566353789682
5	D	26	50	20120618	2	818	16.12	0.0201834791854936	0.0173572865181759
5	D	26	50	20120618	2	820	16.16	0.0207894979812417	0.0166346940984814
5	D	26	50	20120618	2	822	16.2	0.0212769561829882	0.0161631740835828
5	D	26	50	20120618	2	824	16.24	0.0219373868455487	0.0153089820208416
5	D	26	50	20120618	2	826	16.28	0.0220497602552148	0.0159016223562897
5	D	26	50	20120618	2	828	16.32	0.0228138527718972	0.0145944576895204
5	D	26	50	20120618	2	830	16.36	0.0230074727507217	0.014934731614763
5	D	26	50	20120618	2	832	16.4	0.0232704457626450	0.0150537376860367
5	D	26	50	20120618	2	834	16.44	0.0227835603173912	0.0160274520080018
5	D	26	50	20120618	2	836	16.48	0.0226346436292733	0.0164017943379620
5	D	26	50	20120618	2	838	16.52	0.0230895324926784	0.0163847601356032
5	D	26	50	20120618	2	840	16.56	0.0227301525422082	0.0163452752929417
5	D	26	50	20120618	2	842	16.6	0.0225191377365665	0.0165296745993396
5	D	26	50	20120618	2	844	16.64	0.0224152213240033	0.0171420573561184
5	D	26	50	20120618	2	846	16.68	0.0223226964016850	0.0178044396333949
5	D	26	50	20120618	2	848	16.72	0.0220925543576122	0.0182111179564587
5	D	26	50	20120618	2	850	16.76	0.0217733804987203	0.0190175308139951
5	D	26	50	20120618	2	852	16.8	0.0214866557700169	0.0189063099883822
5	D	26	50	20120618	2	854	16.84	0.0209779631516313	0.0189524274926512
5	D	26	50	20120618	2	856	16.88	0.0209131285308643	0.018800816727697
5	D	26	50	20120618	2	858	16.92	0.0203841278057230	0.0197912894803763
5	D	26	50	20120618	2	860	16.96	0.0199153513651354	0.0198219142750694
5	D	26	50	20120618	2	862	17	0.0194812514410971	0.0202890785121960
5	D	26	50	20120618	2	864	17.04	0.0188204247987393	0.0203308473097606
5	D	26	50	20120618	2	866	17.08	0.0184231439247974	0.0201266065870827
5	D	26	50	20120618	2	868	17.12	0.0174635151699135	0.0212275011347121
5	D	26	50	20120618	2	870	17.16	0.0171415199549646	0.0216623930183452
5	D	26	50	20120618	2	872	17.2	0.0167567053735751	0.0221915563780462
5	D	26	50	20120618	2	874	17.24	0.0163963142604077	0.0220392667905820
5	D	26	50	20120618	2	876	17.28	0.0157894327943866	0.0225048824638578
5	D	26	50	20120618	2	878	17.32	0.0150126123556428	0.0230751711539525
5	D	26	50	20120618	2	880	17.36	0.0140690200754495	0.024105242593485
5	D	26	50	20120618	2	882	17.4	0.0132985494556008	0.0229528494589818
5	D	26	50	20120618	2	884	17.44	0.0127881017981843	0.0243245673180192
5	D	26	50	20120618	2	886	17.48	0.0122164151579831	0.0248995915022275
5	D	26	50	20120618	2	888	17.52	0.0116794029130110	0.0247317172813061
5	D	26	50	20120618	2	890	17.56	0.0113790946630411	0.0244781205053013
5	D	26	50	20120618	2	892	17.6	0.0103210437152838	0.0241275298921212
5	D	26	50	20120618	2	894	17.64	0.0095656698252135	0.0247049532896381
5	D	26	50	20120618	2	896	17.68	0.0087859502486669	0.0254246112161907
5	D	26	50	20120618	2	898	17.72	0.00831773242243642	0.0249168236944851
5	D	26	50	20120618	2	900	17.76	0.00791412294280295	0.0251854464895900
5	D	26	50	20120618	2	902	17.8	0.00821702627465983	0.0247065159956246
5	D	26	50	20120618	2	904	17.84	0.00804368611831976	0.0270853646288923
5	D	26	50	20120618	2	906	17.88	0.00784344054895554	0.0258297339043360
5	D	26	50	20120618	2	908	17.92	0.00803580187770953	0.0266718415121866
5	D	26	50	20120618	2	910	17.96	0.00772491531029305	0.0246487241583982
5	D	26	50	20120618	2	912	18	0.00793444519169425	0.0257255346490603
5	D	26	50	20120618	2	914	18.04	0.00796615893083047	0.0255920823862470
5	D	26	50	20120618	2	916	18.08	0.00817159466396859	0.0249760863138163
5	D	26	50	20120618	2	918	18.12	0.0082237437890811	0.0247121445656028
5	D	26	50	20120618	2	920	18.16	0.00839455957421233	0.0241802093473196
5	D	26	50	20120618	2	922	18.2	0.00857805378393024	0.0238026284683016
5	D	26	50	20120618	2	924	18.24	0.00834201446930236	0.0250747064965884
5	D	26	50	20120618	2	926	18.28	0.00838646320156775	0.0247632966701538
5	D	26	50	20120618	2	928	18.32	0.00823716467578802	0.0238330269888248
5	D	26	50	20120618	2	930	18.36	0.00814734231558746	0.0231366908581293
5	D	26	50	20120618	2	932	18.4	0.00773975041056234	0.0220677844070673
5	D	26	50	20120618	2	934	18.44	0.0072058098374477	0.0221839436664399
5	D	26	50	20120618	2	936	18.48	0.00600987023893195	0.0218363200733137
5	D	26	50	20120618	2	938	18.52	0.00580714979583358	0.0205380083834449
5	D	26	50	20120618	2	940	18.56	0.00579535525472339	0.0206500140975848
5	D	26	50	20120618	2	942	18.6	0.00540515959072903	0.0201057681502412
5	D	26	50	20120618	2	944	18.64	0.00518408265559105	0.0203905978327709
5	D	26	50	20120618	2	946	18.68	0.00563001247607854	0.0197530703588531
5	D	26	50	20120618	2	948	18.72	0.00540698392622449	0.0186254259616915
5	D	26	50	20120618	2	950	18.76	0.00502717566084576	0.0181279975543302
5	D	26	50	20120618	2	952	18.8	0.00476883419833925	0.0170033088635139
5	D	26	50	20120618	2	954	18.84	0.00427850160752716	0.0161121810780575
5	D	26	50	20120618	2	956	18.88	0.00353629051018861	0.0157313651855156
5	D	26	50	20120618	2	958	18.92	0.00343731253138524	0.0151577856204612
5	D	26	50	20120618	2	960	18.96	0.00272799674861426	0.0163609164949416
5	D	26	50	20120618	2	962	19	0.00217325026556998	0.0162900997508058
5	D	26	50	20120618	2	964	19.04	0.00174581128741053	0.0157562836284846
5	D	26	50	20120618	2	966	19.08	0.00136318873704267	0.0158708844245115
5	D	26	50	20120618	2	968	19.12	0.00053433938133924	0.0152607290540934
5	D	26	50	20120618	2	970	19.16	0.000673328290249261	0.0150586662203016
5	D	26	50	20120618	2	972	19.2	-0.000169924830586940	0.0149217279210570
5	D	26	50	20120618	2	974	19.24	-0.000106157941059540	0.0136240596983591
5	D	26	50	20120618	2	976	19.28	-0.000342897291400839	0.012738479165601
5	D	26	50	20120618	2	978	19.32	-0.000162790123164770	0.0132609532951519
5	D	26	50	20120618	2	980	19.36	-1.03357798206093e-05	0.0114196451156218
5	D	26	50	20120618	2	982	19.4	-0.000136243213278679	0.0116316781550284
5	D	26	50	20120618	2	984	19.44	-0.000304950405988439	0.0111060064886130
5	D	26	50	20120618	2	986	19.48	-2.03066925421203e-05	0.0107543290523102
5	D	26	50	20120618	2	988	19.52	0.00021547664943097	0.009173487191164
5	D	26	50	20120618	2	990	19.56	0.000437769808232591	0.0080424203971815
5	D	26	50	20120618	2	992	19.6	0.00069213025956101	0.0085479168929161
5	D	26	50	20120618	2	994	19.64	0.00118632011786448	0.0080159675324973
5	D	26	50	20120618	2	996	19.68	0.0011981924407206	0.0081240205197304
5	D	26	50	20120618	2	998	19.72	0.00109846210030205	0.0077519692157413
5	D	26	50	20120618	2	1000	19.76	0.0015068869771154	0.006559928604017
5	D	26	50	20120618	2	1002	19.8	0.00197233294476364	0.0049788095570126
5	D	26	50	20120618	2	1004	19.84	0.00205018540137227	0.0051546670134937
5	D	26	50	20120618	2	1006	19.88	0.00224023449095178	0.0033409593329537
5	D	26	50	20120618	2	1008	19.92	0.00216014050584678	0.0031294424814973
5	D	26	50	20120618	2	1010	19.96	0.00183968678368085	0.0032448352371192
5	D	26	50	20120618	2	1012	20	0.00174286265213298	0.0024136524290378
5	D	26	50	20120618	2	1014	20.04	0.00167761790943289	0.0023534564287554
5	D	26	50	20120618	2	1016	20.08	0.00150602430684235	0.0017605261795271
5	D	26	50	20120618	2	1018	20.12	0.00149549548687049	0.002658474009888
5	D	26	50	20120618	2	1020	20.16	0.00107909444556535	0.00124912534216950
5	D	26	50	20120618	2	1022	20.2	0.000598954799004061	0.0006386234894287
5	D	26	50	20120618	2	1024	20.24	0.000497541544446291	6.48416918350159e-06
5	D	26	50	20120618	2	1026	20.28	-1.63341666454091e-05	-0.0011387954711009
5	D	26	50	20120618	2	1028	20.32	-0.00024400133698404	-0.0018381452908978
5	D	26	50	20120618	2	1030	20.36	-0.00079665478395604	-0.003436934936364
5	D	26	50	20120618	2	1032	20.4	-0.00057626374239584	-0.0040789030408677
5	D	26	50	20120618	2	1034	20.44	-0.000729111944217039	-0.00444012146896900
5	D	26	50	20120618	2	1036	20.48	-0.00043409992403824	-0.0059558826361883
5	D	26	50	20120618	2	1038	20.52	-0.00033453928924714	-0.0054010866556694
5	D	26	50	20120618	2	1040	20.56	-0.000318134411923639	-0.0076066941275464
5	D	26	50	20120618	2	1042	20.6	-0.00036020726540424	-0.0086108564675094
5	D	26	50	20120618	2	1044	20.64	-0.00017027838397754	-0.0085926131125548
5	D	26	50	20120618	2	1046	20.68	0.00014388915890365	-0.0094574754166241
5	D	26	50	20120618	2	1048	20.72	0.00033155529863056	-0.009313225633262
5	D	26	50	20120618	2	1050	20.76	0.000450914923294850	-0.0092060282452342
5	D	26	50	20120618	2	1052	20.8	3.47118718884397e-05	-0.0087782286426163
5	D	26	50	20120618	2	1054	20.84	0.000375325208386011	-0.0086221701760084
5	D	26	50	20120618	2	1056	20.88	0.000480471986748441	-0.0087234985777525
5	D	26	50	20120618	2	1058	20.92	0.000850500965343361	-0.0080021789502641
5	D	26	50	20120618	2	1060	20.96	0.000773355615515911	-0.0071780459967911
5	D	26	50	20120618	2	1062	21	0.00107960356244781	-0.0081096591810044
5	D	26	50	20120618	2	1064	21.04	0.00087588609878796	-0.007046241292778
5	D	26	50	20120618	2	1066	21.08	0.00139617526838502	-0.0066728889123115
5	D	26	50	20120618	2	1068	21.12	0.00167123980626659	-0.0065494280683163
5	D	26	50	20120618	2	1070	21.16	0.00254175896458535	-0.0058596454032688
5	D	26	50	20120618	2	1072	21.2	0.00319052943632401	-0.0053583774060857
5	D	26	50	20120618	2	1074	21.24	0.00426653382525557	-0.0045407498349997
5	D	26	50	20120618	2	1076	21.28	0.00544407874796553	-0.0040078034540194
5	D	26	50	20120618	2	1078	21.32	0.006987834272652	-0.0030713112330159
5	D	26	50	20120618	2	1080	21.36	0.00800727011908865	-0.0037311125705411
5	D	26	50	20120618	2	1082	21.4	0.00926379886925715	-0.0031299303851763
5	D	26	50	20120618	2	1084	21.44	0.010707074520337	-0.003223904876396
5	D	26	50	20120618	2	1086	21.48	0.0115896144939359	-0.002464118640011
5	D	26	50	20120618	2	1088	21.52	0.0128103636409764	-0.0027818924274763
5	D	26	50	20120618	2	1090	21.56	0.0135546642388533	-0.0018108933955509
5	D	26	50	20120618	2	1092	21.6	0.0145173901214388	-0.0020098025330987
5	D	26	50	20120618	2	1094	21.64	0.0155027434210223	-0.0014161863902926
5	D	26	50	20120618	2	1096	21.68	0.0164418519371161	-0.0006687038119003
5	D	26	50	20120618	2	1098	21.72	0.0177930552142177	-0.0006805195662139
5	D	26	50	20120618	2	1100	21.76	0.0186094382773688	0.000633808092248802
5	D	26	50	20120618	2	1102	21.8	0.0195969906790418	0.0014792320309032
5	D	26	50	20120618	2	1104	21.84	0.0205973629266577	0.0019813768404951
5	D	26	50	20120618	2	1106	21.88	0.0211929660395189	0.0036963299879746
5	D	26	50	20120618	2	1108	21.92	0.0216501176446238	0.0039829274374573
5	D	26	50	20120618	2	1110	21.96	0.0224918009884058	0.0053980743807816
5	D	26	50	20120618	2	1112	22	0.0228040084312895	0.005897240856611
5	D	26	50	20120618	2	1114	22.04	0.0236886895242219	0.0074440567394465
5	D	26	50	20120618	2	1116	22.08	0.0237362594258194	0.0084539989702389
5	D	26	50	20120618	2	1118	22.12	0.0244302069498081	0.0089547649216074
5	D	26	50	20120618	2	1120	22.16	0.0247135587791652	0.0102371172114249
5	D	26	50	20120618	2	1122	22.2	0.0249756903340188	0.0102930564288845
5	D	26	50	20120618	2	1124	22.24	0.0253870850593132	0.0119174221266263
5	D	26	50	20120618	2	1126	22.28	0.0258494126860564	0.0123042307491387
5	D	26	50	20120618	2	1128	22.32	0.0262281320069921	0.0135422262305723
5	D	26	50	20120618	2	1130	22.36	0.0263670077788171	0.0151425502977537
5	D	26	50	20120618	2	1132	22.4	0.0264742405221841	0.0156162057751315
5	D	26	50	20120618	2	1134	22.44	0.0260978192982872	0.0165740950473337
5	D	26	50	20120618	2	1136	22.48	0.0260978192982872	0.0165740950473337
5	D	26	50	20120618	2	1138	22.52	0.0262745747803804	0.0162090653136818
5	D	26	50	20120618	2	1140	22.56	0.0265623389560521	0.0155678326002306
5	D	26	50	20120618	2	1142	22.6	0.0269225462214563	0.0154634707103952
5	D	26	50	20120618	2	1144	22.64	0.0268694425021892	0.0148678746686018
5	D	26	50	20120618	2	1146	22.68	0.0270147529457230	0.0149747185032391
5	D	26	50	20120618	2	1148	22.72	0.0274742309321381	0.0153982754651698
5	D	26	50	20120618	2	1150	22.76	0.0278250548905560	0.0153914448136636
5	D	26	50	20120618	2	1152	22.8	0.0283079593246317	0.0152455898979082
5	D	26	50	20120618	2	1154	22.84	0.0286334688602831	0.0152488001626948
5	D	26	50	20120618	2	1156	22.88	0.0296009677136416	0.0149709425530276
5	D	26	50	20120618	2	1158	22.92	0.0302917403281827	0.0147181518787534
5	D	26	50	20120618	2	1160	22.96	0.0309205703886919	0.0143444459448963
5	D	26	50	20120618	2	1162	23	0.0317181161271922	0.0149929335739225
5	D	26	50	20120618	2	1164	23.04	0.0330348903751178	0.0144657147578698
5	D	26	50	20120618	2	1166	23.08	0.0339404113191053	0.0144824024779058
5	D	26	50	20120618	2	1168	23.12	0.0352828535431880	0.0141157676118606
5	D	26	50	20120618	2	1170	23.16	0.0359141584774313	0.0143575981310264
5	D	26	50	20120618	2	1172	23.2	0.0364885413157892	0.0144020751475630
5	D	26	50	20120618	2	1174	23.24	0.0374661871514577	0.0146289150029676
5	D	26	50	20120618	2	1176	23.28	0.0373700206292163	0.0147410621384638
5	D	26	50	20120618	2	1178	23.32	0.0374267305930675	0.0150527548076108
5	D	26	50	20120618	2	1180	23.36	0.0377247761013376	0.0135879831103829
5	D	26	50	20120618	2	1182	23.4	0.0380591668981607	0.0142719674998247
5	D	26	50	20120618	2	1184	23.44	0.0381694048453477	0.0136888165373801
5	D	26	50	20120618	2	1186	23.48	0.0384613692352996	0.0133299598459279
5	D	26	50	20120618	2	1188	23.52	0.0386948558944474	0.012933697205751
5	D	26	50	20120618	2	1190	23.56	0.0386623289825128	0.0122164080869154
5	D	26	50	20120618	2	1192	23.6	0.0383695160644235	0.0125520716759446
5	D	26	50	20120618	2	1194	23.64	0.0387215138200982	0.0116544703279064
5	D	26	50	20120618	2	1196	23.68	0.0387114021931272	0.0105216145537674
5	D	26	50	20120618	2	1198	23.72	0.0384217005448751	0.0105484139007744
5	D	26	50	20120618	2	1200	23.76	0.0385441007286985	0.0103360697343841
5	D	26	50	20120618	2	1202	23.8	0.0384538031927409	0.0088374983330154
5	D	26	50	20120618	2	1204	23.84	0.0385581014429660	0.0093028453057143
5	D	26	50	20120618	2	1206	23.88	0.0388536013668238	0.0090069211177877
5	D	26	50	20120618	2	1208	23.92	0.0388161247074209	0.0078427405132422
5	D	26	50	20120618	2	1210	23.96	0.0390776127951037	0.0075890306001525
5	D	26	50	20120618	2	1212	24	0.0391812746492257	0.0050356680132879
5	D	26	50	20120618	2	1214	24.04	0.0391847394724535	0.0049217531108387
5	D	26	50	20120618	2	1216	24.08	0.0395026617523427	0.0036028646136374
5	D	26	50	20120618	2	1218	24.12	0.0398138028782005	0.0024995093344095
5	D	26	50	20120618	2	1220	24.16	0.0399928140309256	0.00219287954981580
5	D	26	50	20120618	2	1222	24.2	0.040176668865102	0.00191966056063310
5	D	26	50	20120618	2	1224	24.24	0.0400758495802404	0.00121567919141940
5	D	26	50	20120618	2	1226	24.28	0.0403510696816138	0.0003524573750825
5	D	26	50	20120618	2	1228	24.32	0.0401797164953289	0.000487422846407602
5	D	26	50	20120618	2	1230	24.36	0.0398601961541141	-0.000424935820153998
5	D	26	50	20120618	2	1232	24.4	0.0391439818375859	-6.59235652099993e-05
5	D	26	50	20120618	2	1234	24.44	0.0385148830764998	-6.1589000640988e-06
5	D	26	50	20120618	2	1236	24.48	0.0385091625826400	-8.76812408669853e-06
5	D	26	50	20120618	2	1238	24.52	0.0381853288900600	0.000254013969005699
5	D	26	50	20120618	2	1240	24.56	0.0379262520365011	0.000182603255173702
5	D	26	50	20120618	2	1242	24.6	0.0374928167928372	-0.000479368900169797
5	D	26	50	20120618	2	1244	24.64	0.0367321254597723	-0.0017942905283286
5	D	26	50	20120618	2	1246	24.68	0.0369259999970380	-0.00181283086813130
5	D	26	50	20120618	2	1248	24.72	0.0364551658757172	-0.0046581295606766
5	D	26	50	20120618	2	1250	24.76	0.0358411284890704	-0.0044257601302431
5	D	26	50	20120618	2	1252	24.8	0.0356064185351911	-0.0047036035977748
5	D	26	50	20120618	2	1254	24.84	0.0351181280687631	-0.0064819396757995
5	D	26	50	20120618	2	1256	24.88	0.0350821483544160	-0.0067977922541403
5	D	26	50	20120618	2	1258	24.92	0.0346940740107652	-0.0074108679755646
5	D	26	50	20120618	2	1260	24.96	0.0342733313338236	-0.008211044151291
5	D	26	50	20120618	2	1262	25	0.0335944522553420	-0.0084417589518565
5	D	26	50	20120618	2	1264	25.04	0.0333266779883745	-0.0092036594375172
5	D	26	50	20120618	2	1266	25.08	0.0327539922062915	-0.0097177967781179
5	D	26	50	20120618	2	1268	25.12	0.0322776567942130	-0.0091688273574759
5	D	26	50	20120618	2	1270	25.16	0.0318984071431914	-0.0105516029523575
5	D	26	50	20120618	2	1272	25.2	0.0314221141575197	-0.0105783174465507
5	D	26	50	20120618	2	1274	25.24	0.0312929398907326	-0.0116301246414301
5	D	26	50	20120618	2	1276	25.28	0.0305547911218519	-0.0118375190603521
5	D	26	50	20120618	2	1278	25.32	0.0303682492819071	-0.0132323649679885
5	D	26	50	20120618	2	1280	25.36	0.0300689521946343	-0.013999908165763
5	D	26	50	20120618	2	1282	25.4	0.0296525157979901	-0.0154207190344046
5	D	26	50	20120618	2	1284	25.44	0.0295040940846190	-0.0160672267644435
5	D	26	50	20120618	2	1286	25.48	0.0288160791865245	-0.0165783235458851
5	D	26	50	20120618	2	1288	25.52	0.0285964518202880	-0.016835710414237
5	D	26	50	20120618	2	1290	25.56	0.0282660915321176	-0.0167693837981617
5	D	26	50	20120618	2	1292	25.6	0.0278148866950425	-0.016416183960959
5	D	26	50	20120618	2	1294	25.64	0.0276514743179103	-0.0162144463962865
5	D	26	50	20120618	2	1296	25.68	0.0272345641597227	-0.0169518173477078
5	D	26	50	20120618	2	1298	25.72	0.0268866676233789	-0.0170957842883574
5	D	26	50	20120618	2	1300	25.76	0.0263808741427962	-0.0169743740540277
5	D	26	50	20120618	2	1302	25.8	0.0259956423684057	-0.0175165835338415
5	D	26	50	20120618	2	1304	25.84	0.0257062942735442	-0.018107441960201
5	D	26	50	20120618	2	1306	25.88	0.0254532914672357	-0.0184314382873407
5	D	26	50	20120618	2	1308	25.92	0.0252287850642089	-0.0193739409159842
5	D	26	50	20120618	2	1310	25.96	0.0245657310354903	-0.0202810882055685
5	D	26	50	20120618	2	1312	26	0.0237947725119626	-0.021345778886001
5	D	26	50	20120618	2	1314	26.04	0.0232481789701054	-0.0212360359135609
5	D	26	50	20120618	2	1316	26.08	0.0227567397571808	-0.0226542092739086
5	D	26	50	20120618	2	1318	26.12	0.0223881957028263	-0.0238287136374595
5	D	26	50	20120618	2	1320	26.16	0.0223366476184778	-0.024459523596956
5	D	26	50	20120618	2	1322	26.2	0.0220279247978118	-0.02541779470682
5	D	26	50	20120618	2	1324	26.24	0.0220405820091950	-0.0251548216948967
5	D	26	50	20120618	2	1326	26.28	0.0216472185068210	-0.0264269775049295
5	D	26	50	20120618	2	1328	26.32	0.0213119084711823	-0.0268028754698082
5	D	26	50	20120618	2	1330	26.36	0.0207769821912147	-0.0277674398300248
5	D	26	50	20120618	2	1332	26.4	0.0202668753592667	-0.0289071545399413
5	D	26	50	20120618	2	1334	26.44	0.0193949419873855	-0.0288061089809097
5	D	26	50	20120618	2	1336	26.48	0.0193494043106771	-0.0303242672401172
5	D	26	50	20120618	2	1338	26.52	0.0188769862701664	-0.0297479045027721
5	D	26	50	20120618	2	1340	26.56	0.0185848804588582	-0.0307954831991
5	D	26	50	20120618	2	1342	26.6	0.0184512372772140	-0.0306105040651416
5	D	26	50	20120618	2	1344	26.64	0.0185976790915977	-0.0308528295590542
5	D	26	50	20120618	2	1346	26.68	0.0184194881827387	-0.0306917506342999
5	D	26	50	20120618	2	1348	26.72	0.0186456916420403	-0.0300747999677146
5	D	26	50	20120618	2	1350	26.76	0.0184920373384884	-0.0299764414144516
5	D	26	50	20120618	2	1352	26.8	0.0184086694489865	-0.0293317721620438
5	D	26	50	20120618	2	1354	26.84	0.0184273370680098	-0.0286543638656671
5	D	26	50	20120618	2	1356	26.88	0.0184042853869432	-0.0287174377905489
5	D	26	50	20120618	2	1358	26.92	0.0180173565562779	-0.0283040631662673
5	D	26	50	20120618	2	1360	26.96	0.0181208062783655	-0.0279500148009272
5	D	26	50	20120618	2	1362	27	0.0175507367913729	-0.0272051485176252
5	D	26	50	20120618	2	1364	27.04	0.0172550247354807	-0.0265809146511938
5	D	26	50	20120618	2	1366	27.08	0.0174955117517622	-0.0270438574608366
5	D	26	50	20120618	2	1368	27.12	0.0169335739927533	-0.0268285434459653
5	D	26	50	20120618	2	1370	27.16	0.0165873038020062	-0.0264240076564485
5	D	26	50	20120618	2	1372	27.2	0.0163876168469991	-0.0264135424760869
5	D	26	50	20120618	2	1374	27.24	0.0158369220858110	-0.0244125717066852
5	D	26	50	20120618	2	1376	27.28	0.0157532006429186	-0.0248655443107133
5	D	26	50	20120618	2	1378	27.32	0.0147014500165817	-0.0233732661596972
5	D	26	50	20120618	2	1380	27.36	0.0140248195376643	-0.0226573205437459
5	D	26	50	20120618	2	1382	27.4	0.0133468455558626	-0.0215730430054744
5	D	26	50	20120618	2	1384	27.44	0.0123684219027348	-0.0201082713082465
5	D	26	50	20120618	2	1386	27.48	0.0115480366152022	-0.0205325353769584
5	D	26	50	20120618	2	1388	27.52	0.0105684815912244	-0.0195767391408285
5	D	26	50	20120618	2	1390	27.56	0.00957471372094487	-0.0180065378225257
5	D	26	50	20120618	2	1392	27.6	0.00814819650057913	-0.0175261294753876
5	D	26	50	20120618	2	1394	27.64	0.00792015456364646	-0.016836912495765
5	D	26	50	20120618	2	1396	27.68	0.00686097931610714	-0.0164926222040053
5	D	26	50	20120618	2	1398	27.72	0.00599951112458756	-0.0152138195902294
5	D	26	50	20120618	2	1400	27.76	0.00526567570707217	-0.0153140873318017
5	D	26	50	20120618	2	1402	27.8	0.00399988385807013	-0.014139087993504
5	D	26	50	20120618	2	1404	27.84	0.00332120276948728	-0.0125517746910964
5	D	26	50	20120618	2	1406	27.88	0.0023634266343701	-0.0133865142462871
5	D	26	50	20120618	2	1408	27.92	0.00099036668666206	-0.0115790078922181
5	D	26	50	20120618	2	1410	27.96	0.000312392704860401	-0.0106651430882126
5	D	26	50	20120618	2	1412	28	-0.00095976310517234	-0.0110000995704607
5	D	26	50	20120618	2	1414	28.04	-0.00180510926208084	-0.0101169939114368
5	D	26	50	20120618	2	1416	28.08	-0.00276161260499184	-0.0095667941249955
5	D	26	50	20120618	2	1418	28.12	-0.00329604391021264	-0.0086237965216052
5	D	26	50	20120618	2	1420	28.16	-0.00336222910493174	-0.0076680709961534
5	D	26	50	20120618	2	1422	28.2	-0.00393081366768384	-0.0078573634814771
5	D	26	50	20120618	2	1424	28.24	-0.00444204479941394	-0.0074670476093299
5	D	26	50	20120618	2	1426	28.28	-0.00494776756931854	-0.0068039228699332
5	D	26	50	20120618	2	1428	28.32	-0.00530763542346774	-0.0067216651380777
5	D	26	50	20120618	2	1430	28.36	-0.00588585078057964	-0.0059115187567367
5	D	26	50	20120618	2	1432	28.4	-0.00715956222553094	-0.0052973965172762
5	D	26	50	20120618	2	1434	28.44	-0.00806708428170924	-0.0046332606151823
5	D	26	50	20120618	2	1436	28.48	-0.00904257344169514	-0.0051970014964833
5	D	26	50	20120618	2	1438	28.52	-0.0103251661478181	-0.0043755838330501
5	D	26	50	20120618	2	1440	28.56	-0.0108557225078780	-0.004680403424284
5	D	26	50	20120618	2	1442	28.6	-0.0123313977916718	-0.0041583323455984
5	D	26	50	20120618	2	1444	28.64	-0.0128908946180721	-0.0036931635638084
5	D	26	50	20120618	2	1446	28.68	-0.0138166812424084	-0.0028178643636488
5	D	26	50	20120618	2	1448	28.72	-0.0147560598732927	-0.0026462622757769
5	D	26	50	20120618	2	1450	28.76	-0.0158332946280235	-0.0024234953554319
5	D	26	50	20120618	2	1452	28.8	-0.0167233652888421	-0.0008738354891225
5	D	26	50	20120618	2	1454	28.84	-0.0175151976045504	-0.000377573807950098
5	D	26	50	20120618	2	1456	28.88	-0.0184524181455385	-0.0007032459781612
5	D	26	50	20120618	2	1458	28.92	-0.0194653486095882	-0.000161390051738
5	D	26	50	20120618	2	1460	28.96	-0.0201211547937997	0.0014171904819219
5	D	26	50	20120618	2	1462	29	-0.0208420006597447	0.000936803347987201
5	D	26	50	20120618	2	1464	29.04	-0.0214085275417635	0.0021852640097824
5	D	26	50	20120618	2	1466	29.08	-0.0217908813915545	0.0025475360269877
5	D	26	50	20120618	2	1468	29.12	-0.0223354596790854	0.0027166406137085
5	D	26	50	20120618	2	1470	29.16	-0.0225656229363616	0.003712176250941
5	D	26	50	20120618	2	1472	29.2	-0.0228384954432215	0.0045483300196941
5	D	26	50	20120618	2	1474	29.24	-0.0225617338490651	0.0053426937776791
5	D	26	50	20120618	2	1476	29.28	-0.0221973617247196	0.0051695233269665
5	D	26	50	20120618	2	1478	29.32	-0.0221359848561126	0.0050126870428993
5	D	26	50	20120618	2	1480	29.36	-0.0219398334350115	0.0055932217102534
5	D	26	50	20120618	2	1482	29.4	-0.0214927298172672	0.0065519877948643
5	D	26	50	20120618	2	1484	29.44	-0.0209778853698853	0.0062375374092706
5	D	26	50	20120618	2	1486	29.48	-0.0209342568814861	0.0059676347508917
5	D	26	50	20120618	2	1488	29.52	-0.0209930881656808	0.0071548670365039
5	D	26	50	20120618	2	1490	29.56	-0.0205777336424118	0.0068106474554223
5	D	26	50	20120618	2	1492	29.6	-0.0202026842056705	0.007669782194564
5	D	26	50	20120618	2	1494	29.64	-0.0196949815367786	0.0076218403547995
5	D	26	50	20120618	2	1496	29.68	-0.0198310995921570	0.0078422455384954
5	D	26	50	20120618	2	1498	29.72	-0.0192845767609779	0.0080552968116669
5	D	26	50	20120618	2	1500	29.76	-0.0192258868981394	0.0075492911990498
5	D	26	50	20120618	2	1502	29.8	-0.0188852735616418	0.0083440085104254
5	D	26	50	20120618	2	1504	29.84	-0.0184004104417822	0.0089803339028151
5	D	26	50	20120618	2	1506	29.88	-0.0180190677546883	0.0083997285247829
5	D	26	50	20120618	2	1508	29.92	-0.0179576201754032	0.0092027896961764
5	D	26	50	20120618	2	1510	29.96	-0.0177510035739405	0.0096076790390838
5	D	26	50	20120618	2	1512	30	-0.0172625342094968	0.0101467772490605
5	D	26	50	20120618	2	1514	30.04	-0.0167621854511292	0.0108509141817660
5	D	26	50	20120618	2	1516	30.08	-0.0163868531716754	0.0111879212736795
5	D	26	50	20120618	2	1518	30.12	-0.0156807363399825	0.0119719612726592
5	D	26	50	20120618	2	1520	30.16	-0.0152103689091372	0.0119401414675058
5	D	26	50	20120618	2	1522	30.2	-0.0145721343284383	0.0115775371101133
5	D	26	50	20120618	2	1524	30.24	-0.0139940038241401	0.0129918920938427
5	D	26	50	20120618	2	1526	30.28	-0.0136386826665939	0.0131799117869602
5	D	26	50	20120618	2	1528	30.32	-0.0126538950524354	0.0136270154047044
5	D	26	50	20120618	2	1530	30.36	-0.0118905732821445	0.0147704777805612
5	D	26	50	20120618	2	1532	30.4	-0.0117334541553649	0.0147460118859321
5	D	26	50	20120618	2	1534	30.44	-0.0111589298956508	0.0151751549914342
5	D	26	50	20120618	2	1536	30.48	-0.0109101697300294	0.0148665735921244
5	D	26	50	20120618	2	1538	30.52	-0.0102232862027848	0.0160086924650969
5	D	26	50	20120618	2	1540	30.56	-0.00973488754901924	0.0161357595536762
5	D	26	50	20120618	2	1542	30.6	-0.00874910998536704	0.0173734085527870
5	D	26	50	20120618	2	1544	30.64	-0.00870130956695884	0.0169279312806394
5	D	26	50	20120618	2	1546	30.68	-0.00873242226533104	0.0179969353124373
5	D	26	50	20120618	2	1548	30.72	-0.00803578066450614	0.0179833588622385
5	D	26	50	20120618	2	1550	30.76	-0.00796697917469664	0.0200473328458439
5	D	26	50	20120618	2	1552	30.8	-0.00764163934467274	0.0194876578285347
5	D	26	50	20120618	2	1554	30.84	-0.00721341547798614	0.0203958657782908
5	D	26	50	20120618	2	1556	30.88	-0.00651528895292064	0.0206067957311187
5	D	26	50	20120618	2	1558	30.92	-0.00636722079294024	0.0208954367191990
5	D	26	50	20120618	2	1560	30.96	-0.00570162117980934	0.0213559753657859
5	D	26	50	20120618	2	1562	31	-0.00442095887519894	0.0229087323597968
5	D	26	50	20120618	2	1564	31.04	-0.00395005404319994	0.0235319479924634
5	D	26	50	20120618	2	1566	31.08	-0.00330827685752724	0.0241475622272322
5	D	26	50	20120618	2	1568	31.12	-0.00247561619627314	0.0254493175271254
5	D	26	50	20120618	2	1570	31.16	-0.00195121873627744	0.0257941098646998
5	D	26	50	20120618	2	1572	31.2	-0.00126798388002374	0.0261386405727651
5	D	26	50	20120618	2	1574	31.24	-0.00068990994426814	0.0276353876386383
5	D	26	50	20120618	2	1576	31.28	-0.000375728259251239	0.0276880812359723
5	D	26	50	20120618	2	1578	31.32	0.00040402667263437	0.0271636484206375
5	D	26	50	20120618	2	1580	31.36	0.00078437941023461	0.0276168331567000
5	D	26	50	20120618	2	1582	31.4	0.00178895894319853	0.0285792691255052
5	D	26	50	20120618	2	1584	31.44	0.00194983280698628	0.0296421283993745
5	D	26	50	20120618	2	1586	31.48	0.00303963992028661	0.0304315565520268
5	D	26	50	20120618	2	1588	31.52	0.00369579258682086	0.0300956384045563
5	D	26	50	20120618	2	1590	31.56	0.00414428213385624	0.0312768319982572
5	D	26	50	20120618	2	1592	31.6	0.00434295792616622	0.0324725283520402
5	D	26	50	20120618	2	1594	31.64	0.00462545415631806	0.0331635908803616
5	D	26	50	20120618	2	1596	31.68	0.00434715106937866	0.0336134663566881
5	D	26	50	20120618	2	1598	31.72	0.00436692884604845	0.035376403770339
5	D	26	50	20120618	2	1600	31.76	0.00386499616849099	0.0359293329889556
5	D	26	50	20120618	2	1602	31.8	0.0037984362071779	0.0356882590740457
5	D	26	50	20120618	2	1604	31.84	0.00334786069513802	0.0361437701914182
5	D	26	50	20120618	2	1606	31.88	0.00320946575592419	0.0366641159295578
5	D	26	50	20120618	2	1608	31.92	0.00323838642327471	0.0373643637749668
5	D	26	50	20120618	2	1610	31.96	0.00318601102399223	0.0375566473219749
5	D	26	50	20120618	2	1612	32	0.00303275977130567	0.0371970623105381
5	D	26	50	20120618	2	1614	32.04	0.00302575941417192	0.0373536864625709
5	D	26	50	20120618	2	1616	32.08	0.00352716176164349	0.0372625333274082
5	D	26	50	20120618	2	1618	32.12	0.00371572592698251	0.0367777904157013
5	D	26	50	20120618	2	1620	32.16	0.00381079643371304	0.0365679564783842
5	D	26	50	20120618	2	1622	32.2	0.00381349758161717	0.0362691472947904
5	D	26	50	20120618	2	1624	32.24	0.00433124823786977	0.036976968253826
5	D	26	50	20120618	2	1626	32.28	0.00459628600159411	0.0367659817324555
5	D	26	50	20120618	2	1628	32.32	0.00481085755434517	0.0366294040576693
5	D	26	50	20120618	2	1630	32.36	0.00493209808304742	0.0360087481515507
5	D	26	50	20120618	2	1632	32.4	0.00535641164923403	0.035627808515322
5	D	26	50	20120618	2	1634	32.44	0.00560404751507337	0.0362171183778307
5	D	26	50	20120618	2	1636	32.48	0.00550505963677506	0.0360899876496412
5	D	26	50	20120618	2	1638	32.52	0.00609120873197184	0.0363166436572827
5	D	26	50	20120618	2	1640	32.56	0.00628773491966702	0.0363656673704224
5	D	26	50	20120618	2	1642	32.6	0.00706421594715578	0.0355230152903502
5	D	26	50	20120618	2	1644	32.64	0.0071127376144808	0.035919433494019
5	D	26	50	20120618	2	1646	32.68	0.00824174672773011	0.0368637463160224
5	D	26	50	20120618	2	1648	32.72	0.008674920341885	0.0364041269082511
5	D	26	50	20120618	2	1650	32.76	0.00944312114896606	0.0381103755712543
5	D	26	50	20120618	2	1652	32.8	0.0100906895391767	0.038168641170024
5	D	26	50	20120618	2	1654	32.84	0.0107628652453726	0.037870666372432
5	D	26	50	20120618	2	1656	32.88	0.0110795076619880	0.0388750408444294
5	D	26	50	20120618	2	1658	32.92	0.011800615157442	0.0391520852812983
5	D	26	50	20120618	2	1660	32.96	0.0120599819247812	0.0397992294074402
5	D	26	50	20120618	2	1662	33	0.0120918724406127	0.0397944917920063
5	D	26	50	20120618	2	1664	33.04	0.0125838066282842	0.0399033155256309
5	D	26	50	20120618	2	1666	33.08	0.0127579670284905	0.0403287816758708
5	D	26	50	20120618	2	1668	33.12	0.0126366982155170	0.0390204219986413
5	D	26	50	20120618	2	1670	33.16	0.0133809281027158	0.0394919915110147
5	D	26	50	20120618	2	1672	33.2	0.0138037779578654	0.0389175379619787
5	D	26	50	20120618	2	1674	33.24	0.0136249506529033	0.0397276702011841
5	D	26	50	20120618	2	1676	33.28	0.0138252740040134	0.0395423375138351
5	D	26	50	20120618	2	1678	33.32	0.014103308390376	0.0389333771538773
5	D	26	50	20120618	2	1680	33.36	0.0143079450928514	0.0391368824855028
5	D	26	50	20120618	2	1682	33.4	0.0151239180340694	0.0381803367161849
5	D	26	50	20120618	2	1684	33.44	0.0154606917807451	0.0386879898876021
5	D	26	50	20120618	2	1686	33.48	0.0157751775216778	0.0379903936926225
5	D	26	50	20120618	2	1688	33.52	0.0162458207241678	0.0377864711679961
5	D	26	50	20120618	2	1690	33.56	0.0170080535500157	0.0366568256586438
5	D	26	50	20120618	2	1692	33.6	0.0175112802329827	0.0371511852225747
5	D	26	50	20120618	2	1694	33.64	0.0180633184970550	0.0377798738617277
5	D	26	50	20120618	2	1696	33.68	0.0190243826787047	0.0361234408714591
5	D	26	50	20120618	2	1698	33.72	0.0196255224376626	0.0364348931243005
5	D	26	50	20120618	2	1700	33.76	0.0202208214946080	0.0366595550908191
5	D	26	50	20120618	2	1702	33.8	0.0203192083321423	0.0361073471211193
5	D	26	50	20120618	2	1704	33.84	0.0205913313058141	0.0354092630224607
5	D	26	50	20120618	2	1706	33.88	0.0211528801560934	0.0358478460034917
5	D	26	50	20120618	2	1708	33.92	0.0218299066148083	0.0337696167471775
5	D	26	50	20120618	2	1710	33.96	0.0216193090021675	0.0342438237678447
5	D	26	50	20120618	2	1712	34	0.0219897410316277	0.0341696694797016
5	D	26	50	20120618	2	1714	34.04	0.0220876470365508	0.03423708504022
5	D	26	50	20120618	2	1716	34.08	0.0229550627032069	0.0335439004844482
5	D	26	50	20120618	2	1718	34.12	0.0237798313456761	0.0325030400096484
5	D	26	50	20120618	2	1720	34.16	0.0245056269590895	0.0323211509323238
5	D	26	50	20120618	2	1722	34.2	0.0253368521935777	0.0321843045569607
5	D	26	50	20120618	2	1724	34.24	0.0261765556383723	0.032031060375342
5	D	26	50	20120618	2	1726	34.28	0.0267165872293001	0.0316837860929656
5	D	26	50	20120618	2	1728	34.32	0.0274493054181012	0.0310472344264059
5	D	26	50	20120618	2	1730	34.36	0.0280635902921214	0.0306118475680259
5	D	26	50	20120618	2	1732	34.4	0.0286668867267620	0.0311218200496854
5	D	26	50	20120618	2	1734	34.44	0.0297519420824927	0.0303562355376948
5	D	26	50	20120618	2	1736	34.48	0.030629546450759	0.0296709642139113
5	D	26	50	20120618	2	1738	34.52	0.0310454454462495	0.0304100534348109
5	D	26	50	20120618	2	1740	34.56	0.0319816053270658	0.0292242848602357
5	D	26	50	20120618	2	1742	34.6	0.0330285900536975	0.0293888568924891
5	D	26	50	20120618	2	1744	34.64	0.0336327491586111	0.0298668540055034
5	D	26	50	20120618	2	1746	34.68	0.0340506492662923	0.0299754656070936
5	D	26	50	20120618	2	1748	34.72	0.0350132337275216	0.0290934913189196
5	D	26	50	20120618	2	1750	34.76	0.0361269976185685	0.0290275182562349
5	D	26	50	20120618	2	1752	34.8	0.0368444988694385	0.0289099263985236
5	D	26	50	20120618	2	1754	34.84	0.0374535299400744	0.0282878845631138
5	D	26	50	20120618	2	1756	34.88	0.0377542624541131	0.0279150271573941
5	D	26	50	20120618	2	1758	34.92	0.0379535958557296	0.0285065219798567
5	D	26	50	20120618	2	1760	34.96	0.0386299434919345	0.0272847121726444
5	D	26	50	20120618	2	1762	35	0.0390799462474816	0.0267545235081108
5	D	26	50	20120618	2	1764	35.04	0.039158859364262	0.0261335423328727
5	D	26	50	20120618	2	1766	35.08	0.0394161755219358	0.0263935454963151
5	D	26	50	20120618	2	1768	35.12	0.0403354143374783	0.0249543003538879
5	D	26	50	20120618	2	1770	35.16	0.0405362326633353	0.0243123888179268
5	D	26	50	20120618	2	1772	35.2	0.0411430717029496	0.024125995470406
5	D	26	50	20120618	2	1774	35.24	0.0418051357821746	0.0233383492268423
5	D	26	50	20120618	2	1776	35.28	0.042683220983052	0.0232144641187784
5	D	26	50	20120618	2	1778	35.32	0.0428718063615945	0.0228779520016118
5	D	26	50	20120618	2	1780	35.36	0.0434531895570861	0.0216470205169222
5	D	26	50	20120618	2	1782	35.4	0.0443980256381075	0.0207536618095711
5	D	26	50	20120618	2	1784	35.44	0.0446907678455188	0.0205531263264266
5	D	26	50	20120618	2	1786	35.48	0.0451213251645832	0.020302456972496
5	D	26	50	20120618	2	1788	35.52	0.0457070924221182	0.0189267100190195
5	D	26	50	20120618	2	1790	35.56	0.0461645197988678	0.0194170885717723
5	D	26	50	20120618	2	1792	35.6	0.0468919205446744	0.0179892278485223
5	D	26	50	20120618	2	1794	35.64	0.0477255994396933	0.0171040715798330
5	D	26	50	20120618	2	1796	35.68	0.0479976941290939	0.0176489680654154
5	D	26	50	20120618	2	1798	35.72	0.0483918354489273	0.0167739941343751
5	D	26	50	20120618	2	1800	35.76	0.0492446769377164	0.0148166518533727
5	D	26	50	20120618	2	1802	35.8	0.0500289290687304	0.0149225057385163
5	D	26	50	20120618	2	1804	35.84	0.0506023926682726	0.0138178635249467
5	D	26	50	20120618	2	1806	35.88	0.0503534203706169	0.0136790584637997
5	D	26	50	20120618	2	1808	35.92	0.0506253029279831	0.0138850386691594
5	D	26	50	20120618	2	1810	35.96	0.0510175350595073	0.0131150700951254
5	D	26	50	20120618	2	1812	36	0.050842738263198	0.0134192674323918
5	D	26	50	20120618	2	1814	36.04	0.0508399805467513	0.0125539808642538
5	D	26	50	20120618	2	1816	36.08	0.0506901446198179	0.0121186152190773
5	D	26	50	20120618	2	1818	36.12	0.0509192472169224	0.0118169634662231
5	D	26	50	20120618	2	1820	36.16	0.0506477889236248	0.0105227459246173
5	D	26	50	20120618	2	1822	36.2	0.0507507436709656	0.0102240640202441
5	D	26	50	20120618	2	1824	36.24	0.0509189643742099	0.0102576515923505
5	D	26	50	20120618	2	1826	36.28	0.0510438394317674	0.0102461964624953
5	D	26	50	20120618	2	1828	36.32	0.050516196351646	0.0101053407916829
5	D	26	50	20120618	2	1830	36.36	0.0503777448438897	0.0094829454028825
5	D	26	50	20120618	2	1832	36.4	0.0504904576648108	0.0092563883901904
5	D	26	50	20120618	2	1834	36.44	0.0503109232530676	0.0091065524632569
5	D	26	50	20120618	2	1836	36.48	0.050696155027458	0.0088237097507823
5	D	26	50	20120618	2	1838	36.52	0.0504275251612852	0.0086379527993646
5	D	26	50	20120618	2	1840	36.56	0.0507916144429182	0.0086821469731888
5	D	26	50	20120618	2	1842	36.6	0.0506946701032175	0.0077809393805665
5	D	26	50	20120618	2	1844	36.64	0.0508307174479178	0.0081326542935287
5	D	26	50	20120618	2	1846	36.68	0.0509321872710181	0.0052910042719743
5	D	26	50	20120618	2	1848	36.72	0.050753996362159	0.0056746804114461
5	D	26	50	20120618	2	1850	36.76	0.0508607694861182	0.0044235256728147
5	D	26	50	20120618	2	1852	36.8	0.0506111607923594	0.0054632554838714
5	D	26	50	20120618	2	1854	36.84	0.0506939629964363	0.0060049699889384
5	D	26	50	20120618	2	1856	36.88	0.0510022615530336	0.0050599924865607
5	D	26	50	20120618	2	1858	36.92	0.0510009180501494	0.0052173237453747
5	D	26	50	20120618	2	1860	36.96	0.0511764219532399	0.0049825642940207
5	D	26	50	20120618	2	1862	37	0.051492357263074	0.0041628861132693
5	D	26	50	20120618	2	1864	37.04	0.051385654849793	0.0041577242337666
5	D	26	50	20120618	2	1866	37.08	0.0513094287387811	0.0042373444573282
5	D	26	50	20120618	2	1868	37.12	0.0515180959499092	0.0039484913372135
5	D	26	50	20120618	2	1870	37.16	0.0517425316422578	0.0040091610990393
5	D	26	50	20120618	2	1872	37.2	0.0517238640232345	0.0037923621599275
5	D	26	50	20120618	2	1874	37.24	0.0515244599109399	0.0029690070239139
5	D	26	50	20120618	2	1876	37.28	0.0512556886234109	0.0036289497827953
5	D	26	50	20120618	2	1878	37.32	0.0512655881183475	0.0027213075184643
5	D	26	50	20120618	2	1880	37.36	0.0512042112497405	0.0033999886070471
5	D	26	50	20120618	2	1882	37.4	0.0508962662465338	0.004480942743447
5	D	26	50	20120618	2	1884	37.44	0.0507508850923218	0.0042188889703393
5	D	26	50	20120618	2	1886	37.48	0.0505316112794759	0.0038058678994482
5	D	26	50	20120618	2	1888	37.52	0.0506618603485704	0.0026572436440888
5	D	26	50	20120618	2	1890	37.56	0.0506050796740412	0.0022221608416247
5	D	26	50	20120618	2	1892	37.6	0.0505248230543765	0.0021230951815805
5	D	26	50	20120618	2	1894	37.64	0.0506982763478015	0.00275333945565200
5	D	26	50	20120618	2	1896	37.68	0.0510713458855556	0.0017915328118821
5	D	26	50	20120618	2	1898	37.72	0.0511682195145781	0.000703861161060901
5	D	26	50	20120618	2	1900	37.76	0.0512800130966837	0.0006709806957358
5	D	26	50	20120618	2	1902	37.8	0.0516124947051976	0.000163843712268800
5	D	26	50	20120618	2	1904	37.84	0.0519569264183136	0.0005819559519844
5	D	26	50	20120618	2	1906	37.88	0.052079326602137	-0.000559950788953798
5	D	26	50	20120618	2	1908	37.92	0.05143988993991	-0.000839187256844297
5	D	26	50	20120618	2	1910	37.96	0.0514813971079656	-0.001875310823317
5	D	26	50	20120618	2	1912	38	0.0508610523288307	-0.0028988478890845
5	D	26	50	20120618	2	1914	38.04	0.0505034684295847	-0.0028096817239769
5	D	26	50	20120618	2	1916	38.08	0.0500977305585398	-0.0024834226551374
5	D	26	50	20120618	2	1918	38.12	0.0499230751835867	-0.0020932411332787
5	D	26	50	20120618	2	1920	38.16	0.0498669309051605	-0.0028263694440129
5	D	26	50	20120618	2	1922	38.2	0.0501360557460801	-0.0027273744946468
5	D	26	50	20120618	2	1924	38.24	0.0499142363488219	-0.0030204702554486
5	D	26	50	20120618	2	1926	38.28	0.0499695320991107	-0.0030904738267861
5	D	26	50	20120618	2	1928	38.32	0.0500892452771656	-0.0035887719754882
5	D	26	50	20120618	2	1930	38.36	0.0502091705872548	-0.0040875650989372
5	D	26	50	20120618	2	1932	38.4	0.0501632793571558	-0.0050691000219023
5	D	26	50	20120618	2	1934	38.44	0.0495661276804438	-0.0047922677170677
5	D	26	50	20120618	2	1936	38.48	0.0497244488887514	-0.0052586046392603
5	D	26	50	20120618	2	1938	38.52	0.0495728876212719	-0.0058301873347646
5	D	26	50	20120618	2	1940	38.56	0.0495834588676506	-0.0069888878617559
5	D	26	50	20120618	2	1942	38.6	0.0495167292007101	-0.0067396822188624
5	D	26	50	20120618	2	1944	38.64	0.0494930694078116	-0.0063085309301017
5	D	26	50	20120618	2	1946	38.68	0.0497644004218885	-0.0071441048712942
5	D	26	50	20120618	2	1948	38.72	0.0497061560363221	-0.0066639581536651
5	D	26	50	20120618	2	1950	38.76	0.0501113847904845	-0.0071494011010853
5	D	26	50	20120618	2	1952	38.8	0.0501027085902794	-0.0072910133761535
5	D	26	50	20120618	2	1954	38.84	0.0500679118655772	-0.006456493024065
5	D	26	50	20120618	2	1956	38.88	0.0502700100547081	-0.0071360155697174
5	D	26	50	20120618	2	1958	38.92	0.0506676232688371	-0.0078727430539679
5	D	26	50	20120618	2	1960	38.96	0.0508461535889511	-0.0077152845159332
5	D	26	50	20120618	2	1962	39	0.051148229605874	-0.0084414831802118
5	D	26	50	20120618	2	1964	39.04	0.051352880450485	-0.0080833901640833
5	D	26	50	20120618	2	1966	39.08	0.0515718360652794	-0.0072204016929842
5	D	26	50	20120618	2	1968	39.12	0.0516905663649084	-0.0078486589970007
5	D	26	50	20120618	2	1970	39.16	0.0517669975368869	-0.0076061991527996
5	D	26	50	20120618	2	1972	39.2	0.0515216456259508	-0.0075825676441723
5	D	26	50	20120618	2	1974	39.24	0.0513144279837241	-0.0081986344272811
5	D	26	50	20120618	2	1976	39.28	0.0508396764908354	-0.0080085641244982
5	D	26	50	20120618	2	1978	39.32	0.0503871210798082	-0.0081163342690188
5	D	26	50	20120618	2	1980	39.36	0.0504174559607211	-0.0081192334068217
5	D	26	50	20120618	2	1982	39.4	0.0501958416244295	-0.0086122353257328
5	D	26	50	20120618	2	1984	39.44	0.0500986356552197	-0.0089062998228248
5	D	26	50	20120618	2	1986	39.48	0.0497198951210806	-0.00853536574755
5	D	26	50	20120618	2	1988	39.52	0.0490912347661989	-0.0094024625090478
5	D	26	50	20120618	2	1990	39.56	0.0489773410769532	-0.0092929104554386
5	D	26	50	20120618	2	1992	39.6	0.0486621058028324	-0.009216408572782
5	D	26	50	20120618	2	1994	39.64	0.048611194114587	-0.0091654968845366
5	D	26	50	20120618	2	1996	39.68	0.0480267703599363	-0.0096787856969999
5	D	26	50	20120618	2	1998	39.72	0.0478018891903155	-0.0103894492252958
5	D	26	50	20120618	2	2000	39.76	0.0472438475896709	-0.0109279746787796
5	D	26	50	20120618	2	2002	39.8	0.0468173561345982	-0.0114726943876667
5	D	26	50	20120618	2	2004	39.84	0.0468913972856563	-0.0126548991440647
5	D	26	50	20120618	2	2006	39.88	0.0461877199723585	-0.0129058866960468
5	D	26	50	20120618	2	2008	39.92	0.0461063461239795	-0.0132517184805896
5	D	26	50	20120618	2	2010	39.96	0.0460397508073274	-0.0135202634939486
5	D	26	50	20120618	2	2012	40	0.0459188659533361	-0.0148156527114908
5	D	26	50	20120618	2	2014	40.04	0.0456205156820433	-0.0150133109771426
5	D	26	50	20120618	2	2016	40.08	0.045761952099655	-0.0158278829276951
5	D	26	50	20120618	2	2018	40.12	0.0451917134020097	-0.01651352145203
5	D	26	50	20120618	2	2020	40.16	0.0452211332867477	-0.0170072191640138
5	D	26	50	20120618	2	2022	40.2	0.0453758199662001	-0.0185241329152864
5	D	26	50	20120618	2	2024	40.24	0.0448672334138317	-0.0197106934494565
5	D	26	50	20120618	2	2026	40.28	0.0449993775290998	-0.0193645788222013
5	D	26	50	20120618	2	2028	40.32	0.0447130487801939	-0.0208522819923431
5	D	26	50	20120618	2	2030	40.36	0.0442399731303767	-0.0209747741000481
5	D	26	50	20120618	2	2032	40.4	0.0438334220865335	-0.0219266458935424
5	D	26	50	20120618	2	2034	40.44	0.0437548625231437	-0.023400185714857
5	D	26	50	20120618	2	2036	40.48	0.0429546439210105	-0.0232018281205986
5	D	26	50	20120618	2	2038	40.52	0.0428826533796179	-0.0252340600807965
5	D	26	50	20120618	2	2040	40.56	0.0425243694446585	-0.0255410080634418
5	D	26	50	20120618	2	2042	40.6	0.0421329929123395	-0.0256277629944255
5	D	26	50	20120618	2	2044	40.64	0.0417690026256559	-0.0263035873716124
5	D	26	50	20120618	2	2046	40.68	0.0412829374242683	-0.0274662123412393
5	D	26	50	20120618	2	2048	40.72	0.0404844724469525	-0.0278436659410367
5	D	26	50	20120618	2	2050	40.76	0.040202902526684	-0.0287421158172123
5	D	26	50	20120618	2	2052	40.8	0.0404170851707054	-0.0294154936049363
5	D	26	50	20120618	2	2054	40.84	0.0401739818593334	-0.0295495610506493
5	D	26	50	20120618	2	2056	40.88	0.0397533947458837	-0.0307597035959719
5	D	26	50	20120618	2	2058	40.92	0.0394471467989518	-0.0323106008991484
5	D	26	50	20120618	2	2060	40.96	0.0388646322326103	-0.0324511737272482
5	D	26	50	20120618	2	2062	41	0.0388433483184966	-0.0340746201861744
5	D	26	50	20120618	2	2064	41.04	0.0381375850401943	-0.0346692262784742
5	D	26	50	20120618	2	2066	41.08	0.0379395244307840	-0.0353007433447519
5	D	26	50	20120618	2	2068	41.12	0.0383060178754729	-0.0367902637793214
5	D	26	50	20120618	2	2070	41.16	0.0379231902641385	-0.0373773038290625
5	D	26	50	20120618	2	2072	41.2	0.0378956130996723	-0.0372525701928612
5	D	26	50	20120618	2	2074	41.24	0.0381126948814965	-0.0378681773565622
5	D	26	50	20120618	2	2076	41.28	0.0381517271758180	-0.0393843557167824
5	D	26	50	20120618	2	2078	41.32	0.0380827842646524	-0.0391814867812599
5	D	26	50	20120618	2	2080	41.36	0.037997365765485	-0.0400537737065317
5	D	26	50	20120618	2	2082	41.4	0.0380785416239652	-0.0403892251635266
5	D	26	50	20120618	2	2084	41.44	0.0380159626738302	-0.0408545721362254
5	D	26	50	20120618	2	2086	41.48	0.0379654752496535	-0.0402358537026872
5	D	26	50	20120618	2	2088	41.52	0.0381998811476168	-0.0418034387258997
5	D	26	50	20120618	2	2090	41.56	0.0380991891419759	-0.0417310309915062
5	D	26	50	20120618	2	2092	41.6	0.0379347868153500	-0.0421870441546934
5	D	26	50	20120618	2	2094	41.64	0.0378529745607667	-0.0420758162580127
5	D	26	50	20120618	2	2096	41.68	0.037681501166329	-0.0428791602721187
5	D	26	50	20120618	2	2098	41.72	0.0378356504446277	-0.0427057776893718
5	D	26	50	20120618	2	2100	41.76	0.0383456158552194	-0.0447572358829502
5	D	26	50	20120618	2	2102	41.8	0.0381423933663064	-0.045115880442368
5	D	26	50	20120618	2	2104	41.84	0.0380204174465517	-0.0454129360011445
5	D	26	50	20120618	2	2106	41.88	0.0381415448381690	-0.0455339219714055
5	D	26	50	20120618	2	2108	41.92	0.0378715007584338	-0.0464651108915501
5	D	26	50	20120618	2	2110	41.96	0.0377862236806227	-0.0482489998791275
5	D	26	50	20120618	2	2112	42	0.0379328069163627	-0.0490164228687493
5	D	26	50	20120618	2	2114	42.04	0.0380157505417959	-0.0493172968041441
5	D	26	50	20120618	2	2116	42.08	0.0374780665453816	-0.0490213019055395
5	D	26	50	20120618	2	2118	42.12	0.0372691164915410	-0.0506955186313548
5	D	26	50	20120618	2	2120	42.16	0.0374235486125521	-0.050546601943237
5	D	26	50	20120618	2	2122	42.2	0.0369841524587228	-0.0510702852253837
5	D	26	50	20120618	2	2124	42.24	0.0366499030832559	-0.0526289607031532
5	D	26	50	20120618	2	2126	42.28	0.0362377305405023	-0.051711065390495
5	D	26	50	20120618	2	2128	42.32	0.035961039657024	-0.0525378853497364
5	D	26	50	20120618	2	2130	42.36	0.0357208354834549	-0.0523951204906148
5	D	26	50	20120618	2	2132	42.4	0.0356465892714303	-0.0520962971648854
5	D	26	50	20120618	2	2134	42.44	0.0351448262995004	-0.053643729644834
5	D	26	50	20120618	2	2136	42.48	0.0352494073924378	-0.0543363407370063
5	D	26	50	20120618	2	2138	42.52	0.0347303910150469	-0.0547457555633133
5	D	26	50	20120618	2	2140	42.56	0.0346134355534387	-0.0552207898989144
5	D	26	50	20120618	2	2142	42.6	0.0344150921013159	-0.0567279880030135
5	D	26	50	20120618	2	2144	42.64	0.0339530685304886	-0.0568479133131028
5	D	26	50	20120618	2	2146	42.68	0.0338660236857245	-0.0579008660209676
5	D	26	50	20120618	2	2148	42.72	0.0332972977016161	-0.0585419997394695
5	D	26	50	20120618	2	2150	42.76	0.0331603311181003	-0.0589193826285887
5	D	26	50	20120618	2	2152	42.8	0.0330235059559407	-0.0613335158902377
5	D	26	50	20120618	2	2154	42.84	0.0326231420964329	-0.0610730177520486
5	D	26	50	20120618	2	2156	42.88	0.0325335516672566	-0.0619916201714881
5	D	26	50	20120618	2	2158	42.92	0.0321751192398731	-0.0626306325696463
5	D	26	50	20120618	2	2160	42.96	0.0322117473711386	-0.0640850097971908
5	D	26	50	20120618	2	2162	43	0.0322057369634985	-0.0636961717782163
5	D	26	50	20120618	2	2164	43.04	0.0318024032555097	-0.064298485334431
5	D	26	50	20120618	2	2166	43.08	0.0320208992508963	-0.0633426183876231
5	D	26	50	20120618	2	2168	43.12	0.0319370363866476	-0.0635794991593206
5	D	26	50	20120618	2	2170	43.16	0.0323054390196458	-0.0635454166124674
5	D	26	50	20120618	2	2172	43.2	0.0320378698136448	-0.0641627208324432
5	D	26	50	20120618	2	2174	43.24	0.0318712754559972	-0.0639621853492987
5	D	26	50	20120618	2	2176	43.28	0.0316167877254482	-0.0642216228273161
5	D	26	50	20120618	2	2178	43.32	0.0316725784504838	-0.0649937127216937
5	D	26	50	20120618	2	2180	43.36	0.0313623707055773	-0.0669090528598937
5	D	26	50	20120618	2	2182	43.4	0.0313623707055773	-0.0669090528598937
5	D	26	50	20120618	2	2184	43.44	0.0316096459469582	-0.0675425498251587
5	D	26	50	20120618	2	2186	43.48	0.0312580724553523	-0.0681558942471599
5	D	26	50	20120618	2	2188	43.52	0.0313336621702611	-0.0677186901243523
5	D	26	50	20120618	2	2190	43.56	0.0314110196521229	-0.0674064317697803
5	D	26	50	20120618	2	2192	43.6	0.0318001405138099	-0.0683072150983338
5	D	26	50	20120618	2	2194	43.64	0.0320959232803802	-0.0681292363215092
5	D	26	50	20120618	2	2196	43.68	0.0322472441315541	-0.068459879452392
5	D	26	50	20120618	2	2198	43.72	0.0322874077967255	-0.0683611673457384
5	D	26	50	20120618	2	2200	43.76	0.0318745281471907	-0.0682116142615174
5	D	26	50	20120618	2	2202	43.8	0.0318745281471907	-0.0682116142615174
5	D	26	50	20120618	2	2204	43.84	0.0320409810834820	-0.0684787592034497
5	D	26	50	20120618	2	2206	43.88	0.0320887815018902	-0.0691383484089405
5	D	26	50	20120618	2	2208	43.92	0.0320887815018902	-0.0691383484089405
5	D	26	50	20120618	2	2210	43.96	0.0320063328512039	-0.0695019427158266
5	D	26	50	20120618	2	2212	44	0.0319289753693421	-0.0698157567053172
5	D	26	50	20120618	2	2214	44.04	0.0323180255203509	-0.0700417480325844
5	D	26	50	20120618	2	2216	44.08	0.0322026964043394	-0.0691263983043385
5	D	26	50	20120618	2	2218	44.12	0.0327483707073810	-0.0694900633219027
5	D	26	50	20120618	2	2220	44.16	0.0327574216741802	-0.0692726986973659
5	D	26	50	20120618	2	2222	44.2	0.0329135508514662	-0.0698214135595667
5	D	26	50	20120618	2	2224	44.24	0.0333574724886951	-0.0703220451606468
5	D	26	50	20120618	2	2226	44.28	0.0333916257462264	-0.0705380662822993
5	D	26	50	20120618	2	2228	44.32	0.0339141069468452	-0.0700547587973583
5	D	26	50	20120618	2	2230	44.36	0.0343212590314524	-0.0709855941641122
5	D	26	50	20120618	2	2232	44.4	0.0343826359000594	-0.0723091566371372
5	D	26	50	20120618	2	2234	44.44	0.0345449876170198	-0.0721585428927445
5	D	26	50	20120618	2	2236	44.48	0.0352673679046800	-0.0733490278695501
5	D	26	50	20120618	2	2238	44.52	0.0357950109848014	-0.0745820806745832
5	D	26	50	20120618	2	2240	44.56	0.0357882227597020	-0.0748906620738931
5	D	26	50	20120618	2	2242	44.6	0.036012870584085	-0.0738432247989214
5	D	26	50	20120618	2	2244	44.64	0.0365209268063675	-0.0745629887914912
5	D	26	50	20120618	2	2246	44.68	0.0367047745694760	-0.0756896927366339
5	D	26	50	20120618	2	2248	44.72	0.0366806622282375	-0.0748422252593818
5	D	26	50	20120618	2	2250	44.76	0.0369767278375204	-0.0765314326489583
5	D	26	50	20120618	2	2252	44.8	0.0365943244902547	-0.0756148808391843
5	D	26	50	20120618	2	2254	44.84	0.0370166793706574	-0.0768084063751491
5	D	26	50	20120618	2	2256	44.88	0.0372465597852211	-0.0766496609027727
5	D	26	50	20120618	2	2258	44.92	0.0377242104159126	-0.0777262309771292
5	D	26	50	20120618	2	2260	44.96	0.0377201799072599	-0.0782881687361382
5	D	26	50	20120618	2	2262	45	0.0384205691740252	-0.0797068370712327
5	D	26	50	20120618	2	2264	45.04	0.0383897393183654	-0.0795509907366592
5	D	26	50	20120618	2	2266	45.08	0.0386620461398004	-0.0802527942169865
5	D	26	50	20120618	2	2268	45.12	0.0389846989640558	-0.0809615273437705
5	D	26	50	20120618	2	2270	45.16	0.0392573593388813	-0.0817540526241245
5	D	26	50	20120618	2	2272	45.2	0.0393130086425607	-0.0812045599444635
5	D	26	50	20120618	2	2274	45.24	0.0396855124948898	-0.0819577700877835
5	D	26	50	20120618	2	2276	45.28	0.040351324240055	-0.0832612507282235
5	D	26	50	20120618	2	2278	45.32	0.040258905383754	-0.0835781052768725
5	D	26	50	20120618	2	2280	45.36	0.0405186964151619	-0.0825850445133745
5	D	26	50	20120618	2	2282	45.4	0.0404264189802170	-0.0829014747979555
5	D	26	50	20120618	2	2284	45.44	0.0402389649725245	-0.0833300522180325
5	D	26	50	20120618	2	2286	45.48	0.0404070442544125	-0.0833494976545155
5	D	26	50	20120618	2	2288	45.52	0.040450248478743	-0.0837739738552615
5	D	26	50	20120618	2	2290	45.56	0.0402064380605899	-0.0831313552125195
5	D	26	50	20120618	2	2292	45.6	0.0398898663546527	-0.0834223296529775
5	D	26	50	20120618	2	2294	45.64	0.0401917302395412	-0.0831737816193905
5	D	26	50	20120618	2	2296	45.68	0.0402371972055715	-0.0831437295811895
5	D	26	50	20120618	2	2298	45.72	0.0403374649471438	-0.0837724889310215
5	D	26	50	20120618	2	2300	45.76	0.0401905281580132	-0.0821532144021035
5	D	26	50	20120618	2	2302	45.8	0.0402756638144681	-0.0816066208602465
5	D	26	50	20120618	2	2304	45.84	0.0402880381831388	-0.0825660940516385
5	D	26	50	20120618	2	2306	45.88	0.0406517032007031	-0.0813131715460545
5	D	26	50	20120618	2	2308	45.92	0.0410972511835287	-0.0814144999477985
5	D	26	50	20120618	2	2310	45.96	0.0410370763964497	-0.0807890639998385
5	D	26	50	20120618	2	2312	46	0.0409633958698501	-0.0807805787184645
5	D	26	50	20120618	2	2314	46.04	0.0408023876557739	-0.0792810173676022
5	D	26	50	20120618	2	2316	46.08	0.0412653304654168	-0.0794840277244809
5	D	26	50	20120618	2	2318	46.12	0.0414706035639952	-0.0796441874104196
5	D	26	50	20120618	2	2320	46.16	0.041390629787043	-0.0785307063620851
5	D	26	50	20120618	2	2322	46.2	0.0426139245184957	-0.0786864112753024
5	D	26	50	20120618	2	2324	46.24	0.042404903753977	-0.0777400195593624
5	D	26	50	20120618	2	2326	46.28	0.043219561476582	-0.0778723192381224
5	D	26	50	20120618	2	2328	46.32	0.0434355118875564	-0.0773743746428108
5	D	26	50	20120618	2	2330	46.36	0.0439037579980581	-0.0763810310365999
5	D	26	50	20120618	2	2332	46.4	0.0438305724462053	-0.0754229720587703
5	D	26	50	20120618	2	2334	46.44	0.0443561649166613	-0.0752834598908422
5	D	26	50	20120618	2	2336	46.48	0.0449292042521349	-0.0748382654614071
5	D	26	50	20120618	2	2338	46.52	0.0447562459334566	-0.0751711713339898
5	D	26	50	20120618	2	2340	46.56	0.0452722217516884	-0.0734316179415927
5	D	26	50	20120618	2	2342	46.6	0.0455595899475627	-0.0729298549696628
5	D	26	50	20120618	2	2344	46.64	0.0458631508887261	-0.0720846502341105
5	D	26	50	20120618	2	2346	46.68	0.0462514232222756	-0.0712410011334768
5	D	26	50	20120618	2	2348	46.72	0.0462424429661545	-0.0711388242035954
5	D	26	50	20120618	2	2350	46.76	0.0465553377168296	-0.0708759926130283
5	D	26	50	20120618	2	2352	46.8	0.0471611868069502	-0.0699110746994212
5	D	26	50	20120618	2	2354	46.84	0.0479362465498088	-0.0692433537659467
5	D	26	50	20120618	2	2356	46.88	0.0479110735483985	-0.0684198572085769
5	D	26	50	20120618	2	2358	46.92	0.048001936769781	-0.0686364440156543
5	D	26	50	20120618	2	2360	46.96	0.0479522271630636	-0.0669547319579583
5	D	26	50	20120618	2	2362	47	0.0474762028779688	-0.0672648689921867
5	D	26	50	20120618	2	2364	47.04	0.0473393777158092	-0.0670204221779305
5	D	26	50	20120618	2	2366	47.08	0.0467876222944493	-0.0665867535890288
5	D	26	50	20120618	2	2368	47.12	0.0465096586187649	-0.0663729952090762
5	D	26	50	20120618	2	2370	47.16	0.0461842480780629	-0.0659651360176877
5	D	26	50	20120618	2	2372	47.2	0.0456722320578057	-0.0652588070539605
5	D	26	50	20120618	2	2374	47.24	0.0454217041252313	-0.0663861473952062
5	D	26	50	20120618	2	2376	47.28	0.0452249870187052	-0.0641207186896408
5	D	26	50	20120618	2	2378	47.32	0.0451152440462650	-0.064187045305716
5	D	26	50	20120618	2	2380	47.36	0.0450055010738249	-0.0642533719217913
5	D	26	50	20120618	2	2382	47.4	0.0445067079503759	-0.0649077285371014
5	D	26	50	20120618	2	2384	47.44	0.0443555285205582	-0.0646028240930537
5	D	26	50	20120618	2	2386	47.48	0.0442691200718972	-0.0652417657805339
5	D	26	50	20120618	2	2388	47.52	0.0434529067143736	-0.064350316261492
5	D	26	50	20120618	2	2390	47.56	0.0438589274281309	-0.0653870762240677
5	D	26	50	20120618	2	2392	47.6	0.0429607603946677	-0.0638479876041371
5	D	26	50	20120618	2	2394	47.64	0.0427547801893081	-0.0635591344840224
5	D	26	50	20120618	2	2396	47.68	0.0431127176419447	-0.0646270071449703
5	D	26	50	20120618	2	2398	47.72	0.0426221269571575	-0.0647097386383692
5	D	26	50	20120618	2	2400	47.76	0.0425835189269047	-0.0632935451770087
5	D	26	50	20120618	2	2402	47.8	0.042480564179564	-0.0640930001038182
5	D	26	50	20120618	2	2404	47.84	0.0419524261246957	-0.0629404867611623
5	D	26	50	20120618	2	2406	47.88	0.0412726843759411	-0.062501727003436
5	D	26	50	20120618	2	2408	47.92	0.0409213937270476	-0.0614877358792145
5	D	26	50	20120618	2	2410	47.96	0.0408074081139204	-0.0629381533087844
5	D	26	50	20120618	2	2412	48	0.0400439449222732	-0.0620447238907552
5	D	26	50	20120618	2	2414	48.04	0.0399796689158634	-0.0617155656841128
5	D	26	50	20120618	2	2416	48.08	0.0398513997457561	-0.0610580977989656
5	D	26	50	20120618	2	2418	48.12	0.0395826284582271	-0.0611537693464601
5	D	26	50	20120618	2	2420	48.16	0.0392624505077059	-0.0597043418663839
5	D	26	50	20120618	2	2422	48.2	0.038971688199282	-0.0605606481784008
5	D	26	50	20120618	2	2424	48.24	0.0385081089935361	-0.0601290301991646
5	D	26	50	20120618	2	2426	48.28	0.0377087954880828	-0.0590113772208211
5	D	26	50	20120618	2	2428	48.32	0.0375769200733915	-0.0586863202335097
5	D	26	50	20120618	2	2430	48.36	0.0366711869973696	-0.0583243522722203
5	D	26	50	20120618	2	2432	48.4	0.0357694137193224	-0.0586904214528405
5	D	26	50	20120618	2	2434	48.44	0.0358084460136439	-0.0580192356961383
5	D	26	50	20120618	2	2436	48.48	0.0346304768268653	-0.0580468835712827
5	D	26	50	20120618	2	2438	48.52	0.0340190415931733	-0.0578913907900997
5	D	26	50	20120618	2	2440	48.56	0.0333018938956939	-0.0569325539948108
5	D	26	50	20120618	2	2442	48.6	0.0334040708255753	-0.0577329281604358
5	D	26	50	20120618	2	2444	48.64	0.0329467141595039	-0.0562434784365445
5	D	26	50	20120618	2	2446	48.68	0.0331769481274582	-0.0566690152974625
5	D	26	50	20120618	2	2448	48.72	0.0327441280666939	-0.0567245231797857
5	D	26	50	20120618	2	2450	48.76	0.0321075198315917	-0.0560190427441959
5	D	26	50	20120618	2	2452	48.8	0.0320690532226951	-0.0565929306078069
5	D	26	50	20120618	2	2454	48.84	0.0320858823640874	-0.0559036429175062
5	D	26	50	20120618	2	2456	48.88	0.0316208889447791	-0.0557258762727159
5	D	26	50	20120618	2	2458	48.92	0.0315030849550334	-0.0552959553497545
5	D	26	50	20120618	2	2460	48.96	0.0310427584404810	-0.055522088098378
5	D	26	50	20120618	2	2462	49	0.0313649870006677	-0.0554211839607026
5	D	26	50	20120618	2	2464	49.04	0.0313670376103331	-0.0549822827816202
5	D	26	50	20120618	2	2466	49.08	0.0307384196818583	-0.0538753778263507
5	D	26	50	20120618	2	2468	49.12	0.0310033725927689	-0.0543598166821417
5	D	26	50	20120618	2	2470	49.16	0.0309652595372629	-0.0546309921327267
5	D	26	50	20120618	2	2472	49.2	0.0307046906883957	-0.0542588418337882
5	D	26	50	20120618	2	2474	49.24	0.0305694211611547	-0.0535062680865714
5	D	26	50	20120618	2	2476	49.28	0.0306367377267237	-0.0540616297525153
5	D	26	50	20120618	2	2478	49.32	0.0303447026260936	-0.053351694544204
5	D	26	50	20120618	2	2480	49.36	0.0301210447512043	-0.0526262736973847
5	D	26	50	20120618	2	2482	49.4	0.0302445763058776	-0.0520583962414138
5	D	26	50	20120618	2	2484	49.44	0.0300325149821997	-0.052591908307819
5	D	26	50	20120618	2	2486	49.48	0.0299871187268476	-0.0519569264183135
5	D	26	50	20120618	2	2488	49.52	0.0301631883153630	-0.0517989587633965
5	D	26	50	20120618	2	2490	49.56	0.0303391164825222	-0.0516411325298356
5	D	26	50	20120618	2	2492	49.6	0.0302230095490514	-0.0509259647313435
5	D	26	50	20120618	2	2494	49.64	0.0300818003248485	-0.0507628351969238
5	D	26	50	20120618	2	2496	49.68	0.0297624001917865	-0.0506217673940771
5	D	26	50	20120618	2	2498	49.72	0.0294836586986427	-0.0500467481596162
5	D	26	50	20120618	2	2500	49.76	0.0296872347409464	-0.0496105339863022
5	D	26	50	20120618	2	2502	49.8	0.0292717387963211	-0.0497547837696643
5	D	26	50	20120618	2	2504	49.84	0.0290864768196503	-0.0488912649684792
5	D	26	50	20120618	2	2506	49.88	0.0285839360302610	-0.0488086041857585
5	D	26	50	20120618	2	2508	49.92	0.0286120788801522	-0.0489538439186143
5	D	26	50	20120618	2	2510	49.96	0.0278325643645722	-0.0472391099742369
5	D	26	50	20120618	2	2512	50	0.0278230184230261	-0.0478406457129923
5	D	26	50	20120618	2	2514	50.04	0.0278653741192192	-0.0477637832058773
5	D	26	50	20120618	2	2516	50.08	0.0273583785571085	-0.0477305491871615
5	D	26	50	20120618	2	2518	50.12	0.0270850817861799	-0.0472396049489837
5	D	26	50	20120618	2	2520	50.16	0.0272568380233301	-0.0473891580332047
5	D	26	50	20120618	2	2522	50.2	0.0270850817861799	-0.0472396049489837
5	D	26	50	20120618	2	2524	50.24	0.0264367355785099	-0.0462098453435418
5	D	26	50	20120618	2	2526	50.28	0.0264773942184281	-0.0464977085141628
5	D	26	50	20120618	2	2528	50.32	0.0259817830754945	-0.0466715860716566
5	D	26	50	20120618	2	2530	50.36	0.0258679388837235	-0.0462391195642829
5	D	26	50	20120618	2	2532	50.4	0.0253551450460070	-0.0454393817947609
5	D	26	50	20120618	2	2534	50.44	0.0244338556207990	-0.0447214562798222
5	D	26	50	20120618	2	2536	50.48	0.0245745698702551	-0.0452011575201791
5	D	26	50	20120618	2	2538	50.52	0.0242175516564340	-0.0434881913427547
5	D	26	50	20120618	2	2540	50.56	0.0240532907511644	-0.0439075763746765
5	D	26	50	20120618	2	2542	50.6	0.0239591041279104	-0.0437046367284759
5	D	26	50	20120618	2	2544	50.64	0.0235861053008345	-0.0430260263505712
5	D	26	50	20120618	2	2546	50.68	0.0236257739912590	-0.042575952884346
5	D	26	50	20120618	2	2548	50.72	0.0231498911275205	-0.042463947170206
5	D	26	50	20120618	2	2550	50.76	0.0232056111418780	-0.0419773162833934
5	D	26	50	20120618	2	2552	50.8	0.0232097830718870	-0.0409749924210615
5	D	26	50	20120618	2	2554	50.84	0.0233379815313161	-0.0407551529227906
5	D	26	50	20120618	2	2556	50.88	0.0230286223145470	-0.0404893514837426
5	D	26	50	20120618	2	2558	50.92	0.0231706800668874	-0.0398914927002493
5	D	26	50	20120618	2	2560	50.96	0.0232104194679901	-0.0397990031332701
5	D	26	50	20120618	2	2562	51	0.0233454061525186	-0.0392014271924894
5	D	26	50	20120618	2	2564	51.04	0.0230111567770517	-0.0392163471455724
5	D	26	50	20120618	2	2566	51.08	0.0229715587973052	-0.039489007520398
5	D	26	50	20120618	2	2568	51.12	0.0233690235190102	-0.039807841968035
5	D	26	50	20120618	2	2570	51.16	0.0234310367837203	-0.0397783556152595
5	D	26	50	20120618	2	2572	51.2	0.0231177177689765	-0.0396733502582533
5	D	26	50	20120618	2	2574	51.24	0.0232601290747075	-0.0392981594001557
5	D	26	50	20120618	2	2576	51.28	0.0234772815672099	-0.0383997802346582
5	D	26	50	20120618	2	2578	51.32	0.0234901509106274	-0.0389006946784508
5	D	26	50	20120618	2	2580	51.36	0.0232783724296621	-0.038607033232224
5	D	26	50	20120618	2	2582	51.4	0.0230997572567343	-0.0382394791273632
5	D	26	50	20120618	2	2584	51.44	0.0231134044176113	-0.0375672327104892
5	D	26	50	20120618	2	2586	51.48	0.0229823068203793	-0.0367928093637337
5	D	26	50	20120618	2	2588	51.52	0.0227336880761141	-0.0364764497898308
5	D	26	50	20120618	2	2590	51.56	0.0227672049375423	-0.0366622774519266
5	D	26	50	20120618	2	2592	51.6	0.0223895392057106	-0.0359675450394108
5	D	26	50	20120618	2	2594	51.64	0.0217921753969642	-0.03587887384905
5	D	26	50	20120618	2	2596	51.68	0.0213458495966792	-0.0353362401051675
5	D	26	50	20120618	2	2598	51.72	0.0211786895536067	-0.0344369417008544
5	D	26	50	20120618	2	2600	51.76	0.0203146050669968	-0.0339389971055429
5	D	26	50	20120618	2	2602	51.8	0.0195938511249333	-0.0327129446576435
5	D	26	50	20120618	2	2604	51.84	0.0192941792710664	-0.0318225557987734
5	D	26	50	20120618	2	2606	51.88	0.0191495759343138	-0.0319241670432299
5	D	26	50	20120618	2	2608	51.92	0.0186247612813171	-0.0317534714662515
5	D	26	50	20120618	2	2610	51.96	0.0185201801883796	-0.0306853866732692
5	D	26	50	20120618	2	2612	52	0.0181999315271803	-0.0303418034882907
5	D	26	50	20120618	2	2614	52.04	0.0179593738002206	-0.0290357772634391
5	D	26	50	20120618	2	2616	52.08	0.0176310641217157	-0.0285616621666535
5	D	26	50	20120618	2	2618	52.12	0.0175520095835790	-0.0286728193526561
5	D	26	50	20120618	2	2620	52.16	0.0175662224298809	-0.0284476058428481
5	D	26	50	20120618	2	2622	52.2	0.0176426606729271	-0.0267460947952789
5	D	26	50	20120618	2	2624	52.24	0.0173598886711306	-0.0261991477000312
5	D	26	50	20120618	2	2626	52.28	0.0176164270113451	-0.0260755454346797
5	D	26	50	20120618	2	2628	52.32	0.0178173160478802	-0.0249759236792565
5	D	26	50	20120618	2	2630	52.36	0.0179204122165772	-0.0251179107209188
5	D	26	50	20120618	2	2632	52.4	0.0176877033748887	-0.0231867313908202
5	D	26	50	20120618	2	2634	52.44	0.0173575552187527	-0.0227936507311586
5	D	26	50	20120618	2	2636	52.48	0.0172337408213670	-0.0221932463632531
5	D	26	50	20120618	2	2638	52.52	0.0172337408213670	-0.0221932463632531
5	D	26	50	20120618	2	2640	52.56	0.0171990925890888	-0.0216028122009624
5	D	26	50	20120618	2	2642	52.6	0.0169438270410805	-0.0214121762127545
5	D	26	50	20120618	2	2644	52.64	0.0166992388054681	-0.0212572491169965
5	D	26	50	20120618	2	2646	52.68	0.0163900917207333	-0.0202783304891218
5	D	26	50	20120618	2	2648	52.72	0.0161853135969017	-0.0191125942496577
5	D	26	50	20120618	2	2650	52.76	0.0156870861588776	-0.0195159279576465
5	D	26	50	20120618	2	2652	52.8	0.0155139864188432	-0.0183329383127214
5	D	26	50	20120618	2	2654	52.84	0.0150821563075725	-0.018108007645626
5	D	26	50	20120618	2	2656	52.88	0.0147340476391944	-0.0179836275628153
5	D	26	50	20120618	2	2658	52.92	0.0144441338589079	-0.0163492209487807
5	D	26	50	20120618	2	2660	52.96	0.0138296580660568	-0.0165220378461027
5	D	26	50	20120618	2	2662	53	0.013740986875696	-0.0163322503860322
5	D	26	50	20120618	2	2664	53.04	0.0130070100368244	-0.0151564732302752
5	D	26	50	20120618	2	2666	53.08	0.0125410266680224	-0.0146252946162479
5	D	26	50	20120618	2	2668	53.12	0.0121987869859281	-0.013870953102078
5	D	26	50	20120618	2	2670	53.16	0.0118397181624416	-0.0134669122873081
5	D	26	50	20120618	2	2672	53.2	0.0116463951684652	-0.0118105853630567
5	D	26	50	20120618	2	2674	53.24	0.0115634515430320	-0.0112298385636682
5	D	26	50	20120618	2	2676	53.28	0.0112197976473754	-0.0105785932181954
5	D	26	50	20120618	2	2678	53.32	0.0111244796532714	-0.009081365319711
5	D	26	50	20120618	2	2680	53.36	0.010831030339079	-0.0088362821093517
5	D	26	50	20120618	2	2682	53.4	0.0104618498886215	-0.0085840571205025
5	D	26	50	20120618	2	2684	53.44	0.0100312218588789	-0.0080062094589168
5	D	26	50	20120618	2	2686	53.48	0.00939694707615457	-0.0068375033709717
5	D	26	50	20120618	2	2688	53.52	0.00880248240521104	-0.0043885804556883
5	D	26	50	20120618	2	2690	53.56	0.00865243434624326	-0.003377700601304
5	D	26	50	20120618	2	2692	53.6	0.00826387916998125	-0.0039018788581976
5	D	26	50	20120618	2	2694	53.64	0.00839377468568521	-0.0023333038854915
5	D	26	50	20120618	2	2696	53.68	0.00850606324253764	-0.0022819679331774
5	D	26	50	20120618	2	2698	53.72	0.00841809915895803	-0.0012280959864969
5	D	26	50	20120618	2	2700	53.76	0.0084285643393196	0.0008752638448206
5	D	26	50	20120618	2	2702	53.8	0.0082970424780189	0.00108386034527060
5	D	26	50	20120618	2	2704	53.84	0.0076776876483776	0.00199199758434850
5	D	26	50	20120618	2	2706	53.88	0.00755281259082006	0.0028473139468717
5	D	26	50	20120618	2	2708	53.92	0.00711201636556399	0.0041770848174355
5	D	26	50	20120618	2	2710	53.96	0.00717946021035356	0.0049048532587683
5	D	26	50	20120618	2	2712	54	0.00735630761632831	0.0052034644524634
5	D	26	50	20120618	2	2714	54.04	0.00720987287301239	0.0060493692237291
5	D	26	50	20120618	2	2716	54.08	0.00698497756125601	0.0062983061660458
5	D	26	50	20120618	2	2718	54.12	0.00676661591615779	0.0067715090950837
5	D	26	50	20120618	2	2720	54.16	0.00629974866387937	0.0075318256615545
5	D	26	50	20120618	2	2722	54.2	0.00635319179440145	0.0068518859229011
5	D	26	50	20120618	2	2724	54.24	0.0061225901309209	0.0064871036766226
5	D	26	50	20120618	2	2726	54.28	0.00552040385392681	0.0085398488045428
5	D	26	50	20120618	2	2728	54.32	0.0058749189097425	0.0084005770529203
5	D	26	50	20120618	2	2730	54.36	0.00576476581536926	0.0093007098432351
5	D	26	50	20120618	2	2732	54.4	0.00590627202442031	0.0109585782602695
5	D	26	50	20120618	2	2734	54.44	0.00640668442239822	0.0116202251464936
5	D	26	50	20120618	2	2736	54.48	0.00640197509123552	0.0117190362480966
5	D	26	50	20120618	2	2738	54.52	0.00681073230823602	0.0113202492367108
5	D	26	50	20120618	2	2740	54.56	0.00752589303566028	0.0124934030263096
5	D	26	50	20120618	2	2742	54.6	0.00758685271126638	0.0138974130378301
5	D	26	50	20120618	2	2744	54.64	0.00847661931616903	0.0146516272727793
5	D	26	50	20120618	2	2746	54.68	0.0093389784622329	0.0167015015471679
5	D	26	50	20120618	2	2748	54.72	0.0119034709098334	0.0159608071938750
5	D	26	50	20120618	2	2750	54.76	0.0124618519217330	0.0159967918579696
5	D	26	50	20120618	2	2752	54.8	0.0137954807668949	0.0167411320538263
5	D	26	50	20120618	2	2754	54.84	0.0158805859295493	0.0159770070102320
5	D	26	50	20120618	2	2756	54.88	0.0173474930892564	0.0156418666802208
5	D	26	50	20120618	2	2758	54.92	0.0188569610061232	0.0152355277684119
5	D	26	50	20120618	2	2760	54.96	0.0204041742829697	0.0147955588580899
5	D	26	50	20120618	2	2762	55	0.0211787178378780	0.0149929618581937
5	D	26	50	20120618	2	2764	55.04	0.0217667831924518	0.0147811480218893
5	D	26	50	20120618	2	2766	55.08	0.0213712135169204	0.0146159537356685
5	D	26	50	20120618	2	2768	55.12	0.0209555337245321	0.0154749046270470
5	D	26	50	20120618	2	2770	55.16	0.0210118052821789	0.0153644404056901
5	D	26	50	20120618	2	2772	55.2	0.0202929675994925	0.0166565154137488
5	D	26	50	20120618	2	2774	55.24	0.0202128382590484	0.0172009169245843
5	D	26	50	20120618	2	2776	55.28	0.0201205678951714	0.0172811947574524
5	D	26	50	20120618	2	2778	55.32	0.0199411749047844	0.0193573168355586
5	D	26	50	20120618	2	2780	55.36	0.0195970118922452	0.0192114972751423
5	D	26	50	20120618	2	2782	55.4	0.0186730920298112	0.0201356716960175
5	D	26	50	20120618	2	2784	55.44	0.0178405091503031	0.0206882544323114
5	D	26	50	20120618	2	2786	55.48	0.0170844635087907	0.0217378200986944
5	D	26	50	20120618	2	2788	55.52	0.0164252844252329	0.0219974838508817
5	D	26	50	20120618	2	2790	55.56	0.0165078108576652	0.0210844463618102
5	D	26	50	20120618	2	2792	55.6	0.0160176090816077	0.0211821331636311
5	D	26	50	20120618	2	2794	55.64	0.0150960933822297	0.0214413302253429
5	D	26	50	20120618	2	2796	55.68	0.0145159193393340	0.0216109722132173
5	D	26	50	20120618	2	2798	55.72	0.0146202529448980	0.0218499106656481
5	D	26	50	20120618	2	2800	55.76	0.0139049578671854	0.0220461893659698
5	D	26	50	20120618	2	2802	55.8	0.0130953439372505	0.0226140293452814
5	D	26	50	20120618	2	2804	55.84	0.0130170636810393	0.0220622350330485
5	D	26	50	20120618	2	2806	55.88	0.0127604822073112	0.0227239179817184
5	D	26	50	20120618	2	2808	55.92	0.0128024369739593	0.022177994069983
5	D	26	50	20120618	2	2810	55.96	0.0124043647061079	0.0228488964182874
5	D	26	50	20120618	2	2812	56	0.0123125102624396	0.0220963380859984
5	D	26	50	20120618	2	2814	56.04	0.0118877137423214	0.0220829263916796
5	D	26	50	20120618	2	2816	56.08	0.0113445015850919	0.0223721033667001
5	D	26	50	20120618	2	2818	56.12	0.0102653095587907	0.0222063631940442
5	D	26	50	20120618	2	2820	56.16	0.0101258115329982	0.0220915290527795
5	D	26	50	20120618	2	2822	56.2	0.0096870093488651	0.0220154585052595
5	D	26	50	20120618	2	2824	56.24	0.00945430757824442	0.0230417603585415
5	D	26	50	20120618	2	2826	56.28	0.00929257811525144	0.0226200984427843
5	D	26	50	20120618	2	2828	56.32	0.008832965778548	0.0218640952276787
5	D	26	50	20120618	2	2830	56.36	0.00864384158463828	0.0222596634889965
5	D	26	50	20120618	2	2832	56.4	0.00880397793605325	0.0219478626325120
5	D	26	50	20120618	2	2834	56.44	0.00829366392181839	0.0218586589907449
5	D	26	50	20120618	2	2836	56.48	0.00828801413863671	0.0219700636641209
5	D	26	50	20120618	2	2838	56.52	0.00822275737512135	0.0214583396789643
5	D	26	50	20120618	2	2840	56.56	0.00762663453877593	0.0208828360763583
5	D	26	50	20120618	2	2842	56.6	0.00719363063024854	0.0202109714971461
5	D	26	50	20120618	2	2844	56.64	0.00707093346157705	0.0197510268202555
5	D	26	50	20120618	2	2846	56.68	0.00688572805344867	0.0194789604151262
5	D	26	50	20120618	2	2848	56.72	0.00660225601593879	0.0190559196411457
5	D	26	50	20120618	2	2850	56.76	0.00508599280290486	0.0186968225333879
5	D	26	50	20120618	2	2852	56.8	0.00499435176406308	0.0191108759801795
5	D	26	50	20120618	2	2854	56.84	0.00453905984979268	0.0189662160748843
5	D	26	50	20120618	2	2856	56.88	0.00445254533511451	0.019194972189666
5	D	26	50	20120618	2	2858	56.92	0.00427858999587481	0.0188898202582450
5	D	26	50	20120618	2	2860	56.96	0.00437027346112346	0.0191411118661430
5	D	26	50	20120618	2	2862	57	0.00432641162748645	0.0185036904582424
5	D	26	50	20120618	2	2864	57.04	0.00405076726204431	0.0177858497961175
5	D	26	50	20120618	2	2866	57.08	0.00400795901751128	0.0182664278488831
5	D	26	50	20120618	2	2868	57.12	0.00424894807960747	0.0177677832178582
5	D	26	50	20120618	2	2870	57.16	0.00416192656936718	0.0158682023684905
5	D	26	50	20120618	2	2872	57.2	0.00405975458923319	0.0159767100253839
5	D	26	50	20120618	2	2874	57.24	0.00388494718632216	0.0154847015915004
5	D	26	50	20120618	2	2876	57.28	0.00358903714053122	0.0148382221457328
5	D	26	50	20120618	2	2878	57.32	0.00320524362133372	0.0142110933841391
5	D	26	50	20120618	2	2880	57.36	0.00251843999715538	0.0140440231436278
5	D	26	50	20120618	2	2882	57.4	0.00247348568354144	0.0127513718435424
5	D	26	50	20120618	2	2884	57.44	0.00204569810173886	0.0120311008554105
5	D	26	50	20120618	2	2886	57.48	0.00210843332247252	0.0116003872657474
5	D	26	50	20120618	2	2888	57.52	0.00256161381589429	0.0121910378027132
5	D	26	50	20120618	2	2890	57.56	0.00315662366616611	0.0121615719560344
5	D	26	50	20120618	2	2892	57.6	0.00359490966234897	0.0122897350601244
5	D	26	50	20120618	2	2894	57.64	0.00356376867970552	0.0120382596044632
5	D	26	50	20120618	2	2896	57.68	0.00403116626206982	0.0104889886468835
5	D	26	50	20120618	2	2898	57.72	0.00481660633247622	0.010150440062187
5	D	26	50	20120618	2	2900	57.76	0.00549371764400483	0.0104569991361026
5	D	26	50	20120618	2	2902	57.8	0.00596105865782664	0.0092400400814093
5	D	26	50	20120618	2	2904	57.84	0.00635696774461299	0.0094872163278409
5	D	26	50	20120618	2	2906	57.88	0.00697543161970999	0.0095894498262648
5	D	26	50	20120618	2	2908	57.92	0.00734589900450925	0.008945459396367
5	D	26	50	20120618	2	2910	57.96	0.00749899469370395	0.0092135023639114
5	D	26	50	20120618	2	2912	58	0.00883008785394856	0.0088104444275672
5	D	26	50	20120618	2	2914	58.04	0.00915165173376096	0.0084022741091951
5	D	26	50	20120618	2	2916	58.08	0.0096934369495061	0.0092510850893315
5	D	26	50	20120618	2	2918	58.12	0.0100661741470730	0.009485823327482
5	D	26	50	20120618	2	2920	58.16	0.0101846640303964	0.0094803432499278
5	D	26	50	20120618	2	2922	58.2	0.0108438077586151	0.0107971245689212
5	D	26	50	20120618	2	2924	58.24	0.0116825990356620	0.0100106874779533
5	D	26	50	20120618	2	2926	58.28	0.0122055257135529	0.0111637028664239
5	D	26	50	20120618	2	2928	58.32	0.0120029325496751	0.011629792301243
5	D	26	50	20120618	2	2930	58.36	0.0123763556408197	0.0123669086942231
5	D	26	50	20120618	2	2932	58.4	0.0131535084197506	0.0133158742788467
5	D	26	50	20120618	2	2934	58.44	0.0135431313272522	0.0136121308069604
5	D	26	50	20120618	2	2936	58.48	0.0135817605707084	0.0134252919821675
5	D	26	50	20120618	2	2938	58.52	0.0138559553672491	0.0145271128396802
5	D	26	50	20120618	2	2940	58.56	0.0142769229041472	0.0150782587349947
5	D	26	50	20120618	2	2942	58.6	0.0151053380962870	0.0160944107775395
5	D	26	50	20120618	2	2944	58.64	0.014972314340183	0.0167357255153773
5	D	26	50	20120618	2	2946	58.68	0.0154846627006273	0.0173047414132660
5	D	26	50	20120618	2	2948	58.72	0.0153757116877821	0.0177768483267930
5	D	26	50	20120618	2	2950	58.76	0.0150074363340046	0.0177552532856955
5	D	26	50	20120618	2	2952	58.8	0.0146150062125816	0.0185776184722155
5	D	26	50	20120618	2	2954	58.84	0.0140317986815946	0.0194034343398276
5	D	26	50	20120618	2	2956	58.88	0.0134674850438009	0.0206835380300809
5	D	26	50	20120618	2	2958	58.92	0.0128882797371953	0.0211940974103688
5	D	26	50	20120618	2	2960	58.96	0.0121147332028485	0.0208811885175581
5	D	26	50	20120618	2	2962	59	0.0121105181393259	0.0220042162145454
5	D	26	50	20120618	2	2964	59.04	0.0112090842725336	0.0220073274843826
5	D	26	50	20120618	2	2966	59.08	0.0111687855499670	0.0229940462071605
5	D	26	50	20120618	2	2968	59.12	0.0111421148963942	0.0230219048001257
5	D	26	50	20120618	2	2970	59.16	0.0113558831758419	0.0227295769572883
5	D	26	50	20120618	2	2972	59.2	0.0115243534877799	0.0226403308891144
5	D	26	50	20120618	2	2974	59.24	0.0115822499768099	0.0218543265474966
5	D	26	50	20120618	2	2976	59.28	0.0118134258109968	0.0224045885593346
5	D	26	50	20120618	2	2978	59.32	0.0120053127700955	0.022421368811364
5	D	26	50	20120618	2	2980	59.36	0.0124041845353001	0.0223096106835924
5	D	26	50	20120618	2	2982	59.4	0.0122984857893843	0.0225925245310092
5	D	26	50	20120618	2	2984	59.44	0.0128524485152723	0.0225905859270579
5	D	26	50	20120618	2	2986	59.48	0.0136912489847074	0.0225171719797148
5	D	26	50	20120618	2	2988	59.52	0.0136949683663764	0.0222342726986977
5	D	26	50	20120618	2	2990	59.56	0.0148726264261713	0.0229550407828967
5	D	26	50	20120618	2	2992	59.6	0.0155927793274708	0.0225982559143134
5	D	26	50	20120618	2	2994	59.64	0.0166103554830729	0.0233336540378153
5	D	26	50	20120618	2	2996	59.68	0.0176593554640310	0.0232200573334176
5	D	26	50	20120618	2	2998	59.72	0.0178923047220250	0.0230878142232001
5	D	26	50	20120618	2	3000	59.76	0.0184618368078639	0.0228779873569508
5	D	26	50	20120618	2	3002	59.8	0.0189750336964457	0.0232023867349558
5	D	26	50	20120618	2	3004	59.84	0.0191953752405312	0.0225247592354769
5	D	26	50	20120618	2	3006	59.88	0.0189548245846394	0.0229411956321211
5	D	26	50	20120618	2	3008	59.92	0.0194466668484293	0.0224457612658827
5	D	26	50	20120618	2	3010	59.96	0.0194129944235092	0.0220457085333586
5	D	26	50	20120618	2	3012	60	0.0200110016994265	0.0204064299536017
5	D	26	50	20120618	2	3014	60.04	0.0200110016994265	0.0204064299536017
5	D	26	50	20120618	2	3016	60.08	0.0207356588709221	0.018807958506187
5	D	26	50	20120618	2	3018	60.12	0.0215705115631978	0.0181519896874159
5	D	26	50	20120618	2	3020	60.16	0.0221914503120290	0.0175596321946803
5	D	26	50	20120618	2	3022	60.2	0.0228066261405935	0.0166382649877264
5	D	26	50	20120618	2	3024	60.24	0.0232323468492746	0.0166547122914568
5	D	26	50	20120618	2	3026	60.28	0.0233452647311623	0.0156504014590697
5	D	26	50	20120618	2	3028	60.32	0.0235754704148454	0.0146328465166710
5	D	26	50	20120618	2	3030	60.36	0.0232272486093823	0.0142040145381526
5	D	26	50	20120618	2	3032	60.4	0.0229384732710135	0.0146835814282212
5	D	26	50	20120618	2	3034	60.44	0.0230175985198283	0.0135292296079341
5	D	26	50	20120618	2	3036	60.48	0.0227614632304791	0.0144293553271812
5	D	26	50	20120618	2	3038	60.52	0.0224764497001862	0.0134329923750146
5	D	26	50	20120618	2	3040	60.56	0.0224396447922255	0.0139748836567769
5	D	26	50	20120618	2	3042	60.6	0.0219799546737761	0.0130067837626544
5	D	26	50	20120618	2	3044	60.64	0.0218446356490604	0.0124546960011074
5	D	26	50	20120618	2	3046	60.68	0.0218937654282173	0.0123730110257448
5	D	26	50	20120618	2	3048	60.72	0.0219928876568040	0.0117248628079735
5	D	26	50	20120618	2	3050	60.76	0.0216842143336126	0.0106697675665617
5	D	26	50	20120618	2	3052	60.8	0.0215004203106195	0.0097676944752392
5	D	26	50	20120618	2	3054	60.84	0.0211108956909605	0.009026454942618
5	D	26	50	20120618	2	3056	60.88	0.0207857785995726	0.0083006911490099
5	D	26	50	20120618	2	3058	60.92	0.0203461985979802	0.0070738184572443
5	D	26	50	20120618	2	3060	60.96	0.0197108772972197	0.0072184359361326
5	D	26	50	20120618	2	3062	61	0.0197114500537124	0.0065147303385636
5	D	26	50	20120618	2	3064	61.04	0.0192304477368781	0.0057158128129078
5	D	26	50	20120618	2	3066	61.08	0.0190156781942283	0.0040981434163839
5	D	26	50	20120618	2	3068	61.12	0.0184195659644846	0.0031508819591029
5	D	26	50	20120618	2	3070	61.16	0.0183809650052996	0.0037351006527871
5	D	26	50	20120618	2	3072	61.2	0.0177015626678000	0.0031244290944187
5	D	26	50	20120618	2	3074	61.24	0.0173697103843213	0.0027082896826226
5	D	26	50	20120618	2	3076	61.28	0.0171960378877941	0.0034114295947667
5	D	26	50	20120618	2	3078	61.32	0.0161647367895691	0.0038021202335079
5	D	26	50	20120618	2	3080	61.36	0.0158244557932587	0.0038643244170489
5	D	26	50	20120618	2	3082	61.4	0.0153348904133042	0.0033218674498616
5	D	26	50	20120618	2	3084	61.44	0.0139262347102313	0.0038419162031531
5	D	26	50	20120618	2	3086	61.48	0.0134127549789370	0.0034647666592716
5	D	26	50	20120618	2	3088	61.52	0.0126036056181575	0.003940430319908
5	D	26	50	20120618	2	3090	61.56	0.0115138833576709	0.0033579864642447
5	D	26	50	20120618	2	3092	61.6	0.0106602640514225	0.0046003730787894
5	D	26	50	20120618	2	3094	61.64	0.0105356718365774	0.0035066203096501
5	D	26	50	20120618	2	3096	61.68	0.00968954786220957	0.0034381723732312
5	D	26	50	20120618	2	3098	61.72	0.00922900921562277	0.0035974835310325
5	D	26	50	20120618	2	3100	61.76	0.00847063719280019	0.0032786490833955
5	D	26	50	20120618	2	3102	61.8	0.00723991784014501	0.0031548346860098
5	D	26	50	20120618	2	3104	61.84	0.00675859732525914	0.0031485343645894
5	D	26	50	20120618	2	3106	61.88	0.00638937444839477	0.003082886571024
5	D	26	50	20120618	2	3108	61.92	0.00601304514837948	0.0028653875961989
5	D	26	50	20120618	2	3110	61.96	0.00552406666705336	0.0019480721111012
5	D	26	50	20120618	2	3112	62	0.00571087013650722	0.0013921589018679
5	D	26	50	20120618	2	3114	62.04	0.00553769968579463	0.0017348935587091
5	D	26	50	20120618	2	3116	62.08	0.00521407105418117	0.001796609838571
5	D	26	50	20120618	2	3118	62.12	0.00540132707197499	0.0023518159410231
5	D	26	50	20120618	2	3120	62.16	0.0054189693861656	0.0019681751568903
5	D	26	50	20120618	2	3122	62.2	0.00495222234203998	0.0025193507506896
5	D	26	50	20120618	2	3124	62.24	0.00398612356010824	0.00189177226918310
5	D	26	50	20120618	2	3126	62.28	0.00320800204488713	0.0024809548524712
5	D	26	50	20120618	2	3128	62.32	0.0028289715969677	0.0029937699033911
5	D	26	50	20120618	2	3130	62.36	0.00175190654786435	0.0019157149047941
5	D	26	50	20120618	2	3132	62.4	0.00077122722410454	0.00115606301869760
5	D	26	50	20120618	2	3134	62.44	-0.000144695260634209	0.0017083911965502
5	D	26	50	20120618	2	3136	62.48	-0.000783615734910939	0.0018801969311751
5	D	26	50	20120618	2	3138	62.52	-0.00134854455560434	0.0016965825133044
5	D	26	50	20120618	2	3140	62.56	-0.00198426890723004	0.0012026330713065
5	D	26	50	20120618	2	3142	62.6	-0.00161513795424724	0.0013301739214291
5	D	26	50	20120618	2	3144	62.64	-0.00167792903641664	0.00157737845213190
5	D	26	50	20120618	2	3146	62.68	-0.00112113194370694	0.00180575272925180
5	D	26	50	20120618	2	3148	62.72	-0.000926027040641939	0.0025064106965939
5	D	26	50	20120618	2	3150	62.76	-0.00077894175908734	0.0024924029112586
5	D	26	50	20120618	2	3152	62.8	-0.00094857667589394	0.0032742508792165
5	D	26	50	20120618	2	3154	62.84	-0.000769261467252839	0.0031782328493992
5	D	26	50	20120618	2	3156	62.88	-0.00042616618595334	0.0033697102946767
5	D	26	50	20120618	2	3158	62.92	-0.00024091835141804	0.0042113229277806
5	D	26	50	20120618	2	3160	62.96	7.4571481143931e-05	0.0044524675533686
5	D	26	50	20120618	2	3162	63	-0.00018412353475317	0.005393662034467
5	D	26	50	20120618	2	3164	63.04	0.00032794198297869	0.0067289836932631
5	D	26	50	20120618	2	3166	63.08	0.000711992889044541	0.0071706920862669
5	D	26	50	20120618	2	3168	63.12	0.000667650222796341	0.0082673510642769
5	D	26	50	20120618	2	3170	63.16	0.00076998271616965	0.0085332797825456
5	D	26	50	20120618	2	3172	63.2	0.0007281149236556	0.0095656627541457
5	D	26	50	20120618	2	3174	63.24	0.000859748507827721	0.0106595866431261
5	D	26	50	20120618	2	3176	63.28	0.00086178356114398	0.0116571177356952
5	D	26	50	20120618	2	3178	63.32	0.00125931192245924	0.0130226894225905
5	D	26	50	20120618	2	3180	63.36	0.0008812742524606	0.0135964542496215
5	D	26	50	20120618	2	3182	63.4	0.00091679929714742	0.0149624289873821
5	D	26	50	20120618	2	3184	63.44	0.00099606596731843	0.0152190663225459
5	D	26	50	20120618	2	3186	63.48	0.000546763247484681	0.0163312957918777
5	D	26	50	20120618	2	3188	63.52	0.000104383103038761	0.0179016809579436
5	D	26	50	20120618	2	3190	63.56	-0.00016506700700019	0.0187286140542701
5	D	26	50	20120618	2	3192	63.6	0.000133289628253661	0.0203070319533703
5	D	26	50	20120618	2	3194	63.64	0.000220228407000551	0.0199620840523041
5	D	26	50	20120618	2	3196	63.68	-5.17955717219201e-05	0.0203719797112223
5	D	26	50	20120618	2	3198	63.72	0.000449578491478411	0.0207925880378755
5	D	26	50	20120618	2	3200	63.76	0.00070584813111603	0.0210031927215841
5	D	26	50	20120618	2	3202	63.8	0.00120628881336519	0.0209920133633735
5	D	26	50	20120618	2	3204	63.84	0.00148896889128014	0.0202659066229765
5	D	26	50	20120618	2	3206	63.88	0.00174289093640422	0.0211775935380959
5	D	26	50	20120618	2	3208	63.92	0.00216163250115509	0.0211839221437875
5	D	26	50	20120618	2	3210	63.96	0.00276917864755057	0.0207850997770627
5	D	26	50	20120618	2	3212	64	0.00336838800499586	0.0208552235565530
5	D	26	50	20120618	2	3214	64.04	0.00397439265860836	0.0215016040073712
5	D	26	50	20120618	2	3216	64.08	0.00461088775662561	0.0212640444131638
5	D	26	50	20120618	2	3218	64.12	0.00532459891514844	0.0213911680702855
5	D	26	50	20120618	2	3220	64.16	0.00633786879045314	0.0211705224702841
5	D	26	50	20120618	2	3222	64.2	0.00688392139562274	0.0217110030740179
5	D	26	50	20120618	2	3224	64.24	0.00711365968172346	0.0216375056880746
5	D	26	50	20120618	2	3226	64.28	0.00777844187941531	0.0217290222761229
5	D	26	50	20120618	2	3228	64.32	0.00809295307619215	0.0210669058709961
5	D	26	50	20120618	2	3230	64.36	0.0082436191464867	0.0215244138579187
5	D	26	50	20120618	2	3232	64.4	0.00843515316030669	0.0217081696971457
5	D	26	50	20120618	2	3234	64.44	0.00888533474315877	0.0211629994905283
5	D	26	50	20120618	2	3236	64.48	0.0092877726175665	0.0217658172845887
5	D	26	50	20120618	2	3238	64.52	0.00964267941053896	0.0212573184134611
5	D	26	50	20120618	2	3240	64.56	0.00959426663765824	0.0208536636789937
5	D	26	50	20120618	2	3242	64.6	0.00998812582188593	0.0210128369509727
5	D	26	50	20120618	2	3244	64.64	0.00996317810469617	0.0203600793869376
5	D	26	50	20120618	2	3246	64.68	0.0101634211284760	0.0202792426568697
5	D	26	50	20120618	2	3248	64.72	0.0103515419378632	0.0205269244846498
5	D	26	50	20120618	2	3250	64.76	0.0106021113422503	0.0193634189195929
5	D	26	50	20120618	2	3252	64.8	0.0107864027087980	0.0195405826497862
5	D	26	50	20120618	2	3254	64.84	0.0109706167532191	0.0197176831999886
5	D	26	50	20120618	2	3256	64.88	0.0107457348764916	0.019062116724976
5	D	26	50	20120618	2	3258	64.92	0.0109418056874197	0.0195161542318166
5	D	26	50	20120618	2	3260	64.96	0.0107297478992758	0.0200586416045954
5	D	26	50	20120618	2	3262	65	0.0105920696127847	0.0193952379115735
5	D	26	50	20120618	2	3264	65.04	0.0109782630665396	0.0190013653064591
5	D	26	50	20120618	2	3266	65.08	0.0109337906320549	0.0195060319982439
5	D	26	50	20120618	2	3268	65.12	0.010989602570294	0.0187042224058530
5	D	26	50	20120618	2	3270	65.16	0.0109878759003871	0.0189701356526253
5	D	26	50	20120618	2	3272	65.2	0.0112341900987996	0.0192173690898533
5	D	26	50	20120618	2	3274	65.24	0.0111622299629986	0.0189663553749203
5	D	26	50	20120618	2	3276	65.28	0.0115080638688617	0.0187525425477454
5	D	26	50	20120618	2	3278	65.32	0.0113682893643178	0.0191403262705091
5	D	26	50	20120618	2	3280	65.36	0.0112286527455962	0.0195277529043484
5	D	26	50	20120618	2	3282	65.4	0.0111998774593999	0.0188458089422344
5	D	26	50	20120618	2	3284	65.44	0.0115185078360198	0.0191945620677329
5	D	26	50	20120618	2	3286	65.48	0.0114317691684920	0.0195797888923759
5	D	26	50	20120618	2	3288	65.52	0.0115976811680957	0.0187976404040359
5	D	26	50	20120618	2	3290	65.56	0.0112999800208280	0.0191198880561057
5	D	26	50	20120618	2	3292	65.6	0.0113050874531085	0.0195323172786209
5	D	26	50	20120618	2	3294	65.64	0.0111333990982093	0.01947713183699
5	D	26	50	20120618	2	3296	65.68	0.0114886254327362	0.0185665521803792
5	D	26	50	20120618	2	3298	65.72	0.0113559114601131	0.0188771375910176
5	D	26	50	20120618	2	3300	65.76	0.0111418207399733	0.0189931808848781
5	D	26	50	20120618	2	3302	65.8	0.0109891238590031	0.0194069472463166
5	D	26	50	20120618	2	3304	65.84	0.0109646363976172	0.0190738076749428
5	D	26	50	20120618	2	3306	65.88	0.0110095465170574	0.0186563548123006
5	D	26	50	20120618	2	3308	65.92	0.0112931736230843	0.0185790746172100
5	D	26	50	20120618	2	3310	65.96	0.0111465386978387	0.018725351605003
5	D	26	50	20120618	2	3312	66	0.0109592310612498	0.0189698882218204
5	D	26	50	20120618	2	3314	66.04	0.0108293933868806	0.0181456009776478
5	D	26	50	20120618	2	3316	66.08	0.0112040298732617	0.0181217120821522
5	D	26	50	20120618	2	3318	66.12	0.0110304973838771	0.0184724285603394
5	D	26	50	20120618	2	3320	66.16	0.0107238937622343	0.0186275232404045
5	D	26	50	20120618	2	3322	66.2	0.0107320827658672	0.0187863401305658
5	D	26	50	20120618	2	3324	66.24	0.0111725388727616	0.0184587227095996
5	D	26	50	20120618	2	3326	66.28	0.0113005944966209	0.0188388901852232
5	D	26	50	20120618	2	3328	66.32	0.0109017799080706	0.0192689744498511
5	D	26	50	20120618	2	3330	66.36	0.0110472145195552	0.0188067073514484
5	D	26	50	20120618	2	3332	66.4	0.0108167814303313	0.0185963843790814
5	D	26	50	20120618	2	3334	66.44	0.0109798452038204	0.0181801862774225
5	D	26	50	20120618	2	3336	66.48	0.0110809679789125	0.0189366697594538
5	D	26	50	20120618	2	3338	66.52	0.0109904532197518	0.0184599332764090
5	D	26	50	20120618	2	3340	66.56	0.0111379507445598	0.0191897756619311
5	D	26	50	20120618	2	3342	66.6	0.0110475011806443	0.0187133306483015
5	D	26	50	20120618	2	3344	66.64	0.0109643082293601	0.0190579514417707
5	D	26	50	20120618	2	3346	66.68	0.0109187518850327	0.0184185951068741
5	D	26	50	20120618	2	3348	66.72	0.0108411660076805	0.0186674521461245
5	D	26	50	20120618	2	3350	66.76	0.0109784896801209	0.0186737206477398
5	D	26	50	20120618	2	3352	66.8	0.0109089139083860	0.0184672914295741
5	D	26	50	20120618	2	3354	66.84	0.0111127551157326	0.0182429087702340
5	D	26	50	20120618	2	3356	66.88	0.0109668428536173	0.0188652397416067
5	D	26	50	20120618	2	3358	66.92	0.0108785450863476	0.0184186509683098
5	D	26	50	20120618	2	3360	66.96	0.0112526476363983	0.0188194680125537
5	D	26	50	20120618	2	3362	67	0.0114210741784266	0.0191238004779260
5	D	26	50	20120618	2	3364	67.04	0.0114191798393598	0.0197940394186483
5	D	26	50	20120618	2	3366	67.08	0.0119631507221655	0.0196740228917843
5	D	26	50	20120618	2	3368	67.12	0.0124932050364108	0.0195009585070889
5	D	26	50	20120618	2	3370	67.16	0.0125143263159648	0.0207575933232745
5	D	26	50	20120618	2	3372	67.2	0.0130757691002270	0.0198608122191025
5	D	26	50	20120618	2	3374	67.24	0.0134056061293792	0.0200443347130917
5	D	26	50	20120618	2	3376	67.28	0.0131505809976765	0.0202410376774821
5	D	26	50	20120618	2	3378	67.32	0.0129793480195444	0.0207547224697429
5	D	26	50	20120618	2	3380	67.36	0.0129808329437849	0.0200536543804677
5	D	26	50	20120618	2	3382	67.4	0.0128206591157105	0.0205977164800483
5	D	26	50	20120618	2	3384	67.44	0.0127686019144795	0.0205355193675751
5	D	26	50	20120618	2	3386	67.48	0.0126623449784706	0.0206808227400411
5	D	26	50	20120618	2	3388	67.52	0.0125561233978008	0.0208260624728968
5	D	26	50	20120618	2	3390	67.56	0.0126683129597038	0.019939534417052
5	D	26	50	20120618	2	3392	67.6	0.0125159102351547	0.0197846568187687
5	D	26	50	20120618	2	3394	67.64	0.0130565570089821	0.0192720397577475
5	D	26	50	20120618	2	3396	67.68	0.0130402299134045	0.0193147136519921
5	D	26	50	20120618	2	3398	67.72	0.013880428332946	0.0184234055543065
5	D	26	50	20120618	2	3400	67.76	0.0138777483982453	0.0175342682744391
5	D	26	50	20120618	2	3402	67.8	0.0145732303439491	0.0174115711057676
5	D	26	50	20120618	2	3404	67.84	0.0148407005550008	0.0181170939677643
5	D	26	50	20120618	2	3406	67.88	0.0154778815465958	0.0163587527481912
5	D	26	50	20120618	2	3408	67.92	0.0156219969796694	0.0170546801711671
5	D	26	50	20120618	2	3410	67.96	0.0160983677470870	0.0163293088218225
5	D	26	50	20120618	2	3412	68	0.0164119554624076	0.0156358067751060
5	D	26	50	20120618	2	3414	68.04	0.0169553245973426	0.0152311437063686
5	D	26	50	20120618	2	3416	68.08	0.0167960841502194	0.0150848150290698
5	D	26	50	20120618	2	3418	68.12	0.0173444030326226	0.0144207286244507
5	D	26	50	20120618	2	3420	68.16	0.0181779475773532	0.0137264416892071
5	D	26	50	20120618	2	3422	68.2	0.0188468281659488	0.0132237877627328
5	D	26	50	20120618	2	3424	68.24	0.0190901011829482	0.0136661820493143
5	D	26	50	20120618	2	3426	68.28	0.0199725492326656	0.0130989197762430
5	D	26	50	20120618	2	3428	68.32	0.0203602346675868	0.0131901860484908
5	D	26	50	20120618	2	3430	68.36	0.0207213965271456	0.0138165129509946
5	D	26	50	20120618	2	3432	68.4	0.0210346024048044	0.0136346026604665
5	D	26	50	20120618	2	3434	68.44	0.0214715095427639	0.0129759185516556
5	D	26	50	20120618	2	3436	68.48	0.0213642202308545	0.0134222938494153
5	D	26	50	20120618	2	3438	68.52	0.0212099295311996	0.0132927518871019
5	D	26	50	20120618	2	3440	68.56	0.0209028613404015	0.0129255796199030
5	D	26	50	20120618	2	3442	68.6	0.0208061644880742	0.0136808050175493
5	D	26	50	20120618	2	3444	68.64	0.0205781225511416	0.0127784660540771
5	D	26	50	20120618	2	3446	68.68	0.0204462824917893	0.0116401302023840
5	D	26	50	20120618	2	3448	68.72	0.0204707130310793	0.0122483481002216
5	D	26	50	20120618	2	3450	68.76	0.0200519502531250	0.0119987252643271
5	D	26	50	20120618	2	3452	68.8	0.0200381970262310	0.0115362420740920
5	D	26	50	20120618	2	3454	68.84	0.0197441042448676	0.0126508474222086
5	D	26	50	20120618	2	3456	68.88	0.0199172817666481	0.0119268478600195
5	D	26	50	20120618	2	3458	68.92	0.0199641205198339	0.0119213607113975
5	D	26	50	20120618	2	3460	68.96	0.0200710251656543	0.0109951823499044
5	D	26	50	20120618	2	3462	69	0.0199821142660947	0.0106696735213598
5	D	26	50	20120618	2	3464	69.04	0.0199115174321678	0.0111781971412247
5	D	26	50	20120618	2	3466	69.08	0.0198608723938896	0.0101581087059396
5	D	26	50	20120618	2	3468	69.12	0.0202791302268914	0.0094850179328582
5	D	26	50	20120618	2	3470	69.16	0.0203110476127806	0.0085552700963337
5	D	26	50	20120618	2	3472	69.2	0.0209038279553714	0.0082027900938342
5	D	26	50	20120618	2	3474	69.24	0.0207182909141626	0.0083880598486797
5	D	26	50	20120618	2	3476	69.28	0.0205049087150175	0.0078474286312015
5	D	26	50	20120618	2	3478	69.32	0.0201182556559969	0.0074125508897039
5	D	26	50	20120618	2	3480	69.36	0.0199818759711095	0.0067686099572808
5	D	26	50	20120618	2	3482	69.4	0.0201429619669316	0.0065953758669579
5	D	26	50	20120618	2	3484	69.44	0.0199560736446640	0.0060334381079489
5	D	26	50	20120618	2	3486	69.48	0.0205373295609349	0.005978863606577
5	D	26	50	20120618	2	3488	69.52	0.0208334305255568	0.0058864801056149
5	D	26	50	20120618	2	3490	69.56	0.0206878584525139	0.005770040831957
5	D	26	50	20120618	2	3492	69.6	0.0205423217348101	0.0056534954922818
5	D	26	50	20120618	2	3494	69.64	0.0208090848390805	0.0060277388272926
5	D	26	50	20120618	2	3496	69.68	0.0208323132968425	0.0064127231143096
5	D	26	50	20120618	2	3498	69.72	0.0211477536319298	0.0056049950381602
5	D	26	50	20120618	2	3500	69.76	0.0212350601062029	0.0052533296226727
5	D	26	50	20120618	2	3502	69.8	0.0213715529281754	0.0051854685848822
5	D	26	50	20120618	2	3504	69.84	0.0215709853247412	0.0049826986443092
5	D	26	50	20120618	2	3506	69.88	0.0219723320626749	0.0041823881182944
5	D	26	50	20120618	2	3508	69.92	0.0220916634030679	0.0052444342193654
5	D	26	50	20120618	2	3510	69.96	0.0224771214516284	0.0036460334826288
5	D	26	50	20120618	2	3512	70	0.0225914818313497	0.0042976535946956
5	D	26	50	20120618	2	3514	70.04	0.0225367022690111	0.0033266050652956
5	D	26	50	20120618	2	3516	70.08	0.0225127454912645	0.0028697575161066
5	D	26	50	20120618	2	3518	70.12	0.0222438539955827	0.0032293425275434
5	D	26	50	20120618	2	3520	70.16	0.0219006667904016	0.0025621589952226
5	D	26	50	20120618	2	3522	70.2	0.0217353664381637	0.0023564121351008
5	D	26	50	20120618	2	3524	70.24	0.0220170919219240	0.0012206713652946
5	D	26	50	20120618	2	3526	70.28	0.0217122157621476	0.000779606439461601
5	D	26	50	20120618	2	3528	70.32	0.0215246981148448	0.0008261411367315
5	D	26	50	20120618	2	3530	70.36	0.0209634038230067	0.0017431242816421
5	D	26	50	20120618	2	3532	70.4	0.0210711951807308	0.0015981956757701
5	D	26	50	20120618	2	3534	70.44	0.0211773814060616	0.0008742385399878
5	D	26	50	20120618	2	3536	70.48	0.0210584389743982	0.0010429471469111
5	D	26	50	20120618	2	3538	70.52	0.0205357668549485	0.0012939912674358
5	D	26	50	20120618	2	3540	70.56	0.0202605113982360	0.000799108444486801
5	D	26	50	20120618	2	3542	70.6	0.0203286340655355	0.0013480637229931
5	D	26	50	20120618	2	3544	70.64	0.0197390201471109	0.000566823866867003
5	D	26	50	20120618	2	3546	70.68	0.0189726507465931	0.000692257538781701
5	D	26	50	20120618	2	3548	70.72	0.0188231613019825	0.000758859926501602
5	D	26	50	20120618	2	3550	70.76	0.0183501422207077	0.000171006703962202
5	D	26	50	20120618	2	3552	70.8	0.0178061861871443	0.000245344839868301
5	D	26	50	20120618	2	3554	70.84	0.0174004978135742	-0.000668470466662498
5	D	26	50	20120618	2	3556	70.88	0.0170380985171483	-0.000557249641049598
5	D	26	50	20120618	2	3558	70.92	0.0165360385603702	-0.0016258435509144
5	D	26	50	20120618	2	3560	70.96	0.0165081785531914	-0.0011877201892912
5	D	26	50	20120618	2	3562	71	0.0160511047298325	-0.0010751487897263
5	D	26	50	20120618	2	3564	71.04	0.0161382909959528	-0.0017083629122788
5	D	26	50	20120618	2	3566	71.08	0.0163193103319365	-0.0011203329130441
5	D	26	50	20120618	2	3568	71.12	0.0159410789146798	-0.00094532398470040
5	D	26	50	20120618	2	3570	71.16	0.0159468064796074	-0.0020903419954758
5	D	26	50	20120618	2	3572	71.2	0.0157557462273308	-0.0026027115691236
5	D	26	50	20120618	2	3574	71.24	0.0155964350695295	-0.00224060218647800
5	D	26	50	20120618	2	3576	71.28	0.0152667818881403	-0.0023190910391897
5	D	26	50	20120618	2	3578	71.32	0.0149977277578989	-0.0022269550256011
5	D	26	50	20120618	2	3580	71.36	0.0147947881116983	-0.003244764526441
5	D	26	50	20120618	2	3582	71.4	0.0145895150131199	-0.0038817970256119
5	D	26	50	20120618	2	3584	71.44	0.0144290017737905	-0.0034917569251094
5	D	26	50	20120618	2	3586	71.48	0.0147531395222864	-0.0045454874504336
5	D	26	50	20120618	2	3588	71.52	0.0145042379353088	-0.0053258504941511
5	D	26	50	20120618	2	3590	71.56	0.0145079148905709	-0.0056734641877824
5	D	26	50	20120618	2	3592	71.6	0.0146593064524230	-0.0054276031599638
5	D	26	50	20120618	2	3594	71.64	0.0143472602298854	-0.005179762233158
5	D	26	50	20120618	2	3596	71.68	0.0144533969577415	-0.0049726506569484
5	D	26	50	20120618	2	3598	71.72	0.0144296381698936	-0.0048334920424109
5	D	26	50	20120618	2	3600	71.76	0.0138490327918613	-0.0052282697583474
5	D	26	50	20120618	2	3602	71.8	0.0138394161396372	-0.0063863692445747
5	D	26	50	20120618	2	3604	71.84	0.0132474263424278	-0.0061673075637631
5	D	26	50	20120618	2	3606	71.88	0.0130111112561553	-0.006680949929617
5	D	26	50	20120618	2	3608	71.92	0.0130695182762813	-0.0067075371445896
5	D	26	50	20120618	2	3610	71.96	0.0127762810941232	-0.0081295995922339
5	D	26	50	20120618	2	3612	72	0.0127506838286443	-0.0083246196424851
5	D	26	50	20120618	2	3614	72.04	0.0124218791753925	-0.0092263222098542
5	D	26	50	20120618	2	3616	72.08	0.0123549868738923	-0.0095995331689645
5	D	26	50	20120618	2	3618	72.12	0.0126215661303996	-0.0100329896258318
5	D	26	50	20120618	2	3620	72.16	0.0121939786598161	-0.0098257366282661
5	D	26	50	20120618	2	3622	72.2	0.0123178637678800	-0.0105532080847508
5	D	26	50	20120618	2	3624	72.24	0.0123533605282955	-0.0102638599898892
5	D	26	50	20120618	2	3626	72.28	0.0122165353661359	-0.0106734869482306
5	D	26	50	20120618	2	3628	72.32	0.0120795687826201	-0.0110835381706407
5	D	26	50	20120618	2	3630	72.36	0.0121842205862357	-0.010358470877212
5	D	26	50	20120618	2	3632	72.4	0.0120870641145007	-0.0108250199314389
5	D	26	50	20120618	2	3634	72.44	0.0122306067910815	-0.0124749828946596
5	D	26	50	20120618	2	3636	72.48	0.0122636286777630	-0.0127528051489878
5	D	26	50	20120618	2	3638	72.52	0.0118469306516097	-0.0121129442226921
5	D	26	50	20120618	2	3640	72.56	0.0119179948831190	-0.0134283749677334
5	D	26	50	20120618	2	3642	72.6	0.0119486126067443	-0.0140070004467784
5	D	26	50	20120618	2	3644	72.64	0.0119259851897464	-0.0153785047595678
5	D	26	50	20120618	2	3646	72.68	0.0123258540745074	-0.0153026322019465
5	D	26	50	20120618	2	3648	72.72	0.0123258540745074	-0.0153026322019465
5	D	26	50	20120618	2	3650	72.76	0.0124251318665860	-0.0161917482686104
5	D	26	50	20120618	2	3652	72.8	0.0123298138724820	-0.0173723337504795
5	D	26	50	20120618	2	3654	72.84	0.0124197578550489	-0.0184279027534348
5	D	26	50	20120618	2	3656	72.88	0.0124474764408715	-0.01831419998302
5	D	26	50	20120618	2	3658	72.92	0.0124476178622277	-0.0186725616997253
5	D	26	50	20120618	2	3660	72.96	0.0124908220865582	-0.0194841081524931
5	D	26	50	20120618	2	3662	73	0.0124618307085295	-0.0208884222199296
5	D	26	50	20120618	2	3664	73.04	0.0129472595138141	-0.0205973063581151
5	D	26	50	20120618	2	3666	73.08	0.0130948326990477	-0.0210961701922422
5	D	26	50	20120618	2	3668	73.12	0.0130463251738583	-0.0221392941158486
5	D	26	50	20120618	2	3670	73.16	0.0129518557078918	-0.0224146414964426
5	D	26	50	20120618	2	3672	73.2	0.0129202480347728	-0.0218241366234737
5	D	26	50	20120618	2	3674	73.24	0.0130769428974837	-0.0230836352221232
5	D	26	50	20120618	2	3676	73.28	0.0130801248779991	-0.0237301429521621
5	D	26	50	20120618	2	3678	73.32	0.0131242483411451	-0.0245516596105446
5	D	26	50	20120618	2	3680	73.36	0.0129917365303507	-0.0246042683550649
5	D	26	50	20120618	2	3682	73.4	0.0127008328005706	-0.0246160063276326
5	D	26	50	20120618	2	3684	73.44	0.0130140811046362	-0.0268989712813715
5	D	26	50	20120618	2	3686	73.48	0.0126168285149656	-0.0274526358910406
5	D	26	50	20120618	2	3688	73.52	0.0129957670390035	-0.0278881429575733
5	D	26	50	20120618	2	3690	73.56	0.0128775387851891	-0.0293082962169084
5	D	26	50	20120618	2	3692	73.6	0.013291054830827	-0.0296016041097446
5	D	26	50	20120618	2	3694	73.64	0.0133121266129064	-0.0294739006250623
5	D	26	50	20120618	2	3696	73.68	0.0132815795999591	-0.0295423485614812
5	D	26	50	20120618	2	3698	73.72	0.0131251675799606	-0.0312685376357138
5	D	26	50	20120618	2	3700	73.76	0.0133809281027158	-0.0318955292185919
5	D	26	50	20120618	2	3702	73.8	0.0135490073846039	-0.0332506993647359
5	D	26	50	20120618	2	3704	73.84	0.0134983078283928	-0.0331502194911293
5	D	26	50	20120618	2	3706	73.88	0.0134898225470185	-0.0340270318998006
5	D	26	50	20120618	2	3708	73.92	0.0136391634992051	-0.0350680345030634
5	D	26	50	20120618	2	3710	73.96	0.0140745291443817	-0.0352755703433417
5	D	26	50	20120618	2	3712	74	0.0141803830295253	-0.0357826366161306
5	D	26	50	20120618	2	3714	74.04	0.0140521845700962	-0.0360946828386682
5	D	26	50	20120618	2	3716	74.08	0.0139868479035146	-0.0371144722384954
5	D	26	50	20120618	2	3718	74.12	0.0137869488164731	-0.0378652075080812
5	D	26	50	20120618	2	3720	74.16	0.0135267335209965	-0.038365697687805
5	D	26	50	20120618	2	3722	74.2	0.0137534319550449	-0.0386855927956138
5	D	26	50	20120618	2	3724	74.24	0.0138372948192936	-0.040379962064693
5	D	26	50	20120618	2	3726	74.28	0.0136097478571078	-0.040628439387602
5	D	26	50	20120618	2	3728	74.32	0.0134122529331224	-0.0421716999375416
5	D	26	50	20120618	2	3730	74.36	0.0131488556571304	-0.0424796449407484
5	D	26	50	20120618	2	3732	74.4	0.0131948175979075	-0.0419491734335022
5	D	26	50	20120618	2	3734	74.44	0.0132747206641816	-0.0427787511091902
5	D	26	50	20120618	2	3736	74.48	0.0129945649574755	-0.0430744631650825
5	D	26	50	20120618	2	3738	74.52	0.0128488302498729	-0.042554527548876
5	D	26	50	20120618	2	3740	74.56	0.0124452844098498	-0.0433021515486245
5	D	26	50	20120618	2	3742	74.6	0.0120698107090397	-0.0427921861380328
5	D	26	50	20120618	2	3744	74.64	0.0117535218458150	-0.0437460024751753
5	D	26	50	20120618	2	3746	74.68	0.0111951196207120	-0.0434497954445363
5	D	26	50	20120618	2	3748	74.72	0.0112514760311725	-0.0445728931450949
5	D	26	50	20120618	2	3750	74.76	0.0107853512410144	-0.0451425383680188
5	D	26	50	20120618	2	3752	74.8	0.0108374650107878	-0.0450792523111026
5	D	26	50	20120618	2	3754	74.84	0.0105667138242715	-0.0456704642908526
5	D	26	50	20120618	2	3756	74.88	0.0103097512199883	-0.0470933045559562
5	D	26	50	20120618	2	3758	74.92	0.00986165765275037	-0.0467204471502365
5	D	26	50	20120618	2	3760	74.96	0.00961409956865695	-0.0481666926497974
5	D	26	50	20120618	2	3762	75	0.00965150551738173	-0.049339287825039
5	D	26	50	20120618	2	3764	75.04	0.00950838710486957	-0.0489401967577374
5	D	26	50	20120618	2	3766	75.08	0.00943449444623558	-0.0499153677196717
5	D	26	50	20120618	2	3768	75.12	0.00942028159993373	-0.0507167318347904
5	D	26	50	20120618	2	3770	75.16	0.00918467362044237	-0.0517707452028271
5	D	26	50	20120618	2	3772	75.2	0.00918467362044237	-0.0517707452028271
5	D	26	50	20120618	2	3774	75.24	0.00919294676978225	-0.0515619365703427
5	D	26	50	20120618	2	3776	75.28	0.0090790318673331	-0.0532976715861213
5	D	26	50	20120618	2	3778	75.32	0.00958143123536614	-0.0546176278145623
5	D	26	50	20120618	2	3780	75.36	0.00921599845084893	-0.0565157852579794
5	D	26	50	20120618	2	3782	75.4	0.00913390335355318	-0.0562132142663097
5	D	26	50	20120618	2	3784	75.44	0.00867018272645103	-0.0573342613572029
5	D	26	50	20120618	2	3786	75.48	0.00826409130201559	-0.058467824238123
5	D	26	50	20120618	2	3788	75.52	0.0082390597219616	-0.0586617129175244
5	D	26	50	20120618	2	3790	75.56	0.00788939541866485	-0.0588198927044758
5	D	26	50	20120618	2	3792	75.6	0.0071284071007519	-0.0594130138725351
5	D	26	50	20120618	2	3794	75.64	0.0068271089012883	-0.0594818153623445
5	D	26	50	20120618	2	3796	75.68	0.00669367785167839	-0.0602150143837568
5	D	26	50	20120618	2	3798	75.72	0.00649109175886845	-0.0602741992213422
5	D	26	50	20120618	2	3800	75.76	0.00614743786321179	-0.0598533292651799
5	D	26	50	20120618	2	3802	75.8	0.00555919573194271	-0.0604854120168826
5	D	26	50	20120618	2	3804	75.84	0.0047696403000698	-0.0626063080963735
5	D	26	50	20120618	2	3806	75.88	0.00471434454978101	-0.0622483706437369
5	D	26	50	20120618	2	3808	75.92	0.00467092819341616	-0.0623868221514932
5	D	26	50	20120618	2	3810	75.96	0.00433696166066176	-0.0632475832362316
5	D	26	50	20120618	2	3812	76	0.00443326960425935	-0.063958791236749
5	D	26	50	20120618	2	3814	76.04	0.00370063626827198	-0.0635633064140314
5	D	26	50	20120618	2	3816	76.08	0.00366344245158156	-0.0635592051947005
5	D	26	50	20120618	2	3818	76.12	0.00389692911072935	-0.0640236329285838
5	D	26	50	20120618	2	3820	76.16	0.00345081544247877	-0.0639737819005102
5	D	26	50	20120618	2	3822	76.2	0.00368946398112923	-0.0657148909278258
5	D	26	50	20120618	2	3824	76.24	0.00350639403548003	-0.0653038497559221
5	D	26	50	20120618	2	3826	76.28	0.00327191742683857	-0.0661062745312126
5	D	26	50	20120618	2	3828	76.32	0.00296262892074757	-0.0663362256564544
5	D	26	50	20120618	2	3830	76.36	0.00304175416956235	-0.0669963098366921
5	D	26	50	20120618	2	3832	76.4	0.0031325466802667	-0.0672435143673949
5	D	26	50	20120618	2	3834	76.44	0.00336525552195519	-0.0676100078120839
5	D	26	50	20120618	2	3836	76.48	0.00309881768680411	-0.0672329784763552
5	D	26	50	20120618	2	3838	76.52	0.00306933133402862	-0.0688270092931841
5	D	26	50	20120618	2	3840	76.56	0.0029358295737406	-0.0677963304489266
5	D	26	50	20120618	2	3842	76.6	0.00306381590113538	-0.0681273978438781
5	D	26	50	20120618	2	3844	76.64	0.00309457504611699	-0.0689035889575866
5	D	26	50	20120618	2	3846	76.68	0.00305200721788956	-0.0678292109142517
5	D	26	50	20120618	2	3848	76.72	0.0034376632563487	-0.0682998611878095
5	D	26	50	20120618	2	3850	76.76	0.00356232618187189	-0.0686626776772363
5	D	26	50	20120618	2	3852	76.8	0.00343716828160187	-0.0709990999036329
5	D	26	50	20120618	2	3854	76.84	0.0039577402939114	-0.0713771191888552
5	D	26	50	20120618	2	3856	76.88	0.00424524991114185	-0.0707523196369988
5	D	26	50	20120618	2	3858	76.92	0.00445363427955753	-0.07275180548216
5	D	26	50	20120618	2	3860	76.96	0.00448340347504548	-0.0739268048204577
5	D	26	50	20120618	2	3862	77	0.0043803780170266	-0.0742360226158705
5	D	26	50	20120618	2	3864	77.04	0.00457200395472815	-0.0744245372837349
5	D	26	50	20120618	2	3866	77.08	0.00450716226289335	-0.0758918545653751
5	D	26	50	20120618	2	3868	77.12	0.00443171396934075	-0.0765484032117068
5	D	26	50	20120618	2	3870	77.16	0.00350102002394301	-0.0765153106143473
5	D	26	50	20120618	2	3872	77.2	0.0033861151720002	-0.0772086288133007
5	D	26	50	20120618	2	3874	77.24	0.00308566550067403	-0.0771804152527313
5	D	26	50	20120618	2	3876	77.28	0.00313827424519432	-0.0785217968166422
5	D	26	50	20120618	2	3878	77.32	0.00308340275897424	-0.0784761177185776
5	D	26	50	20120618	2	3880	77.36	0.00301141928864945	-0.0783158873219607
5	D	26	50	20120618	2	3882	77.4	0.00269300910508115	-0.0792692793950345
5	D	26	50	20120618	2	3884	77.44	0.00243569294740737	-0.0796506220821284
5	D	26	50	20120618	2	3886	77.48	0.00205781508354126	-0.0801874575504055
5	D	26	50	20120618	2	3888	77.52	0.00209677666718465	-0.0804471778711355
5	D	26	50	20120618	2	3890	77.56	0.00171599966551569	-0.0811421931263635
5	D	26	50	20120618	2	3892	77.6	0.00127306797778045	-0.0818606136160485
5	D	26	50	20120618	2	3894	77.64	0.00098237638003465	-0.0829883782213635
5	D	26	50	20120618	2	3896	77.68	0.00093302032670782	-0.0847418616173495
5	D	26	50	20120618	2	3898	77.72	0.00063907603776856	-0.0843793279706355
5	D	26	50	20120618	2	3900	77.76	0.000287007571415811	-0.0857347809594915
5	D	26	50	20120618	2	3902	77.8	0.000571547340165271	-0.0864482517017095
5	D	26	50	20120618	2	3904	77.84	0.00032200935708453	-0.0869564493453475
5	D	26	50	20120618	2	3906	77.88	0.000513211030717371	-0.0862301092597135
5	D	26	50	20120618	2	3908	77.92	0.000392720035203201	-0.0869647932053655
5	D	26	50	20120618	2	3910	77.96	0.00055754662589777	-0.0859255583690555
5	D	26	50	20120618	2	3912	78	0.00055012200469531	-0.0880182408879775
5	D	26	50	20120618	2	3914	78.04	0.00070950387317475	-0.0882966995384085
5	D	26	50	20120618	2	3916	78.08	0.000734252610516281	-0.0889834416442975
5	D	26	50	20120618	2	3918	78.12	0.000698048743319541	-0.0900885081219355
5	D	26	50	20120618	2	3920	78.16	0.000662551982903971	-0.0908332329838815
5	D	26	50	20120618	2	3922	78.2	0.00061029679177429	-0.0907186109746505
5	D	26	50	20120618	2	3924	78.24	0.000510948289017581	-0.0909493399173525
5	D	26	50	20120618	2	3926	78.28	0.00056532480049083	-0.0939746962806585
5	D	26	50	20120618	2	3928	78.32	0.00068086604853671	-0.0930745493482085
5	D	26	50	20120618	2	3930	78.36	0.00094567753809107	-0.0956144061955525
5	D	26	50	20120618	2	3932	78.4	0.00086400670486402	-0.0944508619871095
5	D	26	50	20120618	2	3934	78.44	0.00143506614135028	-0.0956289018845665
5	D	26	50	20120618	2	3936	78.48	0.00122406547784421	-0.0957964861917075
5	D	26	50	20120618	2	3938	78.52	0.000979972216978611	-0.0961091688103485
5	D	26	50	20120618	2	3940	78.56	0.00119677115609041	-0.0968960372364525
5	D	26	50	20120618	2	3942	78.6	0.00121685298867609	-0.0972965425173165
5	D	26	50	20120618	2	3944	78.64	0.00133055575909089	-0.0977017147029365
5	D	26	50	20120618	2	3946	78.68	0.00122300481767242	-0.0990539150005995
5	D	26	50	20120618	2	3948	78.72	0.00148972549553599	-0.100328121420297
5	D	26	50	20120618	2	3950	78.76	0.00123219720582786	-0.0995959830590575
5	D	26	50	20120618	2	3952	78.8	0.00168764468359011	-0.101824430079966
5	D	26	50	20120618	2	3954	78.84	0.00151822189881781	-0.102418682618876
5	D	26	50	20120618	2	3956	78.88	0.00144609700713679	-0.103115182798345
5	D	26	50	20120618	2	3958	78.92	0.00152444443849225	-0.103378085099589
5	D	26	50	20120618	2	3960	78.96	0.00210116072922799	-0.105842635074738
5	D	26	50	20120618	2	3962	79	0.00214415282152414	-0.105509870623511
5	D	26	50	20120618	2	3964	79.04	0.00254204180729781	-0.107652757723896
5	D	26	50	20120618	2	3966	79.08	0.00281951050823541	-0.109184209590590
5	D	26	50	20120618	2	3968	79.12	0.00260893410879807	-0.107799553091671
5	D	26	50	20120618	2	3970	79.16	0.0025996002992864	-0.109016342440737
5	D	26	50	20120618	2	3972	79.2	0.00223678380985958	-0.108952066434328
5	D	26	50	20120618	2	3974	79.24	0.00213397048387506	-0.110100407846975
5	D	26	50	20120618	2	3976	79.28	0.00193392997547738	-0.109055940420483
5	D	26	50	20120618	2	3978	79.32	0.00179696339196155	-0.111701297599581
5	D	26	50	20120618	2	3980	79.36	0.0016295912168547	-0.111638294385377
5	D	26	50	20120618	2	3982	79.4	0.00152755570832949	-0.113250851399873
5	D	26	50	20120618	2	3984	79.44	0.00108271483228501	-0.113917582383853
5	D	26	50	20120618	2	3986	79.48	0.00061885278382664	-0.114413971344246
5	D	26	50	20120618	2	3988	79.52	0.00065533949373588	-0.113630214187980
5	D	26	50	20120618	2	3990	79.56	0.000284320565647291	-0.113977615749576
5	D	26	50	20120618	2	3992	79.6	-1.49270241508598e-05	-0.115160463973145
5	D	26	50	20120618	2	3994	79.64	-0.000786592654459739	-0.114712653248620
5	D	26	50	20120618	2	3996	79.68	-0.00088735537077884	-0.114898975885462
5	D	26	50	20120618	2	3998	79.72	-0.00134032797480694	-0.115652327450139
5	D	26	50	20120618	2	4000	79.76	-0.00191591289469274	-0.117193820233125
5	D	26	50	20120618	2	4002	79.8	-0.00268262877753334	-0.117025316687169
5	D	26	50	20120618	2	4004	79.84	-0.00292686345975514	-0.117301512595899
5	D	26	50	20120618	2	4006	79.88	-0.00359034175254254	-0.118675916046492
5	D	26	50	20120618	2	4008	79.92	-0.00411529782689544	-0.120023378728721
[truncated: 1,520 more rows]
