# Supplementary material for: How Do Ants Make Sense of Gravity? A Boltzmann Walker Analysis of Lasius niger Trajectories on Various Inclines
Source: PLoS One. 2013 Oct 29;8(10):e76531. doi: 10.1371/journal.pone.0076531 (PMC3812222; doi:10.1371/journal.pone.0076531)
Supplement: Dataset S5 — Trajectories for . (ZIP) [file pone.0076531.s009.zip › Incline5/5-D-26-50-20120618-03.txt]

Pente	Colonie	Temperature	Humidite	Date	Indiv	Frame	Time	X	Y
5	D	26	50	20120618	3	140	0	0	0
5	D	26	50	20120618	3	142	0.04	0.000114452303602849	0.00019724036554417
5	D	26	50	20120618	3	144	0.08	-0.000115831161826171	-0.00043779102143603
5	D	26	50	20120618	3	146	0.12	0.00016832676926146	-0.00063305148799288
5	D	26	50	20120618	3	148	0.16	0.000263694260840089	-0.000241236549469601
5	D	26	50	20120618	3	150	0.2	0.000431059364879128	-0.00105168698672657
5	D	26	50	20120618	3	152	0.24	0.000192884587772068	-0.000453877700708019
5	D	26	50	20120618	3	154	0.28	0.000620436703016508	-0.00019530996403154
5	D	26	50	20120618	3	156	0.32	0.000786854283968769	-0.00033077041010344
5	D	26	50	20120618	3	158	0.36	0.00084430176019271	0.000194767613130370
5	D	26	50	20120618	3	160	0.4	0.000516986980928918	-9.34017347269302e-05
5	D	26	50	20120618	3	162	0.44	0.00053162409129948	0.000175213989310210
5	D	26	50	20120618	3	164	0.48	0.000285246875530649	-0.00063885683466642
5	D	26	50	20120618	3	166	0.52	7.79726647614394e-05	-0.000272837151520830
5	D	26	50	20120618	3	168	0.56	4.97803173955293e-05	-0.00120145927404969
5	D	26	50	20120618	3	170	0.6	7.39492271764897e-05	-0.00022323361082059
5	D	26	50	20120618	3	172	0.64	-0.000481009387902152	-0.00118606555942326
5	D	26	50	20120618	3	174	0.68	-0.000648975532705201	-0.00193472193507233
5	D	26	50	20120618	3	176	0.72	-0.000768801847845071	-0.00174277072825143
5	D	26	50	20120618	3	178	0.76	-0.00123069813945175	-0.00207184408208002
5	D	26	50	20120618	3	180	0.8	-0.00169337931958554	-0.00183975042329116
5	D	26	50	20120618	3	182	0.84	-0.00228140224775247	-0.0020706985690945
5	D	26	50	20120618	3	184	0.88	-0.0027709817698426	-0.00183239651276682
5	D	26	50	20120618	3	186	0.92	-0.00346722739087012	-0.00252731277304576
5	D	26	50	20120618	3	188	0.96	-0.00387603410534531	-0.00196196675935144
5	D	26	50	20120618	3	190	1	-0.00432293266212302	-0.00307825502160726
5	D	26	50	20120618	3	192	1.04	-0.00519897432440284	-0.00298475429193096
5	D	26	50	20120618	3	194	1.08	-0.00587312285851829	-0.00407506345104586
5	D	26	50	20120618	3	196	1.12	-0.00578916807038801	-0.00438601365807266
5	D	26	50	20120618	3	198	1.16	-0.00608977330520603	-0.00369674010990766
5	D	26	50	20120618	3	200	1.2	-0.00612922986359624	-0.00362897099599876
5	D	26	50	20120618	3	202	1.24	-0.00612090721678168	-0.00379321068806496
5	D	26	50	20120618	3	204	1.28	-0.00600265774976385	-0.00341614599699716
5	D	26	50	20120618	3	206	1.32	-0.00607714437809404	-0.00328821623814496
5	D	26	50	20120618	3	208	1.36	-0.00619167446344283	-0.00253736076040636
5	D	26	50	20120618	3	210	1.4	-0.00624243765926421	-0.00202257995263475
5	D	26	50	20120618	3	212	1.44	-0.006611080708568	-0.00240703390956586
5	D	26	50	20120618	3	214	1.48	-0.00702244714959109	-0.00164528191632923
5	D	26	50	20120618	3	216	1.52	-0.006811672760255	-0.00089084140721006
5	D	26	50	20120618	3	218	1.56	-0.0073453333190843	-0.00053626271178407
5	D	26	50	20120618	3	220	1.6	-0.00720302807937051	-0.000147658038047380
5	D	26	50	20120618	3	222	1.64	-0.0073641070041248	6.72317127552195e-05
5	D	26	50	20120618	3	224	1.68	-0.007401647303138	0.00097831758711065
5	D	26	50	20120618	3	226	1.72	-0.00715854399176606	0.0017926358984607
5	D	26	50	20120618	3	228	1.76	-0.00674649872823304	0.00195529874240485
5	D	26	50	20120618	3	230	1.8	-0.00628259425336779	0.00215222798096531
5	D	26	50	20120618	3	232	1.84	-0.0061365342766459	0.00455340704638296
5	D	26	50	20120618	3	234	1.88	-0.00603781509892445	0.00443094322294926
5	D	26	50	20120618	3	236	1.92	-0.00583346123916153	0.00463491524505033
5	D	26	50	20120618	3	238	1.96	-0.00614471691631779	0.0054604072577567
5	D	26	50	20120618	3	240	2	-0.006150775407219	0.00584123234268677
5	D	26	50	20120618	3	242	2.04	-0.0060619840087054	0.00416463266701878
5	D	26	50	20120618	3	244	2.08	-0.00615501804790611	0.00515064357590874
5	D	26	50	20120618	3	246	2.12	-0.00582741547618239	0.00486095606979224
5	D	26	50	20120618	3	248	2.16	-0.00587654525533923	0.00541215994786277
5	D	26	50	20120618	3	250	2.2	-0.00574196162167599	0.00476563100462048
5	D	26	50	20120618	3	252	2.24	-0.00549404291312418	0.00543603187279563
5	D	26	50	20120618	3	254	2.28	-0.00549088921688009	0.00487844989155879
5	D	26	50	20120618	3	256	2.32	-0.00544624249471597	0.00530359077267939
5	D	26	50	20120618	3	258	2.36	-0.00572238183490494	0.00452741380110654
5	D	26	50	20120618	3	260	2.4	-0.00519157798747163	0.00393767967452915
5	D	26	50	20120618	3	262	2.44	-0.00518802124036226	0.0043911543243719
5	D	26	50	20120618	3	264	2.48	-0.00454231961205396	0.00429463424873993
5	D	26	50	20120618	3	266	2.52	-0.00380759323999426	0.00474047921641367
5	D	26	50	20120618	3	268	2.56	-0.00359565919553703	0.00572044436232449
5	D	26	50	20120618	3	270	2.6	-0.00345358256344559	0.00582536960413238
5	D	26	50	20120618	3	272	2.64	-0.00303917676534493	0.00608856768814411
5	D	26	50	20120618	3	274	2.68	-0.00293639525916556	0.00611349673771484
5	D	26	50	20120618	3	276	2.72	-0.0031355426916986	0.00606513275520202
5	D	26	50	20120618	3	278	2.76	-0.00288146508308265	0.00623017147793096
5	D	26	50	20120618	3	280	2.8	-0.00305220704626593	0.00531620371917813
5	D	26	50	20120618	3	282	2.84	-0.00283534333617298	0.00551123197186804
5	D	26	50	20120618	3	284	2.88	-0.00320923050149808	0.00574900631440492
5	D	26	50	20120618	3	286	2.92	-0.00302591922030447	0.00522849178987669
5	D	26	50	20120618	3	288	2.96	-0.00309314244777831	0.00490753036504187
5	D	26	50	20120618	3	290	3	-0.00293121676265354	0.00521065113223397
5	D	26	50	20120618	3	292	3.04	-0.00294350451074361	0.00508484446149221
5	D	26	50	20120618	3	294	3.08	-0.00263092654390654	0.00519244631459893
5	D	26	50	20120618	3	296	3.12	-0.00252596714884111	0.00520825368669235
5	D	26	50	20120618	3	298	3.16	-0.00227283176001109	0.00462295842293386
5	D	26	50	20120618	3	300	3.2	-0.00246896797831645	0.00469709255853363
5	D	26	50	20120618	3	302	3.24	-0.00248314264085211	0.00417866590819821
5	D	26	50	20120618	3	304	3.28	-0.00218246103850172	0.00396897197802378
5	D	26	50	20120618	3	306	3.32	-0.00174600574177535	0.00396733219739821
5	D	26	50	20120618	3	308	3.36	-0.00179483429344341	0.0030005517645294
5	D	26	50	20120618	3	310	3.4	-0.00104296623879419	0.00305542466496304
5	D	26	50	20120618	3	312	3.44	-0.000557149231886751	0.00222029549393588
5	D	26	50	20120618	3	314	3.48	-0.000289792157920122	0.00295985847637889
5	D	26	50	20120618	3	316	3.52	-6.75519614164212e-05	0.00254867241829569
5	D	26	50	20120618	3	318	3.56	0.00021283914113715	0.0019577099765287
5	D	26	50	20120618	3	320	3.6	0.000169798258473110	0.00268803178044838
5	D	26	50	20120618	3	322	3.64	-0.000188946710107642	0.00208946447596041
5	D	26	50	20120618	3	324	3.68	-1.63433590335722e-05	0.00184300806423209
5	D	26	50	20120618	3	326	3.72	-0.000272834323093701	0.00227489969379267
5	D	26	50	20120618	3	328	3.76	0.000133846828397240	0.00184251379659204
5	D	26	50	20120618	3	330	3.8	0.00020467700756192	0.00154338570783991
5	D	26	50	20120618	3	332	3.84	0.000703071322786318	0.00064193487048493
5	D	26	50	20120618	3	334	3.88	0.000543001439408768	-0.000402499321987011
5	D	26	50	20120618	3	336	3.92	0.000804765298736219	-0.00115895508543256
5	D	26	50	20120618	3	338	3.96	0.000840431764779269	-0.00025281188747763
5	D	26	50	20120618	3	340	4	0.000865477486968899	-0.00106387750763422
5	D	26	50	20120618	3	342	4.04	0.000479135554931998	-0.000758103322245721
5	D	26	50	20120618	3	344	4.08	0.000187362083811000	-0.00070404500882401
5	D	26	50	20120618	3	346	4.12	6.98197235743589e-05	-0.00050060331680883
5	D	26	50	20120618	3	348	4.16	7.28814959368995e-05	-0.000394615081376780
5	D	26	50	20120618	3	350	4.2	-0.00024547919015672	-0.00111420229725127
5	D	26	50	20120618	3	352	4.24	-0.000664885435281901	-0.00139374282105775
5	D	26	50	20120618	3	354	4.28	-0.00120439376719161	-0.0009063624010571
5	D	26	50	20120618	3	356	4.32	-0.00161658045208087	-0.0020242133692993
5	D	26	50	20120618	3	358	4.36	-0.00185098635004421	-0.00144292916875708
5	D	26	50	20120618	3	360	4.4	-0.00207861816504379	-0.00101561039875043
5	D	26	50	20120618	3	362	4.44	-0.00261925079673559	-0.00187953225080072
5	D	26	50	20120618	3	364	4.48	-0.00246764710284919	-0.00200370020157707
5	D	26	50	20120618	3	366	4.52	-0.00284828975422972	-0.00343175184365796
5	D	26	50	20120618	3	368	4.56	-0.00270792905816419	-0.00235317358604286
5	D	26	50	20120618	3	370	4.6	-0.00268143376707313	-0.00269773964944726
5	D	26	50	20120618	3	372	4.64	-0.00242239933992106	-0.00260281056407296
5	D	26	50	20120618	3	374	4.68	-0.00264275502614223	-0.00216152643513791
5	D	26	50	20120618	3	376	4.72	-0.00252902397145618	-0.00348484849185726
5	D	26	50	20120618	3	378	4.76	-0.00260728654999791	-0.00343718949480536
5	D	26	50	20120618	3	380	4.8	-0.00257649912074505	-0.00469945995203706
5	D	26	50	20120618	3	382	4.84	-0.00292426837786821	-0.00394260113772626
5	D	26	50	20120618	3	384	4.88	-0.00280780081993898	-0.00400798730178256
5	D	26	50	20120618	3	386	4.92	-0.003019254031785	-0.00419426751221836
5	D	26	50	20120618	3	388	4.96	-0.00330704649172793	-0.00453452729532526
5	D	26	50	20120618	3	390	5	-0.00295134349651985	-0.00394689327588806
5	D	26	50	20120618	3	392	5.04	-0.00324653229339398	-0.00413365431893496
5	D	26	50	20120618	3	394	5.08	-0.00332167653103068	-0.00389860495380076
5	D	26	50	20120618	3	396	5.12	-0.00309586905152657	-0.00540423328084566
5	D	26	50	20120618	3	398	5.16	-0.00296858983091299	-0.00495281631173616
5	D	26	50	20120618	3	400	5.2	-0.00300623619594336	-0.00497787617606146
5	D	26	50	20120618	3	402	5.24	-0.00280406729613431	-0.00481063835124296
5	D	26	50	20120618	3	404	5.28	-0.00293256981147935	-0.00505086373801546
5	D	26	50	20120618	3	406	5.32	-0.00254091750751574	-0.00513664993270906
5	D	26	50	20120618	3	408	5.36	-0.00227722324667565	-0.00534982848510116
5	D	26	50	20120618	3	410	5.4	-0.00215209363067688	-0.00441025327853176
5	D	26	50	20120618	3	412	5.44	-0.00212869546728742	-0.00456844013655096
5	D	26	50	20120618	3	414	5.48	-0.00228515698476057	-0.00524490798090876
5	D	26	50	20120618	3	416	5.52	-0.00205374214848164	-0.00558455258111606
5	D	26	50	20120618	3	418	5.56	-0.00233856475994359	-0.00501080613886126
5	D	26	50	20120618	3	420	5.6	-0.00231521609402881	-0.00516918391571146
5	D	26	50	20120618	3	422	5.64	-0.00229294930148924	-0.00543470958311486
5	D	26	50	20120618	3	424	5.68	-0.00236898449367023	-0.00462855835508746
5	D	26	50	20120618	3	426	5.72	-0.00184081815453075	-0.00444135890583616
5	D	26	50	20120618	3	428	5.76	-0.00227830512005087	-0.00530721115939906
5	D	26	50	20120618	3	430	5.8	-0.00221168859019528	-0.00471068880772226
5	D	26	50	20120618	3	432	5.84	-0.00245060582942259	-0.00586233948010516
5	D	26	50	20120618	3	434	5.88	-0.00287658816761281	-0.00483451027617586
5	D	26	50	20120618	3	436	5.92	-0.00292455122058069	-0.00452425303379466
5	D	26	50	20120618	3	438	5.96	-0.00326450694777175	-0.00361897957718056
5	D	26	50	20120618	3	440	6	-0.00317394778230518	-0.00412346491021806
5	D	26	50	20120618	3	442	6.04	-0.003391948802945	-0.00345728546952666
5	D	26	50	20120618	3	444	6.08	-0.00331509336689783	-0.00377455721117726
5	D	26	50	20120618	3	446	6.12	-0.00370086961350978	-0.00295956714838506
5	D	26	50	20120618	3	448	6.16	-0.0036173320183804	-0.00327707223527346
5	D	26	50	20120618	3	450	6.2	-0.00362713958943545	-0.00309477303601576
5	D	26	50	20120618	3	452	6.24	-0.0037820525430578	-0.00315046476610196
5	D	26	50	20120618	3	454	6.28	-0.00378415265019793	-0.00330552621214836
5	D	26	50	20120618	3	456	6.32	-0.00382044137020842	-0.00303413862952896
5	D	26	50	20120618	3	458	6.36	-0.00373534814016043	-0.00268446018409666
5	D	26	50	20120618	3	460	6.4	-0.004259038493375	-0.00220499228897745
5	D	26	50	20120618	3	462	6.44	-0.0043245307234485	-0.00216914197517129
5	D	26	50	20120618	3	464	6.48	-0.00408406492037039	-0.0022583576377536
5	D	26	50	20120618	3	466	6.52	-0.00418292551944808	-0.0022612214202174
5	D	26	50	20120618	3	468	6.56	-0.0042140452888881	-0.00194017372835527
5	D	26	50	20120618	3	470	6.6	-0.00457125442154011	-0.00160570514978623
5	D	26	50	20120618	3	472	6.64	-0.0046162405549592	-0.00214395483162543
5	D	26	50	20120618	3	474	6.68	-0.00449123821818104	-0.00150771429204939
5	D	26	50	20120618	3	476	6.72	-0.00485991662282389	-0.00191014997442609
5	D	26	50	20120618	3	478	6.76	-0.00453447072678279	-0.00137060628717732
5	D	26	50	20120618	3	480	6.8	-0.00454217819069772	-0.00151038715568228
5	D	26	50	20120618	3	482	6.84	-0.0045964557072216	-0.00162575869810068
5	D	26	50	20120618	3	484	6.88	-0.00449680314854898	-0.00098299156293429
5	D	26	50	20120618	3	486	6.92	-0.00463661937239299	-0.000573315107118241
5	D	26	50	20120618	3	488	6.96	-0.00521995418260065	-0.000202239610487171
5	D	26	50	20120618	3	490	7	-0.0053762389233785	-0.000409775450765421
5	D	26	50	20120618	3	492	7.04	-0.00549768451304729	-0.0004201345651098
5	D	26	50	20120618	3	494	7.08	-0.00560008064603091	-0.00066772800454227
5	D	26	50	20120618	3	496	7.12	-0.00551537632471258	-5.79686139216707e-05
5	D	26	50	20120618	3	498	7.16	-0.00568170905285109	0.000222180021716620
5	D	26	50	20120618	3	500	7.2	-0.00547815422375092	0.00077974078975003
5	D	26	50	20120618	3	502	7.24	-0.00537220841472574	0.000302662915551279
5	D	26	50	20120618	3	504	7.28	-0.00550182815878504	0.000455461619897879
5	D	26	50	20120618	3	506	7.32	-0.00550230899139625	0.00103862672447805
5	D	26	50	20120618	3	508	7.36	-0.00554700521103505	0.00097937824728243
5	D	26	50	20120618	3	510	7.4	-0.00563865332094464	0.0013074262962783
5	D	26	50	20120618	3	512	7.44	-0.00556398991591915	0.00161988971181683
5	D	26	50	20120618	3	514	7.48	-0.00565472585808101	0.00113225473337496
5	D	26	50	20120618	3	516	7.52	-0.00603038340665418	0.00242691068118503
5	D	26	50	20120618	3	518	7.56	-0.00635414638855606	0.00167621076693833
5	D	26	50	20120618	3	520	7.6	-0.006423004446908	0.00209348862065214
5	D	26	50	20120618	3	522	7.64	-0.0063811649386652	0.0032112052386059
5	D	26	50	20120618	3	524	7.68	-0.00615142594545769	0.00413276336439071
5	D	26	50	20120618	3	526	7.72	-0.00633803849608063	0.00359249842822513
5	D	26	50	20120618	3	528	7.76	-0.00641025531164321	0.00349717336305337
5	D	26	50	20120618	3	530	7.8	-0.00632117399934933	0.00386114950760133
5	D	26	50	20120618	3	532	7.84	-0.0061253337052319	0.00354602029949773
5	D	26	50	20120618	3	534	7.88	-0.00602656503003577	0.00424993095803332
5	D	26	50	20120618	3	536	7.92	-0.00597207538147753	0.00445387469586314
5	D	26	50	20120618	3	538	7.96	-0.00631934259278606	0.00473774271317048
5	D	26	50	20120618	3	540	8	-0.00619533727656937	0.00472640779146806
5	D	26	50	20120618	3	542	8.04	-0.00626320043568019	0.00534418789430766
5	D	26	50	20120618	3	544	8.08	-0.0060948673024577	0.00636271935117116
5	D	26	50	20120618	3	546	8.12	-0.00615506895959436	0.00557027750941746
5	D	26	50	20120618	3	548	8.16	-0.00576048074827527	0.00549559854804279
5	D	26	50	20120618	3	550	8.2	-0.00546067454411999	0.00503225268753468
5	D	26	50	20120618	3	552	8.24	-0.00535011132781366	0.00496840094519353
5	D	26	50	20120618	3	554	8.28	-0.00528710811360994	0.00495727108445766
5	D	26	50	20120618	3	556	8.32	-0.00497506896214012	0.0053506133736283
5	D	26	50	20120618	3	558	8.36	-0.00518968294129805	0.00441210589829845
5	D	26	50	20120618	3	560	8.4	-0.00501819540472469	0.00460999680208132
5	D	26	50	20120618	3	562	8.44	-0.00455708400164513	0.00526628381890399
5	D	26	50	20120618	3	564	8.48	-0.00438584112401806	0.00546928993314196
5	D	26	50	20120618	3	566	8.52	-0.00353747137851319	0.00447328477700671
5	D	26	50	20120618	3	568	8.56	-0.00341478128090951	0.00459323130029939
5	D	26	50	20120618	3	570	8.6	-0.00320168546001079	0.00450481678970016
5	D	26	50	20120618	3	572	8.64	-0.00290330478312638	0.00491706994262686
5	D	26	50	20120618	3	574	8.68	-0.00220754939923025	0.00467954337030611
5	D	26	50	20120618	3	576	8.72	-0.00220960990839063	0.00474354077664418
5	D	26	50	20120618	3	578	8.76	-0.00250879647487356	0.00541825237988948
5	D	26	50	20120618	3	580	8.8	-0.00227368629855616	0.00514813476104909
5	D	26	50	20120618	3	582	8.84	-0.0023992302791287	0.00502860118811663
5	D	26	50	20120618	3	584	8.88	-0.00259606978583862	0.00508114410099558
5	D	26	50	20120618	3	586	8.92	-0.00236837496762485	0.00491625323429459
5	D	26	50	20120618	3	588	8.96	-0.0023116022834022	0.00473659769515971
5	D	26	50	20120618	3	590	9	-0.00210352352653735	0.0043922139238835
5	D	26	50	20120618	3	592	9.04	-0.00192675779139582	0.00396711865115029
5	D	26	50	20120618	3	594	9.08	-0.00216431618352172	0.00454912530269084
5	D	26	50	20120618	3	596	9.12	-0.00184349101816364	0.00328567772480047
5	D	26	50	20120618	3	598	9.16	-0.00168388782526168	0.0028836542856772
5	D	26	50	20120618	3	600	9.2	-0.00095203442805394	0.0037270467065493
5	D	26	50	20120618	3	602	9.24	-0.00106419368336036	0.00347224987134194
5	D	26	50	20120618	3	604	9.28	-0.0006943484535336	0.00305935617866644
5	D	26	50	20120618	3	606	9.32	-0.000184180810402442	0.00365666766151102
5	D	26	50	20120618	3	608	9.36	0.000305109505014178	0.0035021372526573
5	D	26	50	20120618	3	610	9.4	0.000144587780403459	0.00303260986466805
5	D	26	50	20120618	3	612	9.44	0.000465679312886019	0.00373594918092444
5	D	26	50	20120618	3	614	9.48	0.000396642356518439	0.0030362012600097
5	D	26	50	20120618	3	616	9.52	0.000207582509325809	0.00273674790213823
5	D	26	50	20120618	3	618	9.56	0.000453718601682248	0.00281496027609849
5	D	26	50	20120618	3	620	9.6	0.00052766995017909	0.00234086144276888
5	D	26	50	20120618	3	622	9.64	0.000532373624487539	0.00146906383538973
5	D	26	50	20120618	3	624	9.68	0.000705476900055908	0.00129869706306455
5	D	26	50	20120618	3	626	9.72	0.000802277697080009	0.00095323085272771
5	D	26	50	20120618	3	628	9.76	0.000691916713313099	0.00090437401678841
5	D	26	50	20120618	3	630	9.8	0.00051075312754598	0.00082113057808
5	D	26	50	20120618	3	632	9.84	0.000551765320854799	0.00053036826965609
5	D	26	50	20120618	3	634	9.88	0.0006161975978633	0.00076289397068826
5	D	26	50	20120618	3	636	9.92	0.0009940563698463	0.00122682178007728
5	D	26	50	20120618	3	638	9.96	0.00093828120115987	0.00115216686033317
5	D	26	50	20120618	3	640	10	0.00104954869582025	0.00109123971163901
5	D	26	50	20120618	3	642	10.04	0.00110818199011625	0.00074911316662971
5	D	26	50	20120618	3	644	10.08	0.00108095696482700	0.000421565749234919
5	D	26	50	20120618	3	646	10.12	0.00095491376686694	0.00103753212318077
5	D	26	50	20120618	3	648	10.16	0.000852314694237109	0.00132900365970621
5	D	26	50	20120618	3	650	10.2	0.00097769773730626	0.00155148660596789
5	D	26	50	20120618	3	652	10.24	0.000860618673432649	0.00162200297114308
5	D	26	50	20120618	3	654	10.28	0.00084027902971454	0.00211356621059715
5	D	26	50	20120618	3	656	10.32	0.0012544576344064	0.00197907237949512
5	D	26	50	20120618	3	658	10.36	0.00120544169944133	0.00197046052600705
5	D	26	50	20120618	3	660	10.4	0.00111680869284672	0.00192487618025108
5	D	26	50	20120618	3	662	10.44	0.00114436110857565	0.00189289020500411
5	D	26	50	20120618	3	664	10.48	0.000946432021026598	0.00282365910372065
5	D	26	50	20120618	3	666	10.52	0.00128108020471807	0.00248005046289798
5	D	26	50	20120618	3	668	10.56	0.00148548285484889	0.00254461567598134
5	D	26	50	20120618	3	670	10.6	0.00145684997995830	0.0022555270893085
5	D	26	50	20120618	3	672	10.64	0.0015230938645402	0.00261816185229256
5	D	26	50	20120618	3	674	10.68	0.00158927905925926	0.00298046922483692
5	D	26	50	20120618	3	676	10.72	0.0013158267248388	0.0030907071720239
5	D	26	50	20120618	3	678	10.76	0.00135280840949486	0.00322744748136976
5	D	26	50	20120618	3	680	10.8	0.00152665768271738	0.00333013352813367
5	D	26	50	20120618	3	682	10.84	0.00156454446405336	0.00354080892252039
5	D	26	50	20120618	3	684	10.88	0.00153139529815133	0.00387931508081001
5	D	26	50	20120618	3	686	10.92	0.00138785262157046	0.00383299958664229
5	D	26	50	20120618	3	688	10.96	0.00156156047343675	0.00424802884079193
5	D	26	50	20120618	3	690	11	0.00136802534742599	0.0042009355291649
5	D	26	50	20120618	3	692	11.04	0.00158716480998351	0.00424987438949082
5	D	26	50	20120618	3	694	11.08	0.00136021888856169	0.00487568510404435
5	D	26	50	20120618	3	696	11.12	0.00115407604864238	0.00466691182689902
5	D	26	50	20120618	3	698	11.16	0.00124336949297061	0.00426152750924478
5	D	26	50	20120618	3	700	11.2	0.00109759235896120	0.00480877158934067
5	D	26	50	20120618	3	702	11.24	0.00121507815065534	0.00517339120105951
5	D	26	50	20120618	3	704	11.28	0.00115201129684131	0.00430238413906174
5	D	26	50	20120618	3	706	11.32	0.000734429387211598	0.00446513890688744
5	D	26	50	20120618	3	708	11.36	0.00097088589484038	0.00551529147189883
5	D	26	50	20120618	3	710	11.4	0.00085618610386411	0.00523246997262765
5	D	26	50	20120618	3	712	11.44	0.000741408531141909	0.00494944341238992
5	D	26	50	20120618	3	714	11.48	0.000573039335473579	0.00552075033624959
5	D	26	50	20120618	3	716	11.52	0.0004179920315628	0.00531439536429592
5	D	26	50	20120618	3	718	11.56	0.000380996204771118	0.00535058508935705
5	D	26	50	20120618	3	720	11.6	0.000140912239354859	0.00473600323048876
5	D	26	50	20120618	3	722	11.64	0.000129131840380289	0.00516377454883538
5	D	26	50	20120618	3	724	11.68	-2.30658232023007e-05	0.004886560406339
5	D	26	50	20120618	3	726	11.72	-0.000429171389773362	0.00537545403485138
5	D	26	50	20120618	3	728	11.76	-0.00076865335542102	0.00504529173657976
5	D	26	50	20120618	3	730	11.8	-0.000893952677047281	0.005170704195291
5	D	26	50	20120618	3	732	11.84	-0.00116244112186381	0.00593843831189649
5	D	26	50	20120618	3	734	11.88	-0.0012596895174804	0.00529902286287293
5	D	26	50	20120618	3	736	11.92	-0.00152958581189827	0.005323608258548
5	D	26	50	20120618	3	738	11.96	-0.0015264314085474	0.00534700005797643
5	D	26	50	20120618	3	740	12	-0.00185742102175301	0.0060868953806066
5	D	26	50	20120618	3	742	12.04	-0.00221250883406146	0.00611917480516777
5	D	26	50	20120618	3	744	12.08	-0.00237651518088987	0.00684248847377911
5	D	26	50	20120618	3	746	12.12	-0.00269812360842948	0.00634052539063006
5	D	26	50	20120618	3	748	12.16	-0.002755969892878	0.00694125007790744
5	D	26	50	20120618	3	750	12.2	-0.00268557034174307	0.00652882297671257
5	D	26	50	20120618	3	752	12.24	-0.0027645470981338	0.00706688173972085
5	D	26	50	20120618	3	754	12.28	-0.0029801842608041	0.00669976816238476
5	D	26	50	20120618	3	756	12.32	-0.00307190449560537	0.00603246300769764
5	D	26	50	20120618	3	758	12.36	-0.00317946816494591	0.00640146102460559
5	D	26	50	20120618	3	760	12.4	-0.00318148129795195	0.00666725751390615
5	D	26	50	20120618	3	762	12.44	-0.00289294566878199	0.00593994939908788
5	D	26	50	20120618	3	764	12.48	-0.00306897778063804	0.00631810515591898
5	D	26	50	20120618	3	766	12.52	-0.00299471954779817	0.00653910218799068
5	D	26	50	20120618	3	768	12.56	-0.0031928261191493	0.00594956958684593
5	D	26	50	20120618	3	770	12.6	-0.00390510665923244	0.00635573398470118
5	D	26	50	20120618	3	772	12.64	-0.00356031799861333	0.00659005842396333
5	D	26	50	20120618	3	774	12.68	-0.00356980595740329	0.00685021856511104
5	D	26	50	20120618	3	776	12.72	-0.00357341213127666	0.00601218396303067
5	D	26	50	20120618	3	778	12.76	-0.00417680692447047	0.00628862799553166
5	D	26	50	20120618	3	780	12.8	-0.00397434669666758	0.0058973872277147
5	D	26	50	20120618	3	782	12.84	-0.00451006210780301	0.00673099824048265
5	D	26	50	20120618	3	784	12.88	-0.00504362084325582	0.00696605467668468
5	D	26	50	20120618	3	786	12.92	-0.00471569370951952	0.00610039546327302
5	D	26	50	20120618	3	788	12.96	-0.0051928309806879	0.0062539125881093
5	D	26	50	20120618	3	790	13	-0.00508935863118330	0.00583937265185225
5	D	26	50	20120618	3	792	13.04	-0.00553946321010692	0.00622194853317255
5	D	26	50	20120618	3	794	13.08	-0.00554523744408208	0.00598073036847925
5	D	26	50	20120618	3	796	13.12	-0.00588188037600328	0.00569063627596357
5	D	26	50	20120618	3	798	13.16	-0.00577340666023536	0.00572327278944923
5	D	26	50	20120618	3	800	13.2	-0.00557974425500399	0.00544765670827834
5	D	26	50	20120618	3	802	13.24	-0.00583742527977686	0.00579791215284416
5	D	26	50	20120618	3	804	13.28	-0.00568966966099369	0.00611096388122463
5	D	26	50	20120618	3	806	13.32	-0.00572746946819557	0.0058967932580185
5	D	26	50	20120618	3	808	13.36	-0.00590786372178476	0.00678631661818843
5	D	26	50	20120618	3	810	13.4	-0.00616053772344006	0.00631694974343852
5	D	26	50	20120618	3	812	13.44	-0.00577865127123142	0.0065594385790176
5	D	26	50	20120618	3	814	13.48	-0.00598534353311972	0.00585526416965264
5	D	26	50	20120618	3	816	13.52	-0.00598349091335301	0.0056272363748556
5	D	26	50	20120618	3	818	13.56	-0.00625445847454438	0.00517682774001608
5	D	26	50	20120618	3	820	13.6	-0.00619956577512087	0.00438976839508077
5	D	26	50	20120618	3	822	13.64	-0.00669666891336282	0.00432561259682371
5	D	26	50	20120618	3	824	13.68	-0.00666132064537131	0.00406787924614903
5	D	26	50	20120618	3	826	13.72	-0.00683009996297272	0.00440978658805616
5	D	26	50	20120618	3	828	13.76	-0.00683879737638132	0.00434098509824671
5	D	26	50	20120618	3	830	13.8	-0.00688867668872622	0.00389318851585689
5	D	26	50	20120618	3	832	13.84	-0.00733449337212871	0.0036166814801417
5	D	26	50	20120618	3	834	13.88	-0.00745287011836715	0.00424602772860117
5	D	26	50	20120618	3	836	13.92	-0.00762346175064875	0.00394991474316402
5	D	26	50	20120618	3	838	13.96	-0.00792170807724474	0.00394779625124759
5	D	26	50	20120618	3	840	14	-0.00744653444160772	0.00397442801394741
5	D	26	50	20120618	3	842	14.04	-0.00756122009044837	0.00302156627095948
5	D	26	50	20120618	3	844	14.08	-0.0075927641239571	0.00375450366286277
5	D	26	50	20120618	3	846	14.12	-0.00728814252262193	0.00372658708714153
5	D	26	50	20120618	3	848	14.16	-0.00745261980256661	0.0042469512100574
5	D	26	50	20120618	3	850	14.2	-0.00763400471275624	0.00390601048312015
5	D	26	50	20120618	3	852	14.24	-0.00745559955054253	0.00314038142340226
5	D	26	50	20120618	3	854	14.28	-0.00765012462604695	0.0030905869638711
5	D	26	50	20120618	3	856	14.32	-0.00756424650747184	0.003855824993539
5	D	26	50	20120618	3	858	14.36	-0.00779629773985383	0.00322458369890595
5	D	26	50	20120618	3	860	14.4	-0.00776446379256482	0.00355710773382674
5	D	26	50	20120618	3	862	14.44	-0.00785478254172577	0.0019197524845146
5	D	26	50	20120618	3	864	14.48	-0.00757309241330449	0.00124474128012611
5	D	26	50	20120618	3	866	14.52	-0.00759966548614148	0.00178505571376638
5	D	26	50	20120618	3	868	14.56	-0.00741126395536213	0.00097854386128063
5	D	26	50	20120618	3	870	14.6	-0.00793579576564632	0.00055551015836796
5	D	26	50	20120618	3	872	14.64	-0.00767063072270136	0.00024036680812874
5	D	26	50	20120618	3	874	14.68	-0.00769854729842261	-0.00020919754121404
5	D	26	50	20120618	3	876	14.72	-0.00804247696572393	-0.000757891190211371
5	D	26	50	20120618	3	878	14.76	-0.00815215629855378	-0.00080209243510334
5	D	26	50	20120618	3	880	14.8	-0.00853996194162773	-0.000678857865278151
5	D	26	50	20120618	3	882	14.84	-0.00865006553852628	-0.00111896819695646
5	D	26	50	20120618	3	884	14.88	-0.0084203336163866	-0.00153346712102021
5	D	26	50	20120618	3	886	14.92	-0.00883687607904796	-0.00068451471952764
5	D	26	50	20120618	3	888	14.96	-0.00847555158492944	-0.00149939164523483
5	D	26	50	20120618	3	890	15	-0.00833151393360174	-0.00094475122820772
5	D	26	50	20120618	3	892	15.04	-0.00823048958777362	-0.00158641527679546
5	D	26	50	20120618	3	894	15.08	-0.00799935759420717	-0.00141663186756475
5	D	26	50	20120618	3	896	15.12	-0.00803176429798895	-0.00109771963818181
5	D	26	50	20120618	3	898	15.16	-0.00768282831467683	-0.00054991694372878
5	D	26	50	20120618	3	900	15.2	-0.00744652737053991	-0.000391652303963611
5	D	26	50	20120618	3	902	15.24	-0.00747517933731359	-0.0012629068533348
5	D	26	50	20120618	3	904	15.28	-0.00726255232821079	-0.00144932848512682
5	D	26	50	20120618	3	906	15.32	-0.00690857467354881	-0.00178550119103853
5	D	26	50	20120618	3	908	15.36	-0.00706546045509067	-0.00141731776114251
5	D	26	50	20120618	3	910	15.4	-0.00667028675935675	-0.00196994999491104
5	D	26	50	20120618	3	912	15.44	-0.0064157919577399	-0.00163210144592792
5	D	26	50	20120618	3	914	15.48	-0.00590276477478563	-0.00189341275691541
5	D	26	50	20120618	3	916	15.52	-0.00562779923185342	-0.00141526715147706
5	D	26	50	20120618	3	918	15.56	-0.00542329687966647	-0.00168082110315167
5	D	26	50	20120618	3	920	15.6	-0.00559500361934199	-0.00180246468271919
5	D	26	50	20120618	3	922	15.64	-0.00553079125254244	-0.00072522285692055
5	D	26	50	20120618	3	924	15.68	-0.00550486871794414	-0.00101820548063738
5	D	26	50	20120618	3	926	15.72	-0.00520658279336841	-0.00153826837606446
5	D	26	50	20120618	3	928	15.76	-0.00494810698057348	-0.00174153329138435
5	D	26	50	20120618	3	930	15.8	-0.00499920251658202	-0.00241714553653686
5	D	26	50	20120618	3	932	15.84	-0.00481726394178272	-0.00162900431822632
5	D	26	50	20120618	3	934	15.88	-0.00440991386727678	-0.00211604532697199
5	D	26	50	20120618	3	936	15.92	-0.00427499789342638	-0.00158618193155766
5	D	26	50	20120618	3	938	15.96	-0.00391473405947965	-0.00225545142888292
5	D	26	50	20120618	3	940	16	-0.00372533550813883	-0.00151940276714241
5	D	26	50	20120618	3	942	16.04	-0.00356007051123991	-0.00185042773568708
5	D	26	50	20120618	3	944	16.08	-0.00322206639876493	-0.00219537563675331
5	D	26	50	20120618	3	946	16.12	-0.00329668030631573	-0.00134420291996782
5	D	26	50	20120618	3	948	16.16	-0.00291760743198944	-0.00186127475371048
5	D	26	50	20120618	3	950	16.2	-0.00303804893002894	-0.00172959025785011
5	D	26	50	20120618	3	952	16.24	-0.00247273827167373	-0.00184412034319889
5	D	26	50	20120618	3	954	16.28	-0.00258197212723143	-0.00247258270818186
5	D	26	50	20120618	3	956	16.32	-0.00261205952077092	-0.00192688719193678
5	D	26	50	20120618	3	958	16.36	-0.00232614089379814	-0.00246976842319276
5	D	26	50	20120618	3	960	16.4	-0.00231857485123944	-0.00194264860208943
5	D	26	50	20120618	3	962	16.44	-0.00259449498832624	-0.00227884252120457
5	D	26	50	20120618	3	964	16.48	-0.00252080739065879	-0.00156235243303168
5	D	26	50	20120618	3	966	16.52	-0.00266111858924964	-0.00212960056396734
5	D	26	50	20120618	3	968	16.56	-0.00245473533302472	-0.0013375207608856
5	D	26	50	20120618	3	970	16.6	-0.00252983714425455	-0.00171315709625533
5	D	26	50	20120618	3	972	16.64	-0.00223826873410009	-0.00254489851869386
5	D	26	50	20120618	3	974	16.68	-0.00237538381003997	-0.00191163489866659
5	D	26	50	20120618	3	976	16.72	-0.00258888763155144	-0.0017367956759504
5	D	26	50	20120618	3	978	16.76	-0.00238480247236537	-0.00121527614055407
5	D	26	50	20120618	3	980	16.8	-0.00275462638999375	-0.00165054986184907
5	D	26	50	20120618	3	982	16.84	-0.00273148985611333	-0.0020714763865538
5	D	26	50	20120618	3	984	16.88	-0.00258112359909401	-0.00227933042488359
5	D	26	50	20120618	3	986	16.92	-0.00282100250354373	-0.00365384701256086
5	D	26	50	20120618	3	988	16.96	-0.00294273800699281	-0.00372628303122566
5	D	26	50	20120618	3	990	17	-0.00257119581988615	-0.00374080700451116
5	D	26	50	20120618	3	992	17.04	-0.00289466181693993	-0.00568838414086546
5	D	26	50	20120618	3	994	17.08	-0.00292201977830404	-0.00479933171381186
5	D	26	50	20120618	3	996	17.12	-0.00304538162734985	-0.00478777758900726
5	D	26	50	20120618	3	998	17.16	-0.00315275579207302	-0.00500772315329536
5	D	26	50	20120618	3	1000	17.2	-0.00307950660060991	-0.00506910709297016
5	D	26	50	20120618	3	1002	17.24	-0.00306923233907927	-0.00442257814972786
5	D	26	50	20120618	3	1004	17.28	-0.00280183990977358	-0.00530635556019386
5	D	26	50	20120618	3	1006	17.32	-0.0030796197376949	-0.00449957500713126
5	D	26	50	20120618	3	1008	17.36	-0.00294097731110765	-0.00586226169835926
5	D	26	50	20120618	3	1010	17.4	-0.00277721138058485	-0.00592929542121576
5	D	26	50	20120618	3	1012	17.44	-0.00298884844019398	-0.00605551398165756
5	D	26	50	20120618	3	1014	17.48	-0.00278859579976195	-0.00622055270438646
5	D	26	50	20120618	3	1016	17.52	-0.00303741960499369	-0.00530943854575976
5	D	26	50	20120618	3	1018	17.56	-0.00285336678091864	-0.00543424996370706
5	D	26	50	20120618	3	1020	17.6	-0.00310140569762326	-0.00507134862146646
5	D	26	50	20120618	3	1022	17.64	-0.00293804281796573	-0.00474733108112336
5	D	26	50	20120618	3	1024	17.68	-0.00286137122968167	-0.00587783218968096
5	D	26	50	20120618	3	1026	17.72	-0.00299163444091186	-0.00536575960088136
5	D	26	50	20120618	3	1028	17.76	-0.00298645134820576	-0.00546140993517246
5	D	26	50	20120618	3	1030	17.8	-0.00272514710828608	-0.00552806182036706
5	D	26	50	20120618	3	1032	17.84	-0.00288855241435048	-0.00447595056957176
5	D	26	50	20120618	3	1034	17.88	-0.00287004035881902	-0.00516412103115816
5	D	26	50	20120618	3	1036	17.92	-0.00285903777730376	-0.00468317528286636
5	D	26	50	20120618	3	1038	17.96	-0.00253477982065504	-0.00430404583999756
5	D	26	50	20120618	3	1040	18	-0.0026808185841735	-0.00483644774875636
5	D	26	50	20120618	3	1042	18.04	-0.00282526635743429	-0.00410380027063326
5	D	26	50	20120618	3	1044	18.08	-0.0027107362720855	-0.00466031452063056
5	D	26	50	20120618	3	1046	18.12	-0.00274787352023342	-0.00412342248381126
5	D	26	50	20120618	3	1048	18.16	-0.00277820133007851	-0.00335125480768776
5	D	26	50	20120618	3	1050	18.2	-0.00253337974922829	-0.00367668656159316
5	D	26	50	20120618	3	1052	18.24	-0.00205292190461547	-0.00373676942479066
5	D	26	50	20120618	3	1054	18.28	-0.0020695671982446	-0.00391109953062436
5	D	26	50	20120618	3	1056	18.32	-0.00155854112748108	-0.00381344808414246
5	D	26	50	20120618	3	1058	18.36	-0.00166067563095567	-0.00357970686655346
5	D	26	50	20120618	3	1060	18.4	-0.00204776002511281	-0.00296629173387416
5	D	26	50	20120618	3	1062	18.44	-0.00175933824013463	-0.00256189029464576
5	D	26	50	20120618	3	1064	18.48	-0.0016670749473254	-0.00307670645775646
5	D	26	50	20120618	3	1066	18.52	-0.00198841962403563	-0.00289371429385316
5	D	26	50	20120618	3	1068	18.56	-0.0018993100274705	-0.00274902610428676
5	D	26	50	20120618	3	1070	18.6	-0.00164077057506526	-0.00288027219394276
5	D	26	50	20120618	3	1072	18.64	-0.00163922908228228	-0.00294915853656596
5	D	26	50	20120618	3	1074	18.68	-0.00113117993106756	-0.00350459798425586
5	D	26	50	20120618	3	1076	18.72	-0.00121236286061558	-0.00253940429900396
5	D	26	50	20120618	3	1078	18.76	-0.000853576879841531	-0.00259568999878646
5	D	26	50	20120618	3	1080	18.8	-0.000858604409055771	-0.00203647460088507
5	D	26	50	20120618	3	1082	18.84	-0.000516781919962381	-0.0020682590506994
5	D	26	50	20120618	3	1084	18.88	-7.47341157036115e-05	-0.00265250602865476
5	D	26	50	20120618	3	1086	18.92	0.000398284965571139	-0.00158763857152691
5	D	26	50	20120618	3	1088	18.96	0.00070609561848945	-0.00142945171350767
5	D	26	50	20120618	3	1090	19	0.00109870251660766	-0.00235630606908356
5	D	26	50	20120618	3	1092	19.04	0.00104961516385769	-0.0019610475205359
5	D	26	50	20120618	3	1094	19.08	0.00138487570202167	-0.00122641307235776
5	D	26	50	20120618	3	1096	19.12	0.0019382221136392	-0.00179581080790823
5	D	26	50	20120618	3	1098	19.16	0.00205834541362717	-0.00123303866289748
5	D	26	50	20120618	3	1100	19.2	0.00203704028631002	-0.00106003084674457
5	D	26	50	20120618	3	1102	19.24	0.00227693474710893	-0.00083046014495098
5	D	26	50	20120618	3	1104	19.28	0.00183813185586902	-7.72224244666e-05
5	D	26	50	20120618	3	1106	19.32	0.00202458460035942	-0.00032196339514377
5	D	26	50	20120618	3	1108	19.36	0.00203001093779824	-0.00032572944586037
5	D	26	50	20120618	3	1110	19.4	0.00204541158207113	0.00023937601010694
5	D	26	50	20120618	3	1112	19.44	0.00219921593368193	-0.000298794334351411
5	D	26	50	20120618	3	1114	19.48	0.00196288458395342	0.00066525878766236
5	D	26	50	20120618	3	1116	19.52	0.00197338229122692	0.0014093797804169
5	D	26	50	20120618	3	1118	19.56	0.00228224016928817	0.00127212399022756
5	D	26	50	20120618	3	1120	19.6	0.00250878657537862	0.00167182670489498
5	D	26	50	20120618	3	1122	19.64	0.00264515211813045	0.0019221920029097
5	D	26	50	20120618	3	1124	19.68	0.0027467916468582	0.00130774449432984
5	D	26	50	20120618	3	1126	19.72	0.00233335196875268	0.00102907936871847
5	D	26	50	20120618	3	1128	19.76	0.00257619506482914	0.00138735057575582
5	D	26	50	20120618	3	1130	19.8	0.00255963886665443	0.00057498812176253
5	D	26	50	20120618	3	1132	19.84	0.00246820571720633	0.0012806057360679
5	D	26	50	20120618	3	1134	19.88	0.00264414944071473	0.00071847140137378
5	D	26	50	20120618	3	1136	19.92	0.00266694302780628	0.00081904673439584
5	D	26	50	20120618	3	1138	19.96	0.00257081327511753	0.000633538684565119
5	D	26	50	20120618	3	1140	20	0.00294843728764917	0.00113759338957292
5	D	26	50	20120618	3	1142	20.04	0.00297627042477024	0.00041094359116793
5	D	26	50	20120618	3	1144	20.08	0.00294249051961939	0.00095317286997165
5	D	26	50	20120618	3	1146	20.12	0.0029854161438781	0.00048203186430774
5	D	26	50	20120618	3	1148	20.16	0.00323749546873042	0.00063554050386266
5	D	26	50	20120618	3	1150	20.2	0.00350986592977567	0.00087029288414878
5	D	26	50	20120618	3	1152	20.24	0.00334443829831707	0.00119078903272158
5	D	26	50	20120618	3	1154	20.28	0.00316242901283966	0.00156117156470709
5	D	26	50	20120618	3	1156	20.32	0.00367334194651818	0.00184340616534989
5	D	26	50	20120618	3	1158	20.36	0.00336024213487659	0.00158150088466621
5	D	26	50	20120618	3	1160	20.4	0.00348364641032927	0.00106822621433852
5	D	26	50	20120618	3	1162	20.44	0.00363357426114425	0.00150028967084693
5	D	26	50	20120618	3	1164	20.48	0.00346220693272369	0.00197903631704928
5	D	26	50	20120618	3	1166	20.52	0.00390132024384054	0.00146426258034548
5	D	26	50	20120618	3	1168	20.56	0.00362948011288118	0.00176503752079099
5	D	26	50	20120618	3	1170	20.6	0.00385106616490161	0.00294356532192679
5	D	26	50	20120618	3	1172	20.64	0.0039532006683762	0.00216399423780425
5	D	26	50	20120618	3	1174	20.68	0.00391882820774272	0.00270393390485049
5	D	26	50	20120618	3	1176	20.72	0.0037759714247396	0.00303978841271066
5	D	26	50	20120618	3	1178	20.76	0.0041061195808756	0.00227377963665127
5	D	26	50	20120618	3	1180	20.8	0.00415918087373584	0.00245214025113777
5	D	26	50	20120618	3	1182	20.84	0.00409862424899502	0.00275121813530843
5	D	26	50	20120618	3	1184	20.88	0.00398737513911094	0.00256628849882471
5	D	26	50	20120618	3	1186	20.92	0.00425146537974849	0.002304008451547
5	D	26	50	20120618	3	1188	20.96	0.00385963629908959	0.00287153942519513
5	D	26	50	20120618	3	1190	21	0.00383385518584753	0.00210715699473247
5	D	26	50	20120618	3	1192	21.04	0.00386979742353524	0.00199743523549576
5	D	26	50	20120618	3	1194	21.08	0.0033775874642191	0.00175016706518263
5	D	26	50	20120618	3	1196	21.12	0.00323054460907136	0.00237228668233837
5	D	26	50	20120618	3	1198	21.16	0.00321604892005703	0.00222308715150801
5	D	26	50	20120618	3	1200	21.2	0.00280109744765333	0.00199003182749673
5	D	26	50	20120618	3	1202	21.24	0.00276679569769797	0.00294693822127305
5	D	26	50	20120618	3	1204	21.28	0.00260928059112086	0.00246623288928682
5	D	26	50	20120618	3	1206	21.32	0.0024252843355883	0.00190469818114314
5	D	26	50	20120618	3	1208	21.36	0.00235856881078335	0.00220251034417548
5	D	26	50	20120618	3	1210	21.4	0.00234469537573647	0.00242751172194904
5	D	26	50	20120618	3	1212	21.44	0.00171575217814229	0.00313351541655694
5	D	26	50	20120618	3	1214	21.48	0.00158623850010016	0.00338230386644961
5	D	26	50	20120618	3	1216	21.52	0.0015105215059707	0.00319796112859428
5	D	26	50	20120618	3	1218	21.56	0.00120957685989771	0.0034592936527852
5	D	26	50	20120618	3	1220	21.6	0.00120648680326392	0.00351058010762466
5	D	26	50	20120618	3	1222	21.64	0.00102292188286789	0.00365911495808071
5	D	26	50	20120618	3	1224	21.68	0.000944913862767398	0.00405846058382362
5	D	26	50	20120618	3	1226	21.72	0.000483526688043169	0.00438036387489099
5	D	26	50	20120618	3	1228	21.76	0.000418939554649589	0.00370420008644916
5	D	26	50	20120618	3	1230	21.8	0.00051741831606544	0.00435024819708025
5	D	26	50	20120618	3	1232	21.84	4.09414826306985e-05	0.00495889743005439
5	D	26	50	20120618	3	1234	21.88	-0.000460665925807412	0.00484164498359803
5	D	26	50	20120618	3	1236	21.92	-0.00065778396187844	0.00421754758877532
5	D	26	50	20120618	3	1238	21.96	-0.00097021272918469	0.00458129675204652
5	D	26	50	20120618	3	1240	22	-0.00125239924656636	0.00451805877839144
5	D	26	50	20120618	3	1242	22.04	-0.00102961111301792	0.00524228461475052
5	D	26	50	20120618	3	1244	22.08	-0.00187831602713707	0.00600412853186872
5	D	26	50	20120618	3	1246	22.12	-0.00167447128425661	0.00594886106585118
5	D	26	50	20120618	3	1248	22.16	-0.00186191185692033	0.0056234215337711
5	D	26	50	20120618	3	1250	22.2	-0.00233134166417376	0.00564270150726693
5	D	26	50	20120618	3	1252	22.24	-0.00275841577523413	0.00583407712916794
5	D	26	50	20120618	3	1254	22.28	-0.00277952220554577	0.00598843217553994
5	D	26	50	20120618	3	1256	22.32	-0.00280061944346925	0.00614272570362197
5	D	26	50	20120618	3	1258	22.36	-0.00284438581769079	0.00634210506717923
5	D	26	50	20120618	3	1260	22.4	-0.00251538600296744	0.00558415447999825
5	D	26	50	20120618	3	1262	22.44	-0.00269938225849999	0.00621702212022802
5	D	26	50	20120618	3	1264	22.48	-0.00282211478251054	0.00594327987202727
5	D	26	50	20120618	3	1266	22.52	-0.00254437243124862	0.00539424469045463
5	D	26	50	20120618	3	1268	22.56	-0.00263265329866619	0.00575496248695489
5	D	26	50	20120618	3	1270	22.6	-0.00285879241125068	0.00609614928705199
5	D	26	50	20120618	3	1272	22.64	-0.00251402835794756	0.00558367364738704
5	D	26	50	20120618	3	1274	22.68	-0.00252668556933080	0.00599160354945356
5	D	26	50	20120618	3	1276	22.72	-0.00256449174049372	0.00528749065837856
5	D	26	50	20120618	3	1278	22.76	-0.00280690208722009	0.00585651362733499
5	D	26	50	20120618	3	1280	22.8	-0.00278972646350507	0.00638673764720773
5	D	26	50	20120618	3	1282	22.84	-0.00282464410346684	0.0058035294091139
5	D	26	50	20120618	3	1284	22.88	-0.00322819913587816	0.00483071099144054
5	D	26	50	20120618	3	1286	22.92	-0.00317055437686227	0.00505289949843854
5	D	26	50	20120618	3	1288	22.96	-0.00339590789381286	0.00526156812378026
5	D	26	50	20120618	3	1290	23	-0.00351588623691069	0.00493379938196295
5	D	26	50	20120618	3	1292	23.04	-0.00384840673629757	0.00575662065235677
5	D	26	50	20120618	3	1294	23.08	-0.00427499011525179	0.00537185556844192
5	D	26	50	20120618	3	1296	23.12	-0.00441760718905609	0.00533357917126951
5	D	26	50	20120618	3	1298	23.16	-0.00449654859010775	0.00472550976585595
5	D	26	50	20120618	3	1300	23.2	-0.00461008165489506	0.00525827229907315
5	D	26	50	20120618	3	1302	23.24	-0.00464593903976903	0.00464571276559905
5	D	26	50	20120618	3	1304	23.28	-0.00456478439449225	0.00506557155906419
5	D	26	50	20120618	3	1306	23.32	-0.00473367684917866	0.00565413188838481
5	D	26	50	20120618	3	1308	23.36	-0.00523174165264303	0.00543117404920888
5	D	26	50	20120618	3	1310	23.4	-0.00534511915393848	0.0048264280456669
5	D	26	50	20120618	3	1312	23.44	-0.00540912645977148	0.0040385413857976
5	D	26	50	20120618	3	1314	23.48	-0.0055327357961907	0.00486149347094594
5	D	26	50	20120618	3	1316	23.52	-0.00549846233050659	0.00456161655611254
5	D	26	50	20120618	3	1318	23.56	-0.00558165344331319	0.00499353859126472
5	D	26	50	20120618	3	1320	23.6	-0.00563998268169327	0.0048437097353991
5	D	26	50	20120618	3	1322	23.64	-0.00569833313327678	0.0046938313820588
5	D	26	50	20120618	3	1324	23.68	-0.00593180565028896	0.00462237117075208
5	D	26	50	20120618	3	1326	23.72	-0.00597129756401823	0.00431429181725692
5	D	26	50	20120618	3	1328	23.76	-0.00619638379460553	0.00382498806681145
5	D	26	50	20120618	3	1330	23.8	-0.00622769448287647	0.00436479338356926
5	D	26	50	20120618	3	1332	23.84	-0.00656123675156216	0.00363505918538474
5	D	26	50	20120618	3	1334	23.88	-0.00660021247734116	0.00325143961445542
5	D	26	50	20120618	3	1336	23.92	-0.007228229365052	0.0039889590583008
5	D	26	50	20120618	3	1338	23.96	-0.0068823480830346	0.00340045529752267
5	D	26	50	20120618	3	1340	24	-0.0069630996774461	0.00336413829324093
5	D	26	50	20120618	3	1342	24.04	-0.00708483518089518	0.00377665024724954
5	D	26	50	20120618	3	1344	24.08	-0.0069512414967256	0.00425702323904862
5	D	26	50	20120618	3	1346	24.12	-0.00719738536725664	0.00393892418246404
5	D	26	50	20120618	3	1348	24.16	-0.00706341691649304	0.00384738213857163
5	D	26	50	20120618	3	1350	24.2	-0.00723904809880415	0.00411077941456362
5	D	26	50	20120618	3	1352	24.24	-0.00700087332169709	0.00439698088424887
5	D	26	50	20120618	3	1354	24.28	-0.00705984178460736	0.00480620762015209
5	D	26	50	20120618	3	1356	24.32	-0.00694619982537574	0.00499059702705498
5	D	26	50	20120618	3	1358	24.36	-0.0069019561540769	0.00460121453585898
5	D	26	50	20120618	3	1360	24.4	-0.00726421049361267	0.00489816049308437
5	D	26	50	20120618	3	1362	24.44	-0.00746891019930226	0.0053988268131074
5	D	26	50	20120618	3	1364	24.48	-0.00743855898422272	0.00597271248468738
5	D	26	50	20120618	3	1366	24.52	-0.00727160895186423	0.00498106381343102
5	D	26	50	20120618	3	1368	24.56	-0.00762003157565321	0.00506969540581207
5	D	26	50	20120618	3	1370	24.6	-0.00789286731296048	0.00582424056673486
5	D	26	50	20120618	3	1372	24.64	-0.00796925040167781	0.00541455845406456
5	D	26	50	20120618	3	1374	24.68	-0.0081070796554667	0.00589493851693145
5	D	26	50	20120618	3	1376	24.72	-0.00772311006668068	0.0058069496846145
5	D	26	50	20120618	3	1378	24.76	-0.00783209572775818	0.00537642701378229
5	D	26	50	20120618	3	1380	24.8	-0.00758679331429676	0.0051987805771448
5	D	26	50	20120618	3	1382	24.84	-0.00785915529006063	0.00553138805066576
5	D	26	50	20120618	3	1384	24.88	-0.00765331579895044	0.00583161074071517
5	D	26	50	20120618	3	1386	24.92	-0.00729608969573569	0.00512244345036824
5	D	26	50	20120618	3	1388	24.96	-0.007763050993216	0.00548219321768505
5	D	26	50	20120618	3	1390	25	-0.00751339492330281	0.00576597850349899
5	D	26	50	20120618	3	1392	25.04	-0.0075922166818871	0.00541823102526469
5	D	26	50	20120618	3	1394	25.08	-0.00726121448218079	0.00507468475126012
5	D	26	50	20120618	3	1396	25.12	-0.00701610723019097	0.00556856065415274
5	D	26	50	20120618	3	1398	25.16	-0.00701332052236631	0.00509617019080647
5	D	26	50	20120618	3	1400	25.2	-0.00687835151550733	0.00580533111719237
5	D	26	50	20120618	3	1402	25.24	-0.00709450182556874	0.00572825838723134
5	D	26	50	20120618	3	1404	25.28	-0.0067365023596674	0.00536052913202088
5	D	26	50	20120618	3	1406	25.32	-0.00678378588301857	0.00502946810103037
5	D	26	50	20120618	3	1408	25.36	-0.00701526966220865	0.00581153350432355
5	D	26	50	20120618	3	1410	25.4	-0.00706263839192695	0.00548085466454827
5	D	26	50	20120618	3	1412	25.44	-0.00685513719988098	0.00550350258764289
5	D	26	50	20120618	3	1414	25.48	-0.0069070332514765	0.00593404017842818
5	D	26	50	20120618	3	1416	25.52	-0.00686788774935933	0.00465768408340454
5	D	26	50	20120618	3	1418	25.56	-0.00690178574134263	0.00495851488528576
5	D	26	50	20120618	3	1420	25.6	-0.00715469874508997	0.0049156026960559
5	D	26	50	20120618	3	1422	25.64	-0.00699372517924607	0.00464811056469406
5	D	26	50	20120618	3	1424	25.68	-0.00674894531769594	0.00533867741116187
5	D	26	50	20120618	3	1426	25.72	-0.0067307104480227	0.00499037923816637
5	D	26	50	20120618	3	1428	25.76	-0.00671491438963778	0.00534428688925702
5	D	26	50	20120618	3	1430	25.8	-0.00669913318049526	0.00569788412047073
5	D	26	50	20120618	3	1432	25.84	-0.0069980463087859	0.00488381117517375
5	D	26	50	20120618	3	1434	25.88	-0.00674804729208384	0.00455267872639834
5	D	26	50	20120618	3	1436	25.92	-0.00690778978502169	0.00452795120226024
5	D	26	50	20120618	3	1438	25.96	-0.00701281847655167	0.00515062448402565
5	D	26	50	20120618	3	1440	26	-0.00726054980180647	0.00440222620235171
5	D	26	50	20120618	3	1442	26.04	-0.00710868235709069	0.00491641091910679
5	D	26	50	20120618	3	1444	26.08	-0.00726821908195522	0.00470638535585198
5	D	26	50	20120618	3	1446	26.12	-0.00708489882050548	0.00432865315598282
5	D	26	50	20120618	3	1448	26.16	-0.00705769712974002	0.00468210118766569
5	D	26	50	20120618	3	1450	26.2	-0.00733296602148135	0.00435137956793015
5	D	26	50	20120618	3	1452	26.24	-0.00706598088568162	0.00494265235886341
5	D	26	50	20120618	3	1454	26.28	-0.00721145042824122	0.00506135083868729
5	D	26	50	20120618	3	1456	26.32	-0.0071998072079822	0.00460879825608721
5	D	26	50	20120618	3	1458	26.36	-0.00694079045849967	0.00442926030881004
5	D	26	50	20120618	3	1460	26.4	-0.00692898248236063	0.00484648230108813
5	D	26	50	20120618	3	1462	26.44	-0.00677732858389277	0.00443780922979458
5	D	26	50	20120618	3	1464	26.48	-0.00710580372538448	0.00547825604712741
5	D	26	50	20120618	3	1466	26.52	-0.00705902578338187	0.00439007952206449
5	D	26	50	20120618	3	1468	26.56	-0.00711717895217343	0.00462919545829732
5	D	26	50	20120618	3	1470	26.6	-0.00715862743036624	0.00450735883857853
5	D	26	50	20120618	3	1472	26.64	-0.00720267311176635	0.00437789465801108
5	D	26	50	20120618	3	1474	26.68	-0.00687961157979141	0.00448184076905907
5	D	26	50	20120618	3	1476	26.72	-0.00715482743852415	0.00475815971437046
5	D	26	50	20120618	3	1478	26.76	-0.00714652954044692	0.00481666926497974
5	D	26	50	20120618	3	1480	26.8	-0.00728371886259883	0.00489164733252286
5	D	26	50	20120618	3	1482	26.84	-0.0071908997838596	0.00524299030731814
5	D	26	50	20120618	3	1484	26.88	-0.00730704348688305	0.00419290279613062
5	D	26	50	20120618	3	1486	26.92	-0.00717791871757057	0.00433288872560212
5	D	26	50	20120618	3	1488	26.96	-0.00718531717582213	0.00480966466520531
5	D	26	50	20120618	3	1490	27	-0.00697720080087652	0.005176327108415
5	D	26	50	20120618	3	1492	27.04	-0.00672417536715098	0.00450122963699921
5	D	26	50	20120618	3	1494	27.08	-0.00690437375216178	0.00510564966431506
5	D	26	50	20120618	3	1496	27.12	-0.00704231260750174	0.00546388056626588
5	D	26	50	20120618	3	1498	27.16	-0.00698835470324296	0.00521306413412477
5	D	26	50	20120618	3	1500	27.2	-0.00682759963339445	0.00537482046717544
5	D	26	50	20120618	3	1502	27.24	-0.0066296740813793	0.0051664721612056
5	D	26	50	20120618	3	1504	27.28	-0.00700411964892951	0.00538842308032512
5	D	26	50	20120618	3	1506	27.32	-0.00690807828458841	0.00526125487547619
5	D	26	50	20120618	3	1508	27.36	-0.00673436901850856	0.00542182326913447
5	D	26	50	20120618	3	1510	27.4	-0.0068589513338587	0.00566985228634415
5	D	26	50	20120618	3	1512	27.44	-0.00652400050846488	0.00481032722425928
5	D	26	50	20120618	3	1514	27.48	-0.00672346543194267	0.00484541810538244
5	D	26	50	20120618	3	1516	27.52	-0.00687302558723143	0.0049399087845524
5	D	26	50	20120618	3	1518	27.56	-0.00697045429507722	0.00478583375246576
5	D	26	50	20120618	3	1520	27.6	-0.00666211260496624	0.00459460308745489
5	D	26	50	20120618	3	1522	27.64	-0.00675172848998669	0.00486957994409559
5	D	26	50	20120618	3	1524	27.68	-0.00676305421930096	0.0053291972305465
5	D	26	50	20120618	3	1526	27.72	-0.0068321979487925	0.00519663167963677
5	D	26	50	20120618	3	1528	27.76	-0.00676217033582447	0.00569153995842992
5	D	26	50	20120618	3	1530	27.8	-0.00678742889715524	0.00512565725068873
5	D	26	50	20120618	3	1532	27.84	-0.00670059335599841	0.00467842352529674
5	D	26	50	20120618	3	1534	27.88	-0.00632048103470377	0.00447272616264958
5	D	26	50	20120618	3	1536	27.92	-0.00637052368871512	0.0056402520893769
5	D	26	50	20120618	3	1538	27.96	-0.00615351191046219	0.00511198604818127
5	D	26	50	20120618	3	1540	28	-0.0060360614741071	0.00510126630937849
5	D	26	50	20120618	3	1542	28.04	-0.00632142148672274	0.00507121427117806
5	D	26	50	20120618	3	1544	28.08	-0.00627308578848118	0.00570607100278331
5	D	26	50	20120618	3	1546	28.12	-0.00604743457957571	0.00548583623182173
5	D	26	50	20120618	3	1548	28.16	-0.00616729837137498	0.00536360080387835
5	D	26	50	20120618	3	1550	28.2	-0.0062594414560314	0.00566018260111142
5	D	26	50	20120618	3	1552	28.24	-0.00600653623045866	0.00575542847032369
5	D	26	50	20120618	3	1554	28.28	-0.0061494637241399	0.00576085197933539
5	D	26	50	20120618	3	1556	28.32	-0.00579364405631292	0.00566497890640821
5	D	26	50	20120618	3	1558	28.36	-0.00566758813043079	0.00465444553434671
5	D	26	50	20120618	3	1560	28.4	-0.0057470881458396	0.00556588496209273
5	D	26	50	20120618	3	1562	28.44	-0.00577115098960337	0.00540622732196862
5	D	26	50	20120618	3	1564	28.48	-0.00587993229682111	0.00463036147737949
5	D	26	50	20120618	3	1566	28.52	-0.0060439881411242	0.00492615131501764
5	D	26	50	20120618	3	1568	28.56	-0.00601111474686684	0.00445127961397619
5	D	26	50	20120618	3	1570	28.6	-0.0056818363320717	0.00487061514842325
5	D	26	50	20120618	3	1572	28.64	-0.00614799647756893	0.00512566149332942
5	D	26	50	20120618	3	1574	28.68	-0.00619501200745003	0.00482947567589381
5	D	26	50	20120618	3	1576	28.72	-0.00627965976022587	0.00430171238761961
5	D	26	50	20120618	3	1578	28.76	-0.00640140233474275	0.00412426394088084
5	D	26	50	20120618	3	1580	28.8	-0.00613734037837645	0.00417866873662534
5	D	26	50	20120618	3	1582	28.84	-0.00622894606187917	0.00429899709757985
5	D	26	50	20120618	3	1584	28.88	-0.00622250431910256	0.00414758432252438
5	D	26	50	20120618	3	1586	28.92	-0.00611499580409096	0.0039868730932963
5	D	26	50	20120618	3	1588	28.96	-0.00635375040875859	0.00436843498349237
5	D	26	50	20120618	3	1590	29	-0.00603350881862702	0.00458451974475517
5	D	26	50	20120618	3	1592	29.04	-0.00605552105272536	0.00498754939682806
5	D	26	50	20120618	3	1594	29.08	-0.00628067092292296	0.0047345960879942
5	D	26	50	20120618	3	1596	29.12	-0.00606199815084103	0.00530875972324987
5	D	26	50	20120618	3	1598	29.16	-0.0057691993748873	0.00463177569094187
5	D	26	50	20120618	3	1600	29.2	-0.00593220870115423	0.00526595854978464
5	D	26	50	20120618	3	1602	29.24	-0.00557572081741904	0.00456269135841994
5	D	26	50	20120618	3	1604	29.28	-0.0054857131952418	0.00520639187453749
5	D	26	50	20120618	3	1606	29.32	-0.00536798698724205	0.00555083065872127
5	D	26	50	20120618	3	1608	29.36	-0.00539728242118661	0.0049213005624987
5	D	26	50	20120618	3	1610	29.4	-0.00533791373583819	0.00511073446917857
5	D	26	50	20120618	3	1612	29.44	-0.00527746317711455	0.00553878155916985
5	D	26	50	20120618	3	1614	29.48	-0.00550983260754807	0.00565985238224461
5	D	26	50	20120618	3	1616	29.52	-0.00532726470771352	0.00516969303259391
5	D	26	50	20120618	3	1618	29.56	-0.00488822210727479	0.00402487301171726
5	D	26	50	20120618	3	1620	29.6	-0.00493419819018754	0.00424594287578743
5	D	26	50	20120618	3	1622	29.64	-0.00455430507199507	0.00428516608893984
5	D	26	50	20120618	3	1624	29.68	-0.00407819593408654	0.00339217507711498
5	D	26	50	20120618	3	1626	29.72	-0.00399627054241827	0.00275425162339972
5	D	26	50	20120618	3	1628	29.76	-0.00387044089070612	0.00300672409962238
5	D	26	50	20120618	3	1630	29.8	-0.0038604141165489	0.00320904149185547
5	D	26	50	20120618	3	1632	29.84	-0.00385039441345948	0.00341126696020701
5	D	26	50	20120618	3	1634	29.88	-0.0042173828328953	0.00346649199981768
5	D	26	50	20120618	3	1636	29.92	-0.00428451555070115	0.00328695758807442
5	D	26	50	20120618	3	1638	29.96	-0.00414678529186164	0.00294971007985531
5	D	26	50	20120618	3	1640	30	-0.00438043458556911	0.00302459975905077
5	D	26	50	20120618	3	1642	30.04	-0.00402075765025076	0.00308893233400313
5	D	26	50	20120618	3	1644	30.08	-0.00395057023115018	0.00266826036773962
5	D	26	50	20120618	3	1646	30.12	-0.00361859773951872	0.00205300675742921
5	D	26	50	20120618	3	1648	30.16	-0.00330510194807967	0.00105685593729704
5	D	26	50	20120618	3	1650	30.2	-0.00321862278874055	0.00161742190915048
5	D	26	50	20120618	3	1652	30.24	-0.00302290270277593	0.00139116895237422
5	D	26	50	20120618	3	1654	30.28	-0.0029935648424245	0.00098378352252922
5	D	26	50	20120618	3	1656	30.32	-0.00318810406006454	0.00126689493558069
5	D	26	50	20120618	3	1658	30.36	-0.00307359518791919	0.00124001073575998
5	D	26	50	20120618	3	1660	30.4	-0.00320419073933653	0.000317681863583680
5	D	26	50	20120618	3	1662	30.44	-0.00324214116028282	0.00057499095018965
5	D	26	50	20120618	3	1664	30.48	-0.00345715111923821	0.000127328718088259
5	D	26	50	20120618	3	1666	30.52	-0.00349188420433009	-0.00022195374754665
5	D	26	50	20120618	3	1668	30.56	-0.0039480175756701	0.00069901747960977
5	D	26	50	20120618	3	1670	30.6	-0.00414239415875047	0.000580131616488879
5	D	26	50	20120618	3	1672	30.64	-0.00410523569739911	0.00075110296511197
5	D	26	50	20120618	3	1674	30.68	-0.00421792730511681	0.00076294700369685
5	D	26	50	20120618	3	1676	30.72	-0.00427744448288929	0.000425140881120599
5	D	26	50	20120618	3	1678	30.76	-0.00404612157049192	0.00029214823771503
5	D	26	50	20120618	3	1680	30.8	-0.0046927000112089	0.000419597163956099
5	D	26	50	20120618	3	1682	30.84	-0.00450487830799013	0.00179566938655199
5	D	26	50	20120618	3	1684	30.88	-0.00455844871773282	0.00135649950689265
5	D	26	50	20120618	3	1686	30.92	-0.00466127618585297	0.00219672621070537
5	D	26	50	20120618	3	1688	30.96	-0.00495015051917111	0.00214784391892195
5	D	26	50	20120618	3	1690	31	-0.00503942275029591	0.00191729175291608
5	D	26	50	20120618	3	1692	31.04	-0.0050382277398357	0.00169085494837671
5	D	26	50	20120618	3	1694	31.08	-0.00524077847730659	0.00151441059326723
5	D	26	50	20120618	3	1696	31.12	-0.00546096445790027	0.00102481692904147
5	D	26	50	20120618	3	1698	31.16	-0.00574377181503583	0.00190620431858707
5	D	26	50	20120618	3	1700	31.2	-0.00587797361103723	0.00168402429687045
5	D	26	50	20120618	3	1702	31.24	-0.00625052696084098	0.00186201014476291
5	D	26	50	20120618	3	1704	31.28	-0.00655977304052511	0.00218890560970545
5	D	26	50	20120618	3	1706	31.32	-0.00653254235838161	0.00155299741031658
5	D	26	50	20120618	3	1708	31.36	-0.00654863610872142	0.00181581485874799
5	D	26	50	20120618	3	1710	31.4	-0.00643874464385722	0.00145777134009419
5	D	26	50	20120618	3	1712	31.44	-0.00621154416399417	0.0019386393066401
5	D	26	50	20120618	3	1714	31.48	-0.00621355234725274	0.00153420251207264
5	D	26	50	20120618	3	1716	31.52	-0.00586536589712867	0.00107156375834572
5	D	26	50	20120618	3	1718	31.56	-0.00604443361839635	0.00192830847656696
5	D	26	50	20120618	3	1720	31.6	-0.00593106318816871	0.00150675262682698
5	D	26	50	20120618	3	1722	31.64	-0.0057939339700932	0.00124077441108366
5	D	26	50	20120618	3	1724	31.68	-0.00592285367843914	0.00204864390858929
5	D	26	50	20120618	3	1726	31.72	-0.00571850688974404	0.00196658416663259
5	D	26	50	20120618	3	1728	31.76	-0.00614565595412321	0.00245201297191715
5	D	26	50	20120618	3	1730	31.8	-0.00591151168566890	0.00302913231351818
5	D	26	50	20120618	3	1732	31.84	-0.0061759837639683	0.00347902193198031
5	D	26	50	20120618	3	1734	31.88	-0.00581668866631179	0.00289652150777445
5	D	26	50	20120618	3	1736	31.92	-0.00636087804511295	0.00376098783204626
5	D	26	50	20120618	3	1738	31.96	-0.00624013956222535	0.00373804221699675
5	D	26	50	20120618	3	1740	32	-0.00611938693720213	0.00371509660194725
5	D	26	50	20120618	3	1742	32.04	-0.00659464754697323	0.00429964763581854
5	D	26	50	20120618	3	1744	32.08	-0.00627951833886963	0.00514404626964027
5	D	26	50	20120618	3	1746	32.12	-0.00648301659942731	0.00434896833380631
5	D	26	50	20120618	3	1748	32.16	-0.0064565043377735	0.00515281156529986
5	D	26	50	20120618	3	1750	32.2	-0.0061316481687879	0.00488968581831185
5	D	26	50	20120618	3	1752	32.24	-0.00622609642155099	0.005005630117223
5	D	26	50	20120618	3	1754	32.28	-0.00629125489722376	0.00529331509693519
5	D	26	50	20120618	3	1756	32.32	-0.00629281618899662	0.00532389605100795
5	D	26	50	20120618	3	1758	32.36	-0.00610081831312817	0.00473532440797882
5	D	26	50	20120618	3	1760	32.4	-0.00617201053096481	0.00548985047701852
5	D	26	50	20120618	3	1762	32.44	-0.00599454016391583	0.00524565751409678
5	D	26	50	20120618	3	1764	32.48	-0.00581695736688864	0.00500130969478996
5	D	26	50	20120618	3	1766	32.52	-0.00589027726902987	0.00476364403456534
5	D	26	50	20120618	3	1768	32.56	-0.0059286731672483	0.00474995444728157
5	D	26	50	20120618	3	1770	32.6	-0.00592695489777002	0.00471644465692114
5	D	26	50	20120618	3	1772	32.64	-0.00609405130123221	0.00578136868259152
5	D	26	50	20120618	3	1774	32.68	-0.00608912135275378	0.0062805493005566
5	D	26	50	20120618	3	1776	32.72	-0.00588512246059502	0.00551940683336534
5	D	26	50	20120618	3	1778	32.76	-0.0059461429473843	0.00572462053497417
5	D	26	50	20120618	3	1780	32.8	-0.00593013687828536	0.00593603414884045
5	D	26	50	20120618	3	1782	32.84	-0.00591177331517794	0.00557956040724088
5	D	26	50	20120618	3	1784	32.88	-0.00590969442124125	0.00553929774712012
5	D	26	50	20120618	3	1786	32.92	-0.00587351247435472	0.00609254587089506
5	D	26	50	20120618	3	1788	32.96	-0.00573257831468965	0.00510578472171027
5	D	26	50	20120618	3	1790	33	-0.00569821292512398	0.00565001652691831
5	D	26	50	20120618	3	1792	33.04	-0.00566389349749909	0.00619351647660782
5	D	26	50	20120618	3	1794	33.08	-0.00591211979750072	0.00547343075045259
5	D	26	50	20120618	3	1796	33.12	-0.00564259190571585	0.00547035483595443
5	D	26	50	20120618	3	1798	33.16	-0.00592647406515881	0.00549622787307804
5	D	26	50	20120618	3	1800	33.2	-0.00565695324444175	0.00549314488751207
5	D	26	50	20120618	3	1802	33.24	-0.0059408283328169	0.0055190249957035
5	D	26	50	20120618	3	1804	33.28	-0.00579264703575144	0.00555556827415522
5	D	26	50	20120618	3	1806	33.32	-0.00587769076832475	0.00555571676657927
5	D	26	50	20120618	3	1808	33.36	-0.005918837311922	0.00501139303748968
5	D	26	50	20120618	3	1810	33.4	-0.00612811829173622	0.00555572949450133
5	D	26	50	20120618	3	1812	33.44	-0.00599454016391583	0.00549252263354463
5	D	26	50	20120618	3	1814	33.48	-0.00591827162649705	0.00542978811991776
5	D	26	50	20120618	3	1816	33.52	-0.006079739459981	0.0051210016596414
5	D	26	50	20120618	3	1818	33.56	-0.00570163532194493	0.00499032832647813
5	D	26	50	20120618	3	1820	33.6	-0.00603954751053835	0.00589621696599184
5	D	26	50	20120618	3	1822	33.64	-0.00591680650124643	0.00569498710398821
5	D	26	50	20120618	3	1824	33.68	-0.00578031509348755	0.00567494204095513
5	D	26	50	20120618	3	1826	33.72	-0.00585100455840277	0.0055422675956011
5	D	26	50	20120618	3	1828	33.76	-0.00582064139321862	0.00541418227325697
5	D	26	50	20120618	3	1830	33.8	-0.00588793674558414	0.00523554588712581
5	D	26	50	20120618	3	1832	33.84	-0.00612488822795976	0.00505988642054345
5	D	26	50	20120618	3	1834	33.88	-0.00593732108318221	0.00493242335216676
5	D	26	50	20120618	3	1836	33.92	-0.00562231915429923	0.00462702393337229
5	D	26	50	20120618	3	1838	33.96	-0.0059146088133705	0.00552264538242317
5	D	26	50	20120618	3	1840	34	-0.00578556182580396	0.0053688496575151
5	D	26	50	20120618	3	1842	34.04	-0.00612513571533317	0.00508830504207934
5	D	26	50	20120618	3	1844	34.08	-0.00600593165416074	0.00471151612265627
5	D	26	50	20120618	3	1846	34.12	-0.00590895903018882	0.00527584390258563
5	D	26	50	20120618	3	1848	34.16	-0.00606016674427775	0.00463783559605663
5	D	26	50	20120618	3	1850	34.2	-0.00608118195781462	0.00504768882856798
5	D	26	50	20120618	3	1852	34.24	-0.00604722669018204	0.00438542675944428
5	D	26	50	20120618	3	1854	34.28	-0.00606784592392144	0.00478764323871882
5	D	26	50	20120618	3	1856	34.32	-0.00610377401947353	0.00441113009094042
5	D	26	50	20120618	3	1858	34.36	-0.00590503458755324	0.00447600006704647
5	D	26	50	20120618	3	1860	34.4	-0.0060836144051419	0.0040174483905148
5	D	26	50	20120618	3	1862	34.44	-0.00587040756847853	0.00468102567825151
5	D	26	50	20120618	3	1864	34.48	-0.00613481600716762	0.00505444169832831
5	D	26	50	20120618	3	1866	34.52	-0.00607995866308316	0.0047531293567291
5	D	26	50	20120618	3	1868	34.56	-0.00605812320568012	0.00501372648986759
5	D	26	50	20120618	3	1870	34.6	-0.00615904855655888	0.00416311238743923
5	D	26	50	20120618	3	1872	34.64	-0.00593390575742908	0.00401121170870474
5	D	26	50	20120618	3	1874	34.68	-0.00616990264565009	0.00496947574750094
5	D	26	50	20120618	3	1876	34.72	-0.00588114144941694	0.00468399552673249
5	D	26	50	20120618	3	1878	34.76	-0.00590279305905687	0.004958310531426
5	D	26	50	20120618	3	1880	34.8	-0.00608073648054247	0.00422726818569629
5	D	26	50	20120618	3	1882	34.84	-0.00595523916901748	0.00402053844714859
5	D	26	50	20120618	3	1884	34.88	-0.00585666848372008	0.00493723167827883
5	D	26	50	20120618	3	1886	34.92	-0.00609016221393568	0.00439348777674981
5	D	26	50	20120618	3	1888	34.96	-0.00588725085200639	0.00480403397390672
5	D	26	50	20120618	3	1890	35	-0.00572955189766617	0.00481926505397348
5	D	26	50	20120618	3	1892	35.04	-0.00592150310448707	0.0043372869297811
5	D	26	50	20120618	3	1894	35.08	-0.00604022633304829	0.00468181763784644
5	D	26	50	20120618	3	1896	35.12	-0.00571491478729561	0.00482521889307107
5	D	26	50	20120618	3	1898	35.16	-0.00575963929120566	0.00441264329945215
5	D	26	50	20120618	3	1900	35.2	-0.00597503108782289	0.00421645652301195
5	D	26	50	20120618	3	1902	35.24	-0.00609290578824669	0.00493894994775711
5	D	26	50	20120618	3	1904	35.28	-0.00587755641803633	0.00460193578477579
5	D	26	50	20120618	3	1906	35.32	-0.00582021712914991	0.0049081908027755
5	D	26	50	20120618	3	1908	35.36	-0.00565502284292911	0.00425253311098808
5	D	26	50	20120618	3	1910	35.4	-0.00589780795624951	0.00449179683253818
5	D	26	50	20120618	3	1912	35.44	-0.00574705279050054	0.00418127796064792
5	D	26	50	20120618	3	1914	35.48	-0.00576765788210431	0.00525039512953073
5	D	26	50	20120618	3	1916	35.52	-0.00578445166815749	0.00435803344274112
5	D	26	50	20120618	3	1918	35.56	-0.00597495330607696	0.00484249351173546
5	D	26	50	20120618	3	1920	35.6	-0.00580097675363382	0.00451572532601353
5	D	26	50	20120618	3	1922	35.64	-0.00617529645617698	0.00538793305532576
5	D	26	50	20120618	3	1924	35.68	-0.00606148903395857	0.00464437633378261
5	D	26	50	20120618	3	1926	35.72	-0.00582178690620414	0.00410172137669662
5	D	26	50	20120618	3	1928	35.76	-0.00612924400573187	0.00498175112122234
5	D	26	50	20120618	3	1930	35.8	-0.00597568162606158	0.00475213233616763
5	D	26	50	20120618	3	1932	35.84	-0.00580879735463375	0.00459756586486806
5	D	26	50	20120618	3	1934	35.88	-0.00604788429948854	0.00448005885997048
5	D	26	50	20120618	3	1936	35.92	-0.00569957057014386	0.00421929909227232
5	D	26	50	20120618	3	1938	35.96	-0.00591546441257574	0.00350379188252527
5	D	26	50	20120618	3	1940	36	-0.00598519221226854	0.00441139879151727
5	D	26	50	20120618	3	1942	36.04	-0.00582963579147531	0.00430563683025519
5	D	26	50	20120618	3	1944	36.08	-0.00583175711181887	0.00446783298372376
5	D	26	50	20120618	3	1946	36.12	-0.00594371332848414	0.00447693344799764
5	D	26	50	20120618	3	1948	36.16	-0.00564962054712084	0.00444889666412359
5	D	26	50	20120618	3	1950	36.2	-0.0057626444950257	0.00437619194488199
5	D	26	50	20120618	3	1952	36.24	-0.00593301480288479	0.00480691896957396
5	D	26	50	20120618	3	1954	36.28	-0.00572934683669963	0.00506178146671703
5	D	26	50	20120618	3	1956	36.32	-0.00556983768899956	0.00406258301635794
5	D	26	50	20120618	3	1958	36.36	-0.00599456137711926	0.00464100343443635
5	D	26	50	20120618	3	1960	36.4	-0.00582064139321862	0.00510086325851321
5	D	26	50	20120618	3	1962	36.44	-0.00554915481564986	0.00456739361851483
5	D	26	50	20120618	3	1964	36.48	-0.00576084844380149	0.00452392069360748
5	D	26	50	20120618	3	1966	36.52	-0.00541416813112135	0.00468634312124603
5	D	26	50	20120618	3	1968	36.56	-0.00549455203000663	0.00438948555236829
5	D	26	50	20120618	3	1970	36.6	-0.00574993071509997	0.00534989212471149
5	D	26	50	20120618	3	1972	36.64	-0.00558291916445152	0.00515702875014286
5	D	26	50	20120618	3	1974	36.68	-0.00587326427987452	0.00540119979275438
5	D	26	50	20120618	3	1976	36.72	-0.00567919882377788	0.00510251081731337
5	D	26	50	20120618	3	1978	36.76	-0.00589027019796206	0.00493737309963507
5	D	26	50	20120618	3	1980	36.8	-0.00580024136258139	0.00480259854714091
5	D	26	50	20120618	3	1982	36.84	-0.00609522509848898	0.0044312048524583
5	D	26	50	20120618	3	1984	36.88	-0.00623012693020375	0.0052619421832675
5	D	26	50	20120618	3	1986	36.92	-0.00597621195614747	0.00485585782989988
5	D	26	50	20120618	3	1988	36.96	-0.00626187602467903	0.00515275075411668
5	D	26	50	20120618	3	1990	37	-0.00604361337453017	0.00443923051442477
5	D	26	50	20120618	3	1992	37.04	-0.00604414370461607	0.00465087464510171
5	D	26	50	20120618	3	1994	37.08	-0.00621259068203032	0.00487829432806693
5	D	26	50	20120618	3	1996	37.12	-0.00636453590849203	0.00516488682780218
5	D	26	50	20120618	3	1998	37.16	-0.00612889752340908	0.00536130482815984
5	D	26	50	20120618	3	2000	37.2	-0.00616938645769983	0.00524203005630929
5	D	26	50	20120618	3	2002	37.24	-0.00638303452899465	0.00543610541190088
5	D	26	50	20120618	3	2004	37.28	-0.00641852633966275	0.00560501413004325
5	D	26	50	20120618	3	2006	37.32	-0.00629636162239749	0.00475752756090808
5	D	26	50	20120618	3	2008	37.36	-0.00646251757384071	0.00426777126212265
5	D	26	50	20120618	3	2010	37.4	-0.00641127354540812	0.0049040188727665
5	D	26	50	20120618	3	2012	37.44	-0.00630551158414605	0.00446784005479158
5	D	26	50	20120618	3	2014	37.48	-0.00603145820896158	0.00407272999866797
5	D	26	50	20120618	3	2016	37.52	-0.00616935110236077	0.00484071160264687
5	D	26	50	20120618	3	2018	37.56	-0.0060022122724917	0.0043086773894143
5	D	26	50	20120618	3	2020	37.6	-0.0061327795396378	0.00472102670886323
5	D	26	50	20120618	3	2022	37.64	-0.00628687224939397	0.00494278953757896
5	D	26	50	20120618	3	2024	37.68	-0.00609907175937864	0.00414983292208855
5	D	26	50	20120618	3	2026	37.72	-0.00596286178011867	0.0043840054748141
5	D	26	50	20120618	3	2028	37.76	-0.00621995873469029	0.00470250758226396
5	D	26	50	20120618	3	2030	37.8	-0.00598621751710126	0.0049034249030703
5	D	26	50	20120618	3	2032	37.84	-0.00603799894668755	0.00399851914198244
5	D	26	50	20120618	3	2034	37.88	-0.00634076792825601	0.00414670043904789
5	D	26	50	20120618	3	2036	37.92	-0.00636017093833177	0.00444367114501062
5	D	26	50	20120618	3	2038	37.96	-0.00665526781132435	0.00475726593139904
5	D	26	50	20120618	3	2040	38	-0.00626097092799911	0.00425695959943831
5	D	26	50	20120618	3	2042	38.04	-0.00639669583200718	0.00519735787830105
5	D	26	50	20120618	3	2044	38.08	-0.00646125185270238	0.00505908738988071
5	D	26	50	20120618	3	2046	38.12	-0.00626201037496745	0.00431316751747483
5	D	26	50	20120618	3	2048	38.16	-0.00611737168287574	0.00463971650009459
5	D	26	50	20120618	3	2050	38.2	-0.00638940273266602	0.00507097385487245
5	D	26	50	20120618	3	2052	38.24	-0.00656080541642564	0.00465020289365959
5	D	26	50	20120618	3	2054	38.28	-0.00634378161735743	0.00531020363529705
5	D	26	50	20120618	3	2056	38.32	-0.00643645361788617	0.00493327188030419
5	D	26	50	20120618	3	2058	38.36	-0.00649687589233856	0.00438097198672281
5	D	26	50	20120618	3	2060	38.4	-0.00661168174933201	0.00490103488214989
5	D	26	50	20120618	3	2062	38.44	-0.00625678485585448	0.00445787692024466
5	D	26	50	20120618	3	2064	38.48	-0.00636229932974314	0.00512391493957989
5	D	26	50	20120618	3	2066	38.52	-0.00635749807469888	0.00446294687586577
5	D	26	50	20120618	3	2068	38.56	-0.00640913808292894	0.0047218398816616
5	D	26	50	20120618	3	2070	38.6	-0.00639592932825637	0.00535264984115811
5	D	26	50	20120618	3	2072	38.64	-0.00640206701511707	0.00500346637047257
5	D	26	50	20120618	3	2074	38.68	-0.00636055984706142	0.00433307257336523
5	D	26	50	20120618	3	2076	38.72	-0.00637761526262364	0.00504617562005624
5	D	26	50	20120618	3	2078	38.76	-0.00633609395243237	0.00437585253362702
5	D	26	50	20120618	3	2080	38.8	-0.0062809891209745	0.00480753415247359
5	D	26	50	20120618	3	2082	38.84	-0.00630286983321153	0.00524578762174452
5	D	26	50	20120618	3	2084	38.88	-0.00622567215748228	0.00455370403123106
5	D	26	50	20120618	3	2086	38.92	-0.0065921153975898	0.00509719266721207
5	D	26	50	20120618	3	2088	38.96	-0.00643544245518908	0.00424889858213279
5	D	26	50	20120618	3	2090	39	-0.00623851321662862	0.00468543802456611
5	D	26	50	20120618	3	2092	39.04	-0.00621621813981781	0.00445588995018952
5	D	26	50	20120618	3	2094	39.08	-0.00617835964275308	0.00450581168894129
5	D	26	50	20120618	3	2096	39.12	-0.00665001400794013	0.00453661326032978
5	D	26	50	20120618	3	2098	39.16	-0.00643831330872069	0.00439676875221452
5	D	26	50	20120618	3	2100	39.2	-0.00630063961842367	0.00399049348001597
5	D	26	50	20120618	3	2102	39.24	-0.00663397046218179	0.0054776811693143
5	D	26	50	20120618	3	2104	39.28	-0.0064046479548684	0.00378442135077478
5	D	26	50	20120618	3	2106	39.32	-0.00671339198873788	0.00429375743633126
5	D	26	50	20120618	3	2108	39.36	-0.00656349949326196	0.00428265585986663
5	D	26	50	20120618	3	2110	39.4	-0.00635075227600636	0.00431916378297929
5	D	26	50	20120618	3	2112	39.44	-0.00620496807092913	0.00410818433267666
5	D	26	50	20120618	3	2114	39.48	-0.00656874410425802	0.00520879391627318
5	D	26	50	20120618	3	2116	39.52	-0.00636323978176212	0.00436549341928264
5	D	26	50	20120618	3	2118	39.56	-0.00618792679750254	0.00404346992006247
5	D	26	50	20120618	3	2120	39.6	-0.00649340399804294	0.00393439869906444
5	D	26	50	20120618	3	2122	39.64	-0.00637854157250699	0.00390942368755294
5	D	26	50	20120618	3	2124	39.68	-0.00645138771310483	0.00394001312690707
5	D	26	50	20120618	3	2126	39.72	-0.00645208774881821	0.00391925954287924
5	D	26	50	20120618	3	2128	39.76	-0.00655753151202874	0.00444287211434788
5	D	26	50	20120618	3	2130	39.8	-0.00682731396225485	0.00391635333400856
5	D	26	50	20120618	3	2132	39.84	-0.00671962159948014	0.0042627932303831
5	D	26	50	20120618	3	2134	39.88	-0.00659011499250582	0.00455609405215147
5	D	26	50	20120618	3	2136	39.92	-0.00664995743939764	0.00435579191424476
5	D	26	50	20120618	3	2138	39.96	-0.00666818665221663	0.00371604412503404
5	D	26	50	20120618	3	2140	40	-0.0066365860501654	0.00448172056090627
5	D	26	50	20120618	3	2142	40.04	-0.00661759316202273	0.00428303769752847
5	D	26	50	20120618	3	2144	40.08	-0.0064904624338332	0.00392022827916947
5	D	26	50	20120618	3	2146	40.12	-0.00640157204037024	0.00406485282912555
5	D	26	50	20120618	3	2148	40.16	-0.00664407431097817	0.00396585080869162
5	D	26	50	20120618	3	2150	40.2	-0.00646881082419327	0.00430606816539172
5	D	26	50	20120618	3	2152	40.24	-0.0066057774077091	0.0038315712309443
5	D	26	50	20120618	3	2154	40.28	-0.00618733989887415	0.00466356721182401
5	D	26	50	20120618	3	2156	40.32	-0.00646708548364717	0.00475517996639454
5	D	26	50	20120618	3	2158	40.36	-0.00634977646864832	0.00490839586374204
5	D	26	50	20120618	3	2160	40.4	-0.00615850408433737	0.00447587278782586
5	D	26	50	20120618	3	2162	40.44	-0.00660152062488636	0.00482535324335949
5	D	26	50	20120618	3	2164	40.48	-0.00658431671690009	0.00406500839261741
5	D	26	50	20120618	3	2166	40.52	-0.00621709495222648	0.00479023832060577
5	D	26	50	20120618	3	2168	40.56	-0.0062068935226943	0.00538061096460657
5	D	26	50	20120618	3	2170	40.6	-0.00649789200478313	0.00546322507827972
5	D	26	50	20120618	3	2172	40.64	-0.00631569675022226	0.0052222975344735
5	D	26	50	20120618	3	2174	40.68	-0.00644786632133452	0.00493382342359351
5	D	26	50	20120618	3	2176	40.72	-0.00605565540301378	0.00490850192975922
5	D	26	50	20120618	3	2178	40.76	-0.00614781970087364	0.0045340040363072
5	D	26	50	20120618	3	2180	40.8	-0.00595866863690623	0.00520074916242362
5	D	26	50	20120618	3	2182	40.84	-0.00621172801175728	0.0051053887419128
5	D	26	50	20120618	3	2184	40.88	-0.00617884047536429	0.00533925016765463
5	D	26	50	20120618	3	2186	40.92	-0.00606881041757098	0.00552705348609709
5	D	26	50	20120618	3	2188	40.96	-0.00602493797733226	0.00554567514317964
5	D	26	50	20120618	3	2190	41	-0.00604264463823995	0.00535707632960834
5	D	26	50	20120618	3	2192	41.04	-0.005945184110589	0.00468834423343679
5	D	26	50	20120618	3	2194	41.08	-0.00639298069297882	0.00511994807053743
5	D	26	50	20120618	3	2196	41.12	-0.00640862189497867	0.00432407110404073
5	D	26	50	20120618	3	2198	41.16	-0.00614892278745229	0.00495262539290526
5	D	26	50	20120618	3	2200	41.2	-0.00623775661237275	0.00425509990860379
5	D	26	50	20120618	3	2202	41.24	-0.00615756363231839	0.00407510587745276
5	D	26	50	20120618	3	2204	41.28	-0.00611781008908008	0.00405969094962289
5	D	26	50	20120618	3	2206	41.32	-0.00603461897627348	0.00403517555751915
5	D	26	50	20120618	3	2208	41.36	-0.00606519427349199	0.00471044839141668
5	D	26	50	20120618	3	2210	41.4	-0.00582317283549527	0.00398149908175928
5	D	26	50	20120618	3	2212	41.44	-0.0056279052978706	0.00418437508834951
5	D	26	50	20120618	3	2214	41.48	-0.00591849082959922	0.00438743494270285
5	D	26	50	20120618	3	2216	41.52	-0.00569723711776594	0.00469272122441233
5	D	26	50	20120618	3	2218	41.56	-0.00575407436083772	0.00468970894952448
5	D	26	50	20120618	3	2220	41.6	-0.0053723639782176	0.00417289874529085
5	D	26	50	20120618	3	2222	41.64	-0.0054801694780773	0.00379350767291302
5	D	26	50	20120618	3	2224	41.68	-0.00556679712984046	0.00366431219292243
5	D	26	50	20120618	3	2226	41.72	-0.00575867055491543	0.00485122628048311
5	D	26	50	20120618	3	2228	41.76	-0.00561802701613743	0.00378488097018255
5	D	26	50	20120618	3	2230	41.8	-0.0055328489332757	0.00379189546945192
5	D	26	50	20120618	3	2232	41.84	-0.00565488849264068	0.0043909775476766
5	D	26	50	20120618	3	2234	41.88	-0.00566315457091275	0.00409542812634406
5	D	26	50	20120618	3	2236	41.92	-0.0056245677538634	0.00423762022897286
5	D	26	50	20120618	3	2238	41.96	-0.00496571393942503	0.00262091956873919
5	D	26	50	20120618	3	2240	42	-0.00536417568169146	0.0041473014798119
5	D	26	50	20120618	3	2242	42.04	-0.00467172722407891	0.00313026272536348
5	D	26	50	20120618	3	2244	42.08	-0.00458649257267468	0.00282022468608443
5	D	26	50	20120618	3	2246	42.12	-0.00470590169481365	0.00267316768880106
5	D	26	50	20120618	3	2248	42.16	-0.00458631579597938	0.00238578535079122
5	D	26	50	20120618	3	2250	42.2	-0.00440432065263759	0.00288923123686042
5	D	26	50	20120618	3	2252	42.24	-0.00431114519208064	0.00213693326128824
5	D	26	50	20120618	3	2254	42.28	-0.00422377507819723	0.0025123503935558
5	D	26	50	20120618	3	2256	42.32	-0.00475132623443708	0.00294850092725948
5	D	26	50	20120618	3	2258	42.36	-0.00435535350804042	0.00250560459486328
5	D	26	50	20120618	3	2260	42.4	-0.00436641972916599	0.0020996616628519
5	D	26	50	20120618	3	2262	42.44	-0.00438308623599856	0.00169815936142636
5	D	26	50	20120618	3	2264	42.48	-0.0043977092042335	0.00177657750345995
5	D	26	50	20120618	3	2266	42.52	-0.00408289112311362	0.00181446428479593
5	D	26	50	20120618	3	2268	42.56	-0.00414887832793395	0.0018474013186636
5	D	26	50	20120618	3	2270	42.6	-0.00421142899379771	0.0015267283933955
5	D	26	50	20120618	3	2272	42.64	-0.00423431096923691	0.00088200257244523
5	D	26	50	20120618	3	2274	42.68	-0.00427187248145354	0.00097237081908087
5	D	26	50	20120618	3	2276	42.72	-0.00434696015054774	0.00115302953060622
5	D	26	50	20120618	3	2278	42.76	-0.00401698877110703	4.43073109091495e-05
5	D	26	50	20120618	3	2280	42.8	-0.00415233608009395	0.000596310219642429
5	D	26	50	20120618	3	2282	42.84	-0.00415112692749812	0.00057373230011914
5	D	26	50	20120618	3	2284	42.88	-0.00414805101299996	-2.77680832971999e-05
5	D	26	50	20120618	3	2286	42.92	-0.00420283764640629	0.00045528484320258
5	D	26	50	20120618	3	2288	42.96	-0.00406343861556318	-0.000348313729344680
5	D	26	50	20120618	3	2290	43	-0.00449032605043331	-9.80757105505702e-05
5	D	26	50	20120618	3	2292	43.04	-0.00448997956811053	0.00032171237223644
5	D	26	50	20120618	3	2294	43.08	-0.00437392213211438	3.51714912962195e-05
5	D	26	50	20120618	3	2296	43.12	-0.00435050982658929	0.000104970001667140
5	D	26	50	20120618	3	2298	43.16	-0.00441164627889068	-8.89752462767002e-05
5	D	26	50	20120618	3	2300	43.2	-0.00473628607320124	-8.25335035000907e-05
5	D	26	50	20120618	3	2302	43.24	-0.00466217421146508	-0.00042475197239095
5	D	26	50	20120618	3	2304	43.28	-0.00497786910499362	-0.00141832185277179
5	D	26	50	20120618	3	2306	43.32	-0.00501520434304027	-0.00126008549727786
5	D	26	50	20120618	3	2308	43.36	-0.00501661855660265	-0.00136644849930394
5	D	26	50	20120618	3	2310	43.4	-0.00471733561146544	-0.00179730987428434
5	D	26	50	20120618	3	2312	43.44	-0.00479087471670884	-0.00169005591771397
5	D	26	50	20120618	3	2314	43.48	-0.00482825945223017	-0.00153171349620287
5	D	26	50	20120618	3	2316	43.52	-0.00470930287843116	-0.00147048512001992
5	D	26	50	20120618	3	2318	43.56	-0.00492444718767498	-0.00152790219065227
5	D	26	50	20120618	3	2320	43.6	-0.00459820226097113	-0.00076404301920769
5	D	26	50	20120618	3	2322	43.64	-0.00472688862407927	-0.000896378053306751
5	D	26	50	20120618	3	2324	43.68	-0.00450505508468543	-0.00131968045679627
5	D	26	50	20120618	3	2326	43.72	-0.00441803852419261	-0.00219543220529581
5	D	26	50	20120618	3	2328	43.76	-0.00478889481772152	-0.00237811324221536
5	D	26	50	20120618	3	2330	43.8	-0.00483126465605022	-0.00159848558955031
5	D	26	50	20120618	3	2332	43.84	-0.00483016864053938	-0.00251696780083696
5	D	26	50	20120618	3	2334	43.88	-0.00492098236444717	-0.00240171646657136
5	D	26	50	20120618	3	2336	43.92	-0.00471788008368695	-0.00211038140165469
5	D	26	50	20120618	3	2338	43.96	-0.00489083840236518	-0.00277661741088866
5	D	26	50	20120618	3	2340	44	-0.00501652663272109	-0.00234395998468406
5	D	26	50	20120618	3	2342	44.04	-0.00464530264366596	-0.00192818826841416
5	D	26	50	20120618	3	2344	44.08	-0.0045513422945819	-0.00252162056345716
5	D	26	50	20120618	3	2346	44.12	-0.00427436149732331	-0.00215247546833872
5	D	26	50	20120618	3	2348	44.16	-0.00446732386684131	-0.00173111760849747
5	D	26	50	20120618	3	2350	44.2	-0.00407163398315713	-0.0012483687379136
5	D	26	50	20120618	3	2352	44.24	-0.00415032789683538	-0.00124106432486395
5	D	26	50	20120618	3	2354	44.28	-0.00410567410360345	-0.00207928991648591
5	D	26	50	20120618	3	2356	44.32	-0.00388224957395194	-0.00170109385456829
5	D	26	50	20120618	3	2358	44.36	-0.00385377438387356	-0.0011843048635381
5	D	26	50	20120618	3	2360	44.4	-0.00371605826716966	-0.00200261125713405
5	D	26	50	20120618	3	2362	44.44	-0.00379865541028006	-0.00178058679890928
5	D	26	50	20120618	3	2364	44.48	-0.00370783461530446	-0.00146046541693051
5	D	26	50	20120618	3	2366	44.52	-0.00343861785050331	-0.00191922922549653
5	D	26	50	20120618	3	2368	44.56	-0.00316884247134502	-0.00239040275807236
5	D	26	50	20120618	3	2370	44.6	-0.00290660485047417	-0.00279840337081696
5	D	26	50	20120618	3	2372	44.64	-0.00282597346421547	-0.00311987532674786
5	D	26	50	20120618	3	2374	44.68	-0.00293140308529039	-0.00256629556989256
5	D	26	50	20120618	3	2376	44.72	-0.00259332119106947	-0.00327739043332496
5	D	26	50	20120618	3	2378	44.76	-0.00239623638901716	-0.00276415818940416
5	D	26	50	20120618	3	2380	44.8	-0.00257919319758137	-0.00302778173956616
5	D	26	50	20120618	3	2382	44.84	-0.00226752174163777	-0.00322379881037886
5	D	26	50	20120618	3	2384	44.88	-0.00232756924949613	-0.00339254277264116
5	D	26	50	20120618	3	2386	44.92	-0.0024822559289485	-0.00248723396068806
5	D	26	50	20120618	3	2388	44.96	-0.00240796021944923	-0.00284390569218636
5	D	26	50	20120618	3	2390	45	-0.00233360087033966	-0.00320089562173616
5	D	26	50	20120618	3	2392	45.04	-0.00239365544926583	-0.00336961837079516
5	D	26	50	20120618	3	2394	45.08	-0.00230161135955878	-0.00239930523244756
5	D	26	50	20120618	3	2396	45.12	-0.00265170699799205	-0.00333890165222036
5	D	26	50	20120618	3	2398	45.16	-0.00231254323039592	-0.00333213464032446
5	D	26	50	20120618	3	2400	45.2	-0.00279322027811091	-0.00236953603695956
5	D	26	50	20120618	3	2402	45.24	-0.00277607293866714	-0.00189412693476441
5	D	26	50	20120618	3	2404	45.28	-0.00267423542004065	-0.00189044997950224
5	D	26	50	20120618	3	2406	45.32	-0.00265831137532833	-0.00197988484518671
5	D	26	50	20120618	3	2408	45.36	-0.0029035784334507	-0.00167731385351699
5	D	26	50	20120618	3	2410	45.4	-0.00309465282786292	-0.00139111945489954
5	D	26	50	20120618	3	2412	45.44	-0.00291743772636195	-0.00116220070555821
5	D	26	50	20120618	3	2414	45.48	-0.00287658816761281	-0.00058996040074737
5	D	26	50	20120618	3	2416	45.52	-0.00283457895374251	-0.000825674446255911
5	D	26	50	20120618	3	2418	45.56	-0.00242850874251052	-0.00072078929740251
5	D	26	50	20120618	3	2420	45.6	-0.00236481256366123	-0.00064585012073236
5	D	26	50	20120618	3	2422	45.64	-0.00202845600998641	-0.000538341605720751
5	D	26	50	20120618	3	2424	45.68	-0.00181039134973629	-0.00029760710206579
5	D	26	50	20120618	3	2426	45.72	-0.00185037823821239	-0.0008195296883274
5	D	26	50	20120618	3	2428	45.76	-0.00209003793955995	-0.000125271037355010
5	D	26	50	20120618	3	2430	45.8	-0.00197814536250499	-0.00096562502038835
5	D	26	50	20120618	3	2432	45.84	-0.00200615386210779	-6.199205150663e-05
5	D	26	50	20120618	3	2434	45.88	-0.0018749926252655	-0.000355222162596871
5	D	26	50	20120618	3	2436	45.92	-0.00188574771940734	-0.000354225142035400
5	D	26	50	20120618	3	2438	45.96	-0.0018915035686062	-0.000154113922959611
5	D	26	50	20120618	3	2440	46	-0.00185928778365534	-0.00075598907296997
5	D	26	50	20120618	3	2442	46.04	-0.00212796007623498	0.000301955808770090
5	D	26	50	20120618	3	2444	46.08	-0.00173060849161502	-0.000334737279145901
5	D	26	50	20120618	3	2446	46.12	-0.00163361465443966	-0.00047171093372955
5	D	26	50	20120618	3	2448	46.16	-0.00151951590422739	-4.67680425076805e-05
5	D	26	50	20120618	3	2450	46.2	-0.00180269095688917	0.00034596613483114
5	D	26	50	20120618	3	2452	46.24	-0.00118176635019364	-0.00042470954598408
5	D	26	50	20120618	3	2454	46.28	-0.00144055328997229	-3.38633437510305e-05
5	D	26	50	20120618	3	2456	46.32	-0.00145410145589983	-0.00039274831947444
5	D	26	50	20120618	3	2458	46.36	-0.0014963369439401	-0.000458587031870719
5	D	26	50	20120618	3	2460	46.4	-0.00129958448207494	0.000258171756879019
5	D	26	50	20120618	3	2462	46.44	-0.00156092407733368	-0.000257627284657511
5	D	26	50	20120618	3	2464	46.48	-0.00166318586002888	0.00063509502659051
5	D	26	50	20120618	3	2466	46.52	-0.00112466040654502	8.70094894249995e-05
5	D	26	50	20120618	3	2468	46.56	-0.00126543122454363	0.00089100404176973
5	D	26	50	20120618	3	2470	46.6	-0.00125110524115679	0.00113113750466068
5	D	26	50	20120618	3	2472	46.64	-0.00101959140992851	0.00134505851917305
5	D	26	50	20120618	3	2474	46.68	-0.0008648835172727	0.000717918443870889
5	D	26	50	20120618	3	2476	46.72	-0.000589430070661482	0.00098515530968472
5	D	26	50	20120618	3	2478	46.76	-0.000722656059304841	0.00128985469276582
5	D	26	50	20120618	3	2480	46.8	-0.000750494853280152	0.00143845318283217
5	D	26	50	20120618	3	2482	46.84	-0.00067401418382702	0.00086033682066967
5	D	26	50	20120618	3	2484	46.88	-0.000583511586902952	0.00078667750727347
5	D	26	50	20120618	3	2486	46.92	-0.000377446528729571	0.00121550948579186
5	D	26	50	20120618	3	2488	46.96	-0.000532967594183741	0.00107075058554735
5	D	26	50	20120618	3	2490	47	-0.000274258436151011	0.00038040930614274
5	D	26	50	20120618	3	2492	47.04	-4.94974746830142e-06	0.00050109829155566
5	D	26	50	20120618	3	2494	47.08	-0.000103053742290131	0.00104907776270399
5	D	26	50	20120618	3	2496	47.12	7.87766451716479e-05	0.00102065701984775
5	D	26	50	20120618	3	2498	47.16	0.000246736426013670	0.00094902073895253
5	D	26	50	20120618	3	2500	47.2	0.000612273155227709	0.0011534361170054
5	D	26	50	20120618	3	2502	47.24	0.000621275755923068	0.00172212787714553
5	D	26	50	20120618	3	2504	47.28	0.000527474788707478	0.00120567504467912
5	D	26	50	20120618	3	2506	47.32	0.000263886593884568	0.00190624108813969
5	D	26	50	20120618	3	2508	47.36	8.2605204127709e-05	0.00242752685403416
5	D	26	50	20120618	3	2510	47.4	-4.9558285866242e-05	0.00220956302721104
5	D	26	50	20120618	3	2512	47.44	-0.000154161299113952	0.00214754198432638
5	D	26	50	20120618	3	2514	47.48	-0.00033602704191478	0.00171687364949725
5	D	26	50	20120618	3	2516	47.52	-0.00035161379669248	0.00220872086303464
5	D	26	50	20120618	3	2518	47.56	-0.000391144601294711	0.00167497898692551
5	D	26	50	20120618	3	2520	47.6	-0.000734563030393241	0.00218755574286017
5	D	26	50	20120618	3	2522	47.64	-0.00072528578942407	0.00179267903197435
5	D	26	50	20120618	3	2524	47.68	-0.000491261022015792	0.00232186431198552
5	D	26	50	20120618	3	2526	47.72	-0.00095108690496715	0.00163294997406534
5	D	26	50	20120618	3	2528	47.76	-0.000770774675764582	0.00173760177768095
5	D	26	50	20120618	3	2530	47.8	-0.00105205468225278	0.001776725995884
5	D	26	50	20120618	3	2532	47.84	-0.00100959292004253	0.0017860810185991
5	D	26	50	20120618	3	2534	47.88	-0.000965514004623701	0.00196117267843617
5	D	26	50	20120618	3	2536	47.92	-0.00128527546925085	0.00234858870567369
5	D	26	50	20120618	3	2538	47.96	-0.00119486903884903	0.00171347529430686
5	D	26	50	20120618	3	2540	48	-0.00137500449135630	0.00211111679270712
5	D	26	50	20120618	3	2542	48.04	-0.00113778289419027	0.00253987947476096
5	D	26	50	20120618	3	2544	48.08	-0.00152122710263787	0.00167333991340672
5	D	26	50	20120618	3	2546	48.12	-0.00148511515932267	0.00201205113266289
5	D	26	50	20120618	3	2548	48.16	-0.00143165788666497	0.00240989769202968
5	D	26	50	20120618	3	2550	48.2	-0.00112269464969332	0.00154586977396222
5	D	26	50	20120618	3	2552	48.24	-0.00115712367886929	0.00158659205349075
5	D	26	50	20120618	3	2554	48.28	-0.00103138595103870	0.0017542612134457
5	D	26	50	20120618	3	2556	48.32	-0.00117578422682480	0.00205611802726643
5	D	26	50	20120618	3	2558	48.36	-0.00114419988822954	0.00229191480426836
5	D	26	50	20120618	3	2560	48.4	-0.00131598228833066	0.00132747984459275
5	D	26	50	20120618	3	2562	48.44	-0.00137489842533912	0.0015227968796921
5	D	26	50	20120618	3	2564	48.48	-0.00126202296985831	0.00220281440009139
5	D	26	50	20120618	3	2566	48.52	-0.00126207953840081	0.0017235657080744
5	D	26	50	20120618	3	2568	48.56	-0.00134106336585935	0.00213793028184971
5	D	26	50	20120618	3	2570	48.6	-0.0017111135576577	0.00195727157032436
5	D	26	50	20120618	3	2572	48.64	-0.00167459785637045	0.00278161736293842
5	D	26	50	20120618	3	2574	48.68	-0.0017621242408525	0.00247519900327226
5	D	26	50	20120618	3	2576	48.72	-0.00201838680942232	0.00219280176806979
5	D	26	50	20120618	3	2578	48.76	-0.00218851740808258	0.00331251879110753
5	D	26	50	20120618	3	2580	48.8	-0.00229458271815378	0.002358957719513
5	D	26	50	20120618	3	2582	48.84	-0.00224541051259007	0.00230844201106504
5	D	26	50	20120618	3	2584	48.88	-0.00237119066682753	0.00225809600824456
5	D	26	50	20120618	3	2586	48.92	-0.00261391921160544	0.00315864599156031
5	D	26	50	20120618	3	2588	48.96	-0.00315968543852865	0.00298019345319226
5	D	26	50	20120618	3	2590	49	-0.00342680916725749	0.00260638145331799
5	D	26	50	20120618	3	2592	49.04	-0.00353169431611089	0.00236018808531227
5	D	26	50	20120618	3	2594	49.08	-0.00378454155892758	0.00323991377392208
5	D	26	50	20120618	3	2596	49.12	-0.0038360401458014	0.00281619417743166
5	D	26	50	20120618	3	2598	49.16	-0.00381216114980073	0.00234474487321115
5	D	26	50	20120618	3	2600	49.2	-0.00384645582868827	0.00295149906001171
5	D	26	50	20120618	3	2602	49.24	-0.00387695334416085	0.00205762416471036
5	D	26	50	20120618	3	2604	49.28	-0.00414199110788519	0.00211859091138426
5	D	26	50	20120618	3	2606	49.32	-0.00404421238218272	0.00215414424034232
5	D	26	50	20120618	3	2608	49.36	-0.00433373018267174	0.00118608677262669
5	D	26	50	20120618	3	2610	49.4	-0.00491390422556749	0.00105769739436665
5	D	26	50	20120618	3	2612	49.44	-0.00526082495455323	0.00154422928622987
5	D	26	50	20120618	3	2614	49.48	-0.00507410633791311	0.00216615798455468
5	D	26	50	20120618	3	2616	49.52	-0.00533425799377945	0.00234347915207283
5	D	26	50	20120618	3	2618	49.56	-0.00544050785872055	0.00195046920308935
5	D	26	50	20120618	3	2620	49.6	-0.00552652032758408	0.00330288163278674
5	D	26	50	20120618	3	2622	49.64	-0.00591743724049525	0.00393125914495598
5	D	26	50	20120618	3	2624	49.68	-0.00584644371966412	0.00344724455323378
5	D	26	50	20120618	3	2626	49.72	-0.00564312223580174	0.00426764398290204
5	D	26	50	20120618	3	2628	49.76	-0.00579063885249288	0.004050816759519
5	D	26	50	20120618	3	2630	49.8	-0.00540083209722817	0.00408975712995894
5	D	26	50	20120618	3	2632	49.84	-0.00572451729738412	0.00458498643523075
5	D	26	50	20120618	3	2634	49.88	-0.0056373168891282	0.00414974806927481
5	D	26	50	20120618	3	2636	49.92	-0.00564348286026014	0.00430279426099482
5	D	26	50	20120618	3	2638	49.96	-0.00572573352104776	0.00465008268550679
5	D	26	50	20120618	3	2640	50	-0.00559653804105717	0.00463828107332878
5	D	26	50	20120618	3	2642	50.04	-0.00557560768033405	0.00488985552393933
5	D	26	50	20120618	3	2644	50.08	-0.00540147556439905	0.004559268961599
5	D	26	50	20120618	3	2646	50.12	-0.0055950672589523	0.00564695475455577
5	D	26	50	20120618	3	2648	50.16	-0.00571565017834804	0.00570228586018362
5	D	26	50	20120618	3	2650	50.2	-0.00553978565079914	0.0057363047674265
5	D	26	50	20120618	3	2652	50.24	-0.00593774110461024	0.00579769153552843
5	D	26	50	20120618	3	2654	50.28	-0.00591026576352045	0.00609073355621488
5	D	26	50	20120618	3	2656	50.32	-0.00601985387957553	0.00606957762842856
5	D	26	50	20120618	3	2658	50.36	-0.00575652872847522	0.00606635463571991
5	D	26	50	20120618	3	2660	50.4	-0.0058272945609228	0.00640853633505815
5	D	26	50	20120618	3	2662	50.44	-0.00597730684028746	0.00702713979303375
5	D	26	50	20120618	3	2664	50.48	-0.00594229628649464	0.00569538874063992
5	D	26	50	20120618	3	2666	50.52	-0.00603732224549796	0.00623599096674013
5	D	26	50	20120618	3	2668	50.56	-0.0057571007778612	0.00566415866254204
5	D	26	50	20120618	3	2670	50.6	-0.00574454397564089	0.00593751341622669
5	D	26	50	20120618	3	2672	50.64	-0.00578113533735373	0.00595136422385658
5	D	26	50	20120618	3	2674	50.68	-0.00588190300342028	0.00587860788581995
5	D	26	50	20120618	3	2676	50.72	-0.00590512439011445	0.00572338380521388
5	D	26	50	20120618	3	2678	50.76	-0.00593022455952623	0.00562693231893969
5	D	26	50	20120618	3	2680	50.8	-0.00596115765277601	0.00550336258050022
5	D	26	50	20120618	3	2682	50.84	-0.00575020648674463	0.00511439021123731
5	D	26	50	20120618	3	2684	50.88	-0.00551874922405884	0.00539907847241082
5	D	26	50	20120618	3	2686	50.92	-0.00589222181267814	0.00465868817503383
5	D	26	50	20120618	3	2688	50.96	-0.00590837213156044	0.00468889577672611
5	D	26	50	20120618	3	2690	51	-0.00588943581196026	0.00467787905307523
5	D	26	50	20120618	3	2692	51.04	-0.0059035213790415	0.00495157180380129
5	D	26	50	20120618	3	2694	51.08	-0.00576750938968026	0.00473692954037212
5	D	26	50	20120618	3	2696	51.12	-0.0061911229201535	0.00520897988535663
5	D	26	50	20120618	3	2698	51.16	-0.00615404931161589	0.00457230801064408
5	D	26	50	20120618	3	2700	51.2	-0.00589210160452533	0.00491775088645714
5	D	26	50	20120618	3	2702	51.24	-0.0059040022116527	0.00436378222087216
5	D	26	50	20120618	3	2704	51.28	-0.00620321444611179	0.00487460323066914
5	D	26	50	20120618	3	2706	51.32	-0.00616297299919446	0.00444307717531442
5	D	26	50	20120618	3	2708	51.36	-0.00613967383075437	0.00497455984525767
5	D	26	50	20120618	3	2710	51.4	-0.00608729843147188	0.00441603741200185
5	D	26	50	20120618	3	2712	51.44	-0.00616312856268632	0.00488953025481999
5	D	26	50	20120618	3	2714	51.48	-0.00634658741706517	0.00470107922656596
5	D	26	50	20120618	3	2716	51.52	-0.00662666534202535	0.00441530202094942
5	D	26	50	20120618	3	2718	51.56	-0.00662002560935001	0.00428391450993714
5	D	26	50	20120618	3	2720	51.6	-0.00704134387121152	0.00505154538895257
5	D	26	50	20120618	3	2722	51.64	-0.00703474373651592	0.00447556873190995
5	D	26	50	20120618	3	2724	51.68	-0.00695151656126348	0.00484404136847947
5	D	26	50	20120618	3	2726	51.72	-0.00662247926988073	0.00412750956100649
5	D	26	50	20120618	3	2728	51.76	-0.00671180806954803	0.00456555514088375
5	D	26	50	20120618	3	2730	51.8	-0.00672935845985708	0.00447644554431862
5	D	26	50	20120618	3	2732	51.84	-0.00661261513028318	0.00459832246912393
5	D	26	50	20120618	3	2734	51.88	-0.00629966381106563	0.00494320673057986
5	D	26	50	20120618	3	2736	51.92	-0.00622547416758354	0.00411149359241262
5	D	26	50	20120618	3	2738	51.96	-0.00646975127621225	0.00463862755565156
5	D	26	50	20120618	3	2740	52	-0.00627992138973491	0.00512339168056181
5	D	26	50	20120618	3	2742	52.04	-0.00634305895422705	0.00445054422292375
5	D	26	50	20120618	3	2744	52.08	-0.00640161446677711	0.00427784753375456
5	D	26	50	20120618	3	2746	52.12	-0.006025391232779	0.00482896655901136
5	D	26	50	20120618	3	2748	52.16	-0.00596117179491164	0.00464139941423381
5	D	26	50	20120618	3	2750	52.2	-0.00631928602424356	0.00420415993608711
5	D	26	50	20120618	3	2752	52.24	-0.00625508779957964	0.00401630287752928
5	D	26	50	20120618	3	2754	52.28	-0.00610300327308203	0.00404769841861397
5	D	26	50	20120618	3	2756	52.32	-0.0059919592241645	0.00476263994293606
5	D	26	50	20120618	3	2758	52.36	-0.00623189469715672	0.00444178316990485
5	D	26	50	20120618	3	2760	52.4	-0.0058715247971928	0.00433574543699812
5	D	26	50	20120618	3	2762	52.44	-0.00606092334853362	0.00498377344661653
5	D	26	50	20120618	3	2764	52.48	-0.00606294567392781	0.0050668867776772
5	D	26	50	20120618	3	2766	52.52	-0.00611193403172842	0.00434319127140401
5	D	26	50	20120618	3	2768	52.56	-0.00592661548651505	0.00446774105984221
5	D	26	50	20120618	3	2770	52.6	-0.00583901202739385	0.00497966515621784
5	D	26	50	20120618	3	2772	52.64	-0.00588283850569179	0.00402020610696143
5	D	26	50	20120618	3	2774	52.68	-0.00585307638127165	0.0043143413147316
5	D	26	50	20120618	3	2776	52.72	-0.00584688919693627	0.00484756346735656
5	D	26	50	20120618	3	2778	52.76	-0.00591368250348715	0.00546506567723115
5	D	26	50	20120618	3	2780	52.8	-0.00587863122034373	0.00477107572683562
5	D	26	50	20120618	3	2782	52.84	-0.00579252682759864	0.00505951165394942
5	D	26	50	20120618	3	2784	52.88	-0.00565881293527627	0.00487890243989875
5	D	26	50	20120618	3	2786	52.92	-0.0058628839523267	0.00418575394657283
5	D	26	50	20120618	3	2788	52.96	-0.00571628657445111	0.00452841789273583
5	D	26	50	20120618	3	2790	53	-0.00551410353250644	0.00379746039981986
5	D	26	50	20120618	3	2792	53.04	-0.00558164637224538	0.00454279337359735
5	D	26	50	20120618	3	2794	53.08	-0.00555351059342197	0.0041055821797219
5	D	26	50	20120618	3	2796	53.12	-0.00555964828028267	0.0040239396307661
5	D	26	50	20120618	3	2798	53.16	-0.00559472077662952	0.00392022120810165
5	D	26	50	20120618	3	2800	53.2	-0.00570469709430746	0.00467813361151646
5	D	26	50	20120618	3	2802	53.24	-0.00573595121403591	0.00450121549486358
5	D	26	50	20120618	3	2804	53.28	-0.00566195956045255	0.00436173161120672
5	D	26	50	20120618	3	2806	53.32	-0.00558801740434387	0.0039612475435461
5	D	26	50	20120618	3	2808	53.36	-0.00549533691853375	0.00346315445581048
5	D	26	50	20120618	3	2810	53.4	-0.00556217972255931	0.0038853891280604
5	D	26	50	20120618	3	2812	53.44	-0.00544519597667981	0.00424648027694113
5	D	26	50	20120618	3	2814	53.48	-0.00543871180749633	0.00393345117597765
5	D	26	50	20120618	3	2816	53.52	-0.00553080539467807	0.00358841135102987
5	D	26	50	20120618	3	2818	53.56	-0.00521624187199942	0.0032057817295942
5	D	26	50	20120618	3	2820	53.6	-0.00542329687966646	0.00325602873746532
5	D	26	50	20120618	3	2822	53.64	-0.00558924777014314	0.00350273122235349
5	D	26	50	20120618	3	2824	53.68	-0.00529934106092446	0.00334025929724026
5	D	26	50	20120618	3	2826	53.72	-0.00542864260693223	0.00315127793890034
5	D	26	50	20120618	3	2828	53.76	-0.00555068216629722	0.0026092452357818
5	D	26	50	20120618	3	2830	53.8	-0.00549395098924262	0.00333260840186782
5	D	26	50	20120618	3	2832	53.84	-0.00536602830145817	0.00245119272805098
5	D	26	50	20120618	3	2834	53.88	-0.00583041360893462	0.00331052545709137
5	D	26	50	20120618	3	2836	53.92	-0.00616337605005974	0.00328239674933576
5	D	26	50	20120618	3	2838	53.96	-0.0063702613520993	0.00393784230908882
5	D	26	50	20120618	3	2840	54	-0.00609986371897357	0.00340150181555883
5	D	26	50	20120618	3	2842	54.04	-0.00640314888849229	0.00273879426916298
5	D	26	50	20120618	3	2844	54.08	-0.00638007599422217	0.00268305304160205
5	D	26	50	20120618	3	2846	54.12	-0.00631488074899677	0.00339151746780847
5	D	26	50	20120618	3	2848	54.16	-0.0065842601483576	0.00294007221442773
5	D	26	50	20120618	3	2850	54.2	-0.00644700365106148	0.00245073310864321
5	D	26	50	20120618	3	2852	54.24	-0.0064192497098999	0.00238742583852357
5	D	26	50	20120618	3	2854	54.28	-0.00642134274597221	0.00289874889413519
5	D	26	50	20120618	3	2856	54.32	-0.00632041032402565	0.00384173235538995
5	D	26	50	20120618	3	2858	54.36	-0.00645203825134352	0.0038087458240476
5	D	26	50	20120618	3	2860	54.4	-0.00616398416189156	0.00313134459873869
5	D	26	50	20120618	3	2862	54.44	-0.00628931176778906	0.00470486931891312
5	D	26	50	20120618	3	2864	54.48	-0.0060845689992965	0.00304596145491042
5	D	26	50	20120618	3	2866	54.52	-0.00605366843295865	0.00430193866178959
5	D	26	50	20120618	3	2868	54.56	-0.00610211938960555	0.00396729330652524
5	D	26	50	20120618	3	2870	54.6	-0.0060970211497132	0.00377119138289878
5	D	26	50	20120618	3	2872	54.64	-0.00591887973832887	0.00377544109465371
5	D	26	50	20120618	3	2874	54.68	-0.00568013927579685	0.00317490237645979
5	D	26	50	20120618	3	2876	54.72	-0.00594848629925715	0.00328409380561061
5	D	26	50	20120618	3	2878	54.76	-0.00595936867261961	0.00332081386075763
5	D	26	50	20120618	3	2880	54.8	-0.00545088818626836	0.00131852787274293
5	D	26	50	20120618	3	2882	54.84	-0.00542760315996389	0.00140915774888761
5	D	26	50	20120618	3	2884	54.88	-0.0056982270672596	0.00143659349199765
5	D	26	50	20120618	3	2886	54.92	-0.00529168309448421	0.00079857104333303
5	D	26	50	20120618	3	2888	54.96	-0.00523426602385186	0.00029557770560379
5	D	26	50	20120618	3	2890	55	-0.00533513480618812	0.0006731090871471
5	D	26	50	20120618	3	2892	55.04	-0.00519604690232873	0.00096023686671571
5	D	26	50	20120618	3	2894	55.08	-0.00450797543569173	-7.41330749396002e-05
5	D	26	50	20120618	3	2896	55.12	-0.00414475589539963	-0.00040488227183961
5	D	26	50	20120618	3	2898	55.16	-0.00400674279384764	-0.00121115370801975
5	D	26	50	20120618	3	2900	55.2	-0.00416819648519597	-0.00087774578962249
5	D	26	50	20120618	3	2902	55.24	-0.00419422508581144	-0.00049696171688572
5	D	26	50	20120618	3	2904	55.28	-0.00387240664755782	-0.000170815785131241
5	D	26	50	20120618	3	2906	55.32	-0.00403601701458877	-0.00106782316347324
5	D	26	50	20120618	3	2908	55.36	-0.00384118081210062	-0.0010633259643449
5	D	26	50	20120618	3	2910	55.4	-0.00366499808650018	-0.000436207102246171
5	D	26	50	20120618	3	2912	55.44	-0.00344175740461178	-0.00145857744182474
5	D	26	50	20120618	3	2914	55.48	-0.00373331874369843	-0.00124000366469217
5	D	26	50	20120618	3	2916	55.52	-0.00368949226540048	-0.00110869393542582
5	D	26	50	20120618	3	2918	55.56	-0.00367136911859867	-0.00105436692142726
5	D	26	50	20120618	3	2920	55.6	-0.00381167324612171	-0.00096916055429428
5	D	26	50	20120618	3	2922	55.64	-0.00390417695523653	-0.00177594110735688
5	D	26	50	20120618	3	2924	55.68	-0.00355303479876711	-0.00214768835543009
5	D	26	50	20120618	3	2926	55.72	-0.00361159738238497	-0.00200656398404088
5	D	26	50	20120618	3	2928	55.76	-0.00369037614887697	-0.00132623533665786
5	D	26	50	20120618	3	2930	55.8	-0.00359328331675224	-0.00283819226939436
5	D	26	50	20120618	3	2932	55.84	-0.00339869460163752	-0.00226142648118395
5	D	26	50	20120618	3	2934	55.88	-0.00364587084806909	-0.00155390957806431
5	D	26	50	20120618	3	2936	55.92	-0.00373408949008992	-0.00153678345182397
5	D	26	50	20120618	3	2938	55.96	-0.00332333823196647	-0.00265646582662946
5	D	26	50	20120618	3	2940	56	-0.00333461658512639	-0.00260420356443196
5	D	26	50	20120618	3	2942	56.04	-0.00326107747988299	-0.00255983968498026
5	D	26	50	20120618	3	2944	56.08	-0.00333883801261008	-0.00211162590958958
5	D	26	50	20120618	3	2946	56.12	-0.00339951484550369	-0.00306339870813446
5	D	26	50	20120618	3	2948	56.16	-0.00337536007785836	-0.00256723602191146
5	D	26	50	20120618	3	2950	56.2	-0.00332525449134348	-0.00349252767150096
5	D	26	50	20120618	3	2952	56.24	-0.00334348370416247	-0.00315583170657116
5	D	26	50	20120618	3	2954	56.28	-0.00333436909775298	-0.00332414433369706
5	D	26	50	20120618	3	2956	56.32	-0.00341984416546281	-0.00360660520850976
5	D	26	50	20120618	3	2958	56.36	-0.00350536873064732	-0.00388925700215346
5	D	26	50	20120618	3	2960	56.4	-0.00350519902501983	-0.00434747633849796
5	D	26	50	20120618	3	2962	56.44	-0.00369927155218429	-0.00459134332519366
5	D	26	50	20120618	3	2964	56.48	-0.00364714364027522	-0.00467246261513136
5	D	26	50	20120618	3	2966	56.52	-0.00389171773375203	-0.00412482255523796
5	D	26	50	20120618	3	2968	56.56	-0.00407406643048441	-0.00426362761638486
5	D	26	50	20120618	3	2970	56.6	-0.00400301634111079	-0.00505055261103176
5	D	26	50	20120618	3	2972	56.64	-0.00399035912972755	-0.00473946805371656
5	D	26	50	20120618	3	2974	56.68	-0.00394292640684556	-0.00437123512634586
5	D	26	50	20120618	3	2976	56.72	-0.0036574391150093	-0.00499961263851506
5	D	26	50	20120618	3	2978	56.76	-0.00382030701992	-0.00495848023705346
5	D	26	50	20120618	3	2980	56.8	-0.00349479748426858	-0.00498899896572946
5	D	26	50	20120618	3	2982	56.84	-0.00354944269631868	-0.00458210143956356
5	D	26	50	20120618	3	2984	56.88	-0.00354527783737749	-0.00435574948783786
5	D	26	50	20120618	3	2986	56.92	-0.00384712050906259	-0.00438149524574086
5	D	26	50	20120618	3	2988	56.96	-0.0037841950766048	-0.00525322355665546
5	D	26	50	20120618	3	2990	57	-0.0038022545837963	-0.00491509923602766
5	D	26	50	20120618	3	2992	57.04	-0.003786818442763	-0.00426123052439666
5	D	26	50	20120618	3	2994	57.08	-0.00368894779317897	-0.00481641541364526
5	D	26	50	20120618	3	2996	57.12	-0.00352924772664799	-0.00561275199954976
5	D	26	50	20120618	3	2998	57.16	-0.00354583645173462	-0.00582846199421856
5	D	26	50	20120618	3	3000	57.2	-0.00341975224158125	-0.00599681704775126
5	D	26	50	20120618	3	3002	57.24	-0.00346074322168664	-0.00523495898849746
5	D	26	50	20120618	3	3004	57.28	-0.00346074322168664	-0.00523495898849746
5	D	26	50	20120618	3	3006	57.32	-0.00376600121912487	-0.00571925642293206
5	D	26	50	20120618	3	3008	57.36	-0.00390959339318042	-0.00562936193783986
5	D	26	50	20120618	3	3010	57.4	-0.0038644658384051	-0.00647674456227816
5	D	26	50	20120618	3	3012	57.44	-0.00366849826506706	-0.00682199651926036
5	D	26	50	20120618	3	3014	57.48	-0.00379936251706125	-0.00635436559165826
5	D	26	50	20120618	3	3016	57.52	-0.00372785280827985	-0.00714538473456816
5	D	26	50	20120618	3	3018	57.56	-0.00364060290254925	-0.00710183402791486
5	D	26	50	20120618	3	3020	57.6	-0.00379047418482174	-0.00679420722275966
5	D	26	50	20120618	3	3022	57.64	-0.0034863475582334	-0.00670574816443326
5	D	26	50	20120618	3	3024	57.68	-0.00334955775141286	-0.00728002493677396
5	D	26	50	20120618	3	3026	57.72	-0.003625202116855	-0.00781616744040516
5	D	26	50	20120618	3	3028	57.76	-0.00343111544755492	-0.00754840024450546
5	D	26	50	20120618	3	3030	57.8	-0.00323746011339136	-0.00809508571024426
5	D	26	50	20120618	3	3032	57.84	-0.00334561209557384	-0.00679439814159066
5	D	26	50	20120618	3	3034	57.88	-0.00327821067719114	-0.00695765495523096
5	D	26	50	20120618	3	3036	57.92	-0.00319228306114135	-0.00679677402037536
5	D	26	50	20120618	3	3038	57.96	-0.00331014361942953	-0.00663928719806956
5	D	26	50	20120618	3	3040	58	-0.00324170982514629	-0.00719494584886156
5	D	26	50	20120618	3	3042	58.04	-0.00323444783850351	-0.00631723541457816
5	D	26	50	20120618	3	3044	58.08	-0.00281116664821743	-0.00684416431685056
5	D	26	50	20120618	3	3046	58.12	-0.0030120981111594	-0.00630305792361536
5	D	26	50	20120618	3	3048	58.16	-0.00248014167967276	-0.00716834449175326
5	D	26	50	20120618	3	3050	58.2	-0.00246319233012772	-0.00673052518604606
5	D	26	50	20120618	3	3052	58.24	-0.00249202107359669	-0.00596697007051736
5	D	26	50	20120618	3	3054	58.28	-0.00191560176770904	-0.00621263310843716
5	D	26	50	20120618	3	3056	58.32	-0.00239589697776219	-0.00554345553499346
5	D	26	50	20120618	3	3058	58.36	-0.00157804313250621	-0.00572969331902236
5	D	26	50	20120618	3	3060	58.4	-0.00133107901810899	-0.00577094592863686
5	D	26	50	20120618	3	3062	58.44	-0.00111077990043032	-0.00576688006464496
5	D	26	50	20120618	3	3064	58.48	-0.00101423861159493	-0.00556780829253756
5	D	26	50	20120618	3	3066	58.52	-0.000501091220487852	-0.00506880303705426
5	D	26	50	20120618	3	3068	58.56	-0.000408297597592741	-0.00566374146954116
5	D	26	50	20120618	3	3070	58.6	0.000176112014922319	-0.00491089902174746
5	D	26	50	20120618	3	3072	58.64	0.000620436703016508	-0.00490568764477006
5	D	26	50	20120618	3	3074	58.68	0.000610798837588938	-0.00474250861287566
5	D	26	50	20120618	3	3076	58.72	0.000578498199824338	-0.00419356747650496
5	D	26	50	20120618	3	3078	58.76	0.000266154992438618	-0.00358709613241686
5	D	26	50	20120618	3	3080	58.8	0.000547272364367139	-0.00372755582343176
5	D	26	50	20120618	3	3082	58.84	0.00040921683640828	-0.00339835519038256
5	D	26	50	20120618	3	3084	58.88	0.000256750472248829	-0.00383677553685386
5	D	26	50	20120618	3	3086	58.92	0.000731197909221569	-0.00306548467313896
5	D	26	50	20120618	3	3088	58.96	0.00049876483917774	-0.00328165428721556
5	D	26	50	20120618	3	3090	59	0.00075801139836417	-0.00284506534730756
5	D	26	50	20120618	3	3092	59.04	0.00120904652981182	-0.00227566054068923
5	D	26	50	20120618	3	3094	59.08	0.00114110063920760	-0.00238490146731476
5	D	26	50	20120618	3	3096	59.12	0.0017334581319432	-0.00268123577717436
5	D	26	50	20120618	3	3098	59.16	0.0017430535709639	-0.00220678834020166
5	D	26	50	20120618	3	3100	59.2	0.00179653912789285	-0.00219869903862489
5	D	26	50	20120618	3	3102	59.24	0.00203315119901349	-0.00192602452166373
5	D	26	50	20120618	3	3104	59.28	0.00191401784851918	-0.00143846025389998
5	D	26	50	20120618	3	3106	59.32	0.00193025302021523	-0.001360282528172
5	D	26	50	20120618	3	3108	59.36	0.00222269824277836	-0.00175910489489684
5	D	26	50	20120618	3	3110	59.4	0.00244760769667036	-0.00198405677519571
5	D	26	50	20120618	3	3112	59.44	0.00260108239509978	-0.00124651187550621
5	D	26	50	20120618	3	3114	59.48	0.00288187944765643	-0.00139832275167949
5	D	26	50	20120618	3	3116	59.52	0.00305105686637565	-0.00152782723733346
5	D	26	50	20120618	3	3118	59.56	0.00327059301583742	-0.00150302829541047
5	D	26	50	20120618	3	3120	59.6	0.00371310326793109	-0.00103619357004399
5	D	26	50	20120618	3	3122	59.64	0.00346930769902037	-0.00155533651954874
5	D	26	50	20120618	3	3124	59.68	0.00350141678155795	-0.00105045584310984
5	D	26	50	20120618	3	3126	59.72	0.00353561310189223	-0.00159537997656734
5	D	26	50	20120618	3	3128	59.76	0.0035675163456458	-0.00133904104046515
5	D	26	50	20120618	3	3130	59.8	0.00364800913897539	-0.0010725791636835
5	D	26	50	20120618	3	3132	59.84	0.00335354675289757	-0.00092184712032628
5	D	26	50	20120618	3	3134	59.88	0.00362480896548466	-0.00063276581685328
5	D	26	50	20120618	3	3136	59.92	0.00331406664785155	-8.09792827950505e-05
5	D	26	50	20120618	3	3138	59.96	0.00370697335924498	-0.00065779881112085
5	D	26	50	20120618	3	3140	60	0.00407051675444286	0.000157444395899000
5	D	26	50	20120618	3	3142	60.04	0.00398130816292836	0.000249396561724490
5	D	26	50	20120618	3	3144	60.08	0.00430251848935016	0.00097082932629788
5	D	26	50	20120618	3	3146	60.12	0.00408617916964614	0.00062749362869275
5	D	26	50	20120618	3	3148	60.16	0.00383807661333121	0.00185427439657673
5	D	26	50	20120618	3	3150	60.2	0.00383261067791264	0.00140658388020409
5	D	26	50	20120618	3	3152	60.24	0.00329655302709512	0.00238396101529576
5	D	26	50	20120618	3	3154	60.28	0.00311165874595046	0.00260449347821222
5	D	26	50	20120618	3	3156	60.32	0.00308716456705016	0.00288418249444275
5	D	26	50	20120618	3	3158	60.36	0.0027327838615229	0.00205468260050062
5	D	26	50	20120618	3	3160	60.4	0.00273535065913861	0.00260759060591382
5	D	26	50	20120618	3	3162	60.44	0.00238050326313576	0.00222065470418073
5	D	26	50	20120618	3	3164	60.48	0.00220898037122334	0.00273953673128323
5	D	26	50	20120618	3	3166	60.52	0.00220557211653802	0.00297815698566244
5	D	26	50	20120618	3	3168	60.56	0.00198465781595972	0.00327823896146239
5	D	26	50	20120618	3	3170	60.6	0.00214293659786052	0.00225419277881241
5	D	26	50	20120618	3	3172	60.64	0.00193171673125228	0.00230028906987796
5	D	26	50	20120618	3	3174	60.68	0.00172052514891529	0.00234638536094351
5	D	26	50	20120618	3	3176	60.72	0.00190697506497856	0.00244231146687928
5	D	26	50	20120618	3	3178	60.76	0.00195042677668248	0.00294722106398553
5	D	26	50	20120618	3	3180	60.8	0.00174580563055628	0.00199037972403308
5	D	26	50	20120618	3	3182	60.84	0.00183907867184903	0.00203838378919427
5	D	26	50	20120618	3	3184	60.88	0.00171199037006637	0.00221296138240142
5	D	26	50	20120618	3	3186	60.92	0.00156321510330472	0.00231366753017801
5	D	26	50	20120618	3	3188	60.96	0.00165390861905971	0.00250218219804234
5	D	26	50	20120618	3	3190	61	0.0015105780745132	0.00263456672961609
5	D	26	50	20120618	3	3192	61.04	0.00152827200749883	0.00223471410831106
5	D	26	50	20120618	3	3194	61.08	0.00101628427151290	0.00174442040837193
5	D	26	50	20120618	3	3196	61.12	0.000334059870849519	0.00279617739866983
5	D	26	50	20120618	3	3198	61.16	3.92674780369182e-05	0.00233088741877753
5	D	26	50	20120618	3	3200	61.2	-0.00023321654435738	0.00221060105996582
5	D	26	50	20120618	3	3202	61.24	-0.000588897619255251	0.00164449914912246
5	D	26	50	20120618	3	3204	61.28	-0.00081909764608409	0.00189605097231601
5	D	26	50	20120618	3	3206	61.32	-0.000950043215358121	0.00212438635856287
5	D	26	50	20120618	3	3208	61.36	-0.000809881923404891	0.00220414658926715
5	D	26	50	20120618	3	3210	61.4	-0.00133402765338654	0.0021448952836444
5	D	26	50	20120618	3	3212	61.44	-0.00145639955293868	0.00215613828146527
5	D	26	50	20120618	3	3214	61.48	-0.00144189679285655	0.00118687166115381
5	D	26	50	20120618	3	3216	61.52	-0.00142728796675723	0.00172353742380315
5	D	26	50	20120618	3	3218	61.56	-0.00173772198583375	0.00264075391395147
5	D	26	50	20120618	3	3220	61.6	-0.00181430872130407	0.00229613128200458
5	D	26	50	20120618	3	3222	61.64	-0.00186222934786508	0.00203889290607673
5	D	26	50	20120618	3	3224	61.68	-0.0021052053800164	0.00304837268903426
5	D	26	50	20120618	3	3226	61.72	-0.00206613419482194	0.00322742273263242
5	D	26	50	20120618	3	3228	61.76	-0.00230334377117268	0.0030501192427838
5	D	26	50	20120618	3	3230	61.8	-0.00206982741354008	0.0032072963523195
5	D	26	50	20120618	3	3232	61.84	-0.00239267893480101	0.00395040830369729
5	D	26	50	20120618	3	3234	61.88	-0.00247168468256976	0.0041467640786582
5	D	26	50	20120618	3	3236	61.92	-0.00244536192553331	0.00367444927573752
5	D	26	50	20120618	3	3238	61.96	-0.00245262603349644	0.00380480228952892
5	D	26	50	20120618	3	3240	62	-0.00252762672845656	0.00352598513595959
5	D	26	50	20120618	3	3242	62.04	-0.00246990277348117	0.00280101259483959
5	D	26	50	20120618	3	3244	62.08	-0.00255313631269464	0.00314716257743384
5	D	26	50	20120618	3	3246	62.12	-0.0030087039986097	0.00256209535561228
5	D	26	50	20120618	3	3248	62.16	-0.00296014697594562	0.00249802441016896
5	D	26	50	20120618	3	3250	62.2	-0.00305976417927918	0.00256367220373432
5	D	26	50	20120618	3	3252	62.24	-0.00320467864301555	0.0030684757348234
5	D	26	50	20120618	3	3254	62.28	-0.00335380746316779	0.00304094099676399
5	D	26	50	20120618	3	3256	62.32	-0.00319173858891984	0.00332286447042307
5	D	26	50	20120618	3	3258	62.36	-0.00339643893100553	0.00272331570172281
5	D	26	50	20120618	3	3260	62.4	-0.00322821822776125	0.00349380753477492
5	D	26	50	20120618	3	3262	62.44	-0.00347029623430047	0.00247388378465925
5	D	26	50	20120618	3	3264	62.48	-0.00359698148521785	0.00261175546485501
5	D	26	50	20120618	3	3266	62.52	-0.00332635757792213	0.00253814564893349
5	D	26	50	20120618	3	3268	62.56	-0.00389464515582614	0.00234623686851946
5	D	26	50	20120618	3	3270	62.6	-0.00425090676539136	0.00300116624032225
5	D	26	50	20120618	3	3272	62.64	-0.00456580262825716	0.00232208210087413
5	D	26	50	20120618	3	3274	62.68	-0.00494094398888006	0.00255413333325612
5	D	26	50	20120618	3	3276	62.72	-0.00529695811107186	0.00266447027539246
5	D	26	50	20120618	3	3278	62.76	-0.00585202279216768	0.00164147061077864
5	D	26	50	20120618	3	3280	62.8	-0.00607060364036806	0.00246984620493868
5	D	26	50	20120618	3	3282	62.84	-0.00599157031543484	0.00208266988689999
5	D	26	50	20120618	3	3284	62.88	-0.00591285518855316	0.00130413117867797
5	D	26	50	20120618	3	3286	62.92	-0.00612196787695346	0.00145028307928142
5	D	26	50	20120618	3	3288	62.96	-0.00602131122665155	0.000910583828540789
5	D	26	50	20120618	3	3290	63	-0.00596767717729855	0.00172868516117019
5	D	26	50	20120618	3	3292	63.04	-0.00609682315981446	0.00170894273983946
5	D	26	50	20120618	3	3294	63.08	-0.0058944633411745	0.00152550509866405
5	D	26	50	20120618	3	3296	63.12	-0.00622036885662338	0.00181107724331404
5	D	26	50	20120618	3	3298	63.16	-0.00609871820598804	0.00094528155829361
5	D	26	50	20120618	3	3300	63.2	-0.00605660292610057	0.00170307375355561
5	D	26	50	20120618	3	3302	63.24	-0.0062698380470352	0.00124458571663425
5	D	26	50	20120618	3	3304	63.28	-0.00627004310800173	0.00138331299603524
5	D	26	50	20120618	3	3306	63.32	-0.00600996923388132	2.77468700937596e-05
5	D	26	50	20120618	3	3308	63.36	-0.00622384782198681	0.00037890316869881
5	D	26	50	20120618	3	3310	63.4	-0.00637188062662822	-0.000235904964339461
5	D	26	50	20120618	3	3312	63.44	-0.00616667823872788	0.000196321126728629
5	D	26	50	20120618	3	3314	63.48	-0.00635988102455148	-0.000619899301862811
5	D	26	50	20120618	3	3316	63.52	-0.00620654491905118	0.000128566154955339
5	D	26	50	20120618	3	3318	63.56	-0.00601328556468508	0.00026081633624066
5	D	26	50	20120618	3	3320	63.6	-0.00607138145782737	-0.00081435366668911
5	D	26	50	20120618	3	3322	63.64	-0.00621134617409544	-0.000399310270403861
5	D	26	50	20120618	3	3324	63.68	-0.00654553190995201	-0.00093370622028559
5	D	26	50	20120618	3	3326	63.72	-0.00651917804021719	-0.000723037896966681
5	D	26	50	20120618	3	3328	63.76	-0.00660534607257258	-0.00130787177355045
5	D	26	50	20120618	3	3330	63.8	-0.0067709080543196	-0.00091517295155069
5	D	26	50	20120618	3	3332	63.84	-0.00691071013602799	-0.00125556708494608
5	D	26	50	20120618	3	3334	63.88	-0.00707639232592781	-0.00219991526228853
5	D	26	50	20120618	3	3336	63.92	-0.00732708996412969	-0.00179873115891453
5	D	26	50	20120618	3	3338	63.96	-0.0074233413391848	-0.00234555097494166
5	D	26	50	20120618	3	3340	64	-0.00736126443486443	-0.00279894077197076
5	D	26	50	20120618	3	3342	64.04	-0.00737132656436072	-0.00318647064339996
5	D	26	50	20120618	3	3344	64.08	-0.00751407728134666	-0.00288643109400696
5	D	26	50	20120618	3	3346	64.12	-0.00714150978940728	-0.00276584817461116
5	D	26	50	20120618	3	3348	64.16	-0.00720686059812454	-0.0022165252005786
5	D	26	50	20120618	3	3350	64.2	-0.00758934172713615	-0.00272407937704646
5	D	26	50	20120618	3	3352	64.24	-0.00764552136090143	-0.00261694562862896
5	D	26	50	20120618	3	3354	64.28	-0.00768065042579077	-0.00346360700415046
5	D	26	50	20120618	3	3356	64.32	-0.00768851345319757	-0.00324238157658846
5	D	26	50	20120618	3	3358	64.36	-0.00785911003522664	-0.00292350470254456
5	D	26	50	20120618	3	3360	64.4	-0.00781470372936812	-0.00327823189039456
5	D	26	50	20120618	3	3362	64.44	-0.00806624989570742	-0.00398109603089396
5	D	26	50	20120618	3	3364	64.48	-0.00808259113342064	-0.00461812145899716
5	D	26	50	20120618	3	3366	64.52	-0.00810754493172872	-0.00421882533072896
5	D	26	50	20120618	3	3368	64.56	-0.0080444851489825	-0.00422475088555526
5	D	26	50	20120618	3	3370	64.6	-0.00831488985317605	-0.00421526858361956
5	D	26	50	20120618	3	3372	64.64	-0.0084932221833913	-0.00377799375013376
5	D	26	50	20120618	3	3374	64.68	-0.00875444157049723	-0.00428808643994616
5	D	26	50	20120618	3	3376	64.72	-0.00907299317542177	-0.00387944943109846
5	D	26	50	20120618	3	3378	64.76	-0.0092350479075341	-0.00353962805419576
5	D	26	50	20120618	3	3380	64.8	-0.0090130022361059	-0.00421450490829586
5	D	26	50	20120618	3	3382	64.84	-0.0092016724674621	-0.00387196824135346
5	D	26	50	20120618	3	3384	64.88	-0.0090247967772161	-0.00351002856433536
5	D	26	50	20120618	3	3386	64.92	-0.00929317915601545	-0.00426907233860006
5	D	26	50	20120618	3	3388	64.96	-0.0089448795688064	-0.00386543457469536
5	D	26	50	20120618	3	3390	65	-0.00887107176298614	-0.00538683138296066
5	D	26	50	20120618	3	3392	65.04	-0.00883401936765196	-0.00439504341166846
5	D	26	50	20120618	3	3394	65.08	-0.00879575074865415	-0.00412586200220636
5	D	26	50	20120618	3	3396	65.12	-0.00915331343469675	-0.00495553160177596
5	D	26	50	20120618	3	3398	65.16	-0.00915401347041012	-0.00502313808112516
5	D	26	50	20120618	3	3400	65.2	-0.0092061413823192	-0.00399407144032876
5	D	26	50	20120618	3	3402	65.24	-0.00879698111445341	-0.00409988289906556
5	D	26	50	20120618	3	3404	65.28	-0.00907988039547053	-0.00420801366804456
5	D	26	50	20120618	3	3406	65.32	-0.0089237865735236	-0.00438829054190806
5	D	26	50	20120618	3	3408	65.36	-0.00896595842195356	-0.00439985880884826
5	D	26	50	20120618	3	3410	65.4	-0.00925463476537297	-0.00493962877026706
5	D	26	50	20120618	3	3412	65.44	-0.00913318210463637	-0.00551872093978756
5	D	26	50	20120618	3	3414	65.48	-0.00921218007423053	-0.00480007417593206
5	D	26	50	20120618	3	3416	65.52	-0.00919296091191788	-0.00493851154155276
5	D	26	50	20120618	3	3418	65.56	-0.00930428073248008	-0.00403806055318636
5	D	26	50	20120618	3	3420	65.6	-0.0094830161135606	-0.00471591432683526
5	D	26	50	20120618	3	3422	65.64	-0.00961479253330252	-0.00401477552688196
5	D	26	50	20120618	3	3424	65.68	-0.0093620372143674	-0.00360242620743296
5	D	26	50	20120618	3	3426	65.72	-0.0095784260315461	-0.00404873786558236
5	D	26	50	20120618	3	3428	65.76	-0.00998815905590465	-0.00401037732270296
5	D	26	50	20120618	3	3430	65.8	-0.0101775222519064	-0.00339052751831476
5	D	26	50	20120618	3	3432	65.84	-0.0102124250426258	-0.00402638622022896
5	D	26	50	20120618	3	3434	65.88	-0.0103938191452036	-0.00352509700984246
5	D	26	50	20120618	3	3436	65.92	-0.010720417625298	-0.00367933114095486
5	D	26	50	20120618	3	3438	65.96	-0.0111499072131229	-0.00256069528418556
5	D	26	50	20120618	3	3440	66	-0.0110590581338761	-0.00307651553892546
5	D	26	50	20120618	3	3442	66.04	-0.0113925084786802	-0.00255356057676336
5	D	26	50	20120618	3	3444	66.08	-0.0110796137280051	-0.00266648552971886
5	D	26	50	20120618	3	3446	66.12	-0.0110877737402600	-0.00189521587920743
5	D	26	50	20120618	3	3448	66.16	-0.0112260343291854	-0.00211248857986262
5	D	26	50	20120618	3	3450	66.2	-0.0112474808778588	-0.00195541895055766
5	D	26	50	20120618	3	3452	66.24	-0.0114182966629901	-0.00157459245141402
5	D	26	50	20120618	3	3454	66.28	-0.0115272123204962	-0.00108086928358613
5	D	26	50	20120618	3	3456	66.32	-0.0114141883725914	-0.00089931254644867
5	D	26	50	20120618	3	3458	66.36	-0.0111961237123413	-0.00089845694724344
5	D	26	50	20120618	3	3460	66.4	-0.0114084395944603	-0.00041927896590456
5	D	26	50	20120618	3	3462	66.44	-0.0117733844752985	-0.00040081640784778
5	D	26	50	20120618	3	3464	66.48	-0.0116152831771998	0.00079038345391367
5	D	26	50	20120618	3	3466	66.52	-0.0119975995503314	0.00119190484722229
5	D	26	50	20120618	3	3468	66.56	-0.0120035902296923	0.00081354056460142
5	D	26	50	20120618	3	3470	66.6	-0.0117245004864588	0.00120195962280805
5	D	26	50	20120618	3	3472	66.64	-0.0117938233968087	0.00097811606167801
5	D	26	50	20120618	3	3474	66.68	-0.0115072959508973	0.00205490463202991
5	D	26	50	20120618	3	3476	66.72	-0.0112427743751233	0.00217373392660831
5	D	26	50	20120618	3	3478	66.76	-0.0112898097039942	0.00232122084481464
5	D	26	50	20120618	3	3480	66.8	-0.0105066373250351	0.00268449483232889
5	D	26	50	20120618	3	3482	66.84	-0.0103839500558585	0.00324483028737167
5	D	26	50	20120618	3	3484	66.88	-0.0102373646987982	0.00437025931898783
5	D	26	50	20120618	3	3486	66.92	-0.0100384131348436	0.00376564059466646
5	D	26	50	20120618	3	3488	66.96	-0.00977132758988092	0.00413319752795436
5	D	26	50	20120618	3	3490	67	-0.00904660819298857	0.00455321329912492
5	D	26	50	20120618	3	3492	67.04	-0.00876034944765404	0.0055188446834743
5	D	26	50	20120618	3	3494	67.08	-0.00882819351488177	0.00545059897959486
5	D	26	50	20120618	3	3496	67.12	-0.00841505859979893	0.00625378672310225
5	D	26	50	20120618	3	3498	67.16	-0.00840546033235111	0.00568554581424581
5	D	26	50	20120618	3	3500	67.2	-0.00817921020400197	0.00627741823172951
5	D	26	50	20120618	3	3502	67.24	-0.00821603349673904	0.00594240235251182
5	D	26	50	20120618	3	3504	67.28	-0.0079792602052723	0.00618527373285952
5	D	26	50	20120618	3	3506	67.32	-0.00769744421184395	0.00717633479838072
5	D	26	50	20120618	3	3508	67.36	-0.00747936753077855	0.00650115600968508
5	D	26	50	20120618	3	3510	67.4	-0.00779537850103829	0.00697766607713854
5	D	26	50	20120618	3	3512	67.44	-0.00764229553976565	0.006648004410468
5	D	26	50	20120618	3	3514	67.48	-0.00744224937451373	0.00731829355577173
5	D	26	50	20120618	3	3516	67.52	-0.00759846340461346	0.00687274557294608
5	D	26	50	20120618	3	3518	67.56	-0.00771628082938798	0.00642322294290339
5	D	26	50	20120618	3	3520	67.6	-0.00754833801910871	0.00669848052093622
5	D	26	50	20120618	3	3522	67.64	-0.00756441621309933	0.00620951476753216
5	D	26	50	20120618	3	3524	67.68	-0.00756847995577081	0.00629164309884664
5	D	26	50	20120618	3	3526	67.72	-0.00754014053019441	0.00632994141632926
5	D	26	50	20120618	3	3528	67.76	-0.00724100749169482	0.00613932098447055
5	D	26	50	20120618	3	3530	67.8	-0.00726668183181292	0.00628663183308837
5	D	26	50	20120618	3	3532	67.84	-0.00724833665348182	0.00646515932477522
5	D	26	50	20120618	3	3534	67.88	-0.00716630236736924	0.00661316101671825
5	D	26	50	20120618	3	3536	67.92	-0.00707887568494334	0.00692994485468983
5	D	26	50	20120618	3	3538	67.96	-0.00699842673223418	0.00764814472705963
5	D	26	50	20120618	3	3540	68	-0.00693724078245811	0.00755604406881008
5	D	26	50	20120618	3	3542	68.04	-0.00678189507948567	0.00729253931258735
5	D	26	50	20120618	3	3544	68.08	-0.00645255443929379	0.00727825716982095
5	D	26	50	20120618	3	3546	68.12	-0.00643061433008713	0.00855478855661564
5	D	26	50	20120618	3	3548	68.16	-0.00629476002553811	0.00764592511887348
5	D	26	50	20120618	3	3550	68.2	-0.00654945918101472	0.00825710225859036
5	D	26	50	20120618	3	3552	68.24	-0.00619781568583743	0.00702996723020901
5	D	26	50	20120618	3	3554	68.28	-0.00635679945319907	0.00725840302561879
5	D	26	50	20120618	3	3556	68.32	-0.00659269381093681	0.0078969706536117
5	D	26	50	20120618	3	3558	68.36	-0.00614392386777842	0.00679603188352427
5	D	26	50	20120618	3	3560	68.4	-0.0065266231675163	0.00678453329488628
5	D	26	50	20120618	3	3562	68.44	-0.00623635929866245	0.00667091884210845
5	D	26	50	20120618	3	3564	68.48	-0.00627741116066169	0.00791300288566155
5	D	26	50	20120618	3	3566	68.52	-0.00568783613311007	0.00697935818366592
5	D	26	50	20120618	3	3568	68.56	-0.00573401077160698	0.00734862688104971
5	D	26	50	20120618	3	3570	68.6	-0.00556680349380149	0.00774224861882028
5	D	26	50	20120618	3	3572	68.64	-0.00546782834342525	0.00723918032777223
5	D	26	50	20120618	3	3574	68.68	-0.00530137257870681	0.00747102367076055
5	D	26	50	20120618	3	3576	68.72	-0.00514829265799333	0.0077016835291292
5	D	26	50	20120618	3	3578	68.76	-0.00451457698460088	0.00751627921186327
5	D	26	50	20120618	3	3580	68.8	-0.00444877150622332	0.00811423628319908
5	D	26	50	20120618	3	3582	68.84	-0.00393476993012457	0.00814130574499647
5	D	26	50	20120618	3	3584	68.88	-0.00397160665789048	0.00836336202302639
5	D	26	50	20120618	3	3586	68.92	-0.00388315113509795	0.00877108332859245
5	D	26	50	20120618	3	3588	68.96	-0.003935204800795	0.00824718437887743
5	D	26	50	20120618	3	3590	69	-0.00381670077533594	0.00851915886012522
5	D	26	50	20120618	3	3592	69.04	-0.00371644646879253	0.00748794332182078
5	D	26	50	20120618	3	3594	69.08	-0.00367401369796031	0.00752054730839451
5	D	26	50	20120618	3	3596	69.12	-0.00358076045565743	0.00756947909765262
5	D	26	50	20120618	3	3598	69.16	-0.00367539255618362	0.00755129938230832
5	D	26	50	20120618	3	3600	69.2	-0.00381210528836501	0.00729614626427818
5	D	26	50	20120618	3	3602	69.24	-0.00373587139917851	0.00757831793241746
5	D	26	50	20120618	3	3604	69.28	-0.00395106379168345	0.00730631658111199
5	D	26	50	20120618	3	3606	69.32	-0.00390089668687861	0.00811233982281194
5	D	26	50	20120618	3	3608	69.36	-0.00379509159210288	0.0076534338857829
5	D	26	50	20120618	3	3610	69.4	-0.00326911728398508	0.0074089163608486
5	D	26	50	20120618	3	3612	69.44	-0.00315278407634427	0.0082856580588418
5	D	26	50	20120618	3	3614	69.48	-0.00324407509732936	0.0083954894196296
5	D	26	50	20120618	3	3616	69.52	-0.0032768742453747	0.00744135134890162
5	D	26	50	20120618	3	3618	69.56	-0.00307986722506831	0.00812959959223392
5	D	26	50	20120618	3	3620	69.6	-0.00290892416071647	0.00737160233600538
5	D	26	50	20120618	3	3622	69.64	-0.00261519200381157	0.00695416891879971
5	D	26	50	20120618	3	3624	69.68	-0.00219785758155527	0.00670393797107342
5	D	26	50	20120618	3	3626	69.72	-0.00182120301242064	0.00631076538753026
5	D	26	50	20120618	3	3628	69.76	-0.00153392674042798	0.00662933820565824
5	D	26	50	20120618	3	3630	69.8	-0.0015132014406714	0.0069210268239655
5	D	26	50	20120618	3	3632	69.84	-0.00107348001772273	0.00629093811338579
5	D	26	50	20120618	3	3634	69.88	-0.00085194346317699	0.00623320991576972
5	D	26	50	20120618	3	3636	69.92	-0.000784039998979642	0.00544541517978198
5	D	26	50	20120618	3	3638	69.96	-0.000778128586288921	0.00572784777032351
5	D	26	50	20120618	3	3640	70	-0.000366132820230581	0.00597315018378493
5	D	26	50	20120618	3	3642	70.04	-0.000213871517037681	0.00541239329310057
5	D	26	50	20120618	3	3644	70.08	0.000181867864121180	0.00544578287530819
5	D	26	50	20120618	3	3646	70.12	0.000372539207668129	0.00543888858419163
5	D	26	50	20120618	3	3648	70.16	0.000586071313450849	0.00554966393253231
5	D	26	50	20120618	3	3650	70.2	0.000904743126528188	0.00559165900426698
5	D	26	50	20120618	3	3652	70.24	0.00080716239072445	0.00551244890263846
5	D	26	50	20120618	3	3654	70.28	0.00106835349355913	0.00576895895858169
5	D	26	50	20120618	3	3656	70.32	0.00136552218942059	0.00561253279644761
5	D	26	50	20120618	3	3658	70.36	0.00143633186248861	0.00536859509907387
5	D	26	50	20120618	3	3660	70.4	0.00105761961262072	0.00514192494929671
5	D	26	50	20120618	3	3662	70.44	0.00111184056060210	0.00506779187435711
5	D	26	50	20120618	3	3664	70.48	0.00117658325748754	0.00500092785712811
5	D	26	50	20120618	3	3666	70.52	0.0012145195362982	0.0054127114911521
5	D	26	50	20120618	3	3668	70.56	0.000939582277637248	0.00518933645897527
5	D	26	50	20120618	3	3670	70.6	0.00096672103589919	0.00473772149996704
5	D	26	50	20120618	3	3672	70.64	0.000937163972445589	0.00503156679395693
5	D	26	50	20120618	3	3674	70.68	0.00112105416196096	0.00385718970962668
5	D	26	50	20120618	3	3676	70.72	0.000768702852895708	0.00486819684323159
5	D	26	50	20120618	3	3678	70.76	0.000781183287583649	0.00414698328176037
5	D	26	50	20120618	3	3680	70.8	0.000774027366958039	0.00323963800227741
5	D	26	50	20120618	3	3682	70.84	0.00096720893957821	0.0028831430474744
5	D	26	50	20120618	3	3684	70.88	0.000660939779442879	0.00341349434656775
5	D	26	50	20120618	3	3686	70.92	0.000510083497424199	0.00309943781945121
5	D	26	50	20120618	3	3688	70.96	0.000359119028067989	0.00278514582577654
5	D	26	50	20120618	3	3690	71	0.000333743087011548	0.00321401528095434
5	D	26	50	20120618	3	3692	71.04	-4.964667421389e-05	0.00329143286689255
5	D	26	50	20120618	3	3694	71.08	-0.00044055637463589	0.00294184648676309
5	D	26	50	20120618	3	3696	71.12	-0.00047175194592285	0.0024242321606979
5	D	26	50	20120618	3	3698	71.16	-0.000864587239531381	0.00272854758479681
5	D	26	50	20120618	3	3700	71.2	-0.000682402591572231	0.0019772240023691
5	D	26	50	20120618	3	3702	71.24	-0.00120867034900423	0.00240023295654443
5	D	26	50	20120618	3	3704	71.28	-0.00129114162710758	0.00187070048710369
5	D	26	50	20120618	3	3706	71.32	-0.00110976166666541	0.0018540198381355
5	D	26	50	20120618	3	3708	71.36	-0.00178390312971305	0.00180129795653023
5	D	26	50	20120618	3	3710	71.4	-0.00178822355214609	0.00219285833661228
5	D	26	50	20120618	3	3712	71.44	-0.00206477301426815	0.00274298741237542
5	D	26	50	20120618	3	3714	71.48	-0.00202347797824686	0.00235967896842982
5	D	26	50	20120618	3	3716	71.52	-0.0023516250221921	0.00218330532399845
5	D	26	50	20120618	3	3718	71.56	-0.0026612105131312	0.00334837688308828
5	D	26	50	20120618	3	3720	71.6	-0.00260831185483063	0.00239429891643671
5	D	26	50	20120618	3	3722	71.64	-0.00297427496943373	0.00257451922175772
5	D	26	50	20120618	3	3724	71.68	-0.00290180359542992	0.00328478677025617
5	D	26	50	20120618	3	3726	71.72	-0.00327396096543621	0.0034255646593226
5	D	26	50	20120618	3	3728	71.76	-0.00308154306813973	0.0029784893258496
5	D	26	50	20120618	3	3730	71.8	-0.003431638706573	0.00330892739576588
5	D	26	50	20120618	3	3732	71.84	-0.00330156641417373	0.00310797471962048
5	D	26	50	20120618	3	3734	71.88	-0.00416717118036324	0.00466109940915767
5	D	26	50	20120618	3	3736	71.92	-0.003872512713575	0.00359777344481278
5	D	26	50	20120618	3	3738	71.96	-0.00391097932247155	0.0029969023864317
5	D	26	50	20120618	3	3740	72	-0.00395140461715198	0.00336607576582138
5	D	26	50	20120618	3	3742	72.04	-0.00447883556523903	0.00401354516108265
5	D	26	50	20120618	3	3744	72.08	-0.00468654111114477	0.00382734980346061
5	D	26	50	20120618	3	3746	72.12	-0.00460166001313113	0.00396076671093489
5	D	26	50	20120618	3	3748	72.16	-0.00510195927402405	0.00404159608709233
5	D	26	50	20120618	3	3750	72.2	-0.00497490632758045	0.00442532879510664
5	D	26	50	20120618	3	3752	72.24	-0.00493621344451392	0.00424710960197638
5	D	26	50	20120618	3	3754	72.28	-0.00494035709025168	0.0040962271570068
5	D	26	50	20120618	3	3756	72.32	-0.00476221567886735	0.00358880025975952
5	D	26	50	20120618	3	3758	72.36	-0.00503391438847047	0.0031972610928809
5	D	26	50	20120618	3	3760	72.4	-0.00485513658098307	0.00387500172944477
5	D	26	50	20120618	3	3762	72.44	-0.00489947924723128	0.00321030014192598
5	D	26	50	20120618	3	3764	72.48	-0.00514227143161949	0.00280478854505112
5	D	26	50	20120618	3	3766	72.52	-0.00494440881210787	0.00265254845506166
5	D	26	50	20120618	3	3768	72.56	-0.00515362756652535	0.00253765774525447
5	D	26	50	20120618	3	3770	72.6	-0.00504439371096765	0.0026088916823912
5	D	26	50	20120618	3	3772	72.64	-0.00524303414793858	0.00444585610496449
5	D	26	50	20120618	3	3774	72.68	-0.00510920711853121	0.00357506824606888
5	D	26	50	20120618	3	3776	72.72	-0.00507330730725037	0.00312430888626589
5	D	26	50	20120618	3	3778	72.76	-0.00532930824631115	0.00380900038248882
5	D	26	50	20120618	3	3780	72.8	-0.00546981036373292	0.00482488655288391
5	D	26	50	20120618	3	3782	72.84	-0.00575944837237474	0.00401841005573722
5	D	26	50	20120618	3	3784	72.88	-0.00608798432504963	0.00350055333346744
5	D	26	50	20120618	3	3786	72.92	-0.00636792082865357	0.00403404418666925
5	D	26	50	20120618	3	3788	72.96	-0.0061264014364715	0.00404631956039065
5	D	26	50	20120618	3	3790	73	-0.00632805414833027	0.00401189760228249
5	D	26	50	20120618	3	3792	73.04	-0.00630913904193353	0.00392917317995148
5	D	26	50	20120618	3	3794	73.08	-0.0064402790655724	0.00368837503668621
5	D	26	50	20120618	3	3796	73.12	-0.00662553397117546	0.00313603271669796
5	D	26	50	20120618	3	3798	73.16	-0.00674858469323754	0.00273897811692609
5	D	26	50	20120618	3	3800	73.2	-0.00671621334479482	0.00300403002278606
5	D	26	50	20120618	3	3802	73.24	-0.00661629915661316	0.00308669080550676
5	D	26	50	20120618	3	3804	73.28	-0.00666658151982333	0.00123641156224374
5	D	26	50	20120618	3	3806	73.32	-0.00672602091584988	0.00144082199054914
5	D	26	50	20120618	3	3808	73.36	-0.00641301302808984	0.00132492718911267
5	D	26	50	20120618	3	3810	73.4	-0.00648643192518044	0.00088832410706904
5	D	26	50	20120618	3	3812	73.44	-0.00638132757322487	-9.906566004423e-05
5	D	26	50	20120618	3	3814	73.48	-0.00634537826446934	0.00064970385268982
5	D	26	50	20120618	3	3816	73.52	-0.00620031530830893	0.00068874321807913
5	D	26	50	20120618	3	3818	73.56	-0.00623864756691705	-0.00107222843872003
5	D	26	50	20120618	3	3820	73.6	-0.00637574142965349	-0.00088941305151206
5	D	26	50	20120618	3	3822	73.64	-0.00651633547095682	-0.00112070060857037
5	D	26	50	20120618	3	3824	73.68	-0.00626628129992582	-0.00170466474381328
5	D	26	50	20120618	3	3826	73.72	-0.00598244863795754	-0.00078327632365596
5	D	26	50	20120618	3	3828	73.76	-0.00541547627866654	-0.00236481963472906
5	D	26	50	20120618	3	3830	73.8	-0.00517023750481542	-0.00252734105731696
5	D	26	50	20120618	3	3832	73.84	-0.00521554183628604	-0.0016547925025362
5	D	26	50	20120618	3	3834	73.88	-0.0047811944248744	-0.00191210866020998
5	D	26	50	20120618	3	3836	73.92	-0.00480909685846002	-0.00241614851597536
5	D	26	50	20120618	3	3838	73.96	-0.00451030181700183	-0.00200462651146043
5	D	26	50	20120618	3	3840	74	-0.00439874158013403	-0.00263128575415136
5	D	26	50	20120618	3	3842	74.04	-0.00410270425512247	-0.00265886291861766
5	D	26	50	20120618	3	3844	74.08	-0.00399019649516788	-0.00265936496443226
5	D	26	50	20120618	3	3846	74.12	-0.00337266600102204	-0.00326082999250956
5	D	26	50	20120618	3	3848	74.16	-0.0031820017285429	-0.00285527596922786
5	D	26	50	20120618	3	3850	74.2	-0.00294600484032189	-0.00381762708521926
5	D	26	50	20120618	3	3852	74.24	-0.00302469875400014	-0.00390892164173826
5	D	26	50	20120618	3	3854	74.28	-0.00310341388088183	-0.00400023741146076
5	D	26	50	20120618	3	3856	74.32	-0.00276509864142312	-0.00421036833362596
5	D	26	50	20120618	3	3858	74.36	-0.00335401959520215	-0.00377039235223606
5	D	26	50	20120618	3	3860	74.4	-0.00285902363516813	-0.00428407007342896
5	D	26	50	20120618	3	3862	74.44	-0.00316100065714166	-0.00409993946760806
5	D	26	50	20120618	3	3864	74.48	-0.00312938591295481	-0.00346850018307626
5	D	26	50	20120618	3	3866	74.52	-0.00307561751331338	-0.00431865466609686
5	D	26	50	20120618	3	3868	74.56	-0.00306568266303771	-0.00369637948544926
5	D	26	50	20120618	3	3870	74.6	-0.00299608921363333	-0.00417019759738676
5	D	26	50	20120618	3	3872	74.64	-0.00322582820684084	-0.00433056941535986
5	D	26	50	20120618	3	3874	74.68	-0.00299842973707906	-0.00452657234403696
5	D	26	50	20120618	3	3876	74.72	-0.00322010064191323	-0.00372479103591736
5	D	26	50	20120618	3	3878	74.76	-0.00330998805593766	-0.00388076464971146
5	D	26	50	20120618	3	3880	74.8	-0.00340048358179392	-0.00472724217746986
5	D	26	50	20120618	3	3882	74.84	-0.00330632524281112	-0.00449195946709786
5	D	26	50	20120618	3	3884	74.88	-0.0035515993720013	-0.00454700773001326
5	D	26	50	20120618	3	3886	74.92	-0.00350106245034989	-0.00521531556211606
5	D	26	50	20120618	3	3888	74.96	-0.00345895424153023	-0.00545378732407126
5	D	26	50	20120618	3	3890	75	-0.00346202308496058	-0.00613313309302836
5	D	26	50	20120618	3	3892	75.04	-0.00358254236474602	-0.00545066191209836
5	D	26	50	20120618	3	3894	75.08	-0.00367255705799107	-0.00580725586185076
5	D	26	50	20120618	3	3896	75.12	-0.00357672994700467	-0.00603160670138566
5	D	26	50	20120618	3	3898	75.16	-0.00327739750439278	-0.00695401335530786
5	D	26	50	20120618	3	3900	75.2	-0.00339776122068635	-0.00762068777074616
5	D	26	50	20120618	3	3902	75.24	-0.00334216848554947	-0.00765475617546376
5	D	26	50	20120618	3	3904	75.28	-0.00352590311157298	-0.00746810826950176
5	D	26	50	20120618	3	3906	75.32	-0.00329711871252007	-0.00732049972892906
5	D	26	50	20120618	3	3908	75.36	-0.00361543697220682	-0.00820775610475846
5	D	26	50	20120618	3	3910	75.4	-0.00358052711041964	-0.00802746508875936
5	D	26	50	20120618	3	3912	75.44	-0.0033109002236854	-0.00794281733598346
5	D	26	50	20120618	3	3914	75.48	-0.00343839864740114	-0.00771053982943156
5	D	26	50	20120618	3	3916	75.52	-0.00344369487719223	-0.00748121802922496
5	D	26	50	20120618	3	3918	75.56	-0.00342626469503598	-0.00738105635366986
5	D	26	50	20120618	3	3920	75.6	-0.00316184211421127	-0.00844599452147586
5	D	26	50	20120618	3	3922	75.64	-0.00295768624434709	-0.00750093216628436
5	D	26	50	20120618	3	3924	75.68	-0.00246561063531937	-0.00782400925460856
5	D	26	50	20120618	3	3926	75.72	-0.00261708704998515	-0.00806585391590996
5	D	26	50	20120618	3	3928	75.76	-0.0026106170229373	-0.00851928613934586
5	D	26	50	20120618	3	3930	75.8	-0.00213433110833347	-0.00933389436447616
5	D	26	50	20120618	3	3932	75.84	-0.00171342579683218	-0.00927997747241066
5	D	26	50	20120618	3	3934	75.88	-0.00152464949945881	-0.00963341065485116
5	D	26	50	20120618	3	3936	75.92	-0.00144208064061966	-0.00996492352707486
5	D	26	50	20120618	3	3938	75.96	-0.00145845016260413	-0.00922058757385886
5	D	26	50	20120618	3	3940	76	-0.0014328104707183	-0.0102440115025414
5	D	26	50	20120618	3	3942	76.04	-0.00137024566271892	-0.00989266428510536
5	D	26	50	20120618	3	3944	76.08	-0.00153092153660794	-0.0101096258587769
5	D	26	50	20120618	3	3946	76.12	-0.00184846904990319	-0.00921816219759936
5	D	26	50	20120618	3	3948	76.16	-0.00158159280854776	-0.00958004530607506
5	D	26	50	20120618	3	3950	76.2	-0.00178013425056932	-0.00984788321265286
5	D	26	50	20120618	3	3952	76.24	-0.0017248809266874	-0.00925607726320656
5	D	26	50	20120618	3	3954	76.28	-0.00166728707935976	-0.0101716037681479
5	D	26	50	20120618	3	3956	76.32	-0.00156666578439692	-0.00954277370763866
5	D	26	50	20120618	3	3958	76.36	-0.00189725234673725	-0.00941275091271406
5	D	26	50	20120618	3	3960	76.4	-0.00167588549781899	-0.0100310026557768
5	D	26	50	20120618	3	3962	76.44	-0.00156648900770162	-0.00948829113014826
5	D	26	50	20120618	3	3964	76.48	-0.00172597694219824	-0.00998195772943366
5	D	26	50	20120618	3	3966	76.52	-0.00192955298450185	-0.00987412394530266
5	D	26	50	20120618	3	3968	76.56	-0.00185297332009935	-0.0101839074261406
5	D	26	50	20120618	3	3970	76.6	-0.00187659068659098	-0.0100235356081675
5	D	26	50	20120618	3	3972	76.64	-0.00194058385028836	-0.00983297033063766
5	D	26	50	20120618	3	3974	76.68	-0.0021287449647621	-0.0102267580970805
5	D	26	50	20120618	3	3976	76.72	-0.00190275363749488	-0.0106603559753041
5	D	26	50	20120618	3	3978	76.76	-0.00187192378183515	-0.0112179803829478
5	D	26	50	20120618	3	3980	76.8	-0.00186768114114803	-0.0107309252320665
5	D	26	50	20120618	3	3982	76.84	-0.00176741339957578	-0.0115538561040114
5	D	26	50	20120618	3	3984	76.88	-0.00177144390822854	-0.0123772819507031
5	D	26	50	20120618	3	3986	76.92	-0.00182384052071446	-0.0114313852095099
5	D	26	50	20120618	3	3988	76.96	-0.00181436528984657	-0.0116032121573382
5	D	26	50	20120618	3	3990	77	-0.00142390092527535	-0.0128092534833300
5	D	26	50	20120618	3	3992	77.04	-0.00149701576645004	-0.0125958486567679
5	D	26	50	20120618	3	3994	77.08	-0.00152650211922552	-0.0126599832418215
5	D	26	50	20120618	3	3996	77.12	-0.00166346870274135	-0.0132190925737057
5	D	26	50	20120618	3	3998	77.16	-0.00186273139367972	-0.0126575083680873
5	D	26	50	20120618	3	4000	77.2	-0.0015598068486194	-0.0131509274799993
5	D	26	50	20120618	3	4002	77.24	-0.00153350247635927	-0.0127075715281953
5	D	26	50	20120618	3	4004	77.28	-0.00151426917191099	-0.0130523567947019
5	D	26	50	20120618	3	4006	77.32	-0.00158257568697361	-0.0123776355040937
5	D	26	50	20120618	3	4008	77.36	-0.00161771889399858	-0.0128883787321447
5	D	26	50	20120618	3	4010	77.4	-0.00169387429433238	-0.0131783632231094
5	D	26	50	20120618	3	4012	77.44	-0.00183225509141058	-0.0123480077299620
5	D	26	50	20120618	3	4014	77.48	-0.00197770695630065	-0.0129713223575779
5	D	26	50	20120618	3	4016	77.52	-0.00186160002282983	-0.0122005759660846
5	D	26	50	20120618	3	4018	77.56	-0.00209169256942793	-0.0126988034041086
5	D	26	50	20120618	3	4020	77.6	-0.00197721198155382	-0.0123533817414990
5	D	26	50	20120618	3	4022	77.64	-0.00189440977747688	-0.0129182893489889
5	D	26	50	20120618	3	4024	77.68	-0.00185177123857133	-0.0133908488108559
5	D	26	50	20120618	3	4026	77.72	-0.00174308892630296	-0.0139167241240243
5	D	26	50	20120618	3	4028	77.76	-0.00166474149494749	-0.0133944550554400
5	D	26	50	20120618	3	4030	77.8	-0.00182376981003634	-0.0129675746916376
5	D	26	50	20120618	3	4032	77.84	-0.0019206434390589	-0.0136622363934753
5	D	26	50	20120618	3	4034	77.88	-0.00166396367748818	-0.0132748832987413
5	D	26	50	20120618	3	4036	77.92	-0.00178127269248703	-0.0128539426319010
5	D	26	50	20120618	3	4038	77.96	-0.00175015999411482	-0.0134145368880257
5	D	26	50	20120618	3	4040	78	-0.00178127269248703	-0.0128539426319010
5	D	26	50	20120618	3	4042	78.04	-0.00207012581260174	-0.0134809342147791
5	D	26	50	20120618	3	4044	78.08	-0.00179994031151036	-0.0136082841460708
5	D	26	50	20120618	3	4046	78.12	-0.00225941829792537	-0.0130732871554250
5	D	26	50	20120618	3	4048	78.16	-0.0022560948960538	-0.0138473569487899
5	D	26	50	20120618	3	4050	78.2	-0.00207663119498865	-0.0140973899066175
5	D	26	50	20120618	3	4052	78.24	-0.00216770654840548	-0.0139583727134362
5	D	26	50	20120618	3	4054	78.28	-0.00214571552751058	-0.0146487210639087
5	D	26	50	20120618	3	4056	78.32	-0.00201970909910314	-0.0145157849890456
5	D	26	50	20120618	3	4058	78.36	-0.00187694423998157	-0.0151089768677830
5	D	26	50	20120618	3	4060	78.4	-0.00212025968338786	-0.0147409277881754
5	D	26	50	20120618	3	4062	78.44	-0.00223148758006851	-0.0149169266660127
5	D	26	50	20120618	3	4064	78.48	-0.00248420754366458	-0.0151511204319417
5	D	26	50	20120618	3	4066	78.52	-0.00265582235945856	-0.0160469540130269
5	D	26	50	20120618	3	4068	78.56	-0.00309535993464412	-0.0163456359174001
5	D	26	50	20120618	3	4070	78.6	-0.00309535993464412	-0.0163456359174001
5	D	26	50	20120618	3	4072	78.64	-0.00334249375466881	-0.0169531113531175
5	D	26	50	20120618	3	4074	78.68	-0.00326315637381968	-0.0167732233879836
5	D	26	50	20120618	3	4076	78.72	-0.00374681741215128	-0.0164210842109527
5	D	26	50	20120618	3	4078	78.76	-0.00398214254893016	-0.0160931280858384
5	D	26	50	20120618	3	4080	78.8	-0.00399826458354122	-0.0167312212451812
5	D	26	50	20120618	3	4082	78.84	-0.00417730402053765	-0.0162721675228349
5	D	26	50	20120618	3	4084	78.88	-0.00452682690247816	-0.0157972038979118
5	D	26	50	20120618	3	4086	78.92	-0.00461061905604877	-0.0171731629834228
5	D	26	50	20120618	3	4088	78.96	-0.00503672160239178	-0.0167272614472065
5	D	26	50	20120618	3	4090	79	-0.00510135116219223	-0.0178910177876833
5	D	26	50	20120618	3	4092	79.04	-0.00533837335524596	-0.0181904067988377
5	D	26	50	20120618	3	4094	79.08	-0.00524722729115101	-0.0184999074369631
5	D	26	50	20120618	3	4096	79.12	-0.00507264262687606	-0.0183362122171184
5	D	26	50	20120618	3	4098	79.16	-0.00537061742446806	-0.0181699007021833
5	D	26	50	20120618	3	4100	79.2	-0.00538843651535397	-0.0188941194674746
5	D	26	50	20120618	3	4102	79.24	-0.00509866415642372	-0.0186381468126850
5	D	26	50	20120618	3	4104	79.28	-0.00544033815309306	-0.0189280605929715
5	D	26	50	20120618	3	4106	79.32	-0.00547845120859902	-0.0187628097382082
5	D	26	50	20120618	3	4108	79.36	-0.00549146197337285	-0.0186568851423865
5	D	26	50	20120618	3	4110	79.4	-0.0055048970022154	-0.0182262571126439
5	D	26	50	20120618	3	4112	79.44	-0.00555467731961093	-0.0193716286768098
5	D	26	50	20120618	3	4114	79.48	-0.00584056059124465	-0.0184914928662670
5	D	26	50	20120618	3	4116	79.52	-0.00604321739473271	-0.0205501635490135
5	D	26	50	20120618	3	4118	79.56	-0.00589196725423691	-0.0200935847004013
5	D	26	50	20120618	3	4120	79.6	-0.00596140514014943	-0.0199985495490098
5	D	26	50	20120618	3	4122	79.64	-0.00600156880532082	-0.0201205961794426
5	D	26	50	20120618	3	4124	79.68	-0.00625287455535452	-0.0205451430908670
5	D	26	50	20120618	3	4126	79.72	-0.00627521912964002	-0.0204293190001087
5	D	26	50	20120618	3	4128	79.76	-0.0061424951868113	-0.0214914640961290
5	D	26	50	20120618	3	4130	79.8	-0.00609356339755319	-0.0215775897020775
5	D	26	50	20120618	3	4132	79.84	-0.00606443059816831	-0.0221657611226685
5	D	26	50	20120618	3	4134	79.88	-0.00628865415848256	-0.0219511542145784
5	D	26	50	20120618	3	4136	79.92	-0.00616689037076224	-0.0229679737659246
[truncated: 2,228 more rows]
