# Supplementary material for: How Do Ants Make Sense of Gravity? A Boltzmann Walker Analysis of Lasius niger Trajectories on Various Inclines
Source: PLoS One. 2013 Oct 29;8(10):e76531. doi: 10.1371/journal.pone.0076531 (PMC3812222; doi:10.1371/journal.pone.0076531)
Supplement: Dataset S5 — Trajectories for . (ZIP) [file pone.0076531.s009.zip › Incline5/5-D-26-50-20120618-04.txt]

Pente	Colonie	Temperature	Humidite	Date	Indiv	Frame	Time	X	Y
5	D	26	50	20120618	4	26	0	0	0
5	D	26	50	20120618	4	28	0.04	-0.00065022004064009	0.000272356318909621
5	D	26	50	20120618	4	30	0.08	-0.00320592315095044	-0.00069180499044167
5	D	26	50	20120618	4	32	0.12	-0.00461010852495275	-0.0005938721154609
5	D	26	50	20120618	4	34	0.16	-0.00493077508625981	-0.00032785076620392
5	D	26	50	20120618	4	36	0.2	-0.0066931779271841	-0.00100711592498803
5	D	26	50	20120618	4	38	0.24	-0.0080762632348358	-0.00239716199179373
5	D	26	50	20120618	4	40	0.28	-0.00894388961931273	-0.0021394717746327
5	D	26	50	20120618	4	42	0.32	-0.0109166821834841	-0.00363247824563341
5	D	26	50	20120618	4	44	0.36	-0.0112194935914595	-0.00434955523243469
5	D	26	50	20120618	4	46	0.4	-0.0106065310071201	-0.00390264960458917
5	D	26	50	20120618	4	48	0.44	-0.00999533406841334	-0.00431143015611346
5	D	26	50	20120618	4	50	0.48	-0.00899045896481489	-0.00348144801534656
5	D	26	50	20120618	4	52	0.52	-0.00879184469079487	-0.00371997139609675
5	D	26	50	20120618	4	54	0.56	-0.00861590167439325	-0.00445295899258151
5	D	26	50	20120618	4	56	0.6	-0.00872745413308646	-0.00486701314647988
5	D	26	50	20120618	4	58	0.64	-0.00849347674183252	-0.00621208156514787
5	D	26	50	20120618	4	60	0.68	-0.0083736221424214	-0.00811088954680373
5	D	26	50	20120618	4	62	0.72	-0.00860746235495979	-0.00928390898611406
5	D	26	50	20120618	4	64	0.76	-0.00870456225815233	-0.0105458683163621
5	D	26	50	20120618	4	66	0.8	-0.0083577688083872	-0.0105524019830203
5	D	26	50	20120618	4	68	0.84	-0.00821211188253058	-0.0108307121410275
5	D	26	50	20120618	4	70	0.88	-0.00759732496269575	-0.0110171337728195
5	D	26	50	20120618	4	72	0.92	-0.00693825901622302	-0.0114251768119710
5	D	26	50	20120618	4	74	0.96	-0.00615296036717286	-0.0116740642568131
5	D	26	50	20120618	4	76	1	-0.00537396203954308	-0.0128589418768440
5	D	26	50	20120618	4	78	1.04	-0.00499609831781261	-0.0135547208073959
5	D	26	50	20120618	4	80	1.08	-0.00445314637587852	-0.0142441852743918
5	D	26	50	20120618	4	82	1.12	-0.00389538054687857	-0.0156313873577236
5	D	26	50	20120618	4	84	1.16	-0.00461054834537064	-0.0157306651498022
5	D	26	50	20120618	4	86	1.2	-0.00484636845689636	-0.0179415759225382
5	D	26	50	20120618	4	88	1.24	-0.00500044702451691	-0.0180260751828900
5	D	26	50	20120618	4	90	1.28	-0.00477007163520633	-0.0182565919935568
5	D	26	50	20120618	4	92	1.32	-0.00451890730652887	-0.0169809713602962
5	D	26	50	20120618	4	94	1.36	-0.00409655242612614	-0.0171919013131242
5	D	26	50	20120618	4	96	1.4	-0.00400717412898416	-0.0177140289603523
5	D	26	50	20120618	4	98	1.44	-0.00335635304758007	-0.0177761129357405
5	D	26	50	20120618	4	100	1.48	-0.00260929473325648	-0.0186628955500266
5	D	26	50	20120618	4	102	1.52	-0.00250139023844741	-0.0182466924986202
5	D	26	50	20120618	4	104	1.56	-0.00233903852148698	-0.0186066098502441
5	D	26	50	20120618	4	106	1.6	-0.00108908586438352	-0.0185950840097108
5	D	26	50	20120618	4	108	1.64	-0.000903894598390761	-0.0188747447416701
5	D	26	50	20120618	4	110	1.68	-0.00114247242636311	-0.0174268728965125
5	D	26	50	20120618	4	112	1.72	-0.00126211489373987	-0.0168739153936246
5	D	26	50	20120618	4	114	1.76	-0.00129775307551167	-0.0170164681207118
5	D	26	50	20120618	4	116	1.8	-0.00067882250993909	-0.0167629703396564
5	D	26	50	20120618	4	118	1.84	-0.000126359981798042	-0.0161905674002859
5	D	26	50	20120618	4	120	1.88	0.000447245039100489	-0.0151058655979458
5	D	26	50	20120618	4	122	1.92	0.00125491654670739	-0.0145301251145681
5	D	26	50	20120618	4	124	1.96	0.00228873494507337	-0.0148215662455019
5	D	26	50	20120618	4	126	2	0.00293247081652998	-0.0151666484968566
5	D	26	50	20120618	4	128	2.04	0.00362570416266965	-0.0140548079362545
5	D	26	50	20120618	4	130	2.08	0.0032970197175707	-0.0145745526336300
5	D	26	50	20120618	4	132	2.12	0.00363643804360806	-0.0137564230167294
5	D	26	50	20120618	4	134	2.16	0.00373208130683135	-0.0136067567954234
5	D	26	50	20120618	4	136	2.2	0.00369117517953971	-0.0121327573547010
5	D	26	50	20120618	4	138	2.24	0.00394045860417922	-0.0121545786699684
5	D	26	50	20120618	4	140	2.28	0.00437982647373729	-0.0125087260302579
5	D	26	50	20120618	4	142	2.32	0.00518590699108652	-0.0115006958162018
5	D	26	50	20120618	4	144	2.36	0.0053791592743848	-0.0106990488583706
5	D	26	50	20120618	4	146	2.4	0.00617164919939962	-0.0111079333545917
5	D	26	50	20120618	4	148	2.44	0.00700812611595172	-0.00985497054392066
5	D	26	50	20120618	4	150	2.48	0.00743003884248412	-0.00934976063856446
5	D	26	50	20120618	4	152	2.52	0.00790116945367842	-0.00878387771869126
5	D	26	50	20120618	4	154	2.56	0.00754300289844462	-0.00905181744864556
5	D	26	50	20120618	4	156	2.6	0.00687470001608932	-0.00782168004487131
5	D	26	50	20120618	4	158	2.64	0.00687353753254102	-0.00721218511218688
5	D	26	50	20120618	4	160	2.68	0.00671779726398472	-0.00617065217883815
5	D	26	50	20120618	4	162	2.72	0.00639136141844991	-0.00593309965569853
5	D	26	50	20120618	4	164	2.76	0.0064059561024136	-0.00575530472663698
5	D	26	50	20120618	4	166	2.8	0.00614196485672541	-0.00352844162491744
5	D	26	50	20120618	4	168	2.84	0.00568496881511236	-0.00269740023819232
5	D	26	50	20120618	4	170	2.88	0.00530028858401125	-0.00201900199232195
5	D	26	50	20120618	4	172	2.92	0.00463115343697442	-2.59225345982999e-05
5	D	26	50	20120618	4	174	2.96	0.00469928317534175	-0.00083805588599448
5	D	26	50	20120618	4	176	3	0.00366391621312497	0.000850847447666148
5	D	26	50	20120618	4	178	3.04	0.00348907699040878	0.00143336201400763
5	D	26	50	20120618	4	180	3.08	0.00360340201479102	4.99783072942604e-05
5	D	26	50	20120618	4	182	3.12	0.0034144772249936	-0.00060672590252931
5	D	26	50	20120618	4	184	3.16	0.00128569690489244	0.00116010059841809
5	D	26	50	20120618	4	186	3.2	0.000670139238666118	0.000778354860458903
5	D	26	50	20120618	4	188	3.24	0.000583497444767329	0.000646557227513543
5	D	26	50	20120618	4	190	3.28	-0.000189715335178791	-0.00055698659732708
5	D	26	50	20120618	4	192	3.32	-0.00095978997523	-0.00042777697520086
5	D	26	50	20120618	4	194	3.36	-0.00188588429213238	-0.00016221251804081
5	D	26	50	20120618	4	196	3.4	-0.00432481547534928	0.000590740127394986
5	D	26	50	20120618	4	198	3.44	-0.00358066782466909	8.84519872585993e-06
5	D	26	50	20120618	4	200	3.48	-0.00405178832423635	0.000443464846248268
5	D	26	50	20120618	4	202	3.52	-0.00491097680349337	0.00030153154470138
5	D	26	50	20120618	4	204	3.56	-0.00635004729054552	-8.88104903966898e-05
5	D	26	50	20120618	4	206	3.6	-0.00638682179291469	0.00110053392317093
5	D	26	50	20120618	4	208	3.64	-0.00735208618884463	0.000806582563163871
5	D	26	50	20120618	4	210	3.68	-0.00834263672326981	0.000919217602339076
5	D	26	50	20120618	4	212	3.72	-0.00856917959382635	4.37204122807604e-05
5	D	26	50	20120618	4	214	3.76	-0.00874522089807055	0.000590808928884796
5	D	26	50	20120618	4	216	3.8	-0.00890473004577062	-0.00035907589455434
5	D	26	50	20120618	4	218	3.84	-0.00923745914165795	9.721304027753e-05
5	D	26	50	20120618	4	220	3.88	-0.00921111234299094	-1.70554155622198e-05
5	D	26	50	20120618	4	222	3.92	-0.0101196879882731	-0.00149099121667433
5	D	26	50	20120618	4	224	3.96	-0.0105047147016970	-0.0012733366783573
5	D	26	50	20120618	4	226	4	-0.0104382749485368	-0.0021643195069236
5	D	26	50	20120618	4	228	4.04	-0.0106172861012619	-0.00230885213299813
5	D	26	50	20120618	4	230	4.08	-0.0104794851317443	-0.00160939624718402
5	D	26	50	20120618	4	232	4.12	-0.0104927150996203	-0.00213196937168431
5	D	26	50	20120618	4	234	4.16	-0.0101818002479326	-0.0027266461746622
5	D	26	50	20120618	4	236	4.2	-0.0103717362004271	-0.00257792040537523
5	D	26	50	20120618	4	238	4.24	-0.0100119729980815	-0.00416584323382818
5	D	26	50	20120618	4	240	4.28	-0.0100498046250885	-0.00330406250111132
5	D	26	50	20120618	4	242	4.32	-0.0101342621661402	-0.00487754408777209
5	D	26	50	20120618	4	244	4.36	-0.0101786196816308	-0.00613166089670996
5	D	26	50	20120618	4	246	4.4	-0.0107425380467339	-0.00622337193912307
5	D	26	50	20120618	4	248	4.44	-0.0107584309787478	-0.00694640559344907
5	D	26	50	20120618	4	250	4.48	-0.0110108405224669	-0.00867502640790216
5	D	26	50	20120618	4	252	4.52	-0.0109263059067761	-0.00919174468825426
5	D	26	50	20120618	4	254	4.56	-0.0104852904784179	-0.00917257502341626
5	D	26	50	20120618	4	256	4.6	-0.0104448510416018	-0.00949868559983166
5	D	26	50	20120618	4	258	4.64	-0.0104659793922236	-0.00919386600859776
5	D	26	50	20120618	4	260	4.68	-0.0100387949725054	-0.00995084503106146
5	D	26	50	20120618	4	262	4.72	-0.00944686881490634	-0.00945495811648316
5	D	26	50	20120618	4	264	4.76	-0.00895652561749253	-0.0101260378071683
5	D	26	50	20120618	4	266	4.8	-0.00869242123471936	-0.00970325866269676
5	D	26	50	20120618	4	268	4.84	-0.00791758776603076	-0.0113950682052281
5	D	26	50	20120618	4	270	4.88	-0.00803591501479452	-0.0104088380932360
5	D	26	50	20120618	4	272	4.92	-0.00804329013852229	-0.0111360054938048
5	D	26	50	20120618	4	274	4.96	-0.00807426848660608	-0.0129637280307480
5	D	26	50	20120618	4	276	5	-0.00776294351298527	-0.0139823012069116
5	D	26	50	20120618	4	278	5.04	-0.0078718945258305	-0.0128689757220690
5	D	26	50	20120618	4	280	5.08	-0.00743980985611863	-0.0141143746115016
5	D	26	50	20120618	4	282	5.12	-0.0070825229417207	-0.0138547815699924
5	D	26	50	20120618	4	284	5.16	-0.00665668909595453	-0.0137116772996159
5	D	26	50	20120618	4	286	5.2	-0.00693478712192739	-0.0133190279750908
5	D	26	50	20120618	4	288	5.24	-0.00642103869005631	-0.0129282454124680
5	D	26	50	20120618	4	290	5.28	-0.00589888982962472	-0.0136171300519034
5	D	26	50	20120618	4	292	5.32	-0.00583214602054853	-0.0143221084416786
5	D	26	50	20120618	4	294	5.36	-0.00509661354675828	-0.0141570697189496
5	D	26	50	20120618	4	296	5.4	-0.00471555370237685	-0.0146704999527692
5	D	26	50	20120618	4	298	5.44	-0.00391864435997961	-0.0141950413530994
5	D	26	50	20120618	4	300	5.48	-0.00343767032741652	-0.0155309074841170
5	D	26	50	20120618	4	302	5.52	-0.00300987072479866	-0.0158158715169352
5	D	26	50	20120618	4	304	5.56	-0.00265193327216203	-0.0164555203111965
5	D	26	50	20120618	4	306	5.6	-0.00276556533189870	-0.0159439285550081
5	D	26	50	20120618	4	308	5.64	-0.00270630978363527	-0.0157653133820803
5	D	26	50	20120618	4	310	5.68	-0.00248710668146744	-0.0168357316274405
5	D	26	50	20120618	4	312	5.72	-0.00217513116960794	-0.0168080130416180
5	D	26	50	20120618	4	314	5.76	-0.0020540744886688	-0.0156189422783747
5	D	26	50	20120618	4	316	5.8	-0.0023012083086935	-0.0145029156456280
5	D	26	50	20120618	4	318	5.84	-0.00248116698450548	-0.0150289323801527
5	D	26	50	20120618	4	320	5.88	-0.00260187011205402	-0.0146866219873803
5	D	26	50	20120618	4	322	5.92	-0.00239101086990419	-0.0142893693977097
5	D	26	50	20120618	4	324	5.96	-0.00202779840067991	-0.0137427334294456
5	D	26	50	20120618	4	326	6	-0.00185295917796372	-0.0131753085218146
5	D	26	50	20120618	4	328	6.04	-0.00161899168620472	-0.0130618320255698
5	D	26	50	20120618	4	330	6.08	-0.000807841213234382	-0.0132380854618484
5	D	26	50	20120618	4	332	6.12	-4.45053008078806e-05	-0.0122126957763141
5	D	26	50	20120618	4	334	6.16	0.00045256248209502	-0.0114312296460180
5	D	26	50	20120618	4	336	6.2	0.000835022397903189	-0.0117275922401489
5	D	26	50	20120618	4	338	6.24	0.0015368612335699	-0.0113305164271736
5	D	26	50	20120618	4	340	6.28	0.00244212761911617	-0.0116341197947439
5	D	26	50	20120618	4	342	6.32	0.00280515624057734	-0.0118613839142172
5	D	26	50	20120618	4	344	6.36	0.00267263735871517	-0.0118489459059361
5	D	26	50	20120618	4	346	6.4	0.00293693973138708	-0.0118168574002059
5	D	26	50	20120618	4	348	6.44	0.00260916745403587	-0.0115861567417760
5	D	26	50	20120618	4	350	6.48	0.0026150293692519	-0.0102297208744936
5	D	26	50	20120618	4	352	6.52	0.00240127806036702	-0.0103580536842112
5	D	26	50	20120618	4	354	6.56	0.00234147096881426	-0.00973889684446856
5	D	26	50	20120618	4	356	6.6	0.00270362984893458	-0.00952636175924736
5	D	26	50	20120618	4	358	6.64	0.00294330369241776	-0.00918246037621726
5	D	26	50	20120618	4	360	6.68	0.00342751627403868	-0.00868396423761636
5	D	26	50	20120618	4	362	6.72	0.00345486009326716	-0.00789732915674977
5	D	26	50	20120618	4	364	6.76	0.00373571583568665	-0.00825880921436014
5	D	26	50	20120618	4	366	6.8	0.00397578000211305	-0.00703077545325991
5	D	26	50	20120618	4	368	6.84	0.00438899623447572	-0.0075885582528226
5	D	26	50	20120618	4	370	6.88	0.0042203109620762	-0.00710189696041843
5	D	26	50	20120618	4	372	6.92	0.00426102263500301	-0.00653071378024546
5	D	26	50	20120618	4	374	6.96	0.00455983888966463	-0.00541999751942545
5	D	26	50	20120618	4	376	7	0.0045824514574202	-0.00576720179823045
5	D	26	50	20120618	4	378	7.04	0.0043423724417514	-0.00557325867160694
5	D	26	50	20120618	4	380	7.08	0.00424215985450808	-0.00395006818533554
5	D	26	50	20120618	4	382	7.12	0.00370721236133702	-0.00397765242086963
5	D	26	50	20120618	4	384	7.16	0.0037586897350074	-0.00371262879928091
5	D	26	50	20120618	4	386	7.2	0.00305623571644106	-0.00217885762234479
5	D	26	50	20120618	4	388	7.24	0.00248229835535538	-0.00274358845313943
5	D	26	50	20120618	4	390	7.28	0.00200098491153732	-0.00204285977511918
5	D	26	50	20120618	4	392	7.32	0.00137606515152808	-0.00077413343297522
5	D	26	50	20120618	4	394	7.36	0.00079022011224722	-0.00083621033729559
5	D	26	50	20120618	4	396	7.4	0.000464844926884228	0.000220709239611760
5	D	26	50	20120618	4	398	7.44	0.00027886170129654	-0.00042244680428428
5	D	26	50	20120618	4	400	7.48	0.000261841641073379	0.000138182807179471
5	D	26	50	20120618	4	402	7.52	0.000327150023383769	-6.49406867841698e-05
5	D	26	50	20120618	4	404	7.56	0.00073152317834092	0.000344735769031880
5	D	26	50	20120618	4	406	7.6	0.000517001123064549	-0.00058790979108193
5	D	26	50	20120618	4	408	7.64	0.00068927354816502	-0.000329412765083570
5	D	26	50	20120618	4	410	7.68	0.0010474160617682	-7.55826438410298e-05
5	D	26	50	20120618	4	412	7.72	0.000944595664715858	0.00015031675954464
5	D	26	50	20120618	4	414	7.76	0.00104818680815969	0.000429935065097044
5	D	26	50	20120618	4	416	7.8	0.00154356460585555	-0.000217399979875799
5	D	26	50	20120618	4	418	7.84	0.00169864726510539	0.000135460446071910
5	D	26	50	20120618	4	420	7.88	0.00192257384057154	-0.00062930382205259
5	D	26	50	20120618	4	422	7.92	0.00199390677265764	0.000234554390387390
5	D	26	50	20120618	4	424	7.96	0.00249158266739236	-0.0002739543802351
5	D	26	50	20120618	4	426	8	0.00322033398715102	-0.00123098805323204
5	D	26	50	20120618	4	428	8.04	0.00357839871900827	-0.00120434426971693
5	D	26	50	20120618	4	430	8.08	0.00416043245273854	-0.00134432312812062
5	D	26	50	20120618	4	432	8.12	0.00427842736131514	-0.00152916791179059
5	D	26	50	20120618	4	434	8.16	0.00528270283836314	-0.00215488670246257
5	D	26	50	20120618	4	436	8.2	0.00537193971414889	-0.00276483701191408
5	D	26	50	20120618	4	438	8.24	0.00558190093068661	-0.00318592617117849
5	D	26	50	20120618	4	440	8.28	0.00582114343903326	-0.00353290346870673
5	D	26	50	20120618	4	442	8.32	0.00615419073297213	-0.00419376546640367
5	D	26	50	20120618	4	444	8.36	0.00666129236110002	-0.0047323333462944
5	D	26	50	20120618	4	446	8.4	0.00715035569523992	-0.00573993222521399
5	D	26	50	20120618	4	448	8.44	0.00738761830459922	-0.00573318642652147
5	D	26	50	20120618	4	450	8.48	0.00773691491236982	-0.00588240009948745
5	D	26	50	20120618	4	452	8.52	0.00766304346693922	-0.00537955525418227
5	D	26	50	20120618	4	454	8.56	0.00777782811072922	-0.00524171892932557
5	D	26	50	20120618	4	456	8.6	0.00760286867986022	-0.00510894548902217
5	D	26	50	20120618	4	458	8.64	0.00743536215446502	-0.0043403840574827
5	D	26	50	20120618	4	460	8.68	0.00772952564650642	-0.00400464268670752
5	D	26	50	20120618	4	462	8.72	0.00736401508024322	-0.00423919707709491
5	D	26	50	20120618	4	464	8.76	0.00761727951606082	-0.00359419548449997
5	D	26	50	20120618	4	466	8.8	0.00777060147942552	-0.00373644415567127
5	D	26	50	20120618	4	468	8.84	0.00727054263483822	-0.00392226474669929
5	D	26	50	20120618	4	470	8.88	0.00735579849944582	-0.00456023769788922
5	D	26	50	20120618	4	472	8.92	0.00708861113110672	-0.00341236297571785
5	D	26	50	20120618	4	474	8.96	0.00728338369398452	-0.0040101156931939
5	D	26	50	20120618	4	476	9	0.00694851913561802	-0.0042638043930802
5	D	26	50	20120618	4	478	9.04	0.00690142582399102	-0.00458200244461415
5	D	26	50	20120618	4	480	9.08	0.00696713725716672	-0.00498722412770872
5	D	26	50	20120618	4	482	9.12	0.00659088573889732	-0.00447110688812066
5	D	26	50	20120618	4	484	9.16	0.00641359992671823	-0.00504762518895768
5	D	26	50	20120618	4	486	9.2	0.00592741451717779	-0.00550566774860689
5	D	26	50	20120618	4	488	9.24	0.00579707352420167	-0.00582367488130991
5	D	26	50	20120618	4	490	9.28	0.00597937979452719	-0.00596578920219278
5	D	26	50	20120618	4	492	9.32	0.00578329554857025	-0.00721928092873608
5	D	26	50	20120618	4	494	9.36	0.0058842286776236	-0.0082565068746806
5	D	26	50	20120618	4	496	9.4	0.00630472740272571	-0.00865752480796106
5	D	26	50	20120618	4	498	9.44	0.00647395290470606	-0.00884722670811096
5	D	26	50	20120618	4	500	9.48	0.00626367066168968	-0.00886517590664456
5	D	26	50	20120618	4	502	9.52	0.0063994988032878	-0.00869809364531806
5	D	26	50	20120618	4	504	9.56	0.00554302561407053	-0.00849588656174281
5	D	26	50	20120618	4	506	9.6	0.00552345855522154	-0.00784242938625845
5	D	26	50	20120618	4	508	9.64	0.00511984433797264	-0.00726330659901429
5	D	26	50	20120618	4	510	9.68	0.00526114668813867	-0.00756521877929598
5	D	26	50	20120618	4	512	9.72	0.00507710800619925	-0.00801541245367402
5	D	26	50	20120618	4	514	9.76	0.00476662731807517	-0.00741188691643636
5	D	26	50	20120618	4	516	9.8	0.00470735126371508	-0.00833581314283136
5	D	26	50	20120618	4	518	9.84	0.0046401973327058	-0.00816113655467485
5	D	26	50	20120618	4	520	9.88	0.00434469033778013	-0.00809757472611399
5	D	26	50	20120618	4	522	9.92	0.00354848103109626	-0.00865152924956336
5	D	26	50	20120618	4	524	9.96	0.00307772469152132	-0.0100457670453680
5	D	26	50	20120618	4	526	10	0.00308193197686938	-0.0103692330424217
5	D	26	50	20120618	4	528	10.04	0.00279795789354486	-0.0102396910801084
5	D	26	50	20120618	4	530	10.08	0.00265103524654992	-0.0102259590664177
5	D	26	50	20120618	4	532	10.12	0.0022752857740952	-0.0103833539648420
5	D	26	50	20120618	4	534	10.16	0.00189450170135843	-0.0101092157368438
5	D	26	50	20120618	4	536	10.2	0.00171785228528241	-0.00984095356619726
5	D	26	50	20120618	4	538	10.24	0.00121248306876839	-0.0110522981930479
5	D	26	50	20120618	4	540	10.28	0.000476816244689709	-0.0109078999172618
5	D	26	50	20120618	4	542	10.32	0.000537012244972119	-0.0113736499408260
5	D	26	50	20120618	4	544	10.36	0.000430917943522889	-0.0124927454170031
5	D	26	50	20120618	4	546	10.4	0.00049679201125823	-0.0128036178422839
5	D	26	50	20120618	4	548	10.44	0.000384666088965480	-0.0145351597148501
5	D	26	50	20120618	4	550	10.48	-6.22961074225013e-06	-0.0141048215988878
5	D	26	50	20120618	4	552	10.52	1.87171164980088e-05	-0.0139644750449579
5	D	26	50	20120618	4	554	10.56	-0.000374858517910422	-0.0149613541850747
5	D	26	50	20120618	4	556	10.6	3.21309321371192e-05	-0.0151696890560157
5	D	26	50	20120618	4	558	10.64	0.000508077435485969	-0.0163202295707521
5	D	26	50	20120618	4	560	10.68	0.00068005287573835	-0.0157997919087310
5	D	26	50	20120618	4	562	10.72	0.00107625187630499	-0.0159807334629688
5	D	26	50	20120618	4	564	10.76	0.00152822745977162	-0.0157514965155760
5	D	26	50	20120618	4	566	10.8	0.00223830408943915	-0.0166304302445908
5	D	26	50	20120618	4	568	10.84	0.00229236947392867	-0.0162962091533952
5	D	26	50	20120618	4	570	10.88	0.00215434223024106	-0.0160867641248077
5	D	26	50	20120618	4	572	10.92	0.00191872010861407	-0.0162857581151693
5	D	26	50	20120618	4	574	10.96	0.00149736224877282	-0.0165673916750480
5	D	26	50	20120618	4	576	11	0.00149220744033797	-0.0158060427326767
5	D	26	50	20120618	4	578	11.04	0.00123626306981969	-0.0155095952857320
5	D	26	50	20120618	4	580	11.08	0.000747694710426659	-0.0158277509108591
5	D	26	50	20120618	4	582	11.12	0.000647214836820049	-0.0169010682940222
5	D	26	50	20120618	4	584	11.16	0.00039160987755673	-0.0161811487379605
5	D	26	50	20120618	4	586	11.2	-2.25142799129812e-05	-0.0160846003780573
5	D	26	50	20120618	4	588	11.24	-0.000171841089963950	-0.0159155877152181
5	D	26	50	20120618	4	590	11.28	-0.000555856640690751	-0.0165469492180039
5	D	26	50	20120618	4	592	11.32	-0.000541643794388891	-0.0159592727721598
5	D	26	50	20120618	4	594	11.36	-0.000649831131910441	-0.0160718441717247
5	D	26	50	20120618	4	596	11.4	-0.000792454569675761	-0.0161812335907743
5	D	26	50	20120618	4	598	11.44	-0.00108597459454630	-0.0151680202840121
5	D	26	50	20120618	4	600	11.48	-0.00128092393411943	-0.0153039969180342
5	D	26	50	20120618	4	602	11.52	-0.00137652477093585	-0.0151002087436963
5	D	26	50	20120618	4	604	11.56	-0.00154545258096132	-0.0152265687254943
5	D	26	50	20120618	4	606	11.6	-0.00197876761647243	-0.0146050218648313
5	D	26	50	20120618	4	608	11.64	-0.00204537707526021	-0.0144542666990824
5	D	26	50	20120618	4	610	11.68	-0.00235593837355734	-0.0143859601840197
5	D	26	50	20120618	4	612	11.72	-0.00278798061686232	-0.0143729494192459
5	D	26	50	20120618	4	614	11.76	-0.00309132942599135	-0.0143442408839297
5	D	26	50	20120618	4	616	11.8	-0.00304331687554878	-0.0136883993443792
5	D	26	50	20120618	4	618	11.84	-0.00334016030229090	-0.0129050664521807
5	D	26	50	20120618	4	620	11.88	-0.00385352689650014	-0.0120648043930290
5	D	26	50	20120618	4	622	11.92	-0.004129482388926	-0.0117729531401620
5	D	26	50	20120618	4	624	11.96	-0.00437659499574727	-0.0113275253654892
5	D	26	50	20120618	4	626	12	-0.00495352341851737	-0.0110305263752552
5	D	26	50	20120618	4	628	12.04	-0.00566468899262793	-0.00998670948700326
5	D	26	50	20120618	4	630	12.08	-0.00570819020180652	-0.0111114901017011
5	D	26	50	20120618	4	632	12.12	-0.00612303560819305	-0.0100177373325617
5	D	26	50	20120618	4	634	12.16	-0.0056714065070492	-0.00961215502500866
5	D	26	50	20120618	4	636	12.2	-0.00564638199806301	-0.0101826134207310
5	D	26	50	20120618	4	638	12.24	-0.00571833718411655	-0.00926835263692796
5	D	26	50	20120618	4	640	12.28	-0.00619878795766156	-0.00885089093545106
5	D	26	50	20120618	4	642	12.32	-0.00606121326231391	-0.00881569115988356
5	D	26	50	20120618	4	644	12.36	-0.00602440128328534	-0.00862515416662506
5	D	26	50	20120618	4	646	12.4	-0.00589204503598284	-0.0083349434014905
5	D	26	50	20120618	4	648	12.44	-0.00589596947861842	-0.00749680266268227
5	D	26	50	20120618	4	650	12.48	-0.00553770675686245	-0.00740584044635043
5	D	26	50	20120618	4	652	12.52	-0.00506613724448914	-0.00744963864037713
5	D	26	50	20120618	4	654	12.56	-0.00472413090763264	-0.0062607305116935
5	D	26	50	20120618	4	656	12.6	-0.00468555823271891	-0.00674865540391566
5	D	26	50	20120618	4	658	12.64	-0.00418930362261438	-0.00594602556765862
5	D	26	50	20120618	4	660	12.68	-0.00406297899615541	-0.006430033088313
5	D	26	50	20120618	4	662	12.72	-0.00412567815444322	-0.00669437081632397
5	D	26	50	20120618	4	664	12.76	-0.00429720104635564	-0.00579100654801909
5	D	26	50	20120618	4	666	12.8	-0.00410966218584934	-0.00620746415786672
5	D	26	50	20120618	4	668	12.84	-0.00421520494400925	-0.00566888920690817
5	D	26	50	20120618	4	670	12.88	-0.00394936107855435	-0.00582391529761551
5	D	26	50	20120618	4	672	12.92	-0.00427260080143816	-0.00525226896250087
5	D	26	50	20120618	4	674	12.96	-0.00414063346286531	-0.00545228825769511
5	D	26	50	20120618	4	676	13	-0.00394560634154625	-0.00514713632627406
5	D	26	50	20120618	4	678	13.04	-0.00405478362856145	-0.0047142738391029
5	D	26	50	20120618	4	680	13.08	-0.00369639362758486	-0.005055806414416
5	D	26	50	20120618	4	682	13.12	-0.00366651836607973	-0.00470346217641856
5	D	26	50	20120618	4	684	13.16	-0.00316385736853765	-0.003938662552955
5	D	26	50	20120618	4	686	13.2	-0.0031553650160956	-0.00410037080274455
5	D	26	50	20120618	4	688	13.24	-0.00285357184188518	-0.00400178597531152
5	D	26	50	20120618	4	690	13.28	-0.00258728249915814	-0.00348970631544404
5	D	26	50	20120618	4	692	13.32	-0.00201248246779941	-0.003138436879754
5	D	26	50	20120618	4	694	13.36	-0.00195882720524297	-0.0030384378387586
5	D	26	50	20120618	4	696	13.4	-0.00142018861467412	-0.0029530405527947
5	D	26	50	20120618	4	698	13.44	-0.00129981075624492	-0.00261259692192462
5	D	26	50	20120618	4	700	13.48	-0.00153265394822184	-0.00312665648077943
5	D	26	50	20120618	4	702	13.52	-0.0010758417543719	-0.00354433738535851
5	D	26	50	20120618	4	704	13.56	-0.00071327275231849	-0.00281552949705735
5	D	26	50	20120618	4	706	13.6	-0.000312845253200361	-0.00374672548826972
5	D	26	50	20120618	4	708	13.64	-0.000170052109807551	-0.00351224887962827
5	D	26	50	20120618	4	710	13.68	0.000172547489638360	-0.00311326458545054
5	D	26	50	20120618	4	712	13.72	0.000541050036824729	-0.00267275028366813
5	D	26	50	20120618	4	714	13.76	0.00071651646325583	-0.00267796378196581
5	D	26	50	20120618	4	716	13.8	0.00103687819082953	-0.00306881005490954
5	D	26	50	20120618	4	718	13.84	0.00169982035525537	-0.00325465058634879
5	D	26	50	20120618	4	720	13.88	0.00167246310099805	-0.00297017375010285
5	D	26	50	20120618	4	722	13.92	0.00162253429117847	-0.0026498897335644
5	D	26	50	20120618	4	724	13.96	0.00162889118114133	-0.00216781968549047
5	D	26	50	20120618	4	726	14	0.00131449029302236	-0.00177631587395091
5	D	26	50	20120618	4	728	14.04	0.00134110579226622	-0.00119177898221524
5	D	26	50	20120618	4	730	14.08	0.00094761430356475	-0.00158900399472138
5	D	26	50	20120618	4	732	14.12	0.00044659237954146	-0.00198298409420865
5	D	26	50	20120618	4	734	14.16	0.0006315736348202	-0.00105819944018129
5	D	26	50	20120618	4	736	14.2	0.00022263822691084	-0.00105425519855583
5	D	26	50	20120618	4	738	14.24	0.000185396326959299	-0.00087324151942633
5	D	26	50	20120618	4	740	14.28	-7.41627734244105e-05	-0.00074530610371981
5	D	26	50	20120618	4	742	14.32	-0.000293896205678131	-0.00107503706685491
5	D	26	50	20120618	4	744	14.36	-0.00084000750071056	-7.65796644024977e-06
5	D	26	50	20120618	4	746	14.4	-0.00147561022996996	-0.00095512307047417
5	D	26	50	20120618	4	748	14.44	-0.00208139355915994	0.000181461277722000
5	D	26	50	20120618	4	750	14.48	-0.00273804756440205	-0.000282407134697410
5	D	26	50	20120618	4	752	14.52	-0.00325855310867415	0.000621674139883588
5	D	26	50	20120618	4	754	14.56	-0.00313167269628517	0.000452460658718523
5	D	26	50	20120618	4	756	14.6	-0.00329230119401984	0.000855406165084458
5	D	26	50	20120618	4	758	14.64	-0.00300947333078763	-0.000157923814296640
5	D	26	50	20120618	4	760	14.68	-0.00338550493884804	0.000628860466100787
5	D	26	50	20120618	4	762	14.72	-0.00332341035685815	0.00019089903193049
5	D	26	50	20120618	4	764	14.76	-0.00343537223037766	-0.00040424587573654
5	D	26	50	20120618	4	766	14.8	-0.00364073654573089	-0.000136415747333290
5	D	26	50	20120618	4	768	14.84	-0.00391258021222415	-6.65076354112795e-05
5	D	26	50	20120618	4	770	14.88	-0.00441620711762933	0.00046224984499727
5	D	26	50	20120618	4	772	14.92	-0.00458489168292207	-0.00059490590557499
5	D	26	50	20120618	4	774	14.96	-0.00491489771059505	-0.00072034735566427
5	D	26	50	20120618	4	776	15	-0.00514264831953386	-0.00111968732455293
5	D	26	50	20120618	4	778	15.04	-0.00590288003319096	-0.00026843682602151
5	D	26	50	20120618	4	780	15.08	-0.00644797662999239	-0.00088156699466802
5	D	26	50	20120618	4	782	15.12	-0.00721823794623383	-0.00075525368191754
5	D	26	50	20120618	4	784	15.16	-0.00797265017108176	-0.00100597960439067
5	D	26	50	20120618	4	786	15.2	-0.00860913112696339	-0.00029686463994555
5	D	26	50	20120618	4	788	15.24	-0.00883423857075413	-0.00038494893167796
5	D	26	50	20120618	4	790	15.28	-0.00872691390350564	-0.00040876428806832
5	D	26	50	20120618	4	792	15.32	-0.0084567496156177	-0.00066233985086963
5	D	26	50	20120618	4	794	15.36	-0.00830659549063273	-0.00083266066125403
5	D	26	50	20120618	4	796	15.4	-0.00832555302343634	-0.00111133851478746
5	D	26	50	20120618	4	798	15.44	-0.00862776339064766	-0.00075108882297635
5	D	26	50	20120618	4	800	15.48	-0.00858347729294194	-0.00122871824046443
5	D	26	50	20120618	4	802	15.52	-0.00848429849581272	-0.00177126713153324
5	D	26	50	20120618	4	804	15.56	-0.00920621209299731	-0.00288392793600152
5	D	26	50	20120618	4	806	15.6	-0.00952852692021133	-0.00357969131020428
5	D	26	50	20120618	4	808	15.64	-0.00992886956651571	-0.00443751790180074
5	D	26	50	20120618	4	810	15.68	-0.0107382968202603	-0.00555939725737534
5	D	26	50	20120618	4	812	15.72	-0.0107003980181090	-0.00519455632123399
5	D	26	50	20120618	4	814	15.76	-0.0108751248108470	-0.00581006378287885
5	D	26	50	20120618	4	816	15.8	-0.0105750562700759	-0.00620530889639766
5	D	26	50	20120618	4	818	15.84	-0.00999929881613546	-0.0063261138473227
5	D	26	50	20120618	4	820	15.88	-0.0103063875130302	-0.00672980888687669
5	D	26	50	20120618	4	822	15.92	-0.0102156070231411	-0.0075484850973192
5	D	26	50	20120618	4	824	15.96	-0.0101778616631614	-0.00719901878392118
5	D	26	50	20120618	4	826	16	-0.00987338855425026	-0.00891798829791786
5	D	26	50	20120618	4	828	16.04	-0.00993517554479034	-0.00905716105459096
5	D	26	50	20120618	4	830	16.08	-0.0097059598106009	-0.00948648800785626
5	D	26	50	20120618	4	832	16.12	-0.00975522394004617	-0.0108395580468602
5	D	26	50	20120618	4	834	16.16	-0.0100070812333692	-0.0104988881418201
5	D	26	50	20120618	4	836	16.2	-0.0104502533374101	-0.0114984967141123
5	D	26	50	20120618	4	838	16.24	-0.0101572919268967	-0.0111113628224805
5	D	26	50	20120618	4	840	16.28	-0.0103683774432165	-0.0108504969887651
5	D	26	50	20120618	4	842	16.32	-0.0105019852695217	-0.0120009950770947
5	D	26	50	20120618	4	844	16.36	-0.0098836698868487	-0.0130481000118792
5	D	26	50	20120618	4	846	16.4	-0.0101140523472271	-0.0136103842532109
5	D	26	50	20120618	4	848	16.44	-0.0104459753413839	-0.0134054576369552
5	D	26	50	20120618	4	850	16.48	-0.0107808045444113	-0.0139902915135390
5	D	26	50	20120618	4	852	16.52	-0.0108822177989691	-0.0146584932796247
5	D	26	50	20120618	4	854	16.56	-0.0113948631442615	-0.0159898409983105
5	D	26	50	20120618	4	856	16.6	-0.0118385585073205	-0.0164361102300530
5	D	26	50	20120618	4	858	16.64	-0.0119693096222297	-0.0159769787259607
5	D	26	50	20120618	4	860	16.68	-0.0121121734763006	-0.0165634248060056
5	D	26	50	20120618	4	862	16.72	-0.0124488058016201	-0.0159934472428945
5	D	26	50	20120618	4	864	16.76	-0.0125007357236304	-0.0152049948976003
5	D	26	50	20120618	4	866	16.8	-0.0133974531881922	-0.0166175467590376
5	D	26	50	20120618	4	868	16.84	-0.0136685013595566	-0.0156460386102298
5	D	26	50	20120618	4	870	16.88	-0.0135778926966154	-0.0159766393147057
5	D	26	50	20120618	4	872	16.92	-0.0136976129457380	-0.0160201193106809
5	D	26	50	20120618	4	874	16.96	-0.0136347865082296	-0.0166486311731386
5	D	26	50	20120618	4	876	17	-0.0136952724222923	-0.0169791753090720
5	D	26	50	20120618	4	878	17.04	-0.0136201423267912	-0.0166774174902007
5	D	26	50	20120618	4	880	17.08	-0.0134639495098950	-0.0172417523411978
5	D	26	50	20120618	4	882	17.12	-0.0132514568510806	-0.0182817013553567
5	D	26	50	20120618	4	884	17.16	-0.0126548637887257	-0.0183328322467043
5	D	26	50	20120618	4	886	17.2	-0.0124556718084654	-0.0182677077121570
5	D	26	50	20120618	4	888	17.24	-0.0123890269943386	-0.0195623141624924
5	D	26	50	20120618	4	890	17.28	-0.0123162869197579	-0.0200863297848263
5	D	26	50	20120618	4	892	17.32	-0.0118655699863618	-0.0200713461921330
5	D	26	50	20120618	4	894	17.36	-0.0118832052294846	-0.0194755804447121
5	D	26	50	20120618	4	896	17.4	-0.0117095963725677	-0.0195931864445590
5	D	26	50	20120618	4	898	17.44	-0.0116111883218299	-0.0187922960909837
5	D	26	50	20120618	4	900	17.48	-0.0113213664654250	-0.0194143167131901
5	D	26	50	20120618	4	902	17.52	-0.0109175589958928	-0.0193518579712079
5	D	26	50	20120618	4	904	17.56	-0.0111052180645519	-0.0199581383964650
5	D	26	50	20120618	4	906	17.6	-0.0110017683424643	-0.0194499407528263
5	D	26	50	20120618	4	908	17.64	-0.0108535870453989	-0.0189068544606037
5	D	26	50	20120618	4	910	17.68	-0.0109777267119040	-0.0188950033509511
5	D	26	50	20120618	4	912	17.72	-0.0109618592357342	-0.0186188357264908
5	D	26	50	20120618	4	914	17.76	-0.0109186267271324	-0.0189941255795378
5	D	26	50	20120618	4	916	17.8	-0.0108760376857015	-0.0187012631639738
5	D	26	50	20120618	4	918	17.84	-0.0108150214415530	-0.0185419449351046
5	D	26	50	20120618	4	920	17.88	-0.0106963052840595	-0.0189996480834988
5	D	26	50	20120618	4	922	17.92	-0.0103541363126434	-0.0182671561688677
5	D	26	50	20120618	4	924	17.96	-0.010654981963767	-0.0174542237868088
5	D	26	50	20120618	4	926	18	-0.0105238277979925	-0.0178209859320746
5	D	26	50	20120618	4	928	18.04	-0.0104549131710981	-0.0181222558472670
5	D	26	50	20120618	4	930	18.08	-0.0101649711065403	-0.0178104500410349
5	D	26	50	20120618	4	932	18.12	-0.0101239235578925	-0.0174726297763231
5	D	26	50	20120618	4	934	18.16	-0.00966742249102624	-0.0167995984709219
5	D	26	50	20120618	4	936	18.2	-0.0094294952012926	-0.0172625271384291
5	D	26	50	20120618	4	938	18.24	-0.00903504275447549	-0.0176547168435464
5	D	26	50	20120618	4	940	18.28	-0.00852079227678976	-0.0177206616219599
5	D	26	50	20120618	4	942	18.32	-0.00812087389455408	-0.0170193319031756
5	D	26	50	20120618	4	944	18.36	-0.0077391352276627	-0.0170007067105592
5	D	26	50	20120618	4	946	18.4	-0.00728772532962103	-0.0166482776197480
5	D	26	50	20120618	4	948	18.44	-0.00710287347488324	-0.0159749846848378
5	D	26	50	20120618	4	950	18.48	-0.00682820491679914	-0.0160150352129242
5	D	26	50	20120618	4	952	18.52	-0.00636367818796645	-0.0161821528295898
5	D	26	50	20120618	4	954	18.56	-0.00598205265816007	-0.0164304180204644
5	D	26	50	20120618	4	956	18.6	-0.00525896526371871	-0.0170013360355944
5	D	26	50	20120618	4	958	18.64	-0.00491106872737493	-0.0164479542686378
5	D	26	50	20120618	4	960	18.68	-0.00469052212232284	-0.0169902344591298
5	D	26	50	20120618	4	962	18.72	-0.00451756380364461	-0.0161489188108740
5	D	26	50	20120618	4	964	18.76	-0.00372468496990014	-0.0163483936338468
5	D	26	50	20120618	4	966	18.8	-0.00378287985799179	-0.0162979769203482
5	D	26	50	20120618	4	968	18.84	-0.00362144737984690	-0.0153895568385578
5	D	26	50	20120618	4	970	18.88	-0.00368918820948458	-0.0155567168816303
5	D	26	50	20120618	4	972	18.92	-0.00317922279889283	-0.0147224723011864
5	D	26	50	20120618	4	974	18.96	-0.00280975950572286	-0.0148493979684094
5	D	26	50	20120618	4	976	19	-0.00231061282888328	-0.0147269977845860
5	D	26	50	20120618	4	978	19.04	-0.00198159604359718	-0.0137477256033208
5	D	26	50	20120618	4	980	19.08	-0.00165605822367452	-0.0128856351578337
5	D	26	50	20120618	4	982	19.12	-0.00174752955688881	-0.0128438875734725
5	D	26	50	20120618	4	984	19.16	-0.00119041426612755	-0.0126318403919303
5	D	26	50	20120618	4	986	19.2	-0.000675774879712172	-0.0131024835944202
5	D	26	50	20120618	4	988	19.24	-0.00051437068583853	-0.0134557117158942
5	D	26	50	20120618	4	990	19.28	-4.16273762084505e-05	-0.0120317683642119
5	D	26	50	20120618	4	992	19.32	-2.26981276761108e-06	-0.0123220639821603
5	D	26	50	20120618	4	994	19.36	0.000519709342036490	-0.0114355005709764
5	D	26	50	20120618	4	996	19.4	0.00103540938862365	-0.0112036331863575
5	D	26	50	20120618	4	998	19.44	0.0014697002314928	-0.0107618470116078
5	D	26	50	20120618	4	1000	19.48	0.00201853530184637	-0.0102674591634056
5	D	26	50	20120618	4	1002	19.52	0.00274356016886818	-0.0106824318490127
5	D	26	50	20120618	4	1004	19.56	0.0029553669341048	-0.0109986924279662
5	D	26	50	20120618	4	1006	19.6	0.00342070683573586	-0.00992594780129586
5	D	26	50	20120618	4	1008	19.64	0.00379354302825209	-0.0107059785048262
5	D	26	50	20120618	4	1010	19.68	0.00408683677895264	-0.0104340393789175
5	D	26	50	20120618	4	1012	19.72	0.00448154378421097	-0.0102361909015415
5	D	26	50	20120618	4	1014	19.76	0.00457280298539091	-0.0101044851924777
5	D	26	50	20120618	4	1016	19.8	0.00446348427701947	-0.00926090680252206
5	D	26	50	20120618	4	1018	19.84	0.00470698356818887	-0.008498532555318
5	D	26	50	20120618	4	1020	19.88	0.00470240858731459	-0.00883756904369356
5	D	26	50	20120618	4	1022	19.92	0.00428286092083318	-0.00833787789463242
5	D	26	50	20120618	4	1024	19.96	0.00456512380574722	-0.00744538185755439
5	D	26	50	20120618	4	1026	20	0.0050150433348262	-0.00707635534424315
5	D	26	50	20120618	4	1028	20.04	0.00473223435134504	-0.00622637926426346
5	D	26	50	20120618	4	1030	20.08	0.00438190041792651	-0.00638791568710519
5	D	26	50	20120618	4	1032	20.12	0.00428365288042811	-0.00602145264800779
5	D	26	50	20120618	4	1034	20.16	0.00384508757706668	-0.00526538932882579
5	D	26	50	20120618	4	1036	20.2	0.00371628171291252	-0.00488742590503918
5	D	26	50	20120618	4	1038	20.24	0.00334408898756717	-0.0043664154865253
5	D	26	50	20120618	4	1040	20.28	0.00277202333813128	-0.0037186653698719
5	D	26	50	20120618	4	1042	20.32	0.00261395315273094	-0.00365409591414785
5	D	26	50	20120618	4	1044	20.36	0.00198096247592124	-0.00272401290900906
5	D	26	50	20120618	4	1046	20.4	0.00229511304823967	-0.00228198914638085
5	D	26	50	20120618	4	1048	20.44	0.00179454508676990	-0.00170709012007275
5	D	26	50	20120618	4	1050	20.48	0.00148300798111474	-0.0019640244400847
5	D	26	50	20120618	4	1052	20.52	0.00116883336716574	-0.00164779921647026
5	D	26	50	20120618	4	1054	20.56	0.00110241482720889	-0.00132948095678351
5	D	26	50	20120618	4	1056	20.6	0.00114331388343272	-0.00126872634214396
5	D	26	50	20120618	4	1058	20.64	0.00116447051832582	-0.00047286351778288
5	D	26	50	20120618	4	1060	20.68	0.00137663790802084	-0.00015269263832942
5	D	26	50	20120618	4	1062	20.72	0.00144464036716755	-0.00064688249663289
5	D	26	50	20120618	4	1064	20.76	0.00104597356393458	-8.804186532554e-05
5	D	26	50	20120618	4	1066	20.8	0.0015882891097656	-0.00057552835134336
5	D	26	50	20120618	4	1068	20.84	0.00159651983269861	-0.000414392858046560
5	D	26	50	20120618	4	1070	20.88	0.00146572629138254	-0.00021025820138582
5	D	26	50	20120618	4	1072	20.92	0.00156853254629925	-0.00092022876503617
5	D	26	50	20120618	4	1074	20.96	0.00200018588087458	-0.00081486278357157
5	D	26	50	20120618	4	1076	21	0.00221050065080289	-0.000193803826587610
5	D	26	50	20120618	4	1078	21.04	0.00251998714679262	-0.00056487932321869
5	D	26	50	20120618	4	1080	21.08	0.00270845938825008	-0.00094168238477737
5	D	26	50	20120618	4	1082	21.12	0.00259828508067341	-0.000151907749802310
5	D	26	50	20120618	4	1084	21.16	0.0031965398439641	-0.00062018214457529
5	D	26	50	20120618	4	1086	21.2	0.00340836075133634	-0.00093173339236608
5	D	26	50	20120618	4	1088	21.24	0.00332869103030005	-0.00184788215127481
5	D	26	50	20120618	4	1090	21.28	0.00391955652772734	-0.00160245245859277
5	D	26	50	20120618	4	1092	21.32	0.00440269430704086	-0.00112317548230453
5	D	26	50	20120618	4	1094	21.36	0.00441810216380292	-0.0021237386487513
5	D	26	50	20120618	4	1096	21.4	0.00515257397742138	-0.00268884424613997
5	D	26	50	20120618	4	1098	21.44	0.00604025461731954	-0.00347656827144959
5	D	26	50	20120618	4	1100	21.48	0.00630797231574458	-0.00297915400622391
5	D	26	50	20120618	4	1102	21.52	0.00720215833802962	-0.0031842644702427
5	D	26	50	20120618	4	1104	21.56	0.00753808355656792	-0.00356902248308973
5	D	26	50	20120618	4	1106	21.6	0.00766692548316792	-0.00360635065006857
5	D	26	50	20120618	4	1108	21.64	0.00750784059953662	-0.00367860282097021
5	D	26	50	20120618	4	1110	21.68	0.00789378655177602	-0.0028310575619722
5	D	26	50	20120618	4	1112	21.72	0.00847576371696382	-0.00364038369944708
5	D	26	50	20120618	4	1114	21.76	0.00868999585845992	-0.00425502212685786
5	D	26	50	20120618	4	1116	21.8	0.00897271129171392	-0.00345908859181866
5	D	26	50	20120618	4	1118	21.84	0.00918855563667112	-0.00401554627327341
5	D	26	50	20120618	4	1120	21.88	0.00909506904913042	-0.00374543855392797
5	D	26	50	20120618	4	1122	21.92	0.00895867522210732	-0.00373291569283315
5	D	26	50	20120618	4	1124	21.96	0.00933413478078182	-0.00460309543989694
5	D	26	50	20120618	4	1126	22	0.00932329483382622	-0.00494316430417299
5	D	26	50	20120618	4	1128	22.04	0.00898867776283312	-0.00397783626863274
5	D	26	50	20120618	4	1130	22.08	0.00918499888956172	-0.00401047631765231
5	D	26	50	20120618	4	1132	22.12	0.00882957166599832	-0.00399410679566784
5	D	26	50	20120618	4	1134	22.16	0.00898706555937202	-0.00443326960425937
5	D	26	50	20120618	4	1136	22.2	0.00856795629909492	-0.00372609918346251
5	D	26	50	20120618	4	1138	22.24	0.00862972207643152	-0.00258726835702252
5	D	26	50	20120618	4	1140	22.28	0.00873126261020992	-0.00323808943842662
5	D	26	50	20120618	4	1142	22.32	0.00875849329235342	-0.00255933056809784
5	D	26	50	20120618	4	1144	22.36	0.00844984118236552	-0.00292087426531852
5	D	26	50	20120618	4	1146	22.4	0.00872455923792432	-0.0023495956257301
5	D	26	50	20120618	4	1148	22.44	0.00892876460526312	-0.00236827031582123
5	D	26	50	20120618	4	1150	22.48	0.00871603860121102	-0.00201686652984277
5	D	26	50	20120618	4	1152	22.52	0.00849853255531802	-0.00138273316847467
5	D	26	50	20120618	4	1154	22.56	0.00846534803407692	-0.00195176320849892
5	D	26	50	20120618	4	1156	22.6	0.00823418775623922	-0.00116228555837195
5	D	26	50	20120618	4	1158	22.64	0.00780151618789902	-0.00135759552240349
5	D	26	50	20120618	4	1160	22.68	0.00764869627034892	-0.0009515889507818
5	D	26	50	20120618	4	1162	22.72	0.00741520254013332	-0.00139403273483803
5	D	26	50	20120618	4	1164	22.76	0.00723203359953482	-0.00075155551345193
5	D	26	50	20120618	4	1166	22.8	0.00675817306119042	0.00030706819079807
5	D	26	50	20120618	4	1168	22.84	0.00649466264811345	0.000151122861275190
5	D	26	50	20120618	4	1170	22.88	0.00592511642013894	0.000733821275379774
5	D	26	50	20120618	4	1172	22.92	0.00545093061267524	0.00183662501131831
5	D	26	50	20120618	4	1174	22.96	0.00504462705620545	0.00151551367984588
5	D	26	50	20120618	4	1176	23	0.00514806970722523	0.00122959505287310
5	D	26	50	20120618	4	1178	23.04	0.00466213178505821	0.000673201011028652
5	D	26	50	20120618	4	1180	23.08	0.0043925826800699	0.00175766239706321
5	D	26	50	20120618	4	1182	23.12	0.00419760505622552	0.00174610827225862
5	D	26	50	20120618	4	1184	23.16	0.00393753825317292	0.00175542086856685
5	D	26	50	20120618	4	1186	23.2	0.00362127060315161	0.00150885980503491
5	D	26	50	20120618	4	1188	23.24	0.00323866926598719	0.00194822767459299
5	D	26	50	20120618	4	1190	23.28	0.00319667419425252	0.00282108735635747
5	D	26	50	20120618	4	1192	23.32	0.00290004289954477	0.00284126818389254
5	D	26	50	20120618	4	1194	23.36	0.00260894117986589	0.00232457111674390
5	D	26	50	20120618	4	1196	23.4	0.00271622342070751	0.00316554735374469
5	D	26	50	20120618	4	1198	23.44	0.00229287151974331	0.00293253445614029
5	D	26	50	20120618	4	1200	23.48	0.00208933083277877	0.00311207593895136
5	D	26	50	20120618	4	1202	23.52	0.00225687978458092	0.0028331435269767
5	D	26	50	20120618	4	1204	23.56	0.00198235264785305	0.00394846305294225
5	D	26	50	20120618	4	1206	23.6	0.00129650149650897	0.00378133129414099
5	D	26	50	20120618	4	1208	23.64	0.00100995354450094	0.00383033379407722
5	D	26	50	20120618	4	1210	23.68	0.00106944950906997	0.00364545365506819
5	D	26	50	20120618	4	1212	23.72	0.00093446282454146	0.00355044678794796
5	D	26	50	20120618	4	1214	23.76	0.000944737086072098	0.00337386101148224
5	D	26	50	20120618	4	1216	23.8	0.000643100182460329	0.00435802566456652
5	D	26	50	20120618	4	1218	23.84	0.00034078799187252	0.00399496451619342
5	D	26	50	20120618	4	1220	23.88	0.000286753012974579	0.00370192320261374
5	D	26	50	20120618	4	1222	23.92	8.05076425719996e-05	0.00360955737932125
5	D	26	50	20120618	4	1224	23.96	-0.000204305069395011	0.00341838823260034
5	D	26	50	20120618	4	1226	24	-0.000411722115734021	0.00401354021133519
5	D	26	50	20120618	4	1228	24.04	-0.0004498005230077	0.00326442492338513
5	D	26	50	20120618	4	1230	24.08	-0.00088492638827475	0.00385818312394357
5	D	26	50	20120618	4	1232	24.12	-0.00075076567517735	0.00392130520279721
5	D	26	50	20120618	4	1234	24.16	-0.00088183710945843	0.00326745982568998
5	D	26	50	20120618	4	1236	24.2	-0.00098093105377391	0.00308045836633739
5	D	26	50	20120618	4	1238	24.24	-0.00074629605321347	0.003756209204419
5	D	26	50	20120618	4	1240	24.28	-0.00118353906689407	0.00387565014636312
5	D	26	50	20120618	4	1242	24.32	-0.00095958901548278	0.00387077591789905
5	D	26	50	20120618	4	1244	24.36	-0.00136438162618253	0.00366220996446196
5	D	26	50	20120618	4	1246	24.4	-0.00158462863009143	0.00319181163305033
5	D	26	50	20120618	4	1248	24.44	-0.00200294501153476	0.00238495237900299
5	D	26	50	20120618	4	1250	24.48	-0.00210743913033817	0.00313698660374578
5	D	26	50	20120618	4	1252	24.52	-0.00221088178135795	0.00234755138002569
5	D	26	50	20120618	4	1254	24.56	-0.00249187753092011	0.00213265314394172
5	D	26	50	20120618	4	1256	24.6	-0.00256541734327029	0.00290429119708613
5	D	26	50	20120618	4	1258	24.64	-0.00238427426359983	0.00178828224200893
5	D	26	50	20120618	4	1260	24.68	-0.00228704092935768	0.00247272717009727
5	D	26	50	20120618	4	1262	24.72	-0.00221853126251682	0.00141694511586882
5	D	26	50	20120618	4	1264	24.76	-0.00223137727141064	0.00112166651643347
5	D	26	50	20120618	4	1266	24.8	-0.00244673088426169	0.00191726346864483
5	D	26	50	20120618	4	1268	24.84	-0.00236151956738124	0.00160885813892353
5	D	26	50	20120618	4	1270	24.88	-0.00238114531609308	0.000772310511693321
5	D	26	50	20120618	4	1272	24.92	-0.00247033057308379	0.000707930560586629
5	D	26	50	20120618	4	1274	24.96	-0.00262899472818034	0.000766433040128099
5	D	26	50	20120618	4	1276	25	-0.00291042124719359	0.000820108667359832
5	D	26	50	20120618	4	1278	25.04	-0.00260065035285647	0.00095933813399682
5	D	26	50	20120618	4	1280	25.08	-0.00277245608748137	0.0014484948062318
5	D	26	50	20120618	4	1282	25.12	-0.0024542813704712	0.000788043637574722
5	D	26	50	20120618	4	1284	25.16	-0.00255812070839523	0.00103211780655723
5	D	26	50	20120618	4	1286	25.2	-0.00270531559150092	0.000878812106648514
5	D	26	50	20120618	4	1288	25.24	-0.00265072355388077	0.000650489306902365
5	D	26	50	20120618	4	1290	25.28	-0.00246306151537319	0.000726569895338708
5	D	26	50	20120618	4	1292	25.32	-0.00187107383948416	0.000158845881539310
5	D	26	50	20120618	4	1294	25.36	-0.00208255321428109	-0.00056231606113688
5	D	26	50	20120618	4	1296	25.4	-0.00198576373096549	-0.000231587370333530
5	D	26	50	20120618	4	1298	25.44	-0.00189393035907923	-0.00041726512579174
5	D	26	50	20120618	4	1300	25.48	-0.00180204961103863	-0.00060303692645186
5	D	26	50	20120618	4	1302	25.52	-0.00200152796954527	-0.00096432960076522
5	D	26	50	20120618	4	1304	25.56	-0.00206051693855219	-0.00133875890485946
5	D	26	50	20120618	4	1306	25.6	-0.00209461716307491	-0.00114747591394678
5	D	26	50	20120618	4	1308	25.64	-0.00227046118452716	-0.00104102876621374
5	D	26	50	20120618	4	1310	25.68	-0.00202946080872248	-0.00104556414910827
5	D	26	50	20120618	4	1312	25.72	-0.00235506438957579	-0.00084843197090162
5	D	26	50	20120618	4	1314	25.76	-0.00229062504149948	-0.00029241198854442
5	D	26	50	20120618	4	1316	25.8	-0.00286281302040851	-0.000255045637799389
5	D	26	50	20120618	4	1318	25.84	-0.00269389581698476	-0.00048751052764838
5	D	26	50	20120618	4	1320	25.88	-0.00276689115711343	-0.00037950067392891
5	D	26	50	20120618	4	1322	25.92	-0.00301426185790983	-0.00096146016144716
5	D	26	50	20120618	4	1324	25.96	-0.00351832999794647	-0.00046821075516267
5	D	26	50	20120618	4	1326	26	-0.00371442485050512	-0.00078867154839642
5	D	26	50	20120618	4	1328	26.04	-0.00361079835172223	-0.00072445918159687
5	D	26	50	20120618	4	1330	26.08	-0.00368080899412751	-0.00086858875680612
5	D	26	50	20120618	4	1332	26.12	-0.00378106966463195	-0.00062789667955803
5	D	26	50	20120618	4	1334	26.16	-0.00368726487903975	-0.000298639477966330
5	D	26	50	20120618	4	1336	26.2	-0.00379449055133887	-0.00087009489425005
5	D	26	50	20120618	4	1338	26.24	-0.00397164201322954	-0.00117831566910145
5	D	26	50	20120618	4	1340	26.28	-0.00374301317766849	-0.00152384339772826
5	D	26	50	20120618	4	1342	26.32	-0.00409805856357007	-0.00176174947425847
5	D	26	50	20120618	4	1344	26.36	-0.0040784080661209	-0.00210828129451456
5	D	26	50	20120618	4	1346	26.4	-0.00386522244266096	-0.00258930482455234
5	D	26	50	20120618	4	1348	26.44	-0.00352608695933608	-0.00305948133656671
5	D	26	50	20120618	4	1350	26.48	-0.00364423036033673	-0.00273333540481222
5	D	26	50	20120618	4	1352	26.52	-0.00368780228019345	-0.00275985190910672
5	D	26	50	20120618	4	1354	26.56	-0.00359103471718807	-0.00311139004537361
5	D	26	50	20120618	4	1356	26.6	-0.00281704270556909	-0.00449052404033204
5	D	26	50	20120618	4	1358	26.64	-0.00276297732107956	-0.0050333982005202
5	D	26	50	20120618	4	1360	26.68	-0.00244909969197867	-0.00553037405954154
5	D	26	50	20120618	4	1362	26.72	-0.00223054005698172	-0.00586673768428417
5	D	26	50	20120618	4	1364	26.76	-0.00218251336440353	-0.00578355364254539
5	D	26	50	20120618	4	1366	26.8	-0.00204105665282716	-0.00571661184357045
5	D	26	50	20120618	4	1368	26.84	-0.00213980411481986	-0.00692899591738947
5	D	26	50	20120618	4	1370	26.88	-0.00192895901480565	-0.00685672960435221
5	D	26	50	20120618	4	1372	26.92	-0.0019224889877578	-0.00699811560525046
5	D	26	50	20120618	4	1374	26.96	-0.00202896512686887	-0.00687536186803647
5	D	26	50	20120618	4	1376	27	-0.0020617607393803	-0.00791780696913293
5	D	26	50	20120618	4	1378	27.04	-0.00202764990825586	-0.00792097480751265
5	D	26	50	20120618	4	1380	27.08	-0.00207406439737294	-0.0077253607875652
5	D	26	50	20120618	4	1382	27.12	-0.00205028439632164	-0.00745672385032462
5	D	26	50	20120618	4	1384	27.16	-0.00197354916842728	-0.00746383734454336
5	D	26	50	20120618	4	1386	27.2	-0.00179072671015149	-0.00802271333118977
5	D	26	50	20120618	4	1388	27.24	-0.00185770386446549	-0.00799587155777593
5	D	26	50	20120618	4	1390	27.28	-0.00189345518332228	-0.00792391637172238
5	D	26	50	20120618	4	1392	27.32	-0.00181828973248215	-0.00829738188927387
5	D	26	50	20120618	4	1394	27.36	-0.00197316025969762	-0.00829883852924311
5	D	26	50	20120618	4	1396	27.4	-0.00191671899642331	-0.0082653358099505
5	D	26	50	20120618	4	1398	27.44	-0.00186028480421682	-0.00823184016172569
5	D	26	50	20120618	4	1400	27.48	-0.00214207392758747	-0.00815000669393897
5	D	26	50	20120618	4	1402	27.52	-0.00203636146380008	-0.00728958502045555
5	D	26	50	20120618	4	1404	27.56	-0.00196656295342915	-0.00753671176941244
5	D	26	50	20120618	4	1406	27.6	-0.00196619525790294	-0.00780411126978595
5	D	26	50	20120618	4	1408	27.64	-0.00194124145959486	-0.007822375837944
5	D	26	50	20120618	4	1410	27.68	-0.00186201014476291	-0.00840404894721586
5	D	26	50	20120618	4	1412	27.72	-0.00178535269861448	-0.0082880480797622
5	D	26	50	20120618	4	1414	27.76	-0.00206066472386946	-0.00855418185899739
5	D	26	50	20120618	4	1416	27.8	-0.00207077635084043	-0.00767390462709825
5	D	26	50	20120618	4	1418	27.84	-0.00207024602075454	-0.00742181398853744
5	D	26	50	20120618	4	1420	27.88	-0.00213401998134975	-0.0082448367843639
5	D	26	50	20120618	4	1422	27.92	-0.0021796990794144	-0.0081049710630452
5	D	26	50	20120618	4	1424	27.96	-0.00219738382001188	-0.00864607038521256
5	D	26	50	20120618	4	1426	28	-0.00199696147395236	-0.00772695884889068
5	D	26	50	20120618	4	1428	28.04	-0.00231643938876026	-0.00823949105709813
5	D	26	50	20120618	4	1430	28.08	-0.00205604731658831	-0.00769233890088379
5	D	26	50	20120618	4	1432	28.12	-0.00232432362937049	-0.00811565544650893
5	D	26	50	20120618	4	1434	28.16	-0.00194257082034349	-0.00782763671239602
5	D	26	50	20120618	4	1436	28.2	-0.00204288098832262	-0.00812814295226468
5	D	26	50	20120618	4	1438	28.24	-0.0020951361794523	-0.00859266968109737
5	D	26	50	20120618	4	1440	28.28	-0.00227227349920735	-0.00881810239400746
5	D	26	50	20120618	4	1442	28.32	-0.0019733228942573	-0.00878877160472386
5	D	26	50	20120618	4	1444	28.36	-0.00189545629551303	-0.00856323282579658
5	D	26	50	20120618	4	1446	28.4	-0.00198643972504831	-0.00830535805376565
5	D	26	50	20120618	4	1448	28.44	-0.00218606304044508	-0.00815913544248409
5	D	26	50	20120618	4	1450	28.48	-0.00191707962088172	-0.00866347228309756
5	D	26	50	20120618	4	1452	28.52	-0.00204056874914814	-0.00813557464453495
5	D	26	50	20120618	4	1454	28.56	-0.00217375938245244	-0.00787270062756104
5	D	26	50	20120618	4	1456	28.6	-0.00193325822403527	-0.00855815579910766
5	D	26	50	20120618	4	1458	28.64	-0.00225065724490647	-0.0078262507831049
5	D	26	50	20120618	4	1460	28.68	-0.00223245631635873	-0.00796787012924094
5	D	26	50	20120618	4	1462	28.72	-0.0021985293329974	-0.00728230182060933
5	D	26	50	20120618	4	1464	28.76	-0.00216927632545971	-0.00715764596615396
5	D	26	50	20120618	4	1466	28.8	-0.00208172236381319	-0.0081217860623018
5	D	26	50	20120618	4	1468	28.84	-0.00226564790866763	-0.00759454603304569
5	D	26	50	20120618	4	1470	28.88	-0.00200191829248848	-0.00712675954195173
5	D	26	50	20120618	4	1472	28.92	-0.00207226127508092	-0.00778738112334307
5	D	26	50	20120618	4	1474	28.96	-0.00217952937378692	-0.00766837505206937
5	D	26	50	20120618	4	1476	29	-0.00217685651015403	-0.00771849478071988
5	D	26	50	20120618	4	1478	29.04	-0.00222020922690858	-0.00751964928278241
5	D	26	50	20120618	4	1480	29.08	-0.00220666106098105	-0.00730351502404493
5	D	26	50	20120618	4	1482	29.12	-0.00192538105449285	-0.00732961433533852
5	D	26	50	20120618	4	1484	29.16	-0.0020364321744782	-0.00740132203401865
5	D	26	50	20120618	4	1486	29.2	-0.00176862962323942	-0.00739441360076646
5	D	26	50	20120618	4	1488	29.24	-0.00188219804336579	-0.00766241414190397
5	D	26	50	20120618	4	1490	29.28	-0.00189249351809986	-0.00791649175051992
5	D	26	50	20120618	4	1492	29.32	-0.00183060753261042	-0.00809266033398474
5	D	26	50	20120618	4	1494	29.36	-0.00188058583990468	-0.00752052609519108
5	D	26	50	20120618	4	1496	29.4	-0.00172382026651562	-0.00748317671500881
5	D	26	50	20120618	4	1498	29.44	-0.00154183219424164	-0.00774160303032906
5	D	26	50	20120618	4	1500	29.48	-0.00169671686359274	-0.00767384805855576
5	D	26	50	20120618	4	1502	29.52	-0.0018155178738999	-0.00759509757633501
5	D	26	50	20120618	4	1504	29.56	-0.00161581677675719	-0.00759171760592094
5	D	26	50	20120618	4	1506	29.6	-0.00181871399655086	-0.007827862986566
5	D	26	50	20120618	4	1508	29.64	-0.00162838913532669	-0.00797945253831677
5	D	26	50	20120618	4	1510	29.68	-0.00161682086838648	-0.00840247209909381
5	D	26	50	20120618	4	1512	29.72	-0.00189492596542714	-0.00765358944927477
5	D	26	50	20120618	4	1514	29.76	-0.00183643409248739	-0.00771762503937902
5	D	26	50	20120618	4	1516	29.8	-0.00180872257773269	-0.00814107593529258
5	D	26	50	20120618	4	1518	29.84	-0.00206142839919314	-0.00759148426068315
5	D	26	50	20120618	4	1520	29.88	-0.00175666537650174	-0.00825353419777249
5	D	26	50	20120618	4	1522	29.92	-0.00190996612666298	-0.00784872970767882
5	D	26	50	20120618	4	1524	29.96	-0.00194608514104599	-0.00829198666453342
5	D	26	50	20120618	4	1526	30	-0.0017525288018318	-0.00788489821953651
5	D	26	50	20120618	4	1528	30.04	-0.00187496434099425	-0.00836030732173166
5	D	26	50	20120618	4	1530	30.08	-0.0021143836260362	-0.00790147280248752
5	D	26	50	20120618	4	1532	30.12	-0.00191432190443509	-0.00857115242174586
5	D	26	50	20120618	4	1534	30.16	-0.00187003580672938	-0.00812356090032259
5	D	26	50	20120618	4	1536	30.2	-0.00176703156191393	-0.00876696443159206
5	D	26	50	20120618	4	1538	30.24	-0.00213676355566076	-0.00827534137090429
5	D	26	50	20120618	4	1540	30.28	-0.00209059655391709	-0.00833673945271471
5	D	26	50	20120618	4	1542	30.32	-0.00211743832733093	-0.00804101325468687
5	D	26	50	20120618	4	1544	30.36	-0.00211511194602082	-0.00829047345602168
5	D	26	50	20120618	4	1546	30.4	-0.00218109915084115	-0.0072574894436575
5	D	26	50	20120618	4	1548	30.44	-0.00210903082770262	-0.00759192266688749
5	D	26	50	20120618	4	1550	30.48	-0.00204431641508843	-0.00822998754195898
5	D	26	50	20120618	4	1552	30.52	-0.00207351285408362	-0.00768509812744444
5	D	26	50	20120618	4	1554	30.56	-0.00202883077658044	-0.0082952534978625
5	D	26	50	20120618	4	1556	30.6	-0.00188968630417855	-0.00862654716698406
5	D	26	50	20120618	4	1558	30.64	-0.0021481126194988	-0.00787153390137208
5	D	26	50	20120618	4	1560	30.68	-0.00202601649159132	-0.00858498343038587
5	D	26	50	20120618	4	1562	30.72	-0.00196232738380985	-0.00820774903369066
5	D	26	50	20120618	4	1564	30.76	-0.00192195158660409	-0.00874276016647206
5	D	26	50	20120618	4	1566	30.8	-0.00194375168866808	-0.00790345977254265
5	D	26	50	20120618	4	1568	30.84	-0.0019323248430841	-0.00834572677990359
5	D	26	50	20120618	4	1570	30.88	-0.00193856152489417	-0.00799993742176775
5	D	26	50	20120618	4	1572	30.92	-0.00202393759765463	-0.00911645902926126
5	D	26	50	20120618	4	1574	30.96	-0.00175407029461478	-0.00862740276618926
5	D	26	50	20120618	4	1576	31	-0.00182303441898391	-0.00822543377428814
5	D	26	50	20120618	4	1578	31.04	-0.00183323796983643	-0.00891478510419906
5	D	26	50	20120618	4	1580	31.08	-0.00197328046785043	-0.00838782791765544
5	D	26	50	20120618	4	1582	31.12	-0.00170368893645524	-0.00789965553805987
5	D	26	50	20120618	4	1584	31.16	-0.00172788613050745	-0.00850018718518598
5	D	26	50	20120618	4	1586	31.2	-0.00187127324359645	-0.00791152078984818
5	D	26	50	20120618	4	1588	31.24	-0.00192803977599011	-0.00841679101141284
5	D	26	50	20120618	4	1590	31.28	-0.00198714683182949	-0.00777497139933325
5	D	26	50	20120618	4	1592	31.32	-0.0019676660400078	-0.00771658559241068
5	D	26	50	20120618	4	1594	31.36	-0.00195274608692477	-0.00777353597256744
5	D	26	50	20120618	4	1596	31.4	-0.00180363140890815	-0.00862776339064766
5	D	26	50	20120618	4	1598	31.44	-0.00169350659880616	-0.00844639050127331
5	D	26	50	20120618	4	1600	31.48	-0.0016386492547217	-0.00781427946529941
5	D	26	50	20120618	4	1602	31.52	-0.00187900899178264	-0.00813481096921127
5	D	26	50	20120618	4	1604	31.56	-0.00183358445215921	-0.00828263871288613
5	D	26	50	20120618	4	1606	31.6	-0.0017022959360963	-0.00855558900149195
5	D	26	50	20120618	4	1608	31.64	-0.0018873882071397	-0.00790188292442061
5	D	26	50	20120618	4	1610	31.68	-0.00172885486679767	-0.00845911135226685
5	D	26	50	20120618	4	1612	31.72	-0.00189848271253651	-0.0079300045611084
5	D	26	50	20120618	4	1614	31.76	-0.00166551931240679	-0.00852083470319663
5	D	26	50	20120618	4	1616	31.8	-0.00198836305549314	-0.00852919977641807
5	D	26	50	20120618	4	1618	31.84	-0.0015999139452483	-0.00840086696670052
5	D	26	50	20120618	4	1620	31.88	-0.00180962767441261	-0.00794513664622579
5	D	26	50	20120618	4	1622	31.92	-0.0020629557498405	-0.00732240184617042
5	D	26	50	20120618	4	1624	31.96	-0.00187958881934321	-0.00708909903478573
5	D	26	50	20120618	4	1626	32	-0.00171947155981133	-0.00829600303105056
5	D	26	50	20120618	4	1628	32.04	-0.00180180000234488	-0.00805859192926717
5	D	26	50	20120618	4	1630	32.08	-0.00213538469743744	-0.00857024025399813
5	D	26	50	20120618	4	1632	32.12	-0.00204302948074667	-0.00813008749591294
5	D	26	50	20120618	4	1634	32.16	-0.00195076618793745	-0.0076904367836424
5	D	26	50	20120618	4	1636	32.2	-0.00179991202723911	-0.00834064975321468
5	D	26	50	20120618	4	1638	32.24	-0.00214600544129086	-0.00797646854770017
5	D	26	50	20120618	4	1640	32.28	-0.00200851559875695	-0.00750151906491279
5	D	26	50	20120618	4	1642	32.32	-0.00185773921980454	-0.00815141383643353
5	D	26	50	20120618	4	1644	32.36	-0.00212753581216627	-0.00818659239879756
5	D	26	50	20120618	4	1646	32.4	-0.00182552343485368	-0.0081561655940031
5	D	26	50	20120618	4	1648	32.44	-0.00191792107795133	-0.00841889111855297
5	D	26	50	20120618	4	1650	32.48	-0.00207192893489376	-0.00834741676511063
5	D	26	50	20120618	4	1652	32.52	-0.00186304959173126	-0.00807960714280404
5	D	26	50	20120618	4	1654	32.56	-0.00207853331223004	-0.00876026813037416
5	D	26	50	20120618	4	1656	32.6	-0.00196489418142555	-0.00819601813219078
5	D	26	50	20120618	4	1658	32.64	-0.00183366930497295	-0.00801224107976039
5	D	26	50	20120618	4	1660	32.68	-0.00219335331135912	-0.00800899545963475
5	D	26	50	20120618	4	1662	32.72	-0.00190899739037276	-0.00894172587256226
5	D	26	50	20120618	4	1664	32.76	-0.00179511784326266	-0.00895233954534786
5	D	26	50	20120618	4	1666	32.8	-0.00191412391453636	-0.00829456053321693
5	D	26	50	20120618	4	1668	32.84	-0.00180033629130782	-0.00830513885066349
5	D	26	50	20120618	4	1670	32.88	-0.00180033629130782	-0.00830513885066349
5	D	26	50	20120618	4	1672	32.92	-0.00175850385413282	-0.00840124880436236
5	D	26	50	20120618	4	1674	32.96	-0.00204838227908025	-0.00812998142989577
5	D	26	50	20120618	4	1676	33	-0.00177642193996809	-0.00828294983986985
5	D	26	50	20120618	4	1678	33.04	-0.00180916805500484	-0.00812033649340038
5	D	26	50	20120618	4	1680	33.08	-0.00175930288479557	-0.00893118998152266
5	D	26	50	20120618	4	1682	33.12	-0.00182175455570996	-0.00838224884515188
5	D	26	50	20120618	4	1684	33.16	-0.00185111362926483	-0.00783712608539955
5	D	26	50	20120618	4	1686	33.2	-0.00181147322311151	-0.00812787425168783
5	D	26	50	20120618	4	1688	33.24	-0.00177181160375476	-0.00841882747894266
5	D	26	50	20120618	4	1690	33.28	-0.00180119896158087	-0.00787366229278345
5	D	26	50	20120618	4	1692	33.32	-0.00177181160375476	-0.00841882747894266
5	D	26	50	20120618	4	1694	33.36	-0.00182162727648935	-0.00760901343778877
5	D	26	50	20120618	4	1696	33.4	-0.00180377283026439	-0.00816917635877694
5	D	26	50	20120618	4	1698	33.44	-0.00180735079057719	-0.00762068777074615
5	D	26	50	20120618	4	1700	33.48	-0.00181863621480493	-0.0080412041735178
5	D	26	50	20120618	4	1702	33.52	-0.0017990705701695	-0.00830730966848173
5	D	26	50	20120618	4	1704	33.56	-0.00169556427953941	-0.0085751051486527
5	D	26	50	20120618	4	1706	33.6	-0.00162018669666492	-0.00775245711942027
5	D	26	50	20120618	4	1708	33.64	-0.00192810341560042	-0.00759638451067677
5	D	26	50	20120618	4	1710	33.68	-0.00180638205428697	-0.00768205756828533
5	D	26	50	20120618	4	1712	33.72	-0.00182284350015299	-0.00761280353013592
5	D	26	50	20120618	4	1714	33.76	-0.00191324710212769	-0.00784875799195006
5	D	26	50	20120618	4	1716	33.8	-0.00197762917455472	-0.00789399161274257
5	D	26	50	20120618	4	1718	33.84	-0.00167867149853686	-0.00793771202502333
5	D	26	50	20120618	4	1720	33.88	-0.00183523201095938	-0.00745393077853893
5	D	26	50	20120618	4	1722	33.92	-0.00204770345657031	-0.00715137392900483
5	D	26	50	20120618	4	1724	33.96	-0.00204529222244646	-0.00822291647414711
5	D	26	50	20120618	4	1726	34	-0.00227561811428236	-0.00782571338195119
5	D	26	50	20120618	4	1728	34.04	-0.00218150220170643	-0.00724850211646861
5	D	26	50	20120618	4	1730	34.08	-0.00233921529818228	-0.00706299972349214
5	D	26	50	20120618	4	1732	34.12	-0.00245520909456812	-0.00686295921509446
5	D	26	50	20120618	4	1734	34.16	-0.00220033952635724	-0.00758697999048699
5	D	26	50	20120618	4	1736	34.2	-0.00233141591038579	-0.00748721429472938
5	D	26	50	20120618	4	1738	34.24	-0.00226366093861249	-0.00754153423766013
5	D	26	50	20120618	4	1740	34.28	-0.00221269975289238	-0.00738903251816163
5	D	26	50	20120618	4	1742	34.32	-0.00189813623021373	-0.00734819003048029
5	D	26	50	20120618	4	1744	34.36	-0.00202977122859942	-0.00710822627321683
5	D	26	50	20120618	4	1746	34.4	-0.0019176028798998	-0.00662116405126772
5	D	26	50	20120618	4	1748	34.44	-0.00171666434589002	-0.00672626133215548
5	D	26	50	20120618	4	1750	34.48	-0.00143581567453834	-0.00684255211338942
5	D	26	50	20120618	4	1752	34.52	-0.00140620911361006	-0.00738635258346093
5	D	26	50	20120618	4	1754	34.56	-0.0012402016545909	-0.00626988047344206
5	D	26	50	20120618	4	1756	34.6	-0.00103108189512279	-0.00635906078068531
5	D	26	50	20120618	4	1758	34.64	-0.000711900965162991	-0.00630320641603938
5	D	26	50	20120618	4	1760	34.68	-0.0004504694460227	-0.00661549305488261
5	D	26	50	20120618	4	1762	34.72	-0.000294446334753892	-0.00726622221240515
5	D	26	50	20120618	4	1764	34.76	-0.000179513198539830	-0.00701338911172409
5	D	26	50	20120618	4	1766	34.8	-0.000370792653918602	-0.00699051420735271
5	D	26	50	20120618	4	1768	34.84	-0.000265978215743321	-0.00685706194453937
5	D	26	50	20120618	4	1770	34.88	-0.000235579695220110	-0.00740097555169587
5	D	26	50	20120618	4	1772	34.92	0.000111305678426580	-0.00717839955018178
5	D	26	50	20120618	4	1774	34.96	4.73549411360696e-05	-0.00774588102635523
5	D	26	50	20120618	4	1776	35	-4.57922351496404e-05	-0.00694108744334777
5	D	26	50	20120618	4	1778	35.04	-4.33527167545515e-05	-0.00760634057415588
5	D	26	50	20120618	4	1780	35.08	2.44658946290596e-05	-0.00768035344094268
5	D	26	50	20120618	4	1782	35.12	-0.000240479945213730	-0.0078002716799641
5	D	26	50	20120618	4	1784	35.16	-0.000371796745547891	-0.0080343028113334
5	D	26	50	20120618	4	1786	35.2	-0.000656018316245821	-0.00844310245474079
5	D	26	50	20120618	4	1788	35.24	-0.00098253901459433	-0.00805458263381785
5	D	26	50	20120618	4	1790	35.28	-0.000823199572521761	-0.00882035099357166
5	D	26	50	20120618	4	1792	35.32	-0.00146342112327586	-0.00815525342625537
5	D	26	50	20120618	4	1794	35.36	-0.00149738346197625	-0.0084541969601376
5	D	26	50	20120618	4	1796	35.4	-0.00140115330012458	-0.00785070253559833
5	D	26	50	20120618	4	1798	35.44	-0.00170600117562972	-0.00837546062005249
5	D	26	50	20120618	4	1800	35.48	-0.00172437180980495	-0.00777532495272384
5	D	26	50	20120618	4	1802	35.52	-0.00167844522436688	-0.00842572884112704
5	D	26	50	20120618	4	1804	35.56	-0.00153698851279052	-0.00801213501374322
5	D	26	50	20120618	4	1806	35.6	-0.00166394953535256	-0.00717232550293139
5	D	26	50	20120618	4	1808	35.64	-0.00178203636781071	-0.00735467419966378
5	D	26	50	20120618	4	1810	35.68	-0.00201888885523696	-0.00809128147576143
5	D	26	50	20120618	4	1812	35.72	-0.00201911512940694	-0.00775467036364538
5	D	26	50	20120618	4	1814	35.76	-0.00234345086780158	-0.00771777353180307
5	D	26	50	20120618	4	1816	35.8	-0.00246105686764853	-0.00805951823915053
5	D	26	50	20120618	4	1818	35.84	-0.00272272880309442	-0.00741203470175363
5	D	26	50	20120618	4	1820	35.88	-0.00302351081460775	-0.00790643669209145
5	D	26	50	20120618	4	1822	35.92	-0.00301819337161323	-0.0070684020193004
5	D	26	50	20120618	4	1824	35.96	-0.00322261087098644	-0.00752355958328237
5	D	26	50	20120618	4	1826	36	-0.00322957587278113	-0.00713871671762159
5	D	26	50	20120618	4	1828	36.04	-0.00318152796699950	-0.00739060936628368
5	D	26	50	20120618	4	1830	36.08	-0.00358275449678038	-0.00780217379720549
5	D	26	50	20120618	4	1832	36.12	-0.00355499348455099	-0.00674899481517063
5	D	26	50	20120618	4	1834	36.16	-0.00435690207189122	-0.00720007944409296
5	D	26	50	20120618	4	1836	36.2	-0.00454007101248978	-0.00726975774631108
5	D	26	50	20120618	4	1838	36.24	-0.00468737549714656	-0.00669138682570736
5	D	26	50	20120618	4	1840	36.28	-0.00481568709366067	-0.00756180698907675
5	D	26	50	20120618	4	1842	36.32	-0.0050869120417204	-0.007795201724343
5	D	26	50	20120618	4	1844	36.36	-0.00538509190027895	-0.0078652265088839
5	D	26	50	20120618	4	1846	36.4	-0.00529048808402401	-0.00809941320374507
5	D	26	50	20120618	4	1848	36.44	-0.00554945180049795	-0.00711320430495638
5	D	26	50	20120618	4	1850	36.48	-0.00543083463795391	-0.00738550405532351
5	D	26	50	20120618	4	1852	36.52	-0.00524740406784631	-0.00684287738250877
5	D	26	50	20120618	4	1854	36.56	-0.00528659899672748	-0.00677562445655011
5	D	26	50	20120618	4	1856	36.6	-0.00529339429289468	-0.00552381210861213
5	D	26	50	20120618	4	1858	36.64	-0.00506883132132546	-0.00637728999350429
5	D	26	50	20120618	4	1860	36.68	-0.00482101160772301	-0.00581882412879097
5	D	26	50	20120618	4	1862	36.72	-0.0047190397388081	-0.00614627820809065
5	D	26	50	20120618	4	1864	36.76	-0.00474634113162971	-0.00560438692632834
5	D	26	50	20120618	4	1866	36.8	-0.0047190397388081	-0.00614627820809065
5	D	26	50	20120618	4	1868	36.84	-0.00473982160710717	-0.00584389813525185
5	D	26	50	20120618	4	1870	36.88	-0.00459404447309775	-0.00480829782779728
5	D	26	50	20120618	4	1872	36.92	-0.00449589098080125	-0.00524119567030749
5	D	26	50	20120618	4	1874	36.96	-0.00474016808942995	-0.00455506167625094
5	D	26	50	20120618	4	1876	37	-0.00415210980592397	-0.00470464304474314
5	D	26	50	20120618	4	1878	37.04	-0.00437050680636125	-0.00408128599072033
5	D	26	50	20120618	4	1880	37.08	-0.00435958200659192	-0.00341886128703696
5	D	26	50	20120618	4	1882	37.12	-0.00400684885986482	-0.00452496014057583
5	D	26	50	20120618	4	1884	37.16	-0.00396317794505874	-0.00459398790455526
5	D	26	50	20120618	4	1886	37.2	-0.00399506846089025	-0.00441185133985723
5	D	26	50	20120618	4	1888	37.24	-0.00398917119033516	-0.00460606528837792
5	D	26	50	20120618	4	1890	37.28	-0.004025071001616	-0.00390753571244717
5	D	26	50	20120618	4	1892	37.32	-0.00392755390542256	-0.00432547117546748
5	D	26	50	20120618	4	1894	37.36	-0.00390544267637486	-0.0029864725614092
5	D	26	50	20120618	4	1896	37.4	-0.00400521544320028	-0.00219159968654177
5	D	26	50	20120618	4	1898	37.44	-0.00402466795075072	-0.00249938205518884
5	D	26	50	20120618	4	1900	37.48	-0.0038882458394564	-0.00313012837507505
5	D	26	50	20120618	4	1902	37.52	-0.00410927327711969	-0.00264574608782665
5	D	26	50	20120618	4	1904	37.56	-0.00404374569170713	-0.0031336144115063
5	D	26	50	20120618	4	1906	37.6	-0.00395380878020801	-0.00314435536351253
5	D	26	50	20120618	4	1908	37.64	-0.00349314992546841	-0.00332890316233441
5	D	26	50	20120618	4	1910	37.68	-0.00377060448427039	-0.0031025017131341
5	D	26	50	20120618	4	1912	37.72	-0.00360037559776754	-0.00314176028162557
5	D	26	50	20120618	4	1914	37.76	-0.00346182509506185	-0.003019968209634
5	D	26	50	20120618	4	1916	37.8	-0.00322611104955331	-0.00370801846306757
5	D	26	50	20120618	4	1918	37.84	-0.00325534284388757	-0.00342755162937774
5	D	26	50	20120618	4	1920	37.88	-0.00341003659440775	-0.00249393733297371
5	D	26	50	20120618	4	1922	37.92	-0.00315344168565077	-0.00234770765062433
5	D	26	50	20120618	4	1924	37.96	-0.00323697220971234	-0.00220837225939152
5	D	26	50	20120618	4	1926	38	-0.00322061682986350	-0.00249075535245837
5	D	26	50	20120618	4	1928	38.04	-0.00275611838530205	-0.0028096605107735
5	D	26	50	20120618	4	1930	38.08	-0.00263680825811245	-0.00271082819596706
5	D	26	50	20120618	4	1932	38.12	-0.00263550718163506	-0.00209188348825885
5	D	26	50	20120618	4	1934	38.16	-0.00245314434276705	-0.0017497286589783
5	D	26	50	20120618	4	1936	38.2	-0.00242769556971215	-0.00228490242631934
5	D	26	50	20120618	4	1938	38.24	-0.00228259018714486	-0.00254987655043337
5	D	26	50	20120618	4	1940	38.28	-0.00225502716481421	-0.00273479911584928
5	D	26	50	20120618	4	1942	38.32	-0.00193058536040238	-0.00187342284821126
5	D	26	50	20120618	4	1944	38.36	-0.00187992115953037	-0.00194872264933982
5	D	26	50	20120618	4	1946	38.4	-0.00148247765102884	-0.00221006224459855
5	D	26	50	20120618	4	1948	38.44	-0.00138080983802984	-0.00221936776983897
5	D	26	50	20120618	4	1950	38.48	-0.00150486465172121	-0.00214704488825921
5	D	26	50	20120618	4	1952	38.52	-0.00114686002394037	-0.0021143235219598
5	D	26	50	20120618	4	1954	38.56	-0.00085606518860452	-0.00236600686701465
5	D	26	50	20120618	4	1956	38.6	-0.00078152552726574	-0.00240024851289361
5	D	26	50	20120618	4	1958	38.64	-0.000790411031078131	-0.00267814572054061
5	D	26	50	20120618	4	1960	38.68	-0.00052254130469514	-0.00215766916764654
5	D	26	50	20120618	4	1962	38.72	-0.0004238553609924	-0.00211326074046768
5	D	26	50	20120618	4	1964	38.76	-0.000111027785461570	-0.00219275014927476
5	D	26	50	20120618	4	1966	38.8	5.07059201721102e-05	-0.00262270925600237
5	D	26	50	20120618	4	1968	38.84	0.00037829222843987	-0.00291396866049345
5	D	26	50	20120618	4	1970	38.88	0.00106202064522683	-0.0035125218228458
5	D	26	50	20120618	4	1972	38.92	0.00135695325731414	-0.0032974498506257
5	D	26	50	20120618	4	1974	38.96	0.00196625041223187	-0.00363030177096092
5	D	26	50	20120618	4	1976	39	0.0026841561281807	-0.00242365798999158
5	D	26	50	20120618	4	1978	39.04	0.00315019606552513	-0.00261242721629714
5	D	26	50	20120618	4	1980	39.08	0.00318537462788916	-0.00284102776758693
5	D	26	50	20120618	4	1982	39.12	0.00361282774818424	-0.0032015461599749
5	D	26	50	20120618	4	1984	39.16	0.00346129476497596	-0.00323035369024044
5	D	26	50	20120618	4	1986	39.2	0.00337650559084389	-0.00234520449261893
5	D	26	50	20120618	4	1988	39.24	0.00378393344709576	-0.00218099308482398
5	D	26	50	20120618	4	1990	39.28	0.00404202742222885	-0.00294884033851445
5	D	26	50	20120618	4	1992	39.32	0.00380173132477823	-0.00262530363078254
5	D	26	50	20120618	4	1994	39.36	0.00378716492508578	-0.00238760261521887
5	D	26	50	20120618	4	1996	39.4	0.00389231877451604	-0.00249903557286606
5	D	26	50	20120618	4	1998	39.44	0.00358936594518447	-0.00256003060381121
5	D	26	50	20120618	4	2000	39.48	0.00392027777664415	-0.00257199485054889
5	D	26	50	20120618	4	2002	39.52	0.00395559068929661	-0.00270777349467233
5	D	26	50	20120618	4	2004	39.56	0.00375075599692249	-0.00319641256474348
5	D	26	50	20120618	4	2006	39.6	0.00445782742276998	-0.00370403745188949
5	D	26	50	20120618	4	2008	39.64	0.00430940570939892	-0.00325563275766786
5	D	26	50	20120618	4	2010	39.68	0.00425602621848715	-0.00405742820792309
5	D	26	50	20120618	4	2012	39.72	0.00453095640608029	-0.00451836990537517
5	D	26	50	20120618	4	2014	39.76	0.00490323398423938	-0.00405327749111753
5	D	26	50	20120618	4	2016	39.8	0.00474870993934669	-0.00480191265356316
5	D	26	50	20120618	4	2018	39.84	0.00490255516172944	-0.00417202900395
5	D	26	50	20120618	4	2020	39.88	0.00512398565025801	-0.00462349547053417
5	D	26	50	20120618	4	2022	39.92	0.00506734639708497	-0.00425997187432617
5	D	26	50	20120618	4	2024	39.96	0.00487968025735806	-0.00423216843568991
5	D	26	50	20120618	4	2026	40	0.00456690571483581	-0.00407033290667975
5	D	26	50	20120618	4	2028	40.04	0.00459599608781383	-0.00453872043853772
5	D	26	50	20120618	4	2030	40.08	0.00465648341609009	-0.00542164083558492
5	D	26	50	20120618	4	2032	40.12	0.00422789751073155	-0.00485668514483387
5	D	26	50	20120618	4	2034	40.16	0.00414797110993369	-0.00504266342067409
5	D	26	50	20120618	4	2036	40.2	0.00392109094944252	-0.00536087349302332
5	D	26	50	20120618	4	2038	40.24	0.00390265808987054	-0.00529702740753642
5	D	26	50	20120618	4	2040	40.28	0.00388594137845651	-0.00546683273707734
5	D	26	50	20120618	4	2042	40.32	0.00383418399050078	-0.00611298408529848
5	D	26	50	20120618	4	2044	40.36	0.00345145395990219	-0.00601770993181497
5	D	26	50	20120618	4	2046	40.4	0.00354616525638788	-0.00649674507758405
5	D	26	50	20120618	4	2048	40.44	0.00368966267813475	-0.00599983568660013
5	D	26	50	20120618	4	2050	40.48	0.00372306923090513	-0.00668131408960936
5	D	26	50	20120618	4	2052	40.52	0.00389315316051784	-0.00780749831126783
5	D	26	50	20120618	4	2054	40.56	0.00380636853104925	-0.00701195509917184
5	D	26	50	20120618	4	2056	40.6	0.00391677123411625	-0.00731761402615501
5	D	26	50	20120618	4	2058	40.64	0.0036616110450183	-0.00817763335587993
5	D	26	50	20120618	4	2060	40.68	0.00370387481732982	-0.00800653472803622
5	D	26	50	20120618	4	2062	40.72	0.003538906805279	-0.00802739437808122
5	D	26	50	20120618	4	2064	40.76	0.00325441653400421	-0.0085158142450502
5	D	26	50	20120618	4	2066	40.8	0.00299450529444348	-0.00903495083059396
5	D	26	50	20120618	4	2068	40.84	0.00297467802029901	-0.00848979978657035
5	D	26	50	20120618	4	2070	40.88	0.00302964850146844	-0.00876207832373406
5	D	26	50	20120618	4	2072	40.92	0.0028404691532298	-0.00803272596321137
5	D	26	50	20120618	4	2074	40.96	0.00321324877720353	-0.00844441060228599
5	D	26	50	20120618	4	2076	41	0.00301147585719195	-0.00896890705723106
5	D	26	50	20120618	4	2078	41.04	0.00304094806783181	-0.00876209246586966
5	D	26	50	20120618	4	2080	41.08	0.00297759130023749	-0.00973054591338276
5	D	26	50	20120618	4	2082	41.12	0.0027508999372569	-0.00988058690128276
5	D	26	50	20120618	4	2084	41.16	0.00252364288885135	-0.00952943060267766
5	D	26	50	20120618	4	2086	41.2	0.00244969366167486	-0.00964665476486276
5	D	26	50	20120618	4	2088	41.24	0.00243501412489743	-0.00886555633009286
5	D	26	50	20120618	4	2090	41.28	0.00188008379409004	-0.00912279470602076
5	D	26	50	20120618	4	2092	41.32	0.00156771230243307	-0.00921454888194746
5	D	26	50	20120618	4	2094	41.36	0.00159789869092193	-0.00968867104980086
5	D	26	50	20120618	4	2096	41.4	0.00158997202390482	-0.0100965373122571
5	D	26	50	20120618	4	2098	41.44	0.00138034314755426	-0.00994158193222786
5	D	26	50	20120618	4	2100	41.48	0.0008732273772907	-0.00931874106615536
5	D	26	50	20120618	4	2102	41.52	0.00062315199305627	-0.00996083644987956
5	D	26	50	20120618	4	2104	41.56	0.000560169992055978	-0.00927442668417836
5	D	26	50	20120618	4	2106	41.6	0.000128651007769079	-0.0103718988349868
5	D	26	50	20120618	4	2108	41.64	6.85398603004102e-05	-0.0100776080637248
5	D	26	50	20120618	4	2110	41.68	-0.000277150502886061	-0.00985195614771246
5	D	26	50	20120618	4	2112	41.72	-4.01000255610909e-05	-0.00922091991404596
5	D	26	50	20120618	4	2114	41.76	-0.000260321361493831	-0.00990117077968306
5	D	26	50	20120618	4	2116	41.8	-0.000293173542547751	-0.0102799395980935
5	D	26	50	20120618	4	2118	41.84	-0.00037376250239958	-0.00953041348110356
5	D	26	50	20120618	4	2120	41.88	-0.000364273129396062	-0.00993639176845396
5	D	26	50	20120618	4	2122	41.92	-0.00044326402792241	-0.0101761787490222
5	D	26	50	20120618	4	2124	41.96	-0.000541771073609511	-0.0108523920349387
5	D	26	50	20120618	4	2126	42	-0.00041285843633139	-0.0107188124929047
5	D	26	50	20120618	4	2128	42.04	-0.0005713281370631	-0.0105408407871479
5	D	26	50	20120618	4	2130	42.08	-0.00088185408002118	-0.0112498921119827
5	D	26	50	20120618	4	2132	42.12	-0.00098551593414313	-0.0112561146516572
5	D	26	50	20120618	4	2134	42.16	-0.00123672976029527	-0.0113701497622591
5	D	26	50	20120618	4	2136	42.2	-0.00147969872137878	-0.0115179421505949
5	D	26	50	20120618	4	2138	42.24	-0.00136195837124341	-0.0127470987972637
5	D	26	50	20120618	4	2140	42.28	-0.00122953141326279	-0.0133550126391854
5	D	26	50	20120618	4	2142	42.32	-0.00116700196060247	-0.0124046399120672
5	D	26	50	20120618	4	2144	42.36	-0.00157725824397909	-0.0130673333163274
5	D	26	50	20120618	4	2146	42.4	-0.00137768442605700	-0.0129896647074819
5	D	26	50	20120618	4	2148	42.44	-0.00191058130956262	-0.0121509158568419
5	D	26	50	20120618	4	2150	42.48	-0.0017946016553124	-0.0127180013532178
5	D	26	50	20120618	4	2152	42.52	-0.00218941472658791	-0.0141225629080277
5	D	26	50	20120618	4	2154	42.56	-0.0023941150686736	-0.0127785579779587
5	D	26	50	20120618	4	2156	42.6	-0.00209094303623987	-0.0136606383321498
5	D	26	50	20120618	4	2158	42.64	-0.00246285291887275	-0.0137474427606083
5	D	26	50	20120618	4	2160	42.68	-0.00243879714617678	-0.0136669598667736
5	D	26	50	20120618	4	2162	42.72	-0.00241830519165799	-0.0131912325665269
5	D	26	50	20120618	4	2164	42.76	-0.00247136648451823	-0.0124079279585997
5	D	26	50	20120618	4	2166	42.8	-0.00277822961434976	-0.0131505102869984
5	D	26	50	20120618	4	2168	42.84	-0.00315135572064628	-0.0129303738038794
5	D	26	50	20120618	4	2170	42.88	-0.00313055263914377	-0.0124554667474989
5	D	26	50	20120618	4	2172	42.92	-0.00338647579645861	-0.0138615697950918
5	D	26	50	20120618	4	2174	42.96	-0.00325841875838573	-0.0133593118484150
5	D	26	50	20120618	4	2176	43	-0.00312357349521345	-0.0137085518876430
5	D	26	50	20120618	4	2178	43.04	-0.00316760503447794	-0.0129293697122501
5	D	26	50	20120618	4	2180	43.08	-0.00326358063788839	-0.0130795096950995
5	D	26	50	20120618	4	2182	43.12	-0.00335967644945164	-0.0132297698861016
5	D	26	50	20120618	4	2184	43.16	-0.00378790031613821	-0.0132593269495552
5	D	26	50	20120618	4	2186	43.2	-0.00341730565211835	-0.0133641908852052
5	D	26	50	20120618	4	2188	43.24	-0.00346432825306725	-0.0132955308167520
5	D	26	50	20120618	4	2190	43.28	-0.0035704932651946	-0.0125744657477048
5	D	26	50	20120618	4	2192	43.32	-0.00388396784343022	-0.0120982858991181
5	D	26	50	20120618	4	2194	43.36	-0.00394373957964392	-0.0123573486105415
5	D	26	50	20120618	4	2196	43.4	-0.00400088794969942	-0.0130445008383629
5	D	26	50	20120618	4	2198	43.44	-0.00415276741523047	-0.0122905906593296
5	D	26	50	20120618	4	2200	43.48	-0.00478728968532822	-0.0133282345053818
5	D	26	50	20120618	4	2202	43.52	-0.00472272376513808	-0.0131605865586303
5	D	26	50	20120618	4	2204	43.56	-0.0046485411927238	-0.0116975189887450
5	D	26	50	20120618	4	2206	43.6	-0.00454876842589838	-0.0122431932917867
5	D	26	50	20120618	4	2208	43.64	-0.00468724114685814	-0.0111133851478747
5	D	26	50	20120618	4	2210	43.68	-0.00462959780205581	-0.0114271284266871
5	D	26	50	20120618	4	2212	43.72	-0.00492733925441003	-0.0104840388994152
5	D	26	50	20120618	4	2214	43.76	-0.00466066100295334	-0.0113534973975622
5	D	26	50	20120618	4	2216	43.8	-0.00499978234414259	-0.0108986792448352
5	D	26	50	20120618	4	2218	43.84	-0.00540667987030858	-0.0104986972229892
5	D	26	50	20120618	4	2220	43.88	-0.00498110058298364	-0.0112113760056115
5	D	26	50	20120618	4	2222	43.92	-0.00522845360611051	-0.00948396363664736
5	D	26	50	20120618	4	2224	43.96	-0.00531016686574443	-0.00951436922823846
5	D	26	50	20120618	4	2226	44	-0.00544635563180095	-0.00918202904108076
5	D	26	50	20120618	4	2228	44.04	-0.00502188650212248	-0.00954148677329696
5	D	26	50	20120618	4	2230	44.08	-0.00500833126512714	-0.00875782154091126
5	D	26	50	20120618	4	2232	44.12	-0.00498110058298364	-0.00930395546336076
5	D	26	50	20120618	4	2234	44.16	-0.00499556091665891	-0.00846939268486531
5	D	26	50	20120618	4	2236	44.2	-0.00484291070473636	-0.00868819980723566
5	D	26	50	20120618	4	2238	44.24	-0.00474512490796607	-0.00860677646138206
5	D	26	50	20120618	4	2240	44.28	-0.00477248994039799	-0.00806156884881597
5	D	26	50	20120618	4	2242	44.32	-0.00477248994039799	-0.00806156884881597
5	D	26	50	20120618	4	2244	44.36	-0.00482188134906387	-0.00788847617984931
5	D	26	50	20120618	4	2246	44.4	-0.00477125250353091	-0.00773834326806778
5	D	26	50	20120618	4	2248	44.44	-0.00462580770970865	-0.00725928549488171
5	D	26	50	20120618	4	2250	44.48	-0.00447918911862962	-0.00725297103132572
5	D	26	50	20120618	4	2252	44.52	-0.00431179573031933	-0.00685235968444448
5	D	26	50	20120618	4	2254	44.56	-0.0043240569619051	-0.00735214275738713
5	D	26	50	20120618	4	2256	44.6	-0.00413321591273067	-0.00658433085903572
5	D	26	50	20120618	4	2258	44.64	-0.00425572923363905	-0.00691583666019159
5	D	26	50	20120618	4	2260	44.68	-0.0040490914189729	-0.00724518578566485
5	D	26	50	20120618	4	2262	44.72	-0.00434820465848262	-0.00649099276391909
5	D	26	50	20120618	4	2264	44.76	-0.00445814562082151	-0.00648081042627001
5	D	26	50	20120618	4	2266	44.8	-0.00452138218026302	-0.00597508058529757
5	D	26	50	20120618	4	2268	44.84	-0.00461115645720246	-0.00568711841972716
5	D	26	50	20120618	4	2270	44.88	-0.0042484318916572	-0.00626016482626855
5	D	26	50	20120618	4	2272	44.92	-0.00431581916790428	-0.00579145202529124
5	D	26	50	20120618	4	2274	44.96	-0.00418225376800595	-0.00559188527843696
5	D	26	50	20120618	4	2276	45	-0.00440154172298753	-0.00643864564890785
5	D	26	50	20120618	4	2278	45.04	-0.00398785597172215	-0.00601421187456844
5	D	26	50	20120618	4	2280	45.08	-0.00403914242656161	-0.00554214031638049
5	D	26	50	20120618	4	2282	45.12	-0.00403485735946762	-0.00615380182424248
5	D	26	50	20120618	4	2284	45.16	-0.0042816234839661	-0.00566350812430335
5	D	26	50	20120618	4	2286	45.2	-0.00424847431806407	-0.0053804108533875
5	D	26	50	20120618	4	2288	45.24	-0.00428935216108447	-0.0060151452555196
5	D	26	50	20120618	4	2290	45.28	-0.00443983155518878	-0.00556138776296438
5	D	26	50	20120618	4	2292	45.32	-0.00429906073719016	-0.00601694837781163
5	D	26	50	20120618	4	2294	45.36	-0.00416526906312185	-0.00562016954968442
5	D	26	50	20120618	4	2296	45.4	-0.00414532865189239	-0.00562200802731551
5	D	26	50	20120618	4	2298	45.44	-0.00420935717092883	-0.0059479206138322
5	D	26	50	20120618	4	2300	45.48	-0.00421064410527059	-0.00627990724759928
5	D	26	50	20120618	4	2302	45.52	-0.00419439479143893	-0.00571417939624317
5	D	26	50	20120618	4	2304	45.56	-0.00407014905891664	-0.00482096918131614
5	D	26	50	20120618	4	2306	45.6	-0.00402200215818565	-0.00496888884887255
5	D	26	50	20120618	4	2308	45.64	-0.00394988433757243	-0.00517477713035064
5	D	26	50	20120618	4	2310	45.68	-0.00370305457346364	-0.00561314797934724
5	D	26	50	20120618	4	2312	45.72	-0.0035131044788335	-0.00487989946046023
5	D	26	50	20120618	4	2314	45.76	-0.00353462880925282	-0.00470981199531361
5	D	26	50	20120618	4	2316	45.8	-0.00331421655448916	-0.00504664231053183
5	D	26	50	20120618	4	2318	45.84	-0.00273467183662866	-0.00558115846856636
5	D	26	50	20120618	4	2320	45.88	-0.00302806458227859	-0.00495791455162854
5	D	26	50	20120618	4	2322	45.92	-0.0022962019926827	-0.00514117541610866
5	D	26	50	20120618	4	2324	45.96	-0.00235819404418932	-0.00529999867023097
5	D	26	50	20120618	4	2326	46	-0.00200047579465486	-0.00441359082253895
5	D	26	50	20120618	4	2328	46.04	-0.0018604545098443	-0.00433020879090143
5	D	26	50	20120618	4	2330	46.08	-0.00170590218068036	-0.00460793912134807
5	D	26	50	20120618	4	2332	46.12	-0.00132760712381336	-0.00410537711875535
5	D	26	50	20120618	4	2334	46.16	-0.00159494298457656	-0.00338915573115931
5	D	26	50	20120618	4	2336	46.2	-0.00134945672335203	-0.00379300562709838
5	D	26	50	20120618	4	2338	46.24	-0.00127790458816376	-0.00427688586853215
5	D	26	50	20120618	4	2340	46.28	-0.00115150925102667	-0.00346927800053556
5	D	26	50	20120618	4	2342	46.32	-0.000943252161831611	-0.0035300891837176
5	D	26	50	20120618	4	2344	46.36	-0.00057958007319955	-0.00345440754492721
5	D	26	50	20120618	4	2346	46.4	-0.00046830975011204	-0.00337273671170016
5	D	26	50	20120618	4	2348	46.44	-0.000414300934165010	-0.0035213846992412
5	D	26	50	20120618	4	2350	46.48	-0.000305569124421950	-0.00380365465522305
5	D	26	50	20120618	4	2352	46.52	-0.000514024203515751	-0.00429240686237919
5	D	26	50	20120618	4	2354	46.56	-0.000565034886710551	-0.00361233984450522
5	D	26	50	20120618	4	2356	46.6	-0.00073451424002534	-0.00410442959566856
5	D	26	50	20120618	4	2358	46.64	-0.000741281251921291	-0.00349560358599913
5	D	26	50	20120618	4	2360	46.68	-0.000920575247358951	-0.00402338808747677
5	D	26	50	20120618	4	2362	46.72	-0.000872053580033932	-0.00327511354948954
5	D	26	50	20120618	4	2364	46.76	-0.00081935998269991	-0.00349435907806425
5	D	26	50	20120618	4	2366	46.8	-0.00125266794714321	-0.00380454560976735
5	D	26	50	20120618	4	2368	46.84	-0.00114520185853848	-0.00379942615667156
5	D	26	50	20120618	4	2370	46.88	-0.00141680157319224	-0.00310624937907438
5	D	26	50	20120618	4	2372	46.92	-0.00131059413465802	-0.00300514725150033
5	D	26	50	20120618	4	2374	46.96	-0.0016655263834746	-0.00250610664067793
5	D	26	50	20120618	4	2376	47	-0.00176882054207034	-0.00249409996753338
5	D	26	50	20120618	4	2378	47.04	-0.00193420574712206	-0.0033545852806271
5	D	26	50	20120618	4	2380	47.08	-0.00192159096214569	-0.00303319110644219
5	D	26	50	20120618	4	2382	47.12	-0.0023343433324599	-0.0026539414554206
5	D	26	50	20120618	4	2384	47.16	-0.00269126255133162	-0.00169203581670129
5	D	26	50	20120618	4	2386	47.2	-0.00242355899504221	-0.00209926568305443
5	D	26	50	20120618	4	2388	47.24	-0.00247618188169811	-0.00192398805413391
5	D	26	50	20120618	4	2390	47.28	-0.00288300162611817	-0.00199962726651744
5	D	26	50	20120618	4	2392	47.32	-0.00283631136535642	-0.00203272693494478
5	D	26	50	20120618	4	2394	47.36	-0.00315986928629176	-0.00164714160716376
5	D	26	50	20120618	4	2396	47.4	-0.00323289927465271	-0.00153881284828598
5	D	26	50	20120618	4	2398	47.44	-0.00327960367755008	-0.00138208263023598
5	D	26	50	20120618	4	2400	47.48	-0.00335617627088477	-0.00127408621154536
5	D	26	50	20120618	4	2402	47.52	-0.00335668538776722	-0.00147995327982001
5	D	26	50	20120618	4	2404	47.56	-0.00369359348473137	-0.00158838103364715
5	D	26	50	20120618	4	2406	47.6	-0.00378947009319245	-0.00190210309925619
5	D	26	50	20120618	4	2408	47.64	-0.00394355573188081	-0.00127336496262855
5	D	26	50	20120618	4	2410	47.68	-0.00407358559787321	-0.00250759863598623
5	D	26	50	20120618	4	2412	47.72	-0.00441564143220438	-0.00195317035099348
5	D	26	50	20120618	4	2414	47.76	-0.00469626382938608	-0.00255019474848491
5	D	26	50	20120618	4	2416	47.8	-0.00505647109479032	-0.0019408454797974
5	D	26	50	20120618	4	2418	47.84	-0.00481280916906124	-0.00214587109100244
5	D	26	50	20120618	4	2420	47.88	-0.00505865605474418	-0.00233698791182154
5	D	26	50	20120618	4	2422	47.92	-0.00526654898394693	-0.00134290537902434
5	D	26	50	20120618	4	2424	47.96	-0.00543873302069976	-0.00211630695648103
5	D	26	50	20120618	4	2426	48	-0.00554254336724576	-0.00215380482908735
5	D	26	50	20120618	4	2428	48.04	-0.00560361830125719	-0.0011981549640612
5	D	26	50	20120618	4	2430	48.08	-0.00559552263571938	-0.00154636899134974
5	D	26	50	20120618	4	2432	48.12	-0.00631206999954155	-0.00183667097325909
5	D	26	50	20120618	4	2434	48.16	-0.00642184210478109	-0.00155280917849143
5	D	26	50	20120618	4	2436	48.2	-0.00718009872777697	-0.00211551287556576
5	D	26	50	20120618	4	2438	48.24	-0.00683493374492891	-0.0012350638167188
5	D	26	50	20120618	4	2440	48.28	-0.00739313868723998	-0.00197983039796456
5	D	26	50	20120618	4	2442	48.32	-0.00760581307249711	-0.00232299851126254
5	D	26	50	20120618	4	2444	48.36	-0.00790042345602424	-0.00252537105782457
5	D	26	50	20120618	4	2446	48.4	-0.00809898823256958	-0.00241387941031455
5	D	26	50	20120618	4	2448	48.44	-0.0083463843892101	-0.00191620987954086
5	D	26	50	20120618	4	2450	48.48	-0.00811201950344006	-0.00238762524263587
5	D	26	50	20120618	4	2452	48.52	-0.00838753093280734	-0.00200713674053364
5	D	26	50	20120618	4	2454	48.56	-0.00775510304228479	-0.00278900457819216
5	D	26	50	20120618	4	2456	48.6	-0.0079435803042004	-0.00238556685479584
5	D	26	50	20120618	4	2458	48.64	-0.00762215218888999	-0.00158412354371763
5	D	26	50	20120618	4	2460	48.68	-0.00722433037826053	-0.00185244581844058
5	D	26	50	20120618	4	2462	48.72	-0.00743723881586224	-0.00190417916476575
5	D	26	50	20120618	4	2464	48.76	-0.00695955282983167	-0.00182466500722133
5	D	26	50	20120618	4	2466	48.8	-0.00689192301595864	-0.00138256982680822
5	D	26	50	20120618	4	2468	48.84	-0.00701797116366618	-0.0006968890881984
5	D	26	50	20120618	4	2470	48.88	-0.00682654675139726	-0.00124715604978387
5	D	26	50	20120618	4	2472	48.92	-0.00628502316516117	-0.000126823136739710
5	D	26	50	20120618	4	2474	48.96	-0.00581565438829401	-0.00096013977388358
5	D	26	50	20120618	4	2476	49	-0.00585599673227795	-0.000142418376798780
5	D	26	50	20120618	4	2478	49.04	-0.00541254609887598	-0.00067560086073332
5	D	26	50	20120618	4	2480	49.08	-0.00555324401416546	-0.00047911222040823
5	D	26	50	20120618	4	2482	49.12	-0.00533895106148619	-0.00024497219459461
5	D	26	50	20120618	4	2484	49.16	-0.0051305935631282	6.688876596634e-05
5	D	26	50	20120618	4	2486	49.2	-0.00527705022675434	-0.00073163207278522
5	D	26	50	20120618	4	2488	49.24	-0.00476347362183108	-0.000115082335744890
5	D	26	50	20120618	4	2490	49.28	-0.00467847514409177	0.000771186919018016
5	D	26	50	20120618	4	2492	49.32	-0.0045573519951152	-0.000164509099749830
5	D	26	50	20120618	4	2494	49.36	-0.00430877850568401	0.000879436481936302
5	D	26	50	20120618	4	2496	49.4	-0.00421437402283067	0.000527123285926551
5	D	26	50	20120618	4	2498	49.44	-0.00362149475600124	0.000922760914419602
5	D	26	50	20120618	4	2500	49.48	-0.00336493732390367	-0.00044475602323072
5	D	26	50	20120618	4	2502	49.52	-0.00326039865737305	-0.00021409779120766
5	D	26	50	20120618	4	2504	49.56	-0.00330663919822196	-1.83423499039957e-06
5	D	26	50	20120618	4	2506	49.6	-0.00340700310631646	-0.000160888005923379
5	D	26	50	20120618	4	2508	49.64	-0.00319716280503832	5.97710291069201e-05
5	D	26	50	20120618	4	2510	49.68	-0.00288416269545287	0.000270947762201500
5	D	26	50	20120618	4	2512	49.72	-0.00273758440946037	0.000904237545179639
5	D	26	50	20120618	4	2514	49.76	-0.00279722391670599	-0.00037696711033192
5	D	26	50	20120618	4	2516	49.8	-0.00290618695036649	0.00029969377417708
5	D	26	50	20120618	4	2518	49.84	-0.00228683989889979	-0.00061467378274984
5	D	26	50	20120618	4	2520	49.88	-0.00242220700687658	-0.00073110457112646
5	D	26	50	20120618	4	2522	49.92	-0.00255761371283312	-0.00084756081534719
5	D	26	50	20120618	4	2524	49.96	-0.00228765660723206	-0.0008955754871101
5	D	26	50	20120618	4	2526	50	-0.00220094834529584	-0.00054039292249298
5	D	26	50	20120618	4	2528	50.04	-0.00255651769732228	-0.00068548487003143
5	D	26	50	20120618	4	2530	50.08	-0.00269170095753596	0.00039904864089482
5	D	26	50	20120618	4	2532	50.12	-0.00236175149840547	-0.00028386165334631
5	D	26	50	20120618	4	2534	50.16	-0.00220801375625345	-0.00027502423279504
5	D	26	50	20120618	4	2536	50.2	-0.00242958071639079	-0.000498033690766
5	D	26	50	20120618	4	2538	50.24	-0.00229673571688114	0.00038783760430046
5	D	26	50	20120618	4	2540	50.28	-0.00256319766437347	0.000446489212662081
5	D	26	50	20120618	4	2542	50.32	-0.0024541243220551	0.000436584767978001
5	D	26	50	20120618	4	2544	50.36	-0.00251180061803343	0.000514149714969409
5	D	26	50	20120618	4	2546	50.4	-0.00269261383239047	0.00036545329061386
5	D	26	50	20120618	4	2548	50.44	-0.00237264320557744	0.000203969052252590
5	D	26	50	20120618	4	2550	50.48	-0.00234862830365343	-1.06080159313600e-05
5	D	26	50	20120618	4	2552	50.52	-0.00239132128978113	0.000715366495497587
5	D	26	50	20120618	4	2554	50.56	-0.00248246806098286	0.000912266742680012
5	D	26	50	20120618	4	2556	50.6	-0.0013915571539971	0.000688482295676875
5	D	26	50	20120618	4	2558	50.64	-0.00159426699049375	0.000103750949576380
5	D	26	50	20120618	4	2560	50.68	-0.00139958423017712	0.000609362703716349
5	D	26	50	20120618	4	2562	50.72	-0.00117306822967826	0.000379653408993650
5	D	26	50	20120618	4	2564	50.76	-0.00085891553603949	0.0003639973577514
5	D	26	50	20120618	4	2566	50.8	-0.00096689781259448	0.000206050916037761
5	D	26	50	20120618	4	2568	50.84	-0.00113399421605668	0.00111502961218525
5	D	26	50	20120618	4	2570	50.88	-0.00124588679311164	0.00104844843766873
5	D	26	50	20120618	4	2572	50.92	-0.000952713250563881	0.000945133065869563
5	D	26	50	20120618	4	2574	50.96	-0.00102597658416262	0.000614171736935199
5	D	26	50	20120618	4	2576	51	-0.00100978454598023	-0.000106059653216950
5	D	26	50	20120618	4	2578	51.04	-0.00113275253654891	0.000495459822082477
5	D	26	50	20120618	4	2580	51.08	-0.00131942589835504	0.000630336197953124
5	D	26	50	20120618	4	2582	51.12	-0.00085240308258476	0.000850904016208643
5	D	26	50	20120618	4	2584	51.16	-0.00088611510548461	0.000219502915443050
5	D	26	50	20120618	4	2586	51.2	-0.00083328998628928	0.00033132902446058
5	D	26	50	20120618	4	2588	51.24	-0.000635521411979562	-0.00070942821274918
5	D	26	50	20120618	4	2590	51.28	-0.000193528054942941	-0.00068474099369762
5	D	26	50	20120618	4	2592	51.32	-0.000181766040744690	-0.00089325688397459
5	D	26	50	20120618	4	2594	51.36	-0.00038672023416483	-0.00079226011531094
5	D	26	50	20120618	4	2596	51.4	0.000270527033666689	-0.00119205263253956
5	D	26	50	20120618	4	2598	51.44	5.44967196260491e-05	-0.00044675713542147
5	D	26	50	20120618	4	2600	51.48	0.000220794092425499	-0.00082470570996568
5	D	26	50	20120618	4	2602	51.52	0.000335749856056559	-0.00136823606524678
5	D	26	50	20120618	4	2604	51.56	0.000790092833026598	-0.00070980792909068
5	D	26	50	20120618	4	2606	51.6	0.00057547178280086	-0.00058107206850786
5	D	26	50	20120618	4	2608	51.64	0.000860987358908369	-0.00072919679703082
5	D	26	50	20120618	4	2610	51.68	0.000821021683635698	-0.00109062735716651
5	D	26	50	20120618	4	2612	51.72	0.00098567149763499	-0.00177224293889128
5	D	26	50	20120618	4	2614	51.76	0.00164672441416286	-0.00203611397642666
5	D	26	50	20120618	4	2616	51.8	0.00166564659162741	-0.00221088248846473
5	D	26	50	20120618	4	2618	51.84	0.00139510046607762	-0.00074440666389414
5	D	26	50	20120618	4	2620	51.88	0.00167855129038406	-0.00194937318757851
5	D	26	50	20120618	4	2622	51.92	0.00191526235645407	-0.00129043452032639
5	D	26	50	20120618	4	2624	51.96	0.00220343665405884	-0.00179615729023101
5	D	26	50	20120618	4	2626	52	0.00234037495330343	-0.00202670238516907
5	D	26	50	20120618	4	2628	52.04	0.00272548651954105	-0.00246001034961238
5	D	26	50	20120618	4	2630	52.08	0.00311377299522621	-0.00171252777122008
5	D	26	50	20120618	4	2632	52.12	0.00279800031995173	-0.00225526758111981
5	D	26	50	20120618	4	2634	52.16	0.0033027402114305	-0.00164273633191696
5	D	26	50	20120618	4	2636	52.2	0.00342612327367974	-0.0017101589635031
5	D	26	50	20120618	4	2638	52.24	0.0033883142740897	-0.00281813165001211
5	D	26	50	20120618	4	2640	52.28	0.00375104591070278	-0.00319834296625612
5	D	26	50	20120618	4	2642	52.32	0.00365009227555277	-0.0032486253294663
5	D	26	50	20120618	4	2644	52.36	0.00358995284381285	-0.00334129167314079
5	D	26	50	20120618	4	2646	52.4	0.00359061752418717	-0.00336196747542269
5	D	26	50	20120618	4	2648	52.44	0.0038439668128185	-0.00326606258269036
5	D	26	50	20120618	4	2650	52.48	0.00398935503809827	-0.00277502642063098
5	D	26	50	20120618	4	2652	52.52	0.0040661326923995	-0.0026778982331672
5	D	26	50	20120618	4	2654	52.56	0.00447650211286111	-0.00388280111724126
5	D	26	50	20120618	4	2656	52.6	0.00491756703869403	-0.00458468945038265
5	D	26	50	20120618	4	2658	52.64	0.00453587786927735	-0.00389300466809379
5	D	26	50	20120618	4	2660	52.68	0.00504675544761682	-0.00425058149627201
5	D	26	50	20120618	4	2662	52.72	0.0047477624162599	-0.00484316526317758
5	D	26	50	20120618	4	2664	52.76	0.00474721087297057	-0.00530404332101935
5	D	26	50	20120618	4	2666	52.8	0.00466673505020373	-0.00462379952645008
5	D	26	50	20120618	4	2668	52.84	0.00451978977579179	-0.00524338911554273
5	D	26	50	20120618	4	2670	52.88	0.00455171706117592	-0.00510270880721211
5	D	26	50	20120618	4	2672	52.92	0.00435193818228729	-0.0049407884253882
5	D	26	50	20120618	4	2674	52.96	0.00452276810955415	-0.00483156164089831
5	D	26	50	20120618	4	2676	53	0.00415380686219882	-0.0047435339177084
5	D	26	50	20120618	4	2678	53.04	0.0041365746699413	-0.00487646292150366
5	D	26	50	20120618	4	2680	53.08	0.00382212287013408	-0.00615615790403739
5	D	26	50	20120618	4	2682	53.12	0.00363983074194419	-0.00628329570329473
5	D	26	50	20120618	4	2684	53.16	0.00376670974011962	-0.00638212518967405
5	D	26	50	20120618	4	2686	53.2	0.00332706963445079	-0.00654429659440528
5	D	26	50	20120618	4	2688	53.24	0.00322381083119412	-0.00606017593666591
5	D	26	50	20120618	4	2690	53.28	0.00314460285088595	-0.00677314958281596
5	D	26	50	20120618	4	2692	53.32	0.0030949356705754	-0.00662440260032556
5	D	26	50	20120618	4	2694	53.36	0.0031050685107498	-0.00792453862568983
5	D	26	50	20120618	4	2696	53.4	0.00304323202273504	-0.00771838164363489
5	D	26	50	20120618	4	2698	53.44	0.00302802215587172	-0.00746418382686614
5	D	26	50	20120618	4	2700	53.48	0.0033531569249291	-0.00885378300218616
5	D	26	50	20120618	4	2702	53.52	0.00323806115415537	-0.00855225145748475
5	D	26	50	20120618	4	2704	53.56	0.00339003254356798	-0.00853618599141619
5	D	26	50	20120618	4	2706	53.6	0.00322887583706776	-0.00871261620439006
5	D	26	50	20120618	4	2708	53.64	0.00342044520622682	-0.00922490092522406
5	D	26	50	20120618	4	2710	53.68	0.0035603604250202	-0.00892220972540156
5	D	26	50	20120618	4	2712	53.72	0.00349357418953713	-0.00859400611291382
5	D	26	50	20120618	4	2714	53.76	0.00355604707365496	-0.00872655327904726
5	D	26	50	20120618	4	2716	53.8	0.00361989881599611	-0.00800961771360219
5	D	26	50	20120618	4	2718	53.84	0.00374178281186923	-0.00839784054967704
5	D	26	50	20120618	4	2720	53.88	0.00363680573913428	-0.00786161319323204
5	D	26	50	20120618	4	2722	53.92	0.00368826897066903	-0.00778228995451853
5	D	26	50	20120618	4	2724	53.96	0.00384151739492847	-0.00721990954666456
5	D	26	50	20120618	4	2726	54	0.00413884660402926	-0.00713259105157617
5	D	26	50	20120618	4	2728	54.04	0.00432255153156796	-0.00689146905340512
5	D	26	50	20120618	4	2730	54.08	0.00426420249419801	-0.00693426174158897
5	D	26	50	20120618	4	2732	54.12	0.00457345776627029	-0.00726536237055923
5	D	26	50	20120618	4	2734	54.16	0.00468792350490199	-0.00688445879677644
5	D	26	50	20120618	4	2736	54.2	0.00471813110659427	-0.00710032435493707
5	D	26	50	20120618	4	2738	54.24	0.00583690979893338	-0.00736507079066756
5	D	26	50	20120618	4	2740	54.28	0.00611951068088883	-0.00734579647402598
5	D	26	50	20120618	4	2742	54.32	0.00665012007395732	-0.00695674985855105
5	D	26	50	20120618	4	2744	54.36	0.00685788218840552	-0.0063501795195136
5	D	26	50	20120618	4	2746	54.4	0.00672574514420522	-0.00679316070472354
5	D	26	50	20120618	4	2748	54.44	0.00724701012116032	-0.00714191991134037
5	D	26	50	20120618	4	2750	54.48	0.00735606720002272	-0.0062763999979646
5	D	26	50	20120618	4	2752	54.52	0.00754780627480922	-0.00674919987613717
5	D	26	50	20120618	4	2754	54.56	0.00758355052259822	-0.00729356603163364
5	D	26	50	20120618	4	2756	54.6	0.00729373573726112	-0.00664052463493661
5	D	26	50	20120618	4	2758	54.64	0.00739440652969862	-0.00686865849575083
5	D	26	50	20120618	4	2760	54.68	0.00689714075689702	-0.00706314114484838
5	D	26	50	20120618	4	2762	54.72	0.00706301386562772	-0.00647767087216154
5	D	26	50	20120618	4	2764	54.76	0.00705713073720832	-0.00673033426721511
5	D	26	50	20120618	4	2766	54.8	0.00674177525493472	-0.00667643858835308
5	D	26	50	20120618	4	2768	54.84	0.00656694310328632	-0.00610810151297439
5	D	26	50	20120618	4	2770	54.88	0.00646311154353691	-0.0061091197467393
5	D	26	50	20120618	4	2772	54.92	0.0062579869373825	-0.00589973835776215
5	D	26	50	20120618	4	2774	54.96	0.00627695154125392	-0.00532965472863393
5	D	26	50	20120618	4	2776	55	0.00600815904052148	-0.00498793123448991
5	D	26	50	20120618	4	2778	55.04	0.00657660925298512	-0.00461860229160836
5	D	26	50	20120618	4	2780	55.08	0.00657072612456572	-0.00510927782920933
5	D	26	50	20120618	4	2782	55.12	0.00688315418476512	-0.00415833234559841
5	D	26	50	20120618	4	2784	55.16	0.00681439512136262	-0.00382602044271198
5	D	26	50	20120618	4	2786	55.2	0.00643047149451734	-0.00261357980035047
5	D	26	50	20120618	4	2788	55.24	0.00648353985844539	-0.00273734470026155
5	D	26	50	20120618	4	2790	55.28	0.0063745534902611	-0.00308824644042538
5	D	26	50	20120618	4	2792	55.32	0.00633719703901102	-0.00250825624529273
5	D	26	50	20120618	4	2794	55.36	0.0062945160736986	-0.00116513519870013
5	D	26	50	20120618	4	2796	55.4	0.00582752154219957	-0.00165614307648826
5	D	26	50	20120618	4	2798	55.44	0.00572668811520236	-0.00132296850332878
5	D	26	50	20120618	4	2800	55.48	0.00530185128999768	-0.00178116662646986
5	D	26	50	20120618	4	2802	55.52	0.00496276530414748	-0.00103637105384606
5	D	26	50	20120618	4	2804	55.56	0.00515525391212208	-0.0007855037100167
5	D	26	50	20120618	4	2806	55.6	0.00500589881779986	-0.00093470324084706
5	D	26	50	20120618	4	2808	55.64	0.00509860051681341	-0.0012911557692432
5	D	26	50	20120618	4	2810	55.68	0.00467097061982304	-0.00089596793137366
5	D	26	50	20120618	4	2812	55.72	0.00458809063400016	-0.00126234116790985
5	D	26	50	20120618	4	2814	55.76	0.0045038459320896	-0.00113938944079713
5	D	26	50	20120618	4	2816	55.8	0.00445248876657202	-0.00079524764146145
5	D	26	50	20120618	4	2818	55.84	0.00483667402292629	-0.00086977669619851
5	D	26	50	20120618	4	2820	55.88	0.00454056598723661	-0.00088240562331051
5	D	26	50	20120618	4	2822	55.92	0.00452189129714548	-0.00071388086415032
5	D	26	50	20120618	4	2824	55.96	0.00472097721138855	-0.00086516635998518
5	D	26	50	20120618	4	2826	56	0.00451315145733001	-0.00097947017116398
5	D	26	50	20120618	4	2828	56.04	0.00468190249066018	-0.00111751862805503
5	D	26	50	20120618	4	2830	56.08	0.00461249288901891	-0.00079432840264591
5	D	26	50	20120618	4	2832	56.12	0.00454313278485232	-0.00047139980674583
5	D	26	50	20120618	4	2834	56.16	0.00454058720044005	-0.00121992890317428
5	D	26	50	20120618	4	2836	56.2	0.00451301710704159	-0.00128583832624868
5	D	26	50	20120618	4	2838	56.24	0.00448528437908345	-0.00113052939282886
5	D	26	50	20120618	4	2840	56.28	0.00478265813591145	-0.0006391396773789
5	D	26	50	20120618	4	2842	56.32	0.00465307374719121	-0.00073565975301086
5	D	26	50	20120618	4	2844	56.36	0.00460405710511935	-0.00104425529445629
5	D	26	50	20120618	4	2846	56.4	0.00440037499679857	-0.00120744846848634
5	D	26	50	20120618	4	2848	56.44	0.00449300598513401	-0.0003776445186283
5	D	26	50	20120618	4	2850	56.48	0.00424554689598996	-0.00058213979974745
5	D	26	50	20120618	4	2852	56.52	0.00422788336859592	-0.00073223028512211
5	D	26	50	20120618	4	2854	56.56	0.0044574809404472	-0.00098032577036922
5	D	26	50	20120618	4	2856	56.6	0.004226377231152	-0.00116872023008075
5	D	26	50	20120618	4	2858	56.64	0.00422646208396574	-0.00091018784874332
5	D	26	50	20120618	4	2860	56.68	0.00422150526542962	-0.000332898801514820
5	D	26	50	20120618	4	2862	56.72	0.00433887792003878	-0.00063655166655976
5	D	26	50	20120618	4	2864	56.76	0.00437614244740731	-0.00147140435883546
5	D	26	50	20120618	4	2866	56.8	0.00433372311160393	-0.00094730388368781
5	D	26	50	20120618	4	2868	56.84	0.00445772842782061	-0.00107710747551022
5	D	26	50	20120618	4	2870	56.88	0.00424851674447095	-0.0015633777378644
5	D	26	50	20120618	4	2872	56.92	0.00434710864297179	-0.00120110572065909
5	D	26	50	20120618	4	2874	56.96	0.00448944923802464	-0.00171802906197771
5	D	26	50	20120618	4	2876	57	0.00418959353639467	-0.00182798416645222
5	D	26	50	20120618	4	2878	57.04	0.00404180114805887	-0.0017541410052929
5	D	26	50	20120618	4	2880	57.08	0.00416186787950435	-0.00183145606074784
5	D	26	50	20120618	4	2882	57.12	0.00375770685658155	-0.0017680215114076
5	D	26	50	20120618	4	2884	57.16	0.00376083933962221	-0.00174173835235089
5	D	26	50	20120618	4	2886	57.2	0.00359481066739961	-0.00191069444664761
5	D	26	50	20120618	4	2888	57.24	0.00378444256397822	-0.00215946875440466
5	D	26	50	20120618	4	2890	57.28	0.0034675738731929	-0.00238379130966828
5	D	26	50	20120618	4	2892	57.32	0.0035651899643357	-0.00188634876017135
5	D	26	50	20120618	4	2894	57.36	0.00319572667116573	-0.00231057040247641
5	D	26	50	20120618	4	2896	57.4	0.0032991622511177	-0.00139799253281268
5	D	26	50	20120618	4	2898	57.44	0.00300273601737649	-0.00221015416848011
5	D	26	50	20120618	4	2900	57.48	0.00289720740135221	-0.00292577451531214
5	D	26	50	20120618	4	2902	57.52	0.00311023746132028	-0.0020669438320864
5	D	26	50	20120618	4	2904	57.56	0.00324669492795366	-0.00201362798078493
5	D	26	50	20120618	4	2906	57.6	0.00326746972518492	-0.00185526434607039
5	D	26	50	20120618	4	2908	57.64	0.00306415531239035	-0.00176157976863099
5	D	26	50	20120618	4	2910	57.68	0.003005423023145	-0.00164673148523067
5	D	26	50	20120618	4	2912	57.72	0.00275511429367277	-0.00158138774758122
5	D	26	50	20120618	4	2914	57.76	0.00287911960988945	-0.00202493461821611
5	D	26	50	20120618	4	2916	57.8	0.00277033830267172	-0.00206842168525908
5	D	26	50	20120618	4	2918	57.84	0.00266952608887795	-0.00203031570082093
5	D	26	50	20120618	4	2920	57.88	0.00246592883337091	-0.00201172586354354
5	D	26	50	20120618	4	2922	57.92	0.00197837163667497	-0.00188425572409904
5	D	26	50	20120618	4	2924	57.96	0.00197333703639292	-0.00122073500490483
5	D	26	50	20120618	4	2926	58	0.00139075883044114	-0.00111430836326845
5	D	26	50	20120618	4	2928	58.04	0.00144659198188363	-0.00197716248407914
5	D	26	50	20120618	4	2930	58.08	0.00094202674577981	-0.00175179553209971
5	D	26	50	20120618	4	2932	58.12	0.000752798607173259	-0.00162774708236937
5	D	26	50	20120618	4	2934	58.16	0.00045382820323334	-0.00061543038700571
5	D	26	50	20120618	4	2936	58.2	0.000443814156998179	-0.00114728923775655
5	D	26	50	20120618	4	2938	58.24	-0.000146279179824061	-5.52745370853498e-05
5	D	26	50	20120618	4	2940	58.28	-3.64442835023501e-05	7.932323871351e-05
5	D	26	50	20120618	4	2942	58.32	0.000109007581387719	5.19016377390903e-05
5	D	26	50	20120618	4	2944	58.36	0.000201850701757510	0.000140063711217430
5	D	26	50	20120618	4	2946	58.4	-0.000241286046944280	0.00103338706322946
5	D	26	50	20120618	4	2948	58.44	-8.44568339449202e-05	0.000488582501528656
5	D	26	50	20120618	4	2950	58.48	3.96545482889386e-05	7.88989746447902e-05
5	D	26	50	20120618	4	2952	58.52	-0.00032037594042	0.000424660048509392
5	D	26	50	20120618	4	2954	58.56	-0.00022223659025912	-5.30683639280499e-05
5	D	26	50	20120618	4	2956	58.6	-0.00053778299136362	6.94096016412701e-05
5	D	26	50	20120618	4	2958	58.64	-0.000629940218155661	0.000313934197643390
5	D	26	50	20120618	4	2960	58.68	-0.00087838218572555	0.000348292516141250
5	D	26	50	20120618	4	2962	58.72	-0.000820632774906051	0.000583808571751049
5	D	26	50	20120618	4	2964	58.76	-0.000961679364549332	-0.00064888360882365
5	D	26	50	20120618	4	2966	58.8	-0.00128483423461939	0.000180842559288460
5	D	26	50	20120618	4	2968	58.84	-0.00218570948705449	0.00033859101110337
5	D	26	50	20120618	4	2970	58.88	-0.00232900891890263	0.000503349719546956
5	D	26	50	20120618	4	2972	58.92	-0.00243261561869564	-0.00043724513500095
5	D	26	50	20120618	4	2974	58.96	-0.00264610883360539	-0.00044723301828521
5	D	26	50	20120618	4	2976	59	-0.00329480930177271	-0.000103240418480360
5	D	26	50	20120618	4	2978	59.04	-0.00354345208766846	-1.51052150597097e-05
5	D	26	50	20120618	4	2980	59.08	-0.00341962213393351	-2.33062395078951e-06
5	D	26	50	20120618	4	2982	59.12	-0.00363936970832286	0.000194813575071140
5	D	26	50	20120618	4	2984	59.16	-0.00392321792664032	0.000486157125269187
5	D	26	50	20120618	4	2986	59.2	-0.00405279170875885	-3.33096791413495e-05
5	D	26	50	20120618	4	2988	59.24	-0.00447572712382893	-0.00096840112161129
5	D	26	50	20120618	4	2990	59.28	-0.00482199448614886	-0.00112381187840759
5	D	26	50	20120618	4	2992	59.32	-0.00507944640832463	-0.00138121854574937
5	D	26	50	20120618	4	2994	59.36	-0.00509033938828881	-0.00155647849700036
5	D	26	50	20120618	4	2996	59.4	-0.00515613426006465	-0.00103024397358708
5	D	26	50	20120618	4	2998	59.44	-0.00517994042406686	-0.00173426281946019
5	D	26	50	20120618	4	3000	59.48	-0.00526193794062682	-0.00151692506498113
5	D	26	50	20120618	4	3002	59.52	-0.00535993657653824	-0.00176026101448407
5	D	26	50	20120618	4	3004	59.56	-0.0056184866355452	-0.00244393074140819
5	D	26	50	20120618	4	3006	59.6	-0.00580723818418123	-0.00232478678431217
5	D	26	50	20120618	4	3008	59.64	-0.00549263577062962	-0.00265429500881119
5	D	26	50	20120618	4	3010	59.68	-0.00578968425833827	-0.00263447480573453
5	D	26	50	20120618	4	3012	59.72	-0.00610807322870314	-0.00387790086724764
5	D	26	50	20120618	4	3014	59.76	-0.00582556285641568	-0.00417233305986591
5	D	26	50	20120618	4	3016	59.8	-0.00586726094330225	-0.00487113133637351
5	D	26	50	20120618	4	3018	59.84	-0.00583481888418141	-0.00521755709061243
5	D	26	50	20120618	4	3020	59.88	-0.00576552241962513	-0.00541403378083292
5	D	26	50	20120618	4	3022	59.92	-0.00580998529402614	-0.0050985934457456
5	D	26	50	20120618	4	3024	59.96	-0.00570683255678664	-0.00535862489345914
5	D	26	50	20120618	4	3026	60	-0.0056101427755272	-0.00665799017243192
5	D	26	50	20120618	4	3028	60.04	-0.00562642037363011	-0.00732845468021738
5	D	26	50	20120618	4	3030	60.08	-0.00529106791158458	-0.0072026038153018
5	D	26	50	20120618	4	3032	60.12	-0.00549869567574438	-0.00698912120699377
5	D	26	50	20120618	4	3034	60.16	-0.00534550099160032	-0.00769400060181957
5	D	26	50	20120618	4	3036	60.2	-0.00529053758149869	-0.00880416531935026
5	D	26	50	20120618	4	3038	60.24	-0.00542214429561313	-0.00879190408776446
5	D	26	50	20120618	4	3040	60.28	-0.0052535983232495	-0.00896286836531976
5	D	26	50	20120618	4	3042	60.32	-0.00570739117114378	-0.00903205169279106
5	D	26	50	20120618	4	3044	60.36	-0.00576048074827527	-0.00856430055703617
5	D	26	50	20120618	4	3046	60.4	-0.00576251014473727	-0.00948401313412206
5	D	26	50	20120618	4	3048	60.44	-0.00587341984336638	-0.00913893795383526
5	D	26	50	20120618	4	3050	60.48	-0.0056670578003449	-0.00903736913578556
5	D	26	50	20120618	4	3052	60.52	-0.0056670578003449	-0.00903736913578556
5	D	26	50	20120618	4	3054	60.56	-0.00518248459426557	-0.0103167445060543
5	D	26	50	20120618	4	3056	60.6	-0.00525717628356231	-0.0100062892737743
5	D	26	50	20120618	4	3058	60.64	-0.00490874234606482	-0.0109231522105320
5	D	26	50	20120618	4	3060	60.68	-0.00493742966817756	-0.0110085636386316
5	D	26	50	20120618	4	3062	60.72	-0.00479250106230557	-0.0117968038518914
5	D	26	50	20120618	4	3064	60.76	-0.00475496076329237	-0.0120078681550078
5	D	26	50	20120618	4	3066	60.8	-0.00476111966335651	-0.0122325089083230
5	D	26	50	20120618	4	3068	60.84	-0.00434983100407936	-0.0122711522939148
5	D	26	50	20120618	4	3070	60.88	-0.00432678639408048	-0.0134275476527995
5	D	26	50	20120618	4	3072	60.92	-0.00463444855457475	-0.0118240416051028
5	D	26	50	20120618	4	3074	60.96	-0.00457116956872637	-0.0128462988075963
5	D	26	50	20120618	4	3076	61	-0.00520528171689103	-0.0121888521356525
5	D	26	50	20120618	4	3078	61.04	-0.0048471109190166	-0.0128073796503598
5	D	26	50	20120618	4	3080	61.08	-0.00497202840298102	-0.0130740579018165
5	D	26	50	20120618	4	3082	61.12	-0.00462000236303511	-0.0135781118997175
5	D	26	50	20120618	4	3084	61.16	-0.00453405353378188	-0.0130368570140583
5	D	26	50	20120618	4	3086	61.2	-0.00454140037323841	-0.0132051554990485
5	D	26	50	20120618	4	3088	61.24	-0.00409605745137932	-0.0137130066603645
5	D	26	50	20120618	4	3090	61.28	-0.00408064252354945	-0.0136257496835661
5	D	26	50	20120618	4	3092	61.32	-0.00353822091170125	-0.0136376997881681
5	D	26	50	20120618	4	3094	61.36	-0.00351983613539040	-0.0135825454592356
5	D	26	50	20120618	4	3096	61.4	-0.00341023458430648	-0.0134358915128175
5	D	26	50	20120618	4	3098	61.44	-0.00324349880530269	-0.0143947283081064
5	D	26	50	20120618	4	3100	61.48	-0.00343660966724474	-0.0140618931462019
5	D	26	50	20120618	4	3102	61.52	-0.00347005581799486	-0.0139800808916187
5	D	26	50	20120618	4	3104	61.56	-0.00345796429203657	-0.0139201889472522
5	D	26	50	20120618	4	3106	61.6	-0.00340768899989421	-0.0141777879476384
5	D	26	50	20120618	4	3108	61.64	-0.00348561216718097	-0.0142760757902233
5	D	26	50	20120618	4	3110	61.68	-0.0032082848875996	-0.0140797829477660
5	D	26	50	20120618	4	3112	61.72	-0.0031559589857918	-0.0145620297725352
5	D	26	50	20120618	4	3114	61.76	-0.00306445936830626	-0.0150509234010476
5	D	26	50	20120618	4	3116	61.8	-0.00343081139163901	-0.0143180072223477
5	D	26	50	20120618	4	3118	61.84	-0.00334652426332157	-0.0141832326698536
5	D	26	50	20120618	4	3120	61.88	-0.00333577624024754	-0.0140741968041946
5	D	26	50	20120618	4	3122	61.92	-0.00333577624024754	-0.0140741968041946
5	D	26	50	20120618	4	3124	61.96	-0.00329455191490436	-0.0145894655156452
5	D	26	50	20120618	4	3126	62	-0.00310490587619013	-0.0147505444403995
5	D	26	50	20120618	4	3128	62.04	-0.00343696322063533	-0.0165089775838542
5	D	26	50	20120618	4	3130	62.08	-0.00299374869018760	-0.0161848398353583
5	D	26	50	20120618	4	3132	62.12	-0.00323614489477835	-0.0152951580832694
5	D	26	50	20120618	4	3134	62.16	-0.00301220417717658	-0.0154895417374176
5	D	26	50	20120618	4	3136	62.2	-0.00295068588721334	-0.0154550349264957
5	D	26	50	20120618	4	3138	62.24	-0.00313184664455334	-0.0154898245801301
5	D	26	50	20120618	4	3140	62.28	-0.00287120708500798	-0.0156069214630945
5	D	26	50	20120618	4	3142	62.32	-0.0028132950396288	-0.0167188468765104
5	D	26	50	20120618	4	3144	62.36	-0.00268750074325571	-0.0171072606314162
5	D	26	50	20120618	4	3146	62.4	-0.00251164328677462	-0.0165328777930583
5	D	26	50	20120618	4	3148	62.44	-0.00249113719012021	-0.0161889410546892
5	D	26	50	20120618	4	3150	62.48	-0.0022792172877986	-0.0157719601858235
5	D	26	50	20120618	4	3152	62.52	-0.00249120790079833	-0.0165370497230673
5	D	26	50	20120618	4	3154	62.56	-0.00215738278940016	-0.0164741879302199
5	D	26	50	20120618	4	3156	62.6	-0.00196476690220494	-0.0165478684568195
5	D	26	50	20120618	4	3158	62.64	-0.00193711902706055	-0.0163428782009535
5	D	26	50	20120618	4	3160	62.68	-0.00202762869505242	-0.0160576313254229
5	D	26	50	20120618	4	3162	62.72	-0.00180934483170014	-0.0162605002609453
5	D	26	50	20120618	4	3164	62.76	-0.00198739431920291	-0.0159432921589050
5	D	26	50	20120618	4	3166	62.8	-0.00184470017075947	-0.0156720459976418
5	D	26	50	20120618	4	3168	62.84	-0.00137030223126141	-0.0169973762376198
5	D	26	50	20120618	4	3170	62.88	-0.00125829651712146	-0.0174091952269828
5	D	26	50	20120618	4	3172	62.92	-0.00119041426612755	-0.0170546518868959
5	D	26	50	20120618	4	3174	62.96	-0.00119479832817091	-0.0179276459189488
5	D	26	50	20120618	4	3176	63	-0.00140827386541113	-0.0177326965793757
5	D	26	50	20120618	4	3178	63.04	-0.00160463741854663	-0.0173650717638368
5	D	26	50	20120618	4	3180	63.08	-0.00170299597180968	-0.0163682633343981
5	D	26	50	20120618	4	3182	63.12	-0.00155323075555437	-0.0165562123168375
5	D	26	50	20120618	4	3184	63.16	-0.00178452538368049	-0.0173210897220470
5	D	26	50	20120618	4	3186	63.2	-0.00180863772491895	-0.0163842439476529
5	D	26	50	20120618	4	3188	63.24	-0.00176430212973855	-0.0162501057912618
5	D	26	50	20120618	4	3190	63.28	-0.00180743564339093	-0.0164133060363597
5	D	26	50	20120618	4	3192	63.32	-0.00206263048072116	-0.0165045935218109
5	D	26	50	20120618	4	3194	63.36	-0.00214147288682346	-0.0163946384173364
5	D	26	50	20120618	4	3196	63.4	-0.00203894240355141	-0.0165780619163762
5	D	26	50	20120618	4	3198	63.44	-0.00184165961160036	-0.0162150332949150
5	D	26	50	20120618	4	3200	63.48	-0.00204749839560377	-0.0157568988113842
5	D	26	50	20120618	4	3202	63.52	-0.00151532983208277	-0.0167297363209407
5	D	26	50	20120618	4	3204	63.56	-0.00173509861967555	-0.0164715009244513
5	D	26	50	20120618	4	3206	63.6	-0.00147141850097109	-0.0170009117715257
5	D	26	50	20120618	4	3208	63.64	-0.00153562379670283	-0.0167638895784720
5	D	26	50	20120618	4	3210	63.68	-0.00099475781977323	-0.0173698093792707
5	D	26	50	20120618	4	3212	63.72	-0.00121000112396642	-0.0166257916241062
5	D	26	50	20120618	4	3214	63.76	-0.000440103260610510	-0.0177502328275491
5	D	26	50	20120618	4	3216	63.8	-0.000265660017691781	-0.0171748600396976
5	D	26	50	20120618	4	3218	63.84	-0.000444204479941391	-0.0176758451941683
5	D	26	50	20120618	4	3220	63.88	-0.000112712820921141	-0.0184754415423340
5	D	26	50	20120618	4	3222	63.92	-0.000113844191771031	-0.0179888106555214
5	D	26	50	20120618	4	3224	63.96	-0.000343371052944191	-0.0174115286793607
5	D	26	50	20120618	4	3226	64	-0.000203010356878660	-0.0169302010934071
5	D	26	50	20120618	4	3228	64.04	-0.000128410591463471	-0.0167894161332728
5	D	26	50	20120618	4	3230	64.08	-0.000382049793875091	-0.0162369536051318
5	D	26	50	20120618	4	3232	64.12	-0.000193252283298280	-0.0162943706757641
5	D	26	50	20120618	4	3234	64.16	-0.000513458518090801	-0.0155530682106394
5	D	26	50	20120618	4	3236	64.2	-0.000259798102475750	-0.0156685175348037
5	D	26	50	20120618	4	3238	64.24	-8.23425846691699e-05	-0.0153972996578118
5	D	26	50	20120618	4	3240	64.28	-0.000224463976619861	-0.0147517040955207
5	D	26	50	20120618	4	3242	64.32	-0.00033132195339277	-0.0148512081617692
5	D	26	50	20120618	4	3244	64.36	-0.00018171937169713	-0.0146662502410143
5	D	26	50	20120618	4	3246	64.4	-0.000228551053815121	-0.0142446943912743
5	D	26	50	20120618	4	3248	64.44	0.000108406540623709	-0.0139276772080649
5	D	26	50	20120618	4	3250	64.48	-4.42648845022809e-05	-0.0140218001917087
5	D	26	50	20120618	4	3252	64.52	0.000419894148804199	-0.0141801779685588
5	D	26	50	20120618	4	3254	64.56	0.000546409694094089	-0.0141462934116044
5	D	26	50	20120618	4	3256	64.6	0.000458693097887899	-0.0144133322875195
5	D	26	50	20120618	4	3258	64.64	0.00039603636600696	-0.0138302591068209
5	D	26	50	20120618	4	3260	64.68	0.00066165395729188	-0.0133714599429158
5	D	26	50	20120618	4	3262	64.72	0.00070917153298761	-0.0128933143374774
5	D	26	50	20120618	4	3264	64.76	0.00098370574078329	-0.0122065368762500
5	D	26	50	20120618	4	3266	64.8	0.00158335350443292	-0.0124329312543825
5	D	26	50	20120618	4	3268	64.84	0.00176849527295099	-0.0125600478404364
5	D	26	50	20120618	4	3270	64.88	0.00178748109002585	-0.0120483500182308
5	D	26	50	20120618	4	3272	64.92	0.0019896499898349	-0.0126074522790471
5	D	26	50	20120618	4	3274	64.96	0.00206245370402586	-0.0121190111988747
5	D	26	50	20120618	4	3276	65	0.00203788881444744	-0.0119731633541872
5	D	26	50	20120618	4	3278	65.04	0.00231917589200345	-0.0123039479064263
5	D	26	50	20120618	4	3280	65.08	0.00221018952381917	-0.0126435925066336
5	D	26	50	20120618	4	3282	65.12	0.00235636970869386	-0.0122063671706225
5	D	26	50	20120618	4	3284	65.16	0.00241027952969152	-0.0125246783592414
5	D	26	50	20120618	4	3286	65.2	0.00299145059314875	-0.0117947320290226
5	D	26	50	20120618	4	3288	65.24	0.00289298597386852	-0.0108291423639733
5	D	26	50	20120618	4	3290	65.28	0.0028167527917888	-0.0109762276455279
5	D	26	50	20120618	4	3292	65.32	0.00275905994951179	-0.0109584014835742
5	D	26	50	20120618	4	3294	65.36	0.00298319158594449	-0.0106621449554605
5	D	26	50	20120618	4	3296	65.4	0.00281050903891092	-0.0113709558639897
5	D	26	50	20120618	4	3298	65.44	0.00307364468539387	-0.0105015468633174
5	D	26	50	20120618	4	3300	65.48	0.00303096372008145	-0.0103530261549969
5	D	26	50	20120618	4	3302	65.52	0.00308461898263789	-0.00954064531622726
5	D	26	50	20120618	4	3304	65.56	0.00355703702314862	-0.00941838655376016
5	D	26	50	20120618	4	3306	65.6	0.00357386616454086	-0.00932603840813716
5	D	26	50	20120618	4	3308	65.64	0.00358179283155796	-0.00990755595391716
5	D	26	50	20120618	4	3310	65.68	0.00364938516877158	-0.00827881326519991
5	D	26	50	20120618	4	3312	65.72	0.00414845406386524	-0.00865089992452806
5	D	26	50	20120618	4	3314	65.76	0.00404937426168538	-0.00881970045533296
5	D	26	50	20120618	4	3316	65.8	0.00471251314321775	-0.00857488594555053
5	D	26	50	20120618	4	3318	65.84	0.00462420964838317	-0.00817005317118561
5	D	26	50	20120618	4	3320	65.88	0.00475866176018511	-0.00764032836870039
5	D	26	50	20120618	4	3322	65.92	0.00495681146504989	-0.00803940105122577
5	D	26	50	20120618	4	3324	65.96	0.00455197161961715	-0.00792409314841768
5	D	26	50	20120618	4	3326	66	0.00462992215193634	-0.00661634250225885
5	D	26	50	20120618	4	3328	66.04	0.00437943798927171	-0.0063161319037354
5	D	26	50	20120618	4	3330	66.08	0.0044129459411545	-0.00685962308530082
5	D	26	50	20120618	4	3332	66.12	0.00442983165108924	-0.00595446983683955
5	D	26	50	20120618	4	3334	66.16	0.0044694176100204	-0.00541891918158414
5	D	26	50	20120618	4	3336	66.2	0.00434685974138481	-0.00560440955374534
5	D	26	50	20120618	4	3338	66.24	0.0043569628830744	-0.00510965542423048
5	D	26	50	20120618	4	3340	66.28	0.00403582892418497	-0.00557574627326316
5	D	26	50	20120618	4	3342	66.32	0.00434545189178347	-0.00533131855089006
5	D	26	50	20120618	4	3344	66.36	0.00442513787627572	-0.00433269073570339
5	D	26	50	20120618	4	3346	66.4	0.00452107812434711	-0.00439034822264134
5	D	26	50	20120618	4	3348	66.44	0.0041193495487516	-0.00294016413830929
5	D	26	50	20120618	4	3350	66.48	0.00419709593934306	-0.00344196246557832
5	D	26	50	20120618	4	3352	66.52	0.0042698855113984	-0.00327696616925625
5	D	26	50	20120618	4	3354	66.56	0.00416627315475114	-0.00273185048057173
5	D	26	50	20120618	4	3356	66.6	0.00386436684345573	-0.00230617219829743
5	D	26	50	20120618	4	3358	66.64	0.00360265248160297	-0.0026010215839166
5	D	26	50	20120618	4	3360	66.68	0.00361825832826375	-0.00236468528444062
5	D	26	50	20120618	4	3362	66.72	0.00368678404642854	-0.00177885438729537
5	D	26	50	20120618	4	3364	66.76	0.00343571871270045	-0.00203919696199264
5	D	26	50	20120618	4	3366	66.8	0.00288654423109191	-0.00205058845223755
5	D	26	50	20120618	4	3368	66.84	0.00290041766613879	-0.00141586112117326
5	D	26	50	20120618	4	3370	66.88	0.00256155795445858	-0.00108230471035194
5	D	26	50	20120618	4	3372	66.92	0.00246762588964576	-0.00101453559644302
5	D	26	50	20120618	4	3374	66.96	0.00207145517335037	-0.00107829541490261
5	D	26	50	20120618	4	3376	67	0.00224316898409371	-0.0005279400649695
5	D	26	50	20120618	4	3378	67.04	0.00178338694176278	-0.00048608641459107
5	D	26	50	20120618	4	3380	67.08	0.00134956278936921	-0.00112099759341847
5	D	26	50	20120618	4	3382	67.12	0.00121386899805951	-0.00057590311793738
5	D	26	50	20120618	4	3384	67.16	0.000551854416309229	-0.0005304432229749
5	D	26	50	20120618	4	3386	67.2	0.0007272805376538	-0.00047649804663818
5	D	26	50	20120618	4	3388	67.24	0.000300987072479868	-0.000240076894348460
5	D	26	50	20120618	4	3390	67.28	2.35113004744495e-05	0.00034670152588358
5	D	26	50	20120618	4	3392	67.32	0.000331010826409048	-1.66170093578799e-05
5	D	26	50	20120618	4	3394	67.36	0.000489685588107309	0.00082803618290507
5	D	26	50	20120618	4	3396	67.4	0.000367016703707070	0.000426314678377368
5	D	26	50	20120618	4	3398	67.44	0.000131005673350429	0.00127821571514749
5	D	26	50	20120618	4	3400	67.48	0.000229533932240969	0.00146250188446032
5	D	26	50	20120618	4	3402	67.52	5.44472221513694e-05	0.00140240487912728
5	D	26	50	20120618	4	3404	67.56	-9.97656957576112e-05	0.00156008262026407
5	D	26	50	20120618	4	3406	67.6	-0.00035241494867556	0.00087977518608449
5	D	26	50	20120618	4	3408	67.64	-0.000835397164497221	0.00146313828056339
5	D	26	50	20120618	4	3410	67.68	-0.000764332932987971	0.00179738765603027
5	D	26	50	20120618	4	3412	67.72	-0.0008683978379752	0.00180679924728787
5	D	26	50	20120618	4	3414	67.76	-0.0010267968280288	0.00104597356393458
5	D	26	50	20120618	4	3416	67.8	-0.00104323706069138	0.00198200616553027
5	D	26	50	20120618	4	3418	67.84	-0.0010958104498726	0.00186228591640757
5	D	26	50	20120618	4	3420	67.88	-0.00143090835347691	0.00127349224184916
5	D	26	50	20120618	4	3422	67.92	-0.00171123942266475	0.00190153599961768
5	D	26	50	20120618	4	3424	67.96	-0.00183923706376802	0.00213978573004355
5	D	26	50	20120618	4	3426	68	-0.00251603017724510	0.00124318423099394
5	D	26	50	20120618	4	3428	68.04	-0.00296945108697247	0.00138516137316126
5	D	26	50	20120618	4	3430	68.08	-0.00312738621497761	0.00129014602075967
5	D	26	50	20120618	4	3432	68.12	-0.00318335555518616	0.00101082710421841
5	D	26	50	20120618	4	3434	68.16	-0.00364513623483411	0.00167472647909395
5	D	26	50	20120618	4	3436	68.2	-0.00396806970977099	0.000694514623627177
5	D	26	50	20120618	4	3438	68.24	-0.00421421216608846	0.00121514744711990
5	D	26	50	20120618	4	3440	68.28	-0.00470466920769404	0.00145167112989289
5	D	26	50	20120618	4	3442	68.32	-0.00467961853575695	0.00109512455629485
5	D	26	50	20120618	4	3444	68.36	-0.00508283203559295	0.00125335384072097
5	D	26	50	20120618	4	3446	68.4	-0.00500777830762425	0.000991836054553372
5	D	26	50	20120618	4	3448	68.44	-0.00509188795213961	0.00165767254845597
5	D	26	50	20120618	4	3450	68.48	-0.00507084021169081	0.00113089779546186
5	D	26	50	20120618	4	3452	68.52	-0.00524834451986529	0.00164173224028768
5	D	26	50	20120618	4	3454	68.56	-0.00510511297026814	0.00119136178921434
5	D	26	50	20120618	4	3456	68.6	-0.00519655601921118	0.00171092970989459
5	D	26	50	20120618	4	3458	68.64	-0.00550451516455355	0.000920087343679935
5	D	26	50	20120618	4	3460	68.68	-0.00540245137175708	0.00144078663521009
5	D	26	50	20120618	4	3462	68.72	-0.00588143136319723	0.00107751759744331
5	D	26	50	20120618	4	3464	68.76	-0.00561137314132646	0.00039817182848614
5	D	26	50	20120618	4	3466	68.8	-0.00620703989379801	0.000862090445487015
5	D	26	50	20120618	4	3468	68.84	-0.00636396810174674	0.00128862432696655
5	D	26	50	20120618	4	3470	68.88	-0.00636454792930731	0.000435782838177457
5	D	26	50	20120618	4	3472	68.92	-0.00672407637220161	0.000705947126065401
5	D	26	50	20120618	4	3474	68.96	-0.00674155605183254	0.000790036264484106
5	D	26	50	20120618	4	3476	69	-0.0067480260788804	0.00103085562095281
5	D	26	50	20120618	4	3478	69.04	-0.00687821150836465	0.000536821326141203
5	D	26	50	20120618	4	3480	69.08	-0.00687594169559705	0.000989560584931514
5	D	26	50	20120618	4	3482	69.12	-0.00678182578302112	0.000627408775879012
5	D	26	50	20120618	4	3484	69.16	-0.00673582141583712	0.00134194017826802
5	D	26	50	20120618	4	3486	69.2	-0.0069617278902906	0.00114274819800777
5	D	26	50	20120618	4	3488	69.24	-0.00655883258850613	0.00106778073706637
5	D	26	50	20120618	4	3490	69.28	-0.00672385009803163	0.000697051722758075
5	D	26	50	20120618	4	3492	69.32	-0.00643397874415202	0.00136992039359957
5	D	26	50	20120618	4	3494	69.36	-0.0065993427360003	0.00138911127164097
5	D	26	50	20120618	4	3496	69.4	-0.00636845822980727	0.00136818091091785
5	D	26	50	20120618	4	3498	69.44	-0.00654196102070702	0.00150874666794992
5	D	26	50	20120618	4	3500	69.48	-0.00650228525921464	0.00170141205261982
5	D	26	50	20120618	4	3502	69.52	-0.00639896988741547	0.00174244545913208
5	D	26	50	20120618	4	3504	69.56	-0.00608463970997462	0.00117932683179855
5	D	26	50	20120618	4	3506	69.6	-0.00599232691969071	0.00134755460611064
5	D	26	50	20120618	4	3508	69.64	-0.00569627545254353	0.00188035956573470
5	D	26	50	20120618	4	3510	69.68	-0.00566226856611592	0.00223976285072873
5	D	26	50	20120618	4	3512	69.72	-0.00574505874937759	0.00175249344649274
5	D	26	50	20120618	4	3514	69.76	-0.00561000842523877	0.00177682499083337
5	D	26	50	20120618	4	3516	69.8	-0.00538079127683578	0.00221885299610227
5	D	26	50	20120618	4	3518	69.84	-0.00515164766753803	0.00132484233629893
5	D	26	50	20120618	4	3520	69.88	-0.00520898200667697	0.00237308359168077
5	D	26	50	20120618	4	3522	69.92	-0.00505232744905256	0.002495542465367
5	D	26	50	20120618	4	3524	69.96	-0.00520484613911381	0.00196798848070003
5	D	26	50	20120618	4	3526	70	-0.00512556956944787	0.00253153420052939
5	D	26	50	20120618	4	3528	70.04	-0.00515230612537267	0.00306177151400961
5	D	26	50	20120618	4	3530	70.08	-0.00471412605378563	0.00234340773428793
5	D	26	50	20120618	4	3532	70.12	-0.00462904696587327	0.00286381004096998
5	D	26	50	20120618	4	3534	70.16	-0.004873855253116	0.00275018420377298
5	D	26	50	20120618	4	3536	70.2	-0.00448039897833223	0.00292917499182287
5	D	26	50	20120618	4	3538	70.24	-0.00449057848755419	0.0031444918351213
5	D	26	50	20120618	4	3540	70.28	-0.00460441419404385	0.00301410982995187
5	D	26	50	20120618	4	3542	70.32	-0.00426837654552735	0.0033133920679823
5	D	26	50	20120618	4	3544	70.36	-0.00426029502212517	0.00277704379627771
5	D	26	50	20120618	4	3546	70.4	-0.00433670780932731	0.0029724004293568
5	D	26	50	20120618	4	3548	70.44	-0.00437994809610365	0.00251052464384678
5	D	26	50	20120618	4	3550	70.48	-0.00387830391811292	0.00332775057828107
5	D	26	50	20120618	4	3552	70.52	-0.00393239900108725	0.00318727533091699
5	D	26	50	20120618	4	3554	70.56	-0.00355261053469839	0.00340276046562934
5	D	26	50	20120618	4	3556	70.6	-0.00375628557195136	0.00384249603071363
5	D	26	50	20120618	4	3558	70.64	-0.00347825118558881	0.00445981439282511
5	D	26	50	20120618	4	3560	70.68	-0.00334512419189482	0.004027100398078
5	D	26	50	20120618	4	3562	70.72	-0.00337987849019014	0.00359148726552803
5	D	26	50	20120618	4	3564	70.76	-0.00333832889572762	0.00441471512232103
5	D	26	50	20120618	4	3566	70.8	-0.0029152032689334	0.00439722837162229
5	D	26	50	20120618	4	3568	70.84	-0.00313970967196013	0.00400827721556282
5	D	26	50	20120618	4	3570	70.88	-0.00281128685637023	0.00375048022527782
5	D	26	50	20120618	4	3572	70.92	-0.00310203502265851	0.00418600143394624
5	D	26	50	20120618	4	3574	70.96	-0.00263099584037109	0.00413197140479578
5	D	26	50	20120618	4	3576	71	-0.00243807589725997	0.00514103399475242
5	D	26	50	20120618	4	3578	71.04	-0.00194195563744386	0.00503543466805002
5	D	26	50	20120618	4	3580	71.08	-0.00180274045436385	0.00536546968710103
5	D	26	50	20120618	4	3582	71.12	-0.00159083469417787	0.00567601684326253
5	D	26	50	20120618	4	3584	71.16	-0.00148244229568978	0.0054870849823973
5	D	26	50	20120618	4	3586	71.2	-0.00177681084869774	0.00533413778562665
5	D	26	50	20120618	4	3588	71.24	-0.00167999378821768	0.00581883119985878
5	D	26	50	20120618	4	3590	71.28	-0.0016068223785005	0.00553396616198997
5	D	26	50	20120618	4	3592	71.32	-0.00159084176524568	0.00554158877309116
5	D	26	50	20120618	4	3594	71.36	-0.0014794158786663	0.00502507555370563
5	D	26	50	20120618	4	3596	71.4	-0.00122737473758017	0.00537523483174921
5	D	26	50	20120618	4	3598	71.44	-0.00140541008294732	0.00488972117365091
5	D	26	50	20120618	4	3600	71.48	-0.00149461867446181	0.00538786375886121
5	D	26	50	20120618	4	3602	71.52	-0.00138830163437651	0.00481888675184554
5	D	26	50	20120618	4	3604	71.56	-0.00144488714743418	0.00452285225526111
5	D	26	50	20120618	4	3606	71.6	-0.00148452826069428	0.00552906591199635
5	D	26	50	20120618	4	3608	71.64	-0.00154951137388533	0.00599135818340049
5	D	26	50	20120618	4	3610	71.68	-0.00134776673814499	0.00536188465572041
5	D	26	50	20120618	4	3612	71.72	-0.00104454520823658	0.0057812979719134
5	D	26	50	20120618	4	3614	71.76	-0.000939539851230381	0.00565055392807201
5	D	26	50	20120618	4	3616	71.8	-0.00111629533332358	0.00707730449367554
5	D	26	50	20120618	4	3618	71.84	-0.000963892608774441	0.00699559830510943
5	D	26	50	20120618	4	3620	71.88	-0.00106112686225540	0.0068679867443087
5	D	26	50	20120618	4	3622	71.92	-0.000938097353396752	0.00791557251170438
5	D	26	50	20120618	4	3624	71.96	-0.000809269568932382	0.00796712766712069
5	D	26	50	20120618	4	3626	72	-0.0008835369941604	0.00764309598464196
5	D	26	50	20120618	4	3628	72.04	-0.00110581601082639	0.0078057517575183
5	D	26	50	20120618	4	3630	72.08	-0.00129563882623592	0.00790280216323615
5	D	26	50	20120618	4	3632	72.12	-0.00120202495947463	0.00817865158964484
5	D	26	50	20120618	4	3634	72.16	-0.00130536154447723	0.00831911128065973
5	D	26	50	20120618	4	3636	72.2	-0.00117619434875789	0.00857049481243936
5	D	26	50	20120618	4	3638	72.24	-0.00150321002185323	0.00886833525974295
5	D	26	50	20120618	4	3640	72.28	-0.00140965272363444	0.00914352000577731
5	D	26	50	20120618	4	3642	72.32	-0.00169155498409008	0.00850884217218771
5	D	26	50	20120618	4	3644	72.36	-0.00170185752989197	0.00948137562582825
5	D	26	50	20120618	4	3646	72.4	-0.00160721128723015	0.00933755717760272
5	D	26	50	20120618	4	3648	72.44	-0.00151252968922927	0.0091936892319025
5	D	26	50	20120618	4	3650	72.48	-0.00157570260906048	0.0093949459639638
5	D	26	50	20120618	4	3652	72.52	-0.00104393709640476	0.00990518714620022
5	D	26	50	20120618	4	3654	72.56	-0.00125530545543704	0.00944351712876352
5	D	26	50	20120618	4	3656	72.6	-0.00108769286402458	0.00994747213171517
5	D	26	50	20120618	4	3658	72.64	-0.00097258295111522	0.0094184784776417
5	D	26	50	20120618	4	3660	72.68	-0.00100455831976048	0.00972500926728607
5	D	26	50	20120618	4	3662	72.72	-0.00100076115634551	0.0102032326544704
5	D	26	50	20120618	4	3664	72.76	-0.00102525533524581	0.00964542439906353
5	D	26	50	20120618	4	3666	72.8	-0.000707729035153992	0.0100944159919136
5	D	26	50	20120618	4	3668	72.84	-0.00073201815308775	0.00953643095981143
5	D	26	50	20120618	4	3670	72.88	-0.0008981387491919	0.0102733564339606
5	D	26	50	20120618	4	3672	72.92	-0.00064738454244753	0.00936212206718114
5	D	26	50	20120618	4	3674	72.96	-0.000825568380238732	0.0093778976194694
5	D	26	50	20120618	4	3676	73	-0.000454287822641111	0.0098639416076536
5	D	26	50	20120618	4	3678	73.04	-0.000424645906373771	0.00934239378798603
5	D	26	50	20120618	4	3680	73.08	-0.000454287822641111	0.0098639416076536
5	D	26	50	20120618	4	3682	73.12	-0.00054423180520804	0.00954210902726436
5	D	26	50	20120618	4	3684	73.16	-0.000602773175622471	0.0102547241702764
5	D	26	50	20120618	4	3686	73.2	-0.0001925451765171	0.010292773586172
5	D	26	50	20120618	4	3688	73.24	-1.60725371363708e-05	0.00954121100165225
5	D	26	50	20120618	4	3690	73.28	0.00031976075752037	0.0096085841357637
5	D	26	50	20120618	4	3692	73.32	0.000254636222973090	0.00971141160388386
5	D	26	50	20120618	4	3694	73.36	0.000547031948061539	0.00953662187864235
5	D	26	50	20120618	4	3696	73.4	0.00066860481695094	0.0101162160939775
5	D	26	50	20120618	4	3698	73.44	0.000712141381468599	0.00981130457886208
5	D	26	50	20120618	4	3700	73.48	0.00077865184530701	0.00981068232489463
5	D	26	50	20120618	4	3702	73.52	0.00072631180136358	0.0105062349812766
5	D	26	50	20120618	4	3704	73.56	0.00065449096559846	0.0102980132474206
5	D	26	50	20120618	4	3706	73.6	0.000213185623459929	0.0103110805807369
5	D	26	50	20120618	4	3708	73.64	0.000447245039100489	0.0103733696170916
5	D	26	50	20120618	4	3710	73.68	0.000415467660353969	0.0103879360167841
5	D	26	50	20120618	4	3712	73.72	0.000258320249303069	0.0105923888714964
5	D	26	50	20120618	4	3714	73.76	0.00046036894095932	0.0108832926012765
5	D	26	50	20120618	4	3716	73.8	0.00031564539605387	0.0103480339811217
5	D	26	50	20120618	4	3718	73.84	7.26198664278595e-05	0.0110561236407341
5	D	26	50	20120618	4	3720	73.88	0.000121912280144370	0.0106772063298997
5	D	26	50	20120618	4	3722	73.92	2.98469772338893e-05	0.0104321796880829
5	D	26	50	20120618	4	3724	73.96	-2.01030457891299e-05	0.0108062674596019
5	D	26	50	20120618	4	3726	74	-9.07995817721607e-05	0.0108814894789845
5	D	26	50	20120618	4	3728	74.04	0.000161375909602399	0.0117774291260869
5	D	26	50	20120618	4	3730	74.08	0.000229498576901910	0.0110288576032516
5	D	26	50	20120618	4	3732	74.12	3.84524667609298e-05	0.0119476438704541
5	D	26	50	20120618	4	3734	74.16	0.000174414958647479	0.0116223747511083
5	D	26	50	20120618	4	3736	74.2	0.000367858160776679	0.0116311640883984
5	D	26	50	20120618	4	3738	74.24	0.000139618233945290	0.0117636476149215
5	D	26	50	20120618	4	3740	74.28	3.68826897066896e-05	0.0120674984698652
5	D	26	50	20120618	4	3742	74.32	5.40371002182797e-05	0.0125077007254251
5	D	26	50	20120618	4	3744	74.36	-0.00032574995195702	0.0119519430796837
5	D	26	50	20120618	4	3746	74.4	-0.000273579613641071	0.0124902493300654
5	D	26	50	20120618	4	3748	74.44	-0.00060020637800676	0.0129779550191854
5	D	26	50	20120618	4	3750	74.48	-0.00054494598305703	0.0127825460602045
5	D	26	50	20120618	4	3752	74.52	-0.000897488210953212	0.0132779238579003
5	D	26	50	20120618	4	3754	74.56	-0.00107466795711512	0.0138506591374580
5	D	26	50	20120618	4	3756	74.6	-0.00111024249927662	0.0147327819180560
5	D	26	50	20120618	4	3758	74.64	-0.00107940557254907	0.0144373456338085
5	D	26	50	20120618	4	3760	74.68	-0.00137242355160497	0.0147773155031352
5	D	26	50	20120618	4	3762	74.72	-0.00154433535224704	0.0155102458239706
5	D	26	50	20120618	4	3764	74.76	-0.00177150754783884	0.0154448172335075
5	D	26	50	20120618	4	3766	74.8	-0.00192771450687076	0.0153050292939347
5	D	26	50	20120618	4	3768	74.84	-0.00195389159991029	0.0155726126420713
5	D	26	50	20120618	4	3770	74.88	-0.0019253527702216	0.0157088296923991
5	D	26	50	20120618	4	3772	74.92	-0.00201288551866468	0.0160497895112194
5	D	26	50	20120618	4	3774	74.96	-0.00234147096881426	0.0156040930359697
5	D	26	50	20120618	4	3776	75	-0.0022603304656731	0.0156700307433154
5	D	26	50	20120618	4	3778	75.04	-0.00289510729421208	0.0169832058177247
5	D	26	50	20120618	4	3780	75.08	-0.00291313851713234	0.0172487244140603
5	D	26	50	20120618	4	3782	75.12	-0.00304748880555778	0.0171939943491964
5	D	26	50	20120618	4	3784	75.16	-0.00308701607462611	0.0171309911349927
5	D	26	50	20120618	4	3786	75.2	-0.00329370338676694	0.0184387851267972
5	D	26	50	20120618	4	3788	75.24	-0.00332623029870152	0.0181570737851725
5	D	26	50	20120618	4	3790	75.28	-0.0035964157997929	0.0187167488024817
5	D	26	50	20120618	4	3792	75.32	-0.00372800837177171	0.0189880656744229
5	D	26	50	20120618	4	3794	75.36	-0.00406819744420056	0.0194150874595815
5	D	26	50	20120618	4	3796	75.4	-0.00454004979928634	0.0201081228158224
5	D	26	50	20120618	4	3798	75.44	-0.00451388684838244	0.0202602921951338
5	D	26	50	20120618	4	3800	75.48	-0.00472990797003493	0.0195567916585313
5	D	26	50	20120618	4	3802	75.52	-0.00518832529627817	0.0202932433711371
5	D	26	50	20120618	4	3804	75.56	-0.00529905821821198	0.0204871320505384
5	D	26	50	20120618	4	3806	75.6	-0.00560000286428498	0.0209023451524512
5	D	26	50	20120618	4	3808	75.64	-0.00594754584723817	0.0219540250681099
5	D	26	50	20120618	4	3810	75.68	-0.00634098006029036	0.0225354082636015
5	D	26	50	20120618	4	3812	75.72	-0.00624354074584286	0.0225820773111598
5	D	26	50	20120618	4	3814	75.76	-0.00648112862432154	0.0230295344822946
5	D	26	50	20120618	4	3816	75.8	-0.00657934575622835	0.0227265392265562
5	D	26	50	20120618	4	3818	75.84	-0.00660770073815393	0.0236746987094493
5	D	26	50	20120618	4	3820	75.88	-0.00656492077789214	0.0237961089437790
5	D	26	50	20120618	4	3822	75.92	-0.00652207010695223	0.0239175898887868
5	D	26	50	20120618	4	3824	75.96	-0.00674799072354134	0.0240530008373841
5	D	26	50	20120618	4	3826	76	-0.00680173083891151	0.0243610165512689
5	D	26	50	20120618	4	3828	76.04	-0.00682259048895652	0.0242199487484222
5	D	26	50	20120618	4	3830	76.08	-0.00675513250203132	0.0242823155665229
5	D	26	50	20120618	4	3832	76.12	-0.00668703811900306	0.0245500969045582
5	D	26	50	20120618	4	3834	76.16	-0.00639719504939469	0.0247989277808577
5	D	26	50	20120618	4	3836	76.2	-0.00651231203337186	0.0248557791660651
5	D	26	50	20120618	4	3838	76.24	-0.00630541258919668	0.0252893770442887
5	D	26	50	20120618	4	3840	76.28	-0.00597872925628849	0.0246203126079300
5	D	26	50	20120618	4	3842	76.32	-0.00609490690043745	0.0249866646312628
5	D	26	50	20120618	4	3844	76.36	-0.00593276731551137	0.0255989483930922
5	D	26	50	20120618	4	3846	76.4	-0.00587973430692238	0.0250162924053945
5	D	26	50	20120618	4	3848	76.44	-0.00569086608566745	0.0256308389089237
5	D	26	50	20120618	4	3850	76.48	-0.0053222513206349	0.0253913418421358
5	D	26	50	20120618	4	3852	76.52	-0.00505694485633371	0.0260925089263604
5	D	26	50	20120618	4	3854	76.56	-0.00511011928627894	0.0262163940344243
5	D	26	50	20120618	4	3856	76.6	-0.00486878374185997	0.0257155503013099
5	D	26	50	20120618	4	3858	76.64	-0.00489579522090129	0.0259832609286671
5	D	26	50	20120618	4	3860	76.68	-0.00487387491068451	0.0262863268950836
5	D	26	50	20120618	4	3862	76.72	-0.00438929463353737	0.0267092474609113
5	D	26	50	20120618	4	3864	76.76	-0.00422220530114299	0.0259815638723922
5	D	26	50	20120618	4	3866	76.8	-0.00389347135856936	0.0264511534857782
5	D	26	50	20120618	4	3868	76.84	-0.00364117565904200	0.0262609417616390
5	D	26	50	20120618	4	3870	76.88	-0.00320453722165931	0.0260306370830066
5	D	26	50	20120618	4	3872	76.92	-0.00317052538548424	0.0260233538831604
5	D	26	50	20120618	4	3874	76.96	-0.00309620846278153	0.0268455069376460
5	D	26	50	20120618	4	3876	77	-0.00296737360724934	0.0266691545064180
5	D	26	50	20120618	4	3878	77.04	-0.00254134177158445	0.0266734678577833
5	D	26	50	20120618	4	3880	77.08	-0.00219217244303453	0.0269160054837303
5	D	26	50	20120618	4	3882	77.12	-0.00207231784362341	0.0274775189786705
5	D	26	50	20120618	4	3884	77.16	-0.00148838906371956	0.0265066613681014
5	D	26	50	20120618	4	3886	77.2	-0.00121403163261918	0.0269528457470301
5	D	26	50	20120618	4	3888	77.24	-0.00093083536675397	0.0275118136575580
5	D	26	50	20120618	4	3890	77.28	-0.000856023469304431	0.0270094850002031
5	D	26	50	20120618	4	3892	77.32	-0.000891308097685641	0.0264590023710494
5	D	26	50	20120618	4	3894	77.36	-0.00097156471735031	0.0269625331099323
5	D	26	50	20120618	4	3896	77.4	-0.000790757513400912	0.0275223495485977
5	D	26	50	20120618	4	3898	77.44	-0.000949290853742941	0.0274223646497380
5	D	26	50	20120618	4	3900	77.48	-0.000489035049868611	0.0273623312840152
5	D	26	50	20120618	4	3902	77.52	-0.0002793778892468	0.0274438606958860
5	D	26	50	20120618	4	3904	77.56	-0.000239850620178471	0.0271742408802196
5	D	26	50	20120618	4	3906	77.6	-8.08223050896215e-05	0.0276968635021946
5	D	26	50	20120618	4	3908	77.64	5.53664609669099e-05	0.0271488557467750
5	D	26	50	20120618	4	3910	77.68	0.00070922810153011	0.0268814986728084
5	D	26	50	20120618	4	3912	77.72	0.00127010520036728	0.0268155963208018
5	D	26	50	20120618	4	3914	77.76	0.00134208867069207	0.0276109500282804
5	D	26	50	20120618	4	3916	77.8	0.00116608979285474	0.0270392541956911
5	D	26	50	20120618	4	3918	77.84	0.00171487536573362	0.0263209044166837
5	D	26	50	20120618	4	3920	77.88	0.00233550298758105	0.0260866399400766
5	D	26	50	20120618	4	3922	77.92	0.0025706867030037	0.0264218085543590
5	D	26	50	20120618	4	3924	77.96	0.00306445936830626	0.0259665024979530
5	D	26	50	20120618	4	3926	78	0.00318735452687648	0.0259776747850957
5	D	26	50	20120618	4	3928	78.04	0.00329532973236367	0.0260823972993894
5	D	26	50	20120618	4	3930	78.08	0.00394388807206797	0.0260637296803661
5	D	26	50	20120618	4	3932	78.12	0.00421209367417203	0.0260151514444986
5	D	26	50	20120618	4	3934	78.16	0.0047832238213364	0.0258175150991570
5	D	26	50	20120618	4	3936	78.2	0.00525769247151258	0.0257753715349982
5	D	26	50	20120618	4	3938	78.24	0.00589925045408313	0.0258880136452413
5	D	26	50	20120618	4	3940	78.28	0.00620040723219048	0.0254865891255617
5	D	26	50	20120618	4	3942	78.32	0.00647858303990927	0.0255942107776583
5	D	26	50	20120618	4	3944	78.36	0.00660282170136372	0.0263597952896489
5	D	26	50	20120618	4	3946	78.4	0.00655106148498089	0.0258890035947349
5	D	26	50	20120618	4	3948	78.44	0.00663881343652612	0.0263294604087360
5	D	26	50	20120618	4	3950	78.48	0.00652178726423977	0.0265760285433358
5	D	26	50	20120618	4	3952	78.52	0.00705570945257812	0.0253782745088195
5	D	26	50	20120618	4	3954	78.56	0.00751124885422192	0.0262745818514481
5	D	26	50	20120618	4	3956	78.6	0.00831444437590392	0.0256980847638146
5	D	26	50	20120618	4	3958	78.64	0.00828436405343222	0.0258500702953628
5	D	26	50	20120618	4	3960	78.68	0.00883940752132462	0.0261233317109523
5	D	26	50	20120618	4	3962	78.72	0.00909245982510782	0.0263034530213240
5	D	26	50	20120618	4	3964	78.76	0.00938100888930662	0.0262416023911736
5	D	26	50	20120618	4	3966	78.8	0.00925550450671382	0.0258329583112581
5	D	26	50	20120618	4	3968	78.84	0.00943855323915962	0.0268065948514773
5	D	26	50	20120618	4	3970	78.88	0.00966071911874062	0.0262711806678306
5	D	26	50	20120618	4	3972	78.92	0.0101289510871067	0.0270716396862694
5	D	26	50	20120618	4	3974	78.96	0.0109478373082632	0.0275388392787350
5	D	26	50	20120618	4	3976	79	0.0113084122691937	0.0279635771089903
5	D	26	50	20120618	4	3978	79.04	0.0113277516396591	0.0285251966699477
5	D	26	50	20120618	4	3980	79.08	0.0117624950308682	0.0284410368208509
5	D	26	50	20120618	4	3982	79.12	0.0116789432936032	0.0285139819563981
5	D	26	50	20120618	4	3984	79.16	0.0120486752873500	0.0292860859929113
5	D	26	50	20120618	4	3986	79.2	0.0123302452076185	0.0287730093124824
5	D	26	50	20120618	4	3988	79.24	0.0123622064341282	0.0292494578616459
5	D	26	50	20120618	4	3990	79.28	0.0126972406981222	0.0294467335825291
5	D	26	50	20120618	4	3992	79.32	0.0127317404379762	0.0300528725864300
5	D	26	50	20120618	4	3994	79.36	0.0129706506061357	0.0305268674750628
5	D	26	50	20120618	4	3996	79.4	0.0128619612227996	0.0307082474355050
5	D	26	50	20120618	4	3998	79.44	0.0129711597230182	0.0313499963369064
5	D	26	50	20120618	4	4000	79.48	0.0133011381735267	0.0306288464150455
5	D	26	50	20120618	4	4002	79.52	0.0134209857018700	0.0309216664042027
5	D	26	50	20120618	4	4004	79.56	0.0136330399544801	0.0306970256508875
5	D	26	50	20120618	4	4006	79.6	0.0138640941663006	0.0304811035241844
5	D	26	50	20120618	4	4008	79.64	0.0138256558416753	0.0306540335585914
5	D	26	50	20120618	4	4010	79.68	0.0137205514897197	0.0304608802702425
5	D	26	50	20120618	4	4012	79.72	0.0138748916868493	0.0309285111978446
5	D	26	50	20120618	4	4014	79.76	0.0139308874728514	0.0300442105283605
5	D	26	50	20120618	4	4016	79.8	0.0143031509088749	0.0295202019770944
5	D	26	50	20120618	4	4018	79.84	0.0142982435878135	0.0300137200839557
5	D	26	50	20120618	4	4020	79.88	0.0145949031667925	0.0294254496684154
5	D	26	50	20120618	4	4022	79.92	0.0145619378486536	0.0296392929011818
[truncated: 3,694 more rows]
