# Supplementary material for: How Do Ants Make Sense of Gravity? A Boltzmann Walker Analysis of Lasius niger Trajectories on Various Inclines
Source: PLoS One. 2013 Oct 29;8(10):e76531. doi: 10.1371/journal.pone.0076531 (PMC3812222; doi:10.1371/journal.pone.0076531)
Supplement: Dataset S5 — Trajectories for . (ZIP) [file pone.0076531.s009.zip › Incline5/5-D-26-50-20120618-05.txt]

Pente	Colonie	Temperature	Humidite	Date	Indiv	Frame	Time	X	Y
5	D	26	50	20120618	5	98	0	0	0
5	D	26	50	20120618	5	100	0.04	-0.000195981715473661	-0.000267187368339148
5	D	26	50	20120618	5	102	0.08	0.00093374157562465	-0.00217587363172819
5	D	26	50	20120618	5	104	0.12	0.00121611759762369	-0.00192739630881924
5	D	26	50	20120618	5	106	0.16	0.00132640504228535	-0.00187082069525650
5	D	26	50	20120618	5	108	0.2	0.00235017545329067	-0.0036617312531711
5	D	26	50	20120618	5	110	0.24	0.0034506457368513	-0.00466517234421731
5	D	26	50	20120618	5	112	0.28	0.00424087292016632	-0.00469773461149095
5	D	26	50	20120618	5	114	0.32	0.00447295243681952	-0.00419638883256188
5	D	26	50	20120618	5	116	0.36	0.00542857189625412	-0.0047743425601647
5	D	26	50	20120618	5	118	0.4	0.00535693490825212	-0.00543188822705788
5	D	26	50	20120618	5	120	0.44	0.00572127874832632	-0.00380394456900334
5	D	26	50	20120618	5	122	0.48	0.00612003040437302	-0.00402645693090713
5	D	26	50	20120618	5	124	0.52	0.00642233269546592	-0.00416128805194378
5	D	26	50	20120618	5	126	0.56	0.00721161235569412	-0.00424019409765638
5	D	26	50	20120618	5	128	0.6	0.00760016046088832	-0.00422301847394136
5	D	26	50	20120618	5	130	0.64	0.00732327865857912	-0.00417774242674199
5	D	26	50	20120618	5	132	0.68	0.00633244528144142	-0.00443474038636424
5	D	26	50	20120618	5	134	0.72	0.00674775737830352	-0.00458157818054544
5	D	26	50	20120618	5	136	0.76	0.00647426261747622	-0.00548411513391632
5	D	26	50	20120618	5	138	0.8	0.00601189963539392	-0.00517049913432446
5	D	26	50	20120618	5	140	0.84	0.00587443807713132	-0.00462305706432984
5	D	26	50	20120618	5	142	0.88	0.00580753870456322	-0.00474327228819936
5	D	26	50	20120618	5	144	0.92	0.00517946524830992	-0.00515030416465378
5	D	26	50	20120618	5	146	0.96	0.00521813691817302	-0.00564790227764256
5	D	26	50	20120618	5	148	1	0.00498238751732542	-0.00605562004767473
5	D	26	50	20120618	5	150	1.04	0.00455552129565872	-0.00574030699180802
5	D	26	50	20120618	5	152	1.08	0.00460041550519622	-0.00542388377829485
5	D	26	50	20120618	5	154	1.12	0.00430497922094872	-0.00747011645276029
5	D	26	50	20120618	5	156	1.16	0.00395906258359222	-0.00695661550826262
5	D	26	50	20120618	5	158	1.2	0.00413097438423432	-0.00744500001989255
5	D	26	50	20120618	5	160	1.24	0.00360924978787142	-0.00801763630450085
5	D	26	50	20120618	5	162	1.28	0.00339103663519727	-0.00718664441525042
5	D	26	50	20120618	5	164	1.32	0.00300800254868277	-0.0095396779941506
5	D	26	50	20120618	5	166	1.36	0.0031714778583185	-0.0096383978789789
5	D	26	50	20120618	5	168	1.4	0.00274117014794777	-0.0112112487263908
5	D	26	50	20120618	5	170	1.44	0.00282424812366938	-0.0109074120135828
5	D	26	50	20120618	5	172	1.48	0.0028830794078641	-0.0118362674813494
5	D	26	50	20120618	5	174	1.52	0.0030605490678063	-0.0125558334840205
5	D	26	50	20120618	5	176	1.56	0.0029225288951865	-0.0119960806849654
5	D	26	50	20120618	5	178	1.6	0.00286405116438237	-0.0141212901158216
5	D	26	50	20120618	5	180	1.64	0.00305975003714356	-0.0132179187764489
5	D	26	50	20120618	5	182	1.68	0.00294070153946299	-0.0134991775697336
5	D	26	50	20120618	5	184	1.72	0.00329843393113308	-0.0154146520582221
5	D	26	50	20120618	5	186	1.76	0.00284634521058146	-0.0159385828277422
5	D	26	50	20120618	5	188	1.8	0.0028544132989548	-0.0161091299122966
5	D	26	50	20120618	5	190	1.84	0.00209790803803456	-0.0164451894811234
5	D	26	50	20120618	5	192	1.88	0.00163883310248482	-0.0155155066984227
5	D	26	50	20120618	5	194	1.92	0.00137110833299196	-0.0167344315099677
5	D	26	50	20120618	5	196	1.96	0.000521569032871011	-0.0163108957612404
5	D	26	50	20120618	5	198	2	0.00033862636644243	-0.0172244211539909
5	D	26	50	20120618	5	200	2.04	0.00078697449212157	-0.0167842754669736
5	D	26	50	20120618	5	202	2.08	0.000891626295737181	-0.0169809925734996
5	D	26	50	20120618	5	204	2.12	0.00101991667904785	-0.0169492929764991
5	D	26	50	20120618	5	206	2.16	0.00101124047884269	-0.0169195025678077
5	D	26	50	20120618	5	208	2.2	0.00133830564941272	-0.0165683957666773
5	D	26	50	20120618	5	210	2.24	0.00163939171684195	-0.0169604157661671
5	D	26	50	20120618	5	212	2.28	0.00158305651958482	-0.0153324226106379
5	D	26	50	20120618	5	214	2.32	0.00126572820939173	-0.014326188447806
5	D	26	50	20120618	5	216	2.36	0.00123720352183867	-0.0135619050122927
5	D	26	50	20120618	5	218	2.4	0.000752255549165311	-0.0136374381586591
5	D	26	50	20120618	5	220	2.44	7.83403602876605e-05	-0.0126348031693434
5	D	26	50	20120618	5	222	2.48	-0.000567679466072179	-0.012038153538446
5	D	26	50	20120618	5	224	2.52	-0.00123759950163613	-0.011627048726932
5	D	26	50	20120618	5	226	2.56	-0.00207626349946243	-0.0117826475741321
5	D	26	50	20120618	5	228	2.6	-0.00308823936935756	-0.010643180351589
5	D	26	50	20120618	5	230	2.64	-0.0031125143451557	-0.0112727387320828
5	D	26	50	20120618	5	232	2.68	-0.00375943219712764	-0.0110326618377344
5	D	26	50	20120618	5	234	2.72	-0.00477072924451283	-0.0109318071975337
5	D	26	50	20120618	5	236	2.76	-0.00562513343928835	-0.0099621021710179
5	D	26	50	20120618	5	238	2.8	-0.00576247478939821	-0.00919143356127052
5	D	26	50	20120618	5	240	2.84	-0.0059197919060766	-0.0082399506765059
5	D	26	50	20120618	5	242	2.88	-0.00601827773856026	-0.00802552761617889
5	D	26	50	20120618	5	244	2.92	-0.00575416628471927	-0.00837477472647474
5	D	26	50	20120618	5	246	2.96	-0.0058134218329827	-0.00697928535166746
5	D	26	50	20120618	5	248	3	-0.0063922523729942	-0.00579920191561305
5	D	26	50	20120618	5	250	3.04	-0.00644142457855791	-0.00520845662633856
5	D	26	50	20120618	5	252	3.08	-0.00723344781309715	-0.00298621093190016
5	D	26	50	20120618	5	254	3.12	-0.00750186484012878	-0.00180421194357551
5	D	26	50	20120618	5	256	3.16	-0.0075438003027618	-0.000570730843965037
5	D	26	50	20120618	5	258	3.2	-0.00751481903636012	-0.00110868757146479
5	D	26	50	20120618	5	260	3.24	-0.00734798284819341	0.000462164285076747
5	D	26	50	20120618	5	262	3.28	-0.00730610798461154	0.00095156137361733
5	D	26	50	20120618	5	264	3.32	-0.00692981913110413	2.53951743608911e-05
5	D	26	50	20120618	5	266	3.36	-0.0068064670401319	-0.00026240308385764
5	D	26	50	20120618	5	268	3.4	-0.00710839739305787	0.00012016996903553
5	D	26	50	20120618	5	270	3.44	-0.00693566393433606	-0.000190143841888186
5	D	26	50	20120618	5	272	3.48	-0.00738036975298531	0.000105653773924551
5	D	26	50	20120618	5	274	3.52	-0.00751996040976613	3.58573848739711e-05
5	D	26	50	20120618	5	276	3.56	-0.00760020430150874	-0.000176414656624669
5	D	26	50	20120618	5	278	3.6	-0.00757660970385546	-0.000612224223438457
5	D	26	50	20120618	5	280	3.64	-0.00784719889220822	-0.000923202078340387
5	D	26	50	20120618	5	282	3.68	-0.00814350732195969	-0.00105480638829177
5	D	26	50	20120618	5	284	3.72	-0.00893585688627845	-0.000246377215768828
5	D	26	50	20120618	5	286	3.76	-0.0095974401328922	-0.00107619530776249
5	D	26	50	20120618	5	288	3.8	-0.0102685834631876	-0.00122533827005036
5	D	26	50	20120618	5	290	3.84	-0.0114941409363401	-0.000582281221103687
5	D	26	50	20120618	5	292	3.88	-0.0124636974704319	-0.000993110260973067
5	D	26	50	20120618	5	294	3.92	-0.0130442462799217	-0.000154198775773349
5	D	26	50	20120618	5	296	3.96	-0.0127628177810094	-0.000499068895093652
5	D	26	50	20120618	5	298	4	-0.0130376984711279	-0.00109260018508602
5	D	26	50	20120618	5	300	4.04	-0.0124353566306419	-0.00108842825507702
5	D	26	50	20120618	5	302	4.08	-0.0125134495035562	-0.00141280641987854
5	D	26	50	20120618	5	304	4.12	-0.0117825697923861	-0.00131030422087773
5	D	26	50	20120618	5	306	4.16	-0.0111966186870881	-0.00260715219970949
5	D	26	50	20120618	5	308	4.2	-0.0108092125593455	-0.00259092763461516
5	D	26	50	20120618	5	310	4.24	-0.0102680934381882	-0.00198041022552513
5	D	26	50	20120618	5	312	4.28	-0.00999741154813647	-0.00273230656444560
5	D	26	50	20120618	5	314	4.32	-0.0100396123879445	-0.00278775717111947
5	D	26	50	20120618	5	316	4.36	-0.00986922015977516	-0.0035573799699375
5	D	26	50	20120618	5	318	4.4	-0.00943018109487034	-0.00517363868843293
5	D	26	50	20120618	5	320	4.44	-0.00907058901236573	-0.00513003848430497
5	D	26	50	20120618	5	322	4.48	-0.00915151031240472	-0.00481080805687049
5	D	26	50	20120618	5	324	4.52	-0.00882398552242692	-0.0054811806407744
5	D	26	50	20120618	5	326	4.56	-0.00871552241326072	-0.00606176480560324
5	D	26	50	20120618	5	328	4.6	-0.00819903747814644	-0.00584444260747336
5	D	26	50	20120618	5	330	4.64	-0.0083920352030035	-0.00566749620654924
5	D	26	50	20120618	5	332	4.68	-0.00771038426593967	-0.00626863596550717
5	D	26	50	20120618	5	334	4.72	-0.00734107653626156	-0.00724502315110518
5	D	26	50	20120618	5	336	4.76	-0.00676450166688205	-0.00756077461317622
5	D	26	50	20120618	5	338	4.8	-0.00610219010028367	-0.00856005084528124
5	D	26	50	20120618	5	340	4.84	-0.00535226800349627	-0.00833952545343259
5	D	26	50	20120618	5	342	4.88	-0.00438193365194522	-0.00863270606704815
5	D	26	50	20120618	5	344	4.92	-0.00317039810626363	-0.00818452057592869
5	D	26	50	20120618	5	346	4.96	-0.00261572233389746	-0.00855338282833465
5	D	26	50	20120618	5	348	5	-0.00224795609700234	-0.00806150520920566
5	D	26	50	20120618	5	350	5.04	-0.00195334005662096	-0.0078723753584417
5	D	26	50	20120618	5	352	5.08	-0.00207728880429515	-0.00733584394608078
5	D	26	50	20120618	5	354	5.12	-0.00219968191705073	-0.00811562009116987
5	D	26	50	20120618	5	356	5.16	-0.00175525823400718	-0.00788368199587287
5	D	26	50	20120618	5	358	5.2	-0.00185293089369247	-0.00706672617622899
5	D	26	50	20120618	5	360	5.24	-0.00165904928535894	-0.00675745888334143
5	D	26	50	20120618	5	362	5.28	-0.0012895357876075	-0.00591742239125284
5	D	26	50	20120618	5	364	5.32	-0.00153718226004856	-0.00551215474621749
5	D	26	50	20120618	5	366	5.36	-0.0014045101269337	-0.00466874130306079
5	D	26	50	20120618	5	368	5.4	-0.00108503909227479	-0.00458353474500898
5	D	26	50	20120618	5	370	5.44	-0.000637166849459379	-0.00346553740566308
5	D	26	50	20120618	5	372	5.48	-0.00041829608747871	-0.00256894722032198
5	D	26	50	20120618	5	374	5.52	-0.000598820448715641	-0.00151153973973561
5	D	26	50	20120618	5	376	5.56	-0.00054264081495037	-0.00118402909189344
5	D	26	50	20120618	5	378	5.6	-0.000242580052353850	-0.00103622256142202
5	D	26	50	20120618	5	380	5.64	-8.75610327143311e-05	-0.000931846529451067
5	D	26	50	20120618	5	382	5.68	-0.000120293005615450	-0.00126518373717022
5	D	26	50	20120618	5	384	5.72	3.16076731190391e-05	-0.00109605793724602
5	D	26	50	20120618	5	386	5.76	0.000216806010179611	-0.00116888286464042
5	D	26	50	20120618	5	388	5.8	0.000338852640612411	-0.00209184106185198
5	D	26	50	20120618	5	390	5.84	0.00045710917869805	-0.00213228756973585
5	D	26	50	20120618	5	392	5.88	0.00051468888389007	-0.00180139695147960
5	D	26	50	20120618	5	394	5.92	0.00075674567722585	-0.00136088356893601
5	D	26	50	20120618	5	396	5.96	0.001188292945784	-0.00211043089912937
5	D	26	50	20120618	5	398	6	0.00149864918311458	-0.00324821520753321
5	D	26	50	20120618	5	400	6.04	0.00173622999052545	-0.00262172567046974
5	D	26	50	20120618	5	402	6.08	0.00252748954974101	-0.00344848199010086
5	D	26	50	20120618	5	404	6.12	0.00264025186813683	-0.00342103917592302
5	D	26	50	20120618	5	406	6.16	0.0029941588121207	-0.00402123141179416
5	D	26	50	20120618	5	408	6.2	0.00384736799643602	-0.00497301128140687
5	D	26	50	20120618	5	410	6.24	0.00431388169532382	-0.0050786883898552
5	D	26	50	20120618	5	412	6.28	0.00497293349966092	-0.00581843522006132
5	D	26	50	20120618	5	414	6.32	0.00600781255819872	-0.00741173064583772
5	D	26	50	20120618	5	416	6.36	0.00561922202659762	-0.00674871197245816
5	D	26	50	20120618	5	418	6.4	0.00517679945574482	-0.00734302107990982
5	D	26	50	20120618	5	420	6.44	0.00503589428745782	-0.00698258754033561
5	D	26	50	20120618	5	422	6.48	0.00463902353544902	-0.0062318239864786
5	D	26	50	20120618	5	424	6.52	0.00447534245773992	-0.00656549353438491
5	D	26	50	20120618	5	426	6.56	0.00438807133880592	-0.00646679556986689
5	D	26	50	20120618	5	428	6.6	0.00404316586414652	-0.00634642478250551
5	D	26	50	20120618	5	430	6.64	0.00371301063694272	-0.00708656052144128
5	D	26	50	20120618	5	432	6.68	0.00335581564642637	-0.00728762633467167
5	D	26	50	20120618	5	434	6.72	0.00317964423453443	-0.00797687442699257
5	D	26	50	20120618	5	436	6.76	0.00310389471349303	-0.00773838569447466
5	D	26	50	20120618	5	438	6.8	0.00314932844550462	-0.0086850227764678
5	D	26	50	20120618	5	440	6.84	0.00285737034880304	-0.00880246691957254
5	D	26	50	20120618	5	442	6.88	0.00275999474467652	-0.00933598598633492
5	D	26	50	20120618	5	444	6.92	0.00234349329420846	-0.0111170621031368
5	D	26	50	20120618	5	446	6.96	0.00251607684629266	-0.0107931576998787
5	D	26	50	20120618	5	448	7	0.00217984757183846	-0.0110405743626158
5	D	26	50	20120618	5	450	7.04	0.0017381674631059	-0.0122930231066569
5	D	26	50	20120618	5	452	7.08	0.00207152588402849	-0.0130135366324147
5	D	26	50	20120618	5	454	7.12	0.00200963989853904	-0.0134586744933073
5	D	26	50	20120618	5	456	7.16	0.00203582406264638	-0.013351455892076
5	D	26	50	20120618	5	458	7.2	0.00219579990082202	-0.0132399875790897
5	D	26	50	20120618	5	460	7.24	0.0021143199864259	-0.012299556773315
5	D	26	50	20120618	5	462	7.28	0.00185465623423857	-0.0118823779145506
5	D	26	50	20120618	5	464	7.32	0.00147228824231195	-0.0112030957852038
5	D	26	50	20120618	5	466	7.36	0.00104182991819683	-0.0116850314829893
5	D	26	50	20120618	5	468	7.4	0.00047770719923401	-0.0113676748885249
5	D	26	50	20120618	5	470	7.44	0.000140813244405489	-0.0109704505831256
5	D	26	50	20120618	5	472	7.48	-0.00050640159241456	-0.0113117710264043
5	D	26	50	20120618	5	474	7.52	-0.000938415551448291	-0.0119042982247674
5	D	26	50	20120618	5	476	7.56	-0.00193344914286619	-0.0112094880305057
5	D	26	50	20120618	5	478	7.6	-0.00240151140560481	-0.0112805805462862
5	D	26	50	20120618	5	480	7.64	-0.00308106223552852	-0.0116021939235733
5	D	26	50	20120618	5	482	7.68	-0.00375217728155267	-0.0116192351969998
5	D	26	50	20120618	5	484	7.72	-0.00436772080564337	-0.012709388792623
5	D	26	50	20120618	5	486	7.76	-0.00516559888433084	-0.0117130682668633
5	D	26	50	20120618	5	488	7.8	-0.0048173700077999	-0.0114303174782702
5	D	26	50	20120618	5	490	7.84	-0.00470817150758126	-0.0108952709901498
5	D	26	50	20120618	5	492	7.88	-0.00456899167984031	-0.0108090110339129
5	D	26	50	20120618	5	494	7.92	-0.00487509820541597	-0.0100006465616604
5	D	26	50	20120618	5	496	7.96	-0.0053771935175331	-0.0100409304349846
5	D	26	50	20120618	5	498	8	-0.00600390225769873	-0.0104954303896601
5	D	26	50	20120618	5	500	8.04	-0.00645741226288054	-0.00918511909771452
5	D	26	50	20120618	5	502	8.08	-0.00716286441419911	-0.00929723794893946
5	D	26	50	20120618	5	504	8.12	-0.0079212435080895	-0.00920092293427404
5	D	26	50	20120618	5	506	8.16	-0.00897247087540829	-0.008323799398619
5	D	26	50	20120618	5	508	8.2	-0.00987707965164805	-0.00893538312473506
5	D	26	50	20120618	5	510	8.24	-0.0105882735100299	-0.00786905195657012
5	D	26	50	20120618	5	512	8.28	-0.0107491190895464	-0.00762359397961683
5	D	26	50	20120618	5	514	8.32	-0.0105196417258479	-0.00780107071062684
5	D	26	50	20120618	5	516	8.36	-0.0106113039778931	-0.00686631090123729
5	D	26	50	20120618	5	518	8.4	-0.01030803295051	-0.0070200712708063
5	D	26	50	20120618	5	520	8.44	-0.0099934411435601	-0.00657528696330434
5	D	26	50	20120618	5	522	8.48	-0.00972886299924354	-0.00699607913772064
5	D	26	50	20120618	5	524	8.52	-0.00990298804411073	-0.00590224858683536
5	D	26	50	20120618	5	526	8.56	-0.009633078314664	-0.00545652382731442
5	D	26	50	20120618	5	528	8.6	-0.0099240442698409	-0.00395426981382935
5	D	26	50	20120618	5	530	8.64	-0.00978236269830811	-0.00419684138090183
5	D	26	50	20120618	5	532	8.68	-0.0102398395725324	-0.00308464019584133
5	D	26	50	20120618	5	534	8.72	-0.0101516725493066	-0.00266514697658206
5	D	26	50	20120618	5	536	8.76	-0.0105169122936725	-0.00161578142141813
5	D	26	50	20120618	5	538	8.8	-0.0102610598470358	-0.000955478038078317
5	D	26	50	20120618	5	540	8.84	-0.0100658630200892	-0.00112516245235966
5	D	26	50	20120618	5	542	8.88	-0.0089948670684888	-0.000671494762365647
5	D	26	50	20120618	5	544	8.92	-0.00896134808574022	-0.000291511841611965
5	D	26	50	20120618	5	546	8.96	-0.00899084645933098	-0.00126816984910717
5	D	26	50	20120618	5	548	9	-0.00923019503369482	-0.000984669527326047
5	D	26	50	20120618	5	550	9.04	-0.00879680575197168	-0.000901446594714297
5	D	26	50	20120618	5	552	9.08	-0.00881720295418178	-0.00104456076458577
5	D	26	50	20120618	5	554	9.12	-0.00855627560217648	-0.00135471689069728
5	D	26	50	20120618	5	556	9.16	-0.00864600038164124	-0.000977397641188327
5	D	26	50	20120618	5	558	9.2	-0.00810530340323235	-0.000470020948522509
5	D	26	50	20120618	5	560	9.24	-0.00764066495152823	-0.00131153317246344
5	D	26	50	20120618	5	562	9.28	-0.00770917758821757	-0.000771917713876367
5	D	26	50	20120618	5	564	9.32	-0.00722938336331889	-0.000695402749744347
5	D	26	50	20120618	5	566	9.36	-0.00668125822817364	-0.000498916160028916
5	D	26	50	20120618	5	568	9.4	-0.00637993054235728	0.000563213591774245
5	D	26	50	20120618	5	570	9.44	-0.00583964064532232	0.000637908604472852
5	D	26	50	20120618	5	572	9.48	-0.00516851004294898	0.000471205352380998
5	D	26	50	20120618	5	574	9.52	-0.00478879723698571	0.00189501930352226
5	D	26	50	20120618	5	576	9.56	-0.00372831949875543	0.00162836792212325
5	D	26	50	20120618	5	578	9.6	-0.00376202020794679	0.00131769348674113
5	D	26	50	20120618	5	580	9.64	-0.00350819715777206	0.00208466392802293
5	D	26	50	20120618	5	582	9.68	-0.00341323271705871	0.00175962108284710
5	D	26	50	20120618	5	584	9.72	-0.00317165675633414	0.00163061652168742
5	D	26	50	20120618	5	586	9.76	-0.00303709433587434	0.00111072333188783
5	D	26	50	20120618	5	588	9.8	-0.00275635173053984	0.00124202599008636
5	D	26	50	20120618	5	590	9.84	-0.0029140082584732	0.000899107485482131
5	D	26	50	20120618	5	592	9.88	-0.00284048329536542	0.000689280619232835
5	D	26	50	20120618	5	594	9.92	-0.00277592444624309	0.000539798245689999
5	D	26	50	20120618	5	596	9.96	-0.00267769317220065	0.000575648559496157
5	D	26	50	20120618	5	598	10	-0.00258803910341401	0.000679077068380313
5	D	26	50	20120618	5	600	10.04	-0.00198553462836839	-0.000504739891478769
5	D	26	50	20120618	5	602	10.08	-0.0020092580608772	-0.00036100629606698
5	D	26	50	20120618	5	604	10.12	-0.00154002907194961	-0.000806603776367307
5	D	26	50	20120618	5	606	10.16	-0.00092963328522595	-0.000507815805976931
5	D	26	50	20120618	5	608	10.2	-0.00092258343061752	-0.000626461252792217
5	D	26	50	20120618	5	610	10.24	-8.87560431745288e-05	-0.00121953292337682
5	D	26	50	20120618	5	612	10.28	0.000131097597231990	-0.00193665233658497
5	D	26	50	20120618	5	614	10.32	0.00066919171557933	-0.00161053468910173
5	D	26	50	20120618	5	616	10.36	0.00137556310571344	-0.00189597955453112
5	D	26	50	20120618	5	618	10.4	0.00171315002518752	-0.00234627929492633
5	D	26	50	20120618	5	620	10.44	0.00225279270738566	-0.00223541202270410
5	D	26	50	20120618	5	622	10.48	0.00258872499699177	-0.00210601148174696
5	D	26	50	20120618	5	624	10.52	0.00252608240724645	-0.00201791304787892
5	D	26	50	20120618	5	626	10.56	0.00258082661424591	-0.00312252697717730
5	D	26	50	20120618	5	628	10.6	0.00221095319914285	-0.00350132407985893
5	D	26	50	20120618	5	630	10.64	0.00228610450784736	-0.0028439269053898
5	D	26	50	20120618	5	632	10.68	0.00219295733156165	-0.00343900675923297
5	D	26	50	20120618	5	634	10.72	0.00224820358437576	-0.00371164592085506
5	D	26	50	20120618	5	636	10.76	0.00268901395176745	-0.00526063403572231
5	D	26	50	20120618	5	638	10.8	0.00293570229452	-0.00452986039056945
5	D	26	50	20120618	5	640	10.84	0.00293167885693505	-0.00510211483751591
5	D	26	50	20120618	5	642	10.88	0.00305725395020597	-0.0057164562800786
5	D	26	50	20120618	5	644	10.92	0.00308534730262251	-0.0070034401193128
5	D	26	50	20120618	5	646	10.96	0.0033958237481059	-0.00760824269139727
5	D	26	50	20120618	5	648	11	0.00276750987554697	-0.00819936274726579
5	D	26	50	20120618	5	650	11.04	0.00276936815216793	-0.00813839034373764
5	D	26	50	20120618	5	652	11.08	0.00271321538846034	-0.00912028730537465
5	D	26	50	20120618	5	654	11.12	0.0028954261993704	-0.00880938306028865
5	D	26	50	20120618	5	656	11.16	0.00259694037570762	-0.00868912024813275
5	D	26	50	20120618	5	658	11.2	0.00249249766356721	-0.00931272075902032
5	D	26	50	20120618	5	660	11.24	0.00283446369533718	-0.0097758665083094
5	D	26	50	20120618	5	662	11.28	0.00279837508654576	-0.0104985558016329
5	D	26	50	20120618	5	664	11.32	0.00311682345388025	-0.0104769508610405
5	D	26	50	20120618	5	666	11.36	0.00313997200857595	-0.0105246544058197
5	D	26	50	20120618	5	668	11.4	0.00317493066073104	-0.0110727760054311
5	D	26	50	20120618	5	670	11.44	0.00366124829923952	-0.0107820441025988
5	D	26	50	20120618	5	672	11.48	0.00365951093787822	-0.0111646291763072
5	D	26	50	20120618	5	674	11.52	0.00385910879743082	-0.0107219280053826
5	D	26	50	20120618	5	676	11.56	0.00406545881963702	-0.0109334780908577
5	D	26	50	20120618	5	678	11.6	0.00454630840140662	-0.011308934821105
5	D	26	50	20120618	5	680	11.64	0.00466498778934742	-0.0114644714429083
5	D	26	50	20120618	5	682	11.68	0.00521149082153662	-0.0106477121989496
5	D	26	50	20120618	5	684	11.72	0.00525373338064472	-0.0110642405194754
5	D	26	50	20120618	5	686	11.76	0.00543503485223412	-0.0102718573675845
5	D	26	50	20120618	5	688	11.8	0.00550020464161542	-0.010524178522956
5	D	26	50	20120618	5	690	11.84	0.00578013478125832	-0.0112661591034839
5	D	26	50	20120618	5	692	11.88	0.00540396033762812	-0.0111462274294336
5	D	26	50	20120618	5	694	11.92	0.00593005273257842	-0.0114586222556144
5	D	26	50	20120618	5	696	11.96	0.00587353510177172	-0.0115830221374149
5	D	26	50	20120618	5	698	12	0.00582846835817962	-0.0112808994514445
5	D	26	50	20120618	5	700	12.04	0.00584471272226382	-0.0110232488322632
5	D	26	50	20120618	5	702	12.08	0.00560597706805792	-0.0116127094499376
5	D	26	50	20120618	5	704	12.12	0.00584918736468582	-0.0118135622118949
5	D	26	50	20120618	5	706	12.16	0.00549700269947562	-0.0115593321015594
5	D	26	50	20120618	5	708	12.2	0.00518003941901622	-0.0118027562767754
5	D	26	50	20120618	5	710	12.24	0.00472435081784162	-0.0117153868699988
5	D	26	50	20120618	5	712	12.28	0.00438917442538462	-0.0107923374560125
5	D	26	50	20120618	5	714	12.32	0.00411959208637752	-0.0115744307900235
5	D	26	50	20120618	5	716	12.36	0.00388222128968072	-0.0118440456559425
5	D	26	50	20120618	5	718	12.4	0.00324479281071227	-0.0114485325489536
5	D	26	50	20120618	5	720	12.44	0.00309157691336476	-0.011909764160186
5	D	26	50	20120618	5	722	12.48	0.00309979349416215	-0.0125099422539215
5	D	26	50	20120618	5	724	12.52	0.0027322464603692	-0.0131853635802431
5	D	26	50	20120618	5	726	12.56	0.00266681786990601	-0.0140355392764671
5	D	26	50	20120618	5	728	12.6	0.00262850682450132	-0.0154518600170481
5	D	26	50	20120618	5	730	12.64	0.0024262954982854	-0.0150393127077004
5	D	26	50	20120618	5	732	12.68	0.00256980281952721	-0.0163921847568056
5	D	26	50	20120618	5	734	12.72	0.00253538793248686	-0.0166541466060318
5	D	26	50	20120618	5	736	12.76	0.00285654876143398	-0.0166289806756894
5	D	26	50	20120618	5	738	12.8	0.00285466078632821	-0.0175714620911295
5	D	26	50	20120618	5	740	12.84	0.00298616850549329	-0.017561859581041
5	D	26	50	20120618	5	742	12.88	0.00345628844896516	-0.0180023517503811
5	D	26	50	20120618	5	744	12.92	0.00370375460917702	-0.0187263088861633
5	D	26	50	20120618	5	746	12.96	0.00357113673236552	-0.0191412037900245
5	D	26	50	20120618	5	748	13	0.00333570552956942	-0.019562179812204
5	D	26	50	20120618	5	750	13.04	0.00304226328644482	-0.0184407013861743
5	D	26	50	20120618	5	752	13.08	0.00248758751407865	-0.0182266106660344
5	D	26	50	20120618	5	754	13.12	0.00263428388690361	-0.0185714949274904
5	D	26	50	20120618	5	756	13.16	0.00232936530072035	-0.017654957259852
5	D	26	50	20120618	5	758	13.2	0.00229077141260319	-0.0168447401678328
5	D	26	50	20120618	5	760	13.24	0.00226364679647687	-0.0167392115518085
5	D	26	50	20120618	5	762	13.28	0.00195874942349704	-0.0162841105563691
5	D	26	50	20120618	5	764	13.32	0.00184234550517812	-0.0161087622167704
5	D	26	50	20120618	5	766	13.36	0.00157417525841312	-0.0162782203568818
5	D	26	50	20120618	5	768	13.4	0.0016078335411976	-0.0160921098520735
5	D	26	50	20120618	5	770	13.44	0.0012559984200826	-0.0155405453495445
5	D	26	50	20120618	5	772	13.48	0.00129389227248639	-0.0154293952346098
5	D	26	50	20120618	5	774	13.52	0.00106362294919299	-0.0147856805763566
5	D	26	50	20120618	5	776	13.56	0.00072452989227499	-0.0151083687559511
5	D	26	50	20120618	5	778	13.6	0.00052267919051747	-0.0140749039109757
5	D	26	50	20120618	5	780	13.64	0.000286102474735889	-0.014320814436269
5	D	26	50	20120618	5	782	13.68	-0.000356643447227061	-0.0146753436342203
5	D	26	50	20120618	5	784	13.72	-0.00076283386661186	-0.0142429054111178
5	D	26	50	20120618	5	786	13.76	-0.00133908346687202	-0.0143811730711111
5	D	26	50	20120618	5	788	13.8	-0.00168234845379903	-0.0150058665569503
5	D	26	50	20120618	5	790	13.84	-0.00230600956373775	-0.014295782856215
5	D	26	50	20120618	5	792	13.88	-0.00332847182719788	-0.0143902381800459
5	D	26	50	20120618	5	794	13.92	-0.00396766100205146	-0.0149988803419522
5	D	26	50	20120618	5	796	13.96	-0.00520196538608726	-0.0145545132274511
5	D	26	50	20120618	5	798	14	-0.00553878863023766	-0.0139354695247936
5	D	26	50	20120618	5	800	14.04	-0.00618297705003423	-0.0146858653831243
5	D	26	50	20120618	5	802	14.08	-0.00661833562414297	-0.0135714863091778
5	D	26	50	20120618	5	804	14.12	-0.0066272310274503	-0.0131115133480159
5	D	26	50	20120618	5	806	14.16	-0.00678058127508623	-0.012664360232797
5	D	26	50	20120618	5	808	14.2	-0.00597705341321708	-0.0123805982815068
5	D	26	50	20120618	5	810	14.24	-0.00626091435945661	-0.011880334375953
5	D	26	50	20120618	5	812	14.28	-0.00637000679365807	-0.011054249807764
5	D	26	50	20120618	5	814	14.32	-0.0070614865149804	-0.0098694358273434
5	D	26	50	20120618	5	816	14.36	-0.00713886521004564	-0.0101968333381006
5	D	26	50	20120618	5	818	14.4	-0.00742671423853106	-0.0095472567646314
5	D	26	50	20120618	5	820	14.44	-0.00757664208934604	-0.00921944913194113
5	D	26	50	20120618	5	822	14.48	-0.00724315638920284	-0.00884690285320518
5	D	26	50	20120618	5	824	14.52	-0.00748366461868782	-0.00833794860531054
5	D	26	50	20120618	5	826	14.56	-0.00726441909011312	-0.00910872328107513
5	D	26	50	20120618	5	828	14.6	-0.00761949983135376	-0.00831020173521678
5	D	26	50	20120618	5	830	14.64	-0.00801252392247287	-0.00827371502530756
5	D	26	50	20120618	5	832	14.68	-0.00825676567576251	-0.00718187851554522
5	D	26	50	20120618	5	834	14.72	-0.00840069019000522	-0.00781172680981933
5	D	26	50	20120618	5	836	14.76	-0.00885411534237328	-0.00655005032228379
5	D	26	50	20120618	5	838	14.8	-0.00906382200046978	-0.00725842282460866
5	D	26	50	20120618	5	840	14.84	-0.00970955191304933	-0.00619725353594639
5	D	26	50	20120618	5	842	14.88	-0.0101353504034764	-0.00544842038360202
5	D	26	50	20120618	5	844	14.92	-0.0105542970291938	-0.00599005003585529
5	D	26	50	20120618	5	846	14.96	-0.0105969284970316	-0.00501634278495798
5	D	26	50	20120618	5	848	15	-0.0105266378403409	-0.00439501229897005
5	D	26	50	20120618	5	850	15.04	-0.0104075363096518	-0.00395257205044772
5	D	26	50	20120618	5	852	15.08	-0.0101526158297527	-0.00419105936875207
5	D	26	50	20120618	5	854	15.12	-0.0101443264876675	-0.00304632625129884
5	D	26	50	20120618	5	856	15.16	-0.00975980387066792	-0.00362234752677936
5	D	26	50	20120618	5	858	15.2	-0.00895106081344481	-0.00186567889758642
5	D	26	50	20120618	5	860	15.24	-0.00882738104919018	-0.00209792783702443
5	D	26	50	20120618	5	862	15.28	-0.00833192334842805	-0.00191063151414408
5	D	26	50	20120618	5	864	15.32	-0.00783135156858166	-0.000838739233987827
5	D	26	50	20120618	5	866	15.36	-0.00747797431828758	-0.000405601611568105
5	D	26	50	20120618	5	868	15.4	-0.00701742810565822	-0.000668242778278967
5	D	26	50	20120618	5	870	15.44	-0.0066542361425306	-0.000295304055279469
5	D	26	50	20120618	5	872	15.48	-0.00638634732426451	-0.000159598950261271
5	D	26	50	20120618	5	874	15.52	-0.00625679574529891	0.000826202937864167
5	D	26	50	20120618	5	876	15.56	-0.0058830294245227	0.000752604859915215
5	D	26	50	20120618	5	878	15.6	-0.00497714785607681	0.000429362308604284
5	D	26	50	20120618	5	880	15.64	-0.00432475699761848	0.000542060987389796
5	D	26	50	20120618	5	882	15.68	-0.00389649070452503	0.00088792105620376
5	D	26	50	20120618	5	884	15.72	-0.00357239538243599	0.000467051100041527
5	D	26	50	20120618	5	886	15.76	-0.00313835909800806	3.45138819897161e-05
5	D	26	50	20120618	5	888	15.8	-0.00320496148572802	-0.000204283149084793
5	D	26	50	20120618	5	890	15.84	-0.00308956165903838	0.000664369247331633
5	D	26	50	20120618	5	892	15.88	-0.00227142497106992	0.000490293699939129
5	D	26	50	20120618	5	894	15.92	-0.0023134836824149	-0.00021283914113715
5	D	26	50	20120618	5	896	15.96	-0.00186994388284782	0.000228650048764482
5	D	26	50	20120618	5	898	16	-0.00163133069953642	-0.000288011663045092
5	D	26	50	20120618	5	900	16.04	-0.00169909981344534	-0.000377927361340773
5	D	26	50	20120618	5	902	16.08	-0.00138415445310485	-0.000495915198849561
5	D	26	50	20120618	5	904	16.12	-0.000510453314270749	-0.000386384358443764
5	D	26	50	20120618	5	906	16.16	0.000209162185874981	-0.000250230947726295
5	D	26	50	20120618	5	908	16.2	0.000658486118912161	0.000332467466378291
5	D	26	50	20120618	5	910	16.24	0.000830878752165441	8.12465691583351e-05
5	D	26	50	20120618	5	912	16.28	0.000378365767545109	0.00106376437054923
5	D	26	50	20120618	5	914	16.32	0.00030800864281705	0.00170711840434400
5	D	26	50	20120618	5	916	16.36	-8.919444937887e-05	0.00123573981080161
5	D	26	50	20120618	5	918	16.4	-8.41952044358801e-05	0.00101490329196924
5	D	26	50	20120618	5	920	16.44	-0.000425826774698351	0.00137342057216644
5	D	26	50	20120618	5	922	16.48	-0.00069799217477705	0.00159842194994000
5	D	26	50	20120618	5	924	16.52	-0.000663294445024231	0.00185935142326565
5	D	26	50	20120618	5	926	16.56	-0.00077600019487755	0.00239708491715458
5	D	26	50	20120618	5	928	16.6	-0.00132530902677451	0.00302093694592423
5	D	26	50	20120618	5	930	16.64	-0.00137366805953986	0.00275145148054622
5	D	26	50	20120618	5	932	16.68	-0.00180071105790185	0.00251177763706304
5	D	26	50	20120618	5	934	16.72	-0.0025472743974786	0.00286045199086613
5	D	26	50	20120618	5	936	16.76	-0.0023420932227817	0.00286958073941124
5	D	26	50	20120618	5	938	16.8	-0.00248367014251087	0.00323317504629737
5	D	26	50	20120618	5	940	16.84	-0.00258870166246798	0.00333195574230878
5	D	26	50	20120618	5	942	16.88	-0.00238314077142958	0.00306341992133791
5	D	26	50	20120618	5	944	16.92	-0.0022083651883237	0.00254373179250486
5	D	26	50	20120618	5	946	16.96	-0.00205621702221579	0.00231189269215723
5	D	26	50	20120618	5	948	17	-0.00184467188648822	0.00239543735835442
5	D	26	50	20120618	5	950	17.04	-0.00175892104713372	0.00164162617427050
5	D	26	50	20120618	5	952	17.08	-0.00149962499047262	0.00205419469682160
5	D	26	50	20120618	5	954	17.12	-0.00130382712276206	0.00232271142590938
5	D	26	50	20120618	5	956	17.16	-0.00108805348848299	0.00171999481882940
5	D	26	50	20120618	5	958	17.2	-0.00121143655073223	0.00225887382570386
5	D	26	50	20120618	5	960	17.24	-0.00061403031557896	0.00207081170617948
5	D	26	50	20120618	5	962	17.28	-0.00080250255703642	0.00256103469544049
5	D	26	50	20120618	5	964	17.32	-0.00090971408719993	0.00234458930971929
5	D	26	50	20120618	5	966	17.36	-0.00073746287530288	0.00208981873645778
5	D	26	50	20120618	5	968	17.4	-0.00044985426312307	0.00182087774330129
5	D	26	50	20120618	5	970	17.44	-0.00025195628827239	0.00224183962334507
5	D	26	50	20120618	5	972	17.48	-0.000240472874145921	0.00135149319088185
5	D	26	50	20120618	5	974	17.52	0.00016778229703995	0.00103511947484336
5	D	26	50	20120618	5	976	17.56	0.000203809387541401	0.00193023887807960
5	D	26	50	20120618	5	978	17.6	0.00047953860579728	0.00165661683803165
5	D	26	50	20120618	5	980	17.64	0.000333096791413551	0.00148743446956496
5	D	26	50	20120618	5	982	17.68	0.00099705591681209	0.00124505240710984
5	D	26	50	20120618	5	984	17.72	0.00135954006605176	0.00104530181249245
5	D	26	50	20120618	5	986	17.76	0.00182597598319365	0.000451982654534441
5	D	26	50	20120618	5	988	17.8	0.00201762313409864	0.000914027438565167
5	D	26	50	20120618	5	990	17.84	0.00256189736571355	0.00136598180882836
5	D	26	50	20120618	5	992	17.88	0.00339305896059146	0.000984822969497564
5	D	26	50	20120618	5	994	17.92	0.00363228732680252	0.00085805286576644
5	D	26	50	20120618	5	996	17.96	0.00342189477512825	0.000479397184441043
5	D	26	50	20120618	5	998	18	0.00361746636866882	2.81782052302850e-05
5	D	26	50	20120618	5	1000	18.04	0.00329339225978322	0.000143500250173999
5	D	26	50	20120618	5	1002	18.08	0.00325449431575015	0.000193810897655421
5	D	26	50	20120618	5	1004	18.12	0.00350162106470702	4.66831896939361e-05
5	D	26	50	20120618	5	1006	18.16	0.00384311121361322	-8.82469262920799e-05
5	D	26	50	20120618	5	1008	18.2	0.00371993321233052	-0.000487663262713115
5	D	26	50	20120618	5	1010	18.24	0.00449882547394322	-0.000898647866074357
5	D	26	50	20120618	5	1012	18.28	0.00449975885489432	-0.00159571373096806
5	D	26	50	20120618	5	1014	18.32	0.00549383785215762	-0.00246500252348756
5	D	26	50	20120618	5	1016	18.36	0.00576028982944432	-0.00305485685821775
5	D	26	50	20120618	5	1018	18.4	0.00648532883860182	-0.00288829078484145
5	D	26	50	20120618	5	1020	18.44	0.00680699878443132	-0.00368243533972425
5	D	26	50	20120618	5	1022	18.48	0.00677886300560792	-0.00323567820430277
5	D	26	50	20120618	5	1024	18.52	0.00687940651882482	-0.00330781016705161
5	D	26	50	20120618	5	1026	18.56	0.00682886959717342	-0.00314098246416627
5	D	26	50	20120618	5	1028	18.6	0.00698540182532472	-0.00355409545893889
5	D	26	50	20120618	5	1030	18.64	0.00678557344896142	-0.00276666134740955
5	D	26	50	20120618	5	1032	18.68	0.00646168318783892	-0.0034053555475163
5	D	26	50	20120618	5	1034	18.72	0.00634705410754072	-0.00412357097623529
5	D	26	50	20120618	5	1036	18.76	0.00625166540275872	-0.00384758719953817
5	D	26	50	20120618	5	1038	18.8	0.00600844188323392	-0.00425401096416077
5	D	26	50	20120618	5	1040	18.84	0.00546217361049612	-0.00477751039854442
5	D	26	50	20120618	5	1042	18.88	0.00533372059262572	-0.0054560924921779
5	D	26	50	20120618	5	1044	18.92	0.00509643677006302	-0.0048694554933021
5	D	26	50	20120618	5	1046	18.96	0.00485849533819372	-0.00653858105029295
5	D	26	50	20120618	5	1048	19	0.00480527141077382	-0.00707320327434466
5	D	26	50	20120618	5	1050	19.04	0.00507803785161652	-0.00714338362237743
5	D	26	50	20120618	5	1052	19.08	0.00512165219788012	-0.0079536714250747
5	D	26	50	20120618	5	1054	19.12	0.00510490790930162	-0.00770242224358351
5	D	26	50	20120618	5	1056	19.16	0.00530469385925802	-0.00865932156629202
5	D	26	50	20120618	5	1058	19.2	0.00566548095222282	-0.00838310444435712
5	D	26	50	20120618	5	1060	19.24	0.00601047835076382	-0.00895706301864624
5	D	26	50	20120618	5	1062	19.28	0.00602639532440832	-0.00880750286335747
5	D	26	50	20120618	5	1064	19.32	0.00584544669910262	-0.0094610816612082
5	D	26	50	20120618	5	1066	19.36	0.00593946361672922	-0.00903557308456138
5	D	26	50	20120618	5	1068	19.4	0.00569043475053092	-0.0097930117264328
5	D	26	50	20120618	5	1070	19.44	0.00527454282610822	-0.00930861529704875
5	D	26	50	20120618	5	1072	19.48	0.00538135837647432	-0.0094504184909479
5	D	26	50	20120618	5	1074	19.52	0.00528344530048342	-0.0103214821214882
5	D	26	50	20120618	5	1076	19.56	0.00445801268474662	-0.0096802338516878
5	D	26	50	20120618	5	1078	19.6	0.00442768063226092	-0.0106654429014879
5	D	26	50	20120618	5	1080	19.64	0.00422693160286842	-0.0110955773706972
5	D	26	50	20120618	5	1082	19.68	0.00358754160968902	-0.0118304267793368
5	D	26	50	20120618	5	1084	19.72	0.00321907533708051	-0.0110836442366579
5	D	26	50	20120618	5	1086	19.76	0.00309133649705916	-0.0124853066536649
5	D	26	50	20120618	5	1088	19.8	0.00286217026034442	-0.0129141598453868
5	D	26	50	20120618	5	1090	19.84	0.00278006809198084	-0.0135642101803994
5	D	26	50	20120618	5	1092	19.88	0.00243124524575371	-0.0136777078898476
5	D	26	50	20120618	5	1094	19.92	0.00186990852750877	-0.0140949362460867
5	D	26	50	20120618	5	1096	19.96	0.00166715980013915	-0.0150016804848057
5	D	26	50	20120618	5	1098	20	0.00150643442877545	-0.0145781942335531
5	D	26	50	20120618	5	1100	20.04	0.00123199214486132	-0.0138526461075132
5	D	26	50	20120618	5	1102	20.08	0.00092985248832812	-0.0136469416737982
5	D	26	50	20120618	5	1104	20.12	7.48472527886002e-05	-0.014526554225323
5	D	26	50	20120618	5	1106	20.16	-0.00079543856029237	-0.0146181740509614
5	D	26	50	20120618	5	1108	20.2	-0.00101359514442404	-0.0141053236447024
5	D	26	50	20120618	5	1110	20.24	-0.00188591742503483	-0.0153173400229952
5	D	26	50	20120618	5	1112	20.28	-0.00226606510166853	-0.0143617629899675
5	D	26	50	20120618	5	1114	20.32	-0.00218459225834021	-0.0147622541286959
5	D	26	50	20120618	5	1116	20.36	-0.00281678107606005	-0.0147026096717028
5	D	26	50	20120618	5	1118	20.4	-0.00297051316135781	-0.0151653474203791
5	D	26	50	20120618	5	1120	20.44	-0.0032060787144423	-0.0156075295749263
5	D	26	50	20120618	5	1122	20.48	-0.00328494233374804	-0.0152625533895888
5	D	26	50	20120618	5	1124	20.52	-0.00372863062573916	-0.0162706543143231
5	D	26	50	20120618	5	1126	20.56	-0.00391019443394443	-0.0167682948537187
5	D	26	50	20120618	5	1128	20.6	-0.00373815535408174	-0.016819135831286
5	D	26	50	20120618	5	1130	20.64	-0.00375661084107071	-0.0178774625506879
5	D	26	50	20120618	5	1132	20.68	-0.00411709387811961	-0.0179360109921702
5	D	26	50	20120618	5	1134	20.72	-0.00416623779941208	-0.0174088628867956
5	D	26	50	20120618	5	1136	20.76	-0.00466510163353919	-0.0178176413169996
5	D	26	50	20120618	5	1138	20.8	-0.00459799720000458	-0.0188240663986624
5	D	26	50	20120618	5	1140	20.84	-0.00484244401426077	-0.0186967164673707
5	D	26	50	20120618	5	1142	20.88	-0.00528975976403938	-0.0188616137687434
5	D	26	50	20120618	5	1144	20.92	-0.00502162487261344	-0.018949012166898
5	D	26	50	20120618	5	1146	20.96	-0.00555089429833157	-0.0189922163912285
5	D	26	50	20120618	5	1148	21	-0.00523432259239436	-0.0172735933595546
5	D	26	50	20120618	5	1150	21.04	-0.00521417004913054	-0.017744597186503
5	D	26	50	20120618	5	1152	21.08	-0.00504644432063309	-0.0177788211547124
5	D	26	50	20120618	5	1154	21.12	-0.00508109255291123	-0.0177465770854903
5	D	26	50	20120618	5	1156	21.16	-0.00485001005681947	-0.0171883869924217
5	D	26	50	20120618	5	1158	21.2	-0.00460047207373874	-0.0164380759869046
5	D	26	50	20120618	5	1160	21.24	-0.00511510438908631	-0.0158415607062956
5	D	26	50	20120618	5	1162	21.28	-0.00483250209291729	-0.0150255170543995
5	D	26	50	20120618	5	1164	21.32	-0.00515859145612928	-0.0150628240081749
5	D	26	50	20120618	5	1166	21.36	-0.00495869236908784	-0.014494946552204
5	D	26	50	20120618	5	1168	21.4	-0.00517163050517436	-0.0138759028495464
5	D	26	50	20120618	5	1170	21.44	-0.00538257460013793	-0.0134272577390192
5	D	26	50	20120618	5	1172	21.48	-0.00574845286192728	-0.0129035956700758
5	D	26	50	20120618	5	1174	21.52	-0.00581951002236872	-0.0127594095263241
5	D	26	50	20120618	5	1176	21.56	-0.00655478086664993	-0.0124774365551903
5	D	26	50	20120618	5	1178	21.6	-0.00698013387980488	-0.01277422341339
5	D	26	50	20120618	5	1180	21.64	-0.0072835392574764	-0.0118497802919379
5	D	26	50	20120618	5	1182	21.68	-0.00772952564650639	-0.0123197658851214
5	D	26	50	20120618	5	1184	21.72	-0.00792638417438872	-0.0118134067191137
5	D	26	50	20120618	5	1186	21.76	-0.00837247662943588	-0.0119213465692618
5	D	26	50	20120618	5	1188	21.8	-0.00919448119149743	-0.0109489403948419
5	D	26	50	20120618	5	1190	21.84	-0.00947251557785998	-0.011099766271269
5	D	26	50	20120618	5	1192	21.88	-0.0101986152471892	-0.010875005309801
5	D	26	50	20120618	5	1194	21.92	-0.0105893483123373	-0.0107811156713951
5	D	26	50	20120618	5	1196	21.96	-0.0111240978156096	-0.0104589224665474
5	D	26	50	20120618	5	1198	22	-0.0113050181566440	-0.011659971618664
5	D	26	50	20120618	5	1200	22.04	-0.0118909268355352	-0.0112276465326465
5	D	26	50	20120618	5	1202	22.08	-0.0119287004797861	-0.0108613510778563
5	D	26	50	20120618	5	1204	22.12	-0.0124877037456532	-0.0096858921201508
5	D	26	50	20120618	5	1206	22.16	-0.0124869329992617	-0.0099502722745687
5	D	26	50	20120618	5	1208	22.2	-0.0123158131582145	-0.0097162199299959
5	D	26	50	20120618	5	1210	22.24	-0.0125413802214130	-0.0097590706009358
5	D	26	50	20120618	5	1212	22.28	-0.0125564981643948	-0.00941825927453954
5	D	26	50	20120618	5	1214	22.32	-0.0124421872821482	-0.009595644081668
5	D	26	50	20120618	5	1216	22.36	-0.0119643881590326	-0.0095992573973199
5	D	26	50	20120618	5	1218	22.4	-0.0120624780117188	-0.00922822432709565
5	D	26	50	20120618	5	1220	22.44	-0.0117979635070125	-0.00883272536224239
5	D	26	50	20120618	5	1222	22.48	-0.0115953137745923	-0.00926518479854827
5	D	26	50	20120618	5	1224	22.52	-0.0114409735774627	-0.00835609296531579
5	D	26	50	20120618	5	1226	22.56	-0.0111033230183783	-0.00863718912404088
5	D	26	50	20120618	5	1228	22.6	-0.0108267169877138	-0.00763164085478674
5	D	26	50	20120618	5	1230	22.64	-0.0104791881468962	-0.00794416790993557
5	D	26	50	20120618	5	1232	22.68	-0.0105413145486913	-0.00775034994121233
5	D	26	50	20120618	5	1234	22.72	-0.0104692179412815	-0.00691258396899814
5	D	26	50	20120618	5	1236	22.76	-0.0102335038957729	-0.0059831981711456
5	D	26	50	20120618	5	1238	22.8	-0.0102535150176805	-0.00517824195357846
5	D	26	50	20120618	5	1240	22.84	-0.0103665955341279	-0.00481088583861642
5	D	26	50	20120618	5	1242	22.88	-0.0102729781318327	-0.00381736899124417
5	D	26	50	20120618	5	1244	22.92	-0.00986046002599508	-0.0027858336285426
5	D	26	50	20120618	5	1246	22.96	-0.0101030547154593	-0.00250055797376596
5	D	26	50	20120618	5	1248	23	-0.00898688100450209	-0.00115646677666957
5	D	26	50	20120618	5	1250	23.04	-0.0089210953251144	-0.000727815110380377
5	D	26	50	20120618	5	1252	23.08	-0.00888246325323105	-0.000377298036305517
5	D	26	50	20120618	5	1254	23.12	-0.00879774691109743	-0.000953948566110617
5	D	26	50	20120618	5	1256	23.16	-0.00810214758566792	-0.000880342992829787
5	D	26	50	20120618	5	1258	23.2	-0.00801935033133844	0.000310443918571456
5	D	26	50	20120618	5	1260	23.24	-0.00780037633176772	-0.00051876323316326
5	D	26	50	20120618	5	1262	23.28	-0.00743424280443035	0.000373272477400224
5	D	26	50	20120618	5	1264	23.32	-0.00698333000245585	-0.000256774513879395
5	D	26	50	20120618	5	1266	23.36	-0.00720792698586124	-0.000124532747164771
5	D	26	50	20120618	5	1268	23.4	-0.00692916350169661	0.000380330817290028
5	D	26	50	20120618	5	1270	23.44	-0.00652586797747399	0.000732484136456552
5	D	26	50	20120618	5	1272	23.48	-0.00607925155630197	0.000333894407862726
5	D	26	50	20120618	5	1274	23.52	-0.00527221785901171	0.000514867074798924
5	D	26	50	20120618	5	1276	23.56	-0.00474368877409348	-0.000349599956579659
5	D	26	50	20120618	5	1278	23.6	-0.00415806364502156	0.000267448997848189
5	D	26	50	20120618	5	1280	23.64	-0.00374007868452657	0.000614482863918922
5	D	26	50	20120618	5	1282	23.68	-0.00298080156502408	0.000304953941522323
5	D	26	50	20120618	5	1284	23.72	-0.002481598319642	0.000554251508297452
5	D	26	50	20120618	5	1286	23.76	-0.00198525885672372	0.000751810071893161
5	D	26	50	20120618	5	1288	23.8	-0.00179197121808638	0.00113167490581439
5	D	26	50	20120618	5	1290	23.84	-0.00171375813701934	0.00194055556601711
5	D	26	50	20120618	5	1292	23.88	-0.00129172852573596	0.00126856370758429
5	D	26	50	20120618	5	1294	23.92	-0.00160588899754933	0.00165052157757783
5	D	26	50	20120618	5	1296	23.96	-0.00089685181485014	0.000528576461072569
5	D	26	50	20120618	5	1298	24	-0.000850847447666149	0.000583249957393912
5	D	26	50	20120618	5	1300	24.04	-0.00086982619367319	0.000440513382543596
5	D	26	50	20120618	5	1302	24.08	-0.00061110996457266	0.000489855293734793
5	D	26	50	20120618	5	1304	24.12	-0.00055979522546195	0.000454210040895179
5	D	26	50	20120618	5	1306	24.16	-0.000644181348728751	0.000259981950238858
5	D	26	50	20120618	5	1308	24.2	-0.00023562919269479	-0.000307457099527723
5	D	26	50	20120618	5	1310	24.24	-0.000111737013563089	0.000186548911012635
5	D	26	50	20120618	5	1312	24.28	-0.00024588931208981	-0.000505340932242778
5	D	26	50	20120618	5	1314	24.32	0.000112627968107400	-0.000590957421308847
5	D	26	50	20120618	5	1316	24.36	0.00033933347322361	-0.000787200766291547
5	D	26	50	20120618	5	1318	24.4	0.00067635470727275	-0.00110742114321969
5	D	26	50	20120618	5	1320	24.44	0.00110339063456693	-0.000723617724527257
5	D	26	50	20120618	5	1322	24.48	0.00135004362198042	-0.00167988065113270
5	D	26	50	20120618	5	1324	24.52	0.00195106317278555	-0.00200099905367294
5	D	26	50	20120618	5	1326	24.56	0.00204261935881358	-0.00190145256101750
5	D	26	50	20120618	5	1328	24.6	0.00199680591046051	-0.00181619669640984
5	D	26	50	20120618	5	1330	24.64	0.0024519210480356	-0.00262520463583318
5	D	26	50	20120618	5	1332	24.68	0.00269505264367879	-0.0028314111153628
5	D	26	50	20120618	5	1334	24.72	0.0027486937640996	-0.00283630429428861
5	D	26	50	20120618	5	1336	24.76	0.00277476479112195	-0.00296172382406767
5	D	26	50	20120618	5	1338	24.8	0.00303264663422068	-0.00315258608644554
5	D	26	50	20120618	5	1340	24.84	0.00309782066624264	-0.00369352984512106
5	D	26	50	20120618	5	1342	24.88	0.00347146296048942	-0.0038245355184715
5	D	26	50	20120618	5	1344	24.92	0.00348252211054722	-0.00323258814766899
5	D	26	50	20120618	5	1346	24.96	0.00324233915018155	-0.00268266413287240
5	D	26	50	20120618	5	1348	25	0.00305192943614364	-0.00332060172872328
5	D	26	50	20120618	5	1350	25.04	0.003067400932516	-0.00305761457466438
5	D	26	50	20120618	5	1352	25.08	0.00281947515289637	-0.00257714965898374
5	D	26	50	20120618	5	1354	25.12	0.00309770752915765	-0.00325414783342737
5	D	26	50	20120618	5	1356	25.16	0.0030598914584998	-0.00365196610852292
5	D	26	50	20120618	5	1358	25.2	0.00292156015889627	-0.00314329470334075
5	D	26	50	20120618	5	1360	25.24	0.0032304526851898	-0.00374218586273451
5	D	26	50	20120618	5	1362	25.28	0.00310079051472363	-0.00350354439515186
5	D	26	50	20120618	5	1364	25.32	0.00336922239099766	-0.00376937411847113
5	D	26	50	20120618	5	1366	25.36	0.00329300335105357	-0.00501627914534768
5	D	26	50	20120618	5	1368	25.4	0.00329300335105357	-0.00501627914534768
5	D	26	50	20120618	5	1370	25.44	0.00338704855295138	-0.00563980590499798
5	D	26	50	20120618	5	1372	25.48	0.00329831372298028	-0.00667606382175905
5	D	26	50	20120618	5	1374	25.52	0.00378720028042482	-0.00646945429136415
5	D	26	50	20120618	5	1376	25.56	0.00401484623756002	-0.0067594104980575
5	D	26	50	20120618	5	1378	25.6	0.00399220467842642	-0.00752875681812409
5	D	26	50	20120618	5	1380	25.64	0.00442451562230832	-0.00843118063440999
5	D	26	50	20120618	5	1382	25.68	0.00464738860867042	-0.00924124923400511
5	D	26	50	20120618	5	1384	25.72	0.00520067845174552	-0.00937894413750557
5	D	26	50	20120618	5	1386	25.76	0.00532500903708152	-0.0097678316539547
5	D	26	50	20120618	5	1388	25.8	0.00555652286830982	-0.009789320629035
5	D	26	50	20120618	5	1390	25.84	0.00567495618309072	-0.01012018296302
5	D	26	50	20120618	5	1392	25.88	0.00569812807231022	-0.0097872983036408
5	D	26	50	20120618	5	1394	25.92	0.00501440177684362	-0.0100613269300879
5	D	26	50	20120618	5	1396	25.96	0.00477457661250932	-0.0095865499813552
5	D	26	50	20120618	5	1398	26	0.00467906345693372	-0.00935142000604788
5	D	26	50	20120618	5	1400	26.04	0.00452100670656222	-0.0099170531050953
5	D	26	50	20120618	5	1402	26.08	0.00428342236361742	-0.0108000845179072
5	D	26	50	20120618	5	1404	26.12	0.00411588048288312	-0.0115761624945306
5	D	26	50	20120618	5	1406	26.16	0.00359336816956602	-0.0114709054075103
5	D	26	50	20120618	5	1408	26.2	0.00393449062294602	-0.0114663657819751
5	D	26	50	20120618	5	1410	26.24	0.00380975698674472	-0.0116616686749389
5	D	26	50	20120618	5	1412	26.28	0.00387590682612472	-0.0121388596862226
5	D	26	50	20120618	5	1414	26.32	0.00393762310598662	-0.0122199789761603
5	D	26	50	20120618	5	1416	26.36	0.00390146873626462	-0.0126374053222982
5	D	26	50	20120618	5	1418	26.4	0.00417872530516782	-0.0130167681104048
5	D	26	50	20120618	5	1420	26.44	0.00410520741312782	-0.0141462792694687
5	D	26	50	20120618	5	1422	26.48	0.00387790793831542	-0.0149727810306586
5	D	26	50	20120618	5	1424	26.52	0.00382680533123912	-0.0148401772959827
5	D	26	50	20120618	5	1426	26.56	0.00376950139769172	-0.0157792433856697
5	D	26	50	20120618	5	1428	26.6	0.00321746313361941	-0.0157790312536353
5	D	26	50	20120618	5	1430	26.64	0.00334711116194996	-0.0161746221423701
5	D	26	50	20120618	5	1432	26.68	0.00291553560912056	-0.0162718776090545
5	D	26	50	20120618	5	1434	26.72	0.00313520540176398	-0.0155723651546979
5	D	26	50	20120618	5	1436	26.76	0.00278191364067974	-0.0169100909765501
5	D	26	50	20120618	5	1438	26.8	0.00237608384575335	-0.0169493566161094
5	D	26	50	20120618	5	1440	26.84	0.00195050455842841	-0.0179493894524702
5	D	26	50	20120618	5	1442	26.88	0.00220602466487798	-0.0186159365886879
5	D	26	50	20120618	5	1444	26.92	0.00183579062531652	-0.0175237323833994
5	D	26	50	20120618	5	1446	26.96	0.00187019137022124	-0.018081321435704
5	D	26	50	20120618	5	1448	27	0.00200541847105536	-0.0187503575877915
5	D	26	50	20120618	5	1450	27.04	0.00195577957501606	-0.0193810968366099
5	D	26	50	20120618	5	1452	27.08	0.00187263088861634	-0.0193731701695928
5	D	26	50	20120618	5	1454	27.12	0.00178948220221661	-0.0193652435025757
5	D	26	50	20120618	5	1456	27.16	0.00182364253081573	-0.0202968496157212
5	D	26	50	20120618	5	1458	27.2	0.00177310560916433	-0.019991853247792
5	D	26	50	20120618	5	1460	27.24	0.00185856653473854	-0.0198286105762872
5	D	26	50	20120618	5	1462	27.28	0.0019372109509421	-0.0197618455540076
5	D	26	50	20120618	5	1464	27.32	0.00189730891527974	-0.0201725543857242
5	D	26	50	20120618	5	1466	27.36	0.00183737454450637	-0.02035906087033
5	D	26	50	20120618	5	1468	27.4	0.00160358382944267	-0.0203405558858663
5	D	26	50	20120618	5	1470	27.44	0.00134964764218295	-0.021405543551147
5	D	26	50	20120618	5	1472	27.48	0.00105708928253483	-0.0220676359146432
5	D	26	50	20120618	5	1474	27.52	0.00117743885669278	-0.0222285734180412
5	D	26	50	20120618	5	1476	27.56	0.000851391919887659	-0.0223900058961861
5	D	26	50	20120618	5	1478	27.6	0.00032841574452209	-0.023146751573412
5	D	26	50	20120618	5	1480	27.64	0.000549315902964771	-0.0240675460238731
5	D	26	50	20120618	5	1482	27.68	5.08763329063709e-05	-0.0246960932416698
5	D	26	50	20120618	5	1484	27.72	0.00031526355839202	-0.0249471868596692
5	D	26	50	20120618	5	1486	27.76	0.00022630952531876	-0.0241531059443967
5	D	26	50	20120618	5	1488	27.8	0.000104828580310900	-0.0246890928845361
5	D	26	50	20120618	5	1490	27.84	-2.20970869120804e-05	-0.0255634304194732
5	D	26	50	20120618	5	1492	27.88	0.00026746313998381	-0.0254301407912196
5	D	26	50	20120618	5	1494	27.92	0.0002620891284468	-0.0255909368732614
5	D	26	50	20120618	5	1496	27.96	-8.3544666197189e-05	-0.0257661579336394
5	D	26	50	20120618	5	1498	28	-0.000146052905654080	-0.0267299444763967
5	D	26	50	20120618	5	1500	28.04	-0.000235006938727350	-0.0268723557821277
5	D	26	50	20120618	5	1502	28.08	-0.000308546043970750	-0.0272590017700805
5	D	26	50	20120618	5	1504	28.12	-0.000166771134342849	-0.0272026453596199
5	D	26	50	20120618	5	1506	28.16	-0.000354013010001049	-0.0268324042489906
5	D	26	50	20120618	5	1508	28.2	-0.000127031733240159	-0.0275492691037575
5	D	26	50	20120618	5	1510	28.24	-0.000161821386874539	-0.0274648405540839
5	D	26	50	20120618	5	1512	28.28	-0.000238047497886449	-0.0282778719310922
5	D	26	50	20120618	5	1514	28.32	-0.000426137901682069	-0.029588847903412
5	D	26	50	20120618	5	1516	28.36	-0.00064251257672516	-0.0297431386030669
5	D	26	50	20120618	5	1518	28.4	-0.00081646084489704	-0.0300773172678557
5	D	26	50	20120618	5	1520	28.44	-0.0007397397591383	-0.0314116984746328
5	D	26	50	20120618	5	1522	28.48	-0.0007484371725469	-0.0316654790984007
5	D	26	50	20120618	5	1524	28.52	-0.00081497592065655	-0.0318843286471779
5	D	26	50	20120618	5	1526	28.56	-0.00142634044367044	-0.0327260685595024
5	D	26	50	20120618	5	1528	28.6	-0.00125946324331042	-0.032496400276973
5	D	26	50	20120618	5	1530	28.64	-0.00109286888566287	-0.0332771875847592
5	D	26	50	20120618	5	1532	28.68	-0.00146388781375145	-0.0336136997019259
5	D	26	50	20120618	5	1534	28.72	-0.0013143347295305	-0.0337820618265264
5	D	26	50	20120618	5	1536	28.76	-0.00135803392860782	-0.034554788117007
5	D	26	50	20120618	5	1538	28.8	-0.00143277511537924	-0.0355252921741856
5	D	26	50	20120618	5	1540	28.84	-0.00114774037188295	-0.0355123521200899
5	D	26	50	20120618	5	1542	28.88	-0.00114774037188295	-0.0355123521200899
5	D	26	50	20120618	5	1544	28.92	-0.00114774037188295	-0.0355123521200899
5	D	26	50	20120618	5	1546	28.96	-0.00083922968325126	-0.0369286162921284
5	D	26	50	20120618	5	1548	29	-0.00107158497154915	-0.0372461072368812
5	D	26	50	20120618	5	1550	29.04	-0.00081419810319725	-0.0381336676686265
5	D	26	50	20120618	5	1552	29.08	-0.00108091878106082	-0.0379174344149397
5	D	26	50	20120618	5	1554	29.12	-0.000851674762600129	-0.0397870247443969
5	D	26	50	20120618	5	1556	29.16	-0.00122686562069772	-0.0400640691812658
5	D	26	50	20120618	5	1558	29.2	-0.00133837636009084	-0.0395086368046437
5	D	26	50	20120618	5	1560	29.24	-0.00110729386399907	-0.0404314111540922
5	D	26	50	20120618	5	1562	29.28	-0.00153671981221367	-0.0406067029251483
5	D	26	50	20120618	5	1564	29.32	-0.00137783291848105	-0.0405326688451581
5	D	26	50	20120618	5	1566	29.36	-0.00133137600295709	-0.0407325679321995
5	D	26	50	20120618	5	1568	29.4	-0.0012301890225693	-0.040127355238182
5	D	26	50	20120618	5	1570	29.44	-0.00103453257621498	-0.0405371236178796
5	D	26	50	20120618	5	1572	29.48	-0.00062052155583025	-0.0406764943644514
5	D	26	50	20120618	5	1574	29.52	-0.00077848921074733	-0.0415236082883129
5	D	26	50	20120618	5	1576	29.56	-0.000725314780802101	-0.0411238101142301
5	D	26	50	20120618	5	1578	29.6	-0.00080585424317925	-0.0417157292007613
5	D	26	50	20120618	5	1580	29.64	-0.000732456559292091	-0.0418587061919172
5	D	26	50	20120618	5	1582	29.68	-0.00022397607294084	-0.0422264724288124
5	D	26	50	20120618	5	1584	29.72	8.04333963599704e-05	-0.0424802530525802
5	D	26	50	20120618	5	1586	29.76	0.000277150502886059	-0.042571328405997
5	D	26	50	20120618	5	1588	29.8	0.00090138436931755	-0.0427056786944225
5	D	26	50	20120618	5	1590	29.84	0.00098652002577241	-0.0418953343231827
5	D	26	50	20120618	5	1592	29.88	0.00135166996757714	-0.04280311800887
5	D	26	50	20120618	5	1594	29.92	0.00171328437547595	-0.0425825006931398
5	D	26	50	20120618	5	1596	29.96	0.0017184462549786	-0.0429317407323678
5	D	26	50	20120618	5	1598	30	0.00166788812012376	-0.0426351094376601
5	D	26	50	20120618	5	1600	30.04	0.00174262930689519	-0.0436613335091961
5	D	26	50	20120618	5	1602	30.08	0.00192173945456974	-0.0441077300201592
5	D	26	50	20120618	5	1604	30.12	0.00231793138406856	-0.0439174475853419
5	D	26	50	20120618	5	1606	30.16	0.00209356640239807	-0.0431501660170763
5	D	26	50	20120618	5	1608	30.2	0.00193079042136893	-0.0427705910969354
5	D	26	50	20120618	5	1610	30.24	0.00190179904334028	-0.041970004799276
5	D	26	50	20120618	5	1612	30.28	0.00218365180632124	-0.0416996071661503
5	D	26	50	20120618	5	1614	30.32	0.00193892214935257	-0.0413814798252944
5	D	26	50	20120618	5	1616	30.36	0.00224396801475645	-0.0408623220265473
5	D	26	50	20120618	5	1618	30.4	0.00207171680285941	-0.0413386291543545
5	D	26	50	20120618	5	1620	30.44	0.00242795719922119	-0.0406988389387369
5	D	26	50	20120618	5	1622	30.48	0.00244096796399502	-0.0413768129205386
5	D	26	50	20120618	5	1624	30.52	0.00327542467647327	-0.0404005105877543
5	D	26	50	20120618	5	1626	30.56	0.00347136396554002	-0.0403288806708201
5	D	26	50	20120618	5	1628	30.6	0.00379719877031082	-0.0409473162616459
5	D	26	50	20120618	5	1630	30.64	0.00355982302386652	-0.0400762314179022
5	D	26	50	20120618	5	1632	30.68	0.00406031320359032	-0.0398430276014669
5	D	26	50	20120618	5	1634	30.72	0.00412480134203452	-0.0397498309277065
5	D	26	50	20120618	5	1636	30.76	0.00375498449547402	-0.0394398353148343
5	D	26	50	20120618	5	1638	30.8	0.00391380067852852	-0.0383670129064181
5	D	26	50	20120618	5	1640	30.84	0.00386331325435172	-0.0378682197829691
5	D	26	50	20120618	5	1642	30.88	0.00406625290055232	-0.037905130756947
5	D	26	50	20120618	5	1644	30.92	0.00382017974069942	-0.0376558049059006
5	D	26	50	20120618	5	1646	30.96	0.00430405291106532	-0.0366913819670403
5	D	26	50	20120618	5	1648	31	0.00438650156175172	-0.0369674364544155
5	D	26	50	20120618	5	1650	31.04	0.00456264186094522	-0.0342431661585381
5	D	26	50	20120618	5	1652	31.08	0.00459969425627942	-0.0348239836686047
5	D	26	50	20120618	5	1654	31.12	0.00477915795734462	-0.0330682375309186
5	D	26	50	20120618	5	1656	31.16	0.00479535070263372	-0.0324032036032126
5	D	26	50	20120618	5	1658	31.2	0.00512252901028872	-0.0308985510835258
5	D	26	50	20120618	5	1660	31.24	0.00546858706900142	-0.0311497154122032
5	D	26	50	20120618	5	1662	31.28	0.00563786843241752	-0.0307575539913571
5	D	26	50	20120618	5	1664	31.32	0.00569952814373702	-0.0300563869071326
5	D	26	50	20120618	5	1666	31.36	0.00559501776147762	-0.0292450525863991
5	D	26	50	20120618	5	1668	31.4	0.00612032738922112	-0.0292712862479811
5	D	26	50	20120618	5	1670	31.44	0.00655901643626922	-0.0287099848850753
5	D	26	50	20120618	5	1672	31.48	0.00690111469700732	-0.0281772506361293
5	D	26	50	20120618	5	1674	31.52	0.00710476144998902	-0.0279697855065292
5	D	26	50	20120618	5	1676	31.56	0.00835361102051382	-0.0278400031279102
5	D	26	50	20120618	5	1678	31.6	0.00914135625902692	-0.0268208925505929
5	D	26	50	20120618	5	1680	31.64	0.00953426721306102	-0.027386959813204
5	D	26	50	20120618	5	1682	31.68	0.00989238851346072	-0.02664487953062
5	D	26	50	20120618	5	1684	31.72	0.0104642752648810	-0.026498671061474
5	D	26	50	20120618	5	1686	31.76	0.0107645128041728	-0.026228132006992
5	D	26	50	20120618	5	1688	31.8	0.0112643665877935	-0.0254850334906431
5	D	26	50	20120618	5	1690	31.84	0.0121023305499065	-0.0259748746422423
5	D	26	50	20120618	5	1692	31.88	0.0129605672634360	-0.0258832831008752
5	D	26	50	20120618	5	1694	31.92	0.0130779328469774	-0.0253391078642096
5	D	26	50	20120618	5	1696	31.96	0.0139298197416119	-0.0257926815090017
5	D	26	50	20120618	5	1698	32	0.0148763670210438	-0.026156685937821
5	D	26	50	20120618	5	1700	32.04	0.0155945117390847	-0.0259799021714565
5	D	26	50	20120618	5	1702	32.08	0.0163888189285271	-0.0260243650458575
5	D	26	50	20120618	5	1704	32.12	0.0165882513250930	-0.0261697179157982
5	D	26	50	20120618	5	1706	32.16	0.0176162643767854	-0.0274098205754397
5	D	26	50	20120618	5	1708	32.2	0.0181036518678539	-0.026931201208458
5	D	26	50	20120618	5	1710	32.24	0.0185611640974172	-0.0266678605010085
5	D	26	50	20120618	5	1712	32.28	0.0185879705154920	-0.0276045577829785
5	D	26	50	20120618	5	1714	32.32	0.0187269099269273	-0.0273987260700429
5	D	26	50	20120618	5	1716	32.36	0.0190602612767821	-0.0271090739192655
5	D	26	50	20120618	5	1718	32.4	0.0191502194014847	-0.0267795480170969
5	D	26	50	20120618	5	1720	32.44	0.0195757562624027	-0.0271751035504927
5	D	26	50	20120618	5	1722	32.48	0.019637061006118	-0.0261774480071301
5	D	26	50	20120618	5	1724	32.52	0.0201799687680204	-0.0262313383685492
5	D	26	50	20120618	5	1726	32.56	0.0207757553609493	-0.025768205007771
5	D	26	50	20120618	5	1728	32.6	0.0213807241031273	-0.0251472556523381
5	D	26	50	20120618	5	1730	32.64	0.0215276538211901	-0.0260649459040298
5	D	26	50	20120618	5	1732	32.68	0.0226945426447075	-0.025141584655953
5	D	26	50	20120618	5	1734	32.72	0.0230066666489911	-0.0249028583355566
5	D	26	50	20120618	5	1736	32.76	0.0235045405336245	-0.0251683769318921
5	D	26	50	20120618	5	1738	32.8	0.0246490635696531	-0.0251772864773351
5	D	26	50	20120618	5	1740	32.84	0.0249719709523497	-0.0250506719370958
5	D	26	50	20120618	5	1742	32.88	0.0253823615860148	-0.0255774806312154
5	D	26	50	20120618	5	1744	32.92	0.0257854619487658	-0.0250892446120095
5	D	26	50	20120618	5	1746	32.96	0.0255875427607117	-0.0242620003886994
5	D	26	50	20120618	5	1748	33	0.0255972159814783	-0.0245688281631919
5	D	26	50	20120618	5	1750	33.04	0.0249436301125598	-0.0240983970927363
5	D	26	50	20120618	5	1752	33.08	0.0251430342248544	-0.0241784415803666
5	D	26	50	20120618	5	1754	33.12	0.0248711092410813	-0.0239297945518302
5	D	26	50	20120618	5	1756	33.16	0.0249212501829352	-0.0243320605285794
5	D	26	50	20120618	5	1758	33.2	0.0247021602178524	-0.0243166738850208
5	D	26	50	20120618	5	1760	33.24	0.0242393941849048	-0.0232868789242397
5	D	26	50	20120618	5	1762	33.28	0.0244490018480520	-0.0234315317584671
5	D	26	50	20120618	5	1764	33.32	0.0243692684874054	-0.0236030475793117
5	D	26	50	20120618	5	1766	33.36	0.0241364960061066	-0.0240247589925435
5	D	26	50	20120618	5	1768	33.4	0.0239910299990809	-0.0232045999791809
5	D	26	50	20120618	5	1770	33.44	0.0238011788994001	-0.0235894711291129
5	D	26	50	20120618	5	1772	33.48	0.0236452547830807	-0.0228861190849344
5	D	26	50	20120618	5	1774	33.52	0.0232694840974225	-0.0220009769583807
5	D	26	50	20120618	5	1776	33.56	0.0228914294568611	-0.022338443669702
5	D	26	50	20120618	5	1778	33.6	0.0228833189420809	-0.0220886016307054
5	D	26	50	20120618	5	1780	33.64	0.0225005549703568	-0.0222600820962109
5	D	26	50	20120618	5	1782	33.68	0.0223765284409367	-0.0223088724641128
5	D	26	50	20120618	5	1784	33.72	0.0220766444550355	-0.0214141702538775
5	D	26	50	20120618	5	1786	33.76	0.0216482791669927	-0.0218863761623538
5	D	26	50	20120618	5	1788	33.8	0.0212846282915641	-0.0205092715638574
5	D	26	50	20120618	5	1790	33.84	0.0208953801506565	-0.0203994437386035
5	D	26	50	20120618	5	1792	33.88	0.0204565072558452	-0.0196300125657232
5	D	26	50	20120618	5	1794	33.92	0.0199778596045923	-0.0197635921077571
5	D	26	50	20120618	5	1796	33.96	0.0195928187490327	-0.0191702800208669
5	D	26	50	20120618	5	1798	34	0.0187145284871888	-0.0178457912379586
5	D	26	50	20120618	5	1800	34.04	0.0189468342780120	-0.017498227041802
5	D	26	50	20120618	5	1802	34.08	0.0181277924933636	-0.0165907969095053
5	D	26	50	20120618	5	1804	34.12	0.0177698691828626	-0.0159009293916441
5	D	26	50	20120618	5	1806	34.16	0.0175690508570056	-0.0152984744140731
5	D	26	50	20120618	5	1808	34.2	0.0171048847526313	-0.0143826509242837
5	D	26	50	20120618	5	1810	34.24	0.0169726345713460	-0.0143184668417554
5	D	26	50	20120618	5	1812	34.28	0.0166896009400405	-0.0138881711522
5	D	26	50	20120618	5	1814	34.32	0.0161894996690463	-0.0127289756504618
5	D	26	50	20120618	5	1816	34.36	0.0160809799913376	-0.0117837648028463
5	D	26	50	20120618	5	1818	34.4	0.0160052983525472	-0.0113866748477354
5	D	26	50	20120618	5	1820	34.44	0.0161140867308327	-0.0110330861018031
5	D	26	50	20120618	5	1822	34.48	0.0158370352228960	-0.0099786555407655
5	D	26	50	20120618	5	1824	34.52	0.0159427052602765	-0.0098331046809261
5	D	26	50	20120618	5	1826	34.56	0.0157370291108328	-0.00804304265114888
5	D	26	50	20120618	5	1828	34.6	0.0156920783327528	-0.00671790333000186
5	D	26	50	20120618	5	1830	34.64	0.0158105894292796	-0.00744381915156797
5	D	26	50	20120618	5	1832	34.68	0.0154807241158561	-0.00567117316181141
5	D	26	50	20120618	5	1834	34.72	0.0156186099381875	-0.00543429239011392
5	D	26	50	20120618	5	1836	34.76	0.0151815472367361	-0.00347115183350571
5	D	26	50	20120618	5	1838	34.8	0.0156002251618767	-0.00466382884133306
5	D	26	50	20120618	5	1840	34.84	0.0155958410998333	-0.00212800250264186
5	D	26	50	20120618	5	1842	34.88	0.0156761684301761	-0.00218556099463044
5	D	26	50	20120618	5	1844	34.92	0.0161046751395751	-0.00135838748199842
5	D	26	50	20120618	5	1846	34.96	0.0160932200097199	-0.00156712540380469
5	D	26	50	20120618	5	1848	35	0.0161145039238336	-0.000414894903861207
5	D	26	50	20120618	5	1850	35.04	0.0158186504465852	-0.000812430336244287
5	D	26	50	20120618	5	1852	35.08	0.0152386107539779	-0.000937234683123707
5	D	26	50	20120618	5	1854	35.12	0.0150148114577323	-0.000981287435591637
5	D	26	50	20120618	5	1856	35.16	0.0147343729083137	-0.000916516454434947
5	D	26	50	20120618	5	1858	35.2	0.0143036741678930	-0.000465311617359808
5	D	26	50	20120618	5	1860	35.24	0.0139525249403558	-0.000925638131912247
5	D	26	50	20120618	5	1862	35.28	0.0134236797787063	-0.000680342789518637
5	D	26	50	20120618	5	1864	35.32	0.0133116740645664	-0.000832653590186217
5	D	26	50	20120618	5	1866	35.36	0.0129825865686022	-0.00131037493155585
5	D	26	50	20120618	5	1868	35.4	0.0128569336935853	-0.00161902704154378
5	D	26	50	20120618	5	1870	35.44	0.0120519633338826	-0.00133858849212520
5	D	26	50	20120618	5	1872	35.48	0.0114818231362118	-0.00134459889976528
5	D	26	50	20120618	5	1874	35.52	0.0106815196812649	-0.00041786475234219
5	D	26	50	20120618	5	1876	35.56	0.0103662914782119	-0.000395095913987985
5	D	26	50	20120618	5	1878	35.6	0.0100911562296523	-0.000540264936165587
5	D	26	50	20120618	5	1880	35.64	0.00915401347041012	-0.00120545442736340
5	D	26	50	20120618	5	1882	35.68	0.00895945303956662	-0.00115648728276622
5	D	26	50	20120618	5	1884	35.72	0.00825644747771102	-0.000436086894093369
5	D	26	50	20120618	5	1886	35.76	0.00769417030744702	-0.000489954288684159
5	D	26	50	20120618	5	1888	35.8	0.00717240328467732	0.000120045518242041
5	D	26	50	20120618	5	1890	35.84	0.00690353300219892	7.72089894377571e-05
5	D	26	50	20120618	5	1892	35.88	0.00667048474925552	-0.000491446283992461
5	D	26	50	20120618	5	1894	35.92	0.00643709708505702	-0.00106085109061074
5	D	26	50	20120618	5	1896	35.96	0.00622168407523642	-0.000537026387107747
5	D	26	50	20120618	5	1898	36	0.00623223410841172	-0.00132199976703856
5	D	26	50	20120618	5	1900	36.04	0.00586688617670822	-0.00100926057985537
5	D	26	50	20120618	5	1902	36.08	0.00578762657760502	-0.00111939246102518
5	D	26	50	20120618	5	1904	36.12	0.00597525736199292	-0.00158958311517517
5	D	26	50	20120618	5	1906	36.16	0.00575647852389372	-0.00116598372683756
5	D	26	50	20120618	5	1908	36.2	0.00600553567436332	-0.00134434434132406
5	D	26	50	20120618	5	1910	36.24	0.00582620632358652	-0.00143019417562791
5	D	26	50	20120618	5	1912	36.28	0.00606674990841062	-0.00205981619573204
5	D	26	50	20120618	5	1914	36.32	0.00582677200901152	-0.00158010081323946
5	D	26	50	20120618	5	1916	36.36	0.00586987016732482	-0.00105175769740469
5	D	26	50	20120618	5	1918	36.4	0.00599707160619252	-0.00164625772368728
5	D	26	50	20120618	5	1920	36.44	0.00605137033591982	-0.00116953340287912
5	D	26	50	20120618	5	1922	36.48	0.00594394667372192	-0.00181053984216035
5	D	26	50	20120618	5	1924	36.52	0.00612118298842632	-0.00137676518724146
5	D	26	50	20120618	5	1926	36.56	0.00594881156837652	-0.00223602013453592
5	D	26	50	20120618	5	1928	36.6	0.00562106050422872	-0.00238402465490607
5	D	26	50	20120618	5	1930	36.64	0.00585196622362522	-0.00256691782385997
5	D	26	50	20120618	5	1932	36.68	0.00578228085033922	-0.00141641973553040
5	D	26	50	20120618	5	1934	36.72	0.00556543948482062	-0.00158786484569689
5	D	26	50	20120618	5	1936	36.76	0.00570677598824412	-0.00183685128548830
5	D	26	50	20120618	5	1938	36.8	0.00558902149597312	-0.00170499708400044
5	D	26	50	20120618	5	1940	36.84	0.00550578795675972	-0.00266362881832286
5	D	26	50	20120618	5	1942	36.88	0.00531701165938632	-0.00268029532515542
5	D	26	50	20120618	5	1944	36.92	0.00527860869010012	-0.00291909235622993
5	D	26	50	20120618	5	1946	36.96	0.00501499221100592	-0.00223278158547808
5	D	26	50	20120618	5	1948	37	0.00484887161490172	-0.00267198682047648
5	D	26	50	20120618	5	1950	37.04	0.00463993570319672	-0.00217548472299853
5	D	26	50	20120618	5	1952	37.08	0.00434670559210652	-0.00257005737796844
5	D	26	50	20120618	5	1954	37.12	0.00454666124769042	-0.0025289744739815
5	D	26	50	20120618	5	1956	37.16	0.00446904213631962	-0.00302056217933020
5	D	26	50	20120618	5	1958	37.2	0.00459422832086082	-0.00274235808734017
5	D	26	50	20120618	5	1960	37.24	0.00459007053298752	-0.00317530542732506
5	D	26	50	20120618	5	1962	37.28	0.00417575545668682	-0.00334482013597892
5	D	26	50	20120618	5	1964	37.32	0.00402311231583212	-0.00490644424902597
5	D	26	50	20120618	5	1966	37.36	0.00325590145824471	-0.00411236333375348
5	D	26	50	20120618	5	1968	37.4	0.00303535485319262	-0.00518172091894189
5	D	26	50	20120618	5	1970	37.44	0.00284290160055708	-0.00455859721015687
5	D	26	50	20120618	5	1972	37.48	0.00275818313710312	-0.00446526618610806
5	D	26	50	20120618	5	1974	37.52	0.00239291298714559	-0.00464641987238024
5	D	26	50	20120618	5	1976	37.56	0.00195958380949885	-0.00464052260182515
5	D	26	50	20120618	5	1978	37.6	0.00170831341480421	-0.0039543956788364
5	D	26	50	20120618	5	1980	37.64	0.00141465196857743	-0.00451462223943488
5	D	26	50	20120618	5	1982	37.68	0.00134990220062418	-0.00480952112252873
5	D	26	50	20120618	5	1984	37.72	0.000582839835460831	-0.00423255734441957
5	D	26	50	20120618	5	1986	37.76	0.000682358043845019	-0.00449401714783111
5	D	26	50	20120618	5	1988	37.8	-9.88818122811194e-05	-0.00415675549747637
5	D	26	50	20120618	5	1990	37.84	-0.00061701359908879	-0.00515279247341677
5	D	26	50	20120618	5	1992	37.88	-0.00135602532108518	-0.00465308039399495
5	D	26	50	20120618	5	1994	37.92	-0.00136906338018077	-0.00561890241433254
5	D	26	50	20120618	5	1996	37.96	-0.00162558969957997	-0.0057556872714056
5	D	26	50	20120618	5	1998	38	-0.00190108486549128	-0.0062628730452405
5	D	26	50	20120618	5	2000	38.04	-0.00181345312209883	-0.00666809472833508
5	D	26	50	20120618	5	2002	38.08	-0.00188013329156472	-0.00658025792397608
5	D	26	50	20120618	5	2004	38.12	-0.00233185431659012	-0.00704626250598145
5	D	26	50	20120618	5	2006	38.16	-0.00226692070087376	-0.00838459643966542
5	D	26	50	20120618	5	2008	38.2	-0.00267360609500539	-0.00785982421307563
5	D	26	50	20120618	5	2010	38.24	-0.00269998117794365	-0.00823932842253846
5	D	26	50	20120618	5	2012	38.28	-0.00241451509931083	-0.00820208510837336
5	D	26	50	20120618	5	2014	38.32	-0.00291026059253291	-0.00830187908840222
5	D	26	50	20120618	5	2016	38.36	-0.00301554879225158	-0.00791960302035715
5	D	26	50	20120618	5	2018	38.4	-0.00334320086144999	-0.00710574432841487
5	D	26	50	20120618	5	2020	38.44	-0.00351178218915268	-0.00719925920022679
5	D	26	50	20120618	5	2022	38.48	-0.00380733868155303	-0.00688787765806348
5	D	26	50	20120618	5	2024	38.52	-0.00403071371372986	-0.00674029033069422
5	D	26	50	20120618	5	2026	38.56	-0.00389312487624658	-0.00660784923057798
5	D	26	50	20120618	5	2028	38.6	-0.00436472974395895	-0.00509478921126282
5	D	26	50	20120618	5	2030	38.64	-0.00436722583089654	-0.00490124701418425
5	D	26	50	20120618	5	2032	38.68	-0.00465421218910891	-0.00421470289819461
5	D	26	50	20120618	5	2034	38.72	-0.00476302885166571	-0.00428892789701576
5	D	26	50	20120618	5	2036	38.76	-0.00494987474752644	-0.00283600730944051
5	D	26	50	20120618	5	2038	38.8	-0.00547042554663254	-0.00318420790170020
5	D	26	50	20120618	5	2040	38.84	-0.00636590557432719	-0.00176818414596727
5	D	26	50	20120618	5	2042	38.88	-0.00635106340299008	-0.00144444944833663
5	D	26	50	20120618	5	2044	38.92	-0.00663803561906683	-0.00146898605364381
5	D	26	50	20120618	5	2046	38.96	-0.00656183072125836	-0.00155657537062938
5	D	26	50	20120618	5	2048	39	-0.00737433530371467	-0.00107720293492568
5	D	26	50	20120618	5	2050	39.04	-0.00721372306943595	-0.00115089760366094
5	D	26	50	20120618	5	2052	39.08	-0.00795201962363386	-0.000627533226672497
5	D	26	50	20120618	5	2054	39.12	-0.00849135259306184	-0.000878802207153577
5	D	26	50	20120618	5	2056	39.16	-0.00859569779517712	-0.00154238911154251
5	D	26	50	20120618	5	2058	39.2	-0.00884424625302826	-0.00165862289996988
5	D	26	50	20120618	5	2060	39.24	-0.00909011788744854	-0.00249724093585541
5	D	26	50	20120618	5	2062	39.28	-0.00967499136201206	-0.00185896675717669
5	D	26	50	20120618	5	2064	39.32	-0.0095676921506077	-0.00194310115042939
5	D	26	50	20120618	5	2066	39.36	-0.0109114283800999	-0.00234502771592363
5	D	26	50	20120618	5	2068	39.4	-0.0106897716174014	-0.00289403249190468
5	D	26	50	20120618	5	2070	39.44	-0.0111615638684107	-0.00370593603359698
5	D	26	50	20120618	5	2072	39.48	-0.0117333770807258	-0.00377152301597916
5	D	26	50	20120618	5	2074	39.52	-0.0121236462838254	-0.00385378499047527
5	D	26	50	20120618	5	2076	39.56	-0.0122896834413293	-0.00395664639972092
5	D	26	50	20120618	5	2078	39.6	-0.0126186316372577	-0.00413244516633918
5	D	26	50	20120618	5	2080	39.64	-0.012906784721659	-0.00324154011951881
5	D	26	50	20120618	5	2082	39.68	-0.0126867684466928	-0.00342211397823042
5	D	26	50	20120618	5	2084	39.72	-0.0124666319635738	-0.00360277976082358
5	D	26	50	20120618	5	2086	39.76	-0.0118113278251770	-0.00291528812174715
5	D	26	50	20120618	5	2088	39.8	-0.0113375662817820	-0.00287378095369150
5	D	26	50	20120618	5	2090	39.84	-0.0116488134736569	-0.00240735210761741
5	D	26	50	20120618	5	2092	39.88	-0.0111712476957791	-0.00255083821565579
5	D	26	50	20120618	5	2094	39.92	-0.0110319335177497	-0.00181959080895953
5	D	26	50	20120618	5	2096	39.96	-0.0109613430477839	-0.00121323967302426
5	D	26	50	20120618	5	2098	40	-0.0107921465371816	-0.00158817597268061
5	D	26	50	20120618	5	2100	40.04	-0.0107082483175938	-0.00161942302134125
5	D	26	50	20120618	5	2102	40.08	-0.0106655178548067	-0.000555305097401417
5	D	26	50	20120618	5	2104	40.12	-0.0103613275886080	-0.000299297087272829
5	D	26	50	20120618	5	2106	40.16	-0.00975081159373157	9.9284863146405e-05
5	D	26	50	20120618	5	2108	40.2	-0.00929220334865741	0.000645305648510844
5	D	26	50	20120618	5	2110	40.24	-0.00875494361631187	0.000626029917655699
5	D	26	50	20120618	5	2112	40.28	-0.00856328232327126	0.000853682945858708
5	D	26	50	20120618	5	2114	40.32	-0.00831076034957392	0.000830815112555135
5	D	26	50	20120618	5	2116	40.36	-0.00821177600680952	0.00152686627921783
5	D	26	50	20120618	5	2118	40.4	-0.00743142922654801	0.00164879765124529
5	D	26	50	20120618	5	2120	40.44	-0.00700904676898082	0.00161537907765963
5	D	26	50	20120618	5	2122	40.48	-0.00678156415351208	0.00258045891871969
5	D	26	50	20120618	5	2124	40.52	-0.00653393535874055	0.00233189674299699
5	D	26	50	20120618	5	2126	40.56	-0.00664710072800164	0.00210102637893959
5	D	26	50	20120618	5	2128	40.6	-0.00685542852787482	0.0025984618573687
5	D	26	50	20120618	5	2130	40.64	-0.00702455362069224	0.00198991232645071
5	D	26	50	20120618	5	2132	40.68	-0.00757290503000747	0.00195542955715937
5	D	26	50	20120618	5	2134	40.72	-0.00746970067397295	0.00204505746299511
5	D	26	50	20120618	5	2136	40.76	-0.00782580954847343	0.00285179983229153
5	D	26	50	20120618	5	2138	40.8	-0.00767594059965332	0.00151301101681522
5	D	26	50	20120618	5	2140	40.84	-0.00791620112963285	0.00214748400157032
5	D	26	50	20120618	5	2142	40.88	-0.00822549027211995	0.00229019165575329
5	D	26	50	20120618	5	2144	40.92	-0.00831968714842233	0.00235725755196832
5	D	26	50	20120618	5	2146	40.96	-0.00805795341184376	0.00177828375212295
5	D	26	50	20120618	5	2148	41	-0.00813882592151484	0.00103957566177840
5	D	26	50	20120618	5	2150	41.04	-0.00859352103766192	0.00119823910976816
5	D	26	50	20120618	5	2152	41.08	-0.00844801684687004	0.000405129759213022
5	D	26	50	20120618	5	2154	41.12	-0.00875795589119972	0.000628335085762367
5	D	26	50	20120618	5	2156	41.16	-0.00883314255524329	0.00024766415011059
5	D	26	50	20120618	5	2158	41.2	-0.00925908246702663	-8.34527423156349e-05
5	D	26	50	20120618	5	2160	41.24	-0.00936678897193696	-0.000634105077096847
5	D	26	50	20120618	5	2162	41.28	-0.0095374774778476	-0.000335175685350234
5	D	26	50	20120618	5	2164	41.32	-0.00969857761580532	-0.000284355920986357
5	D	26	50	20120618	5	2166	41.36	-0.0103269480569067	-0.000400964900271831
5	D	26	50	20120618	5	2168	41.4	-0.0100794182570846	-0.000396255569109128
5	D	26	50	20120618	5	2170	41.44	-0.0109797914637050	-0.000820151942294837
5	D	26	50	20120618	5	2172	41.48	-0.0116889912809639	-0.00249524548051890
5	D	26	50	20120618	5	2174	41.52	-0.0122061762517916	-0.00185870088502696
5	D	26	50	20120618	5	2176	41.56	-0.0126442642580757	-0.00275558805521616
5	D	26	50	20120618	5	2178	41.6	-0.0134463142667721	-0.00326826168477985
5	D	26	50	20120618	5	2180	41.64	-0.0143257076151948	-0.00289081515605028
5	D	26	50	20120618	5	2182	41.68	-0.0141364504852102	-0.00258444700096558
5	D	26	50	20120618	5	2184	41.72	-0.0142300007123612	-0.00313879043314459
5	D	26	50	20120618	5	2186	41.76	-0.0143394679131567	-0.00282351273261695
5	D	26	50	20120618	5	2188	41.8	-0.0139473701319209	-0.00305468715259026
5	D	26	50	20120618	5	2190	41.84	-0.0136269234808228	-0.00345138819897154
5	D	26	50	20120618	5	2192	41.88	-0.0133932954003188	-0.00406119708706682
5	D	26	50	20120618	5	2194	41.92	-0.0136914681878095	-0.00391478355695433
5	D	26	50	20120618	5	2196	41.96	-0.0131710729521953	-0.00407841513718871
5	D	26	50	20120618	5	2198	42	-0.0132755338369800	-0.00481220105722943
5	D	26	50	20120618	5	2200	42.04	-0.0129555178139116	-0.00475052083981331
5	D	26	50	20120618	5	2202	42.08	-0.013043812116358	-0.00527930448317276
5	D	26	50	20120618	5	2204	42.12	-0.0129580789546730	-0.00495341664539341
5	D	26	50	20120618	5	2206	42.16	-0.0127250958969748	-0.005598996509914
5	D	26	50	20120618	5	2208	42.2	-0.0125459014621719	-0.00555849286780221
5	D	26	50	20120618	5	2210	42.24	-0.0124166890116186	-0.00653423941465646
5	D	26	50	20120618	5	2212	42.28	-0.0125006296576133	-0.00685651747231785
5	D	26	50	20120618	5	2214	42.32	-0.0123348060463572	-0.00784397087904143
5	D	26	50	20120618	5	2216	42.36	-0.0118622465844902	-0.00781571489206522
5	D	26	50	20120618	5	2218	42.4	-0.0118496105863104	-0.00797852622843342
5	D	26	50	20120618	5	2220	42.44	-0.0117558977245998	-0.00802209107722232
5	D	26	50	20120618	5	2222	42.48	-0.0113484274419410	-0.00860130345489566
5	D	26	50	20120618	5	2224	42.52	-0.011095969107854	-0.00948352523044306
5	D	26	50	20120618	5	2226	42.56	-0.0108753305789203	-0.00902924447886976
5	D	26	50	20120618	5	2228	42.6	-0.0107514171865852	-0.00908619485902652
5	D	26	50	20120618	5	2230	42.64	-0.0109889131411823	-0.009606844653082
5	D	26	50	20120618	5	2232	42.68	-0.0111673232531435	-0.0099886045331768
5	D	26	50	20120618	5	2234	42.72	-0.0114299568538118	-0.0097829637390721
5	D	26	50	20120618	5	2236	42.76	-0.0115984674708364	-0.0099545714837983
5	D	26	50	20120618	5	2238	42.8	-0.0113346600729113	-0.0113295264776799
5	D	26	50	20120618	5	2240	42.84	-0.0118701944647108	-0.0103575657805321
5	D	26	50	20120618	5	2242	42.88	-0.0119465195706720	-0.0105178386035559
5	D	26	50	20120618	5	2244	42.92	-0.0116686761031404	-0.0112330983259295
5	D	26	50	20120618	5	2246	42.96	-0.0117272104024870	-0.010660921660729
5	D	26	50	20120618	5	2248	43	-0.0115368572569916	-0.0113775036727834
5	D	26	50	20120618	5	2250	43.04	-0.0113465960353777	-0.0109897758114554
5	D	26	50	20120618	5	2252	43.08	-0.0111058686027906	-0.0116850314829893
5	D	26	50	20120618	5	2254	43.12	-0.0108646603375922	-0.0123814750939155
5	D	26	50	20120618	5	2256	43.16	-0.0109261220590130	-0.0119567019083211
5	D	26	50	20120618	5	2258	43.2	-0.0107581629852777	-0.0132673455404538
5	D	26	50	20120618	5	2260	43.24	-0.0107470967641522	-0.0128771993739341
5	D	26	50	20120618	5	2262	43.28	-0.0107102635719202	-0.0141600961359731
5	D	26	50	20120618	5	2264	43.32	-0.0108572003610507	-0.0144737687041074
5	D	26	50	20120618	5	2266	43.36	-0.0106688907541529	-0.0139619011762743
5	D	26	50	20120618	5	2268	43.4	-0.0105850703163111	-0.0147516970244528
5	D	26	50	20120618	5	2270	43.44	-0.0110429502414006	-0.0150187429714357
5	D	26	50	20120618	5	2272	43.48	-0.0110559680772423	-0.0159327421257296
5	D	26	50	20120618	5	2274	43.52	-0.0113100315437226	-0.01614508629212
5	D	26	50	20120618	5	2276	43.56	-0.0117915005510325	-0.0168091302703323
5	D	26	50	20120618	5	2278	43.6	-0.0120275398656604	-0.0163907988275145
5	D	26	50	20120618	5	2280	43.64	-0.0122222982864026	-0.0159776858327419
5	D	26	50	20120618	5	2282	43.68	-0.0120886692468940	-0.0162172394680722
5	D	26	50	20120618	5	2284	43.72	-0.0123787103064011	-0.0168345578301837
5	D	26	50	20120618	5	2286	43.76	-0.0120926785423433	-0.0166219378921487
5	D	26	50	20120618	5	2288	43.8	-0.0123672198212068	-0.0183306897131573
5	D	26	50	20120618	5	2290	43.84	-0.0125143616713039	-0.0190835533741544
5	D	26	50	20120618	5	2292	43.88	-0.0126734748392065	-0.0184976305531276
5	D	26	50	20120618	5	2294	43.92	-0.0131719992620786	-0.0193389320592477
5	D	26	50	20120618	5	2296	43.96	-0.0127464129036859	-0.020441219607236
5	D	26	50	20120618	5	2298	44	-0.0131859575499393	-0.0194770017293422
5	D	26	50	20120618	5	2300	44.04	-0.0132185410304163	-0.0202755515594718
5	D	26	50	20120618	5	2302	44.08	-0.0129748083940091	-0.0205819338566921
5	D	26	50	20120618	5	2304	44.12	-0.0131587268677958	-0.0209629937010736
5	D	26	50	20120618	5	2306	44.16	-0.0127750507283239	-0.020788055483408
5	D	26	50	20120618	5	2308	44.2	-0.0131466353418375	-0.0207816208116992
5	D	26	50	20120618	5	2310	44.24	-0.0126327808439492	-0.0210525134195718
5	D	26	50	20120618	5	2312	44.28	-0.0127462007716515	-0.0211720144655923
5	D	26	50	20120618	5	2314	44.32	-0.0124712776551262	-0.0221083652652395
5	D	26	50	20120618	5	2316	44.36	-0.0127189064498977	-0.0220546251498694
5	D	26	50	20120618	5	2318	44.4	-0.0124449025721879	-0.0229105779084957
5	D	26	50	20120618	5	2320	44.44	-0.0118979554769401	-0.0234961330339963
5	D	26	50	20120618	5	2322	44.48	-0.0118469730780166	-0.0235694600072053
5	D	26	50	20120618	5	2324	44.52	-0.0118015768226644	-0.0234085225038072
5	D	26	50	20120618	5	2326	44.56	-0.0119227749249598	-0.0233967845312395
5	D	26	50	20120618	5	2328	44.6	-0.0117334117289580	-0.0231427917754373
5	D	26	50	20120618	5	2330	44.64	-0.0117758381358292	-0.022577672035913
5	D	26	50	20120618	5	2332	44.68	-0.0116351945970512	-0.0223289825809697
5	D	26	50	20120618	5	2334	44.72	-0.0112773985657708	-0.022114587804914
5	D	26	50	20120618	5	2336	44.76	-0.0110675999837928	-0.0217615293890675
5	D	26	50	20120618	5	2338	44.8	-0.0106446794179651	-0.0212048242202394
5	D	26	50	20120618	5	2340	44.84	-0.0107224611638956	-0.0213091931811425
5	D	26	50	20120618	5	2342	44.88	-0.0100145058545717	-0.0219366797387674
5	D	26	50	20120618	5	2344	44.92	-0.00964419403326426	-0.0220578071303847
5	D	26	50	20120618	5	2346	44.96	-0.00940568691597004	-0.0207930052308763
5	D	26	50	20120618	5	2348	45	-0.0088464361627296	-0.0216850204353431
5	D	26	50	20120618	5	2350	45.04	-0.00861167671137566	-0.0218772120584697
5	D	26	50	20120618	5	2352	45.08	-0.00808884195736633	-0.0220442306801859
5	D	26	50	20120618	5	2354	45.12	-0.00744070788173074	-0.0223376799943783
5	D	26	50	20120618	5	2356	45.16	-0.00663976803068074	-0.0220090874731609
5	D	26	50	20120618	5	2358	45.2	-0.00637707786146994	-0.0223277804994417
5	D	26	50	20120618	5	2360	45.24	-0.00608009301337159	-0.0230249877856917
5	D	26	50	20120618	5	2362	45.28	-0.00523474685646307	-0.0231065171975625
5	D	26	50	20120618	5	2364	45.32	-0.00494773221397945	-0.0234686265802081
5	D	26	50	20120618	5	2366	45.36	-0.00464445411552854	-0.0234053405232919
5	D	26	50	20120618	5	2368	45.4	-0.00440729050111857	-0.0239623992455107
5	D	26	50	20120618	5	2370	45.44	-0.00438063257546784	-0.0253223777177668
5	D	26	50	20120618	5	2372	45.48	-0.00411348763353556	-0.0250021997672455
5	D	26	50	20120618	5	2374	45.52	-0.0037948653179329	-0.0250582026243155
5	D	26	50	20120618	5	2376	45.56	-0.00391521489209085	-0.0256281306899518
5	D	26	50	20120618	5	2378	45.6	-0.00395877266981194	-0.0255840072268058
5	D	26	50	20120618	5	2380	45.64	-0.00369785026755411	-0.0264687392314264
5	D	26	50	20120618	5	2382	45.68	-0.00345997954636295	-0.0262830529906868
5	D	26	50	20120618	5	2384	45.72	-0.00350912346765542	-0.026655627553694
5	D	26	50	20120618	5	2386	45.76	-0.00320131988580492	-0.0276845386309985
5	D	26	50	20120618	5	2388	45.8	-0.00343657431190568	-0.0272743459872322
5	D	26	50	20120618	5	2390	45.84	-0.00336932845701484	-0.0281129039190413
5	D	26	50	20120618	5	2392	45.88	-0.00330880011654527	-0.0289405016957421
5	D	26	50	20120618	5	2394	45.92	-0.00298338957584322	-0.0291831807430453
5	D	26	50	20120618	5	2396	45.96	-0.00247886888746662	-0.0289008330053175
5	D	26	50	20120618	5	2398	46	-0.00226602974632947	-0.0289302486474149
5	D	26	50	20120618	5	2400	46.04	-0.00197738875824912	-0.0295314308327797
5	D	26	50	20120618	5	2402	46.08	-0.00203904846956859	-0.0302338707092104
5	D	26	50	20120618	5	2404	46.12	-0.00172763864313403	-0.0303810903410534
5	D	26	50	20120618	5	2406	46.16	-0.00182295663723798	-0.0314568825979506
5	D	26	50	20120618	5	2408	46.2	-0.00168782853135323	-0.0316229819808514
5	D	26	50	20120618	5	2410	46.24	-0.00157865124433802	-0.0309640998821417
5	D	26	50	20120618	5	2412	46.28	-0.00128880817472966	-0.0315683226266656
5	D	26	50	20120618	5	2414	46.32	-0.0006161374937869	-0.0325033299234286
5	D	26	50	20120618	5	2416	46.36	-0.00083187577272691	-0.0324000216226973
5	D	26	50	20120618	5	2418	46.4	-0.000465735881428519	-0.0341075430779065
5	D	26	50	20120618	5	2420	46.44	-1.83494209717895e-05	-0.0334282255932206
5	D	26	50	20120618	5	2422	46.48	0.000139123259198459	-0.0342065380272727
5	D	26	50	20120618	5	2424	46.52	0.00037034717664646	-0.0346554094119699
5	D	26	50	20120618	5	2426	46.56	0.00070466726279146	-0.035676895868072
5	D	26	50	20120618	5	2428	46.6	0.00112419371606943	-0.0353821030509953
5	D	26	50	20120618	5	2430	46.64	0.00149386914127376	-0.0362173375809328
5	D	26	50	20120618	5	2432	46.68	0.00166795883080189	-0.0354316005256783
5	D	26	50	20120618	5	2434	46.72	0.00168556578965344	-0.0355056346056686
5	D	26	50	20120618	5	2436	46.76	0.00203954344431542	-0.03548979541377
5	D	26	50	20120618	5	2438	46.8	0.00240667328510748	-0.0353656274629936
5	D	26	50	20120618	5	2440	46.84	0.00241897694310012	-0.0347549700467609
5	D	26	50	20120618	5	2442	46.88	0.00207560589015593	-0.0337524340523947
5	D	26	50	20120618	5	2444	46.92	0.00203614933176573	-0.0339180384605485
5	D	26	50	20120618	5	2446	46.96	0.00180499612499584	-0.0338687531178998
5	D	26	50	20120618	5	2448	47	0.00218018698309342	-0.0337475550156045
5	D	26	50	20120618	5	2450	47.04	0.00244825116384124	-0.0336588131145656
5	D	26	50	20120618	5	2452	47.08	0.00232556813730538	-0.0339091996257837
5	D	26	50	20120618	5	2454	47.12	0.00267091908923689	-0.0337614143085157
5	D	26	50	20120618	5	2456	47.16	0.00262120948251947	-0.0333209574945146
5	D	26	50	20120618	5	2458	47.2	0.00236219626857084	-0.0327376651107138
5	D	26	50	20120618	5	2460	47.24	0.00259695571992477	-0.0333532722744148
5	D	26	50	20120618	5	2462	47.28	0.00248325294950998	-0.03167940910199
5	D	26	50	20120618	5	2464	47.32	0.00238645003116554	-0.0316936219482919
5	D	26	50	20120618	5	2466	47.36	0.00221943140944928	-0.0315654941995409
5	D	26	50	20120618	5	2468	47.4	0.00205799893130439	-0.0310356590883978
5	D	26	50	20120618	5	2470	47.44	0.0020815455871179	-0.0307328052540156
5	D	26	50	20120618	5	2472	47.48	0.00193892214935257	-0.0312541550837845
5	D	26	50	20120618	5	2474	47.52	0.00192994189323151	-0.0305963336452466
5	D	26	50	20120618	5	2476	47.56	0.00209724335766024	-0.0305717263292613
5	D	26	50	20120618	5	2478	47.6	0.00193602301154971	-0.0303506847494624
5	D	26	50	20120618	5	2480	47.64	0.00208211127254285	-0.0295745643464321
5	D	26	50	20120618	5	2482	47.68	0.00183434105641508	-0.0294843375211526
5	D	26	50	20120618	5	2484	47.72	0.00196600433907202	-0.0292450525863991
5	D	26	50	20120618	5	2486	47.76	0.00171809270158801	-0.0286075251124813
5	D	26	50	20120618	5	2488	47.8	0.00123867430394353	-0.0281425316931731
5	D	26	50	20120618	5	2490	47.84	0.000853796082943701	-0.0272488194324314
5	D	26	50	20120618	5	2492	47.88	0.00103446186553686	-0.0274942561961812
5	D	26	50	20120618	5	2494	47.92	0.00058368129253043	-0.0262631125794573
5	D	26	50	20120618	5	2496	47.96	0.00036872083104973	-0.0259180444702383
5	D	26	50	20120618	5	2498	48	0.00037904459005505	-0.0260929826879039
5	D	26	50	20120618	5	2500	48.04	0.000238542472633281	-0.0255432071655313
5	D	26	50	20120618	5	2502	48.08	0.000101151625048739	-0.0246835774516428
5	D	26	50	20120618	5	2504	48.12	-0.000108010560826250	-0.0246633541977009
5	D	26	50	20120618	5	2506	48.16	0.000118546451865931	-0.0241652681810331
5	D	26	50	20120618	5	2508	48.2	-0.000275594867967459	-0.0230778793729244
5	D	26	50	20120618	5	2510	48.24	-0.000167690373158391	-0.0227028299361831
5	D	26	50	20120618	5	2512	48.28	-0.00028450441341041	-0.021870282412014
5	D	26	50	20120618	5	2514	48.32	2.74003877709789e-05	-0.021303536326893
5	D	26	50	20120618	5	2516	48.36	0.00018833789116904	-0.0208188853390677
5	D	26	50	20120618	5	2518	48.4	0.000600559931397359	-0.0202574637680091
5	D	26	50	20120618	5	2520	48.44	0.00066509756731626	-0.0194177956785535
5	D	26	50	20120618	5	2522	48.48	0.0009328789053516	-0.0184745859431287
5	D	26	50	20120618	5	2524	48.52	0.00098841507194599	-0.0176874771007187
5	D	26	50	20120618	5	2526	48.56	0.00126746769207345	-0.0166571942362587
5	D	26	50	20120618	5	2528	48.6	0.00138396353427394	-0.0162093481563942
5	D	26	50	20120618	5	2530	48.64	0.00106346031463332	-0.0162723230863267
5	D	26	50	20120618	5	2532	48.68	0.00138230890440596	-0.0156307509616205
5	D	26	50	20120618	5	2534	48.72	0.000947134178060319	-0.0144281249613819
5	D	26	50	20120618	5	2536	48.76	0.00067511727040567	-0.0140275418987719
5	D	26	50	20120618	5	2538	48.8	0.00040883499874644	-0.0129343406729218
5	D	26	50	20120618	5	2540	48.84	0.000311452252841430	-0.0125462239028642
5	D	26	50	20120618	5	2542	48.88	-0.00029197146101974	-0.0128284797167104
5	D	26	50	20120618	5	2544	48.92	-0.000346482322781411	-0.0112832321967156
5	D	26	50	20120618	5	2546	48.96	-0.000651542330320911	-0.0117080760929881
5	D	26	50	20120618	5	2548	49	-0.00124850308820203	-0.010017687835087
5	D	26	50	20120618	5	2550	49.04	-0.00135746117211506	-0.0095561521679387
5	D	26	50	20120618	5	2552	49.08	-0.00165607943687795	-0.00876193690237781
5	D	26	50	20120618	5	2554	49.12	-0.00204244258211828	-0.0082349443604951
5	D	26	50	20120618	5	2556	49.16	-0.0023364292974644	-0.00848876741066982
5	D	26	50	20120618	5	2558	49.2	-0.00264227419353102	-0.00822831876995538
5	D	26	50	20120618	5	2560	49.24	-0.00275363644050009	-0.0072019462059953
5	D	26	50	20120618	5	2562	49.28	-0.00307422451295444	-0.0065928444246812
5	D	26	50	20120618	5	2564	49.32	-0.00315210525383433	-0.006365311604631
5	D	26	50	20120618	5	2566	49.36	-0.00302195517968913	-0.00660270149321094
5	D	26	50	20120618	5	2568	49.4	-0.00304577760714731	-0.00687362945642257
5	D	26	50	20120618	5	2570	49.44	-0.00294608969313563	-0.00598854389841137
5	D	26	50	20120618	5	2572	49.48	-0.00262125897999415	-0.00574800031358733
5	D	26	50	20120618	5	2574	49.52	-0.00255032202770552	-0.0063328341901711
5	D	26	50	20120618	5	2576	49.56	-0.00254317317814772	-0.00550818504874791
5	D	26	50	20120618	5	2578	49.6	-0.00249245240873321	-0.00567218432450851
5	D	26	50	20120618	5	2580	49.64	-0.0023880975899657	-0.00545691273604408
5	D	26	50	20120618	5	2582	49.68	-0.0019519442278349	-0.00518695775176336
5	D	26	50	20120618	5	2584	49.72	-0.00195891488648384	-0.00454621859884542
5	D	26	50	20120618	5	2586	49.76	-0.00171215229751926	-0.00416596839172845
5	D	26	50	20120618	5	2588	49.8	-0.00190422866224043	-0.00364679432952532
5	D	26	50	20120618	5	2590	49.84	-0.00150539073916641	-0.00435737866186174
5	D	26	50	20120618	5	2592	49.88	-0.00190546044225326	-0.00363234248113143
5	D	26	50	20120618	5	2594	49.92	-0.00202467440292063	-0.00437386697778545
5	D	26	50	20120618	5	2596	49.96	-0.00232593512572481	-0.00345362902036112
5	D	26	50	20120618	5	2598	50	-0.00259924717015988	-0.00351492216752522
5	D	26	50	20120618	5	2600	50.04	-0.00292493447245609	-0.00348511860664770
5	D	26	50	20120618	5	2602	50.08	-0.00285852724620774	-0.00261098330424996
5	D	26	50	20120618	5	2604	50.12	-0.00329037574225467	-0.00297878206805701
5	D	26	50	20120618	5	2606	50.16	-0.00314774735474188	-0.00339946322670867
5	D	26	50	20120618	5	2608	50.2	-0.00358476762978641	-0.00282500967767272
5	D	26	50	20120618	5	2610	50.24	-0.00358476762978641	-0.00282500967767272
5	D	26	50	20120618	5	2612	50.28	-0.00345747992389146	-0.00276772554311523
5	D	26	50	20120618	5	2614	50.32	-0.00369501406225477	-0.00308752448440179
5	D	26	50	20120618	5	2616	50.36	-0.00412457223943744	-0.00317782697010678
5	D	26	50	20120618	5	2618	50.4	-0.00460511776529113	-0.00221750100793664
5	D	26	50	20120618	5	2620	50.44	-0.0056017423469667	-0.00195697458547627
5	D	26	50	20120618	5	2622	50.48	-0.00597331988941242	-0.00184383042941861
5	D	26	50	20120618	5	2624	50.52	-0.00616768940142498	-0.00204917423867518
5	D	26	50	20120618	5	2626	50.56	-0.00647361207923752	-0.00202790446669709
5	D	26	50	20120618	5	2628	50.6	-0.00707004250703275	-0.00150506971268776
5	D	26	50	20120618	5	2630	50.64	-0.00760334739115111	-0.000806485689534847
5	D	26	50	20120618	5	2632	50.68	-0.00790265225659854	-0.000512611404166937
5	D	26	50	20120618	5	2634	50.72	-0.00800817677140349	-0.000972107633936907
5	D	26	50	20120618	5	2636	50.76	-0.00820298242687868	-0.000617425135235437
5	D	26	50	20120618	5	2638	50.8	-0.00809339784635751	-0.000453019980182441
5	D	26	50	20120618	5	2640	50.84	-0.00813843135593094	0.000415835355880186
5	D	26	50	20120618	5	2642	50.88	-0.0079211225928299	0.000461928111411831
5	D	26	50	20120618	5	2644	50.92	-0.0078964445661665	0.000636241246682814
5	D	26	50	20120618	5	2646	50.96	-0.0077594617191947	0.000819525445686711
5	D	26	50	20120618	5	2648	51	-0.00788007080154134	0.000268773408849351
5	D	26	50	20120618	5	2650	51.04	-0.00781517678380473	0.000854772597408516
5	D	26	50	20120618	5	2652	51.08	-0.00742527527623134	0.000431180280138715
5	D	26	50	20120618	5	2654	51.12	-0.00704568762816834	0.0001679343249979
5	D	26	50	20120618	5	2656	51.16	-0.00676397204390294	0.00173088355615290
5	D	26	50	20120618	5	2658	51.2	-0.00669207271928511	0.00127154345556021
5	D	26	50	20120618	5	2660	51.24	-0.00634934725483214	0.00127453522435141
5	D	26	50	20120618	5	2662	51.28	-0.00630495933374994	0.00189035027744609
5	D	26	50	20120618	5	2664	51.32	-0.00591872205351666	0.00174990331435325
5	D	26	50	20120618	5	2666	51.36	-0.00553398242544593	0.00105706311958393
5	D	26	50	20120618	5	2668	51.4	-0.00533873822234505	0.00149195005346962
5	D	26	50	20120618	5	2670	51.44	-0.00526429720240224	0.00161968500440367
5	D	26	50	20120618	5	2672	51.48	-0.0043478369629564	0.00219051074209874
5	D	26	50	20120618	5	2674	51.52	-0.00419468046257852	0.00201305805271929
5	D	26	50	20120618	5	2676	51.56	-0.00396628638646883	0.00200409335294741
5	D	26	50	20120618	5	2678	51.6	-0.00312692518135628	0.00195741299168060
5	D	26	50	20120618	5	2680	51.64	-0.00253051596676448	0.00186378498278369
5	D	26	50	20120618	5	2682	51.68	-0.00209517860585917	0.00129621865379650
5	D	26	50	20120618	5	2684	51.72	-0.00188782661334403	0.000604456089761697
5	D	26	50	20120618	5	2686	51.76	-0.00151380955250322	0.000696705240435294
5	D	26	50	20120618	5	2688	51.8	-0.00149835219826648	0.00111867828317618
5	D	26	50	20120618	5	2690	51.84	-0.00115195472829881	0.00116295730981408
5	D	26	50	20120618	5	2692	51.88	-0.00091510224087257	0.000830334279943927
5	D	26	50	20120618	5	2694	51.92	-0.00077796595172925	0.000636431458406953
5	D	26	50	20120618	5	2696	51.96	-0.00071370408745502	9.02763227540871e-05
5	D	26	50	20120618	5	2698	52	-2.65660017691807e-05	-0.000307457099527723
5	D	26	50	20120618	5	2700	52.04	-0.000152098668633220	0.000397139452585613
5	D	26	50	20120618	5	2702	52.08	7.0604612101479e-05	9.95252794520071e-05
5	D	26	50	20120618	5	2704	52.12	3.86221723884111e-05	-0.000286958073941125
5	D	26	50	20120618	5	2706	52.16	0.00027046834380386	0.000536085935088769
5	D	26	50	20120618	5	2708	52.2	0.000697080007029331	7.9054538136656e-05
5	D	26	50	20120618	5	2710	52.24	0.00113779845053946	-0.000592944391363977
5	D	26	50	20120618	5	2712	52.28	0.00162626074391532	-0.000743522780417657
5	D	26	50	20120618	5	2714	52.32	0.00244760062560255	-0.00124269067046068
5	D	26	50	20120618	5	2716	52.36	0.00274479053466745	-0.000980403552115147
5	D	26	50	20120618	5	2718	52.4	0.00270706638789115	-0.00160212718947342
5	D	26	50	20120618	5	2720	52.44	0.00319486400089269	-0.00163961091994412
5	D	26	50	20120618	5	2722	52.48	0.00299826003145158	-0.00103041014368066
5	D	26	50	20120618	5	2724	52.52	0.00331115478212663	-0.00110413309668717
5	D	26	50	20120618	5	2726	52.56	0.00298044094056568	-0.000537641570007377
5	D	26	50	20120618	5	2728	52.6	0.00266799873823059	8.2208234380748e-05
5	D	26	50	20120618	5	2730	52.64	0.00280844428710986	-0.000586177379468027
5	D	26	50	20120618	5	2732	52.68	0.00264484099114673	0.000210710749725779
5	D	26	50	20120618	5	2734	52.72	0.00215914348528531	-0.000369470364237783
5	D	26	50	20120618	5	2736	52.76	0.00183646944782646	0.000409372399900139
5	D	26	50	20120618	5	2738	52.8	0.00172415260670278	0.000709468517835711
5	D	26	50	20120618	5	2740	52.84	0.00162090087451393	0.00066306817085425
5	D	26	50	20120618	5	2742	52.88	0.00163401063423712	0.00061815274811328
5	D	26	50	20120618	5	2744	52.92	0.00124578072709446	0.00122335129999522
5	D	26	50	20120618	5	2746	52.96	0.00092727861964461	0.000891046468176605
5	D	26	50	20120618	5	2748	53	0.00103105361085154	0.000476003071891348
5	D	26	50	20120618	5	2750	53.04	0.00079790636295871	0.00120279570586613
5	D	26	50	20120618	5	2752	53.08	0.000646175389851709	0.00192093335283918
5	D	26	50	20120618	5	2754	53.12	0.000272787654046151	0.00173798361534279
5	D	26	50	20120618	5	2756	53.16	0.000264670068198129	0.00187072170030713
5	D	26	50	20120618	5	2758	53.2	-0.00026796518579845	0.00180138280934397
5	D	26	50	20120618	5	2760	53.24	-0.000152699709397231	0.00211408664118810
5	D	26	50	20120618	5	2762	53.28	-0.000233380593130619	0.00180239397204107
5	D	26	50	20120618	5	2764	53.32	-0.00061238982784661	0.003059658113262
5	D	26	50	20120618	5	2766	53.36	-0.000530966481992971	0.00308865656235846
5	D	26	50	20120618	5	2768	53.4	-0.00069693151460527	0.00316063296161544
5	D	26	50	20120618	5	2770	53.44	-0.000688771502350381	0.00252822494079344
5	D	26	50	20120618	5	2772	53.48	-0.00046842995826484	0.00265060391141339
5	D	26	50	20120618	5	2774	53.52	-0.000233925065352129	0.00355056699610076
5	D	26	50	20120618	5	2776	53.56	-0.00018669033236887	0.00305651148808572
5	D	26	50	20120618	5	2778	53.6	0.000124401296014150	0.00226921172684481
5	D	26	50	20120618	5	2780	53.64	-0.0005207912154117	0.00307363054325825
5	D	26	50	20120618	5	2782	53.68	-0.00013794239087387	0.00302087330631392
5	D	26	50	20120618	5	2784	53.72	5.80605378032312e-05	0.00298604829734048
5	D	26	50	20120618	5	2786	53.76	0.000246242865480410	0.00311020917704903
5	D	26	50	20120618	5	2788	53.8	0.000211955257660670	0.00277284146067711
5	D	26	50	20120618	5	2790	53.84	0.0002940927813633	0.00230110224267632
5	D	26	50	20120618	5	2792	53.88	0.00064939979677392	0.00218362352204999
5	D	26	50	20120618	5	2794	53.92	0.0008256673751881	0.00292428959107165
5	D	26	50	20120618	5	2796	53.96	0.0014491375662959	0.0027629419657405
5	D	26	50	20120618	5	2798	54	0.0014491375662959	0.0027629419657405
5	D	26	50	20120618	5	2800	54.04	0.00171588652843071	0.00265205348031483
5	D	26	50	20120618	5	2802	54.08	0.00251653646570043	0.00186077977896364
5	D	26	50	20120618	5	2804	54.12	0.00254095993392261	0.00268256513792303
5	D	26	50	20120618	5	2806	54.16	0.00242207407080172	0.00263345657196962
5	D	26	50	20120618	5	2808	54.2	0.00303114756784456	0.00244820873743437
5	D	26	50	20120618	5	2810	54.24	0.0028937425781244	0.00239864055207319
5	D	26	50	20120618	5	2812	54.28	0.00335688337766596	0.00222595093397181
5	D	26	50	20120618	5	2814	54.32	0.00352039474974752	0.00215364219452768
5	D	26	50	20120618	5	2816	54.36	0.00370841444286502	0.00221210578319618
5	D	26	50	20120618	5	2818	54.4	0.00370421422858482	0.00250367419335064
5	D	26	50	20120618	5	2820	54.44	0.00425865665571312	0.00300243903252838
5	D	26	50	20120618	5	2822	54.48	0.00482769376680522	0.00231899204424034
5	D	26	50	20120618	5	2824	54.52	0.00497974293796372	0.00254337823911427
5	D	26	50	20120618	5	2826	54.56	0.00514325431004532	0.00310557055656444
5	D	26	50	20120618	5	2828	54.6	0.00587147529971812	0.00268918365739493
5	D	26	50	20120618	5	2830	54.64	0.00626086486198192	0.0035816372680661
5	D	26	50	20120618	5	2832	54.68	0.00622131637971012	0.00345996540422733
5	D	26	50	20120618	5	2834	54.72	0.00661580418186632	0.00318285732774813
5	D	26	50	20120618	5	2836	54.76	0.00695578819332862	0.00302276128141968
5	D	26	50	20120618	5	2838	54.8	0.00729032041150802	0.00301462955343604
5	D	26	50	20120618	5	2840	54.84	0.00772299197984822	0.00329288314290076
5	D	26	50	20120618	5	2842	54.88	0.00756071097356592	0.00286275008790498
5	D	26	50	20120618	5	2844	54.92	0.00758298483717332	0.00345523485986119
5	D	26	50	20120618	5	2846	54.96	0.00742892041168832	0.00303569426444759
5	D	26	50	20120618	5	2848	55	0.00734852237066742	0.00366848412293143
5	D	26	50	20120618	5	2850	55.04	0.00725323973190252	0.00365331668247498
5	D	26	50	20120618	5	2852	55.08	0.00715413164545142	0.00285864179750629
5	D	26	50	20120618	5	2854	55.12	0.00722494131851952	0.00286264402188781
5	D	26	50	20120618	5	2856	55.16	0.00700523617053702	0.00259303127728919
5	D	26	50	20120618	5	2858	55.2	0.00690436031713292	0.00319072035515493
5	D	26	50	20120618	5	2860	55.24	0.00705515083822092	0.00255754158794143
5	D	26	50	20120618	5	2862	55.28	0.00690825647549732	0.00234098306513524
5	D	26	50	20120618	5	2864	55.32	0.00707336590890432	0.00173973016909232
5	D	26	50	20120618	5	2866	55.36	0.00711846517940842	0.00173564309189706
5	D	26	50	20120618	5	2868	55.4	0.00753077914351832	0.000765280456074764
5	D	26	50	20120618	5	2870	55.44	0.00756095846093932	0.00101157989009766
5	D	26	50	20120618	5	2872	55.48	0.00787034596197972	0.000505475282531205
5	D	26	50	20120618	5	2874	55.52	0.00824249626091822	-0.000110626855916635
5	D	26	50	20120618	5	2876	55.56	0.00859025137590572	-0.00030635401294907
5	D	26	50	20120618	5	2878	55.6	0.00916975366735932	-0.00125589942513324
5	D	26	50	20120618	5	2880	55.64	0.00979588257996442	-0.00181318442152199
5	D	26	50	20120618	5	2882	55.68	0.0100220011864522	-0.000745750166778387
5	D	26	50	20120618	5	2884	55.72	0.0101419264965415	-0.000756639611208667
5	D	26	50	20120618	5	2886	55.76	0.0108862978050965	-0.00225393822037118
5	D	26	50	20120618	5	2888	55.8	0.0103375122322177	-0.00150829411960997
5	D	26	50	20120618	5	2890	55.84	0.0104833883611764	-0.00111054655519254
5	D	26	50	20120618	5	2892	55.88	0.0119631507221655	-0.00177727753917333
5	D	26	50	20120618	5	2894	55.92	0.0122532766344864	-0.00264595821986101
5	D	26	50	20120618	5	2896	55.96	0.0120382454623275	-0.00206464573504754
5	D	26	50	20120618	5	2898	56	0.0122898340550737	-0.00302942222729847
5	D	26	50	20120618	5	2900	56.04	0.0121453721396773	-0.00206061522639478
5	D	26	50	20120618	5	2902	56.08	0.0123317654871981	-0.00237768190707883
5	D	26	50	20120618	5	2904	56.12	0.0126228813490126	-0.00297525784785958
5	D	26	50	20120618	5	2906	56.16	0.0123391193977224	-0.00245942345098399
5	D	26	50	20120618	5	2908	56.2	0.0124229115512930	-0.00310395128203553
5	D	26	50	20120618	5	2910	56.24	0.0124956728390771	-0.00257623749123601
5	D	26	50	20120618	5	2912	56.28	0.0125808792062101	-0.00329119315769373
5	D	26	50	20120618	5	2914	56.32	0.0122977536510230	-0.00305742365583346
5	D	26	50	20120618	5	2916	56.36	0.0123169162447932	-0.00283348293823168
5	D	26	50	20120618	5	2918	56.4	0.0120649740986564	-0.00296493408885426
5	D	26	50	20120618	5	2920	56.44	0.0120645003371130	-0.0040352604103329
5	D	26	50	20120618	5	2922	56.48	0.0121873742824798	-0.00404645391067908
5	D	26	50	20120618	5	2924	56.52	0.0122570243004267	-0.00412091225473803
5	D	26	50	20120618	5	2926	56.56	0.0120935765679554	-0.00505468211463392
5	D	26	50	20120618	5	2928	56.6	0.0119637022654549	-0.00523603379080483
5	D	26	50	20120618	5	2930	56.64	0.0122586506460234	-0.00604106071905009
5	D	26	50	20120618	5	2932	56.68	0.0122392334938120	-0.00671639012149012
5	D	26	50	20120618	5	2934	56.72	0.0127231066641780	-0.00671009687113756
5	D	26	50	20120618	5	2936	56.76	0.0130713143275055	-0.00755223276325949
5	D	26	50	20120618	5	2938	56.8	0.0129969266941246	-0.00775418245996636
5	D	26	50	20120618	5	2940	56.84	0.0135134469845780	-0.00844073364702382
5	D	26	50	20120618	5	2942	56.88	0.0141213184000928	-0.00836149526112406
5	D	26	50	20120618	5	2944	56.92	0.0145347000954423	-0.00909192949502195
5	D	26	50	20120618	5	2946	56.96	0.0147784963714598	-0.00945836637116844
5	D	26	50	20120618	5	2948	57	0.0149115314412722	-0.0097604848144982
5	D	26	50	20120618	5	2950	57.04	0.0152246383239816	-0.0102953403837877
5	D	26	50	20120618	5	2952	57.08	0.0154901144939103	-0.0107249501797654
5	D	26	50	20120618	5	2954	57.12	0.0153187259522863	-0.0103404113700205
5	D	26	50	20120618	5	2956	57.16	0.0153690507419033	-0.0108256492564742
5	D	26	50	20120618	5	2958	57.2	0.0155061799599788	-0.0114096275338527
5	D	26	50	20120618	5	2960	57.24	0.0156864780470458	-0.0119756099436501
5	D	26	50	20120618	5	2962	57.28	0.0162168788436138	-0.0115668315134461
5	D	26	50	20120618	5	2964	57.32	0.0166403014552561	-0.0118793656396628
5	D	26	50	20120618	5	2966	57.36	0.0168829027208134	-0.012494626321041
5	D	26	50	20120618	5	2968	57.4	0.017232609450517	-0.0125479704566137
5	D	26	50	20120618	5	2970	57.44	0.0179768959062584	-0.0128596772678964
5	D	26	50	20120618	5	2972	57.48	0.0181303239356402	-0.0132522770949467
5	D	26	50	20120618	5	2974	57.52	0.0185547577099797	-0.0135427282763869
5	D	26	50	20120618	5	2976	57.56	0.0187649169164161	-0.0144101998044788
5	D	26	50	20120618	5	2978	57.6	0.0195695054384570	-0.0146969598885212
5	D	26	50	20120618	5	2980	57.64	0.0199581808228718	-0.0149448220285305
5	D	26	50	20120618	5	2982	57.68	0.0204926899098386	-0.0147502898819583
5	D	26	50	20120618	5	2984	57.72	0.0211101921197132	-0.015103786704009
5	D	26	50	20120618	5	2986	57.76	0.0222829004320398	-0.0158626112751716
5	D	26	50	20120618	5	2988	57.8	0.022757856985895	-0.0164900341931862
5	D	26	50	20120618	5	2990	57.84	0.0229532800870115	-0.016224466099376
5	D	26	50	20120618	5	2992	57.88	0.0233297861637221	-0.0162993769917749
5	D	26	50	20120618	5	2994	57.92	0.0238496086428436	-0.0163851207600616
5	D	26	50	20120618	5	2996	57.96	0.0244331909404246	-0.01635067758875
5	D	26	50	20120618	5	2998	58	0.0248921244546182	-0.01783063086857
5	D	26	50	20120618	5	3000	58.04	0.0254179502703119	-0.0176618939773754
5	D	26	50	20120618	5	3002	58.08	0.0258985283230775	-0.0174558147770664
5	D	26	50	20120618	5	3004	58.12	0.0260477278539079	-0.0173752046040112
5	D	26	50	20120618	5	3006	58.16	0.0260387475977868	-0.0171209997161746
5	D	26	50	20120618	5	3008	58.2	0.0262938717244389	-0.0176060749680686
5	D	26	50	20120618	5	3010	58.24	0.0265487907901245	-0.0185207105184655
5	D	26	50	20120618	5	3012	58.28	0.0269565509865635	-0.0191624382066636
5	D	26	50	20120618	5	3014	58.32	0.0272541227332903	-0.0187597903922525
5	D	26	50	20120618	5	3016	58.36	0.0277087216829151	-0.0191735185699248
5	D	26	50	20120618	5	3018	58.4	0.0275126126882208	-0.0194517933725929
5	D	26	50	20120618	5	3020	58.44	0.0276303035408815	-0.0188347437110583
5	D	26	50	20120618	5	3022	58.48	0.027810545059406	-0.0192529973721301
5	D	26	50	20120618	5	3024	58.52	0.0275293994032062	-0.0189449816582453
5	D	26	50	20120618	5	3026	58.56	0.0276583049694165	-0.0191796703989211
5	D	26	50	20120618	5	3028	58.6	0.0274983574155121	-0.019225490918342
5	D	26	50	20120618	5	3030	58.64	0.0277330461561879	-0.0194177532521466
5	D	26	50	20120618	5	3032	58.68	0.0278800819402678	-0.0202490704105164
5	D	26	50	20120618	5	3034	58.72	0.0276066154637118	-0.0194727661597229
5	D	26	50	20120618	5	3036	58.76	0.0274657244375603	-0.0199817769761601
5	D	26	50	20120618	5	3038	58.8	0.0277896571250897	-0.0198146805726979
5	D	26	50	20120618	5	3040	58.84	0.0277982131171421	-0.0207332829921373
5	D	26	50	20120618	5	3042	58.88	0.0278751109795961	-0.0210474151796794
5	D	26	50	20120618	5	3044	58.92	0.0285594206381572	-0.0213686113639656
5	D	26	50	20120618	5	3046	58.96	0.0285540324844845	-0.0210806916248021
5	D	26	50	20120618	5	3048	59	0.0293978583618135	-0.0206165820889703
5	D	26	50	20120618	5	3050	59.04	0.0298718320372429	-0.0213200826255728
5	D	26	50	20120618	5	3052	59.08	0.0295186322000402	-0.0209152639933435
5	D	26	50	20120618	5	3054	59.12	0.0299598668315006	-0.0211042029252765
5	D	26	50	20120618	5	3056	59.16	0.0303525232270935	-0.0216210272716458
5	D	26	50	20120618	5	3058	59.2	0.0310942782405582	-0.0216066022933096
5	D	26	50	20120618	5	3060	59.24	0.0312367602569673	-0.0226874150083532
5	D	26	50	20120618	5	3062	59.28	0.0315007232183842	-0.0233972795059864
5	D	26	50	20120618	5	3064	59.32	0.0314266962094618	-0.0235225010458667
5	D	26	50	20120618	5	3066	59.36	0.0314103125453417	-0.0237224496303828
5	D	26	50	20120618	5	3068	59.4	0.0316883893581111	-0.0233590957398023
5	D	26	50	20120618	5	3070	59.44	0.0316498237542652	-0.0238411587168084
5	D	26	50	20120618	5	3072	59.48	0.0322573981849319	-0.0235598433549812
5	D	26	50	20120618	5	3074	59.52	0.0322899958075446	-0.0241172556305905
5	D	26	50	20120618	5	3076	59.56	0.0324076583759341	-0.0237888752414075
5	D	26	50	20120618	5	3078	59.6	0.0323201114853553	-0.0243596589062491
5	D	26	50	20120618	5	3080	59.64	0.032591753626416	-0.0248993510859219
5	D	26	50	20120618	5	3082	59.68	0.0327412713552979	-0.0236654143974123
5	D	26	50	20120618	5	3084	59.72	0.0327485545551441	-0.0241306199487549
5	D	26	50	20120618	5	3086	59.76	0.0331849808604924	-0.0238049265653404
5	D	26	50	20120618	5	3088	59.8	0.0332564693560704	-0.023175955083475
5	D	26	50	20120618	5	3090	59.84	0.0336525905748911	-0.0234674244986801
5	D	26	50	20120618	5	3092	59.88	0.0339847186300144	-0.0238490500284865
5	D	26	50	20120618	5	3094	59.92	0.0344992802346839	-0.0235681165043211
5	D	26	50	20120618	5	3096	59.96	0.0346802288599895	-0.0238298167240382
5	D	26	50	20120618	5	3098	60	0.0347791530986775	-0.0238168766699425
5	D	26	50	20120618	5	3100	60.04	0.0350931085095243	-0.0247016086745631
5	D	26	50	20120618	5	3102	60.08	0.0349924165038834	-0.0239952090001577
5	D	26	50	20120618	5	3104	60.12	0.0352635212437903	-0.0246331607381442
5	D	26	50	20120618	5	3106	60.16	0.0353823858937077	-0.0256168169814528
5	D	26	50	20120618	5	3108	60.2	0.0351894164531219	-0.0255276508163452
5	D	26	50	20120618	5	3110	60.24	0.0349206451655929	-0.0252059879415834
5	D	26	50	20120618	5	3112	60.28	0.0350267111827709	-0.0259932806317566
5	D	26	50	20120618	5	3114	60.32	0.0347744154832436	-0.0254379189658126
5	D	26	50	20120618	5	3116	60.36	0.0350395805261885	-0.0249811279851661
5	D	26	50	20120618	5	3118	60.4	0.035425448696682	-0.0256161805853498
5	D	26	50	20120618	5	3120	60.44	0.0352661375388807	-0.0251183067007163
5	D	26	50	20120618	5	3122	60.48	0.0356589353558298	-0.0263580770201707
5	D	26	50	20120618	5	3124	60.52	0.0362452682987897	-0.0262776082684717
5	D	26	50	20120618	5	3126	60.56	0.0365469200516439	-0.0272405462830915
5	D	26	50	20120618	5	3128	60.6	0.0366898970427998	-0.0259878359095414
5	D	26	50	20120618	5	3130	60.64	0.0367193833955753	-0.0257416920390104
5	D	26	50	20120618	5	3132	60.68	0.0371499407146398	-0.0247163164956118
5	D	26	50	20120618	5	3134	60.72	0.0370276112414945	-0.0247470049299153
5	D	26	50	20120618	5	3136	60.76	0.036777648994345	-0.0249043361887293
5	D	26	50	20120618	5	3138	60.8	0.0370806442500835	-0.0247880171232241
5	D	26	50	20120618	5	3140	60.84	0.0372627949569171	-0.0243877946850725
5	D	26	50	20120618	5	3142	60.88	0.0376116107320765	-0.0234930924748372
5	D	26	50	20120618	5	3144	60.92	0.038091099840399	-0.0237604495488038
5	D	26	50	20120618	5	3146	60.96	0.0385000196919592	-0.0230365843369031
5	D	26	50	20120618	5	3148	61	0.0385362942698341	-0.0217714995946823
5	D	26	50	20120618	5	3150	61.04	0.038699494514932	-0.0226114010293757
5	D	26	50	20120618	5	3152	61.08	0.0392444617111924	-0.0222812528732397
5	D	26	50	20120618	5	3154	61.12	0.0396706349682136	-0.0212018543717584
5	D	26	50	20120618	5	3156	61.16	0.0400458258263111	-0.0213691558361871
5	D	26	50	20120618	5	3158	61.2	0.0402043591666532	-0.0214035212257528
5	D	26	50	20120618	5	3160	61.24	0.0408408966910773	-0.0212860000787196
5	D	26	50	20120618	5	3162	61.28	0.0412865153845811	-0.0226323313900988
5	D	26	50	20120618	5	3164	61.32	0.0411929651574301	-0.0220402708822113
5	D	26	50	20120618	5	3166	61.36	0.0415907834325256	-0.0214594533721447
5	D	26	50	20120618	5	3168	61.4	0.0420294724795738	-0.0220718078446522
5	D	26	50	20120618	5	3170	61.44	0.0424445441601303	-0.0205098089650111
5	D	26	50	20120618	5	3172	61.48	0.0427944205954614	-0.0219670146196804
5	D	26	50	20120618	5	3174	61.52	0.0432898196063607	-0.0217275882635706
5	D	26	50	20120618	5	3176	61.56	0.0440055530902777	-0.0224856067330026
5	D	26	50	20120618	5	3178	61.6	0.0440264127403227	-0.0220515138800321
5	D	26	50	20120618	5	3180	61.64	0.0442660512284668	-0.0222061581330776
5	D	26	50	20120618	5	3182	61.68	0.044225039035158	-0.0226049663576669
5	D	26	50	20120618	5	3184	61.72	0.045306063882236	-0.0228890818623476
5	D	26	50	20120618	5	3186	61.76	0.0459645217168769	-0.0235571563492127
5	D	26	50	20120618	5	3188	61.8	0.0461609559806905	-0.023770702597131
5	D	26	50	20120618	5	3190	61.84	0.0468515871738754	-0.0235968250396372
5	D	26	50	20120618	5	3192	61.88	0.0475989283309115	-0.0245386205614996
5	D	26	50	20120618	5	3194	61.92	0.0483875645239688	-0.024083597347806
5	D	26	50	20120618	5	3196	61.96	0.0488263242816951	-0.0246632127763447
5	D	26	50	20120618	5	3198	62	0.0492629627190778	-0.0243238722320532
5	D	26	50	20120618	5	3200	62.04	0.0497104198902126	-0.0247829259543995
5	D	26	50	20120618	5	3202	62.08	0.0499500583783568	-0.0245292867519879
5	D	26	50	20120618	5	3204	62.12	0.0508214260648129	-0.0255300549794012
5	D	26	50	20120618	5	3206	62.16	0.0511551097548549	-0.0258538391745066
5	D	26	50	20120618	5	3208	62.2	0.0510242950003354	-0.0252383734321618
5	D	26	50	20120618	5	3210	62.24	0.051776161640771	-0.0264246864789585
5	D	26	50	20120618	5	3212	62.28	0.0521541809259933	-0.0267687646386838
5	D	26	50	20120618	5	3214	62.32	0.0530128206903882	-0.0273902407886687
5	D	26	50	20120618	5	3216	62.36	0.0533103712239115	-0.027781977945446
5	D	26	50	20120618	5	3218	62.4	0.0539263319410031	-0.0282678310147993
5	D	26	50	20120618	5	3220	62.44	0.0544522072541715	-0.0293309660603133
5	D	26	50	20120618	5	3222	62.48	0.0546101749090886	-0.0295952825751208
5	D	26	50	20120618	5	3224	62.52	0.0547465050965013	-0.0302415781731253
5	D	26	50	20120618	5	3226	62.56	0.0551422020512533	-0.0307052988002275
5	D	26	50	20120618	5	3228	62.6	0.0554608950775341	-0.031943372063407
5	D	26	50	20120618	5	3230	62.64	0.0556574000520259	-0.0311664738429173
5	D	26	50	20120618	5	3232	62.68	0.0558867147811647	-0.0318808638239501
5	D	26	50	20120618	5	3234	62.72	0.0562809975223543	-0.0326947437290958
5	D	26	50	20120618	5	3236	62.76	0.0562051956754111	-0.032018466803569
5	D	26	50	20120618	5	3238	62.8	0.0566112870998465	-0.0329896779675287
5	D	26	50	20120618	5	3240	62.84	0.057179518109208	-0.0329875566471852
5	D	26	50	20120618	5	3242	62.88	0.0573951856774699	-0.0341227458737021
5	D	26	50	20120618	5	3244	62.92	0.057815984922954	-0.0356766130253595
5	D	26	50	20120618	5	3246	62.96	0.0584113688327131	-0.0361489603551921
5	D	26	50	20120618	5	3248	63	0.0586929387529816	-0.036673916429545
5	D	26	50	20120618	5	3250	63.04	0.0590959189075798	-0.0367135851199696
5	D	26	50	20120618	5	3252	63.08	0.0590092983268844	-0.0377077065436397
5	D	26	50	20120618	5	3254	63.12	0.0595138190152611	-0.0379862359047491
5	D	26	50	20120618	5	3256	63.16	0.0597738928893815	-0.0377912158544979
5	D	26	50	20120618	5	3258	63.2	0.0600558870737187	-0.0396107430238471
5	D	26	50	20120618	5	3260	63.24	0.0602423511319175	-0.0389698921480577
5	D	26	50	20120618	5	3262	63.28	0.0604752013949623	-0.0398933028936092
5	D	26	50	20120618	5	3264	63.32	0.060905900135383	-0.0406566246639001
5	D	26	50	20120618	5	3266	63.36	0.0611001423681749	-0.0404956164498239
5	D	26	50	20120618	5	3268	63.4	0.061655504034119	-0.0414973039160528
5	D	26	50	20120618	5	3270	63.44	0.0623920971680809	-0.0417587212930575
5	D	26	50	20120618	5	3272	63.48	0.062827109259867	-0.0424635653325442
5	D	26	50	20120618	5	3274	63.52	0.063449363227311	-0.0431989563849782
5	D	26	50	20120618	5	3276	63.56	0.0641682079810653	-0.0437420143929295
5	D	26	50	20120618	5	3278	63.6	0.0645986945894516	-0.0455162867282828
5	D	26	50	20120618	5	3280	63.64	0.0646478385107441	-0.0447771480099085
5	D	26	50	20120618	5	3282	63.68	0.0654390909988918	-0.0455228628213478
5	D	26	50	20120618	5	3284	63.72	0.0656935787294409	-0.0461982205080591
5	D	26	50	20120618	5	3286	63.76	0.0656182011465664	-0.0460422327521293
5	D	26	50	20120618	5	3288	63.8	0.0658567789745387	-0.0459298027739207
5	D	26	50	20120618	5	3290	63.84	0.066188270633559	-0.0462689311861777
5	D	26	50	20120618	5	3292	63.88	0.0665831897708517	-0.0458660924529358
5	D	26	50	20120618	5	3294	63.92	0.0673254397590632	-0.0466815987036782
5	D	26	50	20120618	5	3296	63.96	0.067554754488202	-0.0457225497763549
5	D	26	50	20120618	5	3298	64	0.0676546686763836	-0.0455513592246296
5	D	26	50	20120618	5	3300	64.04	0.0682961559482761	-0.0464240704139701
5	D	26	50	20120618	5	3302	64.08	0.0687086113337422	-0.0461523292779601
5	D	26	50	20120618	5	3304	64.12	0.0691391686528067	-0.0472096660478683
5	D	26	50	20120618	5	3306	64.16	0.0698039904484783	-0.0472021707159877
5	D	26	50	20120618	5	3308	64.2	0.0701775549609791	-0.0467600168457118
5	D	26	50	20120618	5	3310	64.24	0.0707325630735324	-0.0477733715738302
5	D	26	50	20120618	5	3312	64.28	0.0712666408253626	-0.0476938220609467
5	D	26	50	20120618	5	3314	64.32	0.0718369931550677	-0.0481885139650648
5	D	26	50	20120618	5	3316	64.36	0.0720530849873983	-0.048721955320792
5	D	26	50	20120618	5	3318	64.4	0.072228659601167	-0.0485168236435698
5	D	26	50	20120618	5	3320	64.44	0.0728846425620737	-0.0495339967483066
5	D	26	50	20120618	5	3322	64.48	0.0736555303749233	-0.0502553870864731
5	D	26	50	20120618	5	3324	64.52	0.0740217409768998	-0.0511353814756598
5	D	26	50	20120618	5	3326	64.56	0.0746835222134123	-0.0520215984045209
5	D	26	50	20120618	5	3328	64.6	0.074992669298147	-0.051694490807544
5	D	26	50	20120618	5	3330	64.64	0.0752553594673579	-0.0513629284378456
5	D	26	50	20120618	5	3332	64.68	0.075306695419672	-0.052308895889717
5	D	26	50	20120618	5	3334	64.72	0.0756122362598227	-0.0528706922273697
5	D	26	50	20120618	5	3336	64.76	0.0759388488820528	-0.0532353471944276
5	D	26	50	20120618	5	3338	64.8	0.0759207469484544	-0.0535249781320016
5	D	26	50	20120618	5	3340	64.84	0.0763503850287034	-0.0535688187524352
5	D	26	50	20120618	5	3342	64.88	0.0763905486938747	-0.0542863907139833
5	D	26	50	20120618	5	3344	64.92	0.076741132235987	-0.0548211048619165
5	D	26	50	20120618	5	3346	64.96	0.0766359147469465	-0.0553587888583308
5	D	26	50	20120618	5	3348	65	0.0773313542662434	-0.0571522237874542
5	D	26	50	20120618	5	3350	65.04	0.0772349049012896	-0.0576573808719339
5	D	26	50	20120618	5	3352	65.08	0.0774683208497593	-0.057855300059988
5	D	26	50	20120618	5	3354	65.12	0.0774802002436832	-0.0582464715313404
5	D	26	50	20120618	5	3356	65.16	0.0777165860406339	-0.0590580179841082
5	D	26	50	20120618	5	3358	65.2	0.077837642721573	-0.0589511034387928
5	D	26	50	20120618	5	3360	65.24	0.0779577801636966	-0.0594122077708046
5	D	26	50	20120618	5	3362	65.28	0.0777471330535811	-0.0609635293380497
5	D	26	50	20120618	5	3364	65.32	0.078019369164338	-0.0622257149424677
5	D	26	50	20120618	5	3366	65.36	0.0779847209320598	-0.0628387765217565
5	D	26	50	20120618	5	3368	65.4	0.0774688158245061	-0.061974409192434
5	D	26	50	20120618	5	3370	65.44	0.0779770134681449	-0.0644289889619669
5	D	26	50	20120618	5	3372	65.48	0.0778193286559403	-0.0651764008296811
5	D	26	50	20120618	5	3374	65.52	0.0774703714594247	-0.0653697945343356
5	D	26	50	20120618	5	3376	65.56	0.0775477289412865	-0.0666260404417916
5	D	26	50	20120618	5	3378	65.6	0.0772341977945084	-0.0675109138677684
5	D	26	50	20120618	5	3380	65.64	0.0772066206300421	-0.0688197685197447
5	D	26	50	20120618	5	3382	65.68	0.0769860033143119	-0.0691224102220926
5	D	26	50	20120618	5	3384	65.72	0.0766922499442036	-0.0700143759290847
5	D	26	50	20120618	5	3386	65.76	0.0766686750041188	-0.0696815690514515
5	D	26	50	20120618	5	3388	65.8	0.0767932389346927	-0.0712809314534105
5	D	26	50	20120618	5	3390	65.84	0.0770496075692797	-0.0712154816497438
5	D	26	50	20120618	5	3392	65.88	0.0768156966460631	-0.0725765207821717
5	D	26	50	20120618	5	3394	65.92	0.0768156966460631	-0.0725765207821717
5	D	26	50	20120618	5	3396	65.96	0.0767528277821478	-0.0729066760093755
5	D	26	50	20120618	5	3398	66	0.0768379634386027	-0.0734989486492974
5	D	26	50	20120618	5	3400	66.04	0.0770830537200298	-0.0758970235159456
5	D	26	50	20120618	5	3402	66.08	0.0774557979886645	-0.0762426997369965
5	D	26	50	20120618	5	3404	66.12	0.0775656965245965	-0.0775286299871267
5	D	26	50	20120618	5	3406	66.16	0.077394513043939	-0.0779034602207659
5	D	26	50	20120618	5	3408	66.2	0.077268075280395	-0.0762013198481614
5	D	26	50	20120618	5	3410	66.24	0.0773793031770757	-0.0775212760766024
5	D	26	50	20120618	5	3412	66.28	0.0774352353234676	-0.0778415247378017
5	D	26	50	20120618	5	3414	66.32	0.0774318765662569	-0.0785618897711356
5	D	26	50	20120618	5	3416	66.36	0.0775592264975486	-0.0796733909204827
5	D	26	50	20120618	5	3418	66.4	0.077384366061629	-0.0805723287003373
5	D	26	50	20120618	5	3420	66.44	0.0775603790816019	-0.0821881242638911
5	D	26	50	20120618	5	3422	66.48	0.0774039529194678	-0.0820362518694278
5	D	26	50	20120618	5	3424	66.52	0.0775245266464754	-0.0830046225854475
5	D	26	50	20120618	5	3426	66.56	0.0775427226252757	-0.0828775321623445
5	D	26	50	20120618	5	3428	66.6	0.0777420979583243	-0.0838816525708754
5	D	26	50	20120618	5	3430	66.64	0.0777321155197623	-0.0846581387602437
5	D	26	50	20120618	5	3432	66.68	0.0782600541705182	-0.085052267352155
5	D	26	50	20120618	5	3434	66.72	0.0781361690624543	-0.0861562024589434
5	D	26	50	20120618	5	3436	66.76	0.07827307200636	-0.0858708070909887
5	D	26	50	20120618	5	3438	66.8	0.0786015796747635	-0.0863073889598289
5	D	26	50	20120618	5	3440	66.84	0.0790795909299134	-0.0882872808760835
5	D	26	50	20120618	5	3442	66.88	0.0793853721863697	-0.0886348662854435
5	D	26	50	20120618	5	3444	66.92	0.0797890594477491	-0.0888039355168252
5	D	26	50	20120618	5	3446	66.96	0.080254144790939	-0.089941154139804
5	D	26	50	20120618	5	3448	67	0.080491230623603	-0.090056207484171
5	D	26	50	20120618	5	3450	67.04	0.080939246409095	-0.091268478420905
5	D	26	50	20120618	5	3452	67.08	0.0812589293848694	-0.0917746961655565
5	D	26	50	20120618	5	3454	67.12	0.0813685521491568	-0.0916947718860789
5	D	26	50	20120618	5	3456	67.16	0.0821498768580967	-0.0923092759632013
5	D	26	50	20120618	5	3458	67.2	0.0823372601551111	-0.0931486117124697
5	D	26	50	20120618	5	3460	67.24	0.082902768803365	-0.0949094843743195
5	D	26	50	20120618	5	3462	67.28	0.08359663147454	-0.0956510484689533
5	D	26	50	20120618	5	3464	67.32	0.0839205570910015	-0.0953341939203036
5	D	26	50	20120618	5	3466	67.36	0.084089711175197	-0.0956868846406238
5	D	26	50	20120618	5	3468	67.4	0.0843887183486895	-0.096744108273447
5	D	26	50	20120618	5	3470	67.44	0.0846347349399999	-0.097075090815585
5	D	26	50	20120618	5	3472	67.48	0.084771058056345	-0.0972216104117145
5	D	26	50	20120618	5	3474	67.52	0.0852773889380813	-0.097832508244253
5	D	26	50	20120618	5	3476	67.56	0.0850946159772802	-0.0981977147546
5	D	26	50	20120618	5	3478	67.6	0.0852179353999192	-0.0986895782315935
5	D	26	50	20120618	5	3480	67.64	0.085574472781129	-0.0979413036936062
5	D	26	50	20120618	5	3482	67.68	0.0853597244516827	-0.0980103880261282
5	D	26	50	20120618	5	3484	67.72	0.08559886796508	-0.0997228592288056
5	D	26	50	20120618	5	3486	67.76	0.0852828053760252	-0.0997193095527646
5	D	26	50	20120618	5	3488	67.8	0.0853025902237628	-0.100392489350590
5	D	26	50	20120618	5	3490	67.84	0.0857001044429425	-0.101287566327419
5	D	26	50	20120618	5	3492	67.88	0.085562070128187	-0.102226045518478
5	D	26	50	20120618	5	3494	67.92	0.0858444390791183	-0.102820488976218
5	D	26	50	20120618	5	3496	67.96	0.0859752609047056	-0.103048877395473
5	D	26	50	20120618	5	3498	68	0.085638861924624	-0.103569124138663
5	D	26	50	20120618	5	3500	68.04	0.0856353405328536	-0.104506026481600
5	D	26	50	20120618	5	3502	68.08	0.0855673310026391	-0.104756469561361
5	D	26	50	20120618	5	3504	68.12	0.0854559404713988	-0.105717802443587
5	D	26	50	20120618	5	3506	68.16	0.0854245449303141	-0.106394079369114
5	D	26	50	20120618	5	3508	68.2	0.085400008325007	-0.106517610923787
5	D	26	50	20120618	5	3510	68.24	0.0854743252477096	-0.107588806986607
5	D	26	50	20120618	5	3512	68.28	0.0854562233141112	-0.108004302931232
5	D	26	50	20120618	5	3514	68.32	0.0851072661175956	-0.107636253851624
5	D	26	50	20120618	5	3516	68.36	0.0852821336245831	-0.109479469098143
5	D	26	50	20120618	5	3518	68.4	0.0855417832346348	-0.110805152891512
5	D	26	50	20120618	5	3520	68.44	0.0854657692556572	-0.110643578992011
5	D	26	50	20120618	5	3522	68.48	0.0854190294974208	-0.111922098763074
5	D	26	50	20120618	5	3524	68.52	0.0855553596848336	-0.112490046929723
5	D	26	50	20120618	5	3526	68.56	0.0854957505831795	-0.113211507978568
5	D	26	50	20120618	5	3528	68.6	0.085165814559078	-0.113633367884224
5	D	26	50	20120618	5	3530	68.64	0.0852109279717176	-0.115729373805017
5	D	26	50	20120618	5	3532	68.68	0.0849456215074164	-0.115980538133694
5	D	26	50	20120618	5	3534	68.72	0.0852852448944203	-0.118148315392778
5	D	26	50	20120618	5	3536	68.76	0.0851645417668718	-0.118472665273308
5	D	26	50	20120618	5	3538	68.8	0.0850807496133012	-0.118362710168834
5	D	26	50	20120618	5	3540	68.84	0.0852723755510027	-0.118757982859517
5	D	26	50	20120618	5	3542	68.88	0.0851137714999826	-0.119684504874906
5	D	26	50	20120618	5	3544	68.92	0.0853731382673218	-0.121757176271920
5	D	26	50	20120618	5	3546	68.96	0.0852662944326845	-0.121616532733142
5	D	26	50	20120618	5	3548	69	0.085159309176691	-0.121798471307941
5	D	26	50	20120618	5	3550	69.04	0.0855360556697072	-0.122452686501895
5	D	26	50	20120618	5	3552	69.08	0.0856242318853211	-0.121825694919017
5	D	26	50	20120618	5	3554	69.12	0.086127691913526	-0.122589370242698
5	D	26	50	20120618	5	3556	69.16	0.0862710931687506	-0.123906851597405
5	D	26	50	20120618	5	3558	69.2	0.086197412642151	-0.124240747419481
5	D	26	50	20120618	5	3560	69.24	0.0860767095146024	-0.123956985468191
5	D	26	50	20120618	5	3562	69.28	0.0865993321365774	-0.125921964502430
5	D	26	50	20120618	5	3564	69.32	0.0865568350190281	-0.125336550798286
5	D	26	50	20120618	5	3566	69.36	0.0871800082252878	-0.127175523404118
5	D	26	50	20120618	5	3568	69.4	0.0869038123165563	-0.127294741607426
5	D	26	50	20120618	5	3570	69.44	0.0876990246026787	-0.129719693602827
5	D	26	50	20120618	5	3572	69.48	0.087660982257851	-0.130019365456694
5	D	26	50	20120618	5	3574	69.52	0.0879331476579296	-0.130879985120076
5	D	26	50	20120618	5	3576	69.56	0.087488236071207	-0.130711128020729
5	D	26	50	20120618	5	3578	69.6	0.0878803974920531	-0.132543524533496
5	D	26	50	20120618	5	3580	69.64	0.0882243342304222	-0.133250348471970
5	D	26	50	20120618	5	3582	69.68	0.0886989443019546	-0.134240863651056
5	D	26	50	20120618	5	3584	69.72	0.0888752967331825	-0.135985013237531
5	D	26	50	20120618	5	3586	69.76	0.0895664936117924	-0.136662775087298
5	D	26	50	20120618	5	3588	69.8	0.0896761658735544	-0.137403045176522
5	D	26	50	20120618	5	3590	69.84	0.08998941417762	-0.137645582802469
5	D	26	50	20120618	5	3592	69.88	0.0901566449313707	-0.139072170733513
5	D	26	50	20120618	5	3594	69.92	0.0900814794805305	-0.138267695348557
5	D	26	50	20120618	5	3596	69.96	0.090750968180958	-0.140500172878119
5	D	26	50	20120618	5	3598	70	0.0906845708542045	-0.139347518114107
5	D	26	50	20120618	5	3600	70.04	0.0913295229493248	-0.141837877486768
5	D	26	50	20120618	5	3602	70.08	0.0920939053797875	-0.141831513525737
5	D	26	50	20120618	5	3604	70.12	0.0918190529739402	-0.142532044213859
5	D	26	50	20120618	5	3606	70.16	0.0924256091708421	-0.143342530006455
5	D	26	50	20120618	5	3608	70.2	0.0927910419553593	-0.144027857898781
5	D	26	50	20120618	5	3610	70.24	0.0927910419553593	-0.144027857898781
5	D	26	50	20120618	5	3612	70.28	0.093021488055348	-0.145560936111071
5	D	26	50	20120618	5	3614	70.32	0.0934140737402627	-0.145982937438083
5	D	26	50	20120618	5	3616	70.36	0.0940250139992078	-0.146800352877135
5	D	26	50	20120618	5	3618	70.4	0.0944021847562928	-0.147128874687674
5	D	26	50	20120618	5	3620	70.44	0.0949243124035208	-0.148708268394133
5	D	26	50	20120618	5	3622	70.48	0.0950996041745768	-0.147985675974438
5	D	26	50	20120618	5	3624	70.52	0.0960022966914398	-0.150624174217758
5	D	26	50	20120618	5	3626	70.56	0.0967782756731138	-0.152147706488502
5	D	26	50	20120618	5	3628	70.6	0.0971528301351088	-0.152217215085093
5	D	26	50	20120618	5	3630	70.64	0.0975437187637488	-0.152676268807439
5	D	26	50	20120618	5	3632	70.68	0.0976927061625448	-0.152845479460177
5	D	26	50	20120618	5	3634	70.72	0.0981923478141308	-0.153895815872951
5	D	26	50	20120618	5	3636	70.76	0.0985333147040188	-0.153914059227906
5	D	26	50	20120618	5	3638	70.8	0.0993213852116518	-0.155144071473780
5	D	26	50	20120618	5	3640	70.84	0.0996058542697228	-0.154486250035242
5	D	26	50	20120618	5	3642	70.88	0.0999567206545478	-0.156061542522370
5	D	26	50	20120618	5	3644	70.92	0.100581590917082	-0.156402580122936
5	D	26	50	20120618	5	3646	70.96	0.100973823048606	-0.157008782766447
5	D	26	50	20120618	5	3648	71	0.100930830956310	-0.157111171828363
5	D	26	50	20120618	5	3650	71.04	0.101346539032970	-0.159078413604302
5	D	26	50	20120618	5	3652	71.08	0.101449705912345	-0.159548003217688
5	D	26	50	20120618	5	3654	71.12	0.101771368787107	-0.160271444165520
5	D	26	50	20120618	5	3656	71.16	0.101762176398951	-0.160819451920940
5	D	26	50	20120618	5	3658	71.2	0.101446594642508	-0.159708092192949
5	D	26	50	20120618	5	3660	71.24	0.101584904728908	-0.159842725324087
5	D	26	50	20120618	5	3662	71.28	0.101849786929140	-0.161167419167961
5	D	26	50	20120618	5	3664	71.32	0.101961863353958	-0.161956196782375
5	D	26	50	20120618	5	3666	71.36	0.101798168134114	-0.161523093878898
5	D	26	50	20120618	5	3668	71.4	0.101571045435997	-0.160730568598544
5	D	26	50	20120618	5	3670	71.44	0.101743862333319	-0.162636645637911
5	D	26	50	20120618	5	3672	71.48	0.101709072679684	-0.163825433558442
5	D	26	50	20120618	5	3674	71.52	0.101550185785952	-0.164097457537164
5	D	26	50	20120618	5	3676	71.56	0.101833664894529	-0.164347136941601
5	D	26	50	20120618	5	3678	71.6	0.101633977939522	-0.166444698497313
5	D	26	50	20120618	5	3680	71.64	0.101556054772235	-0.165802786961352
5	D	26	50	20120618	5	3682	71.68	0.101883091658534	-0.166707530087880
5	D	26	50	20120618	5	3684	71.72	0.101621603570851	-0.167447022359645
5	D	26	50	20120618	5	3686	71.76	0.102172510464074	-0.168890156589368
5	D	26	50	20120618	5	3688	71.8	0.101939023804926	-0.169142028024827
5	D	26	50	20120618	5	3690	71.84	0.101701153083735	-0.168194787780750
5	D	26	50	20120618	5	3692	71.88	0.101573591020409	-0.168209212759086
5	D	26	50	20120618	5	3694	71.92	0.101866686781211	-0.168816971037516
5	D	26	50	20120618	5	3696	71.96	0.101832462813001	-0.169589414485284
5	D	26	50	20120618	5	3698	72	0.102278152217183	-0.169017860074051
5	D	26	50	20120618	5	3700	72.04	0.102594228948374	-0.170568545245193
5	D	26	50	20120618	5	3702	72.08	0.102218825958242	-0.170427760285059
5	D	26	50	20120618	5	3704	72.12	0.102299294709941	-0.169717966498104
5	D	26	50	20120618	5	3706	72.16	0.102130296189237	-0.170690238322235
5	D	26	50	20120618	5	3708	72.2	0.102508315474459	-0.170442326684751
5	D	26	50	20120618	5	3710	72.24	0.102643160737632	-0.170163231638217
5	D	26	50	20120618	5	3712	72.28	0.102561772747117	-0.171347706207382
5	D	26	50	20120618	5	3714	72.32	0.103180349759299	-0.171682309136240
5	D	26	50	20120618	5	3716	72.36	0.103067212674309	-0.171351383162644
5	D	26	50	20120618	5	3718	72.4	0.103461424704821	-0.171637407855634
5	D	26	50	20120618	5	3720	72.44	0.103743418889158	-0.172319907320836
5	D	26	50	20120618	5	3722	72.48	0.104616766474601	-0.173335949054723
5	D	26	50	20120618	5	3724	72.52	0.104640313130415	-0.172687320004340
5	D	26	50	20120618	5	3726	72.56	0.104675385626762	-0.172478299239821
5	D	26	50	20120618	5	3728	72.6	0.104999169821867	-0.173659238275081
5	D	26	50	20120618	5	3730	72.64	0.105437576026203	-0.173176991450312
5	D	26	50	20120618	5	3732	72.68	0.106030272930193	-0.173868400460956
5	D	26	50	20120618	5	3734	72.72	0.106542006107738	-0.174510665550308
5	D	26	50	20120618	5	3736	72.76	0.107204423740354	-0.175010731465963
5	D	26	50	20120618	5	3738	72.8	0.107682993609861	-0.175153001350338
5	D	26	50	20120618	5	3740	72.84	0.108017313696006	-0.175771861205232
5	D	26	50	20120618	5	3742	72.88	0.108235314716645	-0.176403802535579
5	D	26	50	20120618	5	3744	72.92	0.108613051159155	-0.174963991707727
5	D	26	50	20120618	5	3746	72.96	0.108590140899445	-0.175839672745548
5	D	26	50	20120618	5	3748	73	0.109978615774983	-0.177732173334716
5	D	26	50	20120618	5	3750	73.04	0.110687631744478	-0.177322970640443
5	D	26	50	20120618	5	3752	73.08	0.111110552310306	-0.177522304042059
5	D	26	50	20120618	5	3754	73.12	0.111466085599887	-0.177493454085387
5	D	26	50	20120618	5	3756	73.16	0.112125674805378	-0.178795379090908
5	D	26	50	20120618	5	3758	73.2	0.112872591698345	-0.178701828863757
5	D	26	50	20120618	5	3760	73.24	0.113473632462354	-0.179512173234997
5	D	26	50	20120618	5	3762	73.28	0.114608892399549	-0.180564701678793
5	D	26	50	20120618	5	3764	73.32	0.115132292838983	-0.180167166246410
5	D	26	50	20120618	5	3766	73.36	0.116592468342133	-0.181039028907613
5	D	26	50	20120618	5	3768	73.4	0.117765487781443	-0.182438463938259
5	D	26	50	20120618	5	3770	73.44	0.118012904444181	-0.181447170941714
5	D	26	50	20120618	5	3772	73.48	0.118640603133840	-0.181963571024014
5	D	26	50	20120618	5	3774	73.52	0.119126456203193	-0.181231644794808
5	D	26	50	20120618	5	3776	73.56	0.119159478089875	-0.182072606889673
5	D	26	50	20120618	5	3778	73.6	0.119610046530847	-0.182347530006198
5	D	26	50	20120618	5	3780	73.64	0.119964165606865	-0.183001745200152
5	D	26	50	20120618	5	3782	73.68	0.120158266418301	-0.182294284865575
5	D	26	50	20120618	5	3784	73.72	0.120683151781975	-0.183767683265533
5	D	26	50	20120618	5	3786	73.76	0.121586339273585	-0.184992887185295
5	D	26	50	20120618	5	3788	73.8	0.121444281521244	-0.184173279715222
5	D	26	50	20120618	5	3790	73.84	0.122358641299997	-0.183831676429231
5	D	26	50	20120618	5	3792	73.88	0.122705760018881	-0.184924227116842
5	D	26	50	20120618	5	3794	73.92	0.122626988323457	-0.184359531641387
5	D	26	50	20120618	5	3796	73.96	0.123098557835830	-0.185733510827910
5	D	26	50	20120618	5	3798	74	0.123629736449858	-0.186677356959438
5	D	26	50	20120618	5	3800	74.04	0.123709710226810	-0.187339845302732
5	D	26	50	20120618	5	3802	74.08	0.123801068422939	-0.187479003917269
5	D	26	50	20120618	5	3804	74.12	0.124461506156568	-0.188593404204419
5	D	26	50	20120618	5	3806	74.16	0.124461506156568	-0.188593404204419
5	D	26	50	20120618	5	3808	74.2	0.124345964908522	-0.189919512261856
5	D	26	50	20120618	5	3810	74.24	0.124450404580103	-0.189471418694618
5	D	26	50	20120618	5	3812	74.28	0.124554702830328	-0.189023466548737
5	D	26	50	20120618	5	3814	74.32	0.124928833028254	-0.191245832451328
5	D	26	50	20120618	5	3816	74.36	0.124913771653814	-0.190774404360311
5	D	26	50	20120618	5	3818	74.4	0.125307700841613	-0.192288249268153
5	D	26	50	20120618	5	3820	74.44	0.125676527738680	-0.193656076625680
5	D	26	50	20120618	5	3822	74.48	0.125698306627541	-0.194774153868093
5	D	26	50	20120618	5	3824	74.52	0.125619888485507	-0.194634783121521
5	D	26	50	20120618	5	3826	74.56	0.125540763236693	-0.194494705268168
5	D	26	50	20120618	5	3828	74.6	0.126144349585113	-0.196124162134734
5	D	26	50	20120618	5	3830	74.64	0.126988422949816	-0.198259836745952
5	D	26	50	20120618	5	3832	74.68	0.126560340504485	-0.197682413348435
5	D	26	50	20120618	5	3834	74.72	0.127089609930204	-0.197754184686725
5	D	26	50	20120618	5	3836	74.76	0.126903287293361	-0.198873888274734
5	D	26	50	20120618	5	3838	74.8	0.127417424633962	-0.199768307642257
5	D	26	50	20120618	5	3840	74.84	0.128157694723186	-0.199991116989009
5	D	26	50	20120618	5	3842	74.88	0.128056790585511	-0.200069393709686
5	D	26	50	20120618	5	3844	74.92	0.128555583708960	-0.200267807872487
5	D	26	50	20120618	5	3846	74.96	0.128448457031610	-0.200328265502279
5	D	26	50	20120618	5	3848	75	0.128471155159286	-0.200141518601367
5	D	26	50	20120618	5	3850	75.04	0.128544411421817	-0.199837745528169
5	D	26	50	20120618	5	3852	75.08	0.129275630544242	-0.201034099491259
5	D	26	50	20120618	5	3854	75.12	0.129125158221205	-0.200187551252822
5	D	26	50	20120618	5	3856	75.16	0.129813173119300	-0.199997339528683
5	D	26	50	20120618	5	3858	75.2	0.129386363466176	-0.199189540741856
5	D	26	50	20120618	5	3860	75.24	0.130389253013932	-0.199320850471122
5	D	26	50	20120618	5	3862	75.28	0.130820588150456	-0.200276858839286
5	D	26	50	20120618	5	3864	75.32	0.130931816047137	-0.199352458144241
5	D	26	50	20120618	5	3866	75.36	0.132021114043555	-0.201340488859547
5	D	26	50	20120618	5	3868	75.4	0.132899269955110	-0.200690021331534
5	D	26	50	20120618	5	3870	75.44	0.132708704677581	-0.200498748947223
5	D	26	50	20120618	5	3872	75.48	0.133713503413647	-0.200602693644057
5	D	26	50	20120618	5	3874	75.52	0.133966859773346	-0.199742639666100
5	D	26	50	20120618	5	3876	75.56	0.134650066345328	-0.200517487276924
5	D	26	50	20120618	5	3878	75.6	0.135396629684905	-0.200270141324865
5	D	26	50	20120618	5	3880	75.64	0.134958789165994	-0.199718032350115
5	D	26	50	20120618	5	3882	75.68	0.135490533465447	-0.199790157241796
5	D	26	50	20120618	5	3884	75.72	0.136011812584537	-0.199087858786721
5	D	26	50	20120618	5	3886	75.76	0.136475250368927	-0.198327436154233
5	D	26	50	20120618	5	3888	75.8	0.137431612290482	-0.199102071633023
5	D	26	50	20120618	5	3890	75.84	0.137705404036157	-0.198652917405613
5	D	26	50	20120618	5	3892	75.88	0.138513485665697	-0.198800844144237
5	D	26	50	20120618	5	3894	75.92	0.138990429189608	-0.198845745424843
5	D	26	50	20120618	5	3896	75.96	0.139299364142308	-0.199338669562008
5	D	26	50	20120618	5	3898	76	0.140172428885039	-0.199800622422157
5	D	26	50	20120618	5	3900	76.04	0.140296031150390	-0.198554134588282
5	D	26	50	20120618	5	3902	76.08	0.141603754431517	-0.198820431002076
5	D	26	50	20120618	5	3904	76.12	0.141513739738272	-0.198869433502013
5	D	26	50	20120618	5	3906	76.16	0.141941963604958	-0.199572580485225
5	D	26	50	20120618	5	3908	76.2	0.143090163596249	-0.200141235758655
5	D	26	50	20120618	5	3910	76.24	0.142927387615220	-0.199294263256149
5	D	26	50	20120618	5	3912	76.28	0.142984521843140	-0.199805642880304
5	D	26	50	20120618	5	3914	76.32	0.143206058397685	-0.199878262746731
5	D	26	50	20120618	5	3916	76.36	0.143583511997483	-0.200113163619442
5	D	26	50	20120618	5	3918	76.4	0.143677415778024	-0.200593430545224
5	D	26	50	20120618	5	3920	76.44	0.143608119313468	-0.199896223258974
5	D	26	50	20120618	5	3922	76.48	0.143727054674064	-0.200242564160399
5	D	26	50	20120618	5	3924	76.52	0.144057980647659	-0.200255292082460
5	D	26	50	20120618	5	3926	76.56	0.143591219461398	-0.199445018421898
5	D	26	50	20120618	5	3928	76.6	0.144391169362954	-0.200439705530994
5	D	26	50	20120618	5	3930	76.64	0.144500912335394	-0.199834987811723
5	D	26	50	20120618	5	3932	76.68	0.145485629238875	-0.201202108062469
5	D	26	50	20120618	5	3934	76.72	0.145839536182858	-0.200749206169119
5	D	26	50	20120618	5	3936	76.76	0.145469365782907	-0.201095334938510
5	D	26	50	20120618	5	3938	76.8	0.146097276604601	-0.200044574261667
5	D	26	50	20120618	5	3940	76.84	0.145976502766374	-0.200547185761734
5	D	26	50	20120618	5	3942	76.88	0.146895458739204	-0.201374783538435
5	D	26	50	20120618	5	3944	76.92	0.147468639496034	-0.202439262086833
5	D	26	50	20120618	5	3946	76.96	0.147572513482191	-0.200925417178991
5	D	26	50	20120618	5	3948	77	0.147686357673962	-0.202037696145797
5	D	26	50	20120618	5	3950	77.04	0.148186211457582	-0.202875688392181
5	D	26	50	20120618	5	3952	77.08	0.148845729952395	-0.202769127400256
5	D	26	50	20120618	5	3954	77.12	0.148948189724989	-0.203310134798542
5	D	26	50	20120618	5	3956	77.16	0.148701338747677	-0.202421372285269
5	D	26	50	20120618	5	3958	77.2	0.148999030702556	-0.203133428813924
5	D	26	50	20120618	5	3960	77.24	0.149313763930862	-0.202434029496652
5	D	26	50	20120618	5	3962	77.28	0.149207768624363	-0.202593764918522
5	D	26	50	20120618	5	3964	77.32	0.149917774543352	-0.202358934756490
5	D	26	50	20120618	5	3966	77.36	0.150480136566430	-0.203502114289634
5	D	26	50	20120618	5	3968	77.4	0.150831285793967	-0.201858373866088
5	D	26	50	20120618	5	3970	77.44	0.151000920710774	-0.202709801141315
5	D	26	50	20120618	5	3972	77.48	0.151593334772052	-0.202316791192331
5	D	26	50	20120618	5	3974	77.52	0.152584557057919	-0.203353551154907
5	D	26	50	20120618	5	3976	77.56	0.152236236257506	-0.202668081841225
5	D	26	50	20120618	5	3978	77.6	0.152424468082658	-0.202171551459476
5	D	26	50	20120618	5	3980	77.64	0.152782617667329	-0.203049424528319
5	D	26	50	20120618	5	3982	77.68	0.153400558283408	-0.202229251372820
5	D	26	50	20120618	5	3984	77.72	0.15404020707767	-0.203531317799697
5	D	26	50	20120618	5	3986	77.76	0.155000599507877	-0.203153581357188
5	D	26	50	20120618	5	3988	77.8	0.154655814241370	-0.202241130766744
5	D	26	50	20120618	5	3990	77.84	0.156241218355469	-0.203989028019159
5	D	26	50	20120618	5	3992	77.88	0.156424712565187	-0.203183279841997
5	D	26	50	20120618	5	3994	77.92	0.156559204274968	-0.202757460138367
5	D	26	50	20120618	5	3996	77.96	0.157436582369065	-0.203707245966857
5	D	26	50	20120618	5	3998	78	0.157938203919638	-0.203641202193494
5	D	26	50	20120618	5	4000	78.04	0.158006863988092	-0.203255758287069
5	D	26	50	20120618	5	4002	78.08	0.158613208052959	-0.202943570643175
5	D	26	50	20120618	5	4004	78.12	0.159243028062962	-0.204326176532429
5	D	26	50	20120618	5	4006	78.16	0.160002955720703	-0.204339823693306
5	D	26	50	20120618	5	4008	78.2	0.160535194994902	-0.203581310249127
5	D	26	50	20120618	5	4010	78.24	0.160885354272946	-0.204460102556786
5	D	26	50	20120618	5	4012	78.28	0.161352044748529	-0.203771380551910
5	D	26	50	20120618	5	4014	78.32	0.161027058471896	-0.203885649007750
5	D	26	50	20120618	5	4016	78.36	0.161771500491129	-0.203986906698816
5	D	26	50	20120618	5	4018	78.4	0.162418927459983	-0.204574088169913
5	D	26	50	20120618	5	4020	78.44	0.162717609364356	-0.203624868026848
5	D	26	50	20120618	5	4022	78.48	0.163674890524727	-0.204435353819444
5	D	26	50	20120618	5	4024	78.52	0.163923155715601	-0.205229364024039
5	D	26	50	20120618	5	4026	78.56	0.163967844864172	-0.204323418815983
5	D	26	50	20120618	5	4028	78.6	0.164237252547804	-0.203885719718428
5	D	26	50	20120618	5	4030	78.64	0.164644051079021	-0.204689487996603
5	D	26	50	20120618	5	4032	78.68	0.165387998123507	-0.204368390807266
5	D	26	50	20120618	5	4034	78.72	0.165698064447058	-0.205326874049164
5	D	26	50	20120618	5	4036	78.76	0.165991938025319	-0.204617221683566
5	D	26	50	20120618	5	4038	78.8	0.166889680794713	-0.205799787064422
5	D	26	50	20120618	5	4040	78.84	0.167019434889061	-0.205514469478213
5	D	26	50	20120618	5	4042	78.88	0.167458194646787	-0.205910095722287
5	D	26	50	20120618	5	4044	78.92	0.167672730844199	-0.207252608657048
5	D	26	50	20120618	5	4046	78.96	0.168327370302222	-0.208767372803706
5	D	26	50	20120618	5	4048	79	0.168537593148269	-0.208326633146992
5	D	26	50	20120618	5	4050	79.04	0.168773413259794	-0.208730037565659
5	D	26	50	20120618	5	4052	79.08	0.169221223984320	-0.208700834055596
5	D	26	50	20120618	5	4054	79.12	0.169989495502079	-0.210167019966386
5	D	26	50	20120618	5	4056	79.16	0.170076116082774	-0.210218992314804
5	D	26	50	20120618	5	4058	79.2	0.170586293625400	-0.210486632231483
5	D	26	50	20120618	5	4060	79.24	0.170619244801404	-0.209796071748976
5	D	26	50	20120618	5	4062	79.28	0.171257691514137	-0.210974889463892
5	D	26	50	20120618	5	4064	79.32	0.171539614987796	-0.211166727533628
5	D	26	50	20120618	5	4066	79.36	0.171787173071889	-0.211200597948447
5	D	26	50	20120618	5	4068	79.4	0.17283015557414	-0.212328433264439
5	D	26	50	20120618	5	4070	79.44	0.173223589787192	-0.212879693711052
5	D	26	50	20120618	5	4072	79.48	0.173654429948969	-0.212431882986527
5	D	26	50	20120618	5	4074	79.52	0.173878087823858	-0.214627944516858
5	D	26	50	20120618	5	4076	79.56	0.174232631163945	-0.213829338118186
5	D	26	50	20120618	5	4078	79.6	0.174578123537233	-0.214872603463148
5	D	26	50	20120618	5	4080	79.64	0.175142677591332	-0.216272392047185
5	D	26	50	20120618	5	4082	79.68	0.174991710293549	-0.215327343834130
5	D	26	50	20120618	5	4084	79.72	0.175453945996410	-0.215843743916430
5	D	26	50	20120618	5	4086	79.76	0.176528182618389	-0.216766376844522
5	D	26	50	20120618	5	4088	79.8	0.176116292918348	-0.215781023544939
5	D	26	50	20120618	5	4090	79.84	0.176648673613903	-0.216429511173965
5	D	26	50	20120618	5	4092	79.88	0.176214368628898	-0.214890988239459
5	D	26	50	20120618	5	4094	79.92	0.176667977629030	-0.214956395616719
[truncated: 233 more rows]
