# Supplementary material for: How Do Ants Make Sense of Gravity? A Boltzmann Walker Analysis of Lasius niger Trajectories on Various Inclines
Source: PLoS One. 2013 Oct 29;8(10):e76531. doi: 10.1371/journal.pone.0076531 (PMC3812222; doi:10.1371/journal.pone.0076531)
Supplement: Dataset S5 — Trajectories for . (ZIP) [file pone.0076531.s009.zip › Incline5/5-D-26-50-20120618-06.txt]

Pente	Colonie	Temperature	Humidite	Date	Indiv	Frame	Time	X	Y
5	D	26	50	20120618	6	24	0	0	0
5	D	26	50	20120618	6	26	0.04	-0.00111444271355687	-0.00091957822679748
5	D	26	50	20120618	6	28	0.08	-0.000617975971417991	-0.00059420304143449
5	D	26	50	20120618	6	30	0.12	-0.000577246620821641	-0.000820434785007315
5	D	26	50	20120618	6	32	0.16	-0.000133112851558370	-0.00108353507615120
5	D	26	50	20120618	6	34	0.2	8.27032091275798e-05	-0.00104050762851600
5	D	26	50	20120618	6	36	0.24	0.000484926759469921	-0.00193817261616451
5	D	26	50	20120618	6	38	0.28	0.00057284841664265	-0.00134976077926794
5	D	26	50	20120618	6	40	0.32	0.00016651657590162	-0.00189778267682314
5	D	26	50	20120618	6	42	0.36	-0.000286625733753969	-0.00171143175570924
5	D	26	50	20120618	6	44	0.4	-0.000286696444432090	-0.00140857792132704
5	D	26	50	20120618	6	46	0.44	-0.000419759798515770	-0.00207443209289916
5	D	26	50	20120618	6	48	0.48	-0.000371591684581351	-0.00204801458355403
5	D	26	50	20120618	6	50	0.52	0.000444204479941391	-0.00146335748366556
5	D	26	50	20120618	6	52	0.56	0.00051417269593979	-0.00094016210519782
5	D	26	50	20120618	6	54	0.6	0.00135070830235473	-0.00112696557465168
5	D	26	50	20120618	6	56	0.64	0.00136417868653633	-0.00156031596550186
5	D	26	50	20120618	6	58	0.68	0.00166940839970332	-0.00108197237016478
5	D	26	50	20120618	6	60	0.72	0.00179451680249865	-0.00208332749620649
5	D	26	50	20120618	6	62	0.76	0.00243131595643182	-0.00106739182833672
5	D	26	50	20120618	6	64	0.8	0.00255781735958609	-0.00144688189566391
5	D	26	50	20120618	6	66	0.84	0.00264968467259785	-0.00125655703443974
5	D	26	50	20120618	6	68	0.88	0.00257600414599821	-0.00104261480672394
5	D	26	50	20120618	6	70	0.92	0.00264518747346951	-0.00151035180034322
5	D	26	50	20120618	6	72	0.96	0.0031889172328629	-0.00210295678045223
5	D	26	50	20120618	6	74	1	0.00322656359789327	-0.00155492074076141
5	D	26	50	20120618	6	76	1.04	0.0038324692565564	-0.00160993364833772
5	D	26	50	20120618	6	78	1.08	0.00380158283235417	-0.00166602135822144
5	D	26	50	20120618	6	80	1.12	0.00451987604281909	-0.00138032193435082
5	D	26	50	20120618	6	82	1.16	0.00418022437154394	-0.000746259283660846
5	D	26	50	20120618	6	84	1.2	0.00423870210234807	-6.03939901811404e-05
5	D	26	50	20120618	6	86	1.24	0.00419242903458722	-0.000389877465942826
5	D	26	50	20120618	6	88	1.28	0.00448060333219199	-0.000293385674582110
5	D	26	50	20120618	6	90	1.32	0.00334786776620582	0.0001752634867849
5	D	26	50	20120618	6	92	1.36	0.00344597176102765	0.00031016531849967
5	D	26	50	20120618	6	94	1.4	0.00361031044804321	0.00104081168443192
5	D	26	50	20120618	6	96	1.44	0.00385108737810504	0.00142100178747249
5	D	26	50	20120618	6	98	1.48	0.00371597341435592	0.0008299029448074
5	D	26	50	20120618	6	100	1.52	0.00447239382246241	-2.904794657114e-05
5	D	26	50	20120618	6	102	1.56	0.00443892645850886	0.00038751572929366
5	D	26	50	20120618	6	104	1.6	0.00428682778987563	0.00076696337021399
5	D	26	50	20120618	6	106	1.64	0.00422630652047387	7.00459977443402e-05
5	D	26	50	20120618	6	108	1.68	0.00438074571255283	0.00033722629501568
5	D	26	50	20120618	6	110	1.72	0.00439457672119284	0.00073627493591049
5	D	26	50	20120618	6	112	1.76	0.00392080103566222	-0.000155570562928851
5	D	26	50	20120618	6	114	1.8	0.00366067766406713	2.30516810666797e-05
5	D	26	50	20120618	6	116	1.84	0.00348572530426595	-2.32355288297902e-05
5	D	26	50	20120618	6	118	1.88	0.00332568582648	-0.000267760124831910
5	D	26	50	20120618	6	120	1.92	0.0035254434921652	-0.000638213367495542
5	D	26	50	20120618	6	122	1.96	0.00386402036113294	-0.000299169808052216
5	D	26	50	20120618	6	124	2	0.0037991574560947	7.60422632488e-05
5	D	26	50	20120618	6	126	2.04	0.0033854575626937	-0.000152933054635031
5	D	26	50	20120618	6	128	2.08	0.00343227510267606	-0.000449359288376239
5	D	26	50	20120618	6	130	2.12	0.00374400312716215	0.00022344574285495
5	D	26	50	20120618	6	132	2.16	0.00469305356459949	-0.000448531973442251
5	D	26	50	20120618	6	134	2.2	0.00488194299905785	-0.00085631338308472
5	D	26	50	20120618	6	136	2.24	0.00524297050832827	-0.000173198734983831
5	D	26	50	20120618	6	138	2.28	0.00526561206746186	-0.000309783480837826
5	D	26	50	20120618	6	140	2.32	0.00551984523956967	-0.000620132647100602
5	D	26	50	20120618	6	142	2.36	0.00565592086854121	-0.000860082262228445
5	D	26	50	20120618	6	144	2.4	0.00554440305808028	-0.00126048147707533
5	D	26	50	20120618	6	146	2.44	0.00524061584274692	-0.000621398368238926
5	D	26	50	20120618	6	148	2.48	0.00570621737388701	-0.000713322249793177
5	D	26	50	20120618	6	150	2.52	0.00562571326684892	-0.00080764322333565
5	D	26	50	20120618	6	152	2.56	0.0059665175221774	-0.00111576500323769
5	D	26	50	20120618	6	154	2.6	0.00615703330223249	-0.00108587559959693
5	D	26	50	20120618	6	156	2.64	0.00604772166492886	-0.00112040362372227
5	D	26	50	20120618	6	158	2.68	0.00634500208366175	-0.00183634782546009
5	D	26	50	20120618	6	160	2.72	0.00650066527757894	-0.00193541419261111
5	D	26	50	20120618	6	162	2.76	0.00639692847013818	-0.00200356090154118
5	D	26	50	20120618	6	164	2.8	0.00605115113281762	-0.00148715869792030
5	D	26	50	20120618	6	166	2.84	0.00640493786864868	-0.000974442641949745
5	D	26	50	20120618	6	168	2.88	0.0062258065077707	-0.00147271957744847
5	D	26	50	20120618	6	170	2.92	0.00623584035299573	-0.00144335343282579
5	D	26	50	20120618	6	172	2.96	0.00632511965518835	-0.000985105812210038
5	D	26	50	20120618	6	174	3	0.00607033493979121	-0.000490159349650703
5	D	26	50	20120618	6	176	3.04	0.00609543015945552	-0.00108349972081215
5	D	26	50	20120618	6	178	3.08	0.00582843370994729	-0.00122713432127457
5	D	26	50	20120618	6	180	3.12	0.00596271328769462	-0.00110746356962656
5	D	26	50	20120618	6	182	3.16	0.00618142141511562	-0.0017658789778606
5	D	26	50	20120618	6	184	3.2	0.00608777926408308	-0.00128766973281195
5	D	26	50	20120618	6	186	3.24	0.00624483475125243	-0.00111497304364276
5	D	26	50	20120618	6	188	3.28	0.00605114406174981	-0.00143206800859805
5	D	26	50	20120618	6	190	3.32	0.00601156022413898	-0.00103550838357302
5	D	26	50	20120618	6	192	3.36	0.00591718268205402	-0.000754341514169808
5	D	26	50	20120618	6	194	3.4	0.00626593481760303	-0.0010521253929309
5	D	26	50	20120618	6	196	3.44	0.00615412709336182	-0.00100993940236531
5	D	26	50	20120618	6	198	3.48	0.00583323496499155	-0.00137106590658509
5	D	26	50	20120618	6	200	3.52	0.00552411545742126	-0.00445820855332504
5	D	26	50	20120618	6	202	3.56	0.00535363625511787	-0.00354853406410485
5	D	26	50	20120618	6	204	3.6	0.00485242836201112	-0.00322792124291315
5	D	26	50	20120618	6	206	3.64	0.0042026417778279	-0.00552927309428323
5	D	26	50	20120618	6	208	3.68	0.00306313707862544	-0.00508260576142297
5	D	26	50	20120618	6	210	3.72	0.00255987786874647	-0.0058278284265426
5	D	26	50	20120618	6	212	3.76	0.00209678585957281	-0.00644833513313045
5	D	26	50	20120618	6	214	3.8	0.00195034616650942	-0.00653638619084414
5	D	26	50	20120618	6	216	3.84	0.00206025743036349	-0.00640852572845643
5	D	26	50	20120618	6	218	3.88	0.00202362859199125	-0.00649459405875567
5	D	26	50	20120618	6	220	3.92	0.00192888547570041	-0.00686839403781466
5	D	26	50	20120618	6	222	3.96	0.00198024546964511	-0.0060256316490846
5	D	26	50	20120618	6	224	4	0.00221060671682006	-0.00570152218485993
5	D	26	50	20120618	6	226	4.04	0.00167376417747542	-0.00523594186692328
5	D	26	50	20120618	6	228	4.08	0.00197778473804658	-0.00560313534732564
5	D	26	50	20120618	6	230	4.12	0.00140421507248711	-0.00553748048269247
5	D	26	50	20120618	6	232	4.16	0.00118611505689793	-0.00479165253416814
5	D	26	50	20120618	6	234	4.2	0.000167266109089671	-0.00391558258761707
5	D	26	50	20120618	6	236	4.24	0.000251341105372749	-0.00388565782863726
5	D	26	50	20120618	6	238	4.28	0.000300965859276419	-0.00335743492095528
5	D	26	50	20120618	6	240	4.32	0.00027288664899551	-0.00269430311049072
5	D	26	50	20120618	6	242	4.36	0.0004477329427795	-0.00264597236199662
5	D	26	50	20120618	6	244	4.4	0.000339665813410770	-0.00187762306249151
5	D	26	50	20120618	6	246	4.44	0.00043409992403823	-0.00163258934960694
5	D	26	50	20120618	6	248	4.48	0.000668435111323451	-0.00220745302057598
5	D	26	50	20120618	6	250	4.52	0.0006596457740333	-0.00132204926451324
5	D	26	50	20120618	6	252	4.56	0.00091128386425416	-0.000963779471689452
5	D	26	50	20120618	6	254	4.6	0.00111817623736153	-0.00137642577598649
5	D	26	50	20120618	6	256	4.64	0.00110804339718713	-0.00157179230856052
5	D	26	50	20120618	6	258	4.68	0.00159834416819407	-0.000839590307709658
5	D	26	50	20120618	6	260	4.72	0.00137293266848742	-0.000286689373364274
5	D	26	50	20120618	6	262	4.76	0.00154783553081391	-0.000713675803183769
5	D	26	50	20120618	6	264	4.8	0.00155919166571977	-0.000143464894834940
5	D	26	50	20120618	6	266	4.84	0.00143873602554464	0.000153131044533760
5	D	26	50	20120618	6	268	4.88	0.00131508426271855	2.70326922447600e-05
5	D	26	50	20120618	6	270	4.92	0.00140654852486503	0.00020538623566345
5	D	26	50	20120618	6	272	4.96	0.00183834328079659	0.00043747989445231
5	D	26	50	20120618	6	274	5	0.00162816286115671	3.413204432788e-05
5	D	26	50	20120618	6	276	5.04	0.00206542355250684	-0.000703988440281513
5	D	26	50	20120618	6	278	5.08	0.00245647481570644	2.39002092041096e-05
5	D	26	50	20120618	6	280	5.12	0.0025575840143483	-0.000672366625026853
5	D	26	50	20120618	6	282	5.16	0.00261268884580617	-9.8429263941202e-06
5	D	26	50	20120618	6	284	5.2	0.00309319618789368	0.00034699143966386
5	D	26	50	20120618	6	286	5.24	0.00286583307347096	0.00070051654598589
5	D	26	50	20120618	6	288	5.28	0.00320210477433203	-6.84620785544802e-05
5	D	26	50	20120618	6	290	5.32	0.00325700454482335	0.00034327205799482
5	D	26	50	20120618	6	292	5.36	0.00301775496540889	0.00080115905415217
5	D	26	50	20120618	6	294	5.4	0.00307573772146618	-0.000118758583900280
5	D	26	50	20120618	6	296	5.44	0.00329998956605168	9.563619215548e-05
5	D	26	50	20120618	6	298	5.48	0.00354306459315237	-0.000422545799233645
5	D	26	50	20120618	6	300	5.52	0.00375159038292428	-0.00063445155941963
5	D	26	50	20120618	6	302	5.56	0.00458463288184016	-0.000342303321704596
5	D	26	50	20120618	6	304	5.6	0.00466102869847955	-0.000457222315783033
5	D	26	50	20120618	6	306	5.64	0.00522434531571181	-0.000328946074607981
5	D	26	50	20120618	6	308	5.68	0.00512693428553555	0.000152381511345700
5	D	26	50	20120618	6	310	5.72	0.00529666749018479	0.00064004406695203
5	D	26	50	20120618	6	312	5.76	0.00526843342351879	0.000115081628638110
5	D	26	50	20120618	6	314	5.8	0.00544928305387507	-9.632915680104e-05
5	D	26	50	20120618	6	316	5.84	0.00550271840622255	0.00056421393573759
5	D	26	50	20120618	6	318	5.88	0.00566098799573519	0.00059688721877588
5	D	26	50	20120618	6	320	5.92	0.00581729536393004	0.00094800250518762
5	D	26	50	20120618	6	322	5.96	0.00595456423559483	0.00101880333942087
5	D	26	50	20120618	6	324	6	0.00638267956139049	0.00153428877909995
5	D	26	50	20120618	6	326	6.04	0.00652945159464104	0.00105326312774183
5	D	26	50	20120618	6	328	6.08	0.00703125062901686	0.00244044470497694
5	D	26	50	20120618	6	330	6.12	0.00727139823404343	0.001732149984398
5	D	26	50	20120618	6	332	6.16	0.00734905270075334	0.0028710444504483
5	D	26	50	20120618	6	334	6.2	0.00729599847896091	0.0026037651582276
5	D	26	50	20120618	6	336	6.24	0.00712574837925463	0.00336999313738916
5	D	26	50	20120618	6	338	6.28	0.00743444291564943	0.00331997240368802
5	D	26	50	20120618	6	340	6.32	0.00730345138443462	0.00327349427496063
5	D	26	50	20120618	6	342	6.36	0.00732120683571021	0.00321247803081204
5	D	26	50	20120618	6	344	6.4	0.00704642514054112	0.00309615896530685
5	D	26	50	20120618	6	346	6.44	0.00681383650700543	0.00332149268326757
5	D	26	50	20120618	6	348	6.48	0.00694715441953034	0.00297868731574833
5	D	26	50	20120618	6	350	6.52	0.00636647125975214	0.00447593642743616
5	D	26	50	20120618	6	352	6.56	0.00631154320498957	0.00503736506956266
5	D	26	50	20120618	6	354	6.6	0.00603122486372378	0.00563887959511462
5	D	26	50	20120618	6	356	6.64	0.00614125067887641	0.00514985868738163
5	D	26	50	20120618	6	358	6.68	0.00605323002675431	0.00613136532607543
5	D	26	50	20120618	6	360	6.72	0.00578959940552453	0.0065137616022733
5	D	26	50	20120618	6	362	6.76	0.00604936215266122	0.00685130609534051
5	D	26	50	20120618	6	364	6.8	0.00615981223188256	0.00623902233351108
5	D	26	50	20120618	6	366	6.84	0.00599995660185971	0.00647873860340113
5	D	26	50	20120618	6	368	6.88	0.00628942490487405	0.00629911226777631
5	D	26	50	20120618	6	370	6.92	0.00608823888349085	0.00585695839750036
5	D	26	50	20120618	6	372	6.96	0.00595601698647678	0.00639889210566954
5	D	26	50	20120618	6	374	7	0.006013476483516	0.00604723376124985
5	D	26	50	20120618	6	376	7.04	0.00630224475081696	0.00664520568182807
5	D	26	50	20120618	6	378	7.08	0.00609690094156039	0.00612708025898143
5	D	26	50	20120618	6	380	7.12	0.00622766619860522	0.00562576276432361
5	D	26	50	20120618	6	382	7.16	0.00618064359765631	0.00576280005851756
5	D	26	50	20120618	6	384	7.2	0.00625046332123067	0.00644992400206778
5	D	26	50	20120618	6	386	7.24	0.00650209434038372	0.00569039232412406
5	D	26	50	20120618	6	388	7.28	0.00627134418447911	0.00586827917706716
5	D	26	50	20120618	6	390	7.32	0.00646519043747359	0.00563063473004598
5	D	26	50	20120618	6	392	7.36	0.00664587036220238	0.00591871003270138
5	D	26	50	20120618	6	394	7.4	0.00653502430318357	0.00638347717783968
5	D	26	50	20120618	6	396	7.44	0.00675091814561545	0.00642204278168559
5	D	26	50	20120618	6	398	7.48	0.00718257855125859	0.00621047643275458
5	D	26	50	20120618	6	400	7.52	0.00735964516033551	0.00606220321180757
5	D	26	50	20120618	6	402	7.56	0.00748157865368332	0.00563429047210472
5	D	26	50	20120618	6	404	7.6	0.00762684667081029	0.0055369642947422
5	D	26	50	20120618	6	406	7.64	0.00757778053126375	0.00570831748102714
5	D	26	50	20120618	6	408	7.68	0.00766620423425113	0.00540395750920101
5	D	26	50	20120618	6	410	7.72	0.00756976901143291	0.00601047127969596
5	D	26	50	20120618	6	412	7.76	0.00767973118697523	0.00552028364577401
5	D	26	50	20120618	6	414	7.8	0.00773512593221338	0.00607577259093854
5	D	26	50	20120618	6	416	7.84	0.0077709550328161	0.00633500500798934
5	D	26	50	20120618	6	418	7.88	0.0077996140706576	0.00654277419350538
5	D	26	50	20120618	6	420	7.92	0.00772496480776773	0.00579180557868183
5	D	26	50	20120618	6	422	7.96	0.0080019385339585	0.00610379523267696
5	D	26	50	20120618	6	424	8	0.00794218093988043	0.00639787387190464
5	D	26	50	20120618	6	426	8.04	0.00784411937146548	0.00594442043526533
5	D	26	50	20120618	6	428	8.08	0.0078322753328806	0.0065421307263345
5	D	26	50	20120618	6	430	8.12	0.00804020715295632	0.00657834873566688
5	D	26	50	20120618	6	432	8.16	0.0078472872098452	0.00670267932100291
5	D	26	50	20120618	6	434	8.2	0.00811680803056226	0.00610848335063623
5	D	26	50	20120618	6	436	8.24	0.0082552100408439	0.00533525501434093
5	D	26	50	20120618	6	438	8.28	0.0080514006533025	0.00564992460303675
5	D	26	50	20120618	6	440	8.32	0.00871752352545148	0.005371409384063
5	D	26	50	20120618	6	442	8.36	0.00970471530266602	0.00634889965623965
5	D	26	50	20120618	6	444	8.4	0.00949301460344658	0.00553014778537156
5	D	26	50	20120618	6	446	8.44	0.0101775151808386	0.00590616595840313
5	D	26	50	20120618	6	448	8.48	0.0107464320837779	0.00653576676530382
5	D	26	50	20120618	6	450	8.52	0.0106415822902635	0.00597049146228767
5	D	26	50	20120618	6	452	8.56	0.0103876107476647	0.00640894716409802
5	D	26	50	20120618	6	454	8.6	0.0103084713567143	0.00583819885459548
5	D	26	50	20120618	6	456	8.64	0.0104933019982487	0.00570616080534452
5	D	26	50	20120618	6	458	8.68	0.00987611091535782	0.00642828653456347
5	D	26	50	20120618	6	460	8.72	0.0100785131604047	0.00645306355617624
5	D	26	50	20120618	6	462	8.76	0.00989596647377354	0.00622404581188555
5	D	26	50	20120618	6	464	8.8	0.0100464034414710	0.00546958408956294
5	D	26	50	20120618	6	466	8.84	0.0102080409805824	0.00584632351151132
5	D	26	50	20120618	6	468	8.88	0.0102134220631872	0.00545870878726829
5	D	26	50	20120618	6	470	8.92	0.00999595137263332	0.00625483324113841
5	D	26	50	20120618	6	472	8.96	0.0100834275525339	0.0062364131094885
5	D	26	50	20120618	6	474	9	0.0101709108035023	0.0062180000489064
5	D	26	50	20120618	6	476	9.04	0.0103991083039268	0.00594016365244258
5	D	26	50	20120618	6	478	9.08	0.0104757728211431	0.00574300813971215
5	D	26	50	20120618	6	480	9.12	0.0112792936119444	0.00530708388017845
5	D	26	50	20120618	6	482	9.16	0.0112450767148028	0.0052059181129941
5	D	26	50	20120618	6	484	9.2	0.0119801283559818	0.00500883331094178
5	D	26	50	20120618	6	486	9.24	0.0121730977965676	0.0056293336535686
5	D	26	50	20120618	6	488	9.28	0.0129551296122887	0.00537470450166332
5	D	26	50	20120618	6	490	9.32	0.0128519839461170	0.00516034508094662
5	D	26	50	20120618	6	492	9.36	0.0132694725176516	0.00517064196989426
5	D	26	50	20120618	6	494	9.4	0.0134457499955608	0.00519550808696147
5	D	26	50	20120618	6	496	9.44	0.0136714012044662	0.00465380843113686
5	D	26	50	20120618	6	498	9.48	0.0141422586603109	0.00539340464759858
5	D	26	50	20120618	6	500	9.52	0.0146810917052446	0.00556344615080442
5	D	26	50	20120618	6	502	9.56	0.0156164391203693	0.00533809051253348
5	D	26	50	20120618	6	504	9.6	0.0160768504877355	0.00515478015057868
5	D	26	50	20120618	6	506	9.64	0.0164335787877763	0.00471324146320237
5	D	26	50	20120618	6	508	9.68	0.0165440359380654	0.00500155011109556
5	D	26	50	20120618	6	510	9.72	0.0171385430354158	0.00466089434819113
5	D	26	50	20120618	6	512	9.76	0.0165135737779319	0.00545316507010378
5	D	26	50	20120618	6	514	9.8	0.0164567365348601	0.00547266707512891
5	D	26	50	20120618	6	516	9.84	0.0166628935169151	0.00500671906166603
5	D	26	50	20120618	6	518	9.88	0.0164212468455124	0.00490004493265623
5	D	26	50	20120618	6	520	9.92	0.0165721787879566	0.00480426731914451
5	D	26	50	20120618	6	522	9.96	0.016587537147244	0.00399907068527177
5	D	26	50	20120618	6	524	10	0.0166884766402584	0.00434414586555861
5	D	26	50	20120618	6	526	10.04	0.0171381611977540	0.00402564375810876
5	D	26	50	20120618	6	528	10.08	0.0169634775385296	0.00425033400889859
5	D	26	50	20120618	6	530	10.12	0.0171989582388004	0.0043925897511377
5	D	26	50	20120618	6	532	10.16	0.0173169390052414	0.00226536506595515
5	D	26	50	20120618	6	534	10.2	0.0171120265311213	0.00350905982804511
5	D	26	50	20120618	6	536	10.24	0.0172324468159574	0.00257252518063478
5	D	26	50	20120618	6	538	10.28	0.0169918608047265	0.00289489516217773
5	D	26	50	20120618	6	540	10.32	0.0171616724982284	0.00296166725552517
5	D	26	50	20120618	6	542	10.36	0.0171562560602845	0.00280734827159902
5	D	26	50	20120618	6	544	10.4	0.0170779369132003	0.00245708999860607
5	D	26	50	20120618	6	546	10.44	0.0171826099300194	0.001295447907405
5	D	26	50	20120618	6	548	10.48	0.0168525890531040	0.00166454350504876
5	D	26	50	20120618	6	550	10.52	0.0167917213013794	0.00149401763369781
5	D	26	50	20120618	6	552	10.56	0.0169383469635263	0.00142824256091184
5	D	26	50	20120618	6	554	10.6	0.0171013492187254	0.000189603612307360
5	D	26	50	20120618	6	556	10.64	0.0168701677276843	0.00064755424807502
5	D	26	50	20120618	6	558	10.68	0.016834133566115	-0.000421209367417204
5	D	26	50	20120618	6	560	10.72	0.0161955949295001	-0.00131081333776019
5	D	26	50	20120618	6	562	10.76	0.0158524147953868	-0.00164330201734191
5	D	26	50	20120618	6	564	10.8	0.0153911619709511	-0.00189260665518485
5	D	26	50	20120618	6	566	10.84	0.0149279716739348	-0.0022833326492651
5	D	26	50	20120618	6	568	10.88	0.0140133573367413	-0.00259495460773402
5	D	26	50	20120618	6	570	10.92	0.0137218879215362	-0.00181887663111053
5	D	26	50	20120618	6	572	10.96	0.0133045817835511	-0.00195616848374571
5	D	26	50	20120618	6	574	11	0.0128374599728315	-0.00162329796650215
5	D	26	50	20120618	6	576	11.04	0.0131513446730002	-0.00259501824734432
5	D	26	50	20120618	6	578	11.08	0.0119912723588533	-0.00242874208774831
5	D	26	50	20120618	6	580	11.12	0.0116869053159594	-0.00220309017173606
5	D	26	50	20120618	6	582	11.16	0.0114438585731300	-0.00222127695814817
5	D	26	50	20120618	6	584	11.2	0.0108203374703339	-0.0026959803677757
5	D	26	50	20120618	6	586	11.24	0.0108977387928162	-0.00242968253976728
5	D	26	50	20120618	6	588	11.28	0.0106086926325502	-0.00236257315648521
5	D	26	50	20120618	6	590	11.32	0.0103518029309761	-0.00324580390269868
5	D	26	50	20120618	6	592	11.36	0.00986660556174104	-0.00297204942155062
5	D	26	50	20120618	6	594	11.4	0.00936458986984747	-0.00426019814849615
5	D	26	50	20120618	6	596	11.44	0.00948743765226336	-0.00306448553125716
5	D	26	50	20120618	6	598	11.48	0.00965708458988529	-0.00439394739615758
5	D	26	50	20120618	6	600	11.52	0.00945062355191444	-0.00428904103410075
5	D	26	50	20120618	6	602	11.56	0.00992294259747581	-0.00557157717168128
5	D	26	50	20120618	6	604	11.6	0.00992294259747581	-0.00557157717168128
5	D	26	50	20120618	6	606	11.64	0.0102092784174495	-0.00724720811105904
5	D	26	50	20120618	6	608	11.68	0.0103793941668673	-0.00652724612859053
5	D	26	50	20120618	6	610	11.72	0.0101440053904782	-0.00530872436791081
5	D	26	50	20120618	6	612	11.76	0.0100256498574432	-0.00572306065741488
5	D	26	50	20120618	6	614	11.8	0.0101521866159365	-0.00569706034107065
5	D	26	50	20120618	6	616	11.84	0.0098893833096407	-0.00532509388989528
5	D	26	50	20120618	6	618	11.88	0.0100344462658011	-0.00470928166522772
5	D	26	50	20120618	6	620	11.92	0.00938392924031293	-0.00531929561428955
5	D	26	50	20120618	6	622	11.96	0.0092490556928694	-0.00464904323853844
5	D	26	50	20120618	6	624	12	0.00890004899887916	-0.00534659700711116
5	D	26	50	20120618	6	626	12.04	0.00809302095844314	-0.00548236858016679
5	D	26	50	20120618	6	628	12.08	0.00759880281586843	-0.00634952898127491
5	D	26	50	20120618	6	630	12.12	0.00693673166557565	-0.00550205443295502
5	D	26	50	20120618	6	632	12.16	0.00678573608352108	-0.00519961072050591
5	D	26	50	20120618	6	634	12.2	0.00662864524101267	-0.00538187456442456
5	D	26	50	20120618	6	636	12.24	0.0067182285991212	-0.00564450109402505
5	D	26	50	20120618	6	638	12.28	0.00648672891002853	-0.00479114341728569
5	D	26	50	20120618	6	640	12.32	0.00649245647495614	-0.00769975645101843
5	D	26	50	20120618	6	642	12.36	0.00665788410641474	-0.00643924668967186
5	D	26	50	20120618	6	644	12.4	0.00654220143701262	-0.00628556410184878
5	D	26	50	20120618	6	646	12.44	0.00710539077502427	-0.00741166700622741
5	D	26	50	20120618	6	648	12.48	0.00715273864509252	-0.00788910550488457
5	D	26	50	20120618	6	650	12.52	0.00713238811192997	-0.00788643264125168
5	D	26	50	20120618	6	652	12.56	0.00750120086686125	-0.00834113058582588
5	D	26	50	20120618	6	654	12.6	0.00726188764783647	-0.00826042141782125
5	D	26	50	20120618	6	656	12.64	0.00719513676769246	-0.00832759656203397
5	D	26	50	20120618	6	658	12.68	0.00709025161883906	-0.00816805205899485
5	D	26	50	20120618	6	660	12.72	0.00690644628213743	-0.0085730828232585
5	D	26	50	20120618	6	662	12.76	0.00675264348616154	-0.00848446113037239
5	D	26	50	20120618	6	664	12.8	0.00631391201270654	-0.00887124853968143
5	D	26	50	20120618	6	666	12.84	0.00601558366172394	-0.00827432313713938
5	D	26	50	20120618	6	668	12.88	0.00615971323693319	-0.00890092581128783
5	D	26	50	20120618	6	670	12.92	0.00570284447454075	-0.00862954529973625
5	D	26	50	20120618	6	672	12.96	0.0055282668813336	-0.00902672010766092
5	D	26	50	20120618	6	674	13	0.00549693497985923	-0.00827402615229128
5	D	26	50	20120618	6	676	13.04	0.00524801217967813	-0.00847093417764829
5	D	26	50	20120618	6	678	13.08	0.00522189872624891	-0.0079295944391753
5	D	26	50	20120618	6	680	13.12	0.00508563924951426	-0.00852333786120203
5	D	26	50	20120618	6	682	13.16	0.00541129727758972	-0.00870245507994439
5	D	26	50	20120618	6	684	13.2	0.00536161595514356	-0.00915019509379172
5	D	26	50	20120618	6	686	13.24	0.00537489542049424	-0.0100048326338050
5	D	26	50	20120618	6	688	13.28	0.00510635747820303	-0.0103409417001064
5	D	26	50	20120618	6	690	13.32	0.00514280176170538	-0.00940633038314092
5	D	26	50	20120618	6	692	13.36	0.00513679842513311	-0.0108992661434635
5	D	26	50	20120618	6	694	13.4	0.00518932938790745	-0.0109805904943678
5	D	26	50	20120618	6	696	13.44	0.00513951371517286	-0.0122078096684560
5	D	26	50	20120618	6	698	13.48	0.00506921315898729	-0.0119911804349717
5	D	26	50	20120618	6	700	13.52	0.00544376762098181	-0.0120476075561104
5	D	26	50	20120618	6	702	13.56	0.00548743146472008	-0.0121175050614307
5	D	26	50	20120618	6	704	13.6	0.0054304740134955	-0.0125634419529861
5	D	26	50	20120618	6	706	13.64	0.00534384636173234	-0.0116122206977305
5	D	26	50	20120618	6	708	13.68	0.00551391968474333	-0.0119462720832986
5	D	26	50	20120618	6	710	13.72	0.00604185974971283	-0.0112640696029455
5	D	26	50	20120618	6	712	13.76	0.00630937945823913	-0.0106035682297069
5	D	26	50	20120618	6	714	13.8	0.00640391963488378	-0.0100472166142694
5	D	26	50	20120618	6	716	13.84	0.00617022084370162	-0.0108082756428604
5	D	26	50	20120618	6	718	13.88	0.00657313735868953	-0.0105410670613178
5	D	26	50	20120618	6	720	13.92	0.00669741844655088	-0.00983534620942242
5	D	26	50	20120618	6	722	13.96	0.00699503969075229	-0.00990114956647964
5	D	26	50	20120618	6	724	14	0.00703603774192549	-0.0104365566790585
5	D	26	50	20120618	6	726	14.04	0.00719330536112919	-0.0096293730751306
5	D	26	50	20120618	6	728	14.08	0.007378645119546	-0.00914207043687588
5	D	26	50	20120618	6	730	14.12	0.00749562179435769	-0.00904486446766617
5	D	26	50	20120618	6	732	14.16	0.0075147631749244	-0.00915464279544538
5	D	26	50	20120618	6	734	14.2	0.00792140614264917	-0.00989315925985223
5	D	26	50	20120618	6	736	14.24	0.00778411429001399	-0.00966794575004432
5	D	26	50	20120618	6	738	14.28	0.00786937722568946	-0.0106101231095685
5	D	26	50	20120618	6	740	14.32	0.00850414698316062	-0.0105010023910958
5	D	26	50	20120618	6	742	14.36	0.00851893965702305	-0.0103940029929667
5	D	26	50	20120618	6	744	14.4	0.00902584329525225	-0.00971819982898325
5	D	26	50	20120618	6	746	14.44	0.00900604430537902	-0.00911024356065468
5	D	26	50	20120618	6	748	14.48	0.00871137876752296	-0.00914070572078819
5	D	26	50	20120618	6	750	14.52	0.00886140561328732	-0.00923178814527283
5	D	26	50	20120618	6	752	14.56	0.00838346506881552	-0.00992357192251107
5	D	26	50	20120618	6	754	14.6	0.0083111068318967	-0.00912484531568618
5	D	26	50	20120618	6	756	14.64	0.00851008668012259	-0.00950821032817428
5	D	26	50	20120618	6	758	14.68	0.00847404544748551	-0.00874985951855514
5	D	26	50	20120618	6	760	14.72	0.00851350200587572	-0.00829786272188508
5	D	26	50	20120618	6	762	14.76	0.00836112049453002	-0.00930010173140326
5	D	26	50	20120618	6	764	14.8	0.00855143121361857	-0.00922821725602784
5	D	26	50	20120618	6	766	14.84	0.00828505701807778	-0.00979341477729806
5	D	26	50	20120618	6	768	14.88	0.00832339634775372	-0.00910890712883823
5	D	26	50	20120618	6	770	14.92	0.00824779249070925	-0.00978979439057838
5	D	26	50	20120618	6	772	14.96	0.00849327168086597	-0.00921996531989139
5	D	26	50	20120618	6	774	15	0.00875384760080103	-0.00944740621606004
5	D	26	50	20120618	6	776	15.04	0.00874078733855251	-0.0095731227306872
5	D	26	50	20120618	6	778	15.08	0.00894514826938324	-0.00883734276952354
5	D	26	50	20120618	6	780	15.12	0.00875593356580553	-0.00910404223418367
5	D	26	50	20120618	6	782	15.16	0.00859505263094997	-0.00920264120375232
5	D	26	50	20120618	6	784	15.2	0.00870176918636664	-0.00928863953048023
5	D	26	50	20120618	6	786	15.24	0.00871860539882669	-0.00909069912922268
5	D	26	50	20120618	6	788	15.28	0.00839822238733888	-0.00892165111104441
5	D	26	50	20120618	6	790	15.32	0.00865147268102084	-0.00905467910978904
5	D	26	50	20120618	6	792	15.36	0.00848812394349894	-0.00872118633857803
5	D	26	50	20120618	6	794	15.4	0.0086266532330012	-0.00917707929361243
5	D	26	50	20120618	6	796	15.44	0.00884313397406145	-0.00833910826043169
5	D	26	50	20120618	6	798	15.48	0.00891761353132383	-0.00883410422046571
5	D	26	50	20120618	6	800	15.52	0.00893319109371337	-0.0081909128212306
5	D	26	50	20120618	6	802	15.56	0.00900770600631481	-0.00868573200456933
5	D	26	50	20120618	6	804	15.6	0.0087480493251953	-0.00815296240028433
5	D	26	50	20120618	6	806	15.64	0.00900979904238712	-0.00885847819121321
5	D	26	50	20120618	6	808	15.68	0.00916889099708628	-0.00839253017775033
5	D	26	50	20120618	6	810	15.72	0.00942572632214886	-0.00765360359141039
5	D	26	50	20120618	6	812	15.76	0.00946139985925972	-0.00849311611737412
5	D	26	50	20120618	6	814	15.8	0.00972512947543887	-0.00869586484474374
5	D	26	50	20120618	6	816	15.84	0.00994646096901807	-0.00789510177038903
5	D	26	50	20120618	6	818	15.88	0.0102864520515482	-0.00830651063781899
5	D	26	50	20120618	6	820	15.92	0.0103803134056829	-0.00896263502008198
5	D	26	50	20120618	6	822	15.96	0.0100678004926697	-0.0085858319585233
5	D	26	50	20120618	6	824	16	0.0105356223391027	-0.00930575151458494
5	D	26	50	20120618	6	826	16.04	0.0101995415570726	-0.00876663209140488
5	D	26	50	20120618	6	828	16.08	0.0103626428072210	-0.00853378182836015
5	D	26	50	20120618	6	830	16.12	0.0101850034416514	-0.00939841785825944
5	D	26	50	20120618	6	832	16.16	0.00994607206028842	-0.00855564557003444
5	D	26	50	20120618	6	834	16.2	0.00959526931507396	-0.00895257996165351
5	D	26	50	20120618	6	836	16.24	0.00987366432589492	-0.00919991884264475
5	D	26	50	20120618	6	838	16.28	0.00964543147013133	-0.00956070593560957
5	D	26	50	20120618	6	840	16.32	0.00921053251543036	-0.00868238031842651
5	D	26	50	20120618	6	842	16.36	0.00881755085071812	-0.00899509122133845
5	D	26	50	20120618	6	844	16.4	0.00898090665930784	-0.00869267579316058
5	D	26	50	20120618	6	846	16.44	0.00919004763197939	-0.00902959096119254
5	D	26	50	20120618	6	848	16.48	0.0093155025170975	-0.00843003512142447
5	D	26	50	20120618	6	850	16.52	0.00905880861339116	-0.00829459588855599
5	D	26	50	20120618	6	852	16.56	0.00887211120995448	-0.00837883351939875
5	D	26	50	20120618	6	854	16.6	0.00907628122195428	-0.00865607594616637
5	D	26	50	20120618	6	856	16.64	0.00913058702274941	-0.00846979573573058
5	D	26	50	20120618	6	858	16.68	0.00903861364372048	-0.00860997965510082
5	D	26	50	20120618	6	860	16.72	0.00851347372160447	-0.00866714216729194
5	D	26	50	20120618	6	862	16.76	0.00876620782733617	-0.0082463853482147
5	D	26	50	20120618	6	864	16.8	0.00854139029732572	-0.00912496552383898
5	D	26	50	20120618	6	866	16.84	0.0084333938786351	-0.00848789766932896
5	D	26	50	20120618	6	868	16.88	0.0083034842207955	-0.00880569974106544
5	D	26	50	20120618	6	870	16.92	0.00809535441082106	-0.00802472858551615
5	D	26	50	20120618	6	872	16.96	0.00835843348876151	-0.00887872265835858
5	D	26	50	20120618	6	874	17	0.00813407557815883	-0.00802646806819787
5	D	26	50	20120618	6	876	17.04	0.00801246028286256	-0.00822904708994
5	D	26	50	20120618	6	878	17.08	0.00775886350685781	-0.00849945886520136
5	D	26	50	20120618	6	880	17.12	0.0077993170858095	-0.00793655236990219
5	D	26	50	20120618	6	882	17.16	0.00781185408903993	-0.00830547119085064
5	D	26	50	20120618	6	884	17.2	0.00776870643325193	-0.00759185902727718
5	D	26	50	20120618	6	886	17.24	0.00774886501697184	-0.00805153500359093
5	D	26	50	20120618	6	888	17.28	0.00754004224235183	-0.00785273900312814
5	D	26	50	20120618	6	890	17.32	0.0078155876128446	-0.00794995204340567
5	D	26	50	20120618	6	892	17.36	0.00782610936174865	-0.00774665884381454
5	D	26	50	20120618	6	894	17.4	0.00788783978374624	-0.00694700592710629
5	D	26	50	20120618	6	896	17.44	0.00765262071298454	-0.00576364151558717
5	D	26	50	20120618	6	898	17.48	0.00769209141351037	-0.0052024674319019
5	D	26	50	20120618	6	900	17.52	0.00783454514564821	-0.0069253755306698
5	D	26	50	20120618	6	902	17.56	0.00806512559592533	-0.0065756193034915
5	D	26	50	20120618	6	904	17.6	0.00827704549824694	-0.00613213607246692
5	D	26	50	20120618	6	906	17.64	0.00858531577057303	-0.00608894599027204
5	D	26	50	20120618	6	908	17.68	0.00831662933585776	-0.00554018870166441
5	D	26	50	20120618	6	910	17.72	0.00847413030029926	-0.0059712834218826
5	D	26	50	20120618	6	912	17.76	0.00846807039518449	-0.00555865125972119
5	D	26	50	20120618	6	914	17.8	0.00860531275034498	-0.00533302055691238
5	D	26	50	20120618	6	916	17.84	0.00882988986404983	-0.00472080750576106
5	D	26	50	20120618	6	918	17.88	0.00861552337226532	-0.00521674391781406
5	D	26	50	20120618	6	920	17.92	0.00903866314119516	-0.00488333599941679
5	D	26	50	20120618	6	922	17.96	0.00907386291676263	-0.00475293136683037
5	D	26	50	20120618	6	924	18	0.00842782187719935	-0.00438185587019929
5	D	26	50	20120618	6	926	18.04	0.00833558686866137	-0.00320069056076966
5	D	26	50	20120618	6	928	18.08	0.00924131640914932	-0.00357264640534331
5	D	26	50	20120618	6	930	18.12	0.00943698416921213	-0.00367930922064462
5	D	26	50	20120618	6	932	18.16	0.00943201957250142	-0.00338584647142336
5	D	26	50	20120618	6	934	18.2	0.0102017053038230	-0.00357455912918642
5	D	26	50	20120618	6	936	18.24	0.0101309649272195	-0.00350997341000641
5	D	26	50	20120618	6	938	18.28	0.0104661870694853	-0.00348238514396367
5	D	26	50	20120618	6	940	18.32	0.0100845674086652	-0.0036097433484047
5	D	26	50	20120618	6	942	18.36	0.0101314888933444	-0.003737010548203
5	D	26	50	20120618	6	944	18.4	0.0102841758748195	-0.00376056286087076
5	D	26	50	20120618	6	946	18.44	0.0100307785029271	-0.00374708399140779
5	D	26	50	20120618	6	948	18.48	0.0101457860267745	-0.00305711380164194
5	D	26	50	20120618	6	950	18.52	0.0100553808691649	-0.00320468147144268
5	D	26	50	20120618	6	952	18.56	0.0102127255630078	-0.0034390315079703
5	D	26	50	20120618	6	954	18.6	0.0101703960297656	-0.00389206280186124
5	D	26	50	20120618	6	956	18.64	0.0103688674682158	-0.00314647456253574
5	D	26	50	20120618	6	958	18.68	0.0102778493904483	-0.00394704601095275
5	D	26	50	20120618	6	960	18.72	0.0101332573674041	-0.00419296643574093
5	D	26	50	20120618	6	962	18.76	0.00997590560249346	-0.00355001474570466
5	D	26	50	20120618	6	964	18.8	0.0101231245272297	-0.0045973537328337
5	D	26	50	20120618	6	966	18.84	0.0103881778473033	-0.00417764201757906
5	D	26	50	20120618	6	968	18.88	0.0102597234152193	-0.00416337401694827
5	D	26	50	20120618	6	970	18.92	0.0102779186162022	-0.00328057107033742
5	D	26	50	20120618	6	972	18.96	0.0102930627928455	-0.00344609267628723
5	D	26	50	20120618	6	974	19	0.0101761384439356	-0.00392399503699285
5	D	26	50	20120618	6	976	19.04	0.0101006908574898	-0.00354252436357155
5	D	26	50	20120618	6	978	19.08	0.0102392958074176	-0.0039925858089815
5	D	26	50	20120618	6	980	19.12	0.0102277190551961	-0.00371091123690941
5	D	26	50	20120618	6	982	19.16	0.0108496944225684	-0.00417935109466918
5	D	26	50	20120618	6	984	19.2	0.0109749661670302	-0.00454649437049008
5	D	26	50	20120618	6	986	19.24	0.0111590423256290	-0.00355995101019389
5	D	26	50	20120618	6	988	19.28	0.0111912743740359	-0.00369738216286496
5	D	26	50	20120618	6	990	19.32	0.0114384661768166	-0.00349400269624653
5	D	26	50	20120618	6	992	19.36	0.0113535129539113	-0.00405152952315443
5	D	26	50	20120618	6	994	19.4	0.0111675290212168	-0.00438726452996859
5	D	26	50	20120618	6	996	19.44	0.0115301913613654	-0.0049012448928639
5	D	26	50	20120618	6	998	19.48	0.0111434287007937	-0.00387048473132656
5	D	26	50	20120618	6	1000	19.52	0.0112234081346001	-0.00395007101376266
5	D	26	50	20120618	6	1002	19.56	0.0111955844727099	-0.00419376023381349
5	D	26	50	20120618	6	1004	19.6	0.0114027649211199	-0.00451832408485575
5	D	26	50	20120618	6	1006	19.64	0.0118155602128158	-0.00466288450022678
5	D	26	50	20120618	6	1008	19.68	0.0115302535867621	-0.00388620159375199
5	D	26	50	20120618	6	1010	19.72	0.0120730146098653	-0.00489681274755943
5	D	26	50	20120618	6	1012	19.76	0.0116398409957104	-0.00385358982900367
5	D	26	50	20120618	6	1014	19.8	0.0117571839518347	-0.00403808247349661
5	D	26	50	20120618	6	1016	19.84	0.011808477477742	-0.00420826893359259
5	D	26	50	20120618	6	1018	19.88	0.0118597872671053	-0.00437852398304634
5	D	26	50	20120618	6	1020	19.92	0.0117715594326963	-0.00455811001358463
5	D	26	50	20120618	6	1022	19.96	0.0118322992688041	-0.00468150078329779
5	D	26	50	20120618	6	1024	20	0.0115054079757916	-0.00380358111611781
5	D	26	50	20120618	6	1026	20.04	0.0115956567213812	-0.00398565333409875
5	D	26	50	20120618	6	1028	20.08	0.0115575210384582	-0.00422842571949709
5	D	26	50	20120618	6	1030	20.12	0.0113958849772000	-0.00438224117975543
5	D	26	50	20120618	6	1032	20.16	0.0114612816842184	-0.0046077199182459
5	D	26	50	20120618	6	1034	20.2	0.0117755983559197	-0.00471401864426557
5	D	26	50	20120618	6	1036	20.24	0.0115186287512794	-0.00476124623547034
5	D	26	50	20120618	6	1038	20.28	0.0117697301474533	-0.00525413431018964
5	D	26	50	20120618	6	1040	20.32	0.0119468243336947	-0.00516336371979551
5	D	26	50	20120618	6	1042	20.36	0.0123623223996403	-0.00463059906525797
5	D	26	50	20120618	6	1044	20.4	0.0122329982262155	-0.00556248943532947
5	D	26	50	20120618	6	1046	20.44	0.0127157371973045	-0.00670608191883398
5	D	26	50	20120618	6	1048	20.48	0.0126240127198625	-0.00709657315346287
5	D	26	50	20120618	6	1050	20.52	0.0130771196741790	-0.00742972651341892
5	D	26	50	20120618	6	1052	20.56	0.0130559488971503	-0.00682103485403791
5	D	26	50	20120618	6	1054	20.6	0.0132972349440946	-0.00781478151111405
5	D	26	50	20120618	6	1056	20.64	0.0134400952626316	-0.00770743209512821
5	D	26	50	20120618	6	1058	20.68	0.0136046128476628	-0.00767254132522413
5	D	26	50	20120618	6	1060	20.72	0.0133157703341498	-0.00737879856171752
5	D	26	50	20120618	6	1062	20.76	0.0132510035956338	-0.00721799823703501
5	D	26	50	20120618	6	1064	20.8	0.0131862729195637	-0.00705727498699165
5	D	26	50	20120618	6	1066	20.84	0.0134880618511334	-0.00809415232929304
5	D	26	50	20120618	6	1068	20.88	0.0133823423162782	-0.0078766674966035
5	D	26	50	20120618	6	1070	20.92	0.0133769237570140	-0.0073976896264837
5	D	26	50	20120618	6	1072	20.96	0.0136865417748650	-0.00793618962412344
5	D	26	50	20120618	6	1074	21	0.0134102355574757	-0.00707372865468308
5	D	26	50	20120618	6	1076	21.04	0.0136545579209384	-0.00678488684827687
5	D	26	50	20120618	6	1078	21.08	0.0133963592940016	-0.00767843506024532
5	D	26	50	20120618	6	1080	21.12	0.0135699547158897	-0.00737785740259176
5	D	26	50	20120618	6	1082	21.16	0.0132639556705448	-0.00689700216396791
5	D	26	50	20120618	6	1084	21.2	0.0132740835609718	-0.00681661614376228
5	D	26	50	20120618	6	1086	21.24	0.0135090353453702	-0.00667160834193079
5	D	26	50	20120618	6	1088	21.28	0.0137625203985035	-0.00789187524214648
5	D	26	50	20120618	6	1090	21.32	0.0137445973629207	-0.00688057607344094
5	D	26	50	20120618	6	1092	21.36	0.0138991031644585	-0.00701418800096547
5	D	26	50	20120618	6	1094	21.4	0.0141522550288765	-0.00743633725471623
5	D	26	50	20120618	6	1096	21.44	0.0143935842093344	-0.00764550580455224
5	D	26	50	20120618	6	1098	21.48	0.0148136897830662	-0.00761975368268821
5	D	26	50	20120618	6	1100	21.52	0.0149776784522251	-0.00745034857558544
5	D	26	50	20120618	6	1102	21.56	0.0152135607891476	-0.00761628673814005
5	D	26	50	20120618	6	1104	21.6	0.0154270179416115	-0.00749753946794827
5	D	26	50	20120618	6	1106	21.64	0.0153497431912431	-0.00813666712451188
5	D	26	50	20120618	6	1108	21.68	0.0154680903097074	-0.00856672374126462
5	D	26	50	20120618	6	1110	21.72	0.0154442108682294	-0.00841128090303365
5	D	26	50	20120618	6	1112	21.76	0.015415690939505	-0.00829512678432731
5	D	26	50	20120618	6	1114	21.8	0.0154695659708490	-0.00806610140328337
5	D	26	50	20120618	6	1116	21.84	0.0155829569071733	-0.00899194530326895
5	D	26	50	20120618	6	1118	21.88	0.0154034790639725	-0.00794767586667703
5	D	26	50	20120618	6	1120	21.92	0.0153507182914943	-0.00782312254270493
5	D	26	50	20120618	6	1122	21.96	0.0156080980887784	-0.00821769519767483
5	D	26	50	20120618	6	1124	22	0.0156256788139684	-0.0085830835051755
5	D	26	50	20120618	6	1126	22.04	0.0153149061614543	-0.00750055881390393
5	D	26	50	20120618	6	1128	22.08	0.0152462496285350	-0.00769288832285277
5	D	26	50	20120618	6	1130	22.12	0.0150924659244422	-0.00753796334841514
5	D	26	50	20120618	6	1132	22.16	0.0153690479134762	-0.00814341221609762
5	D	26	50	20120618	6	1134	22.2	0.0150615208103772	-0.00748752047196564
5	D	26	50	20120618	6	1136	22.24	0.0152447908672454	-0.00748015029798533
5	D	26	50	20120618	6	1138	22.28	0.0151940830803114	-0.0081784406172656
5	D	26	50	20120618	6	1140	22.32	0.0150320669845136	-0.00761413076956421
5	D	26	50	20120618	6	1142	22.36	0.0149900188797704	-0.00725318457757363
5	D	26	50	20120618	6	1144	22.4	0.0148538244568596	-0.00735000729490795
5	D	26	50	20120618	6	1146	22.44	0.0148775705167854	-0.00828139279073768
5	D	26	50	20120618	6	1148	22.48	0.014754614547032	-0.00800439502291635
5	D	26	50	20120618	6	1150	22.52	0.0143004207695928	-0.00756580992056505
5	D	26	50	20120618	6	1152	22.56	0.0144711235590604	-0.00750380358550144
5	D	26	50	20120618	6	1154	22.6	0.0145088320080661	-0.00765056515357163
5	D	26	50	20120618	6	1156	22.64	0.0141730849804367	-0.00732071256807017
5	D	26	50	20120618	6	1158	22.68	0.0144980571220055	-0.00747012422386382
5	D	26	50	20120618	6	1160	22.72	0.0143954145552376	-0.00738903216460824
5	D	26	50	20120618	6	1162	22.76	0.0143863886907291	-0.00691039476640358
5	D	26	50	20120618	6	1164	22.8	0.0147216230659422	-0.00732067721273111
5	D	26	50	20120618	6	1166	22.84	0.0145981697172789	-0.00747132588819883
5	D	26	50	20120618	6	1168	22.88	0.0143389538465267	-0.00778739314415835
5	D	26	50	20120618	6	1170	22.92	0.0147757471402945	-0.00866621444319502
5	D	26	50	20120618	6	1172	22.96	0.0148332031017998	-0.00844937661321026
5	D	26	50	20120618	6	1174	23	0.0151858563454607	-0.0083674886982014
5	D	26	50	20120618	6	1176	23.04	0.0151956646236225	-0.0094237853140345
5	D	26	50	20120618	6	1178	23.08	0.0147529867872217	-0.00820196207179343
5	D	26	50	20120618	6	1180	23.12	0.0149350851681535	-0.0081044336618915
5	D	26	50	20120618	6	1182	23.16	0.0148950883801825	-0.00838661452241892
5	D	26	50	20120618	6	1184	23.2	0.0148846790612567	-0.00841830775545849
5	D	26	50	20120618	6	1186	23.24	0.0149449097097714	-0.00880974863449452
5	D	26	50	20120618	6	1188	23.28	0.0155809642802639	-0.00880160488569559
5	D	26	50	20120618	6	1190	23.32	0.0157635731922918	-0.00912288026594126
5	D	26	50	20120618	6	1192	23.36	0.0157263129075639	-0.00976499969129608
5	D	26	50	20120618	6	1194	23.4	0.0155545828333646	-0.0096172589217553
5	D	26	50	20120618	6	1196	23.44	0.0156920302494917	-0.00915694654933849
5	D	26	50	20120618	6	1198	23.48	0.0159469486080705	-0.00953559586670285
5	D	26	50	20120618	6	1200	23.52	0.0158105887221729	-0.00969090621433623
5	D	26	50	20120618	6	1202	23.56	0.0162852405130054	-0.00947760108983028
5	D	26	50	20120618	6	1204	23.6	0.016359452006087	-0.00922477442382092
5	D	26	50	20120618	6	1206	23.64	0.0164149896576057	-0.00886815070487306
5	D	26	50	20120618	6	1208	23.68	0.016674103987824	-0.0100474329889444
5	D	26	50	20120618	6	1210	23.72	0.0166242077049163	-0.0099008950080384
5	D	26	50	20120618	6	1212	23.76	0.016828730775332	-0.00975053631706165
5	D	26	50	20120618	6	1214	23.8	0.0164792105096866	-0.009958776647826
5	D	26	50	20120618	6	1216	23.84	0.0167157621231774	-0.00958759190319723
5	D	26	50	20120618	6	1218	23.88	0.0167076349913878	-0.00984150935212724
5	D	26	50	20120618	6	1220	23.92	0.0164581479199954	-0.0100492771234297
5	D	26	50	20120618	6	1222	23.96	0.0165093360869922	-0.0102571728810596
5	D	26	50	20120618	6	1224	24	0.0164789913065844	-0.00952667076491072
5	D	26	50	20120618	6	1226	24.04	0.0162596595109824	-0.00992193072767193
5	D	26	50	20120618	6	1228	24.08	0.0162005255850853	-0.00974135545474676
5	D	26	50	20120618	6	1230	24.12	0.0162540804384788	-0.0102211005357242
5	D	26	50	20120618	6	1232	24.16	0.0162317754621731	-0.0100488097258474
5	D	26	50	20120618	6	1234	24.2	0.0162063896216217	-0.00991891491725017
5	D	26	50	20120618	6	1236	24.24	0.0162850368662524	-0.0104964627655606
5	D	26	50	20120618	6	1238	24.28	0.0163925496239047	-0.0100963492218533
5	D	26	50	20120618	6	1240	24.32	0.0161995639198629	-0.0099509136204192
5	D	26	50	20120618	6	1242	24.36	0.0162588230036603	-0.00973453540984222
5	D	26	50	20120618	6	1244	24.4	0.0161929022668774	-0.0104101236133642
5	D	26	50	20120618	6	1246	24.44	0.0160501572067457	-0.0106023661481789
5	D	26	50	20120618	6	1248	24.48	0.0163315093381255	-0.0104064325159664
5	D	26	50	20120618	6	1250	24.52	0.0160501487214643	-0.0101253603988718
5	D	26	50	20120618	6	1252	24.56	0.0160826834115735	-0.00987362260659483
5	D	26	50	20120618	6	1254	24.6	0.0160330742140190	-0.00983286355751368
5	D	26	50	20120618	6	1256	24.64	0.0160269619830024	-0.0102008730391415
5	D	26	50	20120618	6	1258	24.68	0.0160075872571979	-0.00998577115630458
5	D	26	50	20120618	6	1260	24.72	0.0159345212063911	-0.00926532197726382
5	D	26	50	20120618	6	1262	24.76	0.0159098375228734	-0.0101905768573007
5	D	26	50	20120618	6	1264	24.8	0.0160645001606953	-0.0102619055467461
5	D	26	50	20120618	6	1266	24.84	0.0157459202714995	-0.00982769955669067
5	D	26	50	20120618	6	1268	24.88	0.0157496580379448	-0.00942444645887492
5	D	26	50	20120618	6	1270	24.92	0.0157864459753428	-0.00916633409896552
5	D	26	50	20120618	6	1272	24.96	0.0158555543494953	-0.0102937918199369
5	D	26	50	20120618	6	1274	25	0.015973959380005	-0.0105279502305268
5	D	26	50	20120618	6	1276	25.04	0.015943327514244	-0.0108600924277858
5	D	26	50	20120618	6	1278	25.08	0.0159098460081548	-0.0103147363227957
5	D	26	50	20120618	6	1280	25.12	0.0160367943027948	-0.00997056482497517
5	D	26	50	20120618	6	1282	25.16	0.0163764869862633	-0.0114636929183422
5	D	26	50	20120618	6	1284	25.2	0.0163805316370516	-0.0117358441762853
5	D	26	50	20120618	6	1286	25.24	0.0165400690690230	-0.0119517804451240
5	D	26	50	20120618	6	1288	25.28	0.0167954265409129	-0.0126686947973656
5	D	26	50	20120618	6	1290	25.32	0.0169543912163914	-0.0130556165569632
5	D	26	50	20120618	6	1292	25.36	0.0169298475400164	-0.0128974438410795
5	D	26	50	20120618	6	1294	25.4	0.0170907850434145	-0.0126096513811366
5	D	26	50	20120618	6	1296	25.44	0.0171039018742055	-0.0123175102144893
5	D	26	50	20120618	6	1298	25.48	0.0170483586365433	-0.0131206067412220
5	D	26	50	20120618	6	1300	25.52	0.0170140780997914	-0.0129105111743958
5	D	26	50	20120618	6	1302	25.56	0.0167976468562058	-0.0128682827574233
5	D	26	50	20120618	6	1304	25.6	0.0170152236127769	-0.0129127597739600
5	D	26	50	20120618	6	1306	25.64	0.0166671644418734	-0.0129581772425156
5	D	26	50	20120618	6	1308	25.68	0.0166910080825350	-0.0125705978736116
5	D	26	50	20120618	6	1310	25.72	0.0166165214542048	-0.0132645100422612
5	D	26	50	20120618	6	1312	25.76	0.0162731433301928	-0.0133884022213929
5	D	26	50	20120618	6	1314	25.8	0.0162731433301928	-0.0133884022213929
5	D	26	50	20120618	6	1316	25.84	0.0161702946488693	-0.0132341468770772
5	D	26	50	20120618	6	1318	25.88	0.0161493289328071	-0.0134167572033185
5	D	26	50	20120618	6	1320	25.92	0.0159023082498674	-0.0140331704687501
5	D	26	50	20120618	6	1322	25.96	0.0158199585941304	-0.0135714721670422
5	D	26	50	20120618	6	1324	26	0.0154469173406476	-0.0141757373379730
5	D	26	50	20120618	6	1326	26.04	0.0156855658792981	-0.0136934198025255
5	D	26	50	20120618	6	1328	26.08	0.0154970936378406	-0.0143157727649191
5	D	26	50	20120618	6	1330	26.12	0.0152861848982161	-0.0142178172625214
5	D	26	50	20120618	6	1332	26.16	0.0155753562163823	-0.0148248330788309
5	D	26	50	20120618	6	1334	26.2	0.0155259435945130	-0.0149767761839724
5	D	26	50	20120618	6	1336	26.24	0.0154765733990506	-0.0151288182840631
5	D	26	50	20120618	6	1338	26.28	0.0155034293146000	-0.0150704254060727
5	D	26	50	20120618	6	1340	26.32	0.0155571340746312	-0.0149536467211596
5	D	26	50	20120618	6	1342	26.36	0.0153488557722327	-0.0149762387828187
5	D	26	50	20120618	6	1344	26.4	0.0157997777665953	-0.0155711277178308
5	D	26	50	20120618	6	1346	26.44	0.0156830061527502	-0.0156153501759263
5	D	26	50	20120618	6	1348	26.48	0.0157165371563140	-0.0161678692726098
5	D	26	50	20120618	6	1350	26.52	0.0157739895822855	-0.0164372416009029
5	D	26	50	20120618	6	1352	26.56	0.0153578643126250	-0.0149338548023543
5	D	26	50	20120618	6	1354	26.6	0.0152879243808978	-0.0154757177998453
5	D	26	50	20120618	6	1356	26.64	0.0150135103812549	-0.0152463889285710
5	D	26	50	20120618	6	1358	26.68	0.0150866393645653	-0.0161282783639312
5	D	26	50	20120618	6	1360	26.72	0.0150547347065981	-0.0158030940973991
5	D	26	50	20120618	6	1362	26.76	0.0147089170641910	-0.0153215968058179
5	D	26	50	20120618	6	1364	26.8	0.0145345586740860	-0.0156564684352523
5	D	26	50	20120618	6	1366	26.84	0.0141896673415623	-0.0156083498187925
5	D	26	50	20120618	6	1368	26.88	0.0140312612804409	-0.0160686904754806
5	D	26	50	20120618	6	1370	26.92	0.0136809676521089	-0.0163498290606126
5	D	26	50	20120618	6	1372	26.96	0.013542424220471	-0.0166760386319774
5	D	26	50	20120618	6	1374	27	0.0135284093640679	-0.0161639660431777
5	D	26	50	20120618	6	1376	27.04	0.0132538751562722	-0.0168500363976239
5	D	26	50	20120618	6	1378	27.08	0.0130235209801651	-0.0164155687780595
5	D	26	50	20120618	6	1380	27.12	0.0126613408868413	-0.0174328125934745
5	D	26	50	20120618	6	1382	27.16	0.0125382830937114	-0.0174879881356104
5	D	26	50	20120618	6	1384	27.2	0.0119392434418936	-0.0176931693103073
5	D	26	50	20120618	6	1386	27.24	0.0116386311360078	-0.0190151266509390
5	D	26	50	20120618	6	1388	27.28	0.0116680962755798	-0.0183395073347187
5	D	26	50	20120618	6	1390	27.32	0.0111372217174684	-0.0190275010196098
5	D	26	50	20120618	6	1392	27.36	0.0110056291454896	-0.0199155564261020
5	D	26	50	20120618	6	1394	27.4	0.0108342971724081	-0.0202268955418584
5	D	26	50	20120618	6	1396	27.44	0.0107844461443344	-0.0204789791093514
5	D	26	50	20120618	6	1398	27.48	0.0108147810252473	-0.0210378055985232
5	D	26	50	20120618	6	1400	27.52	0.0106428126560628	-0.0205845501517826
5	D	26	50	20120618	6	1402	27.56	0.0104429842796995	-0.0211541953747065
5	D	26	50	20120618	6	1404	27.6	0.0101220285117189	-0.0207208096285172
5	D	26	50	20120618	6	1406	27.64	0.00968192525110837	-0.0211610543104840
5	D	26	50	20120618	6	1408	27.68	0.00996257593256131	-0.0210832018538753
5	D	26	50	20120618	6	1410	27.72	0.00984406483603445	-0.0208573519479643
5	D	26	50	20120618	6	1412	27.76	0.0098249729529424	-0.0218197242771592
5	D	26	50	20120618	6	1414	27.8	0.00976486887654155	-0.0215504580148834
5	D	26	50	20120618	6	1416	27.84	0.00969818870707566	-0.0212657061140996
5	D	26	50	20120618	6	1418	27.88	0.0097517874010896	-0.0220620497710719
5	D	26	50	20120618	6	1420	27.92	0.00998456695345621	-0.0224416246912128
5	D	26	50	20120618	6	1422	27.96	0.00946060082859698	-0.0214509680907705
5	D	26	50	20120618	6	1424	28	0.0091612118174426	-0.0231310538028697
5	D	26	50	20120618	6	1426	28.04	0.00892539170591689	-0.0228369680925742
5	D	26	50	20120618	6	1428	28.08	0.00872068429276338	-0.0236603939392659
5	D	26	50	20120618	6	1430	28.12	0.00789655133929046	-0.0237303267999253
5	D	26	50	20120618	6	1432	28.16	0.00766723661015166	-0.0235589948268438
5	D	26	50	20120618	6	1434	28.2	0.00752744159951108	-0.0237487115762361
5	D	26	50	20120618	6	1436	28.24	0.00750545057861618	-0.0237941785422664
5	D	26	50	20120618	6	1438	28.28	0.00742080989690815	-0.0243090229896484
5	D	26	50	20120618	6	1440	28.32	0.00734606871013673	-0.0247705515857288
5	D	26	50	20120618	6	1442	28.36	0.00695510937081869	-0.0254546773965268
5	D	26	50	20120618	6	1444	28.4	0.00694061368180436	-0.0254741228330094
5	D	26	50	20120618	6	1446	28.44	0.00630725813789557	-0.0261404295529215
5	D	26	50	20120618	6	1448	28.48	0.00620402054784234	-0.0256542229301776
5	D	26	50	20120618	6	1450	28.52	0.00575104794381423	-0.0264355759233888
5	D	26	50	20120618	6	1452	28.56	0.00557405911648324	-0.0268521325281858
5	D	26	50	20120618	6	1454	28.6	0.00498850399098266	-0.0266218278495533
5	D	26	50	20120618	6	1456	28.64	0.00483088988945618	-0.0266011096208646
5	D	26	50	20120618	6	1458	28.68	0.00512497559975166	-0.0263836742856497
5	D	26	50	20120618	6	1460	28.72	0.00505808329825142	-0.0260961646684192
5	D	26	50	20120618	6	1462	28.76	0.00499345373845097	-0.0266533648119942
5	D	26	50	20120618	6	1464	28.8	0.00509711559257291	-0.0263360152885977
5	D	26	50	20120618	6	1466	28.84	0.00495526997226689	-0.0258396263282048
5	D	26	50	20120618	6	1468	28.88	0.00438166495136836	-0.0252923256795664
5	D	26	50	20120618	6	1470	28.92	0.00403115211993419	-0.0263742697654599
5	D	26	50	20120618	6	1472	28.96	0.00402563668704094	-0.0253271860438789
5	D	26	50	20120618	6	1474	29	0.00355548138823	-0.0261554202166827
5	D	26	50	20120618	6	1476	29.04	0.0030660927849708	-0.0258527078036567
5	D	26	50	20120618	6	1478	29.08	0.00287715385303775	-0.0255625111806578
5	D	26	50	20120618	6	1480	29.12	0.00246964821503994	-0.0251944621010502
5	D	26	50	20120618	6	1482	29.16	0.00216728935540458	-0.0257553391998873
5	D	26	50	20120618	6	1484	29.2	0.0018019979922436	-0.0252473536882829
5	D	26	50	20120618	6	1486	29.24	0.00167606227451428	-0.0257974120533679
5	D	26	50	20120618	6	1488	29.28	0.0013069525347349	-0.0267505919944074
5	D	26	50	20120618	6	1490	29.32	0.00101873581072327	-0.0264352223699982
5	D	26	50	20120618	6	1492	29.36	-7.71382787596395e-05	-0.0272796492880912
5	D	26	50	20120618	6	1494	29.4	-0.00023899502097325	-0.0271227422933459
5	D	26	50	20120618	6	1496	29.44	-0.000231853242483260	-0.0278374151170911
5	D	26	50	20120618	6	1498	29.48	-0.00046060228619711	-0.0291658566269062
5	D	26	50	20120618	6	1500	29.52	-0.00075115246258666	-0.0277224395544701
5	D	26	50	20120618	6	1502	29.56	-0.00085849127197078	-0.0282341020213368
5	D	26	50	20120618	6	1504	29.6	-0.00116247647720288	-0.0291757561218428
5	D	26	50	20120618	6	1506	29.64	-0.00152904063256998	-0.0293668163741195
5	D	26	50	20120618	6	1508	29.68	-0.0013619513001756	-0.0296205969978872
5	D	26	50	20120618	6	1510	29.72	-0.00207676554527707	-0.0291500174350077
5	D	26	50	20120618	6	1512	29.76	-0.00221910614032997	-0.0297794131809417
5	D	26	50	20120618	6	1514	29.8	-0.00218141734889267	-0.0304520838618846
5	D	26	50	20120618	6	1516	29.84	-0.00232496002547357	-0.0299252893099006
5	D	26	50	20120618	6	1518	29.88	-0.00254692084408807	-0.0308487000554520
5	D	26	50	20120618	6	1520	29.92	-0.00311798028057427	-0.0315784342536366
5	D	26	50	20120618	6	1522	29.96	-0.00321782375807777	-0.0310534781792838
5	D	26	50	20120618	6	1524	30	-0.00347761478948577	-0.0320875511360909
5	D	26	50	20120618	6	1526	30.04	-0.00332021281999367	-0.0324484584372085
5	D	26	50	20120618	6	1528	30.08	-0.00351643495177287	-0.0327009662687702
5	D	26	50	20120618	6	1530	30.12	-0.00360807599061467	-0.0335067851566104
5	D	26	50	20120618	6	1532	30.16	-0.00377954938505237	-0.0332142550812335
5	D	26	50	20120618	6	1534	30.2	-0.00366966499125597	-0.0350293981885394
5	D	26	50	20120618	6	1536	30.24	-0.00412136480307797	-0.0346772590115085
5	D	26	50	20120618	6	1538	30.28	-0.00442103665694487	-0.0346163064069702
5	D	26	50	20120618	6	1540	30.32	-0.00445533133583237	-0.0348492980913712
5	D	26	50	20120618	6	1542	30.36	-0.00475783161682397	-0.0349085536396346
5	D	26	50	20120618	6	1544	30.4	-0.00498163091306957	-0.0345294736942405
5	D	26	50	20120618	6	1546	30.44	-0.00501924899382867	-0.0345591721790503
5	D	26	50	20120618	6	1548	30.48	-0.00507206987038327	-0.0352782290648389
5	D	26	50	20120618	6	1550	30.52	-0.00516236740634087	-0.0346177206205326
5	D	26	50	20120618	6	1552	30.56	-0.00548862647518027	-0.0340282764077355
5	D	26	50	20120618	6	1554	30.6	-0.00573972009317967	-0.0345035228753709
5	D	26	50	20120618	6	1556	30.64	-0.00591402191474217	-0.0345485655773325
5	D	26	50	20120618	6	1558	30.68	-0.00633192202242337	-0.0345621420275313
5	D	26	50	20120618	6	1560	30.72	-0.00694908482104297	-0.0345888706638602
5	D	26	50	20120618	6	1562	30.76	-0.00721198712228817	-0.0343457673524882
5	D	26	50	20120618	6	1564	30.8	-0.00729563785450247	-0.0338330442254499
5	D	26	50	20120618	6	1566	30.84	-0.00761150245365857	-0.0331228968851042
5	D	26	50	20120618	6	1568	30.88	-0.00788953684002107	-0.0333904660911052
5	D	26	50	20120618	6	1570	30.92	-0.00822880667363437	-0.0327970620803335
5	D	26	50	20120618	6	1572	30.96	-0.00837885473260217	-0.0325676766405165
5	D	26	50	20120618	6	1574	31	-0.00880106819164867	-0.0330304780288031
5	D	26	50	20120618	6	1576	31.04	-0.00907874902462067	-0.0335256649076681
5	D	26	50	20120618	6	1578	31.08	-0.00929950776170707	-0.0335802535511757
5	D	26	50	20120618	6	1580	31.12	-0.00910215425907787	-0.0336762079413827
5	D	26	50	20120618	6	1582	31.16	-0.00933684299975377	-0.0335273619639429
5	D	26	50	20120618	6	1584	31.2	-0.00989896460652577	-0.0333004089714533
5	D	26	50	20120618	6	1586	31.24	-0.0104173092324746	-0.0325676695694487
5	D	26	50	20120618	6	1588	31.28	-0.0107365113756378	-0.0317547654716611
5	D	26	50	20120618	6	1590	31.32	-0.0114095780363781	-0.0314601423602119
5	D	26	50	20120618	6	1592	31.36	-0.0114163804036131	-0.0322030146023908
5	D	26	50	20120618	6	1594	31.4	-0.0126201448457694	-0.0312427777356751
5	D	26	50	20120618	6	1596	31.44	-0.0129732032616159	-0.0321893815836495
5	D	26	50	20120618	6	1598	31.48	-0.0132663131645533	-0.0316981403606236
5	D	26	50	20120618	6	1600	31.52	-0.0136777786005258	-0.0318271873481902
5	D	26	50	20120618	6	1602	31.56	-0.0144012619747646	-0.0316795717365497
5	D	26	50	20120618	6	1604	31.6	-0.0145387518172985	-0.0315323238204354
5	D	26	50	20120618	6	1606	31.64	-0.0150226320587323	-0.0316943149129374
5	D	26	50	20120618	6	1608	31.68	-0.0149494252936760	-0.0306377064630139
5	D	26	50	20120618	6	1610	31.72	-0.0148676908208387	-0.0303206327112619
5	D	26	50	20120618	6	1612	31.76	-0.0148242108248635	-0.0305744062639620
5	D	26	50	20120618	6	1614	31.8	-0.0149733396450158	-0.0297605970694944
5	D	26	50	20120618	6	1616	31.84	-0.0148921567154677	-0.0293428454542372
5	D	26	50	20120618	6	1618	31.88	-0.0148626562205566	-0.0300163788054531
5	D	26	50	20120618	6	1620	31.92	-0.0151911568178925	-0.0287021713551432
5	D	26	50	20120618	6	1622	31.96	-0.0151891981321086	-0.0281013922206436
5	D	26	50	20120618	6	1624	32	-0.0151767530527597	-0.0289813158991522
5	D	26	50	20120618	6	1626	32.04	-0.0152023149628996	-0.0284708201584746
5	D	26	50	20120618	6	1628	32.08	-0.0153971228811165	-0.0291207220010631
5	D	26	50	20120618	6	1630	32.12	-0.0155719126063580	-0.0291391138484418
5	D	26	50	20120618	6	1632	32.16	-0.0156989655528016	-0.0289665232252897
5	D	26	50	20120618	6	1634	32.2	-0.0159519825012458	-0.0287061523663213
5	D	26	50	20120618	6	1636	32.24	-0.0159768726599435	-0.0286171983332480
5	D	26	50	20120618	6	1638	32.28	-0.0161215891337812	-0.0284979377035330
5	D	26	50	20120618	6	1640	32.32	-0.0159251124435607	-0.0288983439894477
5	D	26	50	20120618	6	1642	32.36	-0.0162778314481522	-0.0292674395870914
5	D	26	50	20120618	6	1644	32.4	-0.0163591840833277	-0.0285759952211083
5	D	26	50	20120618	6	1646	32.44	-0.0166101645642420	-0.0291302679426091
5	D	26	50	20120618	6	1648	32.48	-0.0168051068327473	-0.0293929651828878
5	D	26	50	20120618	6	1650	32.52	-0.0169693535958813	-0.0285247229084044
5	D	26	50	20120618	6	1652	32.56	-0.0170931326379280	-0.0292339156545954
5	D	26	50	20120618	6	1654	32.6	-0.0167993934099553	-0.0290500749625547
5	D	26	50	20120618	6	1656	32.64	-0.0167188115211713	-0.0291998118945388
5	D	26	50	20120618	6	1658	32.68	-0.0169629825637829	-0.0289197198274431
5	D	26	50	20120618	6	1660	32.72	-0.0172191885638102	-0.0289951469077921
5	D	26	50	20120618	6	1662	32.76	-0.0173877062519026	-0.0301994063246953
5	D	26	50	20120618	6	1664	32.8	-0.0180777293332556	-0.0297051104003748
5	D	26	50	20120618	6	1666	32.84	-0.0182930221349235	-0.0300934039471276
5	D	26	50	20120618	6	1668	32.88	-0.0186631430374000	-0.0300526533833279
5	D	26	50	20120618	6	1670	32.92	-0.0188754659905869	-0.0308746862296607
5	D	26	50	20120618	6	1672	32.96	-0.0191178975505167	-0.0313372401305738
5	D	26	50	20120618	6	1674	33	-0.0193181926173556	-0.0317451983169116
5	D	26	50	20120618	6	1676	33.04	-0.0197684499313439	-0.0319375596456657
5	D	26	50	20120618	6	1678	33.08	-0.0207012369128140	-0.0320903229946731
5	D	26	50	20120618	6	1680	33.12	-0.0206208954403356	-0.0320992466822517
5	D	26	50	20120618	6	1682	33.16	-0.0205641359790097	-0.0319417527888781
5	D	26	50	20120618	6	1684	33.2	-0.0212028513923199	-0.0327540204905626
5	D	26	50	20120618	6	1686	33.24	-0.0219737321341016	-0.0331118235929108
5	D	26	50	20120618	6	1688	33.28	-0.0223452248237336	-0.0338111734127078
5	D	26	50	20120618	6	1690	33.32	-0.0226499242068147	-0.0338317431489725
5	D	26	50	20120618	6	1692	33.36	-0.0224386336295284	-0.0340672167781754
5	D	26	50	20120618	6	1694	33.4	-0.0227433754390163	-0.0340877440880333
5	D	26	50	20120618	6	1696	33.44	-0.0227922577307998	-0.0341874956416553
5	D	26	50	20120618	6	1698	33.48	-0.0228816466345435	-0.0333967982323307
5	D	26	50	20120618	6	1700	33.52	-0.0225282947693828	-0.0342485189568716
5	D	26	50	20120618	6	1702	33.56	-0.0232242504766301	-0.0345054603479514
5	D	26	50	20120618	6	1704	33.6	-0.0232277860105360	-0.0342179507307209
5	D	26	50	20120618	6	1706	33.64	-0.0233256071626453	-0.0347163620165081
5	D	26	50	20120618	6	1708	33.68	-0.0235612172634570	-0.0344739636905970
5	D	26	50	20120618	6	1710	33.72	-0.0237564614665579	-0.0346756892344543
5	D	26	50	20120618	6	1712	33.76	-0.0236481192726513	-0.0344566409886715
5	D	26	50	20120618	6	1714	33.8	-0.0242251601253996	-0.0341772920908027
5	D	26	50	20120618	6	1716	33.84	-0.0241382333674680	-0.0348628554496869
5	D	26	50	20120618	6	1718	33.88	-0.0245187798523263	-0.0342830462738902
5	D	26	50	20120618	6	1720	33.92	-0.0244469865937257	-0.0341336565313357
5	D	26	50	20120618	6	1722	33.96	-0.024367256768613	-0.0337253412560734
5	D	26	50	20120618	6	1724	34	-0.0247227490460003	-0.0337890218785735
5	D	26	50	20120618	6	1726	34.04	-0.0248947223649323	-0.0341540254492746
5	D	26	50	20120618	6	1728	34.08	-0.0255992807332794	-0.0348113547414927
5	D	26	50	20120618	6	1730	34.12	-0.0261705028043254	-0.0336190100738525
5	D	26	50	20120618	6	1732	34.16	-0.0264868128807535	-0.0342167062227861
5	D	26	50	20120618	6	1734	34.2	-0.0266602732452464	-0.0341594942131203
5	D	26	50	20120618	6	1736	34.24	-0.0270949954232521	-0.0336303025691481
5	D	26	50	20120618	6	1738	34.28	-0.0276081710986304	-0.0339290268999281
5	D	26	50	20120618	6	1740	34.32	-0.0282255389582166	-0.0341756021055957
5	D	26	50	20120618	6	1742	34.36	-0.0291311871814247	-0.0338803284559078
5	D	26	50	20120618	6	1744	34.4	-0.0297102510666740	-0.0339363878815203
5	D	26	50	20120618	6	1746	34.44	-0.0300412123956083	-0.0327438876503882
5	D	26	50	20120618	6	1748	34.48	-0.0300147948862632	-0.0332399654837975
5	D	26	50	20120618	6	1750	34.52	-0.0301885380934686	-0.0331290133587615
5	D	26	50	20120618	6	1752	34.56	-0.0300993860704966	-0.0326697333622452
5	D	26	50	20120618	6	1754	34.6	-0.0305122940043026	-0.0322787457386559
5	D	26	50	20120618	6	1756	34.64	-0.0305016379051102	-0.0318314794863520
5	D	26	50	20120618	6	1758	34.68	-0.030728095922853	-0.0312644788427897
5	D	26	50	20120618	6	1760	34.72	-0.0310938893318286	-0.0312898569051665
5	D	26	50	20120618	6	1762	34.76	-0.0315133875008353	-0.0309400794647848
5	D	26	50	20120618	6	1764	34.8	-0.031981520474252	-0.0303927505318751
5	D	26	50	20120618	6	1766	34.84	-0.0318403961028628	-0.0302380214260160
5	D	26	50	20120618	6	1768	34.88	-0.0324244663041229	-0.0309577147079076
5	D	26	50	20120618	6	1770	34.92	-0.0330318993134334	-0.0306017288699871
5	D	26	50	20120618	6	1772	34.96	-0.0331445697079477	-0.0298901390318078
5	D	26	50	20120618	6	1774	35	-0.0333544248584682	-0.0300723038807771
5	D	26	50	20120618	6	1776	35.04	-0.0334291094766971	-0.0303145445218759
5	D	26	50	20120618	6	1778	35.08	-0.033831877499261	-0.0298405001357686
5	D	26	50	20120618	6	1780	35.12	-0.0342232540315799	-0.0295747057677883
5	D	26	50	20120618	6	1782	35.16	-0.0341136383383604	-0.0298883924780582
5	D	26	50	20120618	6	1784	35.2	-0.0346250108914467	-0.0303963850607304
5	D	26	50	20120618	6	1786	35.24	-0.0347299667509782	-0.0300480430471145
5	D	26	50	20120618	6	1788	35.28	-0.0348783884643493	-0.0296682559949393
5	D	26	50	20120618	6	1790	35.32	-0.0347306031470813	-0.0292680335567877
5	D	26	50	20120618	6	1792	35.36	-0.0349023593842315	-0.0293456031706839
5	D	26	50	20120618	6	1794	35.4	-0.0345997883925618	-0.0299206931158229
5	D	26	50	20120618	6	1796	35.44	-0.0346303354055090	-0.0294675790904385
5	D	26	50	20120618	6	1798	35.48	-0.0348457201310585	-0.0286645886297231
5	D	26	50	20120618	6	1800	35.52	-0.0349818381864369	-0.0285085301631153
5	D	26	50	20120618	6	1802	35.56	-0.0348520840920891	-0.0280232427791868
5	D	26	50	20120618	6	1804	35.6	-0.0349879900154332	-0.0273910893168062
5	D	26	50	20120618	6	1806	35.64	-0.0353689084384584	-0.0280924685330650
5	D	26	50	20120618	6	1808	35.68	-0.0355562917354728	-0.0277162877254739
5	D	26	50	20120618	6	1810	35.72	-0.0356414981026058	-0.0269457534660149
5	D	26	50	20120618	6	1812	35.76	-0.0356658225758786	-0.0264502130337593
5	D	26	50	20120618	6	1814	35.8	-0.0359703734665357	-0.0269470969688991
5	D	26	50	20120618	6	1816	35.84	-0.0359120371570878	-0.0263892604292211
5	D	26	50	20120618	6	1818	35.88	-0.0363143102049048	-0.0263149435065183
5	D	26	50	20120618	6	1820	35.92	-0.0368164974409035	-0.0250965985225339
5	D	26	50	20120618	6	1822	35.96	-0.0371389381331245	-0.0256631324756206
5	D	26	50	20120618	6	1824	36	-0.0378620255275659	-0.0243996740789965
5	D	26	50	20120618	6	1826	36.04	-0.0382679755306451	-0.0238723845522657
5	D	26	50	20120618	6	1828	36.08	-0.0385134830050731	-0.0239562474165144
5	D	26	50	20120618	6	1830	36.12	-0.038761323931879	-0.0226726364766264
5	D	26	50	20120618	6	1832	36.16	-0.0398734614773292	-0.0220071075741737
5	D	26	50	20120618	6	1834	36.2	-0.0399385860118764	-0.0220008143238211
5	D	26	50	20120618	6	1836	36.24	-0.0403753658706154	-0.0209683677126106
5	D	26	50	20120618	6	1838	36.28	-0.0413696994263199	-0.0205274159238627
5	D	26	50	20120618	6	1840	36.32	-0.0416791293537671	-0.0196537147850286
5	D	26	50	20120618	6	1842	36.36	-0.0426659675775911	-0.0199796910111556
5	D	26	50	20120618	6	1844	36.4	-0.0429263950051021	-0.0186697756990075
5	D	26	50	20120618	6	1846	36.44	-0.0433412545536242	-0.0194199452831683
5	D	26	50	20120618	6	1848	36.48	-0.0432561188971694	-0.0190960903773849
5	D	26	50	20120618	6	1850	36.52	-0.0436833528143623	-0.0186496231557437
5	D	26	50	20120618	6	1852	36.56	-0.044170054411853	-0.0186501181304905
5	D	26	50	20120618	6	1854	36.6	-0.044601530969733	-0.0180827356492665
5	D	26	50	20120618	6	1856	36.64	-0.045071120583119	-0.0181007668721867
5	D	26	50	20120618	6	1858	36.68	-0.0456940109466662	-0.0175420818043712
5	D	26	50	20120618	6	1860	36.72	-0.0457006577504094	-0.0176263689326886
5	D	26	50	20120618	6	1862	36.76	-0.0457073752648307	-0.0171777096800258
5	D	26	50	20120618	6	1864	36.8	-0.046624139206639	-0.0175146460612612
5	D	26	50	20120618	6	1866	36.84	-0.0471408928423301	-0.0161990031841855
5	D	26	50	20120618	6	1868	36.88	-0.0474866680583304	-0.0166622995472189
5	D	26	50	20120618	6	1870	36.92	-0.0478240287036345	-0.0157599605837468
5	D	26	50	20120618	6	1872	36.96	-0.0486536063793225	-0.0154468537010373
5	D	26	50	20120618	6	1874	37	-0.0490205240880802	-0.0152166904437610
5	D	26	50	20120618	6	1876	37.04	-0.0494015132217835	-0.0139321602650577
5	D	26	50	20120618	6	1878	37.08	-0.0500309796783958	-0.0137180483317143
5	D	26	50	20120618	6	1880	37.12	-0.0504871342629392	-0.0136489639991923
5	D	26	50	20120618	6	1882	37.16	-0.0510342934902214	-0.0135242303629911
5	D	26	50	20120618	6	1884	37.2	-0.0514147876491779	-0.0131465646311593
5	D	26	50	20120618	6	1886	37.24	-0.0515806749000442	-0.0132397613049198
5	D	26	50	20120618	6	1888	37.28	-0.0517916755635503	-0.0127032086793553
5	D	26	50	20120618	6	1890	37.32	-0.0519433499681148	-0.0132234271382743
5	D	26	50	20120618	6	1892	37.36	-0.0521687756099571	-0.0126262047508842
5	D	26	50	20120618	6	1894	37.4	-0.0515330866136704	-0.0138708541071288
5	D	26	50	20120618	6	1896	37.44	-0.0513674114948384	-0.0132048302299292
5	D	26	50	20120618	6	1898	37.48	-0.0513869983526772	-0.0143385345322055
5	D	26	50	20120618	6	1900	37.52	-0.0514164139947746	-0.0143153414297826
5	D	26	50	20120618	6	1902	37.56	-0.0517413295607298	-0.0143451106252706
5	D	26	50	20120618	6	1904	37.6	-0.0518654268008281	-0.0143941131252067
5	D	26	50	20120618	6	1906	37.64	-0.0520397286223905	-0.0147634349970206
5	D	26	50	20120618	6	1908	37.68	-0.0521527242860242	-0.0137403929059999
5	D	26	50	20120618	6	1910	37.72	-0.052202080339351	-0.0140110733818380
5	D	26	50	20120618	6	1912	37.76	-0.0519672501773189	-0.0141630306291151
5	D	26	50	20120618	6	1914	37.8	-0.0521393599678597	-0.0143219882335257
5	D	26	50	20120618	6	1916	37.84	-0.0520950243726793	-0.0144548535977108
5	D	26	50	20120618	6	1918	37.88	-0.0519749576412339	-0.0146128212526277
5	D	26	50	20120618	6	1920	37.92	-0.0518486683701139	-0.0137282306693633
5	D	26	50	20120618	6	1922	37.96	-0.0522862967569903	-0.0135040071090491
5	D	26	50	20120618	6	1924	38	-0.0528118185167681	-0.0145366658522939
5	D	26	50	20120618	6	1926	38.04	-0.0526558307608384	-0.0135733035736054
5	D	26	50	20120618	6	1928	38.08	-0.0526221017673758	-0.0139663842332670
5	D	26	50	20120618	6	1930	38.12	-0.0523196721970623	-0.0144733090846996
5	D	26	50	20120618	6	1932	38.16	-0.0521856047513493	-0.0139189373682494
5	D	26	50	20120618	6	1934	38.2	-0.052160997435364	-0.0142211548065286
5	D	26	50	20120618	6	1936	38.24	-0.0522664270564389	-0.0143015528475495
5	D	26	50	20120618	6	1938	38.28	-0.0521704019555538	-0.0140625507555083
5	D	26	50	20120618	6	1940	38.32	-0.0523908778499278	-0.0141252004163215
5	D	26	50	20120618	6	1942	38.36	-0.0523869887626313	-0.0143960930241940
5	D	26	50	20120618	6	1944	38.4	-0.0522512949713216	-0.0139996182519828
5	D	26	50	20120618	6	1946	38.44	-0.0526569621316883	-0.0140794506075787
5	D	26	50	20120618	6	1948	38.48	-0.0530742965539446	-0.0150862292426321
5	D	26	50	20120618	6	1950	38.52	-0.0534114450672143	-0.0156066598335855
5	D	26	50	20120618	6	1952	38.56	-0.0542432147739241	-0.0159301611859784
5	D	26	50	20120618	6	1954	38.6	-0.0547516952602753	-0.0163335656046453
5	D	26	50	20120618	6	1956	38.64	-0.0548236787306001	-0.0165671936851493
5	D	26	50	20120618	6	1958	38.68	-0.0551852224278208	-0.0164798659976727
5	D	26	50	20120618	6	1960	38.72	-0.0551983039032727	-0.0162843509726747
5	D	26	50	20120618	6	1962	38.76	-0.0557697876038277	-0.0162605921848268
5	D	26	50	20120618	6	1964	38.8	-0.0556533271169663	-0.0165402529167861
5	D	26	50	20120618	6	1966	38.84	-0.0560602670695391	-0.0173646687129715
5	D	26	50	20120618	6	1968	38.88	-0.0563828491831164	-0.0171382531216356
5	D	26	50	20120618	6	1970	38.92	-0.0567050777433031	-0.0169120496623340
5	D	26	50	20120618	6	1972	38.96	-0.0566987137822725	-0.0175089892070117
5	D	26	50	20120618	6	1974	39	-0.0565616057774004	-0.0177149694123713
5	D	26	50	20120618	6	1976	39.04	-0.0569115529234096	-0.0180236215223593
5	D	26	50	20120618	6	1978	39.08	-0.0570987947990678	-0.0184689573731505
5	D	26	50	20120618	6	1980	39.12	-0.0573915370064791	-0.0179213738817997
5	D	26	50	20120618	6	1982	39.16	-0.0573531411082606	-0.0182844732139390
5	D	26	50	20120618	6	1984	39.2	-0.0569264021658145	-0.0183303644440380
5	D	26	50	20120618	6	1986	39.24	-0.0570261042219619	-0.0183910342058638
5	D	26	50	20120618	6	1988	39.28	-0.0572588130636503	-0.0179473247006692
5	D	26	50	20120618	6	1990	39.32	-0.0572433274251424	-0.0183674168393722
5	D	26	50	20120618	6	1992	39.36	-0.0574587121506918	-0.0186627046311956
5	D	26	50	20120618	6	1994	39.4	-0.0572071235579456	-0.0181933271498440
5	D	26	50	20120618	6	1996	39.44	-0.0571800413682262	-0.0187480524196849
5	D	26	50	20120618	6	1998	39.48	-0.0574953402819572	-0.0178713107216917
5	D	26	50	20120618	6	2000	39.52	-0.0575132300835212	-0.0179877712085531
5	D	26	50	20120618	6	2002	39.56	-0.0582382266662718	-0.0178846043291780
5	D	26	50	20120618	6	2004	39.6	-0.0579509291810757	-0.0179599112013743
5	D	26	50	20120618	6	2006	39.64	-0.0576610154007892	-0.0180048831926578
5	D	26	50	20120618	6	2008	39.68	-0.0578788750000728	-0.0175417989616587
5	D	26	50	20120618	6	2010	39.72	-0.0576545100184023	-0.0175725581066404
5	D	26	50	20120618	6	2012	39.76	-0.0574387010287842	-0.0173939429337126
5	D	26	50	20120618	6	2014	39.8	-0.0574041235071842	-0.0178601384345489
5	D	26	50	20120618	6	2016	39.84	-0.0573023001306933	-0.0176935440769014
5	D	26	50	20120618	6	2018	39.88	-0.057651328037887	-0.0174870688967949
5	D	26	50	20120618	6	2020	39.92	-0.057110249928923	-0.0180903724025033
5	D	26	50	20120618	6	2022	39.96	-0.057010123608707	-0.0177717500869006
5	D	26	50	20120618	6	2024	40	-0.0569510094817998	-0.0172265707586058
5	D	26	50	20120618	6	2026	40.04	-0.0570314075228207	-0.0176777755956809
5	D	26	50	20120618	6	2028	40.08	-0.0570154269095659	-0.0171286364694114
5	D	26	50	20120618	6	2030	40.12	-0.0568658031146669	-0.0167909222707167
5	D	26	50	20120618	6	2032	40.16	-0.0568754904775691	-0.0177075447911689
5	D	26	50	20120618	6	2034	40.2	-0.0571774957838139	-0.0175902357761700
5	D	26	50	20120618	6	2036	40.24	-0.0573036436335776	-0.0175731237920653
5	D	26	50	20120618	6	2038	40.28	-0.0572979867793281	-0.0183614064317321
5	D	26	50	20120618	6	2040	40.32	-0.0573454336443457	-0.0185997721276700
5	D	26	50	20120618	6	2042	40.36	-0.0574078004624463	-0.0179756796825948
5	D	26	50	20120618	6	2044	40.4	-0.0576168212269651	-0.0183221620053762
5	D	26	50	20120618	6	2046	40.44	-0.0575347261296693	-0.0186325111716390
5	D	26	50	20120618	6	2048	40.48	-0.0578729353031108	-0.0195082629201385
5	D	26	50	20120618	6	2050	40.52	-0.0578836833261849	-0.0190827260592205
5	D	26	50	20120618	6	2052	40.56	-0.0577917594446306	-0.0189073635774862
5	D	26	50	20120618	6	2054	40.6	-0.0578795113961759	-0.0188374307168269
5	D	26	50	20120618	6	2056	40.64	-0.0582254280335323	-0.0187426784081479
5	D	26	50	20120618	6	2058	40.68	-0.058184698682936	-0.0190413603125211
5	D	26	50	20120618	6	2060	40.72	-0.0582591570269949	-0.0198459771188332
5	D	26	50	20120618	6	2062	40.76	-0.0585784864493788	-0.0206966265766006
5	D	26	50	20120618	6	2064	40.8	-0.058619145089297	-0.0203967425906994
5	D	26	50	20120618	6	2066	40.84	-0.0584553084480961	-0.0202570890014151
5	D	26	50	20120618	6	2068	40.88	-0.0587271910054623	-0.0203232034854560
5	D	26	50	20120618	6	2070	40.92	-0.0588131044793765	-0.0207184054654612
5	D	26	50	20120618	6	2072	40.96	-0.0585806784804005	-0.0206225924966104
5	D	26	50	20120618	6	2074	41	-0.0587094426252545	-0.0204250975726250
5	D	26	50	20120618	6	2076	41.04	-0.0585317466911424	-0.0203793477638822
5	D	26	50	20120618	6	2078	41.08	-0.0580632177379281	-0.0201870147193995
5	D	26	50	20120618	6	2080	41.12	-0.0578232256963934	-0.0198030557372152
5	D	26	50	20120618	6	2082	41.16	-0.0577153919122625	-0.0191713972495813
5	D	26	50	20120618	6	2084	41.2	-0.0576405093041348	-0.0196435324473795
5	D	26	50	20120618	6	2086	41.24	-0.0575276550618575	-0.0198945553547007
5	D	26	50	20120618	6	2088	41.28	-0.0572736623060552	-0.0190521083355951
5	D	26	50	20120618	6	2090	41.32	-0.0570910873351529	-0.0194799079382130
5	D	26	50	20120618	6	2092	41.36	-0.0572539340268602	-0.0196692004235366
5	D	26	50	20120618	6	2094	41.4	-0.0569989513215643	-0.0189987217736155
5	D	26	50	20120618	6	2096	41.44	-0.0565265332810536	-0.0196658770216650
5	D	26	50	20120618	6	2098	41.48	-0.0563428976499794	-0.0185959537510516
5	D	26	50	20120618	6	2100	41.52	-0.0564891273323288	-0.0187226672862403
5	D	26	50	20120618	6	2102	41.56	-0.0562322354387237	-0.0184336727447693
5	D	26	50	20120618	6	2104	41.6	-0.0561874755794746	-0.0188325516800367
5	D	26	50	20120618	6	2106	41.64	-0.0555935058832779	-0.0194693720471733
5	D	26	50	20120618	6	2108	41.68	-0.0551349471356784	-0.0191059898723215
5	D	26	50	20120618	6	2110	41.72	-0.0548145570531228	-0.0195926914698122
5	D	26	50	20120618	6	2112	41.76	-0.0546737720929885	-0.0200839185507025
5	D	26	50	20120618	6	2114	41.8	-0.0544109405024215	-0.0196023081220363
5	D	26	50	20120618	6	2116	41.84	-0.0541461290128672	-0.0198283701599817
5	D	26	50	20120618	6	2118	41.88	-0.0542663371656689	-0.0210652413416332
5	D	26	50	20120618	6	2120	41.92	-0.0540562557409783	-0.0203419418151575
5	D	26	50	20120618	6	2122	41.96	-0.0540145364408883	-0.0214569077877324
5	D	26	50	20120618	6	2124	42	-0.0539955152684744	-0.0213475183686829
5	D	26	50	20120618	6	2126	42.04	-0.0538820953407721	-0.0215439526324965
5	D	26	50	20120618	6	2128	42.08	-0.0540754890454266	-0.0217820354857220
5	D	26	50	20120618	6	2130	42.12	-0.054370706126572	-0.0225493170539875
5	D	26	50	20120618	6	2132	42.16	-0.0542013540524778	-0.0225100726276317
5	D	26	50	20120618	6	2134	42.2	-0.0545503819596715	-0.0225628227935082
5	D	26	50	20120618	6	2136	42.24	-0.0552352855879288	-0.0239626113775451
5	D	26	50	20120618	6	2138	42.28	-0.0551253304834543	-0.0241818851903910
5	D	26	50	20120618	6	2140	42.32	-0.0552704287949538	-0.0238420496713528
5	D	26	50	20120618	6	2142	42.36	-0.0556857126075446	-0.0239998051942355
5	D	26	50	20120618	6	2144	42.4	-0.0558056379176339	-0.0241980779356802
5	D	26	50	20120618	6	2146	42.44	-0.0558579638194417	-0.0241929867668556
5	D	26	50	20120618	6	2148	42.48	-0.0563612117156121	-0.0244010882925588
5	D	26	50	20120618	6	2150	42.52	-0.0566142852325988	-0.0240949817669832
5	D	26	50	20120618	6	2152	42.56	-0.0569274628259863	-0.0241400244689448
5	D	26	50	20120618	6	2154	42.6	-0.0571818798458572	-0.0237091135964897
5	D	26	50	20120618	6	2156	42.64	-0.0571897994418065	-0.0245576417339135
5	D	26	50	20120618	6	2158	42.68	-0.0576398021973536	-0.0248872949153027
5	D	26	50	20120618	6	2160	42.72	-0.0579005831782552	-0.0247957952978172
5	D	26	50	20120618	6	2162	42.76	-0.0583516465939741	-0.0246277160159291
5	D	26	50	20120618	6	2164	42.8	-0.0584128820412249	-0.0242150484984287
5	D	26	50	20120618	6	2166	42.84	-0.0590342874805316	-0.0250352923646051
5	D	26	50	20120618	6	2168	42.88	-0.0593460508603568	-0.0248376560192634
5	D	26	50	20120618	6	2170	42.92	-0.0593889722419748	-0.0246817389740118
5	D	26	50	20120618	6	2172	42.96	-0.0598061652428749	-0.0236383322076929
5	D	26	50	20120618	6	2174	43	-0.0600698453615793	-0.0229568934026634
5	D	26	50	20120618	6	2176	43.04	-0.0606692597799912	-0.0229629038103035
5	D	26	50	20120618	6	2178	43.08	-0.0607626685857859	-0.0236147855518794
5	D	26	50	20120618	6	2180	43.12	-0.0609834980335505	-0.0236821728281265
5	D	26	50	20120618	6	2182	43.16	-0.0607789320417532	-0.0233787533083193
5	D	26	50	20120618	6	2184	43.2	-0.0609061405516887	-0.0230430897192901
5	D	26	50	20120618	6	2186	43.24	-0.0610331369295898	-0.0227077796836514
5	D	26	50	20120618	6	2188	43.28	-0.0611534157930696	-0.0229854605166234
5	D	26	50	20120618	6	2190	43.32	-0.0611196160889289	-0.0228703435326462
5	D	26	50	20120618	6	2192	43.36	-0.0614045094110689	-0.0235208110606597
5	D	26	50	20120618	6	2194	43.4	-0.061285927603864	-0.0233926126012306
5	D	26	50	20120618	6	2196	43.44	-0.0615160201504621	-0.0234399887555701
5	D	26	50	20120618	6	2198	43.48	-0.0615688410270167	-0.0236582726189224
5	D	26	50	20120618	6	2200	43.52	-0.0620264098251225	-0.0237796828532521
5	D	26	50	20120618	6	2202	43.56	-0.0626920801489315	-0.0233316599966923
5	D	26	50	20120618	6	2204	43.6	-0.0628438959748523	-0.0242076945879043
5	D	26	50	20120618	6	2206	43.64	-0.0628457344524834	-0.0239258418249234
5	D	26	50	20120618	6	2208	43.68	-0.0633114349785728	-0.0253018716211124
5	D	26	50	20120618	6	2210	43.72	-0.0633948735787528	-0.0248026542335947
5	D	26	50	20120618	6	2212	43.76	-0.0641012732531582	-0.0256527380059371
5	D	26	50	20120618	6	2214	43.8	-0.0639150920376718	-0.0254727793301252
5	D	26	50	20120618	6	2216	43.84	-0.0646447555251782	-0.0255613798098078
5	D	26	50	20120618	6	2218	43.88	-0.0646733226391381	-0.0256958715195895
5	D	26	50	20120618	6	2220	43.92	-0.0648822726929788	-0.0263644409812014
5	D	26	50	20120618	6	2222	43.96	-0.064583307945893	-0.0255935531683518
5	D	26	50	20120618	6	2224	44	-0.0646915659940927	-0.0261451671683555
5	D	26	50	20120618	6	2226	44.04	-0.064781156423269	-0.0258813456282948
5	D	26	50	20120618	6	2228	44.08	-0.06511187026483	-0.0267109940146609
5	D	26	50	20120618	6	2230	44.12	-0.0653698228186069	-0.0271716033719258
5	D	26	50	20120618	6	2232	44.16	-0.0657735807906644	-0.0273404604712732
5	D	26	50	20120618	6	2234	44.2	-0.0658262602458628	-0.0277725734252563
5	D	26	50	20120618	6	2236	44.24	-0.0662446553282909	-0.0272679113155235
5	D	26	50	20120618	6	2238	44.28	-0.0661924708478393	-0.0281676339839052
5	D	26	50	20120618	6	2240	44.32	-0.066107759455453	-0.0282527696403601
5	D	26	50	20120618	6	2242	44.36	-0.0666131993826453	-0.0277822607881586
5	D	26	50	20120618	6	2244	44.4	-0.0666008957246526	-0.0288286374029583
5	D	26	50	20120618	6	2246	44.44	-0.0670853345804435	-0.0292186067927828
5	D	26	50	20120618	6	2248	44.48	-0.0673428628701517	-0.0284096766351053
5	D	26	50	20120618	6	2250	44.52	-0.0676650207196603	-0.0283777154085957
5	D	26	50	20120618	6	2252	44.56	-0.067573096838106	-0.0294075457247157
5	D	26	50	20120618	6	2254	44.6	-0.0679657532336989	-0.0285999590699226
5	D	26	50	20120618	6	2256	44.64	-0.0682121092362643	-0.0293506236288302
5	D	26	50	20120618	6	2258	44.68	-0.068180925827214	-0.0286298696867669
5	D	26	50	20120618	6	2260	44.72	-0.0684334336587757	-0.0288381126338263
5	D	26	50	20120618	6	2262	44.76	-0.0681959872016533	-0.0285098736659995
5	D	26	50	20120618	6	2264	44.8	-0.0682623138177285	-0.0292899538670045
5	D	26	50	20120618	6	2266	44.84	-0.0682398278220868	-0.0287589166743334
5	D	26	50	20120618	6	2268	44.88	-0.0683296303832975	-0.0291082274242396
5	D	26	50	20120618	6	2270	44.92	-0.0684154731465336	-0.0285687049501941
5	D	26	50	20120618	6	2272	44.96	-0.0686440807688912	-0.0291456333729643
5	D	26	50	20120618	6	2274	45	-0.0688631424497028	-0.0287770893186098
5	D	26	50	20120618	6	2276	45.04	-0.069142166785559	-0.0292075759269963
5	D	26	50	20120618	6	2278	45.08	-0.069026554826835	-0.0291998684630812
5	D	26	50	20120618	6	2280	45.12	-0.069136297799275	-0.0294473558364966
5	D	26	50	20120618	6	2282	45.16	-0.0691341057682534	-0.0288100404946131
5	D	26	50	20120618	6	2284	45.2	-0.0692183928965709	-0.0292316175575565
5	D	26	50	20120618	6	2286	45.24	-0.0690441617856865	-0.0285669371832413
5	D	26	50	20120618	6	2288	45.28	-0.0693251660205301	-0.0289896456170346
5	D	26	50	20120618	6	2290	45.32	-0.0698572638733729	-0.0285848269848052
5	D	26	50	20120618	6	2292	45.36	-0.0700363033103694	-0.0289444614937167
5	D	26	50	20120618	6	2294	45.4	-0.0701273079531081	-0.0281688360654332
5	D	26	50	20120618	6	2296	45.44	-0.0706362834142061	-0.0288052321685010
5	D	26	50	20120618	6	2298	45.48	-0.0707299750627134	-0.0283239045825474
5	D	26	50	20120618	6	2300	45.52	-0.0710209495031716	-0.0288609521828586
5	D	26	50	20120618	6	2302	45.56	-0.070885892107965	-0.0271087415790784
5	D	26	50	20120618	6	2304	45.6	-0.072108762575349	-0.0284918424430793
5	D	26	50	20120618	6	2306	45.64	-0.0717891503102527	-0.0288503455811407
5	D	26	50	20120618	6	2308	45.68	-0.071886448203344	-0.0283184598603323
5	D	26	50	20120618	6	2310	45.72	-0.0724296476326515	-0.0290698315260211
5	D	26	50	20120618	6	2312	45.76	-0.0725120962833378	-0.0279955949040424
5	D	26	50	20120618	6	2314	45.8	-0.072497317751611	-0.0279733210404351
5	D	26	50	20120618	6	2316	45.84	-0.0726070607240512	-0.0275674417480341
5	D	26	50	20120618	6	2318	45.88	-0.0729304913657659	-0.0274544460844005
5	D	26	50	20120618	6	2320	45.92	-0.072903126333334	-0.0285064088427717
5	D	26	50	20120618	6	2322	45.96	-0.0727755642700079	-0.0282047570899174
5	D	26	50	20120618	6	2324	46	-0.0733049044064042	-0.0274618707056029
5	D	26	50	20120618	6	2326	46.04	-0.0732115663112876	-0.0280691340092858
5	D	26	50	20120618	6	2328	46.08	-0.0734673975447208	-0.0280436781651632
5	D	26	50	20120618	6	2330	46.12	-0.073490802779178	-0.0280718917257325
5	D	26	50	20120618	6	2332	46.16	-0.073673660592793	-0.0281865844456410
5	D	26	50	20120618	6	2334	46.2	-0.0741025915662607	-0.0287252583915488
5	D	26	50	20120618	6	2336	46.24	-0.0739503514762713	-0.0285030147302219
5	D	26	50	20120618	6	2338	46.28	-0.0745543620887608	-0.0283675330709466
5	D	26	50	20120618	6	2340	46.32	-0.074651659981852	-0.0285269149394260
5	D	26	50	20120618	6	2342	46.36	-0.0752985212652815	-0.0288342235465297
5	D	26	50	20120618	6	2344	46.4	-0.0754230427694485	-0.0290846100577478
5	D	26	50	20120618	6	2346	46.44	-0.0756517918131623	-0.0294082528314970
5	D	26	50	20120618	6	2348	46.48	-0.075509734060822	-0.0295142481379969
5	D	26	50	20120618	6	2350	46.52	-0.0757718585446078	-0.0292212937985513
5	D	26	50	20120618	6	2352	46.56	-0.0760952891863225	-0.0286226571975987
5	D	26	50	20120618	6	2354	46.6	-0.0765616261085151	-0.0299484117016454
5	D	26	50	20120618	6	2356	46.64	-0.0766554591783785	-0.0301023488479096
5	D	26	50	20120618	6	2358	46.68	-0.0775905371858196	-0.0310702366099978
5	D	26	50	20120618	6	2360	46.72	-0.0778809459408529	-0.0312193654301500
5	D	26	50	20120618	6	2362	46.76	-0.0779494645879499	-0.0314708833122181
5	D	26	50	20120618	6	2364	46.8	-0.0787704862715856	-0.0311776461300601
5	D	26	50	20120618	6	2366	46.84	-0.0793829114547713	-0.0324089311681402
5	D	26	50	20120618	6	2368	46.88	-0.079754001093538	-0.0336904914983626
5	D	26	50	20120618	6	2370	46.92	-0.0797974174499028	-0.0329422311025111
5	D	26	50	20120618	6	2372	46.96	-0.0802652392963359	-0.0337675661375120
5	D	26	50	20120618	6	2374	47	-0.0805777804936203	-0.0336361856975675
5	D	26	50	20120618	6	2376	47.04	-0.0808364401541783	-0.0340525301703302
5	D	26	50	20120618	6	2378	47.08	-0.0814705028048683	-0.0350648949489549
5	D	26	50	20120618	6	2380	47.12	-0.0815868925810516	-0.0345440400939329
5	D	26	50	20120618	6	2382	47.16	-0.0818625935150363	-0.0342901180488088
5	D	26	50	20120618	6	2384	47.2	-0.082211126447483	-0.0348958964282514
5	D	26	50	20120618	6	2386	47.24	-0.0824034594919658	-0.0353477376614296
5	D	26	50	20120618	6	2388	47.28	-0.082655048084712	-0.0356797950058748
5	D	26	50	20120618	6	2390	47.32	-0.0825282638388453	-0.0362208024041606
5	D	26	50	20120618	6	2392	47.36	-0.0828875447943662	-0.0355478488805054
5	D	26	50	20120618	6	2394	47.4	-0.0829359108981993	-0.0351320700931677
5	D	26	50	20120618	6	2396	47.44	-0.0832601900680515	-0.0357152917662903
5	D	26	50	20120618	6	2398	47.48	-0.0833304057714233	-0.0352068112799391
5	D	26	50	20120618	6	2400	47.52	-0.0832967474886388	-0.0354681579462656
5	D	26	50	20120618	6	2402	47.56	-0.0834998992668737	-0.0344130839180572
5	D	26	50	20120618	6	2404	47.6	-0.084159205629652	-0.0343147960754723
5	D	26	50	20120618	6	2406	47.64	-0.084227158591324	-0.0343961840659868
5	D	26	50	20120618	6	2408	47.68	-0.0843519629382035	-0.0340872491132864
5	D	26	50	20120618	6	2410	47.72	-0.0846734136809309	-0.0342111342213503
5	D	26	50	20120618	6	2412	47.76	-0.0853810861475424	-0.0339630811625101
5	D	26	50	20120618	6	2414	47.8	-0.0857623581239582	-0.0337607072017345
5	D	26	50	20120618	6	2416	47.84	-0.0858549891122936	-0.0335538077575593
5	D	26	50	20120618	6	2418	47.88	-0.0857410742098445	-0.0342659349968923
5	D	26	50	20120618	6	2420	47.92	-0.0856560092640677	-0.0340076288897248
5	D	26	50	20120618	6	2422	47.96	-0.0853584587305444	-0.0336078307156419
5	D	26	50	20120618	6	2424	48	-0.0851322552712429	-0.0343473936980850
5	D	26	50	20120618	6	2426	48.04	-0.0850970413535398	-0.0339048862744184
5	D	26	50	20120618	6	2428	48.08	-0.08489219251903	-0.0336144775193851
5	D	26	50	20120618	6	2430	48.12	-0.0843033139916579	-0.0334016383782479
5	D	26	50	20120618	6	2432	48.16	-0.0841915204095523	-0.0341689199465135
5	D	26	50	20120618	6	2434	48.2	-0.0841481040531874	-0.0341351202423727
5	D	26	50	20120618	6	2436	48.24	-0.0842108244246787	-0.0342305089471548
5	D	26	50	20120618	6	2438	48.28	-0.0842323204708267	-0.0343717888820359
5	D	26	50	20120618	6	2440	48.32	-0.0837690241077933	-0.0335217051096934
5	D	26	50	20120618	6	2442	48.36	-0.0837427904462113	-0.0336887944420878
5	D	26	50	20120618	6	2444	48.4	-0.0840184206695178	-0.0340191547302582
5	D	26	50	20120618	6	2446	48.44	-0.0838422803703242	-0.0344324586438617
5	D	26	50	20120618	6	2448	48.48	-0.0835583769976778	-0.0340919867287204
5	D	26	50	20120618	6	2450	48.52	-0.0836312797068182	-0.0335153411486627
5	D	26	50	20120618	6	2452	48.56	-0.0834986264746676	-0.0341356152171196
5	D	26	50	20120618	6	2454	48.6	-0.083294484746939	-0.0340670965700226
5	D	26	50	20120618	6	2456	48.64	-0.0830926764715884	-0.0347613340077916
5	D	26	50	20120618	6	2458	48.68	-0.0833933382749489	-0.0338586414909288
5	D	26	50	20120618	6	2460	48.72	-0.0832922220052392	-0.0348678242890382
5	D	26	50	20120618	6	2462	48.76	-0.0831775292853308	-0.0349007754650415
5	D	26	50	20120618	6	2464	48.8	-0.0827173441921345	-0.0343601216201463
5	D	26	50	20120618	6	2466	48.84	-0.0829026061688054	-0.0347635967494914
5	D	26	50	20120618	6	2468	48.88	-0.0829425577019425	-0.0351320700931677
5	D	26	50	20120618	6	2470	48.92	-0.0824651899139634	-0.0352380653996675
5	D	26	50	20120618	6	2472	48.96	-0.082132496173415	-0.0343583538531933
5	D	26	50	20120618	6	2474	49	-0.0823199501811077	-0.0342756930704726
5	D	26	50	20120618	6	2476	49.04	-0.0821006056575837	-0.0342341151917389
5	D	26	50	20120618	6	2478	49.08	-0.0823061615988746	-0.034807508080603
5	D	26	50	20120618	6	2480	49.12	-0.0820796045861824	-0.0352275295086278
5	D	26	50	20120618	6	2482	49.16	-0.0820959387528278	-0.0363111706507962
5	D	26	50	20120618	6	2484	49.2	-0.0820623511807214	-0.0357383434473570
5	D	26	50	20120618	6	2486	49.24	-0.0821547700370225	-0.0372975846105515
5	D	26	50	20120618	6	2488	49.28	-0.0821964893371125	-0.0371007260826691
5	D	26	50	20120618	6	2490	49.32	-0.0823586996327168	-0.0369065545605553
5	D	26	50	20120618	6	2492	49.36	-0.0821129800262544	-0.0367538902064971
5	D	26	50	20120618	6	2494	49.4	-0.0823825291312427	-0.0361623246733565
5	D	26	50	20120618	6	2496	49.44	-0.0824162581247053	-0.0370129034204458
5	D	26	50	20120618	6	2498	49.48	-0.0823587703433949	-0.0368410057619393
5	D	26	50	20120618	6	2500	49.52	-0.0823012825620844	-0.0366692495247891
5	D	26	50	20120618	6	2502	49.56	-0.0820459463033979	-0.0370097214399304
5	D	26	50	20120618	6	2504	49.6	-0.082261755293016	-0.0360262773286562
5	D	26	50	20120618	6	2506	49.64	-0.0823802663895429	-0.0362876239949827
5	D	26	50	20120618	6	2508	49.68	-0.082132991148162	-0.0364121454991497
5	D	26	50	20120618	6	2510	49.72	-0.0820461584354323	-0.0366200348928185
5	D	26	50	20120618	6	2512	49.76	-0.0818077220288162	-0.0354001342739155
5	D	26	50	20120618	6	2514	49.8	-0.0816361779237003	-0.0358067206730978
5	D	26	50	20120618	6	2516	49.84	-0.0816059844641437	-0.0348475303244182
5	D	26	50	20120618	6	2518	49.88	-0.0818439258960129	-0.0356754816545095
5	D	26	50	20120618	6	2520	49.92	-0.0816995346912946	-0.0359693552327707
5	D	26	50	20120618	6	2522	49.96	-0.0814743918921648	-0.0355052103415998
5	D	26	50	20120618	6	2524	50	-0.0814743211814867	-0.0361425256834832
5	D	26	50	20120618	6	2526	50.04	-0.0813582142480159	-0.0356256306264359
5	D	26	50	20120618	6	2528	50.08	-0.0815320918055097	-0.0357518491868777
5	D	26	50	20120618	6	2530	50.12	-0.0815869632917297	-0.0352858658180757
5	D	26	50	20120618	6	2532	50.16	-0.0815224751532855	-0.0359400810120295
5	D	26	50	20120618	6	2534	50.2	-0.0814398850812429	-0.0353726985308054
5	D	26	50	20120618	6	2536	50.24	-0.0813411729745893	-0.0353827394470983
5	D	26	50	20120618	6	2538	50.28	-0.081476866765899	-0.0352992301362402
5	D	26	50	20120618	6	2540	50.32	-0.081364224655656	-0.0358523997711624
5	D	26	50	20120618	6	2542	50.36	-0.0813829629853574	-0.0353426464926050
5	D	26	50	20120618	6	2544	50.4	-0.0815494866323269	-0.0360935231835470
5	D	26	50	20120618	6	2546	50.44	-0.0814787759542082	-0.0360151757521915
5	D	26	50	20120618	6	2548	50.48	-0.0812191970548346	-0.0354347117955155
5	D	26	50	20120618	6	2550	50.52	-0.0813447792191733	-0.0353198776542508
5	D	26	50	20120618	6	2552	50.56	-0.0813536180539382	-0.0357098470440752
5	D	26	50	20120618	6	2554	50.6	-0.0811964989271585	-0.0349587582210989
5	D	26	50	20120618	6	2556	50.64	-0.0812094389812542	-0.0351839717309068
5	D	26	50	20120618	6	2558	50.68	-0.0806629868607533	-0.0357471115714437
5	D	26	50	20120618	6	2560	50.72	-0.080512655959073	-0.0355550613696735
5	D	26	50	20120618	6	2562	50.76	-0.0802123477091031	-0.0363384649725500
5	D	26	50	20120618	6	2564	50.8	-0.0801279898701075	-0.0366974630853584
5	D	26	50	20120618	6	2566	50.84	-0.079820751973682	-0.0363441218267995
5	D	26	50	20120618	6	2568	50.88	-0.0798046299390709	-0.0364351971802164
5	D	26	50	20120618	6	2570	50.92	-0.0799361518003716	-0.0363009883131471
5	D	26	50	20120618	6	2572	50.96	-0.0795962455706552	-0.0364249441318891
5	D	26	50	20120618	6	2574	51	-0.0797501827169196	-0.0370263384492883
5	D	26	50	20120618	6	2576	51.04	-0.0797360405812958	-0.0362666229235815
5	D	26	50	20120618	6	2578	51.08	-0.0799968215621974	-0.0369287577134846
5	D	26	50	20120618	6	2580	51.12	-0.0802026603462008	-0.0370713811512499
5	D	26	50	20120618	6	2582	51.16	-0.0800624410714916	-0.0369687799572997
5	D	26	50	20120618	6	2584	51.2	-0.080248056601553	-0.0372415110428034
5	D	26	50	20120618	6	2586	51.24	-0.0803536276439842	-0.0371766693509686
5	D	26	50	20120618	6	2588	51.28	-0.0799629511473786	-0.03677821467977
5	D	26	50	20120618	6	2590	51.32	-0.0801029582900535	-0.0374307328174489
5	D	26	50	20120618	6	2592	51.36	-0.0802631179759923	-0.0373330813709670
5	D	26	50	20120618	6	2594	51.4	-0.0805988522756997	-0.0366784419129445
5	D	26	50	20120618	6	2596	51.44	-0.0804422281236668	-0.0378074793104651
5	D	26	50	20120618	6	2598	51.48	-0.0805164036250133	-0.0381859935704342
5	D	26	50	20120618	6	2600	51.52	-0.0802405612696724	-0.0377321017275906
5	D	26	50	20120618	6	2602	51.56	-0.0803735680552136	-0.0372371976914381
5	D	26	50	20120618	6	2604	51.6	-0.0800361366992314	-0.0377014840039652
5	D	26	50	20120618	6	2606	51.64	-0.0804249040075278	-0.0373060698919257
5	D	26	50	20120618	6	2608	51.68	-0.0803318487551236	-0.0380471177986092
5	D	26	50	20120618	6	2610	51.72	-0.0802172974565714	-0.0378856146097862
5	D	26	50	20120618	6	2612	51.76	-0.080087826204936	-0.0385639421449785
5	D	26	50	20120618	6	2614	51.8	-0.0801084737229468	-0.0375752654435234
5	D	26	50	20120618	6	2616	51.84	-0.080091927424267	-0.0378439660203743
5	D	26	50	20120618	6	2618	51.88	-0.0802619866051424	-0.0383087473076482
5	D	26	50	20120618	6	2620	51.92	-0.0799618904872068	-0.0387420623431593
5	D	26	50	20120618	6	2622	51.96	-0.0797827803395323	-0.0384290261711281
5	D	26	50	20120618	6	2624	52	-0.079878027622958	-0.0390823221262663
5	D	26	50	20120618	6	2626	52.04	-0.079917979156095	-0.0401806710894834
5	D	26	50	20120618	6	2628	52.08	-0.079893442550788	-0.0401229004654604
5	D	26	50	20120618	6	2630	52.12	-0.0796883108735658	-0.0390956864444307
5	D	26	50	20120618	6	2632	52.16	-0.0798650875688624	-0.0401570537229918
5	D	26	50	20120618	6	2634	52.2	-0.0794201759821398	-0.0394720086733782
5	D	26	50	20120618	6	2636	52.24	-0.0794491673601684	-0.0399013639109147
5	D	26	50	20120618	6	2638	52.28	-0.079435166645901	-0.0393083841642116
5	D	26	50	20120618	6	2640	52.32	-0.0794510765484777	-0.0395972372843264
5	D	26	50	20120618	6	2642	52.36	-0.0794416013176098	-0.0397498309277064
5	D	26	50	20120618	6	2644	52.4	-0.0792118623244022	-0.0404162790689747
5	D	26	50	20120618	6	2646	52.44	-0.0794919473204302	-0.0412203301898620
5	D	26	50	20120618	6	2648	52.48	-0.0791928411519883	-0.0422848087382602
5	D	26	50	20120618	6	2650	52.52	-0.0789633850014933	-0.0419935514550894
5	D	26	50	20120618	6	2652	52.56	-0.079374426173397	-0.0419511957588964
5	D	26	50	20120618	6	2654	52.6	-0.0793486874865618	-0.0422880614294536
5	D	26	50	20120618	6	2656	52.64	-0.0791473034752799	-0.0418878389913021
5	D	26	50	20120618	6	2658	52.68	-0.0793990334893823	-0.0421941576489121
5	D	26	50	20120618	6	2660	52.72	-0.0794374293876007	-0.042580308662118
5	D	26	50	20120618	6	2662	52.76	-0.079317221234799	-0.0427302152997296
5	D	26	50	20120618	6	2664	52.8	-0.0790801283310672	-0.0429023958009485
5	D	26	50	20120618	6	2666	52.84	-0.0793083824000342	-0.0424714849284934
5	D	26	50	20120618	6	2668	52.88	-0.0791911440957135	-0.0420057844024040
5	D	26	50	20120618	6	2670	52.92	-0.0790736229486803	-0.0418628074112481
5	D	26	50	20120618	6	2672	52.96	-0.0789359492583833	-0.0418570798463205
5	D	26	50	20120618	6	2674	53	-0.0790267417690876	-0.0419777122631909
5	D	26	50	20120618	6	2676	53.04	-0.0789166452432569	-0.042487324120392
5	D	26	50	20120618	6	2678	53.08	-0.0787477881439095	-0.0433696519619566
5	D	26	50	20120618	6	2680	53.12	-0.078929868140065	-0.0433099014389463
5	D	26	50	20120618	6	2682	53.16	-0.0785339590532787	-0.0432204524311262
5	D	26	50	20120618	6	2684	53.2	-0.0782694304064368	-0.0433108913884400
5	D	26	50	20120618	6	2686	53.24	-0.077947131135572	-0.0430929610784783
5	D	26	50	20120618	6	2688	53.28	-0.0778890776688366	-0.0439589547533975
5	D	26	50	20120618	6	2690	53.32	-0.0773741625107765	-0.0442690917876259
5	D	26	50	20120618	6	2692	53.36	-0.0775086542205582	-0.0439070531156584
5	D	26	50	20120618	6	2694	53.4	-0.0775293017385688	-0.0437370646454611
5	D	26	50	20120618	6	2696	53.44	-0.0774119220128919	-0.0437070833179388
5	D	26	50	20120618	6	2698	53.48	-0.0773426255483356	-0.0437034063626766
5	D	26	50	20120618	6	2700	53.52	-0.077303593254014	-0.0439121442844829
5	D	26	50	20120618	6	2702	53.56	-0.0773599496644747	-0.0437699451107863
5	D	26	50	20120618	6	2704	53.6	-0.0773385243290047	-0.0434832133110152
5	D	26	50	20120618	6	2706	53.64	-0.0770730057326692	-0.0435429638340254
5	D	26	50	20120618	6	2708	53.68	-0.0772196596790873	-0.0435600758181301
5	D	26	50	20120618	6	2710	53.72	-0.0769538582400392	-0.0442615964557453
5	D	26	50	20120618	6	2712	53.76	-0.0771917289612304	-0.0436061084695854
5	D	26	50	20120618	6	2714	53.8	-0.0771814759129032	-0.0439957950166973
5	D	26	50	20120618	6	2716	53.84	-0.0770648740046855	-0.0446862847885259
5	D	26	50	20120618	6	2718	53.88	-0.0772276499857147	-0.0439200638804322
5	D	26	50	20120618	6	2720	53.92	-0.0771002293437449	-0.0451881891818122
5	D	26	50	20120618	6	2722	53.96	-0.076496006599221	-0.0459754111613071
5	D	26	50	20120618	6	2724	54	-0.0764961480205772	-0.0456811133189773
5	D	26	50	20120618	6	2726	54.04	-0.0761273211235103	-0.0457907148700612
5	D	26	50	20120618	6	2728	54.08	-0.0761718688507251	-0.0458574657502052
5	D	26	50	20120618	6	2730	54.12	-0.0758920666974095	-0.0467835635015252
5	D	26	50	20120618	6	2732	54.16	-0.0756515089704499	-0.047447819611772
5	D	26	50	20120618	6	2734	54.2	-0.0753705047356063	-0.0485526032466977
5	D	26	50	20120618	6	2736	54.24	-0.0751610597070189	-0.0482092321937536
5	D	26	50	20120618	6	2738	54.28	-0.075241599169396	-0.0485119446067795
5	D	26	50	20120618	6	2740	54.32	-0.0753702218928938	-0.0480236873743702
5	D	26	50	20120618	6	2742	54.36	-0.0750454477482949	-0.049044396013013
5	D	26	50	20120618	6	2744	54.4	-0.0750003343356552	-0.0484321829618617
5	D	26	50	20120618	6	2746	54.44	-0.0748905206525369	-0.0498483057125440
5	D	26	50	20120618	6	2748	54.48	-0.0749354926438204	-0.0490016160527512
5	D	26	50	20120618	6	2750	54.52	-0.0745420584307682	-0.0493027021201804
5	D	26	50	20120618	6	2752	54.56	-0.0748760956742007	-0.0484398904257766
5	D	26	50	20120618	6	2754	54.6	-0.0749636354937116	-0.0492862972428569
5	D	26	50	20120618	6	2756	54.64	-0.0748760956742007	-0.0484398904257766
5	D	26	50	20120618	6	2758	54.68	-0.0746006068722504	-0.0490171724019373
5	D	26	50	20120618	6	2760	54.72	-0.074693308571264	-0.0492705287616364
5	D	26	50	20120618	6	2762	54.76	-0.0747432303100157	-0.0488688921099225
5	D	26	50	20120618	6	2764	54.8	-0.0746346894191036	-0.0491967775243587
5	D	26	50	20120618	6	2766	54.84	-0.0745190774603796	-0.0495327239561004
5	D	26	50	20120618	6	2768	54.88	-0.0741436744702477	-0.0490591745447398
5	D	26	50	20120618	6	2770	54.92	-0.074338199545752	-0.049378716099158
5	D	26	50	20120618	6	2772	54.96	-0.0741207642105372	-0.0497785849839190
5	D	26	50	20120618	6	2774	55	-0.0736557707912289	-0.0492717308431645
5	D	26	50	20120618	6	2776	55.04	-0.0731361887284131	-0.0490248091551741
5	D	26	50	20120618	6	2778	55.08	-0.0735273601997655	-0.0499174607557440
5	D	26	50	20120618	6	2780	55.12	-0.0733850903153907	-0.049679590034553
5	D	26	50	20120618	6	2782	55.16	-0.0730971564340916	-0.0497097127834314
5	D	26	50	20120618	6	2784	55.2	-0.072822657581635	-0.0495286934474477
5	D	26	50	20120618	6	2786	55.24	-0.0722549922576984	-0.0499058642045326
5	D	26	50	20120618	6	2788	55.28	-0.0724999340467014	-0.0500788225232108
5	D	26	50	20120618	6	2790	55.32	-0.0719264704471591	-0.0504004146872944
5	D	26	50	20120618	6	2792	55.36	-0.07231205577494	-0.0507745448852202
5	D	26	50	20120618	6	2794	55.4	-0.07195199700196	-0.0499405831474888
5	D	26	50	20120618	6	2796	55.44	-0.0721733921351495	-0.0505595137130614
5	D	26	50	20120618	6	2798	55.48	-0.0716323140261855	-0.0500547808926505
5	D	26	50	20120618	6	2800	55.52	-0.0719258340510561	-0.05047048896931
5	D	26	50	20120618	6	2802	55.56	-0.0716560021033553	-0.0496946514089921
5	D	26	50	20120618	6	2804	55.6	-0.0716883168832555	-0.0501895554451446
5	D	26	50	20120618	6	2806	55.64	-0.0715175505955989	-0.0504041623532347
5	D	26	50	20120618	6	2808	55.68	-0.0716722655593226	-0.0505214006575554
5	D	26	50	20120618	6	2810	55.72	-0.0715734120313127	-0.0497927978302208
5	D	26	50	20120618	6	2812	55.76	-0.0715348040010599	-0.0499301179671273
5	D	26	50	20120618	6	2814	55.8	-0.0709862305602154	-0.0499380375630765
5	D	26	50	20120618	6	2816	55.84	-0.0709121964802251	-0.0501167234466824
5	D	26	50	20120618	6	2818	55.88	-0.0705058929237554	-0.0491052779068732
5	D	26	50	20120618	6	2820	55.92	-0.0706031201061685	-0.0497298653266952
5	D	26	50	20120618	6	2822	55.96	-0.0707453899905432	-0.0497943534651395
5	D	26	50	20120618	6	2824	56	-0.0707355612062847	-0.0495721098038125
5	D	26	50	20120618	6	2826	56.04	-0.0702933366253307	-0.0490233949416117
5	D	26	50	20120618	6	2828	56.08	-0.0700894070296365	-0.0494209303739948
5	D	26	50	20120618	6	2830	56.12	-0.0701347325743105	-0.0494293449446909
5	D	26	50	20120618	6	2832	56.16	-0.0695423892237106	-0.0482667906857421
5	D	26	50	20120618	6	2834	56.2	-0.0693223375934053	-0.0484000096033177
5	D	26	50	20120618	6	2836	56.24	-0.0689621373990689	-0.0482150304693593
5	D	26	50	20120618	6	2838	56.28	-0.0690470609234894	-0.0484606086544654
5	D	26	50	20120618	6	2840	56.32	-0.069132125869266	-0.0487061868395715
5	D	26	50	20120618	6	2842	56.36	-0.0689822899423327	-0.0488704477448411
5	D	26	50	20120618	6	2844	56.4	-0.0692589101151329	-0.0487236523770668
5	D	26	50	20120618	6	2846	56.44	-0.0689636930339875	-0.0491083891767104
5	D	26	50	20120618	6	2848	56.48	-0.0692276559954044	-0.0489958884878236
5	D	26	50	20120618	6	2850	56.52	-0.0689158219049012	-0.0488698820594161
5	D	26	50	20120618	6	2852	56.56	-0.068528398099489	-0.0494796202368333
5	D	26	50	20120618	6	2854	56.6	-0.0688345753357428	-0.04941923331772
5	D	26	50	20120618	6	2856	56.64	-0.0682886889006668	-0.0488988027267667
5	D	26	50	20120618	6	2858	56.68	-0.0684873859061802	-0.0489085608003471
5	D	26	50	20120618	6	2860	56.72	-0.068269809149609	-0.0489618059409704
5	D	26	50	20120618	6	2862	56.76	-0.0685049221543537	-0.049329855020578
5	D	26	50	20120618	6	2864	56.8	-0.06836449074761	-0.0491249354753901
5	D	26	50	20120618	6	2866	56.84	-0.0685099426125001	-0.048755330760864
5	D	26	50	20120618	6	2868	56.88	-0.068697608752227	-0.0480386073274532
5	D	26	50	20120618	6	2870	56.92	-0.0686135337559439	-0.0485909284342381
5	D	26	50	20120618	6	2872	56.96	-0.068638636046676	-0.0481583912161862
5	D	26	50	20120618	6	2874	57	-0.0687383381028233	-0.0484754578968703
5	D	26	50	20120618	6	2876	57.04	-0.068671445801323	-0.0493741906157584
5	D	26	50	20120618	6	2878	57.08	-0.0680842643302258	-0.0477981910218498
5	D	26	50	20120618	6	2880	57.12	-0.0680583842220344	-0.0472648910874789
5	D	26	50	20120618	6	2882	57.16	-0.0676549090926893	-0.0478690431213247
5	D	26	50	20120618	6	2884	57.2	-0.0672357361928019	-0.0478280309280159
5	D	26	50	20120618	6	2886	57.24	-0.0671290337795209	-0.0477077520645361
5	D	26	50	20120618	6	2888	57.28	-0.0667557521097325	-0.0477703310146711
5	D	26	50	20120618	6	2890	57.32	-0.0666611412224097	-0.0471384603950028
5	D	26	50	20120618	6	2892	57.36	-0.0668112599920556	-0.0469389855720300
5	D	26	50	20120618	6	2894	57.4	-0.066591561915141	-0.0473479054235902
5	D	26	50	20120618	6	2896	57.44	-0.0660911424460953	-0.0471419252182306
5	D	26	50	20120618	6	2898	57.48	-0.065998087193691	-0.0466055140140225
5	D	26	50	20120618	6	2900	57.52	-0.0660654744699382	-0.0466894475889493
5	D	26	50	20120618	6	2902	57.56	-0.065730447277012	-0.0464865079427488
5	D	26	50	20120618	6	2904	57.6	-0.0655627215485145	-0.0466884576394556
5	D	26	50	20120618	6	2906	57.64	-0.0650446951206173	-0.0466945387577739
5	D	26	50	20120618	6	2908	57.68	-0.0647753581476633	-0.0466661837758483
5	D	26	50	20120618	6	2910	57.72	-0.0642520284189072	-0.0465077211461844
5	D	26	50	20120618	6	2912	57.76	-0.0637454571208651	-0.0462367578276337
5	D	26	50	20120618	6	2914	57.8	-0.0632808879656256	-0.0472548501711861
5	D	26	50	20120618	6	2916	57.84	-0.0624675030352267	-0.046990180102988
5	D	26	50	20120618	6	2918	57.88	-0.0620563911526448	-0.0468241514307654
5	D	26	50	20120618	6	2920	57.92	-0.0619631237682063	-0.0463559760309417
5	D	26	50	20120618	6	2922	57.96	-0.0620668563330064	-0.0462331515830496
5	D	26	50	20120618	6	2924	58	-0.0622200863724895	-0.0462892251507977
5	D	26	50	20120618	6	2926	58.04	-0.062359810672452	-0.0467563398904496
5	D	26	50	20120618	6	2928	58.08	-0.0619612145798971	-0.0460886189569751
5	D	26	50	20120618	6	2930	58.12	-0.0617276572100712	-0.0460598397109808
5	D	26	50	20120618	6	2932	58.16	-0.0617706493023673	-0.0462206357930226
5	D	26	50	20120618	6	2934	58.2	-0.0620153082486579	-0.046450869760977
5	D	26	50	20120618	6	2936	58.24	-0.0616924432923681	-0.0469495214630697
5	D	26	50	20120618	6	2938	58.28	-0.0617267379712557	-0.0464807803778212
5	D	26	50	20120618	6	2940	58.32	-0.0616127523581284	-0.0470840838835295
5	D	26	50	20120618	6	2942	58.36	-0.0613773565106714	-0.0466413643278286
5	D	26	50	20120618	6	2944	58.4	-0.0616200355579746	-0.0473323490744041
5	D	26	50	20120618	6	2946	58.44	-0.061214439108286	-0.0465696637002163
5	D	26	50	20120618	6	2948	58.48	-0.0612719976002746	-0.0467946650779899
5	D	26	50	20120618	6	2950	58.52	-0.061194852250447	-0.0466294142232266
5	D	26	50	20120618	6	2952	58.56	-0.0611503045232324	-0.0468132619863351
5	D	26	50	20120618	6	2954	58.6	-0.0609720429036953	-0.0457902906059925
5	D	26	50	20120618	6	2956	58.64	-0.0608919984160649	-0.0467025997750794
5	D	26	50	20120618	6	2958	58.68	-0.0609455971100789	-0.0462660320483748
5	D	26	50	20120618	6	2960	58.72	-0.0613094035489993	-0.0466162620370965
5	D	26	50	20120618	6	2962	58.76	-0.0612180453528701	-0.0458320806167606
5	D	26	50	20120618	6	2964	58.8	-0.0611657901617404	-0.046225019855066
5	D	26	50	20120618	6	2966	58.84	-0.0608561481022588	-0.0462586074271723
5	D	26	50	20120618	6	2968	58.88	-0.061017792712438	-0.0462902858109695
5	D	26	50	20120618	6	2970	58.92	-0.0608313286542391	-0.0463873715720264
5	D	26	50	20120618	6	2972	58.96	-0.0608481577956314	-0.0468656585988210
5	D	26	50	20120618	6	2974	59	-0.0604804622694144	-0.0460838813415412
5	D	26	50	20120618	6	2976	59.04	-0.0601204034964342	-0.0464733557566187
5	D	26	50	20120618	6	2978	59.08	-0.0601228076594902	-0.0463719566441965
5	D	26	50	20120618	6	2980	59.12	-0.0601146052208284	-0.0473917460440238
5	D	26	50	20120618	6	2982	59.16	-0.059969506909329	-0.0468148883319318
5	D	26	50	20120618	6	2984	59.2	-0.0601967710288023	-0.0462987003816656
5	D	26	50	20120618	6	2986	59.24	-0.0600539354590026	-0.0468592946377903
5	D	26	50	20120618	6	2988	59.28	-0.0599470209136872	-0.0458718907285414
5	D	26	50	20120618	6	2990	59.32	-0.0597699613756781	-0.0460891139317219
5	D	26	50	20120618	6	2992	59.36	-0.0600092463104316	-0.0462633450426063
5	D	26	50	20120618	6	2994	59.4	-0.0596713199797026	-0.0462702039783838
5	D	26	50	20120618	6	2996	59.44	-0.0598027004196471	-0.0456663347872505
5	D	26	50	20120618	6	2998	59.48	-0.060269885869977	-0.0459831893359002
5	D	26	50	20120618	6	3000	59.52	-0.0599770022412095	-0.0455218728718541
5	D	26	50	20120618	6	3002	59.56	-0.0598829570393117	-0.0447461767328924
5	D	26	50	20120618	6	3004	59.6	-0.0600214792577462	-0.0447318224652344
5	D	26	50	20120618	6	3006	59.64	-0.0596212568195946	-0.0453887246649567
5	D	26	50	20120618	6	3008	59.68	-0.0599277168985608	-0.0449643191748885
5	D	26	50	20120618	6	3010	59.72	-0.0598809771403244	-0.0446488788398012
5	D	26	50	20120618	6	3012	59.76	-0.0595463035007888	-0.0443504090674623
5	D	26	50	20120618	6	3014	59.8	-0.0595698501566023	-0.0451046798709540
5	D	26	50	20120618	6	3016	59.84	-0.0593647891900582	-0.0445841078586445
5	D	26	50	20120618	6	3018	59.88	-0.0597354545647562	-0.0450765370210628
5	D	26	50	20120618	6	3020	59.92	-0.0594411567224264	-0.0441441460193902
5	D	26	50	20120618	6	3022	59.96	-0.0594622992151838	-0.0445059725593234
5	D	26	50	20120618	6	3024	60	-0.0596200547380666	-0.0447036089046650
5	D	26	50	20120618	6	3026	60.04	-0.0594825931798039	-0.0433188109843893
5	D	26	50	20120618	6	3028	60.08	-0.0593623850270022	-0.0442209378158271
5	D	26	50	20120618	6	3030	60.12	-0.0595212719207348	-0.0432437869549054
5	D	26	50	20120618	6	3032	60.16	-0.0595259388254907	-0.0433485801798772
5	D	26	50	20120618	6	3034	60.2	-0.0593659912715862	-0.0428779299063195
5	D	26	50	20120618	6	3036	60.24	-0.0592307924550234	-0.0423063047844083
5	D	26	50	20120618	6	3038	60.28	-0.0592488236779436	-0.0428900214322778
5	D	26	50	20120618	6	3040	60.32	-0.0592307924550234	-0.0423063047844083
5	D	26	50	20120618	6	3042	60.36	-0.0592078821953129	-0.0427877030810401
5	D	26	50	20120618	6	3044	60.4	-0.0590683700273848	-0.0416319370471907
5	D	26	50	20120618	6	3046	60.44	-0.0589114630326395	-0.0416758483783023
5	D	26	50	20120618	6	3048	60.48	-0.0588702387072964	-0.0416244417153101
5	D	26	50	20120618	6	3050	60.52	-0.0584829563232405	-0.0407798026651827
5	D	26	50	20120618	6	3052	60.56	-0.0583669201004478	-0.0406856867526068
5	D	26	50	20120618	6	3054	60.6	-0.0583343931885132	-0.0404298555191735
5	D	26	50	20120618	6	3056	60.64	-0.0583329082642727	-0.0409875506374953
5	D	26	50	20120618	6	3058	60.68	-0.0583383529864878	-0.0401475784921239
5	D	26	50	20120618	6	3060	60.72	-0.0583396964893721	-0.0406668070015491
5	D	26	50	20120618	6	3062	60.76	-0.0583053310998064	-0.0412285326285237
5	D	26	50	20120618	6	3064	60.8	-0.0582839764750146	-0.0405129405659629
5	D	26	50	20120618	6	3066	60.84	-0.0581661724852689	-0.0403016570597444
5	D	26	50	20120618	6	3068	60.88	-0.0581648289823847	-0.0399599123523969
5	D	26	50	20120618	6	3070	60.92	-0.057988052287088	-0.0404076523662443
5	D	26	50	20120618	6	3072	60.96	-0.0576586819484113	-0.0396138542936842
5	D	26	50	20120618	6	3074	61	-0.0578169324460409	-0.0394375018624563
5	D	26	50	20120618	6	3076	61.04	-0.0572426910290393	-0.0392390169889773
5	D	26	50	20120618	6	3078	61.08	-0.057097097742793	-0.0394782312130527
5	D	26	50	20120618	6	3080	61.12	-0.057229397421553	-0.0396436234891722
5	D	26	50	20120618	6	3082	61.16	-0.0573247154156569	-0.0396338654155918
5	D	26	50	20120618	6	3084	61.2	-0.0572433981358205	-0.0396887369018119
5	D	26	50	20120618	6	3086	61.24	-0.0574123259458459	-0.0401563466162106
5	D	26	50	20120618	6	3088	61.28	-0.0571538077066441	-0.0394304307946445
5	D	26	50	20120618	6	3090	61.32	-0.0571955977174123	-0.0399755394122612
5	D	26	50	20120618	6	3092	61.36	-0.0569376451636354	-0.0401233247295292
5	D	26	50	20120618	6	3094	61.4	-0.0571839304555227	-0.0387146973107274
5	D	26	50	20120618	6	3096	61.44	-0.0568613483419454	-0.0396274307438830
5	D	26	50	20120618	6	3098	61.48	-0.0568450141753	-0.0390480981580569
5	D	26	50	20120618	6	3100	61.52	-0.056535159983784	-0.0390796351204978
5	D	26	50	20120618	6	3102	61.56	-0.0563761316686952	-0.0392202786592758
5	D	26	50	20120618	6	3104	61.6	-0.0564983904311623	-0.0391019796947833
5	D	26	50	20120618	6	3106	61.64	-0.0564623279853218	-0.0387960853012420
5	D	26	50	20120618	6	3108	61.68	-0.0563797379132792	-0.0388044291612600
5	D	26	50	20120618	6	3110	61.72	-0.0560712272246475	-0.0386649169933319
5	D	26	50	20120618	6	3112	61.76	-0.055972585828672	-0.0387492748323274
5	D	26	50	20120618	6	3114	61.8	-0.055972585828672	-0.0387492748323274
5	D	26	50	20120618	6	3116	61.84	-0.0559084512436184	-0.0385229299516696
5	D	26	50	20120618	6	3118	61.88	-0.0560815509836529	-0.0392754329882084
5	D	26	50	20120618	6	3120	61.92	-0.0562905010374935	-0.0382595326756776
5	D	26	50	20120618	6	3122	61.96	-0.0563595146593373	-0.0390537550123064
5	D	26	50	20120618	6	3124	62	-0.0563435340460825	-0.0384752002439395
5	D	26	50	20120618	6	3126	62.04	-0.0564585096087034	-0.0377325967023374
5	D	26	50	20120618	6	3128	62.08	-0.0564966933748875	-0.0382151263698191
5	D	26	50	20120618	6	3130	62.12	-0.0560903191077396	-0.0375847406743913
5	D	26	50	20120618	6	3132	62.16	-0.0560584993025862	-0.0380661389710231
5	D	26	50	20120618	6	3134	62.2	-0.0563759195366608	-0.0378325816011972
5	D	26	50	20120618	6	3136	62.24	-0.0561256037361208	-0.0374108631168976
5	D	26	50	20120618	6	3138	62.28	-0.0559327050062131	-0.0365607793445551
5	D	26	50	20120618	6	3140	62.32	-0.0559483320660773	-0.0371367178178315
5	D	26	50	20120618	6	3142	62.36	-0.0560133858899465	-0.0363603145720887
5	D	26	50	20120618	6	3144	62.4	-0.0564092949767328	-0.0357439295909284
5	D	26	50	20120618	6	3146	62.44	-0.0563012490605675	-0.0350792492166130
5	D	26	50	20120618	6	3148	62.48	-0.0562799651464538	-0.0355044325241405
5	D	26	50	20120618	6	3150	62.52	-0.0562477917879098	-0.0343367870963672
5	D	26	50	20120618	6	3152	62.56	-0.0563776873036138	-0.0351944369112683
5	D	26	50	20120618	6	3154	62.6	-0.0563465038945634	-0.0340697835757911
5	D	26	50	20120618	6	3156	62.64	-0.0564504485913979	-0.0334861376385997
5	D	26	50	20120618	6	3158	62.68	-0.0565065928698241	-0.0326902182456962
5	D	26	50	20120618	6	3160	62.72	-0.056272328393217	-0.0334221444749024
5	D	26	50	20120618	6	3162	62.76	-0.0562975013946272	-0.0330881072314698
5	D	26	50	20120618	6	3164	62.8	-0.0561050976394664	-0.0325355032819725
5	D	26	50	20120618	6	3166	62.84	-0.0560235682275956	-0.0312371845210359
5	D	26	50	20120618	6	3168	62.88	-0.0558151838591799	-0.0307609481039068
5	D	26	50	20120618	6	3170	62.92	-0.0557924857315038	-0.0313011069740552
5	D	26	50	20120618	6	3172	62.96	-0.0556647822468215	-0.0304858128553472
5	D	26	50	20120618	6	3174	63	-0.0552994908836605	-0.0304456491901758
5	D	26	50	20120618	6	3176	63.04	-0.0553716864860197	-0.0296659225425614
5	D	26	50	20120618	6	3178	63.08	-0.0547978693330868	-0.0289166014865380
5	D	26	50	20120618	6	3180	63.12	-0.054888025447688	-0.0288046664830762
5	D	26	50	20120618	6	3182	63.16	-0.0546256888318679	-0.0276665074080782
5	D	26	50	20120618	6	3184	63.2	-0.0542726304160214	-0.0286558205056363
5	D	26	50	20120618	6	3186	63.24	-0.0543419268805777	-0.0275182271160635
5	D	26	50	20120618	6	3188	63.28	-0.0541396943411583	-0.0273086406661198
5	D	26	50	20120618	6	3190	63.32	-0.0532674781265647	-0.0276553351209356
5	D	26	50	20120618	6	3192	63.36	-0.0528642858399322	-0.0272549712614278
5	D	26	50	20120618	6	3194	63.4	-0.0525185813346101	-0.0266030895198519
5	D	26	50	20120618	6	3196	63.44	-0.0526070403929365	-0.0270359095806162
5	D	26	50	20120618	6	3198	63.48	-0.0522069593761412	-0.0275638355034500
5	D	26	50	20120618	6	3200	63.52	-0.0521185003178147	-0.0266742244620392
5	D	26	50	20120618	6	3202	63.56	-0.0518332534422841	-0.0266551325789472
5	D	26	50	20120618	6	3204	63.6	-0.0518963273671659	-0.0268131002338643
5	D	26	50	20120618	6	3206	63.64	-0.0515502693084532	-0.0262881441595114
5	D	26	50	20120618	6	3208	63.68	-0.0513063174689439	-0.0259852196144511
5	D	26	50	20120618	6	3210	63.72	-0.0506821543131905	-0.0254412423676843
5	D	26	50	20120618	6	3212	63.76	-0.050669921365876	-0.0264772245128007
5	D	26	50	20120618	6	3214	63.8	-0.0501438339206732	-0.0261263581279759
5	D	26	50	20120618	6	3216	63.84	-0.0495149331494859	-0.0251683698608244
5	D	26	50	20120618	6	3218	63.88	-0.0492475053648411	-0.0248146750488749
5	D	26	50	20120618	6	3220	63.92	-0.0487221250264195	-0.0250905881148938
5	D	26	50	20120618	6	3222	63.96	-0.0484291706869739	-0.0238847589209364
5	D	26	50	20120618	6	3224	64	-0.0485552478260595	-0.0243878653957507
5	D	26	50	20120618	6	3226	64.04	-0.0483908454994336	-0.0248352518562074
5	D	26	50	20120618	6	3228	64.08	-0.0481980881908821	-0.0242383123115297
5	D	26	50	20120618	6	3230	64.12	-0.0477805416365915	-0.0245193872570513
5	D	26	50	20120618	6	3232	64.16	-0.0474217556558174	-0.0236414434775301
5	D	26	50	20120618	6	3234	64.2	-0.046832735707089	-0.0233634090911676
5	D	26	50	20120618	6	3236	64.24	-0.0469655303605959	-0.0226128859536162
5	D	26	50	20120618	6	3238	64.28	-0.0466826169374431	-0.0224312302215294
5	D	26	50	20120618	6	3240	64.32	-0.0467052443544411	-0.0231175480633490
5	D	26	50	20120618	6	3242	64.36	-0.0463180326810634	-0.0230469788065866
5	D	26	50	20120618	6	3244	64.4	-0.0460696967795106	-0.0225637420323237
5	D	26	50	20120618	6	3246	64.44	-0.0458412305785093	-0.0211347499382238
5	D	26	50	20120618	6	3248	64.48	-0.0458739696224782	-0.0215023747537627
5	D	26	50	20120618	6	3250	64.52	-0.0457148705967112	-0.0211707416733862
5	D	26	50	20120618	6	3252	64.56	-0.0458657671838164	-0.0208142184343120
5	D	26	50	20120618	6	3254	64.6	-0.0457754696478589	-0.0212898891660162
5	D	26	50	20120618	6	3256	64.64	-0.0458367050951097	-0.0207360831349908
5	D	26	50	20120618	6	3258	64.68	-0.0457667015237722	-0.0204973638856623
5	D	26	50	20120618	6	3260	64.72	-0.045798167775535	-0.0198952624614819
5	D	26	50	20120618	6	3262	64.76	-0.0456908289661509	-0.0188992318495025
5	D	26	50	20120618	6	3264	64.8	-0.0456908289661509	-0.0188992318495025
5	D	26	50	20120618	6	3266	64.84	-0.0455112945544076	-0.0182494714282702
5	D	26	50	20120618	6	3268	64.88	-0.0454712015999143	-0.0185173941876618
5	D	26	50	20120618	6	3270	64.92	-0.0454687267261802	-0.0183503048552674
5	D	26	50	20120618	6	3272	64.96	-0.0455862478732134	-0.0180528957431004
5	D	26	50	20120618	6	3274	65	-0.0455051427254113	-0.0171422129196102
5	D	26	50	20120618	6	3276	65.04	-0.0453270225272304	-0.0167704868847405
5	D	26	50	20120618	6	3278	65.08	-0.0453189615099249	-0.0162216306011835
5	D	26	50	20120618	6	3280	65.12	-0.0453034758714169	-0.0169640220107512
5	D	26	50	20120618	6	3282	65.16	-0.0446236634119842	-0.0160326209585723
5	D	26	50	20120618	6	3284	65.2	-0.0446481293066132	-0.0157166856487381
5	D	26	50	20120618	6	3286	65.24	-0.0445432653709632	-0.0151785066775770
5	D	26	50	20120618	6	3288	65.28	-0.044318476125224	-0.0152512679653611
5	D	26	50	20120618	6	3290	65.32	-0.0444492201690654	-0.0156546723840281
5	D	26	50	20120618	6	3292	65.36	-0.0445295474994082	-0.0148373983663326
5	D	26	50	20120618	6	3294	65.4	-0.0441798831961115	-0.0145580204770858
5	D	26	50	20120618	6	3296	65.44	-0.0443497302449525	-0.0147554446903930
5	D	26	50	20120618	6	3298	65.48	-0.0440382497078398	-0.0151670515477217
5	D	26	50	20120618	6	3300	65.52	-0.0439695896393866	-0.0144048611482808
5	D	26	50	20120618	6	3302	65.56	-0.0441489119190955	-0.0139844154561872
5	D	26	50	20120618	6	3304	65.6	-0.0438510078321816	-0.0146469037994810
5	D	26	50	20120618	6	3306	65.64	-0.0437415477024539	-0.0142519139515101
5	D	26	50	20120618	6	3308	65.68	-0.0433959846184881	-0.0144836328437050
5	D	26	50	20120618	6	3310	65.72	-0.0434447042757118	-0.0134042343422237
5	D	26	50	20120618	6	3312	65.76	-0.0430507043772347	-0.0123225023883645
5	D	26	50	20120618	6	3314	65.8	-0.0428378652360975	-0.0118525592215879
5	D	26	50	20120618	6	3316	65.84	-0.0429836706543782	-0.0128361447542185
5	D	26	50	20120618	6	3318	65.88	-0.0427144043921024	-0.0127708080876368
5	D	26	50	20120618	6	3320	65.92	-0.0422728162072514	-0.0114434979486715
5	D	26	50	20120618	6	3322	65.96	-0.041925768199045	-0.0108086574805223
5	D	26	50	20120618	6	3324	66	-0.0418938776832135	-0.0105767971669712
5	D	26	50	20120618	6	3326	66.04	-0.0418291774127349	-0.00937719051268822
5	D	26	50	20120618	6	3328	66.08	-0.0415007970235519	-0.00936389690520191
5	D	26	50	20120618	6	3330	66.12	-0.0417412840398334	-0.00799797873598386
5	D	26	50	20120618	6	3332	66.16	-0.041303019256854	-0.00857752345384436
5	D	26	50	20120618	6	3334	66.2	-0.0412608756926953	-0.0076843061678495
5	D	26	50	20120618	6	3336	66.24	-0.0411238383985013	-0.00775940090801151
5	D	26	50	20120618	6	3338	66.28	-0.0409572440408538	-0.007740026182207
5	D	26	50	20120618	6	3340	66.32	-0.0410394098488277	-0.00686264808811074
5	D	26	50	20120618	6	3342	66.36	-0.040751193124816	-0.00658291664547334
5	D	26	50	20120618	6	3344	66.4	-0.0406906647843465	-0.00620574588838844
5	D	26	50	20120618	6	3346	66.44	-0.040844743351967	-0.00572399403836605
5	D	26	50	20120618	6	3348	66.48	-0.0406922204192651	-0.00599771507336335
5	D	26	50	20120618	6	3350	66.52	-0.0407636382041649	-0.00540742233242882
5	D	26	50	20120618	6	3352	66.56	-0.0408733811766051	-0.00400141120871749
5	D	26	50	20120618	6	3354	66.6	-0.0403867502897925	-0.0034252606034067
5	D	26	50	20120618	6	3356	66.64	-0.0403332930171348	-0.00317225779709815
5	D	26	50	20120618	6	3358	66.68	-0.0403286261123789	-0.00264136202578328
5	D	26	50	20120618	6	3360	66.72	-0.0403820833850366	-0.00289394056802311
5	D	26	50	20120618	6	3362	66.76	-0.0401697392186463	-0.00169249543610906
5	D	26	50	20120618	6	3364	66.8	-0.0401310604777154	-0.00222614892387055
5	D	26	50	20120618	6	3366	66.84	-0.0397429295655221	-0.00151444594860628
5	D	26	50	20120618	6	3368	66.88	-0.0397727694716882	-0.00143030024164509
5	D	26	50	20120618	6	3370	66.92	-0.0396722895980816	-0.000858038723630815
5	D	26	50	20120618	6	3372	66.96	-0.0396108420187965	-0.000525344983082534
5	D	26	50	20120618	6	3374	67	-0.0393103923474703	-0.00104075511588942
5	D	26	50	20120618	6	3376	67.04	-0.0393439799195767	-0.00128859604269530
5	D	26	50	20120618	6	3378	67.08	-0.039227943696784	-0.00022531957582509
5	D	26	50	20120618	6	3380	67.12	-0.0387296455480818	0.0001059599511608
5	D	26	50	20120618	6	3382	67.16	-0.0383854259670002	0.00055949824061386
5	D	26	50	20120618	6	3384	67.2	-0.0386887747761292	0.00021641003038214
5	D	26	50	20120618	6	3386	67.24	-0.0382590659852022	0.000631693842973
5	D	26	50	20120618	6	3388	67.28	-0.0383782841885102	0.00041418779708002
5	D	26	50	20120618	6	3390	67.32	-0.0382407519195694	0.00033294122792169
5	D	26	50	20120618	6	3392	67.36	-0.0379260186912633	0.00039396454313809
5	D	26	50	20120618	6	3394	67.4	-0.0379514745353860	0.00109074756531932
5	D	26	50	20120618	6	3396	67.44	-0.0376258518626496	0.00070982914229412
5	D	26	50	20120618	6	3398	67.48	-0.0375581110330119	0.00182097673825066
5	D	26	50	20120618	6	3400	67.52	-0.0376114268843134	0.00156542834752984
5	D	26	50	20120618	6	3402	67.56	-0.037437761458854	0.0018923945231505
5	D	26	50	20120618	6	3404	67.6	-0.0369432816867702	0.00243566466313613
5	D	26	50	20120618	6	3406	67.64	-0.0364603984658979	0.00251252717025111
5	D	26	50	20120618	6	3408	67.68	-0.0365344325458882	0.00284352385452452
5	D	26	50	20120618	6	3410	67.72	-0.0363627470194161	0.00218421749174619
5	D	26	50	20120618	6	3412	67.76	-0.0359176940113373	0.00251995179145356
5	D	26	50	20120618	6	3414	67.8	-0.035680954660996	0.00326142396220578
5	D	26	50	20120618	6	3416	67.84	-0.0354996524822998	0.00339308724486271
5	D	26	50	20120618	6	3418	67.88	-0.035334118784824	0.00371234595656844
5	D	26	50	20120618	6	3420	67.92	-0.0350482355131903	0.00354101398348694
5	D	26	50	20120618	6	3422	67.96	-0.0345697363543613	0.00458053166250928
5	D	26	50	20120618	6	3424	68	-0.034455114345131	0.00519635095824464
5	D	26	50	20120618	6	3426	68.04	-0.0342880957234147	0.00523043350509783
5	D	26	50	20120618	6	3428	68.08	-0.0342005559039038	0.00569259849728136
5	D	26	50	20120618	6	3430	68.12	-0.0340941363333353	0.00592290317591382
5	D	26	50	20120618	6	3432	68.16	-0.0337991313842242	0.00667809321822105
5	D	26	50	20120618	6	3434	68.2	-0.03373464324578	0.00690168038243224
5	D	26	50	20120618	6	3436	68.24	-0.0338800951106701	0.0073844221819483
5	D	26	50	20120618	6	3438	68.28	-0.0336989343533301	0.00742571721796959
5	D	26	50	20120618	6	3440	68.32	-0.0334165159049242	0.00791786353767542
5	D	26	50	20120618	6	3442	68.36	-0.0332740338885151	0.0086239096586902
5	D	26	50	20120618	6	3444	68.4	-0.0331685335567621	0.00952660217555295
5	D	26	50	20120618	6	3446	68.44	-0.0332994897326378	0.0100528310421119
5	D	26	50	20120618	6	3448	68.48	-0.0330234352452626	0.0101426336033227
5	D	26	50	20120618	6	3450	68.52	-0.0329607855844495	0.0104316988554717
5	D	26	50	20120618	6	3452	68.56	-0.032856840887615	0.0112778228298395
5	D	26	50	20120618	6	3454	68.6	-0.0328850544481844	0.0115731813323411
5	D	26	50	20120618	6	3456	68.64	-0.0326246270206734	0.0122325584057977
5	D	26	50	20120618	6	3458	68.68	-0.0324683564220312	0.0115790503186250
5	D	26	50	20120618	6	3460	68.72	-0.0325344709060721	0.0122672773487539
5	D	26	50	20120618	6	3462	68.76	-0.0323599569524753	0.0127264724924565
5	D	26	50	20120618	6	3464	68.8	-0.0318880338867114	0.0129005621819846
5	D	26	50	20120618	6	3466	68.84	-0.032028465293455	0.0133502820948191
5	D	26	50	20120618	6	3468	68.88	-0.031843132606106	0.0139400798610069
5	D	26	50	20120618	6	3470	68.92	-0.0315978372637124	0.0148272867393616
5	D	26	50	20120618	6	3472	68.96	-0.0317541785730327	0.0149628391093152
5	D	26	50	20120618	6	3474	69	-0.0319356221730852	0.0151237766127131
5	D	26	50	20120618	6	3476	69.04	-0.031698882822744	0.0157762947503921
5	D	26	50	20120618	6	3478	69.08	-0.0319356221730852	0.0152871182791672
5	D	26	50	20120618	6	3480	69.12	-0.0320580930675867	0.0162848459474214
5	D	26	50	20120618	6	3482	69.16	-0.0317891096480234	0.0162349242086697
5	D	26	50	20120618	6	3484	69.2	-0.0319103077503187	0.0169457079451184
5	D	26	50	20120618	6	3486	69.24	-0.0319383798895318	0.0165434348973014
5	D	26	50	20120618	6	3488	69.28	-0.0320385062097479	0.0160720775169624
5	D	26	50	20120618	6	3490	69.32	-0.0321404002969168	0.0166129434938920
5	D	26	50	20120618	6	3492	69.36	-0.0323435520751517	0.0166082058784580
5	D	26	50	20120618	6	3494	69.4	-0.0323784124394642	0.0175690932834124
5	D	26	50	20120618	6	3496	69.44	-0.032364553146553	0.0172721084353141
5	D	26	50	20120618	6	3498	69.48	-0.0323332283161464	0.0170674010221606
5	D	26	50	20120618	6	3500	69.52	-0.0326195358518488	0.0185557900858802
5	D	26	50	20120618	6	3502	69.56	-0.0326191822984582	0.0182274804073752
5	D	26	50	20120618	6	3504	69.6	-0.032680417745709	0.0197791555280110
5	D	26	50	20120618	6	3506	69.64	-0.0323865441674479	0.0193523458748868
5	D	26	50	20120618	6	3508	69.68	-0.0324682150006749	0.0200282692470230
5	D	26	50	20120618	6	3510	69.72	-0.032247739106301	0.0206532102202357
5	D	26	50	20120618	6	3512	69.76	-0.0323136414583075	0.0203528312595876
5	D	26	50	20120618	6	3514	69.8	-0.0323267936444376	0.0206455734669989
5	D	26	50	20120618	6	3516	69.84	-0.0318481530642524	0.0213444070988455
5	D	26	50	20120618	6	3518	69.88	-0.0322193841243754	0.0212763834264954
5	D	26	50	20120618	6	3520	69.92	-0.0318982869350386	0.0217990060484704
5	D	26	50	20120618	6	3522	69.96	-0.0317659165456004	0.0225182750662933
5	D	26	50	20120618	6	3524	70	-0.0319615022812766	0.0228852634857291
5	D	26	50	20120618	6	3526	70.04	-0.0314987716036682	0.0229159519200326
5	D	26	50	20120618	6	3528	70.08	-0.0317616031942352	0.0231424382220467
5	D	26	50	20120618	6	3530	70.12	-0.0315006100812992	0.0237441153821583
5	D	26	50	20120618	6	3532	70.16	-0.0315298772309726	0.0244551890323873
5	D	26	50	20120618	6	3534	70.2	-0.0315376271212944	0.0254240950282404
5	D	26	50	20120618	6	3536	70.24	-0.0314974563850552	0.0258441235273330
5	D	26	50	20120618	6	3538	70.28	-0.0315219010664808	0.0264184568682162
5	D	26	50	20120618	6	3540	70.32	-0.0314547188512002	0.0271811493134718
5	D	26	50	20120618	6	3542	70.36	-0.0314299489006553	0.0273030757357518
5	D	26	50	20120618	6	3544	70.4	-0.0314461275038088	0.0273536480127422
5	D	26	50	20120618	6	3546	70.44	-0.0315782645480092	0.0290659282965889
5	D	26	50	20120618	6	3548	70.48	-0.031483554665737	0.0294774220168326
5	D	26	50	20120618	6	3550	70.52	-0.0313475285342402	0.0297453942736989
5	D	26	50	20120618	6	3552	70.56	-0.0313571381153965	0.0304544880249405
5	D	26	50	20120618	6	3554	70.6	-0.0311359056167667	0.0304539718369903
5	D	26	50	20120618	6	3556	70.64	-0.0310653575732077	0.0314225454926562
5	D	26	50	20120618	6	3558	70.68	-0.0310099345436983	0.0316923632982213
5	D	26	50	20120618	6	3560	70.72	-0.0306529941116231	0.0322263632683056
5	D	26	50	20120618	6	3562	70.76	-0.0303408983916108	0.0322445854100568
5	D	26	50	20120618	6	3564	70.8	-0.0299617830908776	0.0327953862372620
5	D	26	50	20120618	6	3566	70.84	-0.0296915975897863	0.0331579198839764
5	D	26	50	20120618	6	3568	70.88	-0.0296053517756849	0.0336994010438057
5	D	26	50	20120618	6	3570	70.92	-0.0291257566013452	0.0347083363545416
5	D	26	50	20120618	6	3572	70.96	-0.0288533550276016	0.0353523932524770
5	D	26	50	20120618	6	3574	71	-0.0280486858953876	0.0364232173771296
5	D	26	50	20120618	6	3576	71.04	-0.028045882924107	0.0360225452190652
5	D	26	50	20120618	6	3578	71.08	-0.0279617315602915	0.0363208085162239
5	D	26	50	20120618	6	3580	71.12	-0.0275769947606479	0.0377895400114265
5	D	26	50	20120618	6	3582	71.16	-0.0271487991782326	0.0382711928664995
5	D	26	50	20120618	6	3584	71.2	-0.0272071991272908	0.0380017922539353
5	D	26	50	20120618	6	3586	71.24	-0.0268665716486576	0.0388624260594530
5	D	26	50	20120618	6	3588	71.28	-0.0268301556494265	0.0393363997348824
5	D	26	50	20120618	6	3590	71.32	-0.0267459887292618	0.0389889486758107
5	D	26	50	20120618	6	3592	71.36	-0.0266168215335425	0.0398256469167853
5	D	26	50	20120618	6	3594	71.4	-0.0263545485573326	0.0393340026428942
5	D	26	50	20120618	6	3596	71.44	-0.0262361788821620	0.0393243859906700
5	D	26	50	20120618	6	3598	71.48	-0.0261426781524857	0.0394359886539447
5	D	26	50	20120618	6	3600	71.52	-0.0261197961770465	0.0403331374536429
5	D	26	50	20120618	6	3602	71.56	-0.0260115734841859	0.0400073380042112
5	D	26	50	20120618	6	3604	71.6	-0.0258513218743656	0.0406858988846413
5	D	26	50	20120618	6	3606	71.64	-0.0258271953909915	0.0407066312554657
5	D	26	50	20120618	6	3608	71.68	-0.025899829399555	0.0406853331992163
5	D	26	50	20120618	6	3610	71.72	-0.0257693752694939	0.0410010493059483
5	D	26	50	20120618	6	3612	71.76	-0.0256667387202046	0.0404636127969075
5	D	26	50	20120618	6	3614	71.8	-0.0255778059003348	0.0409991542597747
5	D	26	50	20120618	6	3616	71.84	-0.0249102546724878	0.0417716401339498
5	D	26	50	20120618	6	3618	71.88	-0.0250265808090608	0.0426954680725022
5	D	26	50	20120618	6	3620	71.92	-0.0246169962771263	0.0426044210033566
5	D	26	50	20120618	6	3622	71.96	-0.0244981316272089	0.0427973904439424
5	D	26	50	20120618	6	3624	72	-0.0239240457736991	0.0440050439733953
5	D	26	50	20120618	6	3626	72.04	-0.0240996981692137	0.0444095019811662
5	D	26	50	20120618	6	3628	72.08	-0.0237274630174615	0.0447155519381994
5	D	26	50	20120618	6	3630	72.12	-0.0238618062348191	0.0460986598732681
5	D	26	50	20120618	6	3632	72.16	-0.0239843478399987	0.0462421318391708
5	D	26	50	20120618	6	3634	72.2	-0.0240693420750973	0.0467945236566337
5	D	26	50	20120618	6	3636	72.24	-0.0244291180053651	0.0476760029700609
5	D	26	50	20120618	6	3638	72.28	-0.0244289058733307	0.047658820275278
5	D	26	50	20120618	6	3640	72.32	-0.0247211531059951	0.0480243237704734
5	D	26	50	20120618	6	3642	72.36	-0.0248862625394022	0.0484363548918708
5	D	26	50	20120618	6	3644	72.4	-0.0250966268068052	0.0492394160632643
5	D	26	50	20120618	6	3646	72.44	-0.025144215093179	0.0507104103001667
5	D	26	50	20120618	6	3648	72.48	-0.0253450334190360	0.0504738123711817
5	D	26	50	20120618	6	3650	72.52	-0.0254494023799391	0.0510491144483551
5	D	26	50	20120618	6	3652	72.56	-0.0254953643207163	0.0525577974766947
5	D	26	50	20120618	6	3654	72.6	-0.0254385129355089	0.0531052395466893
5	D	26	50	20120618	6	3656	72.64	-0.0257024051862477	0.0534998051305914
5	D	26	50	20120618	6	3658	72.68	-0.0256683226393945	0.0541830117025739
5	D	26	50	20120618	6	3660	72.72	-0.0258866065027468	0.0547883658179477
5	D	26	50	20120618	6	3662	72.76	-0.0257873287106682	0.0554335300451023
5	D	26	50	20120618	6	3664	72.8	-0.0259465691577914	0.0559461824614625
5	D	26	50	20120618	6	3666	72.84	-0.0262451096408083	0.0568340257359203
5	D	26	50	20120618	6	3668	72.88	-0.0261458318487298	0.0574756544291690
5	D	26	50	20120618	6	3670	72.92	-0.0263795306399119	0.0577770940499889
5	D	26	50	20120618	6	3672	72.96	-0.0264185629342334	0.058746820289708
5	D	26	50	20120618	6	3674	73	-0.0267079110290949	0.0588142782766333
5	D	26	50	20120618	6	3676	73.04	-0.0267385287527203	0.0591786504009787
5	D	26	50	20120618	6	3678	73.08	-0.0266357861374139	0.0606316841256389
5	D	26	50	20120618	6	3680	73.12	-0.0270708689398780	0.0609884194967476
5	D	26	50	20120618	6	3682	73.16	-0.0270692425942813	0.0613406293844566
5	D	26	50	20120618	6	3684	73.2	-0.0274601312229212	0.0626193612875542
5	D	26	50	20120618	6	3686	73.24	-0.0275343067242677	0.0630811727263473
5	D	26	50	20120618	6	3688	73.28	-0.0277986232390752	0.0645437523925534
5	D	26	50	20120618	6	3690	73.32	-0.0279558837872111	0.0647816231137446
5	D	26	50	20120618	6	3692	73.36	-0.0282402114239262	0.0655432478277607
5	D	26	50	20120618	6	3694	73.4	-0.0286612228014447	0.0666723559359594
5	D	26	50	20120618	6	3696	73.44	-0.0286967902725383	0.067300337468331
5	D	26	50	20120618	6	3698	73.48	-0.0289222159143806	0.0678845490909474
5	D	26	50	20120618	6	3700	73.52	-0.0290460303117664	0.0683052069150752
5	D	26	50	20120618	6	3702	73.56	-0.0292451515813485	0.069894358695114
5	D	26	50	20120618	6	3704	73.6	-0.0294115338069617	0.0706121427886964
5	D	26	50	20120618	6	3706	73.64	-0.0295161856105773	0.0715565546056492
5	D	26	50	20120618	6	3708	73.68	-0.0295718349142567	0.0719615146592348
5	D	26	50	20120618	6	3710	73.72	-0.029476658341509	0.0734472874278638
5	D	26	50	20120618	6	3712	73.76	-0.0296761331644817	0.073661328650529
5	D	26	50	20120618	6	3714	73.8	-0.0296175847229995	0.074602912040357
5	D	26	50	20120618	6	3716	73.84	-0.0296742239761725	0.0755954778291086
5	D	26	50	20120618	6	3718	73.88	-0.0298806284456009	0.0753612133525014
5	D	26	50	20120618	6	3720	73.92	-0.0295104580456497	0.0772680682093272
5	D	26	50	20120618	6	3722	73.96	-0.029738853535973	0.0767783260526775
5	D	26	50	20120618	6	3724	74	-0.0296141198997717	0.0776988376604262
5	D	26	50	20120618	6	3726	74.04	-0.0293483891714017	0.0784519063823897
5	D	26	50	20120618	6	3728	74.08	-0.0291412775951922	0.078645158665688
5	D	26	50	20120618	6	3730	74.12	-0.0292950733201003	0.0796252793750907
5	D	26	50	20120618	6	3732	74.16	-0.0290608795541713	0.079206530739272
5	D	26	50	20120618	6	3734	74.2	-0.0291269233275341	0.079365629765039
5	D	26	50	20120618	6	3736	74.24	-0.0292870123027948	0.0801113445764784
5	D	26	50	20120618	6	3738	74.28	-0.0294111802535711	0.0803366287969644
5	D	26	50	20120618	6	3740	74.32	-0.0294079275623777	0.081792278816715
5	D	26	50	20120618	6	3742	74.36	-0.0293239232767727	0.081858464011434
5	D	26	50	20120618	6	3744	74.4	-0.0296015333990665	0.0819136183403666
5	D	26	50	20120618	6	3746	74.44	-0.0295914217720956	0.0818794650828353
5	D	26	50	20120618	6	3748	74.48	-0.0300832852490889	0.0816937788420957
5	D	26	50	20120618	6	3750	74.52	-0.0302564556998015	0.0821089212333303
5	D	26	50	20120618	6	3752	74.56	-0.0301485512049924	0.0826072900927106
5	D	26	50	20120618	6	3754	74.6	-0.0306034329973298	0.0829409737827525
5	D	26	50	20120618	6	3756	74.64	-0.0309572692306355	0.0829182049443983
5	D	26	50	20120618	6	3758	74.68	-0.0312065243710038	0.0840355043693512
5	D	26	50	20120618	6	3760	74.72	-0.0316580827614695	0.084044272493438
5	D	26	50	20120618	6	3762	74.76	-0.0319362585691883	0.0844450606170144
5	D	26	50	20120618	6	3764	74.8	-0.0319183687676243	0.0843520760752885
5	D	26	50	20120618	6	3766	74.84	-0.0319251569927236	0.0846585361542548
5	D	26	50	20120618	6	3768	74.88	-0.0320355363612669	0.08473087317797
5	D	26	50	20120618	6	3770	74.92	-0.0323302584676654	0.0851381666839335
5	D	26	50	20120618	6	3772	74.96	-0.0322983679518339	0.0853025690105594
5	D	26	50	20120618	6	3774	75	-0.0322633661661652	0.08659848360844
5	D	26	50	20120618	6	3776	75.04	-0.0323050147555771	0.087051951187215
5	D	26	50	20120618	6	3778	75.08	-0.0322741848999173	0.0872131715333254
5	D	26	50	20120618	6	3780	75.12	-0.0320947211988522	0.0876928727736824
5	D	26	50	20120618	6	3782	75.16	-0.0318523249942614	0.0887553714230934
5	D	26	50	20120618	6	3784	75.2	-0.0319183687676243	0.0886558107883022
5	D	26	50	20120618	6	3786	75.24	-0.031678659568802	0.0891058135438493
5	D	26	50	20120618	6	3788	75.28	-0.0316275357485222	0.0897981417933092
5	D	26	50	20120618	6	3790	75.32	-0.031591614724038	0.090328471879199
5	D	26	50	20120618	6	3792	75.36	-0.0312802756082815	0.090464307091865
5	D	26	50	20120618	6	3794	75.4	-0.0310865283502364	0.0908257800784076
5	D	26	50	20120618	6	3796	75.44	-0.0309429149629774	0.092340332093031
5	D	26	50	20120618	6	3798	75.48	-0.0308756691080866	0.0924881881209771
5	D	26	50	20120618	6	3800	75.52	-0.0305448845558475	0.093354676770643
5	D	26	50	20120618	6	3802	75.56	-0.0305396519656667	0.093566808804999
5	D	26	50	20120618	6	3804	75.6	-0.0304924879433616	0.0934814610165099
5	D	26	50	20120618	6	3806	75.64	-0.0305093877954319	0.0955861643507116
5	D	26	50	20120618	6	3808	75.68	-0.0304963770306581	0.0953579102817445
5	D	26	50	20120618	6	3810	75.72	-0.0305480665363628	0.0957696585604295
5	D	26	50	20120618	6	3812	75.76	-0.0304992054577829	0.0963583249557673
5	D	26	50	20120618	6	3814	75.8	-0.030606544267167	0.0972638458997548
5	D	26	50	20120618	6	3816	75.84	-0.030543965317032	0.0972016912136885
5	D	26	50	20120618	6	3818	75.88	-0.0306599308291466	0.0978042876126158
5	D	26	50	20120618	6	3820	75.92	-0.0305972811683334	0.098475473369318
5	D	26	50	20120618	6	3822	75.96	-0.0305419854180446	0.0991701350711555
5	D	26	50	20120618	6	3824	76	-0.03096950217795	0.0999246180066816
5	D	26	50	20120618	6	3826	76.04	-0.0309709163915124	0.100316496584816
5	D	26	50	20120618	6	3828	76.08	-0.0308012107640276	0.101339397254480
5	D	26	50	20120618	6	3830	76.12	-0.0311227322174331	0.102149246650973
5	D	26	50	20120618	6	3832	76.16	-0.0311410462830659	0.102471758053872
5	D	26	50	20120618	6	3834	76.2	-0.0311628251719264	0.103415887028113
5	D	26	50	20120618	6	3836	76.24	-0.0311583703992050	0.103758338842241
5	D	26	50	20120618	6	3838	76.28	-0.0311314296308417	0.104186916262318
5	D	26	50	20120618	6	3840	76.32	-0.0310471425025243	0.104319286651757
5	D	26	50	20120618	6	3842	76.36	-0.0309460969434927	0.105028444042608
5	D	26	50	20120618	6	3844	76.4	-0.0305245905912275	0.105953410423079
5	D	26	50	20120618	6	3846	76.44	-0.0303510665871243	0.106819899072745
5	D	26	50	20120618	6	3848	76.48	-0.0302017256349377	0.107556138653316
5	D	26	50	20120618	6	3850	76.52	-0.0298480308229882	0.107997514706133
5	D	26	50	20120618	6	3852	76.56	-0.0294767290521871	0.107849800099543
5	D	26	50	20120618	6	3854	76.6	-0.0293360855134091	0.108660780866886
5	D	26	50	20120618	6	3856	76.64	-0.0291501871406352	0.108797181764977
5	D	26	50	20120618	6	3858	76.68	-0.028988613241134	0.108342158551283
5	D	26	50	20120618	6	3860	76.72	-0.0287594399333515	0.109207727962133
5	D	26	50	20120618	6	3862	76.76	-0.0285024066183902	0.109108379459377
5	D	26	50	20120618	6	3864	76.8	-0.0282665865068644	0.110175757145578
5	D	26	50	20120618	6	3866	76.84	-0.0285456815533988	0.110343553584753
5	D	26	50	20120618	6	3868	76.88	-0.0283062551972890	0.110253468180830
5	D	26	50	20120618	6	3870	76.92	-0.0283604902874060	0.109847093913682
5	D	26	50	20120618	6	3872	76.96	-0.0283998761351181	0.110401677762167
5	D	26	50	20120618	6	3874	77	-0.0289039018487479	0.110362928310558
5	D	26	50	20120618	6	3876	77.04	-0.0290385349798858	0.110382444457719
5	D	26	50	20120618	6	3878	77.08	-0.0288714456474914	0.110634386603855
5	D	26	50	20120618	6	3880	77.12	-0.0290599603153558	0.111127522873055
5	D	26	50	20120618	6	3882	77.16	-0.0290598896046776	0.111049811837803
5	D	26	50	20120618	6	3884	77.2	-0.0290892345360969	0.111267954279799
5	D	26	50	20120618	6	3886	77.24	-0.0291052151493517	0.112140099783714
5	D	26	50	20120618	6	3888	77.28	-0.0292058364443145	0.112316664346976
5	D	26	50	20120618	6	3890	77.32	-0.0293856536987703	0.113104169169184
5	D	26	50	20120618	6	3892	77.36	-0.0295393787130002	0.112936302019330
5	D	26	50	20120618	6	3894	77.4	-0.0297218829732245	0.113789002086763
5	D	26	50	20120618	6	3896	77.44	-0.0296542128542649	0.114330433749118
5	D	26	50	20120618	6	3898	77.48	-0.030024312543538	0.114612286512098
5	D	26	50	20120618	6	3900	77.52	-0.0299467429296418	0.115426661391991
5	D	26	50	20120618	6	3902	77.56	-0.029854465494697	0.116194932909750
5	D	26	50	20120618	6	3904	77.6	-0.0301962102020444	0.116696059485577
5	D	26	50	20120618	6	3906	77.64	-0.0302625368181197	0.116679230344185
5	D	26	50	20120618	6	3908	77.68	-0.0301772597403086	0.117135031375338
5	D	26	50	20120618	6	3910	77.72	-0.0302632439249009	0.117214510177543
5	D	26	50	20120618	6	3912	77.76	-0.0303457632862654	0.118717324219599
5	D	26	50	20120618	6	3914	77.8	-0.0303616024781640	0.118653401766580
5	D	26	50	20120618	6	3916	77.84	-0.0303282977487701	0.119478666090902
5	D	26	50	20120618	6	3918	77.88	-0.0306182115290566	0.120491243001562
5	D	26	50	20120618	6	3920	77.92	-0.0310624160089979	0.120881424523420
5	D	26	50	20120618	6	3922	77.96	-0.0310824271309055	0.121494981077456
5	D	26	50	20120618	6	3924	78	-0.0308198076723728	0.121589309122066
5	D	26	50	20120618	6	3926	78.04	-0.0309119436859614	0.122037402689304
5	D	26	50	20120618	6	3928	78.08	-0.0310030190393783	0.121908143569703
5	D	26	50	20120618	6	3930	78.12	-0.0308489404717577	0.122200815066436
5	D	26	50	20120618	6	3932	78.16	-0.0310078273654903	0.123082789354610
5	D	26	50	20120618	6	3934	78.2	-0.0308287172178158	0.123448575692518
5	D	26	50	20120618	6	3936	78.24	-0.031014191326521	0.123647767672778
5	D	26	50	20120618	6	3938	78.28	-0.0307121153095981	0.123709427384098
5	D	26	50	20120618	6	3940	78.32	-0.0307812703527982	0.124207371979409
5	D	26	50	20120618	6	3942	78.36	-0.0308607491550035	0.124256586611380
5	D	26	50	20120618	6	3944	78.4	-0.0306699717454394	0.124527974193999
5	D	26	50	20120618	6	3946	78.44	-0.0304492837190311	0.125058374990567
5	D	26	50	20120618	6	3948	78.48	-0.0304996297218516	0.125221575235665
5	D	26	50	20120618	6	3950	78.52	-0.0305424803927915	0.125751481057486
5	D	26	50	20120618	6	3952	78.56	-0.0300400810247584	0.125637283312325
5	D	26	50	20120618	6	3954	78.6	-0.0298827497659444	0.126361714209650
5	D	26	50	20120618	6	3956	78.64	-0.0298565161043624	0.126399261579731
5	D	26	50	20120618	6	3958	78.68	-0.029576784661725	0.126543228520381
5	D	26	50	20120618	6	3960	78.72	-0.0295946744632890	0.126444728545762
5	D	26	50	20120618	6	3962	78.76	-0.0296743653975287	0.126546056947506
5	D	26	50	20120618	6	3964	78.8	-0.0295251658666984	0.126842334688823
5	D	26	50	20120618	6	3966	78.84	-0.0293744814116275	0.126833213011346
5	D	26	50	20120618	6	3968	78.88	-0.0296938815446895	0.127071013021859
5	D	26	50	20120618	6	3970	78.92	-0.0297904016203215	0.126649223826881
5	D	26	50	20120618	6	3972	78.96	-0.0295902196905676	0.126955471773813
5	D	26	50	20120618	6	3974	79	-0.029965905523412	0.126971523097746
5	D	26	50	20120618	6	3976	79.04	-0.0297691177062077	0.127144269284390
5	D	26	50	20120618	6	3978	79.08	-0.0298637285935305	0.126721560850596
5	D	26	50	20120618	6	3980	79.12	-0.0302694664645754	0.127346784666521
5	D	26	50	20120618	6	3982	79.16	-0.0303949779182360	0.127451790023528
5	D	26	50	20120618	6	3984	79.2	-0.0304592539246458	0.127876831909699
5	D	26	50	20120618	6	3986	79.24	-0.0305121455118786	0.127292196023014
5	D	26	50	20120618	6	3988	79.28	-0.0307225097792816	0.127588120210940
5	D	26	50	20120618	6	3990	79.32	-0.0304948213957395	0.128046325405149
5	D	26	50	20120618	6	3992	79.36	-0.0305927556849338	0.128088398258630
5	D	26	50	20120618	6	3994	79.4	-0.0305931799490025	0.128177069448991
5	D	26	50	20120618	6	3996	79.44	-0.0305920485781526	0.127806262652936
5	D	26	50	20120618	6	3998	79.48	-0.0309148428237643	0.127523066387071
5	D	26	50	20120618	6	4000	79.52	-0.0309720477623623	0.128037203727672
5	D	26	50	20120618	6	4002	79.56	-0.0310267071165480	0.127808596105314
5	D	26	50	20120618	6	4004	79.6	-0.0310720326612221	0.127462043071855
5	D	26	50	20120618	6	4006	79.64	-0.0308412330078428	0.127657487386175
5	D	26	50	20120618	6	4008	79.68	-0.0307352377013429	0.127494782115824
5	D	26	50	20120618	6	4010	79.72	-0.0308463948873454	0.127331299028013
5	D	26	50	20120618	6	4012	79.76	-0.0307903213195974	0.127654658959050
5	D	26	50	20120618	6	4014	79.8	-0.0306162316300692	0.127234778952381
5	D	26	50	20120618	6	4016	79.84	-0.0307091454611171	0.127574614471420
5	D	26	50	20120618	6	4018	79.88	-0.030777027712111	0.127625526159665
5	D	26	50	20120618	6	4020	79.92	-0.030465335042964	0.127092933332075
[truncated: 1,660 more rows]
