# Supplementary material for: How Do Ants Make Sense of Gravity? A Boltzmann Walker Analysis of Lasius niger Trajectories on Various Inclines
Source: PLoS One. 2013 Oct 29;8(10):e76531. doi: 10.1371/journal.pone.0076531 (PMC3812222; doi:10.1371/journal.pone.0076531)
Supplement: Dataset S5 — Trajectories for . (ZIP) [file pone.0076531.s009.zip › Incline5/5-D-26-50-20120618-07.txt]

Pente	Colonie	Temperature	Humidite	Date	Indiv	Frame	Time	X	Y
5	D	26	50	20120618	7	8	0	0	0
5	D	26	50	20120618	7	10	0.04	-0.0004873733489328	-0.00314149865211653
5	D	26	50	20120618	7	12	0.08	-0.000483795388620001	-0.0062713371134113
5	D	26	50	20120618	7	14	0.12	-0.0004409312826513	-0.0102192691291609
5	D	26	50	20120618	7	16	0.16	-0.000299464671580001	-0.0124304372887653
5	D	26	50	20120618	7	18	0.2	0.000414300934165	-0.0147083230944949
5	D	26	50	20120618	7	20	0.24	0.0007357587479602	-0.0166688544270805
5	D	26	50	20120618	7	22	0.28	0.0016952107261488	-0.0174966431226122
5	D	26	50	20120618	7	24	0.32	0.0021598223077952	-0.0173315054049339
5	D	26	50	20120618	7	26	0.36	0.0027736617045433	-0.0164315706045177
5	D	26	50	20120618	7	28	0.4	0.0025836267570994	-0.0158353735219603
5	D	26	50	20120618	7	30	0.44	0.0023548140737752	-0.0150458251611552
5	D	26	50	20120618	7	32	0.48	0.0021667448831831	-0.0151664787912291
5	D	26	50	20120618	7	34	0.52	0.0021433750040648	-0.0142323553779426
5	D	26	50	20120618	7	36	0.56	0.0022772161756078	-0.0131113648555919
5	D	26	50	20120618	7	38	0.6	0.0020358169915786	-0.0124338222089268
5	D	26	50	20120618	7	40	0.64	0.0018030091549407	-0.0109992156869843
5	D	26	50	20120618	7	42	0.68	0.0020827971661206	-0.0112362944485805
5	D	26	50	20120618	7	44	0.72	0.0017568838724971	-0.0102393368196110
5	D	26	50	20120618	7	46	0.76	0.0012251523009669	-0.00949886732627445
5	D	26	50	20120618	7	48	0.8	0.000417072792747199	-0.00884451283228475
5	D	26	50	20120618	7	50	0.84	-0.000465955084530701	-0.00811450286245555
5	D	26	50	20120618	7	52	0.88	-0.0017259698711304	-0.00613041073192082
5	D	26	50	20120618	7	54	0.92	-0.0028372801016467	-0.00550516570279224
5	D	26	50	20120618	7	56	0.96	-0.0038852830620432	-0.00430032645832848
5	D	26	50	20120618	7	58	1	-0.005204532183703	-0.0043678551559318
5	D	26	50	20120618	7	60	1.04	-0.0050084302600765	-0.00435394636554585
5	D	26	50	20120618	7	62	1.08	-0.0069409530930593	-0.00479744373870606
5	D	26	50	20120618	7	64	1.12	-0.0075864496604011	-0.00511163249479068
5	D	26	50	20120618	7	66	1.16	-0.0082071621350623	-0.00389143489103955
5	D	26	50	20120618	7	68	1.2	-0.0081464216625584	-0.00418481349455385
5	D	26	50	20120618	7	70	1.24	-0.0080241629000912	-0.00404035157915744
5	D	26	50	20120618	7	72	1.28	-0.0084151929500874	-0.00263646177578966
5	D	26	50	20120618	7	74	1.32	-0.0080932472326131	-0.00255111398730044
5	D	26	50	20120618	7	76	1.36	-0.0080174453856699	-0.00320462207447305
5	D	26	50	20120618	7	78	1.4	-0.0074856303755395	-0.00347494899692067
5	D	26	50	20120618	7	80	1.44	-0.0074661142283788	-0.00290855646519025
5	D	26	50	20120618	7	82	1.48	-0.0065509766321672	-0.00449799108794137
5	D	26	50	20120618	7	84	1.52	-0.0061927421946824	-0.00392185462476619
5	D	26	50	20120618	7	86	1.56	-0.0057573482652346	-0.00440391760177231
5	D	26	50	20120618	7	88	1.6	-0.0057372310773099	-0.00370815988442381
5	D	26	50	20120618	7	90	1.64	-0.0052363732020598	-0.00429429483748496
5	D	26	50	20120618	7	92	1.68	-0.0047021398867378	-0.00340215235379752
5	D	26	50	20120618	7	94	1.72	-0.0040816961126534	-0.0034853363955363
5	D	26	50	20120618	7	96	1.76	-0.0039035264169979	-0.00365586933795506
5	D	26	50	20120618	7	98	1.8	-0.0027152051869426	-0.00487134346840787
5	D	26	50	20120618	7	100	1.84	-0.0021439124052186	-0.00477753161174785
5	D	26	50	20120618	7	102	1.88	-0.0010174842317206	-0.00575419456899052
5	D	26	50	20120618	7	104	1.92	-0.0003923240554057	-0.00590021919037335
5	D	26	50	20120618	7	106	1.96	0.0008208095516013	-0.00672175706195935
5	D	26	50	20120618	7	108	2	0.001519190635108	-0.00676153888946885
5	D	26	50	20120618	7	110	2.04	0.0021427810343686	-0.00721627218938215
5	D	26	50	20120618	7	112	2.08	0.002858238746641	-0.00654990182985975
5	D	26	50	20120618	7	114	2.12	0.0033560037368301	-0.00664786864596605
5	D	26	50	20120618	7	116	2.16	0.003699146394284	-0.00607205533058984
5	D	26	50	20120618	7	118	2.2	0.0038701431987512	-0.00636707866447718
5	D	26	50	20120618	7	120	2.24	0.0031327107290399	-0.00652130784584215
5	D	26	50	20120618	7	122	2.28	0.0029814450321949	-0.00563719668097539
5	D	26	50	20120618	7	124	2.32	0.0027534172373979	-0.00666499052956565
5	D	26	50	20120618	7	126	2.36	0.0031347882087631	-0.00631733440952748
5	D	26	50	20120618	7	128	2.4	0.0033854257428885	-0.00623223764394559
5	D	26	50	20120618	7	130	2.44	0.0038534328512982	-0.00727681962173475
5	D	26	50	20120618	7	132	2.48	0.00492706631119248	-0.00722770893446105
5	D	26	50	20120618	7	134	2.52	0.00621522819032414	-0.00810334471744845
5	D	26	50	20120618	7	136	2.56	0.00774884380376839	-0.00776821852957295
5	D	26	50	20120618	7	138	2.6	0.00870690278159804	-0.00742619097951295
5	D	26	50	20120618	7	140	2.64	0.00941429240549707	-0.00770493247265675
5	D	26	50	20120618	7	142	2.68	0.0101783707800438	-0.00692921512049165
5	D	26	50	20120618	7	144	2.72	0.0116883690269964	-0.00751530764714595
5	D	26	50	20120618	7	146	2.76	0.0127216358820731	-0.00604717012163954
5	D	26	50	20120618	7	148	2.8	0.0130476757478104	-0.00578168688064305
5	D	26	50	20120618	7	150	2.84	0.0146548658218371	-0.00466139639400577
5	D	26	50	20120618	7	152	2.88	0.0158907046275881	-0.00304132990549365
5	D	26	50	20120618	7	154	2.92	0.0170493910124438	-0.00107771558734204
5	D	26	50	20120618	7	156	2.96	0.0184691072797881	0.000481781548507209
5	D	26	50	20120618	7	158	3	0.0187924148849229	-8.19480190852699e-05
5	D	26	50	20120618	7	160	3.04	0.0183584415329985	0.00042717522733007
5	D	26	50	20120618	7	162	3.08	0.0182181692252806	0.000226360437007
5	D	26	50	20120618	7	164	3.12	0.0184582850105020	-0.000635917391777031
5	D	26	50	20120618	7	166	3.16	0.0189247900826871	-0.00099891928460187
5	D	26	50	20120618	7	168	3.2	0.0187578548995711	-0.000848816071305152
5	D	26	50	20120618	7	170	3.24	0.0192181306438566	-0.000530923348479331
5	D	26	50	20120618	7	172	3.28	0.0197065971798731	-0.00206247703854964
5	D	26	50	20120618	7	174	3.32	0.0200227627943859	-0.00213838799206918
5	D	26	50	20120618	7	176	3.36	0.0213614794849705	-0.00286657270716408
5	D	26	50	20120618	7	178	3.4	0.0220948566972917	-0.00334842920899009
5	D	26	50	20120618	7	180	3.44	0.0226725318248228	-0.00370356934720035
5	D	26	50	20120618	7	182	3.48	0.0227937266673559	-0.00480962903409461
5	D	26	50	20120618	7	184	3.52	0.0228279142973478	-0.00520691796198269
5	D	26	50	20120618	7	186	3.56	0.0224954998639781	-0.00548559227998222
5	D	26	50	20120618	7	188	3.6	0.0220750676069135	-0.00616963394507324
5	D	26	50	20120618	7	190	3.64	0.0219115986612387	-0.00638967143324287
5	D	26	50	20120618	7	192	3.68	0.0218056033547389	-0.00777963123302125
5	D	26	50	20120618	7	194	3.72	0.0212125104709508	-0.00794054045214805
5	D	26	50	20120618	7	196	3.76	0.0207832118019569	-0.00980173035304485
5	D	26	50	20120618	7	198	3.8	0.0201392284431268	-0.0106784932642414
5	D	26	50	20120618	7	200	3.84	0.0195813848323810	-0.0123838297594968
5	D	26	50	20120618	7	202	3.88	0.0187234663169030	-0.0137514308428541
5	D	26	50	20120618	7	204	3.92	0.0185920717348229	-0.0146853916215810
5	D	26	50	20120618	7	206	3.96	0.0180754312362167	-0.0164315493913143
5	D	26	50	20120618	7	208	4	0.0183334545006717	-0.0165229782981216
5	D	26	50	20120618	7	210	4.04	0.0186346112787791	-0.0172220947726809
5	D	26	50	20120618	7	212	4.08	0.0190501779340824	-0.0176072558363932
5	D	26	50	20120618	7	214	4.12	0.0191270404411974	-0.0170019017210194
5	D	26	50	20120618	7	216	4.16	0.0189429098353764	-0.0175988412656971
5	D	26	50	20120618	7	218	4.2	0.0185778306042498	-0.0167461411982642
5	D	26	50	20120618	7	220	4.24	0.0180991900240646	-0.0166824308772793
5	D	26	50	20120618	7	222	4.28	0.0173580714067030	-0.0167270493151721
5	D	26	50	20120618	7	224	4.32	0.0162430347234499	-0.0173633747075619
5	D	26	50	20120618	7	226	4.36	0.0160234073572134	-0.0162857439730336
5	D	26	50	20120618	7	228	4.4	0.0157713237897204	-0.0172436615295070
5	D	26	50	20120618	7	230	4.44	0.0150026987185706	-0.0185076856115561
5	D	26	50	20120618	7	232	4.48	0.0149828290180192	-0.0178286509695827
5	D	26	50	20120618	7	234	4.52	0.0150211542055596	-0.0182728554495241
5	D	26	50	20120618	7	236	4.56	0.0149266140289149	-0.0179933361389209
5	D	26	50	20120618	7	238	4.6	0.0150136588736790	-0.0182646530108623
5	D	26	50	20120618	7	240	4.64	0.0147527364714211	-0.0173925075069467
5	D	26	50	20120618	7	242	4.68	0.0145260380373727	-0.0170965126083421
5	D	26	50	20120618	7	244	4.72	0.0143985466847248	-0.0170101748703593
5	D	26	50	20120618	7	246	4.76	0.0137608777894508	-0.0162189223822115
5	D	26	50	20120618	7	248	4.8	0.0132680243629637	-0.0154309225852572
5	D	26	50	20120618	7	250	4.84	0.0123678774305133	-0.0145898897797139
5	D	26	50	20120618	7	252	4.88	0.0106274118703685	-0.0138867498675698
5	D	26	50	20120618	7	254	4.92	0.0092468565907799	-0.0138414950335739
5	D	26	50	20120618	7	256	4.96	0.00797749385253287	-0.0140536624232689
5	D	26	50	20120618	7	258	5	0.00726887386283459	-0.0125663764461280
5	D	26	50	20120618	7	260	5.04	0.00624151842044865	-0.0135592250775921
5	D	26	50	20120618	7	262	5.08	0.00547577834496612	-0.0134320024255210
5	D	26	50	20120618	7	264	5.12	0.004210325907219	-0.0128637572740238
5	D	26	50	20120618	7	266	5.16	0.0033962480121746	-0.0126394064344890
5	D	26	50	20120618	7	268	5.2	0.0020775292206007	-0.0129050310968417
5	D	26	50	20120618	7	270	5.24	0.0010506616818938	-0.0112597279673089
5	D	26	50	20120618	7	272	5.28	0.000914670905736	-0.0114159137131375
5	D	26	50	20120618	7	274	5.32	0.0012116062563597	-0.0122542100154376
5	D	26	50	20120618	7	276	5.36	0.000805838686829999	-0.0113198094162929
5	D	26	50	20120618	7	278	5.4	0.0009533496466669	-0.0113338186158418
5	D	26	50	20120618	7	280	5.44	0.000642096797937799	-0.0110013525636770
5	D	26	50	20120618	7	282	5.48	0.000510798382379999	-0.0108949443068168
5	D	26	50	20120618	7	284	5.52	0.0004191453227229	-0.0108287470912826
5	D	26	50	20120618	7	286	5.56	0.000164900836906599	-0.0113820185495812
5	D	26	50	20120618	7	288	5.6	-0.000151713295437500	-0.0112363828369282
5	D	26	50	20120618	7	290	5.64	-0.000175237323834001	-0.0113903426106094
5	D	26	50	20120618	7	292	5.68	-0.000439664147299401	-0.0115042179150789
5	D	26	50	20120618	7	294	5.72	-0.00053216219956	-0.0117743242202108
5	D	26	50	20120618	7	296	5.76	-0.000337925623622301	-0.0123765614088931
5	D	26	50	20120618	7	298	5.8	-0.0002917550863447	-0.0120877047532445
5	D	26	50	20120618	7	300	5.84	-3.32481608514013e-05	-0.0126929768442317
5	D	26	50	20120618	7	302	5.88	0.0005809462035008	-0.0113624861389645
5	D	26	50	20120618	7	304	5.92	0.000404759942366400	-0.0117856435855639
5	D	26	50	20120618	7	306	5.96	0.0007264249384486	-0.0122261025208854
5	D	26	50	20120618	7	308	6	0.0008865223989906	-0.0109492175807001
5	D	26	50	20120618	7	310	6.04	0.0008130780460558	-0.0111928399084495
5	D	26	50	20120618	7	312	6.08	0.0010596164821708	-0.0109415751706090
5	D	26	50	20120618	7	314	6.12	0.0012456555691942	-0.0101170172459607
5	D	26	50	20120618	7	316	6.16	0.0018816684203867	-0.0104194171177893
5	D	26	50	20120618	7	318	6.2	0.0019180462358516	-0.00956526465302785
5	D	26	50	20120618	7	320	6.24	0.0025837851490184	-0.00863449787563165
5	D	26	50	20120618	7	322	6.28	0.0029300624108332	-0.00827692104745345
5	D	26	50	20120618	7	324	6.32	0.0031940653237833	-0.00772039725151465
5	D	26	50	20120618	7	326	6.36	0.00397058679778	-0.00694665781843795
5	D	26	50	20120618	7	328	6.4	0.00458748450206732	-0.00638339430492492
5	D	26	50	20120618	7	330	6.44	0.00484890484892046	-0.00560324636309028
5	D	26	50	20120618	7	332	6.48	0.0057813015074473	-0.0049060447336946
5	D	26	50	20120618	7	334	6.52	0.00714664621306581	-0.00440222337392459
5	D	26	50	20120618	7	336	6.56	0.00796299274000954	-0.00291730502363233
5	D	26	50	20120618	7	338	6.6	0.00837411570295466	-0.00292194058234455
5	D	26	50	20120618	7	340	6.64	0.00869551906952772	-0.00192122397372625
5	D	26	50	20120618	7	342	6.68	0.00929483590720376	-0.00101376697137187
5	D	26	50	20120618	7	344	6.72	0.0100819652557104	0.000396819840320519
5	D	26	50	20120618	7	346	6.76	0.0105845753415642	0.00121104057093477
5	D	26	50	20120618	7	348	6.8	0.0118062550411287	0.00188545356298637
5	D	26	50	20120618	7	350	6.84	0.0124479834364336	0.00208699243065338
5	D	26	50	20120618	7	352	6.88	0.0125227203805643	0.00187473735971749
5	D	26	50	20120618	7	354	6.92	0.0129951278144733	0.0014204601436781
5	D	26	50	20120618	7	356	6.96	0.0128588407605742	0.00168650129192494
5	D	26	50	20120618	7	358	7	0.0131172621261470	0.00161861691961069
5	D	26	50	20120618	7	360	7.04	0.0131685004977253	0.00245500969045583
5	D	26	50	20120618	7	362	7.08	0.0137010629197234	0.00223163677959934
5	D	26	50	20120618	7	364	7.12	0.0138351452146788	0.00151827846736032
5	D	26	50	20120618	7	366	7.16	0.0140069933757106	0.00198943078673273
5	D	26	50	20120618	7	368	7.2	0.0143972024747338	0.00224053359712023
5	D	26	50	20120618	7	370	7.24	0.0143819968505111	0.00285879523967781
5	D	26	50	20120618	7	372	7.28	0.0143139151954049	0.00255531490868748
5	D	26	50	20120618	7	374	7.32	0.0141754629805418	0.00252170824469803
5	D	26	50	20120618	7	376	7.36	0.0141066876536833	0.00281107967408334
5	D	26	50	20120618	7	378	7.4	0.0142001268650696	0.00285710454736399
5	D	26	50	20120618	7	380	7.44	0.0141684688459478	0.00386096763973721
5	D	26	50	20120618	7	382	7.48	0.0145168088796647	0.00312301629506988
5	D	26	50	20120618	7	384	7.52	0.0145445087271575	0.00367146139603362
5	D	26	50	20120618	7	386	7.56	0.0145001379322015	0.00350822071857002
5	D	26	50	20120618	7	388	7.6	0.0145013543538551	0.00236828021531617
5	D	26	50	20120618	7	390	7.64	0.014602039995535	0.00310262969946149
5	D	26	50	20120618	7	392	7.68	0.0152391849246842	0.00211163439487095
5	D	26	50	20120618	7	394	7.72	0.0150851226205196	0.00283571386012632
5	D	26	50	20120618	7	396	7.76	0.0152037786739366	0.00249835675035612
5	D	26	50	20120618	7	398	7.8	0.0155966677076605	0.00269024361045993
5	D	26	50	20120618	7	400	7.84	0.0158609049840821	0.00212882058276128
5	D	26	50	20120618	7	402	7.88	0.0166977165459895	0.00117768436416721
5	D	26	50	20120618	7	404	7.92	0.0171521914690849	0.0009392512102423
5	D	26	50	20120618	7	406	7.96	0.0171486497126393	0.00136589907733496
5	D	26	50	20120618	7	408	8	0.0172704870394649	0.00135480032929746
5	D	26	50	20120618	7	410	8.04	0.0172334462406819	0.000693935786016099
5	D	26	50	20120618	7	412	8.08	0.0170873506257782	9.11057590084197e-05
5	D	26	50	20120618	7	414	8.12	0.0172880607642977	0.00052453888135199
5	D	26	50	20120618	7	416	8.16	0.0170911633455424	-2.11177440201313e-05
5	D	26	50	20120618	7	418	8.2	0.0173045893853079	0.00095490881711947
5	D	26	50	20120618	7	420	8.24	0.0172237875156043	0.00087808088752609
5	D	26	50	20120618	7	422	8.28	0.0174132773544306	0.00151546630369154
5	D	26	50	20120618	7	424	8.32	0.0174055373636037	0.0011427319345518
5	D	26	50	20120618	7	426	8.36	0.0176184104458663	0.00053881183173024
5	D	26	50	20120618	7	428	8.4	0.0173877203940381	0.00076468648637857
5	D	26	50	20120618	7	430	8.44	0.0173714237040521	0.00167243693804714
5	D	26	50	20120618	7	432	8.48	0.0171413686341134	0.00129338032717681
5	D	26	50	20120618	7	434	8.52	0.0170394257565765	0.00135462355260216
5	D	26	50	20120618	7	436	8.56	0.0167838349394488	0.00148061583887398
5	D	26	50	20120618	7	438	8.6	0.0171227604120597	0.00103535989114897
5	D	26	50	20120618	7	440	8.64	0.0169247160661053	0.00059262831463279
5	D	26	50	20120618	7	442	8.68	0.0169509519197184	0.00090684047595187
5	D	26	50	20120618	7	444	8.72	0.0169521744366324	0.00088488403257856
5	D	26	50	20120618	7	446	8.76	0.0168474406086302	0.000907358714511799
5	D	26	50	20120618	7	448	8.8	0.0169316584404830	0.00084636509778021
5	D	26	50	20120618	7	450	8.84	0.0165913486649266	0.00152167279204205
5	D	26	50	20120618	7	452	8.88	0.0166958765127235	0.00109083595366696
5	D	26	50	20120618	7	454	8.92	0.0163975467475273	0.00067888827086974
5	D	26	50	20120618	7	456	8.96	0.0164311816957880	-4.12808938856698e-05
5	D	26	50	20120618	7	458	9	0.0164060652629203	0.00031211693321574
5	D	26	50	20120618	7	460	9.04	0.0164145929707014	-5.49987654406905e-05
5	D	26	50	20120618	7	462	9.08	0.0168261962924962	0.000399695643599599
5	D	26	50	20120618	7	464	9.12	0.0168290706815617	-0.00063259186858511
5	D	26	50	20120618	7	466	9.16	0.0173756415960019	-0.00040099459875664
5	D	26	50	20120618	7	468	9.2	0.0178307836036347	-0.000724348872939
5	D	26	50	20120618	7	470	9.24	0.0179114156262895	0.000177474538978990
5	D	26	50	20120618	7	472	9.28	0.0183711227860123	-0.0011601564598538
5	D	26	50	20120618	7	474	9.32	0.0180727265527787	-0.000484527244138552
5	D	26	50	20120618	7	476	9.36	0.0179832209764161	-0.000524832330666181
5	D	26	50	20120618	7	478	9.4	0.0180234652517605	-0.00095686467447623
5	D	26	50	20120618	7	480	9.44	0.0177946957019500	-0.00131224876452599
5	D	26	50	20120618	7	482	9.48	0.0180248716871483	-0.00095503397501974
5	D	26	50	20120618	7	484	9.52	0.0181257701679694	-0.00158778706395096
5	D	26	50	20120618	7	486	9.56	0.0180985889833006	-0.00197571998624552
5	D	26	50	20120618	7	488	9.6	0.0177458346233701	-0.00195959088056665
5	D	26	50	20120618	7	490	9.64	0.0179249094157055	-0.00369841595297906
5	D	26	50	20120618	7	492	9.68	0.0179101733103856	-0.00401908887824716
5	D	26	50	20120618	7	494	9.72	0.0179047427303061	-0.00431212807050649
5	D	26	50	20120618	7	496	9.76	0.0182002426541640	-0.00493138390519842
5	D	26	50	20120618	7	498	9.8	0.0181728210531896	-0.00641301302808984
5	D	26	50	20120618	7	500	9.84	0.0186024167070316	-0.00748631626911725
5	D	26	50	20120618	7	502	9.88	0.0186738981315418	-0.00694885147580515
5	D	26	50	20120618	7	504	9.92	0.0188129718932655	-0.00725723488521625
5	D	26	50	20120618	7	506	9.96	0.0190069029990738	-0.00761102869211515
5	D	26	50	20120618	7	508	10	0.0194408968570948	-0.00710717268411285
5	D	26	50	20120618	7	510	10.04	0.019702483939727	-0.00757390558610285
5	D	26	50	20120618	7	512	10.08	0.0197800535536231	-0.00676037923434775
5	D	26	50	20120618	7	514	10.12	0.0199628265144242	-0.00657011094166605
5	D	26	50	20120618	7	516	10.16	0.0197616475641089	-0.00746878002094385
5	D	26	50	20120618	7	518	10.2	0.0194594513390332	-0.00717304675184815
5	D	26	50	20120618	7	520	10.24	0.0192007775363395	-0.00686136822483675
5	D	26	50	20120618	7	522	10.28	0.0188045997489763	-0.00709208302540235
5	D	26	50	20120618	7	524	10.32	0.0183572203595874	-0.00730498580614975
5	D	26	50	20120618	7	526	10.36	0.0180460580205262	-0.00819795560477125
5	D	26	50	20120618	7	528	10.4	0.0181393466181682	-0.00803890607647895
5	D	26	50	20120618	7	530	10.44	0.0175124186749004	-0.00949272468966625
5	D	26	50	20120618	7	532	10.48	0.0173484264702076	-0.0101523987479709
5	D	26	50	20120618	7	534	10.52	0.0176286670297275	-0.0103962657346665
5	D	26	50	20120618	7	536	10.56	0.0169909698501822	-0.0114056182384034
5	D	26	50	20120618	7	538	10.6	0.0166659411471420	-0.0124757960674579
5	D	26	50	20120618	7	540	10.64	0.0167220783545004	-0.0118283761696714
5	D	26	50	20120618	7	542	10.68	0.0164822135921863	-0.0125007074393591
5	D	26	50	20120618	7	544	10.72	0.0161057852972216	-0.0131439978335437
5	D	26	50	20120618	7	546	10.76	0.0158124066937073	-0.0129865251533734
5	D	26	50	20120618	7	548	10.8	0.0157858901894128	-0.0132189511523495
5	D	26	50	20120618	7	550	10.84	0.0154831070657087	-0.0127795549985200
5	D	26	50	20120618	7	552	10.88	0.0155804049588	-0.0122984395446008
5	D	26	50	20120618	7	554	10.92	0.0157853952146660	-0.0124385173979539
5	D	26	50	20120618	7	556	10.96	0.0155300589559795	-0.0121833225606236
5	D	26	50	20120618	7	558	11	0.0152431857348521	-0.0116058284524286
5	D	26	50	20120618	7	560	11.04	0.0152097112998308	-0.0105346606738803
5	D	26	50	20120618	7	562	11.08	0.0147389266759846	-0.0102553747085150
5	D	26	50	20120618	7	564	11.12	0.0149188570675253	-0.0104477784636758
5	D	26	50	20120618	7	566	11.16	0.0143660480570615	-0.0104976931313598
5	D	26	50	20120618	7	568	11.2	0.0137178079154087	-0.00945989372181575
5	D	26	50	20120618	7	570	11.24	0.0134143035427878	-0.00932807487566705
5	D	26	50	20120618	7	572	11.28	0.0127242875325025	-0.00938759205343945
5	D	26	50	20120618	7	574	11.32	0.0123707199997736	-0.00899923486707615
5	D	26	50	20120618	7	576	11.36	0.0120679722314086	-0.00922455444290125
5	D	26	50	20120618	7	578	11.4	0.0112944610524008	-0.00811757170588595
5	D	26	50	20120618	7	580	11.44	0.0108223117124670	-0.00818423773321625
5	D	26	50	20120618	7	582	11.48	0.0108169871984046	-0.00829855568653065
5	D	26	50	20120618	7	584	11.52	0.0103889613216168	-0.00864368036429215
5	D	26	50	20120618	7	586	11.56	0.00978846502982974	-0.00811672317774855
5	D	26	50	20120618	7	588	11.6	0.00888981009268757	-0.00870652801500405
5	D	26	50	20120618	7	590	11.64	0.00814487309870754	-0.00935388427318035
5	D	26	50	20120618	7	592	11.68	0.00723524386432136	-0.00939333376050275
5	D	26	50	20120618	7	594	11.72	0.00761923820184471	-0.00998691454796975
5	D	26	50	20120618	7	596	11.76	0.00702539578486862	-0.0110926739902537
5	D	26	50	20120618	7	598	11.8	0.00646125185270237	-0.0116255355184203
5	D	26	50	20120618	7	600	11.84	0.00627035423498544	-0.0121577252951446
5	D	26	50	20120618	7	602	11.88	0.00586156873371369	-0.0124236610844810
5	D	26	50	20120618	7	604	11.92	0.00551653597983371	-0.0133470364746936
5	D	26	50	20120618	7	606	11.96	0.00462052562205318	-0.0144599164822640
5	D	26	50	20120618	7	608	12	0.0043537413045793	-0.0151465949485420
5	D	26	50	20120618	7	610	12.04	0.0041532977453164	-0.0152753803065996
5	D	26	50	20120618	7	612	12.08	0.0041182323200373	-0.0160860145916197
5	D	26	50	20120618	7	614	12.12	0.0040969554769914	-0.0173163167512740
5	D	26	50	20120618	7	616	12.16	0.0039477276618898	-0.0183916564598312
5	D	26	50	20120618	7	618	12.2	0.003768589229944	-0.0198305197645964
5	D	26	50	20120618	7	620	12.24	0.0041787748026425	-0.0204691008276182
5	D	26	50	20120618	7	622	12.28	0.0042961121019126	-0.0218660185581235
5	D	26	50	20120618	7	624	12.32	0.00450711276541866	-0.0219671348278332
5	D	26	50	20120618	7	626	12.36	0.00507661656698631	-0.0234133096167159
5	D	26	50	20120618	7	628	12.4	0.00536653034727279	-0.0231392350283280
5	D	26	50	20120618	7	630	12.44	0.00543794813217263	-0.0240415032811220
5	D	26	50	20120618	7	632	12.48	0.00591446739201425	-0.0245082644673833
5	D	26	50	20120618	7	634	12.52	0.00611047739175916	-0.0255983402812604
5	D	26	50	20120618	7	636	12.56	0.00631143713897238	-0.0267277312321716
5	D	26	50	20120618	7	638	12.6	0.0065154374453447	-0.0268897293957414
5	D	26	50	20120618	7	640	12.64	0.00687097073492529	-0.0272362117185228
5	D	26	50	20120618	7	642	12.68	0.00720557366378277	-0.0265081745766131
5	D	26	50	20120618	7	644	12.72	0.00732655963404378	-0.0270473434972678
5	D	26	50	20120618	7	646	12.76	0.00781693818679666	-0.0275882094741974
5	D	26	50	20120618	7	648	12.8	0.00809978089927128	-0.0270447272021776
5	D	26	50	20120618	7	650	12.84	0.00761046300669019	-0.0274964270139995
5	D	26	50	20120618	7	652	12.88	0.00799732112667734	-0.0279494703287057
5	D	26	50	20120618	7	654	12.92	0.00775959182684243	-0.0284986094549751
5	D	26	50	20120618	7	656	12.96	0.00787011261674188	-0.0278225446614827
5	D	26	50	20120618	7	658	13	0.00813923745766148	-0.0286289292347479
5	D	26	50	20120618	7	660	13.04	0.00778327990401218	-0.0281826034344628
5	D	26	50	20120618	7	662	13.08	0.00789931612680489	-0.0279651680992481
5	D	26	50	20120618	7	664	13.12	0.00789754835985192	-0.0279225295603425
5	D	26	50	20120618	7	666	13.16	0.00772494359456429	-0.0271863606904491
5	D	26	50	20120618	7	668	13.2	0.00776843066160726	-0.0268795470580923
5	D	26	50	20120618	7	670	13.24	0.00783221169327029	-0.0265097302115318
5	D	26	50	20120618	7	672	13.28	0.00809928592452444	-0.0259325189460492
5	D	26	50	20120618	7	674	13.32	0.00793438862315174	-0.0258930623876589
5	D	26	50	20120618	7	676	13.36	0.0081351362383306	-0.0254148460715425
5	D	26	50	20120618	7	678	13.4	0.00881402945894781	-0.0249411552388256
5	D	26	50	20120618	7	680	13.44	0.0095713408215986	-0.0253770158587490
5	D	26	50	20120618	7	682	13.48	0.0102840337463565	-0.0252988805594280
5	D	26	50	20120618	7	684	13.52	0.00957176508566731	-0.0245853391065326
5	D	26	50	20120618	7	686	13.56	0.00955189538511597	-0.0248377055167380
5	D	26	50	20120618	7	688	13.6	0.00965329449753812	-0.0240225528193862
5	D	26	50	20120618	7	690	13.64	0.0095232575604779	-0.0235164764960909
5	D	26	50	20120618	7	692	13.68	0.00944915276980956	-0.0231561348803983
5	D	26	50	20120618	7	694	13.72	0.00944377875827255	-0.0226772821681788
5	D	26	50	20120618	7	696	13.76	0.00960231209861457	-0.0228468463743073
5	D	26	50	20120618	7	698	13.8	0.00965117317719456	-0.0232495436861931
5	D	26	50	20120618	7	700	13.84	0.0101283995438174	-0.0215644375159475
5	D	26	50	20120618	7	702	13.88	0.0100898622242427	-0.0216069346334968
5	D	26	50	20120618	7	704	13.92	0.00948401313412206	-0.0209241523255830
5	D	26	50	20120618	7	706	13.96	0.0094777198837695	-0.0216654123643009
5	D	26	50	20120618	7	708	14	0.00923037393171045	-0.0206823925170954
5	D	26	50	20120618	7	710	14.04	0.00908697267648581	-0.0209126264850496
5	D	26	50	20120618	7	712	14.08	0.00854433893260326	-0.0213579623358409
5	D	26	50	20120618	7	714	14.12	0.00801316031857592	-0.0206500070265169
5	D	26	50	20120618	7	716	14.16	0.00813860106155842	-0.0199454458297427
5	D	26	50	20120618	7	718	14.2	0.00790511440241062	-0.0190716032695524
5	D	26	50	20120618	7	720	14.24	0.00773166110898556	-0.0198404404727365
5	D	26	50	20120618	7	722	14.28	0.00776008680158926	-0.0192931398240981
5	D	26	50	20120618	7	724	14.32	0.00756450106591306	-0.0187731334972136
5	D	26	50	20120618	7	726	14.36	0.00731255891977629	-0.0178794212364719
5	D	26	50	20120618	7	728	14.4	0.0071422451804597	-0.0175364320211895
5	D	26	50	20120618	7	730	14.44	0.00676506735230698	-0.0169713052105974
5	D	26	50	20120618	7	732	14.48	0.00644713800134989	-0.0165297735942889
5	D	26	50	20120618	7	734	14.52	0.00640509343214053	-0.0153982188966272
5	D	26	50	20120618	7	736	14.56	0.00620927435122655	-0.0154819898369945
5	D	26	50	20120618	7	738	14.6	0.00577380971110062	-0.0148857291148268
5	D	26	50	20120618	7	740	14.64	0.00517668631865983	-0.0145730040697792
5	D	26	50	20120618	7	742	14.68	0.00471686892098984	-0.0143326726169895
5	D	26	50	20120618	7	744	14.72	0.00455221910699055	-0.0140455519084887
5	D	26	50	20120618	7	746	14.76	0.00416466095129	-0.0128886615748572
5	D	26	50	20120618	7	748	14.8	0.0035743469971521	-0.0125357940778417
5	D	26	50	20120618	7	750	14.84	0.0028584084522685	-0.0127536607481931
5	D	26	50	20120618	7	752	14.88	0.0024156181858895	-0.0124060470545618
5	D	26	50	20120618	7	754	14.92	0.0018102923547869	-0.0112039231001377
5	D	26	50	20120618	7	756	14.96	0.001566736495075	-0.0119322148004887
5	D	26	50	20120618	7	758	15	0.0014536694136565	-0.0107406684564044
5	D	26	50	20120618	7	760	15.04	0.000797603014149599	-0.00987487418559755
5	D	26	50	20120618	7	762	15.08	0.000583501687407999	-0.00918616278732355
5	D	26	50	20120618	7	764	15.12	-0.000127371144495101	-0.00822582268301775
5	D	26	50	20120618	7	766	15.16	-0.0007127424222326	-0.00830880873485785
5	D	26	50	20120618	7	768	15.2	-0.00133044969307370	-0.00744403835467015
5	D	26	50	20120618	7	770	15.24	-0.0015505437497859	-0.00722776267457645
5	D	26	50	20120618	7	772	15.28	-0.002195538271313	-0.00758586983284055
5	D	26	50	20120618	7	774	15.32	-0.003153583107007	-0.00699636905150095
5	D	26	50	20120618	7	776	15.36	-0.0033930518895237	-0.00708004806798655
5	D	26	50	20120618	7	778	15.4	-0.00443662836147	-0.00749509146427175
5	D	26	50	20120618	7	780	15.44	-0.0047031793337061	-0.00658677037743085
5	D	26	50	20120618	7	782	15.48	-0.0057481983034861	-0.00615848994220174
5	D	26	50	20120618	7	784	15.52	-0.0063510775451257	-0.00669306266877875
5	D	26	50	20120618	7	786	15.56	-0.0073154227022401	-0.00627007846334078
5	D	26	50	20120618	7	788	15.6	-0.0072320972391451	-0.00617351596130195
5	D	26	50	20120618	7	790	15.64	-0.007995906913115	-0.00614043043501023
5	D	26	50	20120618	7	792	15.68	-0.007937047344649	-0.00648510256443185
5	D	26	50	20120618	7	794	15.72	-0.0084159849096823	-0.00657595164367865
5	D	26	50	20120618	7	796	15.76	-0.0081742321722624	-0.0059731360416493
5	D	26	50	20120618	7	798	15.8	-0.0088246289895978	-0.00626672677719796
5	D	26	50	20120618	7	800	15.84	-0.0092957176693599	-0.00662168023921795
5	D	26	50	20120618	7	802	15.88	-0.0095663203634522	-0.00721219218325465
5	D	26	50	20120618	7	804	15.92	-0.010617547730771	-0.00733108511744335
5	D	26	50	20120618	7	806	15.96	-0.0106904292267079	-0.00753100541768825
5	D	26	50	20120618	7	808	16	-0.0109232299922779	-0.00762375661417655
5	D	26	50	20120618	7	810	16.04	-0.0108688534808047	-0.00766087972018875
5	D	26	50	20120618	7	812	16.08	-0.0103774213389479	-0.00790171321879315
5	D	26	50	20120618	7	814	16.12	-0.0104675703824813	-0.00657667289259545
5	D	26	50	20120618	7	816	16.16	-0.0103583930954661	-0.00655220699796645
5	D	26	50	20120618	7	818	16.2	-0.0110601258651157	-0.00635860116127753
5	D	26	50	20120618	7	820	16.24	-0.0113455141620025	-0.00609357753968881
5	D	26	50	20120618	7	822	16.28	-0.0113839807708991	-0.00560991650135721
5	D	26	50	20120618	7	824	16.32	-0.0115495144683749	-0.00565821189451225
5	D	26	50	20120618	7	826	16.36	-0.0117204928880658	-0.00513933693847756
5	D	26	50	20120618	7	828	16.4	-0.0120435699763899	-0.00484652402038822
5	D	26	50	20120618	7	830	16.44	-0.0119901834144103	-0.00411134509998856
5	D	26	50	20120618	7	832	16.48	-0.0115539692410963	-0.00398781354531527
5	D	26	50	20120618	7	834	16.52	-0.0116578432272526	-0.00284944233828305
5	D	26	50	20120618	7	836	16.56	-0.0116427818528134	-0.00296123592038865
5	D	26	50	20120618	7	838	16.6	-0.0114389229677973	-0.00270123275694635
5	D	26	50	20120618	7	840	16.64	-0.011383344374796	-0.00237568079488806
5	D	26	50	20120618	7	842	16.68	-0.0113156742558365	-0.00288543407344545
5	D	26	50	20120618	7	844	16.72	-0.011397062246351	-0.00231218260593751
5	D	26	50	20120618	7	846	16.76	-0.0116126591039348	-0.00282971405908795
5	D	26	50	20120618	7	848	16.8	-0.0119503733026295	-0.00201555131122976
5	D	26	50	20120618	7	850	16.84	-0.011843388046636	-0.00180334856619567
5	D	26	50	20120618	7	852	16.88	-0.0117828597061664	-0.00215760906357013
5	D	26	50	20120618	7	854	16.92	-0.0114665708429417	-0.00232568834545817
5	D	26	50	20120618	7	856	16.96	-0.0115703034077417	-0.0029970862341948
5	D	26	50	20120618	7	858	17	-0.0112207805258012	-0.00275065952095129
5	D	26	50	20120618	7	860	17.04	-0.0113156035451584	-0.00220441953248468
5	D	26	50	20120618	7	862	17.08	-0.0112090425532335	-0.00311043545121901
5	D	26	50	20120618	7	864	17.12	-0.0114686214526071	-0.00308632310998054
5	D	26	50	20120618	7	866	17.16	-0.0111007845050339	-0.00306482706383247
5	D	26	50	20120618	7	868	17.2	-0.0110115476292481	-0.00312379976938343
5	D	26	50	20120618	7	870	17.24	-0.0113066939997154	-0.00277604465439589
5	D	26	50	20120618	7	872	17.28	-0.011143140201227	-0.00348039371913581
5	D	26	50	20120618	7	874	17.32	-0.0109278968970338	-0.00389829382681706
5	D	26	50	20120618	7	876	17.36	-0.010735563852551	-0.0038298458903982
5	D	26	50	20120618	7	878	17.4	-0.0103599487303847	-0.00341562273797912
5	D	26	50	20120618	7	880	17.44	-0.010393465591813	-0.00403462401422982
5	D	26	50	20120618	7	882	17.48	-0.009504349525149	-0.00347035280284296
5	D	26	50	20120618	7	884	17.52	-0.0093406543053043	-0.00342700715715622
5	D	26	50	20120618	7	886	17.56	-0.0090360327039692	-0.00414853891667898
5	D	26	50	20120618	7	888	17.6	-0.0082286581812104	-0.00343860370836768
5	D	26	50	20120618	7	890	17.64	-0.0074860546396082	-0.00337284277771733
5	D	26	50	20120618	7	892	17.68	-0.0070271423386182	-0.00352713347737224
5	D	26	50	20120618	7	894	17.72	-0.0062861651426128	-0.00277936805626746
5	D	26	50	20120618	7	896	17.76	-0.0057479154607736	-0.0022223093340487
5	D	26	50	20120618	7	898	17.8	-0.0055876143534786	-0.00116426545735927
5	D	26	50	20120618	7	900	17.84	-0.0049819066847142	-0.00122012689307301
5	D	26	50	20120618	7	902	17.88	-0.0045951192754052	-0.001025248264178
5	D	26	50	20120618	7	904	17.92	-0.0042908512274606	0.000162761838893520
5	D	26	50	20120618	7	906	17.96	-0.0037856941429809	3.138139894906e-05
5	D	26	50	20120618	7	908	18	-0.003416230849811	6.56195092941028e-06
5	D	26	50	20120618	7	910	18.04	-0.0028963659442826	0.00041880520436117
5	D	26	50	20120618	7	912	18.08	-0.0026541818717262	0.00073042716283008
5	D	26	50	20120618	7	914	18.12	-0.0016147844008567	0.00151267818165332
5	D	26	50	20120618	7	916	18.16	-0.0013389279033802	0.000592930249228359
5	D	26	50	20120618	7	918	18.2	-0.0008168638957623	0.00126149263977243
5	D	26	50	20120618	7	920	18.24	-0.000329808744881	0.00197708470233321
5	D	26	50	20120618	7	922	18.28	-3.40542625819999e-05	0.00189827058050216
5	D	26	50	20120618	7	924	18.32	0.0013018401527069	0.00207021066541548
5	D	26	50	20120618	7	926	18.36	0.0015490446834097	0.00218051932328058
5	D	26	50	20120618	7	928	18.4	0.0026284785402301	0.00359635216018259
5	D	26	50	20120618	7	930	18.44	0.0033430382268903	0.00357952301879035
5	D	26	50	20120618	7	932	18.48	0.0033469061009834	0.00500941313850235
5	D	26	50	20120618	7	934	18.52	0.0036432899083177	0.00505823886174329
5	D	26	50	20120618	7	936	18.56	0.00456314390675989	0.00485186974765399
5	D	26	50	20120618	7	938	18.6	0.00505691657206246	0.00502622813775897
5	D	26	50	20120618	7	940	18.64	0.00532027142164757	0.00527763288274204
5	D	26	50	20120618	7	942	18.68	0.0060163402659798	0.00667392128821205
5	D	26	50	20120618	7	944	18.72	0.00668008725934399	0.00658498139727441
5	D	26	50	20120618	7	946	18.76	0.00777861299925635	0.00676829883029702
5	D	26	50	20120618	7	948	18.8	0.00829163381824959	0.00831526532687686
5	D	26	50	20120618	7	950	18.84	0.00889984110948548	0.00860617966325872
5	D	26	50	20120618	7	952	18.88	0.00969698223441453	0.00828728001330542
5	D	26	50	20120618	7	954	18.92	0.00994968537594028	0.00787190866796611
5	D	26	50	20120618	7	956	18.96	0.0106066773782238	0.00817219358341226
5	D	26	50	20120618	7	958	19	0.011286562669655	0.009443913108561
5	D	26	50	20120618	7	960	19.04	0.0124107846699957	0.00870509258823822
5	D	26	50	20120618	7	962	19.08	0.0132794936349546	0.00960454655604313
5	D	26	50	20120618	7	964	19.12	0.0137018838706964	0.00957355406582373
5	D	26	50	20120618	7	966	19.16	0.0141629245630978	0.00920281090937981
5	D	26	50	20120618	7	968	19.2	0.0143957536129391	0.00897667108968854
5	D	26	50	20120618	7	970	19.24	0.0151793481346466	0.008906745300097
5	D	26	50	20120618	7	972	19.28	0.0161599355345249	0.00930449286451443
5	D	26	50	20120618	7	974	19.32	0.0166798640796635	0.00987480983888045
5	D	26	50	20120618	7	976	19.36	0.0169792530908179	0.00990459317650402
5	D	26	50	20120618	7	978	19.4	0.0179868873250765	0.0108045067637167
5	D	26	50	20120618	7	980	19.44	0.0185359133142610	0.00981045605072466
5	D	26	50	20120618	7	982	19.48	0.0190384541036503	0.00976576690215367
5	D	26	50	20120618	7	984	19.52	0.0201167516398733	0.0102954019020777
5	D	26	50	20120618	7	986	19.56	0.0210329265617329	0.0112257090600661
5	D	26	50	20120618	7	988	19.6	0.0217823225710751	0.0119663284600402
5	D	26	50	20120618	7	990	19.64	0.0227183601224182	0.0124418174653016
5	D	26	50	20120618	7	992	19.68	0.0230829033666047	0.0123578541918900
5	D	26	50	20120618	7	994	19.72	0.0232826443445699	0.0123295158976844
5	D	26	50	20120618	7	996	19.76	0.0235093189491198	0.0126866286516822
5	D	26	50	20120618	7	998	19.8	0.0237449292620635	0.0123945912175997
5	D	26	50	20120618	7	1000	19.84	0.0242068906074941	0.0125348020070277
5	D	26	50	20120618	7	1002	19.88	0.0242271117401157	0.011763067787361
5	D	26	50	20120618	7	1004	19.92	0.0245440723547825	0.0121977616810954
5	D	26	50	20120618	7	1006	19.96	0.0244429065875982	0.0120945735885169
5	D	26	50	20120618	7	1008	20	0.0249212643250709	0.0122371970262822
5	D	26	50	20120618	7	1010	20.04	0.0253194007982179	0.0122566778181039
5	D	26	50	20120618	7	1012	20.08	0.0252143699853676	0.0132761391203847
5	D	26	50	20120618	7	1014	20.12	0.0256714374447656	0.0143358157066318
5	D	26	50	20120618	7	1016	20.16	0.0262739171710739	0.0138353007781707
5	D	26	50	20120618	7	1018	20.2	0.0265273279779951	0.0145427066655257
5	D	26	50	20120618	7	1020	20.24	0.0264004553437807	0.0149401183542220
5	D	26	50	20120618	7	1022	20.28	0.0264139448198454	0.0157064262364498
5	D	26	50	20120618	7	1024	20.32	0.0265381127706218	0.0160749702908042
5	D	26	50	20120618	7	1026	20.36	0.0264764901187687	0.0155977775753933
5	D	26	50	20120618	7	1028	20.4	0.0261859940996876	0.0162776065881956
5	D	26	50	20120618	7	1030	20.44	0.0258696903872204	0.0160194567516268
5	D	26	50	20120618	7	1032	20.48	0.0258104433242384	0.0158829766575765
5	D	26	50	20120618	7	1034	20.52	0.025823567933204	0.0169443715133019
5	D	26	50	20120618	7	1036	20.56	0.025398702823728	0.0169025461471949
5	D	26	50	20120618	7	1038	20.6	0.0251471354441853	0.0176920803658643
5	D	26	50	20120618	7	1040	20.64	0.0248392540805888	0.0178278519389199
5	D	26	50	20120618	7	1042	20.68	0.0248181752274417	0.0181440771625343
5	D	26	50	20120618	7	1044	20.72	0.024865671589934	0.0174321832684391
5	D	26	50	20120618	7	1046	20.76	0.0248677504838707	0.0178413576784405
5	D	26	50	20120618	7	1048	20.8	0.0248698293778073	0.0182501078243732
5	D	26	50	20120618	7	1050	20.84	0.0250735821968063	0.0176195453522501
5	D	26	50	20120618	7	1052	20.88	0.0250559186694122	0.0174096619174583
5	D	26	50	20120618	7	1054	20.92	0.0251435433417369	0.0169310071951375
5	D	26	50	20120618	7	1056	20.96	0.0252081799726051	0.0172363288321861
5	D	26	50	20120618	7	1058	21	0.025292523669465	0.0170433735337359
5	D	26	50	20120618	7	1060	21.04	0.025691643021038	0.0172580228682329
5	D	26	50	20120618	7	1062	21.08	0.0258754412866718	0.0163997861547034
5	D	26	50	20120618	7	1064	21.12	0.0259506831050443	0.0163785672944135
5	D	26	50	20120618	7	1066	21.16	0.0267030800755658	0.0167394392401920
5	D	26	50	20120618	7	1068	21.2	0.0269593419370289	0.0167308061735005
5	D	26	50	20120618	7	1070	21.24	0.0272752942174258	0.0156559868955343
5	D	26	50	20120618	7	1072	21.28	0.0278894624188271	0.0158467890538357
5	D	26	50	20120618	7	1074	21.32	0.0282757110127688	0.0163154325583484
5	D	26	50	20120618	7	1076	21.36	0.028692894114174	0.0157655962247928
5	D	26	50	20120618	7	1078	21.4	0.0296773140328063	0.0157668831591345
5	D	26	50	20120618	7	1080	21.44	0.0308348478336086	0.0156784948114863
5	D	26	50	20120618	7	1082	21.48	0.0315174675069627	0.0157384786797342
5	D	26	50	20120618	7	1084	21.52	0.0323438632021354	0.0154712630271239
5	D	26	50	20120618	7	1086	21.56	0.0327190964866399	0.0150786349158023
5	D	26	50	20120618	7	1088	21.6	0.0330725013848091	0.0150036886680643
5	D	26	50	20120618	7	1090	21.64	0.0334593665758641	0.0147530122430658
5	D	26	50	20120618	7	1092	21.68	0.0337944149819937	0.0154632090808862
5	D	26	50	20120618	7	1094	21.72	0.0340301290275022	0.0144331312773926
5	D	26	50	20120618	7	1096	21.76	0.0344037430374778	0.0144434762496015
5	D	26	50	20120618	7	1098	21.8	0.0352522782459694	0.0135540702691571
5	D	26	50	20120618	7	1100	21.84	0.0357826012607915	0.0136430313732982
5	D	26	50	20120618	7	1102	21.88	0.0364011004912276	0.0135371845592224
5	D	26	50	20120618	7	1104	21.92	0.0371901185219468	0.0126696776757915
5	D	26	50	20120618	7	1106	21.96	0.0376554301393066	0.0125795569165293
5	D	26	50	20120618	7	1108	22	0.0383709514911893	0.0127605055418349
5	D	26	50	20120618	7	1110	22.04	0.0383988822090461	0.0128871483663454
5	D	26	50	20120618	7	1112	22.08	0.0388360156211756	0.0131533033587841
5	D	26	50	20120618	7	1114	22.12	0.0391404250904765	0.0133121902525167
5	D	26	50	20120618	7	1116	22.16	0.0396666539570355	0.0141846185991447
5	D	26	50	20120618	7	1118	22.2	0.0401086451927518	0.0150811805002144
5	D	26	50	20120618	7	1120	22.24	0.0407251928084718	0.0151418997595150
5	D	26	50	20120618	7	1122	22.28	0.0414472902534195	0.0153290002138169
5	D	26	50	20120618	7	1124	22.32	0.0414035910543421	0.0162900997508057
5	D	26	50	20120618	7	1126	22.36	0.04163985664314	0.0170591985834989
5	D	26	50	20120618	7	1128	22.4	0.0420601397006738	0.0168581186281328
5	D	26	50	20120618	7	1130	22.44	0.0421283047943802	0.0165481230152606
5	D	26	50	20120618	7	1132	22.48	0.0424741507210586	0.0170601390355179
5	D	26	50	20120618	7	1134	22.52	0.0427819260186378	0.0180336412254486
5	D	26	50	20120618	7	1136	22.56	0.0430937176827342	0.0179157382407535
5	D	26	50	20120618	7	1138	22.6	0.0435524178516899	0.0181597607909410
5	D	26	50	20120618	7	1140	22.64	0.0442948092612577	0.0188257846681406
5	D	26	50	20120618	7	1142	22.68	0.044519669217675	0.0186996368183769
5	D	26	50	20120618	7	1144	22.72	0.0454137350318073	0.0192650394006137
5	D	26	50	20120618	7	1146	22.76	0.0454720430569839	0.0206397539781897
5	D	26	50	20120618	7	1148	22.8	0.0460011286349389	0.0202358263005047
5	D	26	50	20120618	7	1150	22.84	0.0456100278742647	0.0200169767517275
5	D	26	50	20120618	7	1152	22.88	0.0455264195684572	0.0210216623507086
5	D	26	50	20120618	7	1154	22.92	0.0453983130329096	0.0211774874720786
5	D	26	50	20120618	7	1156	22.96	0.0452703408476505	0.0213333196645165
5	D	26	50	20120618	7	1158	23	0.0451894336897471	0.0218773817640971
5	D	26	50	20120618	7	1160	23.04	0.0453088498829539	0.0217322268840551
5	D	26	50	20120618	7	1162	23.08	0.0453088498829539	0.0217322268840551
5	D	26	50	20120618	7	1164	23.12	0.0452339884880296	0.0210145629986255
5	D	26	50	20120618	7	1166	23.16	0.0450235040124739	0.0204944647478593
5	D	26	50	20120618	7	1168	23.2	0.0449210513109477	0.0202541120818662
5	D	26	50	20120618	7	1170	23.24	0.0446751337145867	0.0203727504576137
5	D	26	50	20120618	7	1172	23.28	0.0450336651369195	0.0198187747209609
5	D	26	50	20120618	7	1174	23.32	0.0447645402959999	0.0195025565684143
5	D	26	50	20120618	7	1176	23.36	0.0450157046246774	0.0194449980764257
5	D	26	50	20120618	7	1178	23.4	0.0453424586682637	0.0188550588888818
5	D	26	50	20120618	7	1180	23.44	0.0458297966618574	0.0182777769127211
5	D	26	50	20120618	7	1182	23.48	0.0460323827546674	0.0181311936769811
5	D	26	50	20120618	7	1184	23.52	0.046591138533161	0.0170595026394148
5	D	26	50	20120618	7	1186	23.56	0.0473756735068875	0.0168406530906376
5	D	26	50	20120618	7	1188	23.6	0.0486336164706183	0.0162790688850191
5	D	26	50	20120618	7	1190	23.64	0.0499773314869071	0.0155751440843480
5	D	26	50	20120618	7	1192	23.68	0.0511549471202952	0.0149890939841005
5	D	26	50	20120618	7	1194	23.72	0.0525133699576327	0.0153001502571446
5	D	26	50	20120618	7	1196	23.76	0.0533909601837633	0.0154170350080747
5	D	26	50	20120618	7	1198	23.8	0.0547072394569421	0.0148840886270943
5	D	26	50	20120618	7	1200	23.84	0.0549273617979254	0.0141712542809803
5	D	26	50	20120618	7	1202	23.88	0.055568354095071	0.0143418791472806
5	D	26	50	20120618	7	1204	23.92	0.0555846175510383	0.0145226156405519
5	D	26	50	20120618	7	1206	23.96	0.05553794850348	0.0146787448178377
5	D	26	50	20120618	7	1208	24	0.0560778952415941	0.0143626680866474
5	D	26	50	20120618	7	1210	24.04	0.0566935024052951	0.0135709913344309
5	D	26	50	20120618	7	1212	24.08	0.0572710672241683	0.0125555859966471
5	D	26	50	20120618	7	1214	24.12	0.0581473139474146	0.0121593233564701
5	D	26	50	20120618	7	1216	24.16	0.0590787857102717	0.0111545953310822
5	D	26	50	20120618	7	1218	24.2	0.0600282886960489	0.0105392710100936
5	D	26	50	20120618	7	1220	24.24	0.060847754744766	0.0103810912231422
5	D	26	50	20120618	7	1222	24.28	0.0612282489037225	0.00834059318467217
5	D	26	50	20120618	7	1224	24.32	0.0611006868403965	0.00911798637990867
5	D	26	50	20120618	7	1226	24.36	0.0609734076197829	0.00989382394022655
5	D	26	50	20120618	7	1228	24.4	0.0609826707186164	0.00981059747208089
5	D	26	50	20120618	7	1230	24.44	0.0611573260935695	0.00933584597919224
5	D	26	50	20120618	7	1232	24.48	0.0611940249355131	0.00871521835734481
5	D	26	50	20120618	7	1234	24.52	0.0615180212626528	0.0086060410703296
5	D	26	50	20120618	7	1236	24.56	0.0616204103245686	0.00859699010353042
5	D	26	50	20120618	7	1238	24.6	0.062477635875401	0.00747233676805322
5	D	26	50	20120618	7	1240	24.64	0.0624961620730681	0.00674599668241839
5	D	26	50	20120618	7	1242	24.68	0.0629031727363191	0.00578885694340428
5	D	26	50	20120618	7	1244	24.72	0.0636773839510403	0.00570407484034001
5	D	26	50	20120618	7	1246	24.76	0.0642748891811429	0.0053336923083545
5	D	26	50	20120618	7	1248	24.8	0.0647607422504962	0.00609927682034518
5	D	26	50	20120618	7	1250	24.84	0.0655650055034177	0.00424877837397998
5	D	26	50	20120618	7	1252	24.88	0.0664058968876048	0.00426829452114073
5	D	26	50	20120618	7	1254	24.92	0.0669276709814423	0.00490066011555586
5	D	26	50	20120618	7	1256	24.96	0.0684665474693386	0.0037398029128819
5	D	26	50	20120618	7	1258	25	0.0689293488576252	0.00498834135642299
5	D	26	50	20120618	7	1260	25.04	0.0697649369409533	0.00478434105005067
5	D	26	50	20120618	7	1262	25.08	0.0715235115057643	0.00355736936333578
5	D	26	50	20120618	7	1264	25.12	0.0726282951406902	0.00408529528616965
5	D	26	50	20120618	7	1266	25.16	0.073211021839066	0.00381864531898421
5	D	26	50	20120618	7	1268	25.2	0.073793253562695	0.00362546374636404
5	D	26	50	20120618	7	1270	25.24	0.0742177297634413	0.00401896867009435
5	D	26	50	20120618	7	1272	25.28	0.0746735307945941	0.00404838431219171
5	D	26	50	20120618	7	1274	25.32	0.0753432316270559	0.00376900642294491
5	D	26	50	20120618	7	1276	25.36	0.0765652535663025	0.00460721080136344
5	D	26	50	20120618	7	1278	25.4	0.0772963312673713	0.00333491356997449
5	D	26	50	20120618	7	1280	25.44	0.0785588704251798	0.00408932579482241
5	D	26	50	20120618	7	1282	25.48	0.0797983579019218	0.00382366577713063
5	D	26	50	20120618	7	1284	25.52	0.0808300266956729	0.00421427156305808
5	D	26	50	20120618	7	1286	25.56	0.0818368760414044	0.00359449246934807
5	D	26	50	20120618	7	1288	25.6	0.0828631001129405	0.00380188688827009
5	D	26	50	20120618	7	1290	25.64	0.0835843490297508	0.00296948078545727
5	D	26	50	20120618	7	1292	25.68	0.0841346195268701	0.00299804789941722
5	D	26	50	20120618	7	1294	25.72	0.084389602232166	0.00271265960253032
5	D	26	50	20120618	7	1296	25.76	0.0841783187259475	0.0028706272574474
5	D	26	50	20120618	7	1298	25.8	0.0848586968708052	0.00275819727923874
5	D	26	50	20120618	7	1300	25.84	0.0858415045859763	0.00155477224833736
5	D	26	50	20120618	7	1302	25.88	0.0862942650579701	0.00140974464751599
5	D	26	50	20120618	7	1304	25.92	0.0867825930010575	0.00092778066545924
5	D	26	50	20120618	7	1306	25.96	0.087163652845439	0.000255392827228949
5	D	26	50	20120618	7	1308	26	0.0877226207559669	7.92525280353899e-05
5	D	26	50	20120618	7	1310	26.04	0.0883200552753914	-0.00075350712816802
5	D	26	50	20120618	7	1312	26.08	0.0889684721937395	-0.00101301531686348
5	D	26	50	20120618	7	1314	26.12	0.0901163893423177	-0.00189605026520924
5	D	26	50	20120618	7	1316	26.16	0.090410404341935	-0.00186281624649347
5	D	26	50	20120618	7	1318	26.2	0.0908201020109546	-0.00203902725636516
5	D	26	50	20120618	7	1320	26.24	0.0919671706313954	-0.00240403577681365
5	D	26	50	20120618	7	1322	26.28	0.0915680795640937	-0.00219558069771986
5	D	26	50	20120618	7	1324	26.32	0.091668983701769	-0.00177379150274208
5	D	26	50	20120618	7	1326	26.36	0.0916884998489298	-0.00226325081667941
5	D	26	50	20120618	7	1328	26.4	0.0919393106242167	-0.00144944162221181
5	D	26	50	20120618	7	1330	26.44	0.0923468869728926	-0.00223913847544096
5	D	26	50	20120618	7	1332	26.48	0.0922431544080925	-0.00220144968400371
5	D	26	50	20120618	7	1334	26.52	0.0927068043245165	-0.00310916265901288
5	D	26	50	20120618	7	1336	26.56	0.0929117945803825	-0.00273036555633124
5	D	26	50	20120618	7	1338	26.6	0.0932067995294935	-0.00417823740148882
5	D	26	50	20120618	7	1340	26.64	0.0936618934538652	-0.00512873033675978
5	D	26	50	20120618	7	1342	26.68	0.0940015875515472	-0.00477248994039799
5	D	26	50	20120618	7	1344	26.72	0.095071086558092	-0.0059138309959112
5	D	26	50	20120618	7	1346	26.76	0.095421599389526	-0.00629814353148608
5	D	26	50	20120618	7	1348	26.8	0.0961374742947993	-0.00666569763634685
5	D	26	50	20120618	7	1350	26.84	0.0968835426596292	-0.00778610833113695
5	D	26	50	20120618	7	1352	26.88	0.0970793405273398	-0.00816801670365575
5	D	26	50	20120618	7	1354	26.92	0.097649197882298	-0.00880900900080135
5	D	26	50	20120618	7	1356	26.96	0.097572335375183	-0.00868873013732155
5	D	26	50	20120618	7	1358	27	0.0981013926688668	-0.00907721460290545
5	D	26	50	20120618	7	1360	27.04	0.0981634059335769	-0.00999963539896335
5	D	26	50	20120618	7	1362	27.08	0.0984540268206446	-0.0107904636230424
5	D	26	50	20120618	7	1364	27.12	0.098576497715146	-0.0109098232477066
5	D	26	50	20120618	7	1366	27.16	0.0984190250349758	-0.0118312540942709
5	D	26	50	20120618	7	1368	27.2	0.099347031974605	-0.0131220068126488
5	D	26	50	20120618	7	1370	27.24	0.0991018780535677	-0.0136668325875530
5	D	26	50	20120618	7	1372	27.28	0.100020834026398	-0.0145586356599855
5	D	26	50	20120618	7	1374	27.32	0.100492332828093	-0.0160067903478555
5	D	26	50	20120618	7	1376	27.36	0.101214854537109	-0.0167720213064555
5	D	26	50	20120618	7	1378	27.4	0.101637492260225	-0.0171525154654121
5	D	26	50	20120618	7	1380	27.44	0.102706779134735	-0.0191420311049586
5	D	26	50	20120618	7	1382	27.48	0.102734568431235	-0.0186564608783178
5	D	26	50	20120618	7	1384	27.52	0.103168519862850	-0.0195569613641589
5	D	26	50	20120618	7	1386	27.56	0.103485586543534	-0.0194183684350463
5	D	26	50	20120618	7	1388	27.6	0.103454685977196	-0.0194902811946930
5	D	26	50	20120618	7	1390	27.64	0.103612300078722	-0.0208709071849597
5	D	26	50	20120618	7	1392	27.68	0.1040363520154	-0.0221101118189891
5	D	26	50	20120618	7	1394	27.72	0.104294728833245	-0.0221628619848656
5	D	26	50	20120618	7	1396	27.76	0.104775278601740	-0.0234186836282528
5	D	26	50	20120618	7	1398	27.8	0.105421857042457	-0.0243533373716252
5	D	26	50	20120618	7	1400	27.84	0.105595663889272	-0.0244816065417326
5	D	26	50	20120618	7	1402	27.88	0.106337701745450	-0.0249118103074064
5	D	26	50	20120618	7	1404	27.92	0.10684922279096	-0.0257891884015026
5	D	26	50	20120618	7	1406	27.96	0.107757855004785	-0.0273226201671838
5	D	26	50	20120618	7	1408	28	0.108268315390123	-0.0275442981430859
5	D	26	50	20120618	7	1410	28.04	0.109231536247456	-0.0283378133729334
5	D	26	50	20120618	7	1412	28.08	0.109603050150291	-0.0278475055308587
5	D	26	50	20120618	7	1414	28.12	0.110145825315530	-0.0297182272311658
5	D	26	50	20120618	7	1416	28.16	0.110847628795857	-0.0292992664633126
5	D	26	50	20120618	7	1418	28.2	0.111728895977250	-0.0301464510978523
5	D	26	50	20120618	7	1420	28.24	0.112340048368230	-0.0311028130194071
5	D	26	50	20120618	7	1422	28.28	0.112468176116981	-0.0311854030914498
5	D	26	50	20120618	7	1424	28.32	0.113489803994439	-0.0323241278518726
5	D	26	50	20120618	7	1426	28.36	0.113717138824591	-0.0324292746302349
5	D	26	50	20120618	7	1428	28.4	0.114401264635388	-0.0333788483266904
5	D	26	50	20120618	7	1430	28.44	0.115014679768068	-0.0330902780492882
5	D	26	50	20120618	7	1432	28.48	0.115594295196606	-0.0339492006563955
5	D	26	50	20120618	7	1434	28.52	0.116683876035737	-0.0358349837311418
5	D	26	50	20120618	7	1436	28.56	0.116797790938186	-0.0366502071391719
5	D	26	50	20120618	7	1438	28.6	0.116873027099704	-0.0364264785536043
5	D	26	50	20120618	7	1440	28.64	0.1170543292784	-0.0363017449174031
5	D	26	50	20120618	7	1442	28.68	0.117419903484274	-0.0376643396847496
5	D	26	50	20120618	7	1444	28.72	0.117579921748856	-0.0383542637711533
5	D	26	50	20120618	7	1446	28.76	0.11789175583936	-0.0389729822046916
5	D	26	50	20120618	7	1448	28.8	0.117727212091377	-0.0394543097906452
5	D	26	50	20120618	7	1450	28.84	0.11799322566246	-0.0406604925379931
5	D	26	50	20120618	7	1452	28.88	0.118129555849873	-0.040534061845517
5	D	26	50	20120618	7	1454	28.92	0.118336313872692	-0.0417542453071326
5	D	26	50	20120618	7	1456	28.96	0.119025601562992	-0.0429317195191644
5	D	26	50	20120618	7	1458	29	0.119329869610937	-0.0428805956988847
5	D	26	50	20120618	7	1460	29.04	0.119662846194198	-0.0430751207743891
5	D	26	50	20120618	7	1462	29.08	0.120734749363798	-0.0451936834015021
5	D	26	50	20120618	7	1464	29.12	0.121139285153315	-0.0456786879427179
5	D	26	50	20120618	7	1466	29.16	0.121833310459050	-0.0467411158814506
5	D	26	50	20120618	7	1468	29.2	0.122241028229082	-0.0473813303611370
5	D	26	50	20120618	7	1470	29.24	0.122920840688515	-0.0475062054186946
5	D	26	50	20120618	7	1472	29.28	0.122554700797216	-0.0477012254689458
5	D	26	50	20120618	7	1474	29.32	0.12283344229036	-0.0478184637732664
5	D	26	50	20120618	7	1476	29.36	0.1231574386175	-0.0480516675897018
5	D	26	50	20120618	7	1478	29.4	0.123543943184096	-0.049596978749307
5	D	26	50	20120618	7	1480	29.44	0.123817593508415	-0.0502765083660272
5	D	26	50	20120618	7	1482	29.48	0.124297860434197	-0.050011201901726
5	D	26	50	20120618	7	1484	29.52	0.124165702176793	-0.0509409766083082
5	D	26	50	20120618	7	1486	29.56	0.12487768799477	-0.0525398157512491
5	D	26	50	20120618	7	1488	29.6	0.124879880025792	-0.0522349820178796
5	D	26	50	20120618	7	1490	29.64	0.124570308676988	-0.0524441442037546
5	D	26	50	20120618	7	1492	29.68	0.1245405394815	-0.0534765908149651
5	D	26	50	20120618	7	1494	29.72	0.124198794774153	-0.0540502665465417
5	D	26	50	20120618	7	1496	29.76	0.124450524788255	-0.0556454994448985
5	D	26	50	20120618	7	1498	29.8	0.124213714727236	-0.0560449440655908
5	D	26	50	20120618	7	1500	29.84	0.124284001141286	-0.0555701925727022
5	D	26	50	20120618	7	1502	29.88	0.123758337960152	-0.0559912039502206
5	D	26	50	20120618	7	1504	29.92	0.123944519175638	-0.0566139528924117
5	D	26	50	20120618	7	1506	29.96	0.123372681921693	-0.0561845269441971
5	D	26	50	20120618	7	1508	30	0.123163731867852	-0.0554077701450636
5	D	26	50	20120618	7	1510	30.04	0.123546135215118	-0.0570703196089895
5	D	26	50	20120618	7	1512	30.08	0.123911355867601	-0.0571661325778401
5	D	26	50	20120618	7	1514	30.12	0.124307618507778	-0.0579832651741793
5	D	26	50	20120618	7	1516	30.16	0.124593855332802	-0.0592710480440762
5	D	26	50	20120618	7	1518	30.2	0.124680051649429	-0.0588723105301652
5	D	26	50	20120618	7	1520	30.24	0.125347914004259	-0.0601192933387877
5	D	26	50	20120618	7	1522	30.28	0.125167601775057	-0.0596066409224275
5	D	26	50	20120618	7	1524	30.32	0.125644333166933	-0.060026520929096
5	D	26	50	20120618	7	1526	30.36	0.126226706311918	-0.0608371481430482
5	D	26	50	20120618	7	1528	30.4	0.1264972453664	-0.0605340821766318
5	D	26	50	20120618	7	1530	30.44	0.127276830592658	-0.0612875044519860
5	D	26	50	20120618	7	1532	30.48	0.127671749729951	-0.0626660091219092
5	D	26	50	20120618	7	1534	30.52	0.127529197002864	-0.0624097536244071
5	D	26	50	20120618	7	1536	30.56	0.127415564943127	-0.0611572553828914
5	D	26	50	20120618	7	1538	30.6	0.128144097059783	-0.0623322547211891
5	D	26	50	20120618	7	1540	30.64	0.128619909212844	-0.0623203046165871
5	D	26	50	20120618	7	1542	30.68	0.1291732909798	-0.063159923208568
5	D	26	50	20120618	7	1544	30.72	0.130057315877640	-0.0646206643971431
5	D	26	50	20120618	7	1546	30.76	0.130279205985576	-0.0652685156300662
5	D	26	50	20120618	7	1548	30.8	0.130713298838547	-0.066302376454839
5	D	26	50	20120618	7	1550	30.84	0.131388020129155	-0.0660052501853844
5	D	26	50	20120618	7	1552	30.88	0.131225597701516	-0.066273738630201
5	D	26	50	20120618	7	1554	30.92	0.131655447913799	-0.0671251659054277
5	D	26	50	20120618	7	1556	30.96	0.131614577141847	-0.0665296405743124
5	D	26	50	20120618	7	1558	31	0.131321057116976	-0.0658728090852683
5	D	26	50	20120618	7	1560	31.04	0.131345098747537	-0.065792198912213
5	D	26	50	20120618	7	1562	31.08	0.131168180630884	-0.0664145943010133
5	D	26	50	20120618	7	1564	31.12	0.131354291135692	-0.067282072900173
5	D	26	50	20120618	7	1566	31.16	0.130765554029676	-0.0673461367745486
5	D	26	50	20120618	7	1568	31.2	0.130899762896745	-0.0673604203315285
5	D	26	50	20120618	7	1570	31.24	0.131044224812142	-0.0684392531475849
5	D	26	50	20120618	7	1572	31.28	0.130568554080438	-0.0683053978339063
5	D	26	50	20120618	7	1574	31.32	0.13051057132438	-0.0682049886709778
5	D	26	50	20120618	7	1576	31.36	0.130700570916485	-0.0682879322964108
5	D	26	50	20120618	7	1578	31.4	0.130328137774834	-0.0689092670250396
5	D	26	50	20120618	7	1580	31.44	0.130462205220547	-0.0685616533314082
5	D	26	50	20120618	7	1582	31.48	0.130731542193501	-0.069833809141441
5	D	26	50	20120618	7	1584	31.52	0.130449406587808	-0.0696987517462344
5	D	26	50	20120618	7	1586	31.56	0.130383433525123	-0.0693206617503339
5	D	26	50	20120618	7	1588	31.6	0.130569826872644	-0.0691823516639337
5	D	26	50	20120618	7	1590	31.64	0.130387110480385	-0.0691034385471534
5	D	26	50	20120618	7	1592	31.68	0.130569897583322	-0.0703857766948351
5	D	26	50	20120618	7	1594	31.72	0.130208707439492	-0.068035919439596
5	D	26	50	20120618	7	1596	31.76	0.129863073644848	-0.068839758428449
5	D	26	50	20120618	7	1598	31.8	0.130111692389113	-0.0689376220069652
5	D	26	50	20120618	7	1600	31.84	0.1295303799043	-0.068879709961586
5	D	26	50	20120618	7	1602	31.88	0.129826869777651	-0.0680161204497227
5	D	26	50	20120618	7	1604	31.92	0.129640405719452	-0.068874335950049
5	D	26	50	20120618	7	1606	31.96	0.129552865899941	-0.0685559964771588
5	D	26	50	20120618	7	1608	32	0.12919245357357	-0.069418454618172
5	D	26	50	20120618	7	1610	32.04	0.129061850951085	-0.0686609311234869
5	D	26	50	20120618	7	1612	32.08	0.128981735752777	-0.070282539104782
5	D	26	50	20120618	7	1614	32.12	0.128171744934928	-0.0699187326658614
5	D	26	50	20120618	7	1616	32.16	0.128141975739440	-0.0697985952237379
5	D	26	50	20120618	7	1618	32.2	0.128248748863399	-0.0699972922292512
5	D	26	50	20120618	7	1620	32.24	0.12829343801197	-0.0710231627473968
5	D	26	50	20120618	7	1622	32.28	0.128420717232583	-0.0726381946356267
5	D	26	50	20120618	7	1624	32.32	0.128278659480243	-0.0727208554183475
5	D	26	50	20120618	7	1626	32.36	0.128367401381282	-0.0728654587551002
5	D	26	50	20120618	7	1628	32.4	0.12904063774765	-0.073657347639351
5	D	26	50	20120618	7	1630	32.44	0.128688569281297	-0.0737859703628488
5	D	26	50	20120618	7	1632	32.48	0.129084619789440	-0.0735850813263137
5	D	26	50	20120618	7	1634	32.52	0.129377644839563	-0.0741731113255484
5	D	26	50	20120618	7	1636	32.56	0.129437395362574	-0.0734614083502842
5	D	26	50	20120618	7	1638	32.6	0.129823758507814	-0.0747961431104519
5	D	26	50	20120618	7	1640	32.64	0.13015616940565	-0.0751255841598067
5	D	26	50	20120618	7	1642	32.68	0.130193999618443	-0.07473420055642
5	D	26	50	20120618	7	1644	32.72	0.130239325163117	-0.074927877103787
5	D	26	50	20120618	7	1646	32.76	0.130798010230933	-0.0748316398708675
5	D	26	50	20120618	7	1648	32.8	0.131056740602169	-0.0747115024287438
5	D	26	50	20120618	7	1650	32.84	0.131028173488209	-0.0744925821692886
5	D	26	50	20120618	7	1652	32.88	0.131269579743306	-0.0750247507328096
5	D	26	50	20120618	7	1654	32.92	0.131603616986739	-0.0750287105307842
5	D	26	50	20120618	7	1656	32.96	0.131481216802915	-0.0743563226925539
5	D	26	50	20120618	7	1658	33	0.131839932073011	-0.0754966737985735
5	D	26	50	20120618	7	1660	33.04	0.131901945337721	-0.0755110280662314
5	D	26	50	20120618	7	1662	33.08	0.132615628211973	-0.0758806327807577
5	D	26	50	20120618	7	1664	33.12	0.132625315574875	-0.0751115127348611
5	D	26	50	20120618	7	1666	33.16	0.133418194408619	-0.0753538382287738
5	D	26	50	20120618	7	1668	33.2	0.134290410623213	-0.075564909602958
5	D	26	50	20120618	7	1670	33.24	0.134329160074822	-0.074389132447201
5	D	26	50	20120618	7	1672	33.28	0.135018023501054	-0.0745813240703275
5	D	26	50	20120618	7	1674	33.32	0.135275198237372	-0.0756619953640149
5	D	26	50	20120618	7	1676	33.36	0.135420155127515	-0.0762722285161788
5	D	26	50	20120618	7	1678	33.4	0.13547559229916	-0.0760513283577361
5	D	26	50	20120618	7	1680	33.44	0.135708654694239	-0.0761675767125632
5	D	26	50	20120618	7	1682	33.48	0.135906856725005	-0.0760061442344184
5	D	26	50	20120618	7	1684	33.52	0.136228661021123	-0.0768439950594463
5	D	26	50	20120618	7	1686	33.56	0.13662230736621	-0.0773794870248388
5	D	26	50	20120618	7	1688	33.6	0.136943333844869	-0.0783326669658782
5	D	26	50	20120618	7	1690	33.64	0.137551092123299	-0.0782255402885285
5	D	26	50	20120618	7	1692	33.68	0.137538859175984	-0.0784654616193852
5	D	26	50	20120618	7	1694	33.72	0.138455905960505	-0.078995155309172
5	D	26	50	20120618	7	1696	33.76	0.139544143296751	-0.0801456180421625
5	D	26	50	20120618	7	1698	33.8	0.139956952235608	-0.0818513010197407
5	D	26	50	20120618	7	1700	33.84	0.14003918875426	-0.0814522806631171
5	D	26	50	20120618	7	1702	33.88	0.140164841629277	-0.082114344742342
5	D	26	50	20120618	7	1704	33.92	0.140493716993206	-0.0832774646867158
5	D	26	50	20120618	7	1706	33.96	0.140653240283042	-0.0837939354796945
5	D	26	50	20120618	7	1708	34	0.140443158858352	-0.084466464739281
5	D	26	50	20120618	7	1710	34.04	0.140595752501732	-0.0842177045736596
5	D	26	50	20120618	7	1712	34.08	0.141289848518144	-0.086726802276022
5	D	26	50	20120618	7	1714	34.12	0.141397045906172	-0.0878499706872587
5	D	26	50	20120618	7	1716	34.16	0.1414674030309	-0.0878503242406493
5	D	26	50	20120618	7	1718	34.2	0.14116935752263	-0.088359087569713
5	D	26	50	20120618	7	1720	34.24	0.141617521800546	-0.0899035502011807
5	D	26	50	20120618	7	1722	34.28	0.141335669037565	-0.0900482242486113
5	D	26	50	20120618	7	1724	34.32	0.141262271353678	-0.0897892817453409
5	D	26	50	20120618	7	1726	34.36	0.141139941880533	-0.0894930040040237
5	D	26	50	20120618	7	1728	34.4	0.14099873265633	-0.089847759476145
5	D	26	50	20120618	7	1730	34.44	0.140215611896166	-0.089383543874296
5	D	26	50	20120618	7	1732	34.48	0.139769144674525	-0.08907482105363
5	D	26	50	20120618	7	1734	34.52	0.13964830012562	-0.0896114443898725
5	D	26	50	20120618	7	1736	34.56	0.138907676483005	-0.0901413502116937
5	D	26	50	20120618	7	1738	34.6	0.137963759640799	-0.0906765593343738
5	D	26	50	20120618	7	1740	34.64	0.137413630565036	-0.091598626577041
5	D	26	50	20120618	7	1742	34.68	0.136593315988181	-0.0922280223229752
5	D	26	50	20120618	7	1744	34.72	0.136042621226993	-0.0926570947177991
5	D	26	50	20120618	7	1746	34.76	0.135508967739232	-0.0949076034702816
5	D	26	50	20120618	7	1748	34.8	0.135112210124308	-0.0953086037258924
5	D	26	50	20120618	7	1750	34.84	0.134960182166353	-0.0953870925786042
5	D	26	50	20120618	7	1752	34.88	0.134860975084952	-0.0957578286639802
5	D	26	50	20120618	7	1754	34.92	0.134793092833959	-0.0944892790985317
5	D	26	50	20120618	7	1756	34.96	0.134776405113923	-0.0947435546970462
5	D	26	50	20120618	7	1758	35	0.134863096405296	-0.0957104525096407
5	D	26	50	20120618	7	1760	35.04	0.134512300731149	-0.0960357923396647
5	D	26	50	20120618	7	1762	35.08	0.134446751932533	-0.097661218697578
5	D	26	50	20120618	7	1764	35.12	0.134438549493872	-0.097960749130089
5	D	26	50	20120618	7	1766	35.16	0.134474894782425	-0.098702221300841
5	D	26	50	20120618	7	1768	35.2	0.134269126709099	-0.098486553732579
5	D	26	50	20120618	7	1770	35.24	0.133882622142503	-0.098829217678742
5	D	26	50	20120618	7	1772	35.28	0.134087965951759	-0.09887701809715
5	D	26	50	20120618	7	1774	35.32	0.134575233234675	-0.100378135082931
5	D	26	50	20120618	7	1776	35.36	0.134722877130587	-0.099776528633498
5	D	26	50	20120618	7	1778	35.4	0.134894986921128	-0.100461432261755
5	D	26	50	20120618	7	1780	35.44	0.13496442480704	-0.100365124318157
5	D	26	50	20120618	7	1782	35.48	0.135541070387098	-0.101803733064482
5	D	26	50	20120618	7	1784	35.52	0.136458753567722	-0.10272311330138
5	D	26	50	20120618	7	1786	35.56	0.136698957741291	-0.102460281710813
5	D	26	50	20120618	7	1788	35.6	0.137314564904992	-0.103544559249085
5	D	26	50	20120618	7	1790	35.64	0.138477260585297	-0.105785875613412
5	D	26	50	20120618	7	1792	35.68	0.138713080696822	-0.106066243452152
5	D	26	50	20120618	7	1794	35.72	0.139042521746177	-0.106609372170782
5	D	26	50	20120618	7	1796	35.76	0.139222515777328	-0.108132091268728
5	D	26	50	20120618	7	1798	35.8	0.139274615404966	-0.107821190559176
5	D	26	50	20120618	7	1800	35.84	0.13945501955805	-0.109282688352007
5	D	26	50	20120618	7	1802	35.88	0.140204814375617	-0.110169138626106
5	D	26	50	20120618	7	1804	35.92	0.13995219340697	-0.110298723014826
5	D	26	50	20120618	7	1806	35.96	0.139966632527442	-0.110627937790011
5	D	26	50	20120618	7	1808	36	0.140423310371004	-0.112250153883138
5	D	26	50	20120618	7	1810	36.04	0.140329293453377	-0.112864601391717
5	D	26	50	20120618	7	1812	36.08	0.140149214569412	-0.11295982746194
5	D	26	50	20120618	7	1814	36.12	0.139902434302778	-0.113056701090962
5	D	26	50	20120618	7	1816	36.16	0.1402481388081	-0.115286279482722
5	D	26	50	20120618	7	1818	36.2	0.139224531031655	-0.114400698949964
5	D	26	50	20120618	7	1820	36.24	0.13892611075679	-0.115650884952305
5	D	26	50	20120618	7	1822	36.28	0.138910024077518	-0.116348622568641
5	D	26	50	20120618	7	1824	36.32	0.138491091593937	-0.117357282107732
5	D	26	50	20120618	7	1826	36.36	0.138147020505279	-0.118397146269077
5	D	26	50	20120618	7	1828	36.4	0.137671408463438	-0.119531781830984
5	D	26	50	20120618	7	1830	36.44	0.137464542253281	-0.121154275817076
5	D	26	50	20120618	7	1832	36.48	0.137371409219131	-0.122015326815595
5	D	26	50	20120618	7	1834	36.52	0.136733910029485	-0.122528375211753
5	D	26	50	20120618	7	1836	36.56	0.136374876561337	-0.123754321593635
5	D	26	50	20120618	7	1838	36.6	0.135904494988356	-0.124773418028817
5	D	26	50	20120618	7	1840	36.64	0.135136612379327	-0.124127087075473
5	D	26	50	20120618	7	1842	36.68	0.135179144852215	-0.126634381655543
5	D	26	50	20120618	7	1844	36.72	0.134127592215777	-0.126663457886386
5	D	26	50	20120618	7	1846	36.76	0.133380272271944	-0.127106721914308
5	D	26	50	20120618	7	1848	36.8	0.133073020233383	-0.128668381382694
5	D	26	50	20120618	7	1850	36.84	0.132546897432841	-0.129266629074917
5	D	26	50	20120618	7	1852	36.88	0.132887935033408	-0.130085246595497
5	D	26	50	20120618	7	1854	36.92	0.132538341440789	-0.12932326832809
5	D	26	50	20120618	7	1856	36.96	0.132984667241074	-0.130391565253107
5	D	26	50	20120618	7	1858	37	0.133111875751009	-0.131128441229781
5	D	26	50	20120618	7	1860	37.04	0.133032609080838	-0.131600859270292
5	D	26	50	20120618	7	1862	37.08	0.132722684178644	-0.13094770473651
5	D	26	50	20120618	7	1864	37.12	0.132466782234533	-0.132672974571927
5	D	26	50	20120618	7	1866	37.16	0.131764978754205	-0.132079358429121
5	D	26	50	20120618	7	1868	37.2	0.131723966560896	-0.132246235629481
5	D	26	50	20120618	7	1870	37.24	0.132020456434248	-0.132484318482707
5	D	26	50	20120618	7	1872	37.28	0.131843114053526	-0.132808739073915
5	D	26	50	20120618	7	1874	37.32	0.131861145276447	-0.131980363479755
5	D	26	50	20120618	7	1876	37.36	0.131662660402968	-0.133001920646535
5	D	26	50	20120618	7	1878	37.4	0.131652690197353	-0.132369837894832
5	D	26	50	20120618	7	1880	37.44	0.131308965591018	-0.132334553266451
5	D	26	50	20120618	7	1882	37.48	0.131217678105567	-0.132387656985718
5	D	26	50	20120618	7	1884	37.52	0.130915884931356	-0.13325654979844
5	D	26	50	20120618	7	1886	37.56	0.130769867381041	-0.132952847435921
5	D	26	50	20120618	7	1888	37.6	0.130768877431548	-0.132566342869324
5	D	26	50	20120618	7	1890	37.64	0.130820142673184	-0.13324905446656
5	D	26	50	20120618	7	1892	37.68	0.130040345314891	-0.133560747135707
5	D	26	50	20120618	7	1894	37.72	0.129954148998265	-0.133457438834975
5	D	26	50	20120618	7	1896	37.76	0.130362220321687	-0.133414234610645
5	D	26	50	20120618	7	1898	37.8	0.130377493828161	-0.132587202519369
5	D	26	50	20120618	7	1900	37.84	0.130033274247079	-0.1332227500943
5	D	26	50	20120618	7	1902	37.88	0.130382867839698	-0.132994778868045
5	D	26	50	20120618	7	1904	37.92	0.129722571527426	-0.132290359092627
5	D	26	50	20120618	7	1906	37.96	0.129556118591135	-0.131646467657679
5	D	26	50	20120618	7	1908	38	0.12963899150589	-0.132480005131341
5	D	26	50	20120618	7	1910	38.04	0.129731481072869	-0.132258822130186
5	D	26	50	20120618	7	1912	38.08	0.129762735192597	-0.133136907331064
5	D	26	50	20120618	7	1914	38.12	0.128743370056839	-0.132133947072629
5	D	26	50	20120618	7	1916	38.16	0.129019707386927	-0.133215254762419
5	D	26	50	20120618	7	1918	38.2	0.128771230064018	-0.131977393631274
5	D	26	50	20120618	7	1920	38.24	0.128731349241559	-0.132817719330036
5	D	26	50	20120618	7	1922	38.28	0.128256173484601	-0.132287389244146
5	D	26	50	20120618	7	1924	38.32	0.128327237716111	-0.13312425011968
5	D	26	50	20120618	7	1926	38.36	0.12811715629142	-0.13417437440042
5	D	26	50	20120618	7	1928	38.4	0.127473194145794	-0.133182091454381
5	D	26	50	20120618	7	1930	38.44	0.12727188084519	-0.133701602806519
5	D	26	50	20120618	7	1932	38.48	0.12664531352638	-0.13425180259296
5	D	26	50	20120618	7	1934	38.52	0.126442303169502	-0.134666944984195
5	D	26	50	20120618	7	1936	38.56	0.126005452600085	-0.135405023042398
5	D	26	50	20120618	7	1938	38.6	0.125063444946188	-0.134539665763581
5	D	26	50	20120618	7	1940	38.64	0.124798492035277	-0.135935989524391
5	D	26	50	20120618	7	1942	38.68	0.124031351888368	-0.136041277724109
5	D	26	50	20120618	7	1944	38.72	0.123542741102568	-0.13693576780231
5	D	26	50	20120618	7	1946	38.76	0.124033826762102	-0.136973598015104
5	D	26	50	20120618	7	1948	38.8	0.123662878544692	-0.136906140028178
5	D	26	50	20120618	7	1950	38.84	0.124231038843375	-0.137771992281741
5	D	26	50	20120618	7	1952	38.88	0.124449181285371	-0.138768659289824
5	D	26	50	20120618	7	1954	38.92	0.124700628456761	-0.138460643575939
5	D	26	50	20120618	7	1956	38.96	0.124976824365493	-0.139847562816558
5	D	26	50	20120618	7	1958	39	0.125210947420743	-0.139856684494036
5	D	26	50	20120618	7	1960	39.04	0.125659394541372	-0.14116186219075
5	D	26	50	20120618	7	1962	39.08	0.125783986756217	-0.140931203958727
5	D	26	50	20120618	7	1964	39.12	0.126125590042208	-0.141013864741447
5	D	26	50	20120618	7	1966	39.16	0.125830938646488	-0.141519233957961
5	D	26	50	20120618	7	1968	39.2	0.125810644681868	-0.141393863925657
5	D	26	50	20120618	7	1970	39.24	0.126328317556374	-0.142228179216779
5	D	26	50	20120618	7	1972	39.28	0.126294871405624	-0.143145508844012
5	D	26	50	20120618	7	1974	39.32	0.125683224039898	-0.142386783267799
5	D	26	50	20120618	7	1976	39.36	0.125847838498558	-0.143733963107316
5	D	26	50	20120618	7	1978	39.4	0.125971016499841	-0.14264346302937
5	D	26	50	20120618	7	1980	39.44	0.125956096546758	-0.142789904843754
5	D	26	50	20120618	7	1982	39.48	0.125986360716993	-0.143101880355613
5	D	26	50	20120618	7	1984	39.52	0.126088466936196	-0.144330549098603
5	D	26	50	20120618	7	1986	39.56	0.125819412805954	-0.143801986779666
5	D	26	50	20120618	7	1988	39.6	0.126097093638926	-0.144348792453557
5	D	26	50	20120618	7	1990	39.64	0.126133580348836	-0.145225887704941
5	D	26	50	20120618	7	1992	39.68	0.126778815286668	-0.147134722460754
5	D	26	50	20120618	7	1994	39.72	0.126539530351915	-0.146714983875442
5	D	26	50	20120618	7	1996	39.76	0.126635414031444	-0.148729106830974
5	D	26	50	20120618	7	1998	39.8	0.126647364136046	-0.147459920869422
5	D	26	50	20120618	7	2000	39.84	0.12640666498773	-0.147655365183742
5	D	26	50	20120618	7	2002	39.88	0.126744449897103	-0.148347127747777
5	D	26	50	20120618	7	2004	39.92	0.127003463111051	-0.148748552267456
5	D	26	50	20120618	7	2006	39.96	0.126784825694308	-0.148832839395774
5	D	26	50	20120618	7	2008	40	0.127086265315128	-0.148865154175674
5	D	26	50	20120618	7	2010	40.04	0.127304973442549	-0.147513660984792
5	D	26	50	20120618	7	2012	40.08	0.127406019001581	-0.147935874443839
5	D	26	50	20120618	7	2014	40.12	0.127670971912491	-0.148409141012487
5	D	26	50	20120618	7	2016	40.16	0.127887346587534	-0.147823656597664
5	D	26	50	20120618	7	2018	40.2	0.128765643920446	-0.149431546707405
5	D	26	50	20120618	7	2020	40.24	0.128514408881091	-0.149399939034285
5	D	26	50	20120618	7	2022	40.28	0.129154481939421	-0.15016276582983
5	D	26	50	20120618	7	2024	40.32	0.12924435521131	-0.149816919903151
5	D	26	50	20120618	7	2026	40.36	0.129256305315912	-0.150182564819703
5	D	26	50	20120618	7	2028	40.4	0.128830132058891	-0.149668286057746
5	D	26	50	20120618	7	2030	40.44	0.12864147596967	-0.14939449431207
5	D	26	50	20120618	7	2032	40.48	0.128494751312574	-0.149375755982369
5	D	26	50	20120618	7	2034	40.52	0.128327591269501	-0.150356088823806
5	D	26	50	20120618	7	2036	40.56	0.1279562894987	-0.149504095863154
5	D	26	50	20120618	7	2038	40.6	0.127454950790839	-0.149715520790729
5	D	26	50	20120618	7	2040	40.64	0.127441515761996	-0.151475509569102
5	D	26	50	20120618	7	2042	40.68	0.126458849468181	-0.150524945923153
5	D	26	50	20120618	7	2044	40.72	0.126583158840314	-0.151293005308878
5	D	26	50	20120618	7	2046	40.76	0.126310781308201	-0.151510228512059
5	D	26	50	20120618	7	2048	40.8	0.125771753808902	-0.151967231624739
5	D	26	50	20120618	7	2050	40.84	0.124766530808768	-0.151841083774976
5	D	26	50	20120618	7	2052	40.88	0.124386531624558	-0.152547766292094
5	D	26	50	20120618	7	2054	40.92	0.123666626210632	-0.151232618389765
5	D	26	50	20120618	7	2056	40.96	0.122639341478924	-0.153091460696148
5	D	26	50	20120618	7	2058	41	0.121799722886943	-0.152967999852153
5	D	26	50	20120618	7	2060	41.04	0.121014763649148	-0.153969333764991
5	D	26	50	20120618	7	2062	41.08	0.12085120985066	-0.15418662767885
5	D	26	50	20120618	7	2064	41.12	0.120203005064346	-0.154345514572582
5	D	26	50	20120618	7	2066	41.16	0.119632087049216	-0.154526109644497
5	D	26	50	20120618	7	2068	41.2	0.119571558708746	-0.156723514677713
5	D	26	50	20120618	7	2070	41.24	0.119393438510565	-0.156580608397235
5	D	26	50	20120618	7	2072	41.28	0.119037268824882	-0.156294725125601
5	D	26	50	20120618	7	2074	41.32	0.119007853182784	-0.157714312699511
5	D	26	50	20120618	7	2076	41.36	0.118954749463517	-0.157046167501968
5	D	26	50	20120618	7	2078	41.4	0.118716595899614	-0.157663330300588
5	D	26	50	20120618	7	2080	41.44	0.119084998532612	-0.158771366626707
5	D	26	50	20120618	7	2082	41.48	0.118837935423265	-0.158425874253419
5	D	26	50	20120618	7	2084	41.52	0.118955456570299	-0.159359113783229
5	D	26	50	20120618	7	2086	41.56	0.119081180155993	-0.159622298927187
5	D	26	50	20120618	7	2088	41.6	0.11919594358658	-0.159878059449942
5	D	26	50	20120618	7	2090	41.64	0.119936567229195	-0.16189798068108
5	D	26	50	20120618	7	2092	41.68	0.120211914609789	-0.16335363070083
5	D	26	50	20120618	7	2094	41.72	0.121044603555314	-0.16363817046958
5	D	26	50	20120618	7	2096	41.76	0.121205965322781	-0.163953398672633
5	D	26	50	20120618	7	2098	41.8	0.12077378165812	-0.163456444026815
5	D	26	50	20120618	7	2100	41.84	0.121336850787979	-0.163451989254093
5	D	26	50	20120618	7	2102	41.88	0.121253270766442	-0.164770177715581
5	D	26	50	20120618	7	2104	41.92	0.121271231278684	-0.165298103638415
5	D	26	50	20120618	7	2106	41.96	0.121857493510966	-0.166581431735591
5	D	26	50	20120618	7	2108	42	0.121960236126273	-0.166439091140538
5	D	26	50	20120618	7	2110	42.04	0.121747326274457	-0.16617965366252
5	D	26	50	20120618	7	2112	42.08	0.122326093174859	-0.167114095273858
5	D	26	50	20120618	7	2114	42.12	0.122523163834775	-0.168386392505247
5	D	26	50	20120618	7	2116	42.16	0.122343558712354	-0.168326995535628
5	D	26	50	20120618	7	2118	42.2	0.122977974916434	-0.169347209199524
5	D	26	50	20120618	7	2120	42.24	0.122977974916434	-0.169347209199524
5	D	26	50	20120618	7	2122	42.28	0.122960509378939	-0.170483317664856
5	D	26	50	20120618	7	2124	42.32	0.123461635954766	-0.170382413527181
5	D	26	50	20120618	7	2126	42.36	0.123800127970920	-0.17176784784356
5	D	26	50	20120618	7	2128	42.4	0.124629917778642	-0.172497935595135
5	D	26	50	20120618	7	2130	42.44	0.125004472240637	-0.172768262517582
5	D	26	50	20120618	7	2132	42.48	0.125278829671737	-0.174295613164945
5	D	26	50	20120618	7	2134	42.52	0.125708184909274	-0.174554979932284
5	D	26	50	20120618	7	2136	42.56	0.126645242815702	-0.175368718416074
5	D	26	50	20120618	7	2138	42.6	0.126946611725844	-0.176968052533762
5	D	26	50	20120618	7	2140	42.64	0.127619423828143	-0.176931636534531
5	D	26	50	20120618	7	2142	42.68	0.127634768045295	-0.17681588315445
5	D	26	50	20120618	7	2144	42.72	0.127819888600609	-0.177634854228421
5	D	26	50	20120618	7	2146	42.76	0.128585331691244	-0.177939970804503
5	D	26	50	20120618	7	2148	42.8	0.128705822686758	-0.178543557152923
5	D	26	50	20120618	7	2150	42.84	0.129015889010308	-0.178456936572228
5	D	26	50	20120618	7	2152	42.88	0.129369583822258	-0.179340678627355
5	D	26	50	20120618	7	2154	42.92	0.129717692490636	-0.17984675495065
5	D	26	50	20120618	7	2156	42.96	0.129965321285407	-0.181146275793115
5	D	26	50	20120618	7	2158	43	0.130139410974936	-0.181741518281518
5	D	26	50	20120618	7	2160	43.04	0.130239254452439	-0.181682686997323
5	D	26	50	20120618	7	2162	43.08	0.13068084263729	-0.1819015365461
5	D	26	50	20120618	7	2164	43.12	0.130850831107487	-0.183676091724166
5	D	26	50	20120618	7	2166	43.16	0.131251831363098	-0.184035938365112
5	D	26	50	20120618	7	2168	43.2	0.131479024771893	-0.186702225904932
5	D	26	50	20120618	7	2170	43.24	0.131417011507183	-0.186031676544333
5	D	26	50	20120618	7	2172	43.28	0.13193920986509	-0.186102033669061
5	D	26	50	20120618	7	2174	43.32	0.132363827487192	-0.188442203561398
5	D	26	50	20120618	7	2176	43.36	0.132764827742803	-0.189626536709207
5	D	26	50	20120618	7	2178	43.4	0.132793889831510	-0.190281953984689
5	D	26	50	20120618	7	2180	43.44	0.13301676988894	-0.190621930925083
5	D	26	50	20120618	7	2182	43.48	0.132807961256455	-0.190050093671138
5	D	26	50	20120618	7	2184	43.52	0.132370050026867	-0.191711299632179
5	D	26	50	20120618	7	2186	43.56	0.131976474392458	-0.191657983780878
5	D	26	50	20120618	7	2188	43.6	0.131830032578074	-0.191456529058918
5	D	26	50	20120618	7	2190	43.64	0.131846861719467	-0.191637689816258
5	D	26	50	20120618	7	2192	43.68	0.130989211904565	-0.193389122602579
5	D	26	50	20120618	7	2194	43.72	0.131110480717539	-0.194865915115087
5	D	26	50	20120618	7	2196	43.76	0.130806424801629	-0.195377860424666
5	D	26	50	20120618	7	2198	43.8	0.130639547601269	-0.197042389787579
5	D	26	50	20120618	7	2200	43.84	0.130112682338607	-0.197337324026012
5	D	26	50	20120618	7	2202	43.88	0.130432648157094	-0.198816237858864
5	D	26	50	20120618	7	2204	43.92	0.129949269961474	-0.199118596718499
5	D	26	50	20120618	7	2206	43.96	0.129858901714839	-0.200413874920276
5	D	26	50	20120618	7	2208	44	0.129550178894173	-0.201566883237679
5	D	26	50	20120618	7	2210	44.04	0.128815282816486	-0.204850192154763
5	D	26	50	20120618	7	2212	44.08	0.128975796055815	-0.205880446734952
5	D	26	50	20120618	7	2214	44.12	0.128883023646123	-0.207192271235409
5	D	26	50	20120618	7	2216	44.16	0.128202433369231	-0.207635273633822
5	D	26	50	20120618	7	2218	44.2	0.127764451428964	-0.209747684431939
5	D	26	50	20120618	7	2220	44.24	0.127762895794046	-0.212191586889076
5	D	26	50	20120618	7	2222	44.28	0.127270678763662	-0.214225296702446
5	D	26	50	20120618	7	2224	44.32	0.127103660141945	-0.214747282928318
5	D	26	50	20120618	7	2226	44.36	0.126539813194627	-0.216357647911793
5	D	26	50	20120618	7	2228	44.4	0.126722246744173	-0.217662967029863
5	D	26	50	20120618	7	2230	44.44	0.125820261334092	-0.217774407058578
5	D	26	50	20120618	7	2232	44.48	0.125607422192955	-0.219530153196264
5	D	26	50	20120618	7	2234	44.52	0.124687546981309	-0.222033947597768
5	D	26	50	20120618	7	2236	44.56	0.124312002569821	-0.223750166466385
5	D	26	50	20120618	7	2238	44.6	0.123405703808374	-0.223495395893124
5	D	26	50	20120618	7	2240	44.64	0.122930315919382	-0.225846030965822
5	D	26	50	20120618	7	2242	44.68	0.122497849412009	-0.226541541195798
5	D	26	50	20120618	7	2244	44.72	0.122036745079997	-0.226189472729445
5	D	26	50	20120618	7	2246	44.76	0.121534699265355	-0.228815667314772
5	D	26	50	20120618	7	2248	44.8	0.120862877112549	-0.226651991275019
5	D	26	50	20120618	7	2250	44.84	0.120181862571588	-0.23042589087689
5	D	26	50	20120618	7	2252	44.88	0.119122192349302	-0.232698956335692
5	D	26	50	20120618	7	2254	44.92	0.118692695690410	-0.235422307392754
5	D	26	50	20120618	7	2256	44.96	0.117644834151369	-0.235565072251875
5	D	26	50	20120618	7	2258	45	0.117169516973056	-0.235757546717714
5	D	26	50	20120618	7	2260	45.04	0.116211104441835	-0.237069512639528
5	D	26	50	20120618	7	2262	45.08	0.115367243209167	-0.239700939815035
5	D	26	50	20120618	7	2264	45.12	0.114503158722557	-0.240171872931306
5	D	26	50	20120618	7	2266	45.16	0.113666651400414	-0.24091928479902
5	D	26	50	20120618	7	2268	45.2	0.112876106019047	-0.241940346991053
5	D	26	50	20120618	7	2270	45.24	0.111604020919693	-0.242047120115012
5	D	26	50	20120618	7	2272	45.28	0.111010051223496	-0.241644069249736
5	D	26	50	20120618	7	2274	45.32	0.109410575684452	-0.242636847170522
5	D	26	50	20120618	7	2276	45.36	0.108614373448836	-0.243257686924404
5	D	26	50	20120618	7	2278	45.4	0.106773774497407	-0.24487625434654
5	D	26	50	20120618	7	2280	45.44	0.106566592210520	-0.246055001350778
5	D	26	50	20120618	7	2282	45.48	0.105516538640458	-0.246064193738933
5	D	26	50	20120618	7	2284	45.52	0.105003886224097	-0.246069143486401
5	D	26	50	20120618	7	2286	45.56	0.104515982545079	-0.245992775954033
5	D	26	50	20120618	7	2288	45.6	0.104630533843631	-0.246013989157469
5	D	26	50	20120618	7	2290	45.64	0.104206976881700	-0.246560582699326
5	D	26	50	20120618	7	2292	45.68	0.103906456499696	-0.246534419748422
5	D	26	50	20120618	7	2294	45.72	0.103666040194093	-0.246739480714966
5	D	26	50	20120618	7	2296	45.76	0.103392389869773	-0.247346885440006
5	D	26	50	20120618	7	2298	45.8	0.103282081211908	-0.247840445973274
5	D	26	50	20120618	7	2300	45.84	0.103217027388039	-0.248321278584481
5	D	26	50	20120618	7	2302	45.88	0.103308951269593	-0.248085104919564
5	D	26	50	20120618	7	2304	45.92	0.103182379155761	-0.249589121043148
5	D	26	50	20120618	7	2306	45.96	0.103182379155761	-0.249589121043148
5	D	26	50	20120618	7	2308	46	0.103224805562632	-0.25035279636683
5	D	26	50	20120618	7	2310	46.04	0.103240361911818	-0.250055811518731
