# Supplementary material for: How Do Ants Make Sense of Gravity? A Boltzmann Walker Analysis of Lasius niger Trajectories on Various Inclines
Source: PLoS One. 2013 Oct 29;8(10):e76531. doi: 10.1371/journal.pone.0076531 (PMC3812222; doi:10.1371/journal.pone.0076531)
Supplement: Dataset S5 — Trajectories for . (ZIP) [file pone.0076531.s009.zip › Incline5/5-D-26-50-20120618-08.txt]

Pente	Colonie	Temperature	Humidite	Date	Indiv	Frame	Time	X	Y
5	D	26	50	20120618	8	12	0	0	0
5	D	26	50	20120618	8	14	0.04	0.0006604377336282	-0.00127915616716650
5	D	26	50	20120618	8	16	0.08	0.00208462150161606	-0.0021140371437134
5	D	26	50	20120618	8	18	0.12	0.00380734575262084	-0.0039100176572492
5	D	26	50	20120618	8	20	0.16	0.00508819897606216	-0.0037574240138691
5	D	26	50	20120618	8	22	0.2	0.00667395664355111	-0.0031272504504756
5	D	26	50	20120618	8	24	0.24	0.00647837090787491	-0.001490439673385
5	D	26	50	20120618	8	26	0.28	0.00700587256664008	-0.000544755064226101
5	D	26	50	20120618	8	28	0.32	0.00713343462996613	-0.000686459263175902
5	D	26	50	20120618	8	30	0.36	0.00669304852664315	0.0016191331075609
5	D	26	50	20120618	8	32	0.4	0.00657050692146352	0.00182072925087720
5	D	26	50	20120618	8	34	0.44	0.00673186868893029	0.0031580095954572
5	D	26	50	20120618	8	36	0.48	0.00561329647177129	0.0044117806291791
5	D	26	50	20120618	8	38	0.52	0.00567820887428421	0.0063672137218724
5	D	26	50	20120618	8	40	0.56	0.00513691863328591	0.0069816188040454
5	D	26	50	20120618	8	42	0.6	0.00467560216923981	0.0087307181379884
5	D	26	50	20120618	8	44	0.64	0.00439176950727153	0.0113252343395181
5	D	26	50	20120618	8	46	0.68	0.00356194434421006	0.0128665503458095
5	D	26	50	20120618	8	48	0.72	0.00367667241945758	0.0150637786023295
5	D	26	50	20120618	8	50	0.76	0.00398880349480894	0.0155666588029737
5	D	26	50	20120618	8	52	0.8	0.00540220388438367	0.0174524772330592
5	D	26	50	20120618	8	54	0.84	0.00641485857678874	0.0185598700920076
5	D	26	50	20120618	8	56	0.88	0.0075060021219055	0.0191495193657713
5	D	26	50	20120618	8	58	0.92	0.00917302050068842	0.0214805817227665
5	D	26	50	20120618	8	60	0.96	0.010738420563947	0.0228216026622189
5	D	26	50	20120618	8	62	1	0.0120711047144493	0.0243141636559475
5	D	26	50	20120618	8	64	1.04	0.0131940185672448	0.0271139812403269
5	D	26	50	20120618	8	66	1.08	0.0147180387416683	0.0287377458973046
5	D	26	50	20120618	8	68	1.12	0.0168175519120962	0.0287596237811145
5	D	26	50	20120618	8	70	1.16	0.0183944990290916	0.031270107412768
5	D	26	50	20120618	8	72	1.2	0.0205600347596788	0.0301700543222083
5	D	26	50	20120618	8	74	1.24	0.0221087966003761	0.0308217946424279
5	D	26	50	20120618	8	76	1.28	0.0238103783586234	0.0301587688979805
5	D	26	50	20120618	8	78	1.32	0.0257117531378949	0.0295912237821968
5	D	26	50	20120618	8	80	1.36	0.0279643619975175	0.0282223145512943
5	D	26	50	20120618	8	82	1.4	0.02963222183337	0.0268531507619506
5	D	26	50	20120618	8	84	1.44	0.0294047526529301	0.0276607444878116
5	D	26	50	20120618	8	86	1.48	0.0330108558156253	0.0264810075340799
5	D	26	50	20120618	8	88	1.52	0.0348131295795135	0.0258699258537785
5	D	26	50	20120618	8	90	1.56	0.0375739572959783	0.0268238129015992
5	D	26	50	20120618	8	92	1.6	0.0382387790916499	0.0281288491769571
5	D	26	50	20120618	8	94	1.64	0.0381670784640376	0.0279100703388580
5	D	26	50	20120618	8	96	1.68	0.0373343895185123	0.0284808469326317
5	D	26	50	20120618	8	98	1.72	0.0369519154605685	0.02957990300263
5	D	26	50	20120618	8	100	1.76	0.0358859519879298	0.0297025860291659
5	D	26	50	20120618	8	102	1.8	0.0346471716179691	0.0322236338361302
5	D	26	50	20120618	8	104	1.84	0.0336765261394343	0.0329202047262771
5	D	26	50	20120618	8	106	1.88	0.0321671360043135	0.0327497919920112
5	D	26	50	20120618	8	108	1.92	0.0312614029282916	0.0335491762081426
5	D	26	50	20120618	8	110	1.96	0.0298745543983504	0.0336563028854923
5	D	26	50	20120618	8	112	2	0.0292137843245351	0.033887576300415
5	D	26	50	20120618	8	114	2.04	0.0278638467685718	0.0339331846878015
5	D	26	50	20120618	8	116	2.08	0.0261321210482425	0.0341289330580374
5	D	26	50	20120618	8	118	2.12	0.0255249920948479	0.033975639378944
5	D	26	50	20120618	8	120	2.16	0.0249470666515164	0.0338337301190276
5	D	26	50	20120618	8	122	2.2	0.0252955854418276	0.0341408407362326
5	D	26	50	20120618	8	124	2.24	0.022491680780253	0.0313190604152296
5	D	26	50	20120618	8	126	2.28	0.0217935330419840	0.0311985057801051
5	D	26	50	20120618	8	128	2.32	0.0209856423312750	0.0302371446136073
5	D	26	50	20120618	8	130	2.36	0.0199655347333962	0.0297881388786216
5	D	26	50	20120618	8	132	2.4	0.0190636907446709	0.0289693940788213
5	D	26	50	20120618	8	134	2.44	0.0173105609020751	0.0279684278615093
5	D	26	50	20120618	8	136	2.48	0.0167990752119038	0.0280756040363337
5	D	26	50	20120618	8	138	2.52	0.0147208035291828	0.0262109775964804
5	D	26	50	20120618	8	140	2.56	0.0134821928648495	0.0243082239589855
5	D	26	50	20120618	8	142	2.6	0.0113254606136881	0.0236979483804147
5	D	26	50	20120618	8	144	2.64	0.00974248187584919	0.0217022314143972
5	D	26	50	20120618	8	146	2.68	0.00797622813139456	0.0206043349995201
5	D	26	50	20120618	8	148	2.72	0.00779590883112418	0.0214688649634022
5	D	26	50	20120618	8	150	2.76	0.00431339379164481	0.0176426960282662
5	D	26	50	20120618	8	152	2.8	0.00247383428718457	0.0160909714101557
5	D	26	50	20120618	8	154	2.84	0.0016607321994982	0.0166062401216064
5	D	26	50	20120618	8	156	2.88	0.000838437723656301	0.0154581108409938
5	D	26	50	20120618	8	158	2.92	0.0006900513656243	0.0136735501019742
5	D	26	50	20120618	8	160	2.96	0.0009002105720608	0.0116877043466221
5	D	26	50	20120618	8	162	3	0.0011770216636919	0.0116443799141388
5	D	26	50	20120618	8	164	3.04	0.0013803926450289	0.0099253962580065
5	D	26	50	20120618	8	166	3.08	0.00201242589925691	0.0097849436380594
5	D	26	50	20120618	8	168	3.12	0.00265087261199025	0.0062400052119369
5	D	26	50	20120618	8	170	3.16	0.00340259783106967	0.0043627074185647
5	D	26	50	20120618	8	172	3.2	0.00292735136343419	0.0027481705050815
5	D	26	50	20120618	8	174	3.24	0.00309634988413777	0.0020245174252152
5	D	26	50	20120618	8	176	3.28	0.0013550994354659	-0.00101639528727760
5	D	26	50	20120618	8	178	3.32	0.0008758224591777	-0.0021302298890026
5	D	26	50	20120618	8	180	3.36	-0.000298964747085699	-0.0022696713462526
5	D	26	50	20120618	8	182	3.4	-0.0014836514482856	-0.0034474284009969
5	D	26	50	20120618	8	184	3.44	-0.0034193562617838	-0.0051562933590904
5	D	26	50	20120618	8	186	3.48	-0.0046974517687785	-0.0077914682005383
5	D	26	50	20120618	8	188	3.52	-0.004237690939651	-0.0069048977182867
5	D	26	50	20120618	8	190	3.56	-0.0053805876300828	-0.009593388411036
5	D	26	50	20120618	8	192	3.6	-0.0044916836954532	-0.010383014553587
5	D	26	50	20120618	8	194	3.64	-0.0059741330622108	-0.0134175633050491
5	D	26	50	20120618	8	196	3.68	-0.0061842144869013	-0.0156625566246383
5	D	26	50	20120618	8	198	3.72	-0.0059768907786574	-0.0171433796457992
5	D	26	50	20120618	8	200	3.76	-0.0055413130014465	-0.0181125402000934
5	D	26	50	20120618	8	202	3.8	-0.0048748648601782	-0.019631900540829
5	D	26	50	20120618	8	204	3.84	-0.0045767486412299	-0.0215163401126911
5	D	26	50	20120618	8	206	3.88	-0.0036983098869619	-0.0228119718678592
5	D	26	50	20120618	8	208	3.92	-0.0034834201361593	-0.0230839958465817
5	D	26	50	20120618	8	210	3.96	-0.0021249265881437	-0.0259878005542024
5	D	26	50	20120618	8	212	4	-0.0020791060687228	-0.028588256452694
5	D	26	50	20120618	8	214	4.04	-0.0015215523717572	-0.0287287585701158
5	D	26	50	20120618	8	216	4.08	-0.0009745345658313	-0.0285246875530653
5	D	26	50	20120618	8	218	4.12	-0.0015055010478243	-0.0288286727582974
5	D	26	50	20120618	8	220	4.16	0.0002417598084877	-0.0277337886183082
5	D	26	50	20120618	8	222	4.2	-0.000494833325474401	-0.0262239035084405
5	D	26	50	20120618	8	224	4.24	-0.0019142087673501	-0.0274290255956168
5	D	26	50	20120618	8	226	4.28	-0.0022701663209994	-0.0257288580509319
5	D	26	50	20120618	8	228	4.32	-0.0020431850442385	-0.0264549152938542
5	D	26	50	20120618	8	230	4.36	-0.0021788081248701	-0.025659844429088
5	D	26	50	20120618	8	232	4.4	-0.0028574185027748	-0.0248977954510033
5	D	26	50	20120618	8	234	4.44	-0.0029022490727021	-0.0244865421470652
5	D	26	50	20120618	8	236	4.48	-0.0033991330078419	-0.0241712432333341
5	D	26	50	20120618	8	238	4.52	-0.0041630911742358	-0.0260901896161182
5	D	26	50	20120618	8	240	4.56	-0.0038017596090495	-0.0238949059032464
5	D	26	50	20120618	8	242	4.6	-0.0048718243010191	-0.0257726279606873
5	D	26	50	20120618	8	244	4.64	-0.0046557324686885	-0.0242311351777006
5	D	26	50	20120618	8	246	4.68	-0.005136989343964	-0.0229502819542593
5	D	26	50	20120618	8	248	4.72	-0.0053419088891519	-0.0227819905403369
5	D	26	50	20120618	8	250	4.76	-0.005584517225777	-0.0233993654709909
5	D	26	50	20120618	8	252	4.8	-0.006081542582273	-0.0227774650569373
5	D	26	50	20120618	8	254	4.84	-0.0074006502825765	-0.0238175484213846
5	D	26	50	20120618	8	256	4.88	-0.0084062268361019	-0.0222522261398719
5	D	26	50	20120618	8	258	4.92	-0.009012358768935	-0.0203759890066716
5	D	26	50	20120618	8	260	4.96	-0.0097700943956545	-0.0198885095917216
5	D	26	50	20120618	8	262	5	-0.0096904741720929	-0.0185814934173763
5	D	26	50	20120618	8	264	5.04	-0.0100589475157692	-0.017918015124589
5	D	26	50	20120618	8	266	5.08	-0.0098910803659155	-0.0166511626154152
5	D	26	50	20120618	8	268	5.12	-0.0101155160582642	-0.0155731076168182
5	D	26	50	20120618	8	270	5.16	-0.0099434062677233	-0.0140744655047714
5	D	26	50	20120618	8	272	5.2	-0.0095545682487489	-0.0116832425028329
5	D	26	50	20120618	8	274	5.24	-0.0091441634729482	-0.0103067884425751
5	D	26	50	20120618	8	276	5.28	-0.0083087168109763	-0.0086387942564342
5	D	26	50	20120618	8	278	5.32	-0.0072213280028676	-0.0081961454114114
5	D	26	50	20120618	8	280	5.36	-0.0054981794877941	-0.006647652271291
5	D	26	50	20120618	8	282	5.4	-0.0039252911637228	-0.0045785164081829
5	D	26	50	20120618	8	284	5.44	-0.002920068163588	-0.00258150543675590
5	D	26	50	20120618	8	286	5.48	-0.0013728478156737	-0.0007360274485371
5	D	26	50	20120618	8	288	5.52	0.000379716341497199	-0.0002978333762358
5	D	26	50	20120618	8	290	5.56	0.0014673172816402	-0.000263114433279501
5	D	26	50	20120618	8	292	5.6	0.0017208857733737	0.000121834498398400
5	D	26	50	20120618	8	294	5.64	0.00362130595849067	0.000948866589674198
5	D	26	50	20120618	8	296	5.68	0.00355823203360883	0.0012336892011361
5	D	26	50	20120618	8	298	5.72	0.00555432376622033	0.0025331393329227
5	D	26	50	20120618	8	300	5.76	0.0064324796777759	0.0039375241110373
5	D	26	50	20120618	8	302	5.8	0.0065526171198995	0.0037910822966535
5	D	26	50	20120618	8	304	5.84	0.00619361900709109	0.0041182606043085
5	D	26	50	20120618	8	306	5.88	0.00664899577417523	0.0055558086904608
5	D	26	50	20120618	8	308	5.92	0.00686261273277168	0.0067408489450513
5	D	26	50	20120618	8	310	5.96	0.00736409286198918	0.009371710435134
5	D	26	50	20120618	8	312	6	0.00836153768753092	0.0105334868766235
5	D	26	50	20120618	8	314	6.04	0.00931259630822683	0.0118069861895405
5	D	26	50	20120618	8	316	6.08	0.0094954187665026	0.0141829003296663
5	D	26	50	20120618	8	318	6.12	0.00885093336185795	0.0143754030797766
5	D	26	50	20120618	8	320	6.16	0.00921302860236795	0.0185662269819705
5	D	26	50	20120618	8	322	6.2	0.00960430613973753	0.0191962944793468
5	D	26	50	20120618	8	324	6.24	0.0104747687295138	0.0209887677432478
5	D	26	50	20120618	8	326	6.28	0.0106103493837385	0.022913045711162
5	D	26	50	20120618	8	328	6.32	0.0106045511081328	0.0245387973381949
5	D	26	50	20120618	8	330	6.36	0.0108016359101851	0.0269339942802437
5	D	26	50	20120618	8	332	6.4	0.0111181432694052	0.0286480288960145
5	D	26	50	20120618	8	334	6.44	0.0125531040518451	0.0294150269144607
5	D	26	50	20120618	8	336	6.48	0.0135562927057704	0.0301969618565528
5	D	26	50	20120618	8	338	6.52	0.0147108757499749	0.0312573724196388
5	D	26	50	20120618	8	340	6.56	0.0165267047508585	0.0308356468642714
5	D	26	50	20120618	8	342	6.6	0.0182536362872114	0.0300519674897501
5	D	26	50	20120618	8	344	6.64	0.0206936708702552	0.0295572260881573
5	D	26	50	20120618	8	346	6.68	0.02260815540925	0.0298844963196939
5	D	26	50	20120618	8	348	6.72	0.0240099946029523	0.0277726512070022
5	D	26	50	20120618	8	350	6.76	0.0245635107201973	0.0282243439477563
5	D	26	50	20120618	8	352	6.8	0.0239185515540093	0.0277267458347675
5	D	26	50	20120618	8	354	6.84	0.022999227885653	0.0289301001549908
5	D	26	50	20120618	8	356	6.88	0.023347980021202	0.030099817405633
5	D	26	50	20120618	8	358	6.92	0.0232453717561841	0.0303030611077495
5	D	26	50	20120618	8	360	6.96	0.0225423096257859	0.0310327387373915
5	D	26	50	20120618	8	362	7	0.0223257228187085	0.0314050304576862
5	D	26	50	20120618	8	364	7.04	0.0223318605055692	0.0321530362950966
5	D	26	50	20120618	8	366	7.08	0.0216866538520077	0.0338296996103749
5	D	26	50	20120618	8	368	7.12	0.0211348984306478	0.0347622603176749
5	D	26	50	20120618	8	370	7.16	0.0203538141380135	0.0350941620986283
5	D	26	50	20120618	8	372	7.2	0.0196382574307918	0.0359327129593696
5	D	26	50	20120618	8	374	7.24	0.0192661212739890	0.0360577718646903
5	D	26	50	20120618	8	376	7.28	0.0173772622847444	0.0382733990396567
5	D	26	50	20120618	8	378	7.32	0.0163625357694705	0.0400575284435398
5	D	26	50	20120618	8	380	7.36	0.0163717140154903	0.0410696810901302
5	D	26	50	20120618	8	382	7.4	0.0165216630795087	0.0392459112800939
5	D	26	50	20120618	8	384	7.44	0.0146244673013139	0.044801069432316
5	D	26	50	20120618	8	386	7.48	0.0133977572441081	0.0451604423117184
5	D	26	50	20120618	8	388	7.52	0.0130289374181090	0.0473298388453309
5	D	26	50	20120618	8	390	7.56	0.0126584841754453	0.0483337183425815
5	D	26	50	20120618	8	392	7.6	0.0124612720941724	0.0493439618008627
5	D	26	50	20120618	8	394	7.64	0.0125979558349758	0.0511806716649948
5	D	26	50	20120618	8	396	7.68	0.0127192953586274	0.0497306784994936
5	D	26	50	20120618	8	398	7.72	0.0139061033801709	0.0518108452283882
5	D	26	50	20120618	8	400	7.76	0.0157037102393033	0.0536790213442831
5	D	26	50	20120618	8	402	7.8	0.0159550867000151	0.0542828198247383
5	D	26	50	20120618	8	404	7.84	0.0179851195581236	0.0549018918116671
5	D	26	50	20120618	8	406	7.88	0.0200443559262951	0.0574643053653309
5	D	26	50	20120618	8	408	7.92	0.0215626556068588	0.0576120906825989
5	D	26	50	20120618	8	410	7.96	0.0227115627049307	0.057574614023196
5	D	26	50	20120618	8	412	8	0.0231571813984345	0.0598997225410936
5	D	26	50	20120618	8	414	8.04	0.0239658994240775	0.0596216174440529
5	D	26	50	20120618	8	416	8.08	0.0237151593594688	0.0613387555514863
5	D	26	50	20120618	8	418	8.12	0.0236614192440986	0.0623046634145872
5	D	26	50	20120618	8	420	8.16	0.0229875464816278	0.0624400036525063
5	D	26	50	20120618	8	422	8.2	0.0230330134476581	0.0635659297801896
5	D	26	50	20120618	8	424	8.24	0.022121764938743	0.0645514245011293
5	D	26	50	20120618	8	426	8.28	0.0221880915548183	0.0639987498409539
5	D	26	50	20120618	8	428	8.32	0.0205444925526283	0.0671103025208872
5	D	26	50	20120618	8	430	8.36	0.0197098237081157	0.0676625529169939
5	D	26	50	20120618	8	432	8.4	0.0200893279175785	0.0655175444962645
5	D	26	50	20120618	8	434	8.44	0.0198265670376896	0.0657261409967145
5	D	26	50	20120618	8	436	8.48	0.0171677041190720	0.0659601933412873
5	D	26	50	20120618	8	438	8.52	0.0152018765566952	0.0669281518140535
5	D	26	50	20120618	8	440	8.56	0.0145296301398212	0.0667706791338833
5	D	26	50	20120618	8	442	8.6	0.0134810614939997	0.0668899680478695
5	D	26	50	20120618	8	444	8.64	0.0133104366276993	0.0661076958158428
5	D	26	50	20120618	8	446	8.68	0.0138303722439058	0.0656733201201599
5	D	26	50	20120618	8	448	8.72	0.0135591260826426	0.0653677085693311
5	D	26	50	20120618	8	450	8.76	0.0129316395250177	0.0634029416671261
5	D	26	50	20120618	8	452	8.8	0.0130840210363634	0.0644257716261125
5	D	26	50	20120618	8	454	8.84	0.0109796005448741	0.0614006981055183
5	D	26	50	20120618	8	456	8.88	0.0096191270978712	0.0593585737214515
5	D	26	50	20120618	8	458	8.92	0.00920214622900549	0.0608261738458042
5	D	26	50	20120618	8	460	8.96	0.00822605602825559	0.0593662811853665
5	D	26	50	20120618	8	462	9	0.00582153941883073	0.0568340610912593
5	D	26	50	20120618	8	464	9.04	0.0049086645643189	0.0557644913740366
5	D	26	50	20120618	8	466	9.08	0.00399225417590113	0.0541025075955357
5	D	26	50	20120618	8	468	9.12	0.0020671206087817	0.0525148053843985
5	D	26	50	20120618	8	470	9.16	0.000520282098529199	0.0501477230079696
5	D	26	50	20120618	8	472	9.2	-0.0002714158668906	0.0486476454691571
5	D	26	50	20120618	8	474	9.24	-0.0026605316906213	0.0475137856033888
5	D	26	50	20120618	8	476	9.28	-0.0043798971844154	0.0453567210120402
5	D	26	50	20120618	8	478	9.32	-0.0058877953242279	0.0429998704707351
5	D	26	50	20120618	8	480	9.36	-0.0076208291921024	0.0416144502964919
5	D	26	50	20120618	8	482	9.4	-0.0090688353875484	0.0397218153570358
5	D	26	50	20120618	8	484	9.44	-0.0095201321485051	0.0377355311954794
5	D	26	50	20120618	8	486	9.48	-0.0104963637706112	0.0366279191334288
5	D	26	50	20120618	8	488	9.52	-0.0091312234188525	0.0347597430175339
5	D	26	50	20120618	8	490	9.56	-0.0091839028740509	0.0321160828947118
5	D	26	50	20120618	8	492	9.6	-0.0090264301938806	0.0332257455664278
5	D	26	50	20120618	8	494	9.64	-0.0087365871242723	0.0311076072033835
5	D	26	50	20120618	8	496	9.68	-0.0079041103107813	0.0271023422627086
5	D	26	50	20120618	8	498	9.72	-0.0072780379667188	0.0264544910297854
5	D	26	50	20120618	8	500	9.76	-0.0073068030705774	0.0239502582220777
5	D	26	50	20120618	8	502	9.8	-0.0078434405489555	0.0231067646849359
5	D	26	50	20120618	8	504	9.84	-0.0076289043515435	0.0204163648038773
5	D	26	50	20120618	8	506	9.88	-0.0065626651072602	0.0188154114116606
5	D	26	50	20120618	8	508	9.92	-0.0055527752023695	0.0167233652888421
5	D	26	50	20120618	8	510	9.96	-0.0047204850650688	0.0138430110705127
5	D	26	50	20120618	8	512	10	-0.0041768373300621	0.0117879933013978
5	D	26	50	20120618	8	514	10.04	-0.0030552881933543	0.0103138807235904
5	D	26	50	20120618	8	516	10.08	-0.0030047512717029	0.0082165525131164
5	D	26	50	20120618	8	518	10.12	-0.0033025492925996	0.0073848181617457
5	D	26	50	20120618	8	520	10.16	-0.0040082772155628	0.0059280721264843
5	D	26	50	20120618	8	522	10.2	-0.0049869907824709	0.0045307654872493
5	D	26	50	20120618	8	524	10.24	-0.0064034317312048	0.002658735639397
5	D	26	50	20120618	8	526	10.28	-0.0078861003010645	0.0012257201077122
5	D	26	50	20120618	8	528	10.32	-0.0090003733089939	-0.000452512984620401
5	D	26	50	20120618	8	530	10.36	-0.0081074883631862	-0.00257689510054250
5	D	26	50	20120618	8	532	10.4	-0.0074882749549012	-0.00233753945511090
5	D	26	50	20120618	8	534	10.44	-0.0071090394460152	-0.00313481649303430
5	D	26	50	20120618	8	536	10.48	-0.0075227676236874	-0.00224421550212990
5	D	26	50	20120618	8	538	10.52	-0.0074878365486968	-0.000414505995131601
5	D	26	50	20120618	8	540	10.56	-0.0078453568083326	-0.00127830056796130
5	D	26	50	20120618	8	542	10.6	-0.0085209761245529	9.11319219592983e-05
5	D	26	50	20120618	8	544	10.64	-0.0082883026382034	0.00127790458816370
5	D	26	50	20120618	8	546	10.68	-0.0087300393154785	0.0021778464596477
5	D	26	50	20120618	8	548	10.72	-0.0086512959043255	0.0026359385167716
5	D	26	50	20120618	8	550	10.76	-0.0086026752420512	0.0024391082731605
5	D	26	50	20120618	8	552	10.8	-0.007453251956029	0.005653523776553
5	D	26	50	20120618	8	554	10.84	-0.0065755415217456	0.0050505950374386
5	D	26	50	20120618	8	556	10.88	-0.0059780433627107	0.0061030598416245
5	D	26	50	20120618	8	558	10.92	-0.0049691080519747	0.0055355005837051
5	D	26	50	20120618	8	560	10.96	-0.0037893216007684	0.0072441039122896
5	D	26	50	20120618	8	562	11	-0.0028032824076072	0.0071966782604754
5	D	26	50	20120618	8	564	11.04	-0.0014094547337357	0.0065661016462167
5	D	26	50	20120618	8	566	11.08	4.05596449689002e-05	0.0083887188721997
5	D	26	50	20120618	8	568	11.12	0.000370439100527999	0.0070049674699601
5	D	26	50	20120618	8	570	11.16	0.0015636959359159	0.0087306474273103
5	D	26	50	20120618	8	572	11.2	0.00280095602629709	0.0110535285588472
5	D	26	50	20120618	8	574	11.24	0.00441346354331833	0.010482165066445
5	D	26	50	20120618	8	576	11.28	0.00620490443131883	0.0128278645338107
5	D	26	50	20120618	8	578	11.32	0.00661099585575426	0.0136362997167413
5	D	26	50	20120618	8	580	11.36	0.00654940685511291	0.0145953486440646
5	D	26	50	20120618	8	582	11.4	0.00682813420612102	0.0162925604824042
5	D	26	50	20120618	8	584	11.44	0.00770399909170555	0.0165930384380016
5	D	26	50	20120618	8	586	11.48	0.00807939501076968	0.0173560844366478
5	D	26	50	20120618	8	588	11.52	0.00786237686855572	0.0186378639699725
5	D	26	50	20120618	8	590	11.56	0.00869752654567953	0.0201789466310261
5	D	26	50	20120618	8	592	11.6	0.00933431862854488	0.0207827592536169
5	D	26	50	20120618	8	594	11.64	0.00997089857937588	0.0212342186491333
5	D	26	50	20120618	8	596	11.68	0.0102608830703405	0.0218615355011307
5	D	26	50	20120618	8	598	11.72	0.0113557106417872	0.0218964100075788
5	D	26	50	20120618	8	600	11.76	0.0121995435901840	0.0219188111504068
5	D	26	50	20120618	8	602	11.8	0.0141440660252436	0.0221710997788664
5	D	26	50	20120618	8	604	11.84	0.0149556690465539	0.0216561704786707
5	D	26	50	20120618	8	606	11.88	0.0156153926023331	0.0221569788564461
5	D	26	50	20120618	8	608	11.92	0.0170189712787172	0.0224094301194653
5	D	26	50	20120618	8	610	11.96	0.0180730482863641	0.0212908084048316
5	D	26	50	20120618	8	612	12	0.0190346003716929	0.021919030353509
5	D	26	50	20120618	8	614	12.04	0.0192380498418826	0.0230796195627129
5	D	26	50	20120618	8	616	12.08	0.0199731219891583	0.0244771093426041
5	D	26	50	20120618	8	618	12.12	0.0192739135907176	0.0264497887696906
5	D	26	50	20120618	8	620	12.16	0.0197239022041291	0.027582927386542
5	D	26	50	20120618	8	622	12.2	0.0196770493088077	0.0287190075676032
5	D	26	50	20120618	8	624	12.24	0.0191843160904735	0.0294231374292409
5	D	26	50	20120618	8	626	12.28	0.0183890896622155	0.0290143307147657
5	D	26	50	20120618	8	628	12.32	0.0180129512810311	0.0297363715911709
5	D	26	50	20120618	8	630	12.36	0.0171847029660917	0.0302852985854061
5	D	26	50	20120618	8	632	12.4	0.0161180677420108	0.0299879813971206
5	D	26	50	20120618	8	634	12.44	0.0156887478598134	0.0325543759619625
5	D	26	50	20120618	8	636	12.48	0.014827220978431	0.0322210762309027
5	D	26	50	20120618	8	638	12.52	0.0135908009309059	0.0334888211088344
5	D	26	50	20120618	8	640	12.56	0.0122393961283717	0.0332971492091921
5	D	26	50	20120618	8	642	12.6	0.0112858838471451	0.0357356564415885
5	D	26	50	20120618	8	644	12.64	0.0110459130188138	0.0367669787530169
5	D	26	50	20120618	8	646	12.68	0.0110498021061103	0.03751946764742
5	D	26	50	20120618	8	648	12.72	0.011671172190078	0.0381862339867399
5	D	26	50	20120618	8	650	12.76	0.0122461631402677	0.0379816962792139
5	D	26	50	20120618	8	652	12.8	0.0135668830440323	0.0387035815921272
5	D	26	50	20120618	8	654	12.84	0.0146636339459238	0.0395196535282946
5	D	26	50	20120618	8	656	12.88	0.0162170839045804	0.0408874455304828
5	D	26	50	20120618	8	658	12.92	0.0168620147864972	0.041459445418988
5	D	26	50	20120618	8	660	12.96	0.0173037726769757	0.0414832466332428
5	D	26	50	20120618	8	662	13	0.0183198144108626	0.0413352491839404
5	D	26	50	20120618	8	664	13.04	0.0188006258088661	0.0416397505771228
5	D	26	50	20120618	8	666	13.08	0.0194899276413023	0.0402526757730116
5	D	26	50	20120618	8	668	13.12	0.0201366899297824	0.0404661795945231
5	D	26	50	20120618	8	670	13.16	0.0207485861970957	0.0404123319989222
5	D	26	50	20120618	8	672	13.2	0.0208730529004872	0.039717088701757
5	D	26	50	20120618	8	674	13.24	0.0214028013910495	0.0391897443742506
5	D	26	50	20120618	8	676	13.28	0.0219868418938248	0.0379991476745735
5	D	26	50	20120618	8	678	13.32	0.0239404789352939	0.0361008063833933
5	D	26	50	20120618	8	680	13.36	0.0250271959919604	0.0355390454010796
5	D	26	50	20120618	8	682	13.4	0.0261827357516399	0.0345264826325561
5	D	26	50	20120618	8	684	13.44	0.0281638792468971	0.0331879577800412
5	D	26	50	20120618	8	686	13.48	0.0292525832736188	0.0318656256728155
5	D	26	50	20120618	8	688	13.52	0.0304870502922142	0.0309118800463511
5	D	26	50	20120618	8	690	13.56	0.0320593729308606	0.0293928732590061
5	D	26	50	20120618	8	692	13.6	0.0326568074502852	0.0288747761204308
5	D	26	50	20120618	8	694	13.64	0.0331858647439689	0.0277045143975670
5	D	26	50	20120618	8	696	13.68	0.0327460443260709	0.0287776196486957
5	D	26	50	20120618	8	698	13.72	0.0324026025624486	0.0280151464065423
5	D	26	50	20120618	8	700	13.76	0.0323470239694473	0.0275020697261133
5	D	26	50	20120618	8	702	13.8	0.0312851617161395	0.0276195201624684
5	D	26	50	20120618	8	704	13.84	0.031193096413229	0.0262608851930966
5	D	26	50	20120618	8	706	13.88	0.0301084228951601	0.0244310625490133
5	D	26	50	20120618	8	708	13.92	0.0293030848399311	0.0248070170824345
5	D	26	50	20120618	8	710	13.96	0.0288633280616434	0.0244251016388479
5	D	26	50	20120618	8	712	14	0.0283232399021731	0.0227318637406186
5	D	26	50	20120618	8	714	14.04	0.0283149667528332	0.0232305861533894
5	D	26	50	20120618	8	716	14.08	0.0282051742829184	0.0228668009276724
5	D	26	50	20120618	8	718	14.12	0.0284493523965977	0.0211838302199059
5	D	26	50	20120618	8	720	14.16	0.0284773255408615	0.0194884427170618
5	D	26	50	20120618	8	722	14.2	0.027943707408439	0.0187590974276069
5	D	26	50	20120618	8	724	14.24	0.0278358099846978	0.017907040827345
5	D	26	50	20120618	8	726	14.28	0.0276418718078217	0.016633916281022
5	D	26	50	20120618	8	728	14.32	0.027060977223116	0.0166307279365456
5	D	26	50	20120618	8	730	14.36	0.0268100596747051	0.0137488074766959
5	D	26	50	20120618	8	732	14.4	0.0261224548985437	0.0141451973960935
5	D	26	50	20120618	8	734	14.44	0.0251399795235597	0.0139618941052065
5	D	26	50	20120618	8	736	14.48	0.0250801229345322	0.0136587927834509
5	D	26	50	20120618	8	738	14.52	0.025898662673366	0.0146562305379248
5	D	26	50	20120618	8	740	14.56	0.0257315733409716	0.0150512910965737
5	D	26	50	20120618	8	742	14.6	0.0252142540198555	0.01520402616131
5	D	26	50	20120618	8	744	14.64	0.0245706312854839	0.0160365595433434
5	D	26	50	20120618	8	746	14.68	0.0243933525443726	0.015587468955544
5	D	26	50	20120618	8	748	14.72	0.0232774673329821	0.0164701503504992
5	D	26	50	20120618	8	750	14.76	0.022204828772329	0.015755024978414
5	D	26	50	20120618	8	752	14.8	0.0217940492299343	0.0164469077506016
5	D	26	50	20120618	8	754	14.84	0.0215570977475587	0.0158636153668008
5	D	26	50	20120618	8	756	14.88	0.0202086451158359	0.0153622766589396
5	D	26	50	20120618	8	758	14.92	0.0193421988925768	0.0159656225910548
5	D	26	50	20120618	8	760	14.96	0.0188642229927660	0.0155360127950771
5	D	26	50	20120618	8	762	15	0.0178758291340234	0.0159345381769538
5	D	26	50	20120618	8	764	15.04	0.0165435480343864	0.0151801047389025
5	D	26	50	20120618	8	766	15.08	0.0157909177186271	0.0157886549769272
5	D	26	50	20120618	8	768	15.12	0.0153778895766682	0.0151196541801788
5	D	26	50	20120618	8	770	15.16	0.0148144668934187	0.0151571308395817
5	D	26	50	20120618	8	772	15.2	0.0140572474546495	0.0146667735000323
5	D	26	50	20120618	8	774	15.24	0.0129079514478480	0.0133363167358907
5	D	26	50	20120618	8	776	15.28	0.0124015922818403	0.0141864712189113
5	D	26	50	20120618	8	778	15.32	0.0122894451463441	0.0148952750563727
5	D	26	50	20120618	8	780	15.36	0.0112434927956129	0.0151884415278527
5	D	26	50	20120618	8	782	15.4	0.0105872057787903	0.0157276316617108
5	D	26	50	20120618	8	784	15.44	0.0098077407606849	0.0159588060816842
5	D	26	50	20120618	8	786	15.48	0.00922750307817884	0.0163045671555488
5	D	26	50	20120618	8	788	15.52	0.00798863078433658	0.0162384031740331
5	D	26	50	20120618	8	790	15.56	0.00767061658056574	0.0166569679620887
5	D	26	50	20120618	8	792	15.6	0.00668166410746604	0.017293498415445
5	D	26	50	20120618	8	794	15.64	0.00628311044131806	0.016633088966088
5	D	26	50	20120618	8	796	15.68	0.00612636608113244	0.0166783932975587
5	D	26	50	20120618	8	798	15.72	0.00534232608215279	0.0167916718039047
5	D	26	50	20120618	8	800	15.76	0.00408040917831166	0.0158419001175506
5	D	26	50	20120618	8	802	15.8	0.00313805504209216	0.0163580102860708
5	D	26	50	20120618	8	804	15.84	0.00247623137917279	0.0157204545278818
5	D	26	50	20120618	8	806	15.88	0.0015510882220074	0.0156504156012053
5	D	26	50	20120618	8	808	15.92	0.0006778891289879	0.0154193967447238
5	D	26	50	20120618	8	810	15.96	-0.000563207722788001	0.0174674438551898
5	D	26	50	20120618	8	812	16	-0.0005226120153733	0.0173494906659133
5	D	26	50	20120618	8	814	16.04	-0.000461806489045501	0.0178604516828529
5	D	26	50	20120618	8	816	16.08	-0.0007126017079831	0.0187254398519292
5	D	26	50	20120618	8	818	16.12	-0.000342853804333701	0.0185227105699961
5	D	26	50	20120618	8	820	16.16	8.95741657203995e-05	0.0195190625620075
5	D	26	50	20120618	8	822	16.2	0.0005756697726996	0.0208724345356070
5	D	26	50	20120618	8	824	16.24	0.0011903640615461	0.0207589375332655
5	D	26	50	20120618	8	826	16.28	0.001350697695753	0.0211352979459792
5	D	26	50	20120618	8	828	16.32	0.00206641661327035	0.0207063815389111
5	D	26	50	20120618	8	830	16.36	0.00275671129433808	0.0214486851965273
5	D	26	50	20120618	8	832	16.4	0.00266062573582316	0.0210673322563851
5	D	26	50	20120618	8	834	16.44	0.00306846866375559	0.0199631305703401
5	D	26	50	20120618	8	836	16.48	0.00336587353328196	0.0208283506704407
5	D	26	50	20120618	8	838	16.52	0.00358162312593048	0.0205027166839958
5	D	26	50	20120618	8	840	16.56	0.00355054578289733	0.0201730281472676
5	D	26	50	20120618	8	842	16.6	0.00342585457310289	0.0201710058218734
5	D	26	50	20120618	8	844	16.64	0.00338072701832757	0.0194118701237271
5	D	26	50	20120618	8	846	16.68	0.00309144963414415	0.02006912587684
5	D	26	50	20120618	8	848	16.72	0.00346121698323003	0.0211947479486074
5	D	26	50	20120618	8	850	16.76	0.0042195253664423	0.0208829067870364
5	D	26	50	20120618	8	852	16.8	0.00454726935952226	0.0210003572233914
5	D	26	50	20120618	8	854	16.84	0.0048669523352967	0.0210453999253530
5	D	26	50	20120618	8	856	16.88	0.00453294337613542	0.0215867325927582
5	D	26	50	20120618	8	858	16.92	0.00516415638649722	0.0222720109876095
5	D	26	50	20120618	8	860	16.96	0.00541184882087905	0.0219140098953626
5	D	26	50	20120618	8	862	17	0.00653850326854702	0.0225386892390662
5	D	26	50	20120618	8	864	17.04	0.00728718085739952	0.0222165667448967
5	D	26	50	20120618	8	866	17.08	0.00752829012764851	0.0225928889738442
5	D	26	50	20120618	8	868	17.12	0.00808281033652281	0.0230966247736936
5	D	26	50	20120618	8	870	17.16	0.00883191218944403	0.0227158972694994
5	D	26	50	20120618	8	872	17.2	0.0092421967570919	0.0230979399923066
5	D	26	50	20120618	8	874	17.24	0.009596959300281	0.0234910418651717
5	D	26	50	20120618	8	876	17.28	0.0100728138797483	0.0231731266563502
5	D	26	50	20120618	8	878	17.32	0.0108516566438862	0.0244879705027632
5	D	26	50	20120618	8	880	17.36	0.0125694452895583	0.0251505861252775
5	D	26	50	20120618	8	882	17.4	0.0125398457996979	0.0252409826561843
5	D	26	50	20120618	8	884	17.44	0.0131826129348642	0.0263224954069414
5	D	26	50	20120618	8	886	17.48	0.0145537141967884	0.0258619355471511
5	D	26	50	20120618	8	888	17.52	0.0152146836747161	0.0264646818527159
5	D	26	50	20120618	8	890	17.56	0.0168440323539448	0.0263154448452261
5	D	26	50	20120618	8	892	17.6	0.0177024331162476	0.0262929602637980
5	D	26	50	20120618	8	894	17.64	0.0189658695925615	0.0258641629335119
5	D	26	50	20120618	8	896	17.68	0.0202386335144261	0.0279116330448444
5	D	26	50	20120618	8	898	17.72	0.0219842185276666	0.0264371527715108
5	D	26	50	20120618	8	900	17.76	0.0227893727351325	0.0277806132293583
5	D	26	50	20120618	8	902	17.8	0.0243696503250672	0.0261611760658815
5	D	26	50	20120618	8	904	17.84	0.0248128153580403	0.0259891581992222
5	D	26	50	20120618	8	906	17.88	0.0248704728449782	0.0259274560614959
5	D	26	50	20120618	8	908	17.92	0.0247757912469774	0.0274151380184342
5	D	26	50	20120618	8	910	17.96	0.0252645575962691	0.0275664730117438
5	D	26	50	20120618	8	912	18	0.0251893072926153	0.028540710592727
5	D	26	50	20120618	8	914	18.04	0.0249964722023179	0.0278824578190526
5	D	26	50	20120618	8	916	18.08	0.0245608095722932	0.0286173397546042
5	D	26	50	20120618	8	918	18.12	0.0242485936441281	0.0290744701465057
5	D	26	50	20120618	8	920	18.16	0.0237694156627892	0.0291414190165484
5	D	26	50	20120618	8	922	18.2	0.0237288418756847	0.0291622786665934
5	D	26	50	20120618	8	924	18.24	0.0232521529102156	0.0279356746754047
5	D	26	50	20120618	8	926	18.28	0.0231090062134322	0.0292928954312142
5	D	26	50	20120618	8	928	18.32	0.0225680695258245	0.0291592663917055
5	D	26	50	20120618	8	930	18.36	0.0219238033242820	0.0292308468111651
5	D	26	50	20120618	8	932	18.4	0.0209429047974201	0.0298455205939149
5	D	26	50	20120618	8	934	18.44	0.0208906283930869	0.0310811401965637
5	D	26	50	20120618	8	936	18.48	0.0206812328619742	0.0324932395096611
5	D	26	50	20120618	8	938	18.52	0.0199844710529964	0.0335438092676733
5	D	26	50	20120618	8	940	18.56	0.0203920049752654	0.0339281925139264
5	D	26	50	20120618	8	942	18.6	0.0203940555849309	0.0340975870144274
5	D	26	50	20120618	8	944	18.64	0.0205562375962638	0.0344812065853567
5	D	26	50	20120618	8	946	18.68	0.0212215472956144	0.0357318027096311
5	D	26	50	20120618	8	948	18.72	0.0218815395519705	0.0365441481930616
5	D	26	50	20120618	8	950	18.76	0.022227604681751	0.0380212871878925
5	D	26	50	20120618	8	952	18.8	0.0226741355430025	0.0375911612039645
5	D	26	50	20120618	8	954	18.84	0.02293198910183	0.0374081195425866
5	D	26	50	20120618	8	956	18.88	0.023142013957978	0.0380077319508971
5	D	26	50	20120618	8	958	18.92	0.0233231888574536	0.037534239108079
5	D	26	50	20120618	8	960	18.96	0.0239344826697894	0.0381345020546283
5	D	26	50	20120618	8	962	19	0.0249480495299422	0.0379479672857513
5	D	26	50	20120618	8	964	19.04	0.0257663771367416	0.0369756318220095
5	D	26	50	20120618	8	966	19.08	0.0267148123912793	0.0363770730028029
5	D	26	50	20120618	8	968	19.12	0.027300777638713	0.0369487829775278
5	D	26	50	20120618	8	970	19.16	0.028291858503224	0.0367048311380184
5	D	26	50	20120618	8	972	19.2	0.029191835730047	0.0351398906941676
5	D	26	50	20120618	8	974	19.24	0.0292688962270607	0.0351854425130117
5	D	26	50	20120618	8	976	19.28	0.0287977792630274	0.0353035717718767
5	D	26	50	20120618	8	978	19.32	0.0293272537497121	0.0350652838576846
5	D	26	50	20120618	8	980	19.36	0.028679699501637	0.0356096005157064
5	D	26	50	20120618	8	982	19.4	0.0287068241177634	0.0351418069535446
5	D	26	50	20120618	8	984	19.44	0.0291168894823091	0.0329123558410059
5	D	26	50	20120618	8	986	19.48	0.0292415524078322	0.0328080575907809
5	D	26	50	20120618	8	988	19.52	0.0285562952261844	0.0313493670118712
5	D	26	50	20120618	8	990	19.56	0.0290485122565683	0.0307048391808197
5	D	26	50	20120618	8	992	19.6	0.0290129447854746	0.0291532347708620
5	D	26	50	20120618	8	994	19.64	0.0290729003694514	0.0277414183004772
5	D	26	50	20120618	8	996	19.68	0.0284509646000588	0.027548837768621
5	D	26	50	20120618	8	998	19.72	0.0282242732370782	0.026855880194126
5	D	26	50	20120618	8	1000	19.76	0.0278590808688666	0.0268537164473756
5	D	26	50	20120618	8	1002	19.8	0.0273806170653767	0.0245700090315164
5	D	26	50	20120618	8	1004	19.84	0.0269934973158805	0.0244588023480392
5	D	26	50	20120618	8	1006	19.88	0.0261510785810461	0.0250281930125219
5	D	26	50	20120618	8	1008	19.92	0.0258975383735839	0.0242830721707787
5	D	26	50	20120618	8	1010	19.96	0.0253170602747722	0.023611377297194
5	D	26	50	20120618	8	1012	20	0.0245447087508856	0.0240237124745073
5	D	26	50	20120618	8	1014	20.04	0.0236509469926692	0.0245513767678322
5	D	26	50	20120618	8	1016	20.08	0.0223053934987494	0.0228039037794859
5	D	26	50	20120618	8	1018	20.12	0.0211815462650027	0.0231733246462489
5	D	26	50	20120618	8	1020	20.16	0.0212223173348991	0.0222808561863354
5	D	26	50	20120618	8	1022	20.2	0.0194330974692983	0.0209089707429909
5	D	26	50	20120618	8	1024	20.24	0.0184183426697532	0.0210781955378644
5	D	26	50	20120618	8	1026	20.28	0.0174974138690036	0.0204306342187216
5	D	26	50	20120618	8	1028	20.32	0.0166619389227605	0.0203565718544601
5	D	26	50	20120618	8	1030	20.36	0.0157617071374962	0.0193962359927951
5	D	26	50	20120618	8	1032	20.4	0.0146590023965071	0.0186080523480777
5	D	26	50	20120618	8	1034	20.44	0.0138184999210497	0.0173591249958069
5	D	26	50	20120618	8	1036	20.48	0.0130853362549764	0.0173518771512998
5	D	26	50	20120618	8	1038	20.52	0.0121086379423947	0.0160274237237305
5	D	26	50	20120618	8	1040	20.56	0.0111913790258395	0.0155740268556337
5	D	26	50	20120618	8	1042	20.6	0.00954820428771819	0.0127382458203632
5	D	26	50	20120618	8	1044	20.64	0.00863787501761863	0.0118885863120894
5	D	26	50	20120618	8	1046	20.68	0.00863964278457159	0.0109490535319268
5	D	26	50	20120618	8	1048	20.72	0.007949789408846	0.0086355415652407
5	D	26	50	20120618	8	1050	20.76	0.0082109946538163	0.0085253743287318
5	D	26	50	20120618	8	1052	20.8	0.00792525280353882	0.007421792775334
5	D	26	50	20120618	8	1054	20.84	0.00872845539628862	0.0063227367053357
5	D	26	50	20120618	8	1056	20.88	0.00882320770496762	0.00447789511322
5	D	26	50	20120618	8	1058	20.92	0.0086605024346166	0.0045266147704438
5	D	26	50	20120618	8	1060	20.96	0.0081507491560592	0.0019170371944748
5	D	26	50	20120618	8	1062	21	0.00795841611157648	-0.000290408755033302
5	D	26	50	20120618	8	1064	21.04	0.00750784767060441	-4.58912300990016e-05
5	D	26	50	20120618	8	1066	21.08	0.00690836254151445	-0.000690772614541198
5	D	26	50	20120618	8	1068	21.12	0.006620852924284	-0.002558948730436
5	D	26	50	20120618	8	1070	21.16	0.00583787358547614	-0.0038241748940131
5	D	26	50	20120618	8	1072	21.2	0.00473351421461899	-0.0044834812567914
5	D	26	50	20120618	8	1074	21.24	0.00369845130831812	-0.0066739566435511
5	D	26	50	20120618	8	1076	21.28	0.00364612540651031	-0.006844935063242
5	D	26	50	20120618	8	1078	21.32	0.00255484751110511	-0.0090637654319273
5	D	26	50	20120618	8	1080	21.36	0.00201440579824423	-0.0089566387545775
5	D	26	50	20120618	8	1082	21.4	0.0011902728447713	-0.0111942781636424
5	D	26	50	20120618	8	1084	21.44	-4.92853426487007e-05	-0.0108756558480397
5	D	26	50	20120618	8	1086	21.48	-0.0011365327294011	-0.0118021071527503
5	D	26	50	20120618	8	1088	21.52	-0.0023184617141545	-0.0145740364456797
5	D	26	50	20120618	8	1090	21.56	-0.0030580954072756	-0.0138991737337153
5	D	26	50	20120618	8	1092	21.6	-0.003912916795052	-0.0154623746948844
5	D	26	50	20120618	8	1094	21.64	-0.0052237513460156	-0.0168785681562448
5	D	26	50	20120618	8	1096	21.68	-0.0060770170988734	-0.0191732003718733
5	D	26	50	20120618	8	1098	21.72	-0.0067438895042105	-0.0200195364782754
5	D	26	50	20120618	8	1100	21.76	-0.007636328972746	-0.0217982635863502
5	D	26	50	20120618	8	1102	21.8	-0.0096280366433142	-0.0231868091725662
5	D	26	50	20120618	8	1104	21.84	-0.0101763272414462	-0.0240354787313463
5	D	26	50	20120618	8	1106	21.88	-0.0113154055552596	-0.0256422374702365
5	D	26	50	20120618	8	1108	21.92	-0.0123310230250779	-0.025340373585348
5	D	26	50	20120618	8	1110	21.96	-0.0127733890273882	-0.0263702039014681
5	D	26	50	20120618	8	1112	22	-0.0134006634529787	-0.026425570362435
5	D	26	50	20120618	8	1114	22.04	-0.013882910277748	-0.0255996696420091
5	D	26	50	20120618	8	1116	22.08	-0.0144140181810972	-0.0261681127834049
5	D	26	50	20120618	8	1118	22.12	-0.0151622785769488	-0.0263136353589731
5	D	26	50	20120618	8	1120	22.16	-0.0175468547751442	-0.0273586684708887
5	D	26	50	20120618	8	1122	22.2	-0.0188026057078534	-0.0285984387903431
5	D	26	50	20120618	8	1124	22.24	-0.0194895599457761	-0.0281640630946602
5	D	26	50	20120618	8	1126	22.28	-0.0211782016499277	-0.0290729074405193
5	D	26	50	20120618	8	1128	22.32	-0.022386364296263	-0.0293762562496483
5	D	26	50	20120618	8	1130	22.36	-0.0240625609210657	-0.0282500472792525
5	D	26	50	20120618	8	1132	22.4	-0.0246161548200567	-0.0284546132710498
5	D	26	50	20120618	8	1134	22.44	-0.0261950535517681	-0.0297602859425107
5	D	26	50	20120618	8	1136	22.48	-0.0273071910972183	-0.0308817572974726
5	D	26	50	20120618	8	1138	22.52	-0.0284579366729213	-0.0316942229890559
5	D	26	50	20120618	8	1140	22.56	-0.0285287887723962	-0.0328015522083941
5	D	26	50	20120618	8	1142	22.6	-0.029068594089154	-0.0318090571303206
5	D	26	50	20120618	8	1144	22.64	-0.0302686250075057	-0.0322482411521156
5	D	26	50	20120618	8	1146	22.68	-0.0311422554356617	-0.0344916788367862
5	D	26	50	20120618	8	1148	22.72	-0.0319661762571003	-0.0347718345434923
5	D	26	50	20120618	8	1150	22.76	-0.033426634602963	-0.0343290442771132
5	D	26	50	20120618	8	1152	22.8	-0.0344145334869587	-0.03668462909728
5	D	26	50	20120618	8	1154	22.84	-0.0359859368867895	-0.0369632998797456
5	D	26	50	20120618	8	1156	22.88	-0.0369053878343664	-0.0386963478897557
5	D	26	50	20120618	8	1158	22.92	-0.0382812054985211	-0.0378149392870067
5	D	26	50	20120618	8	1160	22.96	-0.0393963836031304	-0.040110702873485
5	D	26	50	20120618	8	1162	23	-0.0412828030739799	-0.0410343257510709
5	D	26	50	20120618	8	1164	23.04	-0.041966433910031	-0.040776373197294
5	D	26	50	20120618	8	1166	23.08	-0.0437800213824183	-0.0433085225807231
5	D	26	50	20120618	8	1168	23.12	-0.0436372565232967	-0.0418048600105299
5	D	26	50	20120618	8	1170	23.16	-0.0429603432016668	-0.0416188202163997
5	D	26	50	20120618	8	1172	23.2	-0.0426085575780265	-0.0415084408478565
5	D	26	50	20120618	8	1174	23.24	-0.0428781066830148	-0.0417682318792644
5	D	26	50	20120618	8	1176	23.28	-0.04281326499118	-0.0408821563717596
5	D	26	50	20120618	8	1178	23.32	-0.0425292201971774	-0.0393355017092702
5	D	26	50	20120618	8	1180	23.36	-0.042536149843633	-0.039388393296503
5	D	26	50	20120618	8	1182	23.4	-0.0425126031878195	-0.0387874232431725
5	D	26	50	20120618	8	1184	23.44	-0.0421916474198389	-0.0394854083468818
5	D	26	50	20120618	8	1186	23.48	-0.0416347301189764	-0.0382424560469121
5	D	26	50	20120618	8	1188	23.52	-0.0418847065082615	-0.0371842566067308
5	D	26	50	20120618	8	1190	23.56	-0.0412350733662498	-0.0369167722535435
5	D	26	50	20120618	8	1192	23.6	-0.0411449879623266	-0.0366443947214305
5	D	26	50	20120618	8	1194	23.64	-0.0404861341478882	-0.0350488506960899
5	D	26	50	20120618	8	1196	23.68	-0.0403860007566044	-0.0341252348895718
5	D	26	50	20120618	8	1198	23.72	-0.0399454661608574	-0.0331835171494554
5	D	26	50	20120618	8	1200	23.76	-0.0393357279834402	-0.0316015071479067
5	D	26	50	20120618	8	1202	23.8	-0.0390643474718886	-0.0314842617725182
5	D	26	50	20120618	8	1204	23.84	-0.0380688047635883	-0.0291924650550823
5	D	26	50	20120618	8	1206	23.88	-0.0378841367566136	-0.0283262309638575
5	D	26	50	20120618	8	1208	23.92	-0.0373998534643145	-0.0276751836082835
5	D	26	50	20120618	8	1210	23.96	-0.0366052280768205	-0.027491597474684
5	D	26	50	20120618	8	1212	24	-0.0365468564120336	-0.0265966477770752
5	D	26	50	20120618	8	1214	24.04	-0.0347667292325321	-0.0253414483876554
5	D	26	50	20120618	8	1216	24.08	-0.0342448278594739	-0.0259620618673672
5	D	26	50	20120618	8	1218	24.12	-0.0339351504446533	-0.0265084786325291
5	D	26	50	20120618	8	1220	24.16	-0.0332147995534551	-0.0240694764253858
5	D	26	50	20120618	8	1222	24.2	-0.0322144485190427	-0.0233966713941546
5	D	26	50	20120618	8	1224	24.24	-0.0313720297842083	-0.0239562474165144
5	D	26	50	20120618	8	1226	24.28	-0.0304785155133653	-0.0224610135591529
5	D	26	50	20120618	8	1228	24.32	-0.0297386201907351	-0.0225539061769974
5	D	26	50	20120618	8	1230	24.36	-0.0288722234649507	-0.0207542274949961
5	D	26	50	20120618	8	1232	24.4	-0.0276817597013485	-0.0200690198108229
5	D	26	50	20120618	8	1234	24.44	-0.0270309739752834	-0.0188210824080458
5	D	26	50	20120618	8	1236	24.48	-0.0260487531587406	-0.0181970394604452
5	D	26	50	20120618	8	1238	24.52	-0.0245244289284012	-0.017035065029057
5	D	26	50	20120618	8	1240	24.56	-0.0231167348905506	-0.0150496364667058
5	D	26	50	20120618	8	1242	24.6	-0.0224449127377453	-0.0143104977483315
5	D	26	50	20120618	8	1244	24.64	-0.02157696744811	-0.0145198437819696
5	D	26	50	20120618	8	1246	24.68	-0.020758137795496	-0.0122455055309612
5	D	26	50	20120618	8	1248	24.72	-0.0197546613491107	-0.0107384700614217
5	D	26	50	20120618	8	1250	24.76	-0.0186568497870474	-0.0102823437611495
5	D	26	50	20120618	8	1252	24.8	-0.0182632670815711	-0.0105325252114011
5	D	26	50	20120618	8	1254	24.84	-0.0172875870027543	-0.0075056980659896
5	D	26	50	20120618	8	1256	24.88	-0.0170540508461318	-0.0070611188194542
5	D	26	50	20120618	8	1258	24.92	-0.0162092845167839	-0.004700852952396
5	D	26	50	20120618	8	1260	24.96	-0.0162596941592147	-0.0029273655055698
5	D	26	50	20120618	8	1262	25	-0.0163897452384105	-0.00192983582721430
5	D	26	50	20120618	8	1264	25.04	-0.0164266562123885	0.000362038671967498
5	D	26	50	20120618	8	1266	25.08	-0.0159647471928597	0.0019607802341726
5	D	26	50	20120618	8	1268	25.12	-0.0158834575608984	0.0029865369788369
5	D	26	50	20120618	8	1270	25.16	-0.0157108095913864	0.004660710500428
5	D	26	50	20120618	8	1272	25.2	-0.0158849629205249	0.0049769922925849
5	D	26	50	20120618	8	1274	25.24	-0.0158548967401888	0.0079753230347146
5	D	26	50	20120618	8	1276	25.28	-0.0159863478908114	0.0072237392369914
5	D	26	50	20120618	8	1278	25.32	-0.0156665093515451	0.0070217046874708
5	D	26	50	20120618	8	1280	25.36	-0.0158091681446495	0.0070988853926373
5	D	26	50	20120618	8	1282	25.4	-0.0149042835967651	0.007226801009354
5	D	26	50	20120618	8	1284	25.44	-0.0146403701328228	0.0084738333154511
5	D	26	50	20120618	8	1286	25.48	-0.0135552935638886	0.0080989747975407
5	D	26	50	20120618	8	1288	25.52	-0.0123673824557665	0.0093671283831919
5	D	26	50	20120618	8	1290	25.56	-0.0115937298554024	0.0095316650601062
5	D	26	50	20120618	8	1292	25.6	-0.0099401535765299	0.0109309515983285
5	D	26	50	20120618	8	1294	25.64	-0.0092420765489391	0.0115012827148301
5	D	26	50	20120618	8	1296	25.68	-0.0086907637764243	0.0112421464643015
5	D	26	50	20120618	8	1298	25.72	-0.0075278715204341	0.0116015136868497
5	D	26	50	20120618	8	1300	25.76	-0.0062399613713165	0.0120520962699574
5	D	26	50	20120618	8	1302	25.8	-0.0048815236847366	0.0132143528369513
5	D	26	50	20120618	8	1304	25.84	-0.0041480580840678	0.0114226312275587
5	D	26	50	20120618	8	1306	25.88	-0.0028141930652409	0.0109488908973672
5	D	26	50	20120618	8	1308	25.92	-0.0019461841359954	0.0115577451913078
5	D	26	50	20120618	8	1310	25.96	-0.0017941491069724	0.0121269590790952
5	D	26	50	20120618	8	1312	26	-0.0012377338519246	0.0118379716086921
5	D	26	50	20120618	8	1314	26.04	-0.0011773327906756	0.0116956875821817
5	D	26	50	20120618	8	1316	26.08	-0.0011532911601153	0.0116293609661064
5	D	26	50	20120618	8	1318	26.12	-9.13511250614993e-05	0.0119558958065905
5	D	26	50	20120618	8	1320	26.16	0.000465665170750400	0.011938401984824
5	D	26	50	20120618	8	1322	26.2	0.0011407329436814	0.0120411516711982
5	D	26	50	20120618	8	1324	26.24	0.00222839752343472	0.0122037933019389
5	D	26	50	20120618	8	1326	26.28	0.00305903585929456	0.0114321276716301
5	D	26	50	20120618	8	1328	26.32	0.00428725205394434	0.0113835070093557
5	D	26	50	20120618	8	1330	26.36	0.00520209973637569	0.0105491280786233
5	D	26	50	20120618	8	1332	26.4	0.00550967704405621	0.0114685224576577
5	D	26	50	20120618	8	1334	26.44	0.00713435386878167	0.011208985984691
5	D	26	50	20120618	8	1336	26.48	0.0076166006935509	0.0118646153922072
5	D	26	50	20120618	8	1338	26.52	0.00834258722579513	0.0119864498906056
5	D	26	50	20120618	8	1340	26.56	0.00921374278021695	0.0115217393140098
5	D	26	50	20120618	8	1342	26.6	0.0112115315691033	0.0100098743051549
5	D	26	50	20120618	8	1344	26.64	0.0121025568240765	0.0117845001938987
5	D	26	50	20120618	8	1346	26.68	0.0128346951853170	0.0097872063797592
5	D	26	50	20120618	8	1348	26.72	0.0137713995383548	0.010145214543074
5	D	26	50	20120618	8	1350	26.76	0.0144949819075430	0.0105979750150677
5	D	26	50	20120618	8	1352	26.8	0.0150329487466698	0.0118870306771708
5	D	26	50	20120618	8	1354	26.84	0.0159564302028994	0.011840644472325
5	D	26	50	20120618	8	1356	26.88	0.0162042711297053	0.0117277195193695
5	D	26	50	20120618	8	1358	26.92	0.0163734110717651	0.0119623375493672
5	D	26	50	20120618	8	1360	26.96	0.0181798779788658	0.0123451156632269
5	D	26	50	20120618	8	1362	27	0.0190067969330566	0.0130904344948687
5	D	26	50	20120618	8	1364	27.04	0.0191180955404154	0.0135342147107414
5	D	26	50	20120618	8	1366	27.08	0.0201907482432041	0.0149341164318633
5	D	26	50	20120618	8	1368	27.12	0.0208644583711152	0.0158561624613271
5	D	26	50	20120618	8	1370	27.16	0.0217150088339333	0.0156022121319318
5	D	26	50	20120618	8	1372	27.2	0.0227131041977137	0.016476846651717
5	D	26	50	20120618	8	1374	27.24	0.023309796255018	0.0173138135932685
5	D	26	50	20120618	8	1376	27.28	0.0238170796095887	0.0183907421707631
5	D	26	50	20120618	8	1378	27.32	0.0246441208932526	0.0194873325594153
5	D	26	50	20120618	8	1380	27.36	0.0248779823189944	0.0194014402987046
5	D	26	50	20120618	8	1382	27.4	0.0256144128183968	0.0201578112093364
5	D	26	50	20120618	8	1384	27.44	0.0264526101257475	0.0214585977729394
5	D	26	50	20120618	8	1386	27.48	0.0265708242374263	0.0222393709385899
5	D	26	50	20120618	8	1388	27.52	0.027341782760954	0.0231876718428392
5	D	26	50	20120618	8	1390	27.56	0.0280150615537286	0.0246529102305427
5	D	26	50	20120618	8	1392	27.6	0.0290331963236878	0.0252606402247013
5	D	26	50	20120618	8	1394	27.64	0.0296896035486633	0.0270430442880383
5	D	26	50	20120618	8	1396	27.68	0.0304595438384261	0.0277921956384342
5	D	26	50	20120618	8	1398	27.72	0.0314844244070779	0.0281970849813416
5	D	26	50	20120618	8	1400	27.76	0.0320725251169907	0.0295176068952074
5	D	26	50	20120618	8	1402	27.8	0.0320621306473073	0.0301017478071457
5	D	26	50	20120618	8	1404	27.84	0.0328929811152015	0.0298107026560093
5	D	26	50	20120618	8	1406	27.88	0.0334629091808378	0.028939264258875
5	D	26	50	20120618	8	1408	27.92	0.0339765515466917	0.0290191673251491
5	D	26	50	20120618	8	1410	27.96	0.0342549394864449	0.0286518253523226
5	D	26	50	20120618	8	1412	28	0.0347984217584649	0.0289258999407105
5	D	26	50	20120618	8	1414	28.04	0.0344768295943812	0.0288520779927547
5	D	26	50	20120618	8	1416	28.08	0.0341660561640497	0.0287753569069959
5	D	26	50	20120618	8	1418	28.12	0.033462414206091	0.0286260866654874
5	D	26	50	20120618	8	1420	28.16	0.0332935571067436	0.028792681023135
5	D	26	50	20120618	8	1422	28.2	0.0332602523773498	0.0305459522870870
5	D	26	50	20120618	8	1424	28.24	0.0329513174246494	0.0305014752705504
5	D	26	50	20120618	8	1426	28.28	0.0327275181284038	0.0305646199061104
5	D	26	50	20120618	8	1428	28.32	0.0329012542645413	0.0314095417989502
5	D	26	50	20120618	8	1430	28.36	0.0327865615446329	0.0315737319935417
5	D	26	50	20120618	8	1432	28.4	0.0324131384534883	0.0330451504945128
5	D	26	50	20120618	8	1434	28.44	0.0324157547485787	0.0331954106855149
5	D	26	50	20120618	8	1436	28.48	0.0323936223063275	0.0325675705744994
5	D	26	50	20120618	8	1438	28.52	0.0320654540491788	0.0335141744224738
5	D	26	50	20120618	8	1440	28.56	0.0320689188724067	0.0351701477933346
5	D	26	50	20120618	8	1442	28.6	0.0324350587637051	0.0355116803686477
5	D	26	50	20120618	8	1444	28.64	0.0324730303978548	0.0363762598300045
5	D	26	50	20120618	8	1446	28.68	0.0328713436476972	0.036695377120354
5	D	26	50	20120618	8	1448	28.72	0.0336957877281538	0.038705582704318
5	D	26	50	20120618	8	1450	28.76	0.034223098468088	0.0394486600074635
5	D	26	50	20120618	8	1452	28.8	0.035620518244408	0.0402733940017004
5	D	26	50	20120618	8	1454	28.84	0.0358689036434354	0.0416826083191305
5	D	26	50	20120618	8	1456	28.88	0.0366576883289168	0.0422383164673972
5	D	26	50	20120618	8	1458	28.92	0.0380783436340665	0.0436108743692906
5	D	26	50	20120618	8	1460	28.96	0.0389373298807841	0.0451963562651349
5	D	26	50	20120618	8	1462	29	0.0400809407490649	0.0458359272776503
5	D	26	50	20120618	8	1464	29.04	0.0410876698866436	0.0466812522213554
5	D	26	50	20120618	8	1466	29.08	0.042771920457684	0.0497880743569225
5	D	26	50	20120618	8	1468	29.12	0.0440314119852657	0.0488559732690302
5	D	26	50	20120618	8	1470	29.16	0.0455671347769179	0.0510532085966181
5	D	26	50	20120618	8	1472	29.2	0.0468306568131523	0.0517287147757534
5	D	26	50	20120618	8	1474	29.24	0.0488716851817082	0.0529795513163333
5	D	26	50	20120618	8	1476	29.28	0.0491099801669681	0.0532601312871082
5	D	26	50	20120618	8	1478	29.32	0.0499643065799977	0.0537053257165432
5	D	26	50	20120618	8	1480	29.36	0.0513372958170276	0.0543376913109583
5	D	26	50	20120618	8	1482	29.4	0.0522264118836916	0.0548468081934127
5	D	26	50	20120618	8	1484	29.44	0.05381068462694	0.0548702134278699
5	D	26	50	20120618	8	1486	29.48	0.0547203775009365	0.0538420094573466
5	D	26	50	20120618	8	1488	29.52	0.0559907655440163	0.0542763144423514
5	D	26	50	20120618	8	1490	29.56	0.0559309443103279	0.0537858651789204
5	D	26	50	20120618	8	1492	29.6	0.055866031907815	0.0548155540736842
5	D	26	50	20120618	8	1494	29.64	0.0560444349487083	0.0543964518844749
5	D	26	50	20120618	8	1496	29.68	0.0555852398050058	0.0546306456504039
5	D	26	50	20120618	8	1498	29.72	0.0562365558611567	0.0537537625310545
5	D	26	50	20120618	8	1500	29.76	0.0567234695906818	0.0535184373942756
5	D	26	50	20120618	8	1502	29.8	0.0569820585405617	0.0522723031137905
5	D	26	50	20120618	8	1504	29.84	0.0582057775360831	0.0517299522126205
5	D	26	50	20120618	8	1506	29.88	0.0584365771894624	0.0515360635332191
5	D	26	50	20120618	8	1508	29.92	0.0586888728889898	0.0512943744354095
5	D	26	50	20120618	8	1510	29.96	0.0585341579252662	0.051127780077762
5	D	26	50	20120618	8	1512	30	0.0584000197688751	0.0511223353555469
5	D	26	50	20120618	8	1514	30.04	0.0575657044777531	0.0511484275957727
5	D	26	50	20120618	8	1516	30.08	0.0574324148494994	0.051009763955982
5	D	26	50	20120618	8	1518	30.12	0.0575478853868672	0.0505727012545306
5	D	26	50	20120618	8	1520	30.16	0.0572637698821864	0.0495799233337447
5	D	26	50	20120618	8	1522	30.2	0.0572744471945823	0.0482000044502591
5	D	26	50	20120618	8	1524	30.24	0.0574853771474103	0.047801266936348
5	D	26	50	20120618	8	1526	30.28	0.0575020648674463	0.0475820638341802
5	D	26	50	20120618	8	1528	30.32	0.0575037619237211	0.04684539998954
5	D	26	50	20120618	8	1530	30.36	0.0570699519134632	0.0478392385704977
5	D	26	50	20120618	8	1532	30.4	0.0567581178229599	0.0490457041605582
5	D	26	50	20120618	8	1534	30.44	0.0569495316286271	0.0487854181544034
5	D	26	50	20120618	8	1536	30.48	0.0569847455463302	0.0489992472450343
5	D	26	50	20120618	8	1538	30.52	0.0568385158639808	0.0497917725253881
5	D	26	50	20120618	8	1540	30.56	0.0571696539696105	0.0493326480923637
5	D	26	50	20120618	8	1542	30.6	0.0569644515817101	0.0505388308397117
5	D	26	50	20120618	8	1544	30.64	0.0574147371799698	0.049944861143515
5	D	26	50	20120618	8	1546	30.68	0.0584920143611074	0.0501566396244804
5	D	26	50	20120618	8	1548	30.72	0.0577281269053916	0.051828027923171
5	D	26	50	20120618	8	1550	30.76	0.0581427743218794	0.0520117342649233
5	D	26	50	20120618	8	1552	30.8	0.0583242179219319	0.0507038695624407
5	D	26	50	20120618	8	1554	30.84	0.0576400214004558	0.0502620692455553
5	D	26	50	20120618	8	1556	30.88	0.0573707551381799	0.0501479422110718
5	D	26	50	20120618	8	1558	30.92	0.0569163683205895	0.0508352500023851
5	D	26	50	20120618	8	1560	30.96	0.056712862988964	0.051544902367984
5	D	26	50	20120618	8	1562	31	0.0562139284441587	0.0494534219305904
5	D	26	50	20120618	8	1564	31.04	0.0564571024662088	0.0491596190630074
5	D	26	50	20120618	8	1566	31.08	0.0562394549989596	0.048367376625366
5	D	26	50	20120618	8	1568	31.12	0.0562410106338782	0.0469880941379835
5	D	26	50	20120618	8	1570	31.16	0.0564375156083699	0.0451584553416633
5	D	26	50	20120618	8	1572	31.2	0.0566394653050768	0.044451489981833
5	D	26	50	20120618	8	1574	31.24	0.0572311722595737	0.0426316799697713
5	D	26	50	20120618	8	1576	31.28	0.0576079187525899	0.0398442650383339
5	D	26	50	20120618	8	1578	31.32	0.057663992320338	0.0399639782163888
5	D	26	50	20120618	8	1580	31.36	0.056662799828856	0.0380480723927639
5	D	26	50	20120618	8	1582	31.4	0.0564534962216248	0.036472497062924
5	D	26	50	20120618	8	1584	31.44	0.056451869876028	0.0357261458553816
5	D	26	50	20120618	8	1586	31.48	0.056625888854878	0.0341048207167989
5	D	26	50	20120618	8	1588	31.52	0.0564045644323666	0.0331594189503525
5	D	26	50	20120618	8	1590	31.56	0.0569145298429584	0.0311495386355079
5	D	26	50	20120618	8	1592	31.6	0.0574455670356295	0.0282081158471281
5	D	26	50	20120618	8	1594	31.64	0.0579378547766916	0.0282636944401293
5	D	26	50	20120618	8	1596	31.68	0.0581608055447997	0.0259249387613548
5	D	26	50	20120618	8	1598	31.72	0.0580914383695653	0.0235267861129607
5	D	26	50	20120618	8	1600	31.76	0.0583358144731433	0.0223217347364625
5	D	26	50	20120618	8	1602	31.8	0.0585448352376621	0.0205184710230806
5	D	26	50	20120618	8	1604	31.84	0.0585301981272915	0.0187765134676276
5	D	26	50	20120618	8	1606	31.88	0.0591117934548175	0.0169635623913434
5	D	26	50	20120618	8	1608	31.92	0.0596017477435016	0.0155232565887445
5	D	26	50	20120618	8	1610	31.96	0.05932067279798	0.0147378730868806
5	D	26	50	20120618	8	1612	32	0.0591074801034522	0.0119660852153074
5	D	26	50	20120618	8	1614	32.04	0.0592541340498703	0.0090129244543599
5	D	26	50	20120618	8	1616	32.08	0.0599944748497726	0.0059771736213699
5	D	26	50	20120618	8	1618	32.12	0.0600929041137138	0.0046642177500627
5	D	26	50	20120618	8	1620	32.16	0.0606558318222164	0.0034656010452734
5	D	26	50	20120618	8	1622	32.2	0.0609889498268334	0.0006481340756356
5	D	26	50	20120618	8	1624	32.24	0.0616587920806514	-0.0016967027214571
5	D	26	50	20120618	8	1626	32.28	0.0628789048315888	-0.0034676516549389
5	D	26	50	20120618	8	1628	32.32	0.063824801572782	-0.0056624403930638
5	D	26	50	20120618	8	1630	32.36	0.0639923858799232	-0.0071349195542067
5	D	26	50	20120618	8	1632	32.4	0.0649373563112331	-0.0084319018833268
5	D	26	50	20120618	8	1634	32.44	0.0648611160580856	-0.0098848790394446
5	D	26	50	20120618	8	1636	32.48	0.0646810654583921	-0.0096830919772974
5	D	26	50	20120618	8	1638	32.52	0.0650369876567023	-0.0106307918407826
5	D	26	50	20120618	8	1640	32.56	0.0646737610453424	-0.0121963828228721
5	D	26	50	20120618	8	1642	32.6	0.0642850149502495	-0.0137396928702865
5	D	26	50	20120618	8	1644	32.64	0.0640840905583753	-0.0147499716839067
5	D	26	50	20120618	8	1646	32.68	0.0633065135153757	-0.0168255139344524
5	D	26	50	20120618	8	1648	32.72	0.0630426495489082	-0.0184376891112865
5	D	26	50	20120618	8	1650	32.76	0.0632128819709449	-0.020634708771306
5	D	26	50	20120618	8	1652	32.8	0.0635408699158644	-0.0223710483633826
5	D	26	50	20120618	8	1654	32.84	0.0637451459938814	-0.0250299890637461
5	D	26	50	20120618	8	1656	32.88	0.0636768111945475	-0.0271028301663876
5	D	26	50	20120618	8	1658	32.92	0.0637071531465282	-0.0284714282703064
5	D	26	50	20120618	8	1660	32.96	0.0641522768652851	-0.0293336035686071
5	D	26	50	20120618	8	1662	33	0.0634266014600246	-0.0300021447459478
5	D	26	50	20120618	8	1664	33.04	0.0630122015309103	-0.0306603550932153
5	D	26	50	20120618	8	1666	33.08	0.0624764903624155	-0.03399578485114
5	D	26	50	20120618	8	1668	33.12	0.0623326648431222	-0.0357588848993506
5	D	26	50	20120618	8	1670	33.16	0.0616065368895217	-0.036303852095611
5	D	26	50	20120618	8	1672	33.2	0.0615712522611405	-0.0383378447516941
5	D	26	50	20120618	8	1674	33.24	0.0609744541378191	-0.0415906773665085
5	D	26	50	20120618	8	1676	33.28	0.0610722470056572	-0.0424118404715004
5	D	26	50	20120618	8	1678	33.32	0.0611647365726364	-0.0434486004340762
5	D	26	50	20120618	8	1680	33.36	0.0616181334407332	-0.0461532838721147
5	D	26	50	20120618	8	1682	33.4	0.0623621511958976	-0.0468947560428669
5	D	26	50	20120618	8	1684	33.44	0.0626199623283183	-0.0495134552963132
5	D	26	50	20120618	8	1686	33.48	0.0632606717827514	-0.0490449970537771
5	D	26	50	20120618	8	1688	33.52	0.0637590406421317	-0.0510547359472655
5	D	26	50	20120618	8	1690	33.56	0.0641904464893336	-0.0528792835747611
5	D	26	50	20120618	8	1692	33.6	0.0644162256845665	-0.0547352267433415
5	D	26	50	20120618	8	1694	33.64	0.0649948511636114	-0.0577171667502833
5	D	26	50	20120618	8	1696	33.68	0.0649720823252572	-0.0594907319788554
5	D	26	50	20120618	8	1698	33.72	0.0653815678622423	-0.0594545988223367
5	D	26	50	20120618	8	1700	33.76	0.0656627842291202	-0.0613668276906995
5	D	26	50	20120618	8	1702	33.8	0.0659021398745519	-0.0635316351013021
5	D	26	50	20120618	8	1704	33.84	0.0662123476194584	-0.0657613549144177
5	D	26	50	20120618	8	1706	33.88	0.0664392581855412	-0.0676034387900867
5	D	26	50	20120618	8	1708	33.92	0.0666438948880165	-0.0701140921273675
5	D	26	50	20120618	8	1710	33.96	0.0668477537730326	-0.0709553370649455
5	D	26	50	20120618	8	1712	34	0.0670802504826868	-0.0738751223858205
5	D	26	50	20120618	8	1714	34.04	0.0670093983832119	-0.0748652133008385
5	D	26	50	20120618	8	1716	34.08	0.0670862608903269	-0.0761035694067305
5	D	26	50	20120618	8	1718	34.12	0.0675269298363623	-0.0789424617118375
5	D	26	50	20120618	8	1720	34.16	0.0672133279789061	-0.0789053386058255
5	D	26	50	20120618	8	1722	34.2	0.0679505575089712	-0.0817573830970635
5	D	26	50	20120618	8	1724	34.24	0.0686278243839917	-0.0830571867822405
5	D	26	50	20120618	8	1726	34.28	0.069247815609736	-0.0858030238349445
5	D	26	50	20120618	8	1728	34.32	0.0692856458225295	-0.0879063129555835
5	D	26	50	20120618	8	1730	34.36	0.0691629627959936	-0.0885904387663815
5	D	26	50	20120618	8	1732	34.4	0.0699934597104972	-0.0927931279203635
5	D	26	50	20120618	8	1734	34.44	0.0693838629544363	-0.0918145628458795
5	D	26	50	20120618	8	1736	34.48	0.0690932420673686	-0.0909200727676785
5	D	26	50	20120618	8	1738	34.52	0.0694609375935856	-0.0911590748597195
5	D	26	50	20120618	8	1740	34.56	0.0690560482506782	-0.0905471446512805
5	D	26	50	20120618	8	1742	34.6	0.0684141367147171	-0.0910320784818185
5	D	26	50	20120618	8	1744	34.64	0.067451057278741	-0.0954260400201115
5	D	26	50	20120618	8	1746	34.68	0.0667482638489197	-0.0954033418924355
5	D	26	50	20120618	8	1748	34.72	0.0661629208554535	-0.0953692593455825
5	D	26	50	20120618	8	1750	34.76	0.0652891490059412	-0.0959333184249355
5	D	26	50	20120618	8	1752	34.8	0.064942171708413	-0.0971500370633225
5	D	26	50	20120618	8	1754	34.84	0.0637695058224932	-0.0985914035260935
5	D	26	50	20120618	8	1756	34.88	0.0630189119742637	-0.100033547806323
5	D	26	50	20120618	8	1758	34.92	0.0627271597163461	-0.101467984622638
5	D	26	50	20120618	8	1760	34.96	0.0614204263847134	-0.102798759584831
5	D	26	50	20120618	8	1762	35	0.0601701908848975	-0.103959899630217
5	D	26	50	20120618	8	1764	35.04	0.0586579723226519	-0.105125635869683
5	D	26	50	20120618	8	1766	35.08	0.0579787962593223	-0.104407568933387
5	D	26	50	20120618	8	1768	35.12	0.0557875430551032	-0.106542253595112
5	D	26	50	20120618	8	1770	35.16	0.0546958408956294	-0.108278837139027
5	D	26	50	20120618	8	1772	35.2	0.0539027499298505	-0.108328051770998
5	D	26	50	20120618	8	1774	35.24	0.0530868901257175	-0.108192145847654
5	D	26	50	20120618	8	1776	35.28	0.0520682320967401	-0.109623754236844
5	D	26	50	20120618	8	1778	35.32	0.0517991072558205	-0.110209662915735
5	D	26	50	20120618	8	1780	35.36	0.0498878683369514	-0.110569509556682
5	D	26	50	20120618	8	1782	35.4	0.0490922317867603	-0.111782339107773
5	D	26	50	20120618	8	1784	35.44	0.0480671390860742	-0.113585249267763
5	D	26	50	20120618	8	1786	35.48	0.04715171864715	-0.113301416605795
5	D	26	50	20120618	8	1788	35.52	0.0453977402764168	-0.115558855004734
5	D	26	50	20120618	8	1790	35.56	0.0456279035336931	-0.115147672411474
5	D	26	50	20120618	8	1792	35.6	0.0452004574844658	-0.113955843931783
5	D	26	50	20120618	8	1794	35.64	0.0456138321087474	-0.114069970966267
5	D	26	50	20120618	8	1796	35.68	0.0459407982843681	-0.115158632566582
5	D	26	50	20120618	8	1798	35.72	0.0459545161559231	-0.114896013108050
5	D	26	50	20120618	8	1800	35.76	0.0458420154670363	-0.115845728225861
5	D	26	50	20120618	8	1802	35.8	0.0460373890706782	-0.116940117391104
5	D	26	50	20120618	8	1804	35.84	0.0458603295326691	-0.117999646192034
5	D	26	50	20120618	8	1806	35.88	0.0453497984366524	-0.118679882915535
5	D	26	50	20120618	8	1808	35.92	0.0451566168640322	-0.119954937863370
5	D	26	50	20120618	8	1810	35.96	0.0455091095944537	-0.122135301623158
5	D	26	50	20120618	8	1812	36	0.0453451315318966	-0.123116695124768
5	D	26	50	20120618	8	1814	36.04	0.0447935882425711	-0.124301806090037
5	D	26	50	20120618	8	1816	36.08	0.0448164985022815	-0.126502039550377
5	D	26	50	20120618	8	1818	36.12	0.044282279329095	-0.126501685996986
5	D	26	50	20120618	8	1820	36.16	0.0440387517536544	-0.128538436369516
5	D	26	50	20120618	8	1822	36.2	0.0437300996436665	-0.129042249951112
5	D	26	50	20120618	8	1824	36.24	0.0431866173716465	-0.131195107257112
5	D	26	50	20120618	8	1826	36.28	0.0428064060554025	-0.134170400460311
5	D	26	50	20120618	8	1828	36.32	0.0424439431193662	-0.136775806106271
5	D	26	50	20120618	8	1830	36.36	0.0417726159413078	-0.136163027369694
5	D	26	50	20120618	8	1832	36.4	0.0415169968399088	-0.137851244809777
5	D	26	50	20120618	8	1834	36.44	0.0410021523925269	-0.139991020640326
5	D	26	50	20120618	8	1836	36.48	0.0406189005171238	-0.142668126913898
5	D	26	50	20120618	8	1838	36.52	0.0405121273931646	-0.143139767136950
5	D	26	50	20120618	8	1840	36.56	0.0398212840679454	-0.144612670562161
5	D	26	50	20120618	8	1842	36.6	0.0395822819759043	-0.144030014574463
5	D	26	50	20120618	8	1844	36.64	0.0390597300646074	-0.145587770813417
5	D	26	50	20120618	8	1846	36.68	0.0386517294518628	-0.146776417312592
5	D	26	50	20120618	8	1848	36.72	0.0380379607657929	-0.150396804032267
5	D	26	50	20120618	8	1850	36.76	0.0378102723822508	-0.151695052082526
5	D	26	50	20120618	8	1852	36.8	0.036749612210471	-0.154353773579787
5	D	26	50	20120618	8	1854	36.84	0.0361909978533336	-0.156460951787723
5	D	26	50	20120618	8	1856	36.88	0.0362008973482702	-0.157409889088075
5	D	26	50	20120618	8	1858	36.92	0.0356458185250388	-0.159198162137695
5	D	26	50	20120618	8	1860	36.96	0.0358112815118364	-0.160629346262818
5	D	26	50	20120618	8	1862	37	0.0357016799607525	-0.161991941030164
5	D	26	50	20120618	8	1864	37.04	0.0349860878981917	-0.164912292036465
5	D	26	50	20120618	8	1866	37.08	0.0348651726386088	-0.164348727931859
5	D	26	50	20120618	8	1868	37.12	0.0347018309721548	-0.167431006391051
5	D	26	50	20120618	8	1870	37.16	0.0341806932744203	-0.167731526773055
5	D	26	50	20120618	8	1872	37.2	0.0340477571995572	-0.171299587590923
5	D	26	50	20120618	8	1874	37.24	0.0338851226398843	-0.174443384340078
5	D	26	50	20120618	8	1876	37.28	0.0332671113131272	-0.176656628565192
5	D	26	50	20120618	8	1878	37.32	0.0332331701876303	-0.178333885850166
5	D	26	50	20120618	8	1880	37.36	0.0328237553613233	-0.181810729893260
5	D	26	50	20120618	8	1882	37.4	0.0324864654266973	-0.182337524445245
5	D	26	50	20120618	8	1884	37.44	0.0321866521514742	-0.185321515061852
5	D	26	50	20120618	8	1886	37.48	0.0311860960560952	-0.185951547203889
5	D	26	50	20120618	8	1888	37.52	0.031219330074811	-0.189091808419139
5	D	26	50	20120618	8	1890	37.56	0.0303672664034812	-0.188987863722304
5	D	26	50	20120618	8	1892	37.6	0.0311769036679398	-0.190879374361978
5	D	26	50	20120618	8	1894	37.64	0.031090636640635	-0.193712044127410
5	D	26	50	20120618	8	1896	37.68	0.0309965914387373	-0.193073526704000
5	D	26	50	20120618	8	1898	37.72	0.0319292652831223	-0.195346875005515
5	D	26	50	20120618	8	1900	37.76	0.0322545344024681	-0.197717096936052
5	D	26	50	20120618	8	1902	37.8	0.0325204065521942	-0.198776342894269
5	D	26	50	20120618	8	1904	37.84	0.0320028043883657	-0.200268338202573
5	D	26	50	20120618	8	1906	37.88	0.0320657368918913	-0.203807407642412
5	D	26	50	20120618	8	1908	37.92	0.0319455287390896	-0.203888017815467
5	D	26	50	20120618	8	1910	37.96	0.031890374410157	-0.207830845227363
5	D	26	50	20120618	8	1912	38	0.0313635798581731	-0.207793368567960
5	D	26	50	20120618	8	1914	38.04	0.0314823737974124	-0.211354358318016
5	D	26	50	20120618	8	1916	38.08	0.0307526395992279	-0.210367237251479
5	D	26	50	20120618	8	1918	38.12	0.0308353710926267	-0.211975905178679
5	D	26	50	20120618	8	1920	38.16	0.0301424064470639	-0.215481740599802
5	D	26	50	20120618	8	1922	38.2	0.0295809636628018	-0.216000756977193
5	D	26	50	20120618	8	1924	38.24	0.0294579270828753	-0.217373958346257
5	D	26	50	20120618	8	1926	38.28	0.028854057891742	-0.220746857692517
5	D	26	50	20120618	8	1928	38.32	0.0284877765790874	-0.221789133087986
5	D	26	50	20120618	8	1930	38.36	0.0281745282750217	-0.222842015085171
5	D	26	50	20120618	8	1932	38.4	0.0277191515079376	-0.224243500725483
5	D	26	50	20120618	8	1934	38.44	0.0269561832910373	-0.227358306096611
5	D	26	50	20120618	8	1936	38.48	0.0266613197632825	-0.229323355841528
5	D	26	50	20120618	8	1938	38.52	0.0256720773764025	-0.231767823984090
