# Supplementary material for: How Do Ants Make Sense of Gravity? A Boltzmann Walker Analysis of Lasius niger Trajectories on Various Inclines
Source: PLoS One. 2013 Oct 29;8(10):e76531. doi: 10.1371/journal.pone.0076531 (PMC3812222; doi:10.1371/journal.pone.0076531)
Supplement: Dataset S5 — Trajectories for . (ZIP) [file pone.0076531.s009.zip › Incline5/5-D-26-50-20120618-09.txt]

Pente	Colonie	Temperature	Humidite	Date	Indiv	Frame	Time	X	Y
5	D	26	50	20120618	9	18	0	0	0
5	D	26	50	20120618	9	20	0.04	-0.00086066916085683	-0.0028956800507049
5	D	26	50	20120618	9	22	0.08	-0.00121520542987596	-0.003103859358154
5	D	26	50	20120618	9	24	0.12	-0.00094111669935243	-0.0028941456289897
5	D	26	50	20120618	9	26	0.16	-0.00032734801328251	-0.0019733511785286
5	D	26	50	20120618	9	28	0.2	0.00040091540279714	-0.0021864165938357
5	D	26	50	20120618	9	30	0.24	0.00198068387584945	-0.0022176212160895
5	D	26	50	20120618	9	32	0.28	0.00247063109346579	-0.0032920628990346
5	D	26	50	20120618	9	34	0.32	0.00354155845570844	-0.0033529306507591
5	D	26	50	20120618	9	36	0.36	0.00482918576211352	-0.005804766845981
5	D	26	50	20120618	9	38	0.4	0.00526950115475838	-0.0061945948144491
5	D	26	50	20120618	9	40	0.44	0.00656654712348887	-0.0082858631198084
5	D	26	50	20120618	9	42	0.48	0.00669142218104641	-0.0089337143527315
5	D	26	50	20120618	9	44	0.52	0.00762402531475335	-0.0083072884552783
5	D	26	50	20120618	9	46	0.56	0.00817245733424164	-0.0084214154897618
5	D	26	50	20120618	9	48	0.6	0.00799804237559416	-0.007422881719777
5	D	26	50	20120618	9	50	0.64	0.00727038707134633	-0.0062605820192695
5	D	26	50	20120618	9	52	0.68	0.00702129456553775	-0.0054999260415437
5	D	26	50	20120618	9	54	0.72	0.00647390199301781	-0.0049723748853038
5	D	26	50	20120618	9	56	0.76	0.00608959652851073	-0.0047154759206309
5	D	26	50	20120618	9	58	0.8	0.00615587364711135	-0.0045953172653039
5	D	26	50	20120618	9	60	0.84	0.00528360086397524	-0.0040123642927581
5	D	26	50	20120618	9	62	0.88	0.00433129066427664	-0.0021725926562635
5	D	26	50	20120618	9	64	0.92	0.0032429684752168	-0.0017724550709257
5	D	26	50	20120618	9	66	0.96	0.00277460215656227	-0.000758683149806299
5	D	26	50	20120618	9	68	1	0.00207823632738194	-0.0011044371526031
5	D	26	50	20120618	9	70	1.04	0.00071666686486818	0.0002391859398041
5	D	26	50	20120618	9	72	1.08	-0.00113530943466969	0.00204148091689585
5	D	26	50	20120618	9	74	1.12	-0.00330572985890136	0.00544218228757838
5	D	26	50	20120618	9	76	1.16	-0.00375847053190524	0.00667348995307551
5	D	26	50	20120618	9	78	1.2	-0.00324581104447718	0.0087640299384501
5	D	26	50	20120618	9	80	1.24	-0.00260237922893648	0.00889335269766131
5	D	26	50	20120618	9	82	1.28	-0.0022426245118722	0.010293261489851
5	D	26	50	20120618	9	84	1.32	-0.00133247908953575	0.0100738745399201
5	D	26	50	20120618	9	86	1.36	0.00038894054945775	0.0098995338274846
5	D	26	50	20120618	9	88	1.4	0.00095736318475696	0.0106202941335091
5	D	26	50	20120618	9	90	1.44	0.00237093681549308	0.0106943091216162
5	D	26	50	20120618	9	92	1.48	0.00243903515831932	0.0109386360105623
5	D	26	50	20120618	9	94	1.52	0.00258354826824669	0.0109255287964235
5	D	26	50	20120618	9	96	1.56	0.00300047765973873	0.011486675161523
5	D	26	50	20120618	9	98	1.6	0.00372537510611857	0.0106648079195983
5	D	26	50	20120618	9	100	1.64	0.00361810417898545	0.0102662938514301
5	D	26	50	20120618	9	102	1.68	0.00458374475572299	0.00875141798190086
5	D	26	50	20120618	9	104	1.72	0.00498927756580128	0.00844561551224111
5	D	26	50	20120618	9	106	1.76	0.00605368187915977	0.00797564053683167
5	D	26	50	20120618	9	108	1.8	0.00721477453721958	0.00784947358401261
5	D	26	50	20120618	9	110	1.84	0.00903814695324489	0.0078286408040253
5	D	26	50	20120618	9	112	1.88	0.00990061216532594	0.0091929821251213
5	D	26	50	20120618	9	114	1.92	0.010643781392353	0.0100774454291651
5	D	26	50	20120618	9	116	1.96	0.0112813725058811	0.0103657823613295
5	D	26	50	20120618	9	118	2	0.0106145495980188	0.0109432411141855
5	D	26	50	20120618	9	120	2.04	0.0107195832392962	0.0113114598994206
5	D	26	50	20120618	9	122	2.08	0.0101111319962208	0.0120611486509702
5	D	26	50	20120618	9	124	2.12	0.0094991027928326	0.0112786218605023
5	D	26	50	20120618	9	126	2.16	0.00948574554573598	0.0108699070699086
5	D	26	50	20120618	9	128	2.2	0.00879609723097692	0.0114034120652461
5	D	26	50	20120618	9	130	2.24	0.00795082885581434	0.0111431048458879
5	D	26	50	20120618	9	132	2.28	0.00707152743127324	0.0116387018466859
5	D	26	50	20120618	9	134	2.32	0.0062696683414077	0.0125986558706891
5	D	26	50	20120618	9	136	2.36	0.00561617086083681	0.0131376586212503
5	D	26	50	20120618	9	138	2.4	0.00463631531647708	0.0153080981373651
5	D	26	50	20120618	9	140	2.44	0.00384519717861776	0.0165278926902509
5	D	26	50	20120618	9	142	2.48	0.00352936793480079	0.0169633644014446
5	D	26	50	20120618	9	144	2.52	0.00327074362958181	0.0170367125878571
5	D	26	50	20120618	9	146	2.56	0.00398713472280534	0.0167243057408611
5	D	26	50	20120618	9	148	2.6	0.00431057243558787	0.0162917897360127
5	D	26	50	20120618	9	150	2.64	0.00444753901910371	0.0163679875627534
5	D	26	50	20120618	9	152	2.68	0.00483697100777439	0.0164848016030054
5	D	26	50	20120618	9	154	2.72	0.00552602535283724	0.0155651173101907
5	D	26	50	20120618	9	156	2.76	0.00597203649060456	0.0151610376045478
5	D	26	50	20120618	9	158	2.8	0.00666975642927086	0.0131606289850371
5	D	26	50	20120618	9	160	2.84	0.00764016856256784	0.0137040759017181
5	D	26	50	20120618	9	162	2.88	0.00872475722782301	0.0134896386992554
5	D	26	50	20120618	9	164	2.92	0.0100766817538414	0.0127806156586919
5	D	26	50	20120618	9	166	2.96	0.0112105699038809	0.0120444043623917
5	D	26	50	20120618	9	168	3	0.0112517376606816	0.0109114637354390
5	D	26	50	20120618	9	170	3.04	0.0114810806740916	0.0108014803466932
5	D	26	50	20120618	9	172	3.08	0.0121580859196030	0.00932113108707573
5	D	26	50	20120618	9	174	3.12	0.0128671231023022	0.00832004466161088
5	D	26	50	20120618	9	176	3.16	0.0140320744532393	0.00709035061378842
5	D	26	50	20120618	9	178	3.2	0.0150504284263007	0.00727983401794297
5	D	26	50	20120618	9	180	3.24	0.0159351533598535	0.00523148002313397
5	D	26	50	20120618	9	182	3.28	0.0164924171430388	0.00437947999141449
5	D	26	50	20120618	9	184	3.32	0.0179597485668146	0.00483861856657454
5	D	26	50	20120618	9	186	3.36	0.0186187013762024	0.00383162779948678
5	D	26	50	20120618	9	188	3.4	0.0187566366960084	0.00446623492239826
5	D	26	50	20120618	9	190	3.44	0.0185647915552047	0.00484460068994338
5	D	26	50	20120618	9	192	3.48	0.0179165231292807	0.00400442348360533
5	D	26	50	20120618	9	194	3.52	0.0166330606818168	0.00380537999576913
5	D	26	50	20120618	9	196	3.56	0.0162434165611118	0.00395879388301536
5	D	26	50	20120618	9	198	3.6	0.016162261915835	0.00360738302596908
5	D	26	50	20120618	9	200	3.64	0.0161073621453437	0.00178358493166149
5	D	26	50	20120618	9	202	3.68	0.0158831230286802	-0.0010993756822634
5	D	26	50	20120618	9	204	3.72	0.0156036192744264	-0.0031793147227744
5	D	26	50	20120618	9	206	3.76	0.0166306353055573	-0.0040593656805036
5	D	26	50	20120618	9	208	3.8	0.0176640365109224	-0.0056661597747328
5	D	26	50	20120618	9	210	3.84	0.0192173160568447	-0.0063784503557322
5	D	26	50	20120618	9	212	3.88	0.0200335470920378	-0.0065689979555925
5	D	26	50	20120618	9	214	3.92	0.0204210260517789	-0.0068084398680514
5	D	26	50	20120618	9	216	3.96	0.0192101657930733	-0.0063273350207338
5	D	26	50	20120618	9	218	4	0.0182454267774818	-0.0057461971912953
5	D	26	50	20120618	9	220	4.04	0.0169269625443492	-0.0065804347006714
5	D	26	50	20120618	9	222	4.08	0.0160736190097454	-0.0071380661793829
5	D	26	50	20120618	9	224	4.12	0.0150612118047138	-0.0076784088972944
5	D	26	50	20120618	9	226	4.16	0.0132814098943316	-0.0083602153978501
5	D	26	50	20120618	9	228	4.2	0.0120499410084884	-0.0094071294138037
5	D	26	50	20120618	9	230	4.24	0.0109151760460402	-0.0081192051225505
5	D	26	50	20120618	9	232	4.28	0.00959793510763903	-0.007318661251298
5	D	26	50	20120618	9	234	4.32	0.00898394721846694	-0.0078152694147931
5	D	26	50	20120618	9	236	4.36	0.00757481775385058	-0.0068783600007887
5	D	26	50	20120618	9	238	4.4	0.00593065306623562	-0.0053029260923051
5	D	26	50	20120618	9	240	4.44	0.00488589572596468	-0.0056272830439032
5	D	26	50	20120618	9	242	4.48	0.00313262446201264	-0.0053100042311848
5	D	26	50	20120618	9	244	4.52	0.00168623754109555	-0.0050350104039813
5	D	26	50	20120618	9	246	4.56	0.00177012161854772	-0.0036076658686816
5	D	26	50	20120618	9	248	4.6	0.00202013336317184	-0.0040348785726711
5	D	26	50	20120618	9	250	4.64	0.00256298631015657	-0.0028579064064539
5	D	26	50	20120618	9	252	4.68	0.00260667136709827	-0.0028089604750601
5	D	26	50	20120618	9	254	4.72	0.00245310898742799	-0.002113528026831
5	D	26	50	20120618	9	256	4.76	0.00320209063219640	-0.0029530476238625
5	D	26	50	20120618	9	258	4.8	0.00339931685560496	-0.0011933416882017
5	D	26	50	20120618	9	260	4.84	0.00374321116756722	-0.000608323963854799
5	D	26	50	20120618	9	262	4.88	0.00419307957282592	-0.000105111423023399
5	D	26	50	20120618	9	264	4.92	0.00435089166425113	-0.0001457983472129
5	D	26	50	20120618	9	266	4.96	0.00440868350147751	0.0009199317801881
5	D	26	50	20120618	9	268	5	0.00526593733658121	0.0009794418868927
5	D	26	50	20120618	9	270	5.04	0.00489291022523405	0.0011535032921496
5	D	26	50	20120618	9	272	5.08	0.00537328321703314	0.0008672311117862
5	D	26	50	20120618	9	274	5.12	0.00684688667795809	0.0012734144601032
5	D	26	50	20120618	9	276	5.16	0.00709862376312831	0.00261563748108371
5	D	26	50	20120618	9	278	5.2	0.00737791679956137	0.00285370619217359
5	D	26	50	20120618	9	280	5.24	0.00669664770015938	0.00380294047737404
5	D	26	50	20120618	9	282	5.28	0.00673017870372325	0.00445759407753217
5	D	26	50	20120618	9	284	5.32	0.00653993162424501	0.00470657344625576
5	D	26	50	20120618	9	286	5.36	0.00574636689692278	0.00680695635802447
5	D	26	50	20120618	9	288	5.4	0.00550542521098093	0.00722730093384828
5	D	26	50	20120618	9	290	5.44	0.00471069587879009	0.00786703670224372
5	D	26	50	20120618	9	292	5.48	0.00407009744012161	0.00874386113173032
5	D	26	50	20120618	9	294	5.52	0.00281420013630871	0.00927752381187996
5	D	26	50	20120618	9	296	5.56	0.00117826617162676	0.0095329590655158
5	D	26	50	20120618	9	298	5.6	-0.000163207316165670	0.0105810115233871
5	D	26	50	20120618	9	300	5.64	-0.0021441174661851	0.00951611578198793
5	D	26	50	20120618	9	302	5.68	-0.00273214039435202	0.0100791495565077
5	D	26	50	20120618	9	304	5.72	-0.00313039707565191	0.0111309991777940
5	D	26	50	20120618	9	306	5.76	-0.00252305599022297	0.0117860275445461
5	D	26	50	20120618	9	308	5.8	-0.00194141116522235	0.0116627717615175
5	D	26	50	20120618	9	310	5.84	-0.00164212114901733	0.0120134684407148
5	D	26	50	20120618	9	312	5.88	-0.00134343924464414	0.0116768997550056
5	D	26	50	20120618	9	314	5.92	-0.00046070835221429	0.0121258347793131
5	D	26	50	20120618	9	316	5.96	-0.00032964611032136	0.0120992970618152
5	D	26	50	20120618	9	318	6	-0.000151610764954210	0.0121745190811978
5	D	26	50	20120618	9	320	6.04	-9.4066415101250e-05	0.0122136079440618
5	D	26	50	20120618	9	322	6.08	-0.00015141277505548	0.0123085441005039
5	D	26	50	20120618	9	324	6.12	-5.24885363674802e-05	0.0120683823533417
5	D	26	50	20120618	9	326	6.16	-0.000167414601513730	0.0114893113970246
5	D	26	50	20120618	9	328	6.2	-0.0008082089087606	0.0117791261823617
5	D	26	50	20120618	9	330	6.24	-0.00073936499254428	0.0115802311869496
5	D	26	50	20120618	9	332	6.28	-0.0014112366428243	0.0117072629201897
5	D	26	50	20120618	9	334	6.32	-0.00165672997511665	0.0118000211877458
5	D	26	50	20120618	9	336	6.36	-0.00210031927215841	0.0115730045556459
5	D	26	50	20120618	9	338	6.4	-0.00308486647001131	0.0112361247429530
5	D	26	50	20120618	9	340	6.44	-0.00306600086108925	0.0100433063137694
5	D	26	50	20120618	9	342	6.48	-0.00404896413975229	0.0109468756430408
5	D	26	50	20120618	9	344	6.52	-0.00490125408525206	0.00954944879565306
5	D	26	50	20120618	9	346	6.56	-0.00594092732776627	0.00918593934158068
5	D	26	50	20120618	9	348	6.6	-0.00665705679148075	0.00869393444323108
5	D	26	50	20120618	9	350	6.64	-0.0075371572466846	0.00859677090042824
5	D	26	50	20120618	9	352	6.68	-0.0080441810930666	0.00761887050631849
5	D	26	50	20120618	9	354	6.72	-0.0082737998781213	0.00805538873554838
5	D	26	50	20120618	9	356	6.76	-0.0084931868280522	0.00688149248382935
5	D	26	50	20120618	9	358	6.8	-0.0083286077247311	0.00577547141203641
5	D	26	50	20120618	9	360	6.84	-0.0082469863889787	0.00554040790476656
5	D	26	50	20120618	9	362	6.88	-0.00797136323674	0.00417881015798156
5	D	26	50	20120618	9	364	6.92	-0.0079959210552506	0.00308288657102397
5	D	26	50	20120618	9	366	6.96	-0.0072359983472569	0.00214307589789639
5	D	26	50	20120618	9	368	7	-0.00644129942065765	0.000730931329965101
5	D	26	50	20120618	9	370	7.04	-0.00601752820537221	-0.0013437927980347
5	D	26	50	20120618	9	372	7.08	-0.00595603819968023	-0.0034582966322237
5	D	26	50	20120618	9	374	7.12	-0.00602159406936403	-0.0053080101900618
5	D	26	50	20120618	9	376	7.16	-0.00617647873871513	-0.0066997094725219
5	D	26	50	20120618	9	378	7.2	-0.005873547122587	-0.0092527962877419
5	D	26	50	20120618	9	380	7.24	-0.00618947536135334	-0.009552758055389
5	D	26	50	20120618	9	382	7.28	-0.00655352928764723	-0.0114552642055105
5	D	26	50	20120618	9	384	7.32	-0.00616038498837533	-0.0133781633152014
5	D	26	50	20120618	9	386	7.36	-0.00521470037921644	-0.0146952204058395
5	D	26	50	20120618	9	388	7.4	-0.00440379032255171	-0.014998852057681
5	D	26	50	20120618	9	390	7.44	-0.00373691791721467	-0.0146754921266444
5	D	26	50	20120618	9	392	7.48	-0.0021844649791196	-0.0144368435879939
5	D	26	50	20120618	9	394	7.52	-0.00074479557262379	-0.014970284943721
5	D	26	50	20120618	9	396	7.56	0.00106037732906734	-0.014292098829885
5	D	26	50	20120618	9	398	7.6	0.0013213704420033	-0.0147065341143385
5	D	26	50	20120618	9	400	7.64	0.00236725208205632	-0.0159376777310623
5	D	26	50	20120618	9	402	7.68	0.00276705025613919	-0.0176952623463796
5	D	26	50	20120618	9	404	7.72	0.00313912984439956	-0.0186900201661529
5	D	26	50	20120618	9	406	7.76	0.00333874608872851	-0.0201881673034528
5	D	26	50	20120618	9	408	7.8	0.00359394092605874	-0.023215644987103
5	D	26	50	20120618	9	410	7.84	0.00400081016795348	-0.0244829217603455
5	D	26	50	20120618	9	412	7.88	0.00452725116654687	-0.0267772711332615
5	D	26	50	20120618	9	414	7.92	0.004482632728654	-0.0253382381228688
5	D	26	50	20120618	9	416	7.96	0.00482246824769225	-0.024793058794574
5	D	26	50	20120618	9	418	8	0.00499867925756393	-0.0253897154965392
5	D	26	50	20120618	9	420	8.04	0.00496990001156964	-0.0236122611806705
5	D	26	50	20120618	9	422	8.08	0.00470339146574043	-0.0239783303612908
5	D	26	50	20120618	9	424	8.12	0.00447853150932311	-0.0236857295752358
5	D	26	50	20120618	9	426	8.16	0.004148312642509	-0.0238856993729554
5	D	26	50	20120618	9	428	8.2	0.00420473976364768	-0.0228473837754611
5	D	26	50	20120618	9	430	8.24	0.00406529830639769	-0.0220863954575481
5	D	26	50	20120618	9	432	8.28	0.00426802582056388	-0.0207975519274794
5	D	26	50	20120618	9	434	8.32	0.00454026193132069	-0.0202516654924034
5	D	26	50	20120618	9	436	8.36	0.00406855099759115	-0.0202798790529727
5	D	26	50	20120618	9	438	8.4	0.00391468456200496	-0.0194194715216249
5	D	26	50	20120618	9	440	8.44	0.00382268996977259	-0.0198875055000923
5	D	26	50	20120618	9	442	8.48	0.00339015275172078	-0.0181646398277313
5	D	26	50	20120618	9	444	8.52	0.00376845487965558	-0.0179215365163593
5	D	26	50	20120618	9	446	8.56	0.00459690118449374	-0.0191773581597466
5	D	26	50	20120618	9	448	8.6	0.00482062977006117	-0.0188481292424262
5	D	26	50	20120618	9	450	8.64	0.00544938911989224	-0.017989277345997
5	D	26	50	20120618	9	452	8.68	0.00572749421693291	-0.0182958081356414
5	D	26	50	20120618	9	454	8.72	0.00520593225512971	-0.0181570737851726
5	D	26	50	20120618	9	456	8.76	0.00519362859713707	-0.0182508361443579
5	D	26	50	20120618	9	458	8.8	0.00498510280736516	-0.0180793627499202
5	D	26	50	20120618	9	460	8.84	0.00490859385364077	-0.0175466285009742
5	D	26	50	20120618	9	462	8.88	0.00459032509142871	-0.0169910547029959
5	D	26	50	20120618	9	464	8.92	0.00469052212232284	-0.0171205259546312
5	D	26	50	20120618	9	466	8.96	0.00450511872429573	-0.0175380017982437
5	D	26	50	20120618	9	468	9	0.00401396235408355	-0.0170732912216479
5	D	26	50	20120618	9	470	9.04	0.00415333310065542	-0.0170327740030859
5	D	26	50	20120618	9	472	9.08	0.00369696638407762	-0.0178189353224092
5	D	26	50	20120618	9	474	9.12	0.00340245640971342	-0.017986307497516
5	D	26	50	20120618	9	476	9.16	0.00285734779209671	-0.0175483962679272
5	D	26	50	20120618	9	478	9.2	0.0024092542248588	-0.0170809279748848
5	D	26	50	20120618	9	480	9.24	0.00192212836329939	-0.0177859841464059
5	D	26	50	20120618	9	482	9.28	0.00149411662864717	-0.0175640233277914
5	D	26	50	20120618	9	484	9.32	0.000838487221131	-0.0172237635446844
5	D	26	50	20120618	9	486	9.36	-1.03237590053300e-05	-0.0163084845271166
5	D	26	50	20120618	9	488	9.4	-0.00078559563389826	-0.0164534414172598
5	D	26	50	20120618	9	490	9.44	-0.00172109790540806	-0.0161312835677512
5	D	26	50	20120618	9	492	9.48	-0.00294623111449188	-0.0148180448537316
5	D	26	50	20120618	9	494	9.52	-0.00363954931344528	-0.0138640870952328
5	D	26	50	20120618	9	496	9.56	-0.00451388684838245	-0.0127836986442579
5	D	26	50	20120618	9	498	9.6	-0.00535421254714454	-0.0116058001681573
5	D	26	50	20120618	9	500	9.64	-0.00559257824308253	-0.0132183571826532
5	D	26	50	20120618	9	502	9.68	-0.00566647090171652	-0.0119610506150254
5	D	26	50	20120618	9	504	9.72	-0.0058756330875915	-0.0122400749508816
5	D	26	50	20120618	9	506	9.76	-0.00591374614309746	-0.0116381149480575
5	D	26	50	20120618	9	508	9.8	-0.00571709974724948	-0.0122180132193086
5	D	26	50	20120618	9	510	9.84	-0.00621568073866411	-0.0121103208565339
5	D	26	50	20120618	9	512	9.88	-0.0066604791883017	-0.0115386674503515
5	D	26	50	20120618	9	514	9.92	-0.00679480826352371	-0.0117718924799902
5	D	26	50	20120618	9	516	9.96	-0.00679709928949475	-0.0113739044992672
5	D	26	50	20120618	9	518	10	-0.0074783896021002	-0.0120105198054372
5	D	26	50	20120618	9	520	10.04	-0.0082218204586363	-0.0120133694457654
5	D	26	50	20120618	9	522	10.08	-0.0089548851297602	-0.0120558594922469
5	D	26	50	20120618	9	524	10.12	-0.0094568319494533	-0.0123643984651499
5	D	26	50	20120618	9	526	10.16	-0.0094836454385959	-0.0126024671762398
5	D	26	50	20120618	9	528	10.2	-0.0108666119523083	-0.0120050962964255
5	D	26	50	20120618	9	530	10.24	-0.0120608021686474	-0.0123012043321152
5	D	26	50	20120618	9	532	10.28	-0.013322853422777	-0.011784302204
5	D	26	50	20120618	9	534	10.32	-0.0146420884023011	-0.0098743502194727
5	D	26	50	20120618	9	536	10.36	-0.0157259275343682	-0.009253807450439
5	D	26	50	20120618	9	538	10.4	-0.0159988071122959	-0.0090992975476819
5	D	26	50	20120618	9	540	10.44	-0.0161719351366016	-0.0086399326983519
5	D	26	50	20120618	9	542	10.48	-0.0164240052690658	-0.0077028175162742
5	D	26	50	20120618	9	544	10.52	-0.0169417014780962	-0.0070592563001926
5	D	26	50	20120618	9	546	10.56	-0.0168323855981519	-0.0080684362698749
5	D	26	50	20120618	9	548	10.6	-0.0169059932927531	-0.0089680903488989
5	D	26	50	20120618	9	550	10.64	-0.016763988856264	-0.0082434647143657
5	D	26	50	20120618	9	552	10.68	-0.0169374298460311	-0.0085419467903625
5	D	26	50	20120618	9	554	10.72	-0.0177353326734559	-0.0085129518768
5	D	26	50	20120618	9	556	10.76	-0.0185629587344279	-0.0086806493210262
5	D	26	50	20120618	9	558	10.8	-0.019436682500679	-0.0092489991243269
5	D	26	50	20120618	9	560	10.84	-0.0212231665701433	-0.0087585003634213
5	D	26	50	20120618	9	562	10.88	-0.0220676359146432	-0.0094558066446206
5	D	26	50	20120618	9	564	10.92	-0.0230615381352112	-0.0100434194508544
5	D	26	50	20120618	9	566	10.96	-0.0246219813799337	-0.0095442020633367
5	D	26	50	20120618	9	568	11	-0.0255595201189733	-0.0106492119724325
5	D	26	50	20120618	9	570	11.04	-0.0269749711182135	-0.0103577779125665
5	D	26	50	20120618	9	572	11.08	-0.0281554858894044	-0.0105828500010182
5	D	26	50	20120618	9	574	11.12	-0.0286843805485285	-0.0102081046201927
5	D	26	50	20120618	9	576	11.16	-0.0301858793719713	-0.0115911771999224
5	D	26	50	20120618	9	578	11.2	-0.031639118157598	-0.0125480411672918
5	D	26	50	20120618	9	580	11.24	-0.0334236011148717	-0.0124864945930573
5	D	26	50	20120618	9	582	11.28	-0.0344662159215956	-0.0122280612066693
5	D	26	50	20120618	9	584	11.32	-0.0358871540694578	-0.0122579647524457
5	D	26	50	20120618	9	586	11.36	-0.036622050147145	-0.0125428580745857
5	D	26	50	20120618	9	588	11.4	-0.0378102016715727	-0.0125755971185547
5	D	26	50	20120618	9	590	11.44	-0.0382304352316319	-0.0124813397846225
5	D	26	50	20120618	9	592	11.48	-0.0384113838569375	-0.0133869314392881
5	D	26	50	20120618	9	594	11.52	-0.0381771900910085	-0.0133334741666304
5	D	26	50	20120618	9	596	11.56	-0.0384692959023167	-0.0152121861735649
5	D	26	50	20120618	9	598	11.6	-0.0384590004275826	-0.0160994354783266
5	D	26	50	20120618	9	600	11.64	-0.0390768844751191	-0.0183096957128239
5	D	26	50	20120618	9	602	11.68	-0.0399095522074409	-0.0204468764614855
5	D	26	50	20120618	9	604	11.72	-0.040565634163297	-0.0223228024677022
5	D	26	50	20120618	9	606	11.76	-0.0410939207105893	-0.0240264277645471
5	D	26	50	20120618	9	608	11.8	-0.0411840556119871	-0.0243638096230547
5	D	26	50	20120618	9	610	11.84	-0.0415711470772121	-0.0273291114074351
5	D	26	50	20120618	9	612	11.88	-0.041071081161557	-0.0284524212400281
5	D	26	50	20120618	9	614	11.92	-0.0404493688379072	-0.0311824431424637
5	D	26	50	20120618	9	616	11.96	-0.0395415441400266	-0.0317106929202033
5	D	26	50	20120618	9	618	12	-0.0384374336707564	-0.0341219609851749
5	D	26	50	20120618	9	620	12.04	-0.0378172515261811	-0.0358012476666114
5	D	26	50	20120618	9	622	12.08	-0.0368053817223032	-0.0368961318066007
5	D	26	50	20120618	9	624	12.12	-0.0360734201377579	-0.0391828797816189
5	D	26	50	20120618	9	626	12.16	-0.0352551915259079	-0.0385825107690525
5	D	26	50	20120618	9	628	12.2	-0.0348873899336738	-0.0396306905061444
5	D	26	50	20120618	9	630	12.24	-0.0336092802845434	-0.0407255180775911
5	D	26	50	20120618	9	632	12.28	-0.0330116336330846	-0.0414422415110018
5	D	26	50	20120618	9	634	12.32	-0.0315624889957209	-0.0418571717702021
5	D	26	50	20120618	9	636	12.36	-0.029511950040958	-0.0436465054799946
5	D	26	50	20120618	9	638	12.4	-0.0285382640032641	-0.0431109428039239
5	D	26	50	20120618	9	640	12.44	-0.0271986502063062	-0.0444816692992541
5	D	26	50	20120618	9	642	12.48	-0.0255220293174348	-0.044801069432316
5	D	26	50	20120618	9	644	12.52	-0.0251756177053315	-0.045750360286059
5	D	26	50	20120618	9	646	12.56	-0.0240985526562281	-0.0457251872846487
5	D	26	50	20120618	9	648	12.6	-0.0233041888982432	-0.0460794477820232
5	D	26	50	20120618	9	650	12.64	-0.0222354677091578	-0.046569189938673
5	D	26	50	20120618	9	652	12.68	-0.0212245171440954	-0.0469594421712098
5	D	26	50	20120618	9	654	12.72	-0.0198155361719031	-0.0474258498040805
5	D	26	50	20120618	9	656	12.76	-0.0182169798716747	-0.0491243910031687
5	D	26	50	20120618	9	658	12.8	-0.0171003168428249	-0.0494926522148106
5	D	26	50	20120618	9	660	12.84	-0.0161410557834672	-0.0488736509385599
5	D	26	50	20120618	9	662	12.88	-0.0150855574911901	-0.0492132743255639
5	D	26	50	20120618	9	664	12.92	-0.0138989616016809	-0.0503799298038435
5	D	26	50	20120618	9	666	12.96	-0.0123033751499335	-0.0512375796187447
5	D	26	50	20120618	9	668	13	-0.0102454822846463	-0.051675773691046
5	D	26	50	20120618	9	670	13.04	-0.0091985399844214	-0.0521800822473882
5	D	26	50	20120618	9	672	13.08	-0.007979558604334	-0.0517455651303491
5	D	26	50	20120618	9	674	13.12	-0.00624714699042692	-0.0527082203022565
5	D	26	50	20120618	9	676	13.16	-0.00545193470430453	-0.052657874299436
5	D	26	50	20120618	9	678	13.2	-0.00521788235973178	-0.0516724502891744
5	D	26	50	20120618	9	680	13.24	-0.00469009785825413	-0.0517625356930976
5	D	26	50	20120618	9	682	13.28	-0.00445852038741555	-0.0512317106324608
5	D	26	50	20120618	9	684	13.32	-0.0041801324476624	-0.0508687527216778
5	D	26	50	20120618	9	686	13.36	-0.00374420111706089	-0.0497387253746636
5	D	26	50	20120618	9	688	13.4	-0.00382035651739469	-0.0495190272977489
5	D	26	50	20120618	9	690	13.44	-0.0031476151257738	-0.0480461238725373
5	D	26	50	20120618	9	692	13.48	-0.00219599081965295	-0.0490209412810811
5	D	26	50	20120618	9	694	13.52	-0.00146321606230933	-0.0495364928352442
5	D	26	50	20120618	9	696	13.56	-0.00124436651353209	-0.048807536454519
5	D	26	50	20120618	9	698	13.6	-0.00128955063684992	-0.0477834337033265
5	D	26	50	20120618	9	700	13.64	-0.00038664598795281	-0.0483459371477604
5	D	26	50	20120618	9	702	13.68	-5.027529214237e-05	-0.0478262843742664
5	D	26	50	20120618	9	704	13.72	0.00078814121831052	-0.0482791862676164
5	D	26	50	20120618	9	706	13.76	0.0007819893893142	-0.0471343096781973
5	D	26	50	20120618	9	708	13.8	0.00130765257044828	-0.0475270367844683
5	D	26	50	20120618	9	710	13.84	0.00159714208666605	-0.0455841901924801
5	D	26	50	20120618	9	712	13.88	0.00191661293040613	-0.0459555626739593
5	D	26	50	20120618	9	714	13.92	0.00230262252225586	-0.0456804274253996
5	D	26	50	20120618	9	716	13.96	0.00221154716883904	-0.0453152774835949
5	D	26	50	20120618	9	718	14	0.00167230753750618	-0.044550753631776
5	D	26	50	20120618	9	720	14.04	0.00120660701141672	-0.0438328988275154
5	D	26	50	20120618	9	722	14.08	0.00100762716319082	-0.0441510968790494
5	D	26	50	20120618	9	724	14.12	0.0008733475854435	-0.0441631884050076
5	D	26	50	20120618	9	726	14.16	0.00050968256787926	-0.0430515458343043
5	D	26	50	20120618	9	728	14.2	0.00020880863248438	-0.0427905527213683
5	D	26	50	20120618	9	730	14.24	-1.62634559674026e-06	-0.0435652589108363
5	D	26	50	20120618	9	732	14.28	-0.00015542207050481	-0.0439917150105699
5	D	26	50	20120618	9	734	14.32	-0.0005018336826081	-0.0428881334571721
5	D	26	50	20120618	9	736	14.36	-0.00036628131265464	-0.0431549248457137
5	D	26	50	20120618	9	738	14.4	-0.00056731177054597	-0.0435802495745974
5	D	26	50	20120618	9	740	14.44	-0.00099440426638265	-0.0439131554471801
5	D	26	50	20120618	9	742	14.48	-0.00132801724574646	-0.0426512526854746
5	D	26	50	20120618	9	744	14.52	-0.00178381827689931	-0.0424180488690392
5	D	26	50	20120618	9	746	14.56	-0.00272851293656454	-0.0421598134725499
5	D	26	50	20120618	9	748	14.6	-0.00363212469224283	-0.0426163923211621
5	D	26	50	20120618	9	750	14.64	-0.00447683445304828	-0.0413024465003612
5	D	26	50	20120618	9	752	14.68	-0.0055708700649001	-0.0398480692728167
5	D	26	50	20120618	9	754	14.72	-0.0063941544902356	-0.0394059154025408
5	D	26	50	20120618	9	756	14.76	-0.0075463849901791	-0.038845250435738
5	D	26	50	20120618	9	758	14.8	-0.0083120402128479	-0.0376799384603425
5	D	26	50	20120618	9	760	14.84	-0.0090012571924704	-0.0373852870646221
5	D	26	50	20120618	9	762	14.88	-0.0099714076962583	-0.0355801848736091
5	D	26	50	20120618	9	764	14.92	-0.0105346182474734	-0.0343677088759085
5	D	26	50	20120618	9	766	14.96	-0.0106228651737655	-0.0344432278801392
5	D	26	50	20120618	9	768	15	-0.0111555287120333	-0.0331036140831813
5	D	26	50	20120618	9	770	15.04	-0.0115512256667853	-0.0327739609017922
5	D	26	50	20120618	9	772	15.08	-0.0119679236929386	-0.0333975583721206
5	D	26	50	20120618	9	774	15.12	-0.0123298209435498	-0.0334965533214867
5	D	26	50	20120618	9	776	15.16	-0.0124651611814689	-0.0332386007677098
5	D	26	50	20120618	9	778	15.2	-0.0133083153073558	-0.032620730862309
5	D	26	50	20120618	9	780	15.24	-0.0141369030335502	-0.0322178214183889
5	D	26	50	20120618	9	782	15.28	-0.0150965176462984	-0.0318992698134644
5	D	26	50	20120618	9	784	15.32	-0.0153228625269563	-0.0312175481657224
5	D	26	50	20120618	9	786	15.36	-0.0156158168664018	-0.0307963246561696
5	D	26	50	20120618	9	788	15.4	-0.0156673649507503	-0.029528977172249
5	D	26	50	20120618	9	790	15.44	-0.0163685320349749	-0.0279583515898774
5	D	26	50	20120618	9	792	15.48	-0.016400139708094	-0.0267909890048165
5	D	26	50	20120618	9	794	15.52	-0.0166542738852524	-0.0267232481751789
5	D	26	50	20120618	9	796	15.56	-0.0173222776614393	-0.026369341231195
5	D	26	50	20120618	9	798	15.6	-0.0178863367407918	-0.0251084991296613
5	D	26	50	20120618	9	800	15.64	-0.0187374811733061	-0.0248101707786787
5	D	26	50	20120618	9	802	15.68	-0.0192651030402241	-0.0232442333142664
5	D	26	50	20120618	9	804	15.72	-0.0208159367037902	-0.0215201584893095
5	D	26	50	20120618	9	806	15.76	-0.0218903995999388	-0.0224186649340276
5	D	26	50	20120618	9	808	15.8	-0.0227720486189934	-0.0204434045671899
5	D	26	50	20120618	9	810	15.84	-0.0241347211680858	-0.0202847934451019
5	D	26	50	20120618	9	812	15.88	-0.0255210535100767	-0.0196471457630313
5	D	26	50	20120618	9	814	15.92	-0.0267430330229165	-0.020011772445818
5	D	26	50	20120618	9	816	15.96	-0.0277879473408928	-0.0185896873707567
5	D	26	50	20120618	9	818	16	-0.0288031462034966	-0.0182189456285264
5	D	26	50	20120618	9	820	16.04	-0.0300032407614586	-0.0168482969149422
5	D	26	50	20120618	9	822	16.08	-0.0301239792443462	-0.0159644487937981
5	D	26	50	20120618	9	824	16.12	-0.0309338852093816	-0.0142572243234369
5	D	26	50	20120618	9	826	16.16	-0.0317817769507024	-0.0136409807636328
5	D	26	50	20120618	9	828	16.2	-0.0324041864816385	-0.0119987818328696
5	D	26	50	20120618	9	830	16.24	-0.0336233446384212	-0.011214777189229
5	D	26	50	20120618	9	832	16.28	-0.0343885826680891	-0.0109539891372596
5	D	26	50	20120618	9	834	16.32	-0.0352593846691204	-0.0107443319766377
5	D	26	50	20120618	9	836	16.36	-0.0362152516159283	-0.0102371949931708
5	D	26	50	20120618	9	838	16.4	-0.0369323286027296	-0.0097537460868735
5	D	26	50	20120618	9	840	16.44	-0.0373399756620837	-0.0102721260681614
5	D	26	50	20120618	9	842	16.48	-0.0374500014772363	-0.0093429877576822
5	D	26	50	20120618	9	844	16.52	-0.0371972108029621	-0.0095641000481593
5	D	26	50	20120618	9	846	16.56	-0.0379418649542297	-0.0095766158381863
5	D	26	50	20120618	9	848	16.6	-0.0382350314257096	-0.0092917932267243
5	D	26	50	20120618	9	850	16.64	-0.0390948732716324	-0.008624708689353
5	D	26	50	20120618	9	852	16.68	-0.0406110516318526	-0.0089711910121343
5	D	26	50	20120618	9	854	16.72	-0.0417142089211818	-0.0085030156123107
5	D	26	50	20120618	9	856	16.76	-0.0424290938769614	-0.0086642359584213
5	D	26	50	20120618	9	858	16.8	-0.0438993102964044	-0.0081264105406508
5	D	26	50	20120618	9	860	16.84	-0.044607619159119	-0.0072802158556048
5	D	26	50	20120618	9	862	16.88	-0.0449329589891429	-0.0074204351303141
5	D	26	50	20120618	9	864	16.92	-0.0456887147168751	-0.0067030045901223
5	D	26	50	20120618	9	866	16.96	-0.0462903918769867	-0.005855395691514
5	D	26	50	20120618	9	868	17	-0.0462925131973303	-0.006091993620499
5	D	26	50	20120618	9	870	17.04	-0.0466372984638369	-0.0055668961247898
5	D	26	50	20120618	9	872	17.08	-0.0467287273706443	-0.0052753559989066
5	D	26	50	20120618	9	874	17.12	-0.0473956704866594	-0.0050304142099036
5	D	26	50	20120618	9	876	17.16	-0.0477244044292331	-0.0042037356720184
5	D	26	50	20120618	9	878	17.2	-0.048123636917891	-0.0043362474828128
5	D	26	50	20120618	9	880	17.24	-0.0486189652181122	-0.0031476716943163
5	D	26	50	20120618	9	882	17.28	-0.0491889639944266	-0.0021073054871565
5	D	26	50	20120618	9	884	17.32	-0.0503862371963317	-0.0007001629925953
5	D	26	50	20120618	9	886	17.36	-0.05095496318044	-0.000257019172825699
5	D	26	50	20120618	9	888	17.4	-0.0516498370143121	0.000713343462996601
5	D	26	50	20120618	9	890	17.44	-0.0528251899060003	0.00240318724867621
5	D	26	50	20120618	9	892	17.48	-0.0534547270732907	0.00352416362889124
5	D	26	50	20120618	9	894	17.52	-0.0547696628435852	0.00458142968812137
5	D	26	50	20120618	9	896	17.56	-0.0554493338816617	0.00570092114409591
5	D	26	50	20120618	9	898	17.6	-0.0566281515965778	0.00677749121845243
5	D	26	50	20120618	9	900	17.64	-0.0575314805095436	0.0072951640929591
5	D	26	50	20120618	9	902	17.68	-0.0583734325539025	0.00830102348919696
5	D	26	50	20120618	9	904	17.72	-0.0596056368307981	0.00866320358252072
5	D	26	50	20120618	9	906	17.76	-0.0599672512386969	0.00862049433293705
5	D	26	50	20120618	9	908	17.8	-0.0611445840293725	0.0096695579535054
5	D	26	50	20120618	9	910	17.84	-0.0618912887903055	0.0104564263796098
5	D	26	50	20120618	9	912	17.88	-0.0628839960004133	0.00988133643447078
5	D	26	50	20120618	9	914	17.92	-0.0636731271682175	0.00928029567046222
5	D	26	50	20120618	9	916	17.96	-0.0645225745444569	0.0087696938637674
5	D	26	50	20120618	9	918	18	-0.064915938046831	0.00926572927076977
5	D	26	50	20120618	9	920	18.04	-0.0646004977117437	0.00973234903567478
5	D	26	50	20120618	9	922	18.08	-0.064573274100668	0.00919473574993865
5	D	26	50	20120618	9	924	18.12	-0.0647914872533422	0.00976098686031284
5	D	26	50	20120618	9	926	18.16	-0.0647566975997078	0.00927859861418738
5	D	26	50	20120618	9	928	18.2	-0.0646246100529821	0.0100818719176153
5	D	26	50	20120618	9	930	18.24	-0.0649727187213603	0.0104533151097726
5	D	26	50	20120618	9	932	18.28	-0.0653222416033008	0.0108273038863421
5	D	26	50	20120618	9	934	18.32	-0.0659240601847687	0.0109535224467839
5	D	26	50	20120618	9	936	18.36	-0.0665365560786325	0.0111998784493493
5	D	26	50	20120618	9	938	18.4	-0.0668587846388191	0.0115414817353406
5	D	26	50	20120618	9	940	18.44	-0.0678439965170464	0.0126365780073642
5	D	26	50	20120618	9	942	18.48	-0.0687152934928244	0.0139028648311130
5	D	26	50	20120618	9	944	18.52	-0.069175690718055	0.0138982686370353
5	D	26	50	20120618	9	946	18.56	-0.069168548939565	0.0147477160132747
5	D	26	50	20120618	9	948	18.6	-0.0682307132156773	0.0142028902383705
5	D	26	50	20120618	9	950	18.64	-0.0684159044816701	0.0125586548400774
5	D	26	50	20120618	9	952	18.68	-0.0684704224144995	0.0117432900106912
5	D	26	50	20120618	9	954	18.72	-0.0684813825696079	0.0116965502524548
5	D	26	50	20120618	9	956	18.76	-0.0690519470313473	0.0116700337481603
5	D	26	50	20120618	9	958	18.8	-0.0689812363532287	0.0117540380337652
5	D	26	50	20120618	9	960	18.84	-0.0688961006967738	0.0113403805667711
5	D	26	50	20120618	9	962	18.88	-0.0692249053500256	0.00920873646420614
5	D	26	50	20120618	9	964	18.92	-0.0688734732797759	0.00899816006476879
5	D	26	50	20120618	9	966	18.96	-0.0689919843763027	0.00786396078774556
5	D	26	50	20120618	9	968	19	-0.0689214858302184	0.00762290808603907
5	D	26	50	20120618	9	970	19.04	-0.0690400676374234	0.00644508032061664
5	D	26	50	20120618	9	972	19.08	-0.0697405983255449	0.00474837759915952
5	D	26	50	20120618	9	974	19.12	-0.0698904342524784	0.00429392007089092
5	D	26	50	20120618	9	976	19.16	-0.0699502554861667	0.00327752478361338
5	D	26	50	20120618	9	978	19.2	-0.0703249513695175	0.00184669421188239
5	D	26	50	20120618	9	980	19.24	-0.0705470536094882	-0.0007347405141953
5	D	26	50	20120618	9	982	19.28	-0.0707921368198475	-0.0011816319999052
5	D	26	50	20120618	9	984	19.32	-0.0713334270608457	-0.001801269672259
5	D	26	50	20120618	9	986	19.36	-0.0713793182909448	-0.0016559592287252
5	D	26	50	20120618	9	988	19.4	-0.0715251944199035	-0.0027082048298089
5	D	26	50	20120618	9	990	19.44	-0.0719738536725664	-0.0047928263314249
5	D	26	50	20120618	9	992	19.48	-0.0719368012772322	-0.0060830133643779
5	D	26	50	20120618	9	994	19.52	-0.0722269271895531	-0.0076203342173556
5	D	26	50	20120618	9	996	19.56	-0.0721653381889117	-0.0097916470103451
5	D	26	50	20120618	9	998	19.6	-0.0721712778858737	-0.0107390286757788
5	D	26	50	20120618	9	1000	19.64	-0.072076737709229	-0.0126651168370529
5	D	26	50	20120618	9	1002	19.68	-0.071548104679614	-0.0135256657897569
5	D	26	50	20120618	9	1004	19.72	-0.0717418519376591	-0.0159302531098599
5	D	26	50	20120618	9	1006	19.76	-0.0715711563606807	-0.0166457037510644
5	D	26	50	20120618	9	1008	19.8	-0.0708979907049911	-0.0172911508209315
5	D	26	50	20120618	9	1010	19.84	-0.0698889493282379	-0.0192274920305328
5	D	26	50	20120618	9	1012	19.88	-0.0692454821573581	-0.0206436854918932
5	D	26	50	20120618	9	1014	19.92	-0.068719182580121	-0.0219961686322687
5	D	26	50	20120618	9	1016	19.96	-0.0679262330356984	-0.0239671580741481
5	D	26	50	20120618	9	1018	20	-0.0673232830833806	-0.0266413652099175
5	D	26	50	20120618	9	1020	20.04	-0.0666038019335233	-0.0274123237334452
5	D	26	50	20120618	9	1022	20.08	-0.0664483091523404	-0.0289827371837824
5	D	26	50	20120618	9	1024	20.12	-0.0665830837048345	-0.0304874604141473
5	D	26	50	20120618	9	1026	20.16	-0.066903403076712	-0.0293736258124223
5	D	26	50	20120618	9	1028	20.2	-0.0668291568646875	-0.0302590649238241
5	D	26	50	20120618	9	1030	20.24	-0.0668806342383578	-0.0310882183354434
5	D	26	50	20120618	9	1032	20.28	-0.0676120654928172	-0.0326092050217757
5	D	26	50	20120618	9	1034	20.32	-0.0677294452184942	-0.0333086750497254
5	D	26	50	20120618	9	1036	20.36	-0.0674702198725112	-0.0341504149620499
5	D	26	50	20120618	9	1038	20.4	-0.0674442690536416	-0.0354386928066937
5	D	26	50	20120618	9	1040	20.44	-0.0673332532889953	-0.0371143944567495
5	D	26	50	20120618	9	1042	20.48	-0.0672373696094664	-0.037271372162173
5	D	26	50	20120618	9	1044	20.52	-0.0670940390649199	-0.0380018841778168
5	D	26	50	20120618	9	1046	20.56	-0.0663090798271247	-0.0381544071105187
5	D	26	50	20120618	9	1048	20.6	-0.0660879675366477	-0.0378046013858657
5	D	26	50	20120618	9	1050	20.64	-0.0661902151772073	-0.0381294462411428
5	D	26	50	20120618	9	1052	20.68	-0.0657052813466696	-0.0364623712938174
5	D	26	50	20120618	9	1054	20.72	-0.0653100793666644	-0.0371292436991545
5	D	26	50	20120618	9	1056	20.76	-0.0646991391077192	-0.0361083229284773
5	D	26	50	20120618	9	1058	20.8	-0.0641612429792706	-0.0367102829313014
5	D	26	50	20120618	9	1060	20.84	-0.0629423323098612	-0.036012792802339
5	D	26	50	20120618	9	1062	20.88	-0.0621274624552218	-0.0357166564823781
5	D	26	50	20120618	9	1064	20.92	-0.0610612161398707	-0.035493140028845
5	D	26	50	20120618	9	1066	20.96	-0.0599915757119698	-0.0363926505651924
5	D	26	50	20120618	9	1068	21	-0.0585465110807335	-0.0360949798235163
5	D	26	50	20120618	9	1070	21.04	-0.0577649742397593	-0.0359862692269767
5	D	26	50	20120618	9	1072	21.08	-0.0573540744892118	-0.0356991131631369
5	D	26	50	20120618	9	1074	21.12	-0.0567563571270748	-0.0346477160901906
5	D	26	50	20120618	9	1076	21.16	-0.0562562346428771	-0.034651873878064
5	D	26	50	20120618	9	1078	21.2	-0.0557308118780487	-0.0349797310082289
5	D	26	50	20120618	9	1080	21.24	-0.0552968604464345	-0.0351777916176393
5	D	26	50	20120618	9	1082	21.28	-0.0552085003830574	-0.0344490190846772
5	D	26	50	20120618	9	1084	21.32	-0.0544677989586967	-0.0344416015345425
5	D	26	50	20120618	9	1086	21.36	-0.0544197581239829	-0.0353132803479824
5	D	26	50	20120618	9	1088	21.4	-0.0535380596074536	-0.0345240855405679
5	D	26	50	20120618	9	1090	21.44	-0.0527770995738118	-0.0345080766430418
5	D	26	50	20120618	9	1092	21.48	-0.0524917819876031	-0.0338170211857882
5	D	26	50	20120618	9	1094	21.52	-0.0504173711079074	-0.0354131450386894
5	D	26	50	20120618	9	1096	21.56	-0.0494230021968638	-0.0344877190388115
5	D	26	50	20120618	9	1098	21.6	-0.0479079410653579	-0.0343897281810747
5	D	26	50	20120618	9	1100	21.64	-0.0471340621908238	-0.0348647837298792
5	D	26	50	20120618	9	1102	21.68	-0.0462521798265314	-0.0351126741541598
5	D	26	50	20120618	9	1104	21.72	-0.0448301185809687	-0.0362097491230892
5	D	26	50	20120618	9	1106	21.76	-0.0437789890065177	-0.0369904810644144
5	D	26	50	20120618	9	1108	21.8	-0.043283636664666	-0.0357853830188687
5	D	26	50	20120618	9	1110	21.84	-0.042497888295703	-0.0364906626361327
5	D	26	50	20120618	9	1112	21.88	-0.0418551918712147	-0.0372440919825548
5	D	26	50	20120618	9	1114	21.92	-0.0410996907019238	-0.0373172351080007
5	D	26	50	20120618	9	1116	21.96	-0.0401524787421175	-0.0376564766573428
5	D	26	50	20120618	9	1118	22	-0.0390998654455076	-0.0373347572140385
5	D	26	50	20120618	9	1120	22.04	-0.0386301202686298	-0.03717857146821
5	D	26	50	20120618	9	1122	22.08	-0.0379046004268611	-0.0373005049615578
5	D	26	50	20120618	9	1124	22.12	-0.0366859938133677	-0.0365669311735515
5	D	26	50	20120618	9	1126	22.16	-0.0357822759916722	-0.0366970741766289
5	D	26	50	20120618	9	1128	22.2	-0.0352992301362402	-0.0373086720448805
5	D	26	50	20120618	9	1130	22.24	-0.0337134159002088	-0.0370674637796822
5	D	26	50	20120618	9	1132	22.28	-0.0336310379602006	-0.0367187894258791
5	D	26	50	20120618	9	1134	22.32	-0.0326558952825374	-0.0362249884763053
5	D	26	50	20120618	9	1136	22.36	-0.0318823628903262	-0.0365848634015224
5	D	26	50	20120618	9	1138	22.4	-0.0315216747923108	-0.0358100794303085
5	D	26	50	20120618	9	1140	22.44	-0.0316733491968753	-0.03543792913137
5	D	26	50	20120618	9	1142	22.48	-0.0314435465640575	-0.0351379673637228
5	D	26	50	20120618	9	1144	22.52	-0.0311410392119981	-0.0356394545640081
5	D	26	50	20120618	9	1146	22.56	-0.0311907488187155	-0.0357318734203092
5	D	26	50	20120618	9	1148	22.6	-0.0305017722553985	-0.0347689071214181
5	D	26	50	20120618	9	1150	22.64	-0.0298932856569841	-0.0335428758867222
5	D	26	50	20120618	9	1152	22.68	-0.029192436770811	-0.0334231980640064
5	D	26	50	20120618	9	1154	22.72	-0.0284092735842401	-0.032159711383111
5	D	26	50	20120618	9	1156	22.76	-0.0275731763840295	-0.0328344468158549
5	D	26	50	20120618	9	1158	22.8	-0.0265802853261586	-0.0312630858424309
5	D	26	50	20120618	9	1160	22.84	-0.0257876893351266	-0.0313542319065258
5	D	26	50	20120618	9	1162	22.88	-0.0255387877481489	-0.0313427767766706
5	D	26	50	20120618	9	1164	22.92	-0.0248097606567456	-0.0304238208038405
5	D	26	50	20120618	9	1166	22.96	-0.0240279126887876	-0.0308788440175341
5	D	26	50	20120618	9	1168	23	-0.0238715713794673	-0.0302150828820343
5	D	26	50	20120618	9	1170	23.04	-0.0234635000560445	-0.0302077996821881
5	D	26	50	20120618	9	1172	23.08	-0.0233268870259193	-0.0300448822798027
5	D	26	50	20120618	9	1174	23.12	-0.0219623830702636	-0.0301126938201185
5	D	26	50	20120618	9	1176	23.16	-0.021064569590191	-0.0291925357657604
5	D	26	50	20120618	9	1178	23.2	-0.0205292190461547	-0.0291169460508516
5	D	26	50	20120618	9	1180	23.24	-0.0198525178565592	-0.0289792016498764
5	D	26	50	20120618	9	1182	23.28	-0.0188093232222746	-0.0283140263008142
5	D	26	50	20120618	9	1184	23.32	-0.0179671590458815	-0.0285668876857666
5	D	26	50	20120618	9	1186	23.36	-0.0172176258578237	-0.0274353754145118
5	D	26	50	20120618	9	1188	23.4	-0.017095649938069	-0.0273791604254075
5	D	26	50	20120618	9	1190	23.44	-0.0158403939801067	-0.0262163940344244
5	D	26	50	20120618	9	1192	23.48	-0.015649899413255	-0.024593442550245
5	D	26	50	20120618	9	1194	23.52	-0.015109386989716	-0.0244865280049296
5	D	26	50	20120618	9	1196	23.56	-0.0142118563523559	-0.0227684706586806
5	D	26	50	20120618	9	1198	23.6	-0.0139029921103337	-0.0232163520938842
5	D	26	50	20120618	9	1200	23.64	-0.0140024113237685	-0.0231177814085868
5	D	26	50	20120618	9	1202	23.68	-0.0142351908761351	-0.0220301097577656
5	D	26	50	20120618	9	1204	23.72	-0.0137442466379573	-0.0216916177416116
5	D	26	50	20120618	9	1206	23.76	-0.0134643737739637	-0.02247608200466
5	D	26	50	20120618	9	1208	23.8	-0.0127072038326691	-0.021299739163478
5	D	26	50	20120618	9	1210	23.84	-0.0118805252947839	-0.0205433470396428
5	D	26	50	20120618	9	1212	23.88	-0.011848988332343	-0.0203891977613441
5	D	26	50	20120618	9	1214	23.92	-0.0115964805007813	-0.0192170268501712
5	D	26	50	20120618	9	1216	23.96	-0.0107445582508077	-0.0186219257831246
5	D	26	50	20120618	9	1218	24	-0.0106602711224903	-0.0182796861010303
5	D	26	50	20120618	9	1220	24.04	-0.0104668067071576	-0.0166554618246448
5	D	26	50	20120618	9	1222	24.08	-0.0097711550558263	-0.0167438501722931
5	D	26	50	20120618	9	1224	24.12	-0.0090917668604623	-0.0158800485283956
5	D	26	50	20120618	9	1226	24.16	-0.0088529132608453	-0.0143367101967101
5	D	26	50	20120618	9	1228	24.2	-0.0084098260096182	-0.0136554976658506
5	D	26	50	20120618	9	1230	24.24	-0.0082129179842611	-0.012117872756957
5	D	26	50	20120618	9	1232	24.28	-0.007553342920906	-0.0113871344671432
5	D	26	50	20120618	9	1234	24.32	-0.0070482565471044	-0.0114358541243669
5	D	26	50	20120618	9	1236	24.36	-0.0065834823308983	-0.0113975925764369
5	D	26	50	20120618	9	1238	24.4	-0.00655545261809206	-0.0103704775503566
5	D	26	50	20120618	9	1240	24.44	-0.00622661260950126	-0.0088929425757283
5	D	26	50	20120618	9	1242	24.48	-0.00594582757775989	-0.009790748984733
5	D	26	50	20120618	9	1244	24.52	-0.00589511387941319	-0.0090851412699226
5	D	26	50	20120618	9	1246	24.56	-0.00584604773986666	-0.0084737696758409
5	D	26	50	20120618	9	1248	24.6	-0.00560312120519002	-0.0082055994290759
5	D	26	50	20120618	9	1250	24.64	-0.00562598903849359	-0.007648017447839
5	D	26	50	20120618	9	1252	24.68	-0.00564880737432248	-0.0070911920708581
5	D	26	50	20120618	9	1254	24.72	-0.00550288174788901	-0.0071658413337479
5	D	26	50	20120618	9	1256	24.76	-0.00560082310815116	-0.0076347167692849
5	D	26	50	20120618	9	1258	24.8	-0.00498811508225302	-0.0063078308943884
5	D	26	50	20120618	9	1260	24.84	-0.00460903513685891	-0.0057197301844755
5	D	26	50	20120618	9	1262	24.88	-0.00461422530063282	-0.0056738106701052
5	D	26	50	20120618	9	1264	24.92	-0.00415749795959662	-0.0043415578547395
5	D	26	50	20120618	9	1266	24.96	-0.00410505184963601	-0.0040610980921175
5	D	26	50	20120618	9	1268	25	-0.00388122426911922	-0.00358036447586
5	D	26	50	20120618	9	1270	25.04	-0.00410658627135119	-0.0035590734906785
5	D	26	50	20120618	9	1272	25.08	-0.00402854289591163	-0.0035664061879994
5	D	26	50	20120618	9	1274	25.12	-0.00349025785873337	-0.0040377989236774
5	D	26	50	20120618	9	1276	25.16	-0.00338970727444864	-0.0038736087290859
5	D	26	50	20120618	9	1278	25.2	-0.00348057756689892	-0.004348565282941
5	D	26	50	20120618	9	1280	25.24	-0.00356885277746225	-0.0038518651955644
5	D	26	50	20120618	9	1282	25.28	-0.00374024839015406	-0.0043148857869531
5	D	26	50	20120618	9	1284	25.32	-0.00333923399240754	-0.0029167376906486
5	D	26	50	20120618	9	1286	25.36	-0.00304866967388237	-0.0035486931631306
5	D	26	50	20120618	9	1288	25.4	-0.00270104890918325	-0.0031848230845998
5	D	26	50	20120618	9	1290	25.44	-0.0026058511232321	-0.0045552172397428
5	D	26	50	20120618	9	1292	25.48	-0.00245596569882399	-0.0037455587620808
5	D	26	50	20120618	9	1294	25.52	-0.00234735409723374	-0.0035679335386467
5	D	26	50	20120618	9	1296	25.56	-0.0024693795144631	-0.0026945364557285
5	D	26	50	20120618	9	1298	25.6	-0.002336068673006	-0.0021084368580064
5	D	26	50	20120618	9	1300	25.64	-0.00182895290274245	-0.0016496447651692
5	D	26	50	20120618	9	1302	25.68	-0.00123599436924284	-0.0022527856363179
5	D	26	50	20120618	9	1304	25.72	-0.0009584408154915	-0.0015063071495548
5	D	26	50	20120618	9	1306	25.76	-0.00043333624871456	-0.0018904146241632
5	D	26	50	20120618	9	1308	25.8	-0.0003156666092573	-0.0018371058439295
5	D	26	50	20120618	9	1310	25.84	0.00013563015169939	-0.0011271918488217
5	D	26	50	20120618	9	1312	25.88	0.00049571720895083	-0.0011835058328754
5	D	26	50	20120618	9	1314	25.92	0.00069719314411431	-0.0008810974757653
5	D	26	50	20120618	9	1316	25.96	0.00063790224051182	-0.0001936836184348
5	D	26	50	20120618	9	1318	26	0.00103970152678545	0.000387494516090200
5	D	26	50	20120618	9	1320	26.04	0.00079448396613777	0.00137088912988978
5	D	26	50	20120618	9	1322	26.08	0.00093674677944469	0.0006213630128999
5	D	26	50	20120618	9	1324	26.12	0.00147463583682548	0.00208776812679232
5	D	26	50	20120618	9	1326	26.16	0.00125148000775082	0.0013741206078798
5	D	26	50	20120618	9	1328	26.2	0.00127998348210045	0.0012970388976627
5	D	26	50	20120618	9	1330	26.24	0.00138117753355606	0.00244388831500131
5	D	26	50	20120618	9	1332	26.28	0.00179151866974642	0.00223295129110555
5	D	26	50	20120618	9	1334	26.32	0.00173838666620806	0.00319417810731492
5	D	26	50	20120618	9	1336	26.36	0.00176679114560833	0.0022141493217938
5	D	26	50	20120618	9	1338	26.4	0.00179733108748777	0.00258012657853252
5	D	26	50	20120618	9	1340	26.44	0.00192880345131379	0.00324402206432075
5	D	26	50	20120618	9	1342	26.48	0.00207771306836386	0.00381906251198509
5	D	26	50	20120618	9	1344	26.52	0.00201181778742509	0.00367892101902173
5	D	26	50	20120618	9	1346	26.56	0.00253889518212154	0.00477145756449744
5	D	26	50	20120618	9	1348	26.6	0.00273129186621459	0.00553842093471143
5	D	26	50	20120618	9	1350	26.64	0.00314393109944381	0.00540271300126611
5	D	26	50	20120618	9	1352	26.68	0.00308684636899862	0.00626792178765815
5	D	26	50	20120618	9	1354	26.72	0.00332024817533268	0.00762884778300103
5	D	26	50	20120618	9	1356	26.76	0.00430413281413161	0.0089680535793462
5	D	26	50	20120618	9	1358	26.8	0.00461360658219927	0.00975988730926808
5	D	26	50	20120618	9	1360	26.84	0.00516892440752275	0.00976978538999113
5	D	26	50	20120618	9	1362	26.88	0.0056869402288183	0.00939707294116161
5	D	26	50	20120618	9	1364	26.92	0.00579076613171349	0.00999692010892353
5	D	26	50	20120618	9	1366	26.96	0.00639440904867682	0.0091634250616677
5	D	26	50	20120618	9	1368	27	0.00633420668443338	0.00894306301148551
5	D	26	50	20120618	9	1370	27.04	0.00612474185685605	0.00900471706595072
5	D	26	50	20120618	9	1372	27.08	0.00616677723367724	0.0101288803764286
5	D	26	50	20120618	9	1374	27.12	0.00617656359152887	0.00971303087841276
5	D	26	50	20120618	9	1376	27.16	0.00594239103880332	0.0100643993090522
5	D	26	50	20120618	9	1378	27.2	0.00595129351317846	0.0100808112574435
5	D	26	50	20120618	9	1380	27.24	0.00524932032722332	0.0105238419401281
5	D	26	50	20120618	9	1382	27.28	0.00479767001287604	0.0115769431404171
5	D	26	50	20120618	9	1384	27.32	0.00478760717627297	0.0123986655668729
5	D	26	50	20120618	9	1386	27.36	0.00336099873913246	0.0133875324800521
5	D	26	50	20120618	9	1388	27.4	0.00295913581324852	0.0135451182973073
5	D	26	50	20120618	9	1390	27.44	0.00275696691343947	0.0138382776977195
5	D	26	50	20120618	9	1392	27.48	0.00383391882545783	0.0146075815913792
5	D	26	50	20120618	9	1394	27.52	0.00396993788588688	0.0152523922651432
5	D	26	50	20120618	9	1396	27.56	0.00386795187483634	0.0140874409142062
5	D	26	50	20120618	9	1398	27.6	0.00425631966780134	0.0141356832743526
5	D	26	50	20120618	9	1400	27.64	0.00432480225245247	0.013800663859601
5	D	26	50	20120618	9	1402	27.68	0.00427368479613371	0.0135207139209682
5	D	26	50	20120618	9	1404	27.72	0.00469056667005006	0.0130980761978530
5	D	26	50	20120618	9	1406	27.76	0.0050783199872222	0.0135873474213866
5	D	26	50	20120618	9	1408	27.8	0.00544394934742458	0.0136653568557006
5	D	26	50	20120618	9	1410	27.84	0.00587970602265113	0.012722053075074
5	D	26	50	20120618	9	1412	27.88	0.0058412988107242	0.0130598634402909
5	D	26	50	20120618	9	1414	27.92	0.00561214035218405	0.0132621376990104
5	D	26	50	20120618	9	1416	27.96	0.00624000521193692	0.0122085097041694
5	D	26	50	20120618	9	1418	28	0.00681915394999995	0.0121878621861588
5	D	26	50	20120618	9	1420	28.04	0.00694147635207741	0.0123353575896465
5	D	26	50	20120618	9	1422	28.08	0.00687470425872997	0.0117431344471993
5	D	26	50	20120618	9	1424	28.12	0.00741551366711706	0.0113587370588107
5	D	26	50	20120618	9	1426	28.16	0.00762108375054362	0.0111969510272752
5	D	26	50	20120618	9	1428	28.2	0.0085409023936467	0.0109783560369392
5	D	26	50	20120618	9	1430	28.24	0.00877613560654403	0.0114487588231236
5	D	26	50	20120618	9	1432	28.28	0.00911552564831014	0.0108791630976744
5	D	26	50	20120618	9	1434	28.32	0.00971723109269302	0.0112050120445807
5	D	26	50	20120618	9	1436	28.36	0.010125670111642	0.0102841468834415
5	D	26	50	20120618	9	1438	28.4	0.0103719200481902	0.0100879459648657
5	D	26	50	20120618	9	1440	28.44	0.0108357608834452	0.00996910252815165
5	D	26	50	20120618	9	1442	28.48	0.0110302930300174	0.0102682440519326
5	D	26	50	20120618	9	1444	28.52	0.0108911414865477	0.0103398951820703
5	D	26	50	20120618	9	1446	28.56	0.0108351598426811	0.0104274279305133
5	D	26	50	20120618	9	1448	28.6	0.0109037986979309	0.0105395397106705
5	D	26	50	20120618	9	1450	28.64	0.0105980103704068	0.00992838024862312
5	D	26	50	20120618	9	1452	28.68	0.0102927311597651	0.0102720412153476
5	D	26	50	20120618	9	1454	28.72	0.0103221962993372	0.0105727666583184
5	D	26	50	20120618	9	1456	28.76	0.00997724132720312	0.0109100141665375
5	D	26	50	20120618	9	1458	28.8	0.0100244194916439	0.0108510697452578
5	D	26	50	20120618	9	1460	28.84	0.00917757426835926	0.0103465631990168
5	D	26	50	20120618	9	1462	28.88	0.00879804177462519	0.00920253513773513
5	D	26	50	20120618	9	1464	28.92	0.00842014269755566	0.00971853216917039
5	D	26	50	20120618	9	1466	28.96	0.00784974794144372	0.0101074974673655
5	D	26	50	20120618	9	1468	29	0.00809143703925328	0.0104224286855703
5	D	26	50	20120618	9	1470	29.04	0.00822193359572126	0.00958837502395738
5	D	26	50	20120618	9	1472	29.08	0.00786930651501134	0.0103166313689692
5	D	26	50	20120618	9	1474	29.12	0.00786751753485494	0.0099182969059234
5	D	26	50	20120618	9	1476	29.16	0.00747247111834164	0.0100642720298316
5	D	26	50	20120618	9	1478	29.2	0.00747874315549076	0.0105492694999796
5	D	26	50	20120618	9	1480	29.24	0.00728403423222324	0.010060008175941
5	D	26	50	20120618	9	1482	29.28	0.00718476351121246	0.0101908017172571
5	D	26	50	20120618	9	1484	29.32	0.00749125894551777	0.0102847125688665
5	D	26	50	20120618	9	1486	29.36	0.0073891385841788	0.0102197435978110
5	D	26	50	20120618	9	1488	29.4	0.00732952241145697	0.00916138152307007
5	D	26	50	20120618	9	1490	29.44	0.00755330756556689	0.008603431846307
5	D	26	50	20120618	9	1492	29.48	0.00775576637915622	0.00839670210775931
5	D	26	50	20120618	9	1494	29.52	0.00758712141184323	0.00791886762930469
5	D	26	50	20120618	9	1496	29.56	0.00742537780671462	0.00813177748111996
5	D	26	50	20120618	9	1498	29.6	0.00733729139366186	0.00760551113790153
5	D	26	50	20120618	9	1500	29.64	0.00701099555526977	0.00816960415837954
5	D	26	50	20120618	9	1502	29.68	0.00679832117001263	0.00759777609682213
5	D	26	50	20120618	9	1504	29.72	0.00688624904972504	0.00702123573425354
5	D	26	50	20120618	9	1506	29.76	0.006972161250847	0.00572622496026067
5	D	26	50	20120618	9	1508	29.8	0.00744962874088219	0.00542502646285323
5	D	26	50	20120618	9	1510	29.84	0.00808349693720734	0.00465465130242002
5	D	26	50	20120618	9	1512	29.88	0.00859972094991936	0.00417591950546007
5	D	26	50	20120618	9	1514	29.92	0.00933372536595546	0.00441466633195311
5	D	26	50	20120618	9	1516	29.96	0.00973852278498133	0.00425051149270065
5	D	26	50	20120618	9	1518	30	0.00980411259579063	0.003773707975933
5	D	26	50	20120618	9	1520	30.04	0.00958823077417403	0.0041744939781892
5	D	26	50	20120618	9	1522	30.08	0.0091439527551274	0.00352084164123323
5	D	26	50	20120618	9	1524	30.12	0.00902293708638157	0.00320395739409873
5	D	26	50	20120618	9	1526	30.16	0.00885902266343472	0.002888156434553
5	D	26	50	20120618	9	1528	30.2	0.0082428144589697	0.00251222311433517
5	D	26	50	20120618	9	1530	30.24	0.00791759483709857	0.00213382906251881
5	D	26	50	20120618	9	1532	30.28	0.00740364134426094	0.00179523805141545
5	D	26	50	20120618	9	1534	30.32	0.0064619165330767	-0.000394954492631799
5	D	26	50	20120618	9	1536	30.36	0.00634354685790607	-0.0008178043477813
5	D	26	50	20120618	9	1538	30.4	0.00607660697694033	-0.0020147310673636
5	D	26	50	20120618	9	1540	30.44	0.00632292055309886	-0.0037488821639524
5	D	26	50	20120618	9	1542	30.48	0.00667392128821205	-0.0042536220554311
5	D	26	50	20120618	9	1544	30.52	0.00661472230849111	-0.0041746523701082
5	D	26	50	20120618	9	1546	30.56	0.00719674897115357	-0.0052585692839213
5	D	26	50	20120618	9	1548	30.6	0.0075417534407623	-0.0043263833432152
5	D	26	50	20120618	9	1550	30.64	0.00839950932168064	-0.0049709465296058
5	D	26	50	20120618	9	1552	30.68	0.00910093096434644	-0.0053373975478879
5	D	26	50	20120618	9	1554	30.72	0.00933352666894995	-0.0051313890582571
5	D	26	50	20120618	9	1556	30.76	0.00933774102536582	-0.0058116540660298
5	D	26	50	20120618	9	1558	30.8	0.00907739137960075	-0.005125187731786
5	D	26	50	20120618	9	1560	30.84	0.00833617376728976	-0.0058299186341878
5	D	26	50	20120618	9	1562	30.88	0.00750151199384497	-0.0059826466278563
5	D	26	50	20120618	9	1564	30.92	0.0069417662658577	-0.0063697168798778
5	D	26	50	20120618	9	1566	30.96	0.00663765378140499	-0.0053554994814863
5	D	26	50	20120618	9	1568	31	0.00642513283831937	-0.0052072545448106
5	D	26	50	20120618	9	1570	31.04	0.00601305221944729	-0.0051393510806132
5	D	26	50	20120618	9	1572	31.08	0.00571045294350632	-0.0066800943304118
5	D	26	50	20120618	9	1574	31.12	0.00487175359034095	-0.0068169194925714
5	D	26	50	20120618	9	1576	31.16	0.00447577379287648	-0.0064715685406399
5	D	26	50	20120618	9	1578	31.2	0.00358432427383461	-0.0070832866170444
5	D	26	50	20120618	9	1580	31.24	0.00339375899630483	-0.0085882219794437
5	D	26	50	20120618	9	1582	31.28	0.00299275874069394	-0.008951886997008
5	D	26	50	20120618	9	1584	31.32	0.00287969236638221	-0.0105033499856094
5	D	26	50	20120618	9	1586	31.36	0.00271274445534406	-0.0103837782289107
5	D	26	50	20120618	9	1588	31.4	0.00307407602053039	-0.0120675408962721
5	D	26	50	20120618	9	1590	31.44	0.00300202183952748	-0.0115952642771176
5	D	26	50	20120618	9	1592	31.48	0.00316246436817871	-0.0120143664663269
5	D	26	50	20120618	9	1594	31.52	0.0029592418792657	-0.0111733336607836
5	D	26	50	20120618	9	1596	31.56	0.00258044477658406	-0.011189667827429
5	D	26	50	20120618	9	1598	31.6	0.0022064560000145	-0.0112064262581432
5	D	26	50	20120618	9	1600	31.64	0.00192099699244949	-0.0099117844524687
5	D	26	50	20120618	9	1602	31.68	0.00195260466556853	-0.0086382144288736
5	D	26	50	20120618	9	1604	31.72	0.00150840018562714	-0.0091524224801525
5	D	26	50	20120618	9	1606	31.76	0.00112097638021503	-0.0078355775215488
5	D	26	50	20120618	9	1608	31.8	0.00099079802179859	-0.0072177783268261
5	D	26	50	20120618	9	1610	31.84	0.00100812213793766	-0.0078801252487635
5	D	26	50	20120618	9	1612	31.88	0.00065973062684704	-0.006368543082621
5	D	26	50	20120618	9	1614	31.92	0.00013449170978168	-0.0061342078953358
5	D	26	50	20120618	9	1616	31.96	4.36991990773201e-05	-0.0060793364091157
5	D	26	50	20120618	9	1618	32	0.00024324473272817	-0.005332207384114
5	D	26	50	20120618	9	1620	32.04	7.231581051194e-05	-0.0049673897824965
5	D	26	50	20120618	9	1622	32.08	-4.00363859507902e-05	-0.0042313694050272
5	D	26	50	20120618	9	1624	32.12	8.52205092686e-05	-0.003421831135518
5	D	26	50	20120618	9	1626	32.16	0.000227787378491430	-0.0031169408336059
5	D	26	50	20120618	9	1628	32.2	0.00074799876634256	-0.0027170648777771
5	D	26	50	20120618	9	1630	32.24	0.00063317876721349	-0.0023034215529186
5	D	26	50	20120618	9	1632	32.28	0.00111778732863188	-0.0011227370761002
5	D	26	50	20120618	9	1634	32.32	0.00105684179516141	-0.001724407165144
5	D	26	50	20120618	9	1636	32.36	0.00155181654199199	-0.0022611012120646
5	D	26	50	20120618	9	1638	32.4	0.00161909068115408	-0.0017199523924226
5	D	26	50	20120618	9	1640	32.44	0.00187809682403490	-0.0009709495344507
5	D	26	50	20120618	9	1642	32.48	0.00177946957019500	-0.0015081385561181
5	D	26	50	20120618	9	1644	32.52	0.00265142415527957	-0.0009189135464232
5	D	26	50	20120618	9	1646	32.56	0.00288132578304675	-0.000436334381466799
5	D	26	50	20120618	9	1648	32.6	0.00274937258660953	-0.0009244148371808
5	D	26	50	20120618	9	1650	32.64	0.00285694474123144	-0.0006545758184122
5	D	26	50	20120618	9	1652	32.68	0.00265874271046485	-0.000468140044484599
5	D	26	50	20120618	9	1654	32.72	0.00296021061555592	-0.0002832316212043
5	D	26	50	20120618	9	1656	32.76	0.00321715907770349	-5.01126575826998e-05
5	D	26	50	20120618	9	1658	32.8	0.00341869865247728	0.0006609539215785
5	D	26	50	20120618	9	1660	32.84	0.00343331454964441	3.6727126214801e-05
5	D	26	50	20120618	9	1662	32.88	0.00391646647109355	0.00144183315324622
5	D	26	50	20120618	9	1664	32.92	0.00372916095582505	0.000831451508658201
5	D	26	50	20120618	9	1666	32.96	0.00407442705494281	0.0010792641511928
5	D	26	50	20120618	9	1668	33	0.00442179326120071	0.0014452131236603
5	D	26	50	20120618	9	1670	33.04	0.00455149785807375	0.0011298505703189
5	D	26	50	20120618	9	1672	33.08	0.00445606672688482	0.00185387134571144
5	D	26	50	20120618	9	1674	33.12	0.00508926670730175	0.00161830579262695
5	D	26	50	20120618	9	1676	33.16	0.00517991072558205	0.00142571111863517
5	D	26	50	20120618	9	1678	33.2	0.00512051375596238	0.00144678290071453
5	D	26	50	20120618	9	1680	33.24	0.00513650851135282	0.00149369236457844
5	D	26	50	20120618	9	1682	33.28	0.00517351848028012	0.00156263527574413
5	D	26	50	20120618	9	1684	33.32	0.00521631258267753	0.00340716574087612
5	D	26	50	20120618	9	1686	33.36	0.00502603014786023	0.00292025201135106
5	D	26	50	20120618	9	1688	33.4	0.0051984157100457	0.00382022216710624
5	D	26	50	20120618	9	1690	33.44	0.00506825856483269	0.00463838006827813
5	D	26	50	20120618	9	1692	33.48	0.00530787583977338	0.00511151228663786
5	D	26	50	20120618	9	1694	33.52	0.00543202964841411	0.00456173676426532
5	D	26	50	20120618	9	1696	33.56	0.00564327072822578	0.00514541098572795
5	D	26	50	20120618	9	1698	33.6	0.00523158608915116	0.00534404435163106
5	D	26	50	20120618	9	1700	33.64	0.00554118572222588	0.00585573510276889
5	D	26	50	20120618	9	1702	33.68	0.00513870761344231	0.00661562740517102
5	D	26	50	20120618	9	1704	33.72	0.00508974753991295	0.00637270794156219
5	D	26	50	20120618	9	1706	33.76	0.00461341212783445	0.00759659664271111
5	D	26	50	20120618	9	1708	33.8	0.00409696961912704	0.00841824058031426
5	D	26	50	20120618	9	1710	33.84	0.00404136203474775	0.00906149491205288
5	D	26	50	20120618	9	1712	33.88	0.00397155291777511	0.00958186539892978
5	D	26	50	20120618	9	1714	33.92	0.00370548015478408	0.0103289210898872
5	D	26	50	20120618	9	1716	33.96	0.00369506638815657	0.0116124901054141
5	D	26	50	20120618	9	1718	34	0.00421702362265046	0.0114990751274592
5	D	26	50	20120618	9	1720	34.04	0.00468548045097298	0.0111668919180070
5	D	26	50	20120618	9	1722	34.08	0.00503165871783848	0.0114983765059594
5	D	26	50	20120618	9	1724	34.12	0.00562613753091763	0.0117645880669405
5	D	26	50	20120618	9	1726	34.16	0.00630163663898514	0.0122323674869667
5	D	26	50	20120618	9	1728	34.2	0.00640119727377621	0.0127180084242856
5	D	26	50	20120618	9	1730	34.24	0.00701908132131264	0.0126623025520637
5	D	26	50	20120618	9	1732	34.28	0.00686452899214869	0.0130192854105458
5	D	26	50	20120618	9	1734	34.32	0.00708537965311669	0.0135496367096391
5	D	26	50	20120618	9	1736	34.36	0.00682260463109214	0.0133273789061766
5	D	26	50	20120618	9	1738	34.4	0.006627031623338	0.0142009541800036
5	D	26	50	20120618	9	1740	34.44	0.00631555674307958	0.0134945205644727
5	D	26	50	20120618	9	1742	34.48	0.00638480441726796	0.0137892207505611
5	D	26	50	20120618	9	1744	34.52	0.00602522435557863	0.0140965456211207
5	D	26	50	20120618	9	1746	34.56	0.00590920934598936	0.0144292464327368
5	D	26	50	20120618	9	1748	34.6	0.00583622673378275	0.0137618458186342
5	D	26	50	20120618	9	1750	34.64	0.00536811992331691	0.0141797763319071
5	D	26	50	20120618	9	1752	34.68	0.00516457711503202	0.0146790170539485
5	D	26	50	20120618	9	1754	34.72	0.00514977171324754	0.0142248692384501
5	D	26	50	20120618	9	1756	34.76	0.00497150514396294	0.0149890727708971
5	D	26	50	20120618	9	1758	34.8	0.00549549106781204	0.0149421152237721
5	D	26	50	20120618	9	1760	34.84	0.00555807779612165	0.0151660905896061
5	D	26	50	20120618	9	1762	34.88	0.00556916098780996	0.0153225775629234
5	D	26	50	20120618	9	1764	34.92	0.00581373578839355	0.0150761642847087
5	D	26	50	20120618	9	1766	34.96	0.00627603371665194	0.0151363051306622
5	D	26	50	20120618	9	1768	35	0.00611511933564563	0.0145811183322253
5	D	26	50	20120618	9	1770	35.04	0.00643669898393924	0.0141193052670868
5	D	26	50	20120618	9	1772	35.08	0.00651422546432175	0.0139904145501189
5	D	26	50	20120618	9	1774	35.12	0.00671105146529215	0.0138550644127048
5	D	26	50	20120618	9	1776	35.16	0.00715301441673718	0.0134341873854748
5	D	26	50	20120618	9	1778	35.2	0.00717751566670529	0.0130948821965224
5	D	26	50	20120618	9	1780	35.24	0.00804315578823387	0.0133466122106248
5	D	26	50	20120618	9	1782	35.28	0.00847374846263741	0.0127803964555897
5	D	26	50	20120618	9	1784	35.32	0.00917469634375983	0.0133448020172650
5	D	26	50	20120618	9	1786	35.36	0.0096651314650552	0.0125318554930704
5	D	26	50	20120618	9	1788	35.4	0.0102386940595468	0.0127628107099416
5	D	26	50	20120618	9	1790	35.44	0.010555944587994	0.01315661261852
5	D	26	50	20120618	9	1792	35.48	0.0111999986575021	0.0134063415204317
5	D	26	50	20120618	9	1794	35.52	0.0116016211670805	0.0132698557695270
5	D	26	50	20120618	9	1796	35.56	0.0121628871746473	0.0133620695648616
5	D	26	50	20120618	9	1798	35.6	0.0123470955622142	0.0136745329804001
5	D	26	50	20120618	9	1800	35.64	0.0128563538660248	0.0140121057577385
5	D	26	50	20120618	9	1802	35.68	0.013242759437672	0.0134508043948327
5	D	26	50	20120618	9	1804	35.72	0.0129374660848947	0.0139446972682880
5	D	26	50	20120618	9	1806	35.76	0.0126094604623057	0.0146898110389634
5	D	26	50	20120618	9	1808	35.8	0.0127042551973915	0.0149301000653462
5	D	26	50	20120618	9	1810	35.84	0.0124554526053632	0.0149107111974060
5	D	26	50	20120618	9	1812	35.88	0.0123427256423065	0.0146422510368607
5	D	26	50	20120618	9	1814	35.92	0.0122984607578042	0.0153679830106637
5	D	26	50	20120618	9	1816	35.96	0.0123197870983248	0.0148631794795747
5	D	26	50	20120618	9	1818	36	0.0118540370747606	0.0157370715372397
5	D	26	50	20120618	9	1820	36.04	0.0117644820009234	0.0151282596697059
5	D	26	50	20120618	9	1822	36.08	0.011811928865941	0.014388654260856
5	D	26	50	20120618	9	1824	36.12	0.0111212057488745	0.0159436457122955
5	D	26	50	20120618	9	1826	36.16	0.0109401934839586	0.0149588651692048
5	D	26	50	20120618	9	1828	36.2	0.0105023953914547	0.0165696827010190
5	D	26	50	20120618	9	1830	36.24	0.0103524604695719	0.0165869926750225
5	D	26	50	20120618	9	1832	36.28	0.0102720412153476	0.0171503092922547
5	D	26	50	20120618	9	1834	36.32	0.0102572131861461	0.0166629359433219
5	D	26	50	20120618	9	1836	36.36	0.0103515822429497	0.0175645267878196
5	D	26	50	20120618	9	1838	36.4	0.0104506314981166	0.0191172648313688
5	D	26	50	20120618	9	1840	36.44	0.0104332163066241	0.0194596662994946
5	D	26	50	20120618	9	1842	36.48	0.0107535245062145	0.0193748246580394
5	D	26	50	20120618	9	1844	36.52	0.0105356081969671	0.0213803069101264
5	D	26	50	20120618	9	1846	36.56	0.0113356853777440	0.021927975254291
5	D	26	50	20120618	9	1848	36.6	0.0113356853777440	0.021927975254291
5	D	26	50	20120618	9	1850	36.64	0.0116939551705678	0.0223709988659078
5	D	26	50	20120618	9	1852	36.68	0.0118938754708127	0.0227948881680257
5	D	26	50	20120618	9	1854	36.72	0.0125358506463841	0.0235422363961296
5	D	26	50	20120618	9	1856	36.76	0.0124492866342313	0.0237914349679554
5	D	26	50	20120618	9	1858	36.8	0.0124445348766617	0.0242671198417952
5	D	26	50	20120618	9	1860	36.84	0.0122455055309611	0.0240621083727258
5	D	26	50	20120618	9	1862	36.88	0.0119168069437266	0.0251485425866798
5	D	26	50	20120618	9	1864	36.92	0.0117650759706196	0.0259000415315893
5	D	26	50	20120618	9	1866	36.96	0.0121524149232179	0.0260877218134518
5	D	26	50	20120618	9	1868	37	0.0120196626961180	0.0259533290986195
5	D	26	50	20120618	9	1870	37.04	0.0119729087957459	0.0261463126813409
5	D	26	50	20120618	9	1872	37.08	0.012334212076661	0.0255549168538277
5	D	26	50	20120618	9	1874	37.12	0.0124064783896983	0.0246714576414133
5	D	26	50	20120618	9	1876	37.16	0.0124367779152721	0.0246420066439768
5	D	26	50	20120618	9	1878	37.2	0.0129041118580261	0.0243435298005702
5	D	26	50	20120618	9	1880	37.24	0.0130889142152892	0.0250467121391212
5	D	26	50	20120618	9	1882	37.28	0.0130144488001625	0.0251133993796549
5	D	26	50	20120618	9	1884	37.32	0.0131061676207502	0.0250703295056128
5	D	26	50	20120618	9	1886	37.36	0.0132761843752187	0.0249506587539648
5	D	26	50	20120618	9	1888	37.4	0.0129983267655514	0.0245286220716136
5	D	26	50	20120618	9	1890	37.44	0.0134527701516844	0.0238395606554829
5	D	26	50	20120618	9	1892	37.48	0.0137040759017181	0.0239625972354094
5	D	26	50	20120618	9	1894	37.52	0.0142496872722562	0.0233673469688319
5	D	26	50	20120618	9	1896	37.56	0.013993327900768	0.022605755418124
5	D	26	50	20120618	9	1898	37.6	0.0140482756838098	0.0223089771159164
5	D	26	50	20120618	9	1900	37.64	0.0139607867759872	0.0231117752435874
5	D	26	50	20120618	9	1902	37.68	0.0139433339664139	0.0228789122526206
5	D	26	50	20120618	9	1904	37.72	0.0140103146562618	0.0223629187567192
5	D	26	50	20120618	9	1906	37.76	0.0139489575866447	0.0217543628618402
5	D	26	50	20120618	9	1908	37.8	0.0143926126446171	0.0217891362520186
5	D	26	50	20120618	9	1910	37.84	0.0142865536985069	0.0222399804646353
5	D	26	50	20120618	9	1912	37.88	0.014249552214861	0.0212392320362119
5	D	26	50	20120618	9	1914	37.92	0.0144407609595616	0.0210528316176233
5	D	26	50	20120618	9	1916	37.96	0.0151109779799737	0.0208696697480926
5	D	26	50	20120618	9	1918	38	0.0155372643740798	0.0207398025166598
5	D	26	50	20120618	9	1920	38.04	0.0160793607168087	0.0192701234983705
5	D	26	50	20120618	9	1922	38.08	0.0164407417794697	0.0196669023264977
5	D	26	50	20120618	9	1924	38.12	0.0170212410914848	0.0196175816285099
5	D	26	50	20120618	9	1926	38.16	0.0176548653359704	0.0184059683010824
5	D	26	50	20120618	9	1928	38.2	0.0188439078149425	0.0177285882889769
5	D	26	50	20120618	9	1930	38.24	0.0196957381410345	0.0183366506233227
5	D	26	50	20120618	9	1932	38.28	0.0206755901498603	0.0170666019914979
5	D	26	50	20120618	9	1934	38.32	0.0214565542343418	0.0164280492127474
5	D	26	50	20120618	9	1936	38.36	0.0221325483171561	0.0171674000631560
5	D	26	50	20120618	9	1938	38.4	0.0225922313645377	0.0177327390057825
5	D	26	50	20120618	9	1940	38.44	0.0237935775015024	0.0171877293831151
5	D	26	50	20120618	9	1942	38.48	0.0245961436981491	0.0171402118074194
5	D	26	50	20120618	9	1944	38.52	0.0248597531061754	0.0180767040284229
5	D	26	50	20120618	9	1946	38.56	0.0251548287659646	0.0181942958861342
5	D	26	50	20120618	9	1948	38.6	0.0256163573620451	0.0177843860850803
5	D	26	50	20120618	9	1950	38.64	0.0256549653922978	0.0179304743460735
5	D	26	50	20120618	9	1952	38.68	0.025457824021703	0.0175690013595309
5	D	26	50	20120618	9	1954	38.72	0.0256553896563666	0.0182314189921465
5	D	26	50	20120618	9	1956	38.76	0.0264043571589993	0.0176190645196389
5	D	26	50	20120618	9	1958	38.8	0.0264121353335924	0.0176279740650819
5	D	26	50	20120618	9	1960	38.84	0.0268057109680008	0.0173356561217394
5	D	26	50	20120618	9	1962	38.88	0.0272217018873729	0.0165323121076333
5	D	26	50	20120618	9	1964	38.92	0.0276572089539057	0.0162000426311538
5	D	26	50	20120618	9	1966	38.96	0.0281224852159264	0.0153749904388653
5	D	26	50	20120618	9	1968	39	0.0282532292597678	0.0142876723414347
5	D	26	50	20120618	9	1970	39.04	0.0288614825129445	0.0134278304955119
5	D	26	50	20120618	9	1972	39.08	0.0296423405314088	0.0133180168123936
5	D	26	50	20120618	9	1974	39.12	0.0310907780619913	0.0111972621542589
5	D	26	50	20120618	9	1976	39.16	0.0314744542014631	0.0107236420322202
5	D	26	50	20120618	9	1978	39.2	0.031383803112115	0.0113215715263915
5	D	26	50	20120618	9	1980	39.24	0.0324793236482073	0.0113036817248275
5	D	26	50	20120618	9	1982	39.28	0.032958883467208	0.0116643061832327
5	D	26	50	20120618	9	1984	39.32	0.0329753590552097	0.0113468859491580
5	D	26	50	20120618	9	1986	39.36	0.0334580301440476	0.0112094243908953
5	D	26	50	20120618	9	1988	39.4	0.0330813543617096	0.0100915592805175
5	D	26	50	20120618	9	1990	39.44	0.0333432667134611	0.00970081207323385
5	D	26	50	20120618	9	1992	39.48	0.0337345796061697	0.00883616190119894
5	D	26	50	20120618	9	1994	39.52	0.0339867338843408	0.00843664656982854
5	D	26	50	20120618	9	1996	39.56	0.0345256906729612	0.00825435444163865
5	D	26	50	20120618	9	1998	39.6	0.0358530008119265	0.00793042882517709
5	D	26	50	20120618	9	2000	39.64	0.0364729213269927	0.00766024332408571
5	D	26	50	20120618	9	2002	39.68	0.0364609005117125	0.00829352815731638
5	D	26	50	20120618	9	2004	39.72	0.03706724457658	0.00835101593862685
5	D	26	50	20120618	9	2006	39.76	0.0376140502504716	0.0084130292033369
5	D	26	50	20120618	9	2008	39.8	0.037324065759507	0.00815967284363777
5	D	26	50	20120618	9	2010	39.84	0.0373298640351127	0.00738666371044464
5	D	26	50	20120618	9	2012	39.88	0.0371420564740295	0.0068365346346815
5	D	26	50	20120618	9	2014	39.92	0.0365865533867294	0.0064699704793144
5	D	26	50	20120618	9	2016	39.96	0.0363137515905476	0.00658013771582326
5	D	26	50	20120618	9	2018	40	0.0365108929611424	0.0055856627387625
5	D	26	50	20120618	9	2020	40.04	0.0363668553098147	0.00610036576478819
5	D	26	50	20120618	9	2022	40.08	0.0365198025065854	0.00393244708434835
5	D	26	50	20120618	9	2024	40.12	0.0362614256887398	0.00409112184604661
5	D	26	50	20120618	9	2026	40.16	0.0364683958435931	0.00315767018420225
5	D	26	50	20120618	9	2028	40.2	0.0367318638302632	0.00165209842569985
5	D	26	50	20120618	9	2030	40.24	0.0370018371993203	0.00143303674488826
5	D	26	50	20120618	9	2032	40.28	0.0380270713213626	0.0003612749966438
5	D	26	50	20120618	9	2034	40.32	0.0384175356859338	-0.0014339276994326
5	D	26	50	20120618	9	2036	40.36	0.0388867717459292	-0.0022783546175256
5	D	26	50	20120618	9	2038	40.4	0.0392891155044244	-0.0033108719394142
5	D	26	50	20120618	9	2040	40.44	0.0395536441512663	-0.0042710522375874
5	D	26	50	20120618	9	2042	40.48	0.0400088794969942	-0.0041490056071546
5	D	26	50	20120618	9	2044	40.52	0.0402580639266843	-0.0048347577635493
5	D	26	50	20120618	9	2046	40.56	0.0413557764937983	-0.006607474463984
5	D	26	50	20120618	9	2048	40.6	0.0420448520520646	-0.0073388350077652
5	D	26	50	20120618	9	2050	40.64	0.0430579239374706	-0.009265347433108
5	D	26	50	20120618	9	2052	40.68	0.0439734150870728	-0.009942967861519
5	D	26	50	20120618	9	2054	40.72	0.0443955578354411	-0.0098574079409955
5	D	26	50	20120618	9	2056	40.76	0.0456619153698681	-0.0105750506132217
5	D	26	50	20120618	9	2058	40.8	0.0463052411193917	-0.0104684189106188
5	D	26	50	20120618	9	2060	40.84	0.0462796438539127	-0.010602062092263
5	D	26	50	20120618	9	2062	40.88	0.0464219137382874	-0.0106558022076332
5	D	26	50	20120618	9	2064	40.92	0.0475774676401025	-0.0110290131667435
5	D	26	50	20120618	9	2066	40.96	0.048640319842904	-0.0112859050603485
5	D	26	50	20120618	9	2068	41	0.048954982360532	-0.0111180379104948
5	D	26	50	20120618	9	2070	41.04	0.0495958332363214	-0.0107495645668185
5	D	26	50	20120618	9	2072	41.08	0.0499095765151338	-0.0112539438338389
5	D	26	50	20120618	9	2074	41.12	0.0498980506746005	-0.0117146239017819
5	D	26	50	20120618	9	2076	41.16	0.0496016315119271	-0.0109666463486428
5	D	26	50	20120618	9	2078	41.2	0.0491308398170131	-0.0112728235848966
5	D	26	50	20120618	9	2080	41.24	0.048576538811241	-0.0115315539561327
5	D	26	50	20120618	9	2082	41.28	0.0482646340100596	-0.0110162852446821
5	D	26	50	20120618	9	2084	41.32	0.048313141535249	-0.0116494286565565
5	D	26	50	20120618	9	2086	41.36	0.0482146415606297	-0.0117361906586081
5	D	26	50	20120618	9	2088	41.4	0.0481728515498616	-0.0130668949101231
5	D	26	50	20120618	9	2090	41.44	0.0480577345658844	-0.0137096549742217
5	D	26	50	20120618	9	2092	41.48	0.0475780333255274	-0.0138086499235878
5	D	26	50	20120618	9	2094	41.52	0.0475233739713417	-0.0139538189457654
5	D	26	50	20120618	9	2096	41.56	0.0470571784705054	-0.0132985430916398
5	D	26	50	20120618	9	2098	41.6	0.0466352478541714	-0.0146496120184529
5	D	26	50	20120618	9	2100	41.64	0.0460163172885988	-0.0142405507455365
5	D	26	50	20120618	9	2102	41.68	0.046070057403969	-0.0149415764084049
5	D	26	50	20120618	9	2104	41.72	0.0454705015642009	-0.0147982458638583
5	D	26	50	20120618	9	2106	41.76	0.0451585260523414	-0.0154470870462751
5	D	26	50	20120618	9	2108	41.8	0.0451602938192944	-0.0143698098651374
5	D	26	50	20120618	9	2110	41.84	0.0449284335057433	-0.0157396878323301
5	D	26	50	20120618	9	2112	41.88	0.0444892494839484	-0.0163099694513571
5	D	26	50	20120618	9	2114	41.92	0.0443893635800379	-0.0177549138744405
5	D	26	50	20120618	9	2116	41.96	0.0445368731256613	-0.0170301223526565
5	D	26	50	20120618	9	2118	42	0.0442647572230572	-0.0192067596597084
5	D	26	50	20120618	9	2120	42.04	0.0441346212910477	-0.0204017984041849
5	D	26	50	20120618	9	2122	42.08	0.0441776487386829	-0.0200787566711998
5	D	26	50	20120618	9	2124	42.12	0.0445167842220078	-0.0206119081131467
5	D	26	50	20120618	9	2126	42.16	0.0444212611669373	-0.020224618658023
5	D	26	50	20120618	9	2128	42.2	0.0448164277916034	-0.0206451704161337
5	D	26	50	20120618	9	2130	42.24	0.0449805119201777	-0.0230931387372624
5	D	26	50	20120618	9	2132	42.28	0.0449673668051155	-0.0234468264781441
5	D	26	50	20120618	9	2134	42.32	0.0451990361998356	-0.0244664532434117
5	D	26	50	20120618	9	2136	42.36	0.0452595928245764	-0.0267325607714871
5	D	26	50	20120618	9	2138	42.4	0.0447872879211507	-0.026840847103958
5	D	26	50	20120618	9	2140	42.44	0.0449905104100637	-0.0255540541835547
5	D	26	50	20120618	9	2142	42.48	0.0449263263275354	-0.0259172030131687
5	D	26	50	20120618	9	2144	42.52	0.0450548288428804	-0.0269275666796027
5	D	26	50	20120618	9	2146	42.56	0.0451076638615707	-0.0267779994532461
5	D	26	50	20120618	9	2148	42.6	0.0452677599078991	-0.0265515767908424
5	D	26	50	20120618	9	2150	42.64	0.0456505238796232	-0.0264233712603455
5	D	26	50	20120618	9	2152	42.68	0.0456198425163875	-0.0264507999323877
5	D	26	50	20120618	9	2154	42.72	0.0456758948709322	-0.0256555381487906
5	D	26	50	20120618	9	2156	42.76	0.0460475784793951	-0.0268066797042911
5	D	26	50	20120618	9	2158	42.8	0.0467632341815662	-0.0272683567927956
5	D	26	50	20120618	9	2160	42.84	0.0469745954695306	-0.0275639910669419
5	D	26	50	20120618	9	2162	42.88	0.0471787301261914	-0.0281962223110686
5	D	26	50	20120618	9	2164	42.92	0.0483754871401462	-0.0315266457529825
5	D	26	50	20120618	9	2166	42.96	0.0491569886257814	-0.0317198202545349
5	D	26	50	20120618	9	2168	43	0.0497406274919049	-0.03264189456827
5	D	26	50	20120618	9	2170	43.04	0.0501632581439523	-0.0322508008786635
5	D	26	50	20120618	9	2172	43.08	0.0506662231974103	-0.0329364823243801
5	D	26	50	20120618	9	2174	43.12	0.0505883990250729	-0.0320131847159136
5	D	26	50	20120618	9	2176	43.16	0.0510915337841584	-0.0326984136132902
5	D	26	50	20120618	9	2178	43.2	0.0511260405950803	-0.0324297130364393
5	D	26	50	20120618	9	2180	43.24	0.0511260405950803	-0.0324297130364393
5	D	26	50	20120618	9	2182	43.28	0.051427522642307	-0.0331593340975388
5	D	26	50	20120618	9	2184	43.32	0.0518694714516164	-0.0341751566283236
5	D	26	50	20120618	9	2186	43.36	0.0516204991539606	-0.033597945362841
5	D	26	50	20120618	9	2188	43.4	0.0513584595229885	-0.0352184785418287
5	D	26	50	20120618	9	2190	43.44	0.0509130034640444	-0.035252822718191
5	D	26	50	20120618	9	2192	43.48	0.0508641141011932	-0.0361840399226068
5	D	26	50	20120618	9	2194	43.52	0.0501625156818321	-0.0380478390475261
5	D	26	50	20120618	9	2196	43.56	0.0499234145948417	-0.0389042443544924
5	D	26	50	20120618	9	2198	43.6	0.0492680892432414	-0.0397403061993639
5	D	26	50	20120618	9	2200	43.64	0.0492976321645594	-0.0401719383207358
5	D	26	50	20120618	9	2202	43.68	0.0497262802953147	-0.0411603321794784
5	D	26	50	20120618	9	2204	43.72	0.0497603133446932	-0.0419144403484104
5	D	26	50	20120618	9	2206	43.76	0.0496827013043901	-0.0420312261043912
5	D	26	50	20120618	9	2208	43.8	0.0495231143749441	-0.0431932076068472
5	D	26	50	20120618	9	2210	43.84	0.0496777162015828	-0.0436325754764053
5	D	26	50	20120618	9	2212	43.88	0.0496761393534607	-0.0451432596169356
5	D	26	50	20120618	9	2214	43.92	0.0496103147832001	-0.0458857853767918
5	D	26	50	20120618	9	2216	43.96	0.0497543736477312	-0.0457241902640873
5	D	26	50	20120618	9	2218	44	0.049667710640629	-0.047250946941754
5	D	26	50	20120618	9	2220	44.04	0.0499662723368494	-0.0485044846302381
5	D	26	50	20120618	9	2222	44.08	0.049773175617043	-0.0493703227416654
5	D	26	50	20120618	9	2224	44.12	0.0495706602349111	-0.051035134947291
5	D	26	50	20120618	9	2226	44.16	0.049822673091726	-0.050609032400948
5	D	26	50	20120618	9	2228	44.2	0.0495819739434101	-0.0513212303509591
5	D	26	50	20120618	9	2230	44.24	0.0489851051094105	-0.0527342418318041
5	D	26	50	20120618	9	2232	44.28	0.0489857415055136	-0.0524289838343659
5	D	26	50	20120618	9	2234	44.32	0.0478694320300544	-0.0529934671777871
5	D	26	50	20120618	9	2236	44.36	0.0474395818177711	-0.0535155241143372
5	D	26	50	20120618	9	2238	44.4	0.0468388946071531	-0.0558525827368368
5	D	26	50	20120618	9	2240	44.44	0.046617145920573	-0.0567542853042059
5	D	26	50	20120618	9	2242	44.48	0.0459497785404892	-0.0568752005637888
5	D	26	50	20120618	9	2244	44.52	0.0461047763469253	-0.058623168526882
5	D	26	50	20120618	9	2246	44.56	0.045434792671751	-0.0599206387596811
5	D	26	50	20120618	9	2248	44.6	0.0453065942123219	-0.0593626607986468
5	D	26	50	20120618	9	2250	44.64	0.0451687083899905	-0.0608062900031173
5	D	26	50	20120618	9	2252	44.68	0.0448396208940263	-0.0619898453334673
5	D	26	50	20120618	9	2254	44.72	0.0442462168832545	-0.0624266959028844
5	D	26	50	20120618	9	2256	44.76	0.0441011892824332	-0.0622004924435828
5	D	26	50	20120618	9	2258	44.8	0.0430603281005266	-0.0642198479892954
5	D	26	50	20120618	9	2260	44.84	0.0421806165540524	-0.065752360516161
5	D	26	50	20120618	9	2262	44.88	0.0411441394341892	-0.0664869030404575
5	D	26	50	20120618	9	2264	44.92	0.0405103596262117	-0.0685027937629423
5	D	26	50	20120618	9	2266	44.96	0.0399066318564346	-0.06858368677871
5	D	26	50	20120618	9	2268	45	0.0390878022038206	-0.0697772830253529
5	D	26	50	20120618	9	2270	45.04	0.037893781693109	-0.070453701372236
5	D	26	50	20120618	9	2272	45.08	0.0375179544389083	-0.0707520297232186
5	D	26	50	20120618	9	2274	45.12	0.0368058979102535	-0.0720241148225732
5	D	26	50	20120618	9	2276	45.16	0.0357333583445497	-0.0738528343800778
5	D	26	50	20120618	9	2278	45.2	0.0347307516395053	-0.0747936399524465
5	D	26	50	20120618	9	2280	45.24	0.0339150332567285	-0.0761388398929758
5	D	26	50	20120618	9	2282	45.28	0.0334019565762995	-0.0780077231156518
5	D	26	50	20120618	9	2284	45.32	0.0336051790652126	-0.0775271733471575
5	D	26	50	20120618	9	2286	45.36	0.0331998654582364	-0.0797081735030492
5	D	26	50	20120618	9	2288	45.4	0.0327816117971646	-0.0803186187872476
5	D	26	50	20120618	9	2290	45.44	0.0322976679161205	-0.0815778345431846
5	D	26	50	20120618	9	2292	45.48	0.0321549030569989	-0.0819679453543652
5	D	26	50	20120618	9	2294	45.52	0.0322338161737794	-0.0835685522642591
5	D	26	50	20120618	9	2296	45.56	0.0325569639727816	-0.0842882455461508
5	D	26	50	20120618	9	2298	45.6	0.0323951779412461	-0.0848830637704849
5	D	26	50	20120618	9	2300	45.64	0.0320362505391158	-0.0855074390582726
5	D	26	50	20120618	9	2302	45.68	0.0320455843486275	-0.0868663568703569
5	D	26	50	20120618	9	2304	45.72	0.031127547614613	-0.0857827157281885
5	D	26	50	20120618	9	2306	45.76	0.0309516194474538	-0.0874977325152784
5	D	26	50	20120618	9	2308	45.8	0.0304805449098273	-0.0887785857387196
5	D	26	50	20120618	9	2310	45.84	0.0298204607295897	-0.0903560702568686
5	D	26	50	20120618	9	2312	45.88	0.0297766201091561	-0.0905663638135936
5	D	26	50	20120618	9	2314	45.92	0.0297216072015798	-0.0925841637243876
5	D	26	50	20120618	9	2316	45.96	0.0294241980894127	-0.0930490157223396
5	D	26	50	20120618	9	2318	46	0.0289179803447613	-0.0942725225858266
5	D	26	50	20120618	9	2320	46.04	0.0287282635953689	-0.0953512139805266
5	D	26	50	20120618	9	2322	46.08	0.028525111817134	-0.0956711797990136
5	D	26	50	20120618	9	2324	46.12	0.0280747555081963	-0.0973782062794766
5	D	26	50	20120618	9	2326	46.16	0.0279763262442551	-0.0982851414370256
5	D	26	50	20120618	9	2328	46.2	0.0277189393759032	-0.0994914656057306
5	D	26	50	20120618	9	2330	46.24	0.0280024184844809	-0.0996823137259726
5	D	26	50	20120618	9	2332	46.28	0.0282434711861874	-0.100031412343845
5	D	26	50	20120618	9	2334	46.32	0.0281859834048769	-0.0997934709119746
5	D	26	50	20120618	9	2336	46.36	0.028330233188239	-0.100579349388586
5	D	26	50	20120618	9	2338	46.4	0.0286765033789861	-0.102426241590367
5	D	26	50	20120618	9	2340	46.44	0.0290808270364685	-0.102166874823028
5	D	26	50	20120618	9	2342	46.48	0.0291330822275982	-0.102864152819956
5	D	26	50	20120618	9	2344	46.52	0.0291891557953463	-0.102941015327071
5	D	26	50	20120618	9	2346	46.56	0.0287562650239039	-0.103340954922510
5	D	26	50	20120618	9	2348	46.6	0.0283933071131208	-0.103521762126460
5	D	26	50	20120618	9	2350	46.64	0.0282590982460516	-0.103690619225807
5	D	26	50	20120618	9	2352	46.68	0.0275768109128847	-0.104121317966228
5	D	26	50	20120618	9	2354	46.72	0.0270017209677457	-0.103470850438214
5	D	26	50	20120618	9	2356	46.76	0.0264830581437454	-0.105255375821895
5	D	26	50	20120618	9	2358	46.8	0.0255147461175885	-0.105140117416561
5	D	26	50	20120618	9	2360	46.84	0.024839812694946	-0.107950654739743
5	D	26	50	20120618	9	2362	46.88	0.0241530705890576	-0.109014284760004
5	D	26	50	20120618	9	2364	46.92	0.0237029264121543	-0.110301643365832
5	D	26	50	20120618	9	2366	46.96	0.0227259876832669	-0.111864066509542
5	D	26	50	20120618	9	2368	47	0.0225689392671654	-0.112752263337391
5	D	26	50	20120618	9	2370	47.04	0.0216114459747607	-0.114760517306639
5	D	26	50	20120618	9	2372	47.08	0.0208326385659618	-0.114733222984885
5	D	26	50	20120618	9	2374	47.12	0.0200740544111049	-0.117488676689813
5	D	26	50	20120618	9	2376	47.16	0.0190188389615402	-0.117853755920939
5	D	26	50	20120618	9	2378	47.2	0.0182002921516387	-0.119591541546383
5	D	26	50	20120618	9	2380	47.24	0.0175420464490321	-0.119613391145922
5	D	26	50	20120618	9	2382	47.28	0.0173484406123432	-0.120948267327446
5	D	26	50	20120618	9	2384	47.32	0.0172146560093427	-0.123496114481417
5	D	26	50	20120618	9	2386	47.36	0.0171020138990997	-0.123192977804323
5	D	26	50	20120618	9	2388	47.4	0.0164951748594854	-0.124569149021868
5	D	26	50	20120618	9	2390	47.44	0.0163939171684195	-0.126136946177115
5	D	26	50	20120618	9	2392	47.48	0.0158171301670056	-0.126792929138021
5	D	26	50	20120618	9	2394	47.52	0.0153481062390446	-0.127346805879725
5	D	26	50	20120618	9	2396	47.56	0.0152877193199313	-0.128401384933186
5	D	26	50	20120618	9	2398	47.6	0.0146443935704077	-0.129452004188673
5	D	26	50	20120618	9	2400	47.64	0.014714255720389	-0.132400073780796
5	D	26	50	20120618	9	2402	47.68	0.0142402113342815	-0.131670622425324
5	D	26	50	20120618	9	2404	47.72	0.0140975171858381	-0.133796043988215
5	D	26	50	20120618	9	2406	47.76	0.0134165733555554	-0.133239550951421
5	D	26	50	20120618	9	2408	47.8	0.0132584642792821	-0.134017085568014
5	D	26	50	20120618	9	2410	47.84	0.0129756215668075	-0.135828693141414
5	D	26	50	20120618	9	2412	47.88	0.0126232702577422	-0.137554245819543
5	D	26	50	20120618	9	2414	47.92	0.0126867684466928	-0.137797631973628
5	D	26	50	20120618	9	2416	47.96	0.0122045216219236	-0.139794501523698
5	D	26	50	20120618	9	2418	48	0.0116642213304189	-0.138847049147587
5	D	26	50	20120618	9	2420	48.04	0.0110540588889330	-0.138214117867746
5	D	26	50	20120618	9	2422	48.08	0.0102840196042209	-0.138228967110151
5	D	26	50	20120618	9	2424	48.12	0.00971974839283402	-0.139421149143232
5	D	26	50	20120618	9	2426	48.16	0.00913850661869867	-0.137988550804548
5	D	26	50	20120618	9	2428	48.2	0.00783177328706595	-0.139170833342692
5	D	26	50	20120618	9	2430	48.24	0.00683475272559291	-0.139603582692778
5	D	26	50	20120618	9	2432	48.28	0.0053335650291339	-0.141124569379110
5	D	26	50	20120618	9	2434	48.32	0.00409542105527622	-0.141716417754963
5	D	26	50	20120618	9	2436	48.36	0.00228169216153273	-0.141844404082358
5	D	26	50	20120618	9	2438	48.4	0.00140275843251785	-0.142914256642293
5	D	26	50	20120618	9	2440	48.44	0.00063413336136809	-0.143558430919954
5	D	26	50	20120618	9	2442	48.48	9.248956697918e-05	-0.143494791309648
5	D	26	50	20120618	9	2444	48.52	-0.00036005877298021	-0.144443728610000
5	D	26	50	20120618	9	2446	48.56	-0.00134930115986018	-0.145496610607187
5	D	26	50	20120618	9	2448	48.6	-0.00175730177260482	-0.147461660352104
5	D	26	50	20120618	9	2450	48.64	-0.00215610999719403	-0.147803900034198
5	D	26	50	20120618	9	2452	48.68	-0.00315878741291655	-0.148127754939982
5	D	26	50	20120618	9	2454	48.72	-0.00357173777312952	-0.149983203133815
5	D	26	50	20120618	9	2456	48.76	-0.00429935065097046	-0.149887743718355
5	D	26	50	20120618	9	2458	48.8	-0.00482826652329799	-0.150839509445832
5	D	26	50	20120618	9	2460	48.84	-0.0052956641056623	-0.151288522251886
5	D	26	50	20120618	9	2462	48.88	-0.00591296832563817	-0.152661016514169
5	D	26	50	20120618	9	2464	48.92	-0.00703443968060003	-0.155253269973999
5	D	26	50	20120618	9	2466	48.96	-0.007402135206817	-0.156718395224617
5	D	26	50	20120618	9	2468	49	-0.0083093532070794	-0.158321406297567
5	D	26	50	20120618	9	2470	49.04	-0.008584417744961	-0.158670009940692
5	D	26	50	20120618	9	2472	49.08	-0.0084246116124128	-0.160512730212464
5	D	26	50	20120618	9	2474	49.12	-0.008831198011595	-0.161554298501152
5	D	26	50	20120618	9	2476	49.16	-0.0092066717124051	-0.161678042187860
5	D	26	50	20120618	9	2478	49.2	-0.0094824433570679	-0.163465608130699
5	D	26	50	20120618	9	2480	49.24	-0.0091677808394398	-0.163872194529882
5	D	26	50	20120618	9	2482	49.28	-0.0088495827879059	-0.164823960257359
5	D	26	50	20120618	9	2484	49.32	-0.0090942417341964	-0.165720571655903
5	D	26	50	20120618	9	2486	49.36	-0.0089188792524622	-0.164340299219027
5	D	26	50	20120618	9	2488	49.4	-0.0089874686102373	-0.164206656037383
5	D	26	50	20120618	9	2490	49.44	-0.0086480573552677	-0.164551724146602
5	D	26	50	20120618	9	2492	49.48	-0.0087435167707279	-0.164788604918299
5	D	26	50	20120618	9	2494	49.52	-0.008516535493967	-0.165456820826521
5	D	26	50	20120618	9	2496	49.56	-0.0083701643902614	-0.166417778942153
5	D	26	50	20120618	9	2498	49.6	-0.0080830790370997	-0.166323026633474
5	D	26	50	20120618	9	2500	49.64	-0.0082252075001182	-0.166127158055085
5	D	26	50	20120618	9	2502	49.68	-0.0082004587627767	-0.166922653183920
5	D	26	50	20120618	9	2504	49.72	-0.0081919734814024	-0.167188525333646
5	D	26	50	20120618	9	2506	49.76	-0.0084663309125028	-0.167684914294039
5	D	26	50	20120618	9	2508	49.8	-0.0090765640646668	-0.166308177391069
5	D	26	50	20120618	9	2510	49.84	-0.0093495072822048	-0.166490610940615
5	D	26	50	20120618	9	2512	49.88	-0.0099102429596857	-0.167206910109957
5	D	26	50	20120618	9	2514	49.92	-0.0102687460977473	-0.166866791748207
5	D	26	50	20120618	9	2516	49.96	-0.0118908490537892	-0.167819971689246
5	D	26	50	20120618	9	2518	50	-0.01359568350323	-0.168413234278662
5	D	26	50	20120618	9	2520	50.04	-0.0142759202267315	-0.170745272443015
5	D	26	50	20120618	9	2522	50.08	-0.0154659809394684	-0.171112260862451
5	D	26	50	20120618	9	2524	50.12	-0.0166171507792401	-0.173182669517765
5	D	26	50	20120618	9	2526	50.16	-0.0175052768964104	-0.172018771755932
5	D	26	50	20120618	9	2528	50.2	-0.018064598360329	-0.174079988023091
5	D	26	50	20120618	9	2530	50.24	-0.0175887154965904	-0.173309948738378
5	D	26	50	20120618	9	2532	50.28	-0.0173822403164839	-0.173712999603655
5	D	26	50	20120618	9	2534	50.32	-0.0173136509587089	-0.174607489681856
5	D	26	50	20120618	9	2536	50.36	-0.0177075094358298	-0.173748354942714
5	D	26	50	20120618	9	2538	50.4	-0.0173270859875514	-0.175753709774159
5	D	26	50	20120618	9	2540	50.44	-0.0177909480360098	-0.176081807320630
5	D	26	50	20120618	9	2542	50.48	-0.0180264145941449	-0.176857503459591
5	D	26	50	20120618	9	2544	50.52	-0.0186246269310287	-0.178874171999535
5	D	26	50	20120618	9	2546	50.56	-0.0185899786987506	-0.178689617129646
5	D	26	50	20120618	9	2548	50.6	-0.0195148743685426	-0.181273385308101
5	D	26	50	20120618	9	2550	50.64	-0.0199730795627515	-0.181611382349508
5	D	26	50	20120618	9	2552	50.68	-0.0200522755222444	-0.182417484080061
5	D	26	50	20120618	9	2554	50.72	-0.0207204914304657	-0.182720832889190
5	D	26	50	20120618	9	2556	50.76	-0.02057412032676	-0.182577290212609
5	D	26	50	20120618	9	2558	50.8	-0.0211256636160856	-0.184804676573347
5	D	26	50	20120618	9	2560	50.84	-0.0213837575912186	-0.186297378988432
5	D	26	50	20120618	9	2562	50.88	-0.0216156886154478	-0.187408950848457
5	D	26	50	20120618	9	2564	50.92	-0.0223878492205035	-0.188442740962552
5	D	26	50	20120618	9	2566	50.96	-0.0225554335276448	-0.189303289915256
5	D	26	50	20120618	9	2568	51	-0.0225667472361437	-0.191981810402390
5	D	26	50	20120618	9	2570	51.04	-0.0226728132533217	-0.192338192220108
5	D	26	50	20120618	9	2572	51.08	-0.0234308317227537	-0.192594164874898
5	D	26	50	20120618	9	2574	51.12	-0.0232717326969867	-0.194676594345492
5	D	26	50	20120618	9	2576	51.16	-0.0233452718022301	-0.194098180998482
5	D	26	50	20120618	9	2578	51.2	-0.0231465747967167	-0.195842613427669
5	D	26	50	20120618	9	2580	51.24	-0.0229195935199558	-0.196062523636618
5	D	26	50	20120618	9	2582	51.28	-0.0227109970195058	-0.197033381247187
5	D	26	50	20120618	9	2584	51.32	-0.0224246187731252	-0.196837512668798
5	D	26	50	20120618	9	2586	51.36	-0.0223489583475383	-0.198366984636505
5	D	26	50	20120618	9	2588	51.4	-0.0218419627854275	-0.199890799749962
5	D	26	50	20120618	9	2590	51.44	-0.0220385384705974	-0.199542903213618
5	D	26	50	20120618	9	2592	51.48	-0.0222485491846098	-0.201274607720744
5	D	26	50	20120618	9	2594	51.52	-0.0223680502306303	-0.202108286615763
5	D	26	50	20120618	9	2596	51.56	-0.0226332152735753	-0.202069395742798
5	D	26	50	20120618	9	2598	51.6	-0.0226834198550395	-0.202999241160058
5	D	26	50	20120618	9	2600	51.64	-0.0232413271053957	-0.204873781236984
5	D	26	50	20120618	9	2602	51.68	-0.0232540550274571	-0.204016767818185
5	D	26	50	20120618	9	2604	51.72	-0.022931614335236	-0.206016465795381
5	D	26	50	20120618	9	2606	51.76	-0.0227583731738453	-0.206367897865631
5	D	26	50	20120618	9	2608	51.8	-0.0228071635417472	-0.207327441767701
5	D	26	50	20120618	9	2610	51.84	-0.023636599796079	-0.208381737978450
5	D	26	50	20120618	9	2612	51.88	-0.0234647728482507	-0.208734584262262
5	D	26	50	20120618	9	2614	51.92	-0.0236373069028602	-0.211192487433666
5	D	26	50	20120618	9	2616	51.96	-0.0240071237494207	-0.213067027510592
5	D	26	50	20120618	9	2618	52	-0.0241513735327828	-0.211959698291254
5	D	26	50	20120618	9	2620	52.04	-0.0237695358709421	-0.214345476570977
5	D	26	50	20120618	9	2622	52.08	-0.0238494389372161	-0.216507102001065
5	D	26	50	20120618	9	2624	52.12	-0.0240212658850445	-0.216465382700975
5	D	26	50	20120618	9	2626	52.16	-0.0237850922201281	-0.215909596770962
5	D	26	50	20120618	9	2628	52.2	-0.0234343672566597	-0.217120163580353
5	D	26	50	20120618	9	2630	52.24	-0.0232384986782709	-0.218728831507553
5	D	26	50	20120618	9	2632	52.28	-0.022711704126287	-0.219467758093893
5	D	26	50	20120618	9	2634	52.32	-0.0226204873515139	-0.222274264908422
5	D	26	50	20120618	9	2636	52.36	-0.0223616862695996	-0.222784796004439
5	D	26	50	20120618	9	2638	52.4	-0.0222810760965443	-0.223532914978934
5	D	26	50	20120618	9	2640	52.44	-0.0223425943865076	-0.224642365518616
5	D	26	50	20120618	9	2642	52.48	-0.0225787680514239	-0.223540693153527
5	D	26	50	20120618	9	2644	52.52	-0.0228616107638986	-0.224564583772685
5	D	26	50	20120618	9	2646	52.56	-0.0229804047031379	-0.223214009820619
5	D	26	50	20120618	9	2648	52.6	-0.0232384986782709	-0.223175118947654
5	D	26	50	20120618	9	2650	52.64	-0.0235566967298049	-0.223571098745118
5	D	26	50	20120618	9	2652	52.68	-0.0241506664260016	-0.223675750548734
5	D	26	50	20120618	9	2654	52.72	-0.0245975579117115	-0.222574078183645
5	D	26	50	20120618	9	2656	52.76	-0.0256575109767101	-0.224076680093667
5	D	26	50	20120618	9	2658	52.8	-0.0264904827649479	-0.225619587090216
5	D	26	50	20120618	9	2660	52.84	-0.0268079737097007	-0.225815455668604
5	D	26	50	20120618	9	2662	52.88	-0.027620439401284	-0.227531603826544
5	D	26	50	20120618	9	2664	52.92	-0.0284074492487446	-0.228684894986659
5	D	26	50	20120618	9	2666	52.96	-0.0291789027470192	-0.228095875037931
5	D	26	50	20120618	9	2668	53	-0.02940588402378	-0.228827730556459
5	D	26	50	20120618	9	2670	53.04	-0.0296809485616616	-0.229788688672092
5	D	26	50	20120618	9	2672	53.08	-0.0304234106819075	-0.230095573015126
5	D	26	50	20120618	9	2674	53.12	-0.0304085614395025	-0.231244621534555
5	D	26	50	20120618	9	2676	53.16	-0.0304311888565005	-0.231234722039618
5	D	26	50	20120618	9	2678	53.2	-0.0302388558120178	-0.231436954579037
5	D	26	50	20120618	9	2680	53.24	-0.0301631953864308	-0.231282098193957
5	D	26	50	20120618	9	2682	53.28	-0.0299786405165411	-0.231363415473794
5	D	26	50	20120618	9	2684	53.32	-0.0299786405165411	-0.231363415473794
5	D	26	50	20120618	9	2686	53.36	-0.0302388558120178	-0.231323817494047
5	D	26	50	20120618	9	2688	53.4	-0.0302862319663573	-0.231157647400469
5	D	26	50	20120618	9	2690	53.44	-0.0305004853210568	-0.231284219514301
5	D	26	50	20120618	9	2692	53.48	-0.0312344621599284	-0.231330888561859
5	D	26	50	20120618	9	2694	53.52	-0.0315611454928366	-0.232114362875414
5	D	26	50	20120618	9	2696	53.56	-0.0320087440853277	-0.232269219260494
5	D	26	50	20120618	9	2698	53.6	-0.0321508725483462	-0.233470593681730
5	D	26	50	20120618	9	2700	53.64	-0.0321508725483462	-0.233470593681730
5	D	26	50	20120618	9	2702	53.68	-0.0323156284283626	-0.234288716227563
5	D	26	50	20120618	9	2704	53.72	-0.0323361345250171	-0.234408217273583
5	D	26	50	20120618	9	2706	53.76	-0.0324132091641664	-0.234782276760831
5	D	26	50	20120618	9	2708	53.8	-0.0323453269131725	-0.235647775461003
5	D	26	50	20120618	9	2710	53.84	-0.0325129112203137	-0.236393773115155
5	D	26	50	20120618	9	2712	53.88	-0.0326755457799866	-0.236211339565609
5	D	26	50	20120618	9	2714	53.92	-0.0325334173169681	-0.235782125749429
5	D	26	50	20120618	9	2716	53.96	-0.0326819097410173	-0.235697272935686
5	D	26	50	20120618	9	2718	54	-0.0328742427855	-0.235545952084512
5	D	26	50	20120618	9	2720	54.04	-0.032517860967782	-0.234516404611105
5	D	26	50	20120618	9	2722	54.08	-0.0326755457799866	-0.234355891371775
5	D	26	50	20120618	9	2724	54.12	-0.0325440239186859	-0.234466200029641
5	D	26	50	20120618	9	2726	54.16	-0.0325440239186859	-0.234466200029641
5	D	26	50	20120618	9	2728	54.2	-0.0325284675694998	-0.234166386754417
5	D	26	50	20120618	9	2730	54.24	-0.0323389629521418	-0.233009560060396
5	D	26	50	20120618	9	2732	54.28	-0.0323488624470785	-0.232763486900543
5	D	26	50	20120618	9	2734	54.32	-0.0319790456005179	-0.233164416445476
5	D	26	50	20120618	9	2736	54.36	-0.0322152192654342	-0.233049865146924
5	D	26	50	20120618	9	2738	54.4	-0.0320490491718553	-0.233067542816454
5	D	26	50	20120618	9	2740	54.44	-0.0317951978374094	-0.233283210384715
5	D	26	50	20120618	9	2742	54.48	-0.0318800506511518	-0.232386598986171
5	D	26	50	20120618	9	2744	54.52	-0.0319670247852377	-0.232363264462392
5	D	26	50	20120618	9	2746	54.56	-0.0321367304127225	-0.232112948661852
5	D	26	50	20120618	9	2748	54.6	-0.0320271288616385	-0.232052844585451
5	D	26	50	20120618	9	2750	54.64	-0.0320695552685098	-0.231407963201009
5	D	26	50	20120618	9	2752	54.68	-0.0320695552685098	-0.231407963201009
5	D	26	50	20120618	9	2754	54.72	-0.0319585395038635	-0.231397356599291
5	D	26	50	20120618	9	2756	54.76	-0.0322590598858678	-0.231229772292150
5	D	26	50	20120618	9	2758	54.8	-0.0322074410908411	-0.231353515978857
5	D	26	50	20120618	9	2760	54.84	-0.0323219923893934	-0.231206437768371
5	D	26	50	20120618	9	2762	54.88	-0.032574429510277	-0.230772981311503
5	D	26	50	20120618	9	2764	54.92	-0.0324139162709476	-0.230291441593515
5	D	26	50	20120618	9	2766	54.96	-0.0326062493154303	-0.230032640511601
5	D	26	50	20120618	9	2768	55	-0.0325334173169681	-0.229674137373539
5	D	26	50	20120618	9	2770	55.04	-0.0324676563863178	-0.229655045490447
5	D	26	50	20120618	9	2772	55.08	-0.032551802093279	-0.229022184921285
5	D	26	50	20120618	9	2774	55.12	-0.0325991782476185	-0.228387910138561
5	D	26	50	20120618	9	2776	55.16	-0.0330496052672343	-0.228319320780786
5	D	26	50	20120618	9	2778	55.2	-0.0330496052672343	-0.228319320780786
5	D	26	50	20120618	9	2780	55.24	-0.0334250789680444	-0.227508269302765
5	D	26	50	20120618	9	2782	55.28	-0.0336753947685844	-0.226415082219050
5	D	26	50	20120618	9	2784	55.32	-0.0336753947685844	-0.226415082219050
5	D	26	50	20120618	9	2786	55.36	-0.0339023760453453	-0.226031123236866
5	D	26	50	20120618	9	2788	55.4	-0.0341343070695745	-0.225414526123672
5	D	26	50	20120618	9	2790	55.44	-0.0343414893564621	-0.225300681931900
5	D	26	50	20120618	9	2792	55.48	-0.0343464391039304	-0.224358108592579
5	D	26	50	20120618	9	2794	55.52	-0.0344065431803313	-0.224493165987785
5	D	26	50	20120618	9	2796	55.56	-0.0345161447314152	-0.224881367610657
5	D	26	50	20120618	9	2798	55.6	-0.0346066543994071	-0.223800908449004
5	D	26	50	20120618	9	2800	55.64	-0.0347926234828591	-0.223306640808954
5	D	26	50	20120618	9	2802	55.68	-0.0348993966068183	-0.222747319345036
5	D	26	50	20120618	9	2804	55.72	-0.0344079573938937	-0.224179210576939
5	D	26	50	20120618	9	2806	55.76	-0.0349319235187529	-0.222116580096217
5	D	26	50	20120618	9	2808	55.8	-0.0351617332226385	-0.222016878040070
5	D	26	50	20120618	9	2810	55.84	-0.0352897195500333	-0.222218403472708
5	D	26	50	20120618	9	2812	55.88	-0.0352918408703769	-0.221605341893420
5	D	26	50	20120618	9	2814	55.92	-0.0356241810575345	-0.221097639224528
5	D	26	50	20120618	9	2816	55.96	-0.035588118611694	-0.221878992217739
5	D	26	50	20120618	9	2818	56	-0.0356468084745325	-0.221280072774074
5	D	26	50	20120618	9	2820	56.04	-0.0356814567068106	-0.220611856865852
5	D	26	50	20120618	9	2822	56.08	-0.0354240698384587	-0.220651454845599
5	D	26	50	20120618	9	2824	56.12	-0.0354877094487655	-0.220862172666393
5	D	26	50	20120618	9	2826	56.16	-0.0357231760069006	-0.220659233020192
5	D	26	50	20120618	9	2828	56.2	-0.0360541019804959	-0.219406239803929
5	D	26	50	20120618	9	2830	56.24	-0.0359020740225409	-0.220941368625885
5	D	26	50	20120618	9	2832	56.28	-0.0363129030624102	-0.220201027825983
5	D	26	50	20120618	9	2834	56.32	-0.0363242167709092	-0.219287445864690
5	D	26	50	20120618	9	2836	56.36	-0.0368404047211754	-0.218330023282964
5	D	26	50	20120618	9	2838	56.4	-0.0369245504281366	-0.219080263577802
5	D	26	50	20120618	9	2840	56.44	-0.0375121561633026	-0.218238099401409
5	D	26	50	20120618	9	2842	56.48	-0.0370709215318422	-0.219310073281688
5	D	26	50	20120618	9	2844	56.52	-0.0371451677438668	-0.218544276637663
5	D	26	50	20120618	9	2846	56.56	-0.0374032617189999	-0.217501294135413
5	D	26	50	20120618	9	2848	56.6	-0.037490942959867	-0.216669736560738
5	D	26	50	20120618	9	2850	56.64	-0.037816919185994	-0.216065160262823
5	D	26	50	20120618	9	2852	56.68	-0.0378147978656504	-0.216941265564713
5	D	26	50	20120618	9	2854	56.72	-0.0380735989475647	-0.215152285408311
5	D	26	50	20120618	9	2856	56.76	-0.0383656340481948	-0.215608369282176
5	D	26	50	20120618	9	2858	56.8	-0.0381266319561537	-0.215901111489588
5	D	26	50	20120618	9	2860	56.84	-0.0385883726842685	-0.215307848900172
5	D	26	50	20120618	9	2862	56.88	-0.0385367538892419	-0.214790953843125
5	D	26	50	20120618	9	2864	56.92	-0.0388266676695284	-0.213991923180384
5	D	26	50	20120618	9	2866	56.96	-0.0386668615369803	-0.214888534578929
5	D	26	50	20120618	9	2868	57	-0.0392629525535205	-0.214043541975411
5	D	26	50	20120618	9	2870	57.04	-0.0390932469260358	-0.214941567587518
5	D	26	50	20120618	9	2872	57.08	-0.0399438963838031	-0.213942425705701
5	D	26	50	20120618	9	2874	57.12	-0.0400499624009811	-0.214491140567902
5	D	26	50	20120618	9	2876	57.16	-0.0404219005678852	-0.212751657886183
5	D	26	50	20120618	9	2878	57.2	-0.0407068646007034	-0.212094755686461
5	D	26	50	20120618	9	2880	57.24	-0.0412181028035013	-0.212887422388171
5	D	26	50	20120618	9	2882	57.28	-0.0416558019010558	-0.212823075671083
5	D	26	50	20120618	9	2884	57.32	-0.0418240933149782	-0.212411539524432
5	D	26	50	20120618	9	2886	57.36	-0.0425877686386596	-0.212298402439442
5	D	26	50	20120618	9	2888	57.4	-0.0425849402115349	-0.211430075312145
5	D	26	50	20120618	9	2890	57.44	-0.0426584793167783	-0.210639529930779
5	D	26	50	20120618	9	2892	57.48	-0.0430113256005904	-0.209894946490189
5	D	26	50	20120618	9	2894	57.52	-0.0427362610627088	-0.210974698545061
5	D	26	50	20120618	9	2896	57.56	-0.0430084971734657	-0.210141019650042
5	D	26	50	20120618	9	2898	57.6	-0.0432878043520343	-0.211036923941805
5	D	26	50	20120618	9	2900	57.64	-0.0431018352685823	-0.209951515032684
5	D	26	50	20120618	9	2902	57.68	-0.0426259524048437	-0.210683370551212
5	D	26	50	20120618	9	2904	57.72	-0.0429964763581855	-0.209611396670933
5	D	26	50	20120618	9	2906	57.76	-0.0437580303615234	-0.209498966692725
5	D	26	50	20120618	9	2908	57.8	-0.043753080614055	-0.208464469471849
5	D	26	50	20120618	9	2910	57.84	-0.0440804710537444	-0.208213446564528
5	D	26	50	20120618	9	2912	57.88	-0.0445697889463256	-0.208704178670671
5	D	26	50	20120618	9	2914	57.92	-0.0449388986861049	-0.208951666044086
5	D	26	50	20120618	9	2916	57.96	-0.0461275451852795	-0.206515683182899
5	D	26	50	20120618	9	2918	58	-0.0462930081720772	-0.207351483398261
5	D	26	50	20120618	9	2920	58.04	-0.0469591027599549	-0.206164958219430
5	D	26	50	20120618	9	2922	58.08	-0.0475502440290268	-0.205220263559765
5	D	26	50	20120618	9	2924	58.12	-0.0485557498718741	-0.204681448192501
5	D	26	50	20120618	9	2926	58.16	-0.0491935601885044	-0.202026969335926
5	D	26	50	20120618	9	2928	58.2	-0.049518122201069	-0.202651344623714
5	D	26	50	20120618	9	2930	58.24	-0.0503850351148037	-0.201030655881235
5	D	26	50	20120618	9	2932	58.28	-0.0507442453596465	-0.200344762303484
5	D	26	50	20120618	9	2934	58.32	-0.0512165926894791	-0.201214503644343
5	D	26	50	20120618	9	2936	58.36	-0.0516910613396553	-0.201144500073006
5	D	26	50	20120618	9	2938	58.4	-0.0526011077670423	-0.199861101265152
5	D	26	50	20120618	9	2940	58.44	-0.0530911327664046	-0.198942569556391
5	D	26	50	20120618	9	2942	58.48	-0.0536603537252598	-0.197901001267703
5	D	26	50	20120618	9	2944	58.52	-0.0545654504051786	-0.198803269520497
5	D	26	50	20120618	9	2946	58.56	-0.0556925786143899	-0.196720132943121
5	D	26	50	20120618	9	2948	58.6	-0.056045424898202	-0.196685484710843
5	D	26	50	20120618	9	2950	58.64	-0.0561635117306602	-0.196684777604062
5	D	26	50	20120618	9	2952	58.68	-0.0563961498616706	-0.196879231968888
5	D	26	50	20120618	9	2954	58.72	-0.0567405108641084	-0.196534870966451
5	D	26	50	20120618	9	2956	58.76	-0.0568967814627506	-0.195443805203080
5	D	26	50	20120618	9	2958	58.8	-0.0574539816063256	-0.194622147123341
5	D	26	50	20120618	9	2960	58.84	-0.0576038882439372	-0.194797509605075
5	D	26	50	20120618	9	2962	58.88	-0.0574157978401416	-0.192988730458800
5	D	26	50	20120618	9	2964	58.92	-0.0578563253648207	-0.194321626741337
5	D	26	50	20120618	9	2966	58.96	-0.0578938020242237	-0.194828622303447
5	D	26	50	20120618	9	2968	59	-0.0579652198091235	-0.192962567507896
5	D	26	50	20120618	9	2970	59.04	-0.0577792507256714	-0.193468148856444
5	D	26	50	20120618	9	2972	59.08	-0.0577530877747675	-0.192077269817851
5	D	26	50	20120618	9	2974	59.12	-0.0579701695565918	-0.191860188036026
5	D	26	50	20120618	9	2976	59.16	-0.0575833821472827	-0.192429408994881
5	D	26	50	20120618	9	2978	59.2	-0.0577838469197491	-0.190092067529669
5	D	26	50	20120618	9	2980	59.24	-0.0575140856827265	-0.190694168953850
5	D	26	50	20120618	9	2982	59.28	-0.057881498366231	-0.190432822287523
5	D	26	50	20120618	9	2984	59.32	-0.0579779477311848	-0.188964585767067
5	D	26	50	20120618	9	2986	59.36	-0.058233071857837	-0.189343029316358
5	D	26	50	20120618	9	2988	59.4	-0.0579937162124053	-0.189793102782584
5	D	26	50	20120618	9	2990	59.44	-0.0580410216560667	-0.189223952534407
5	D	26	50	20120618	9	2992	59.48	-0.0583727254471213	-0.188773454804113
5	D	26	50	20120618	9	2994	59.52	-0.058851083184594	-0.187876489852178
5	D	26	50	20120618	9	2996	59.56	-0.0587410573694414	-0.187384060689759
5	D	26	50	20120618	9	2998	59.6	-0.0586315265290356	-0.186892550766156
5	D	26	50	20120618	9	3000	59.64	-0.0585540276258175	-0.188050508831027
5	D	26	50	20120618	9	3002	59.68	-0.0590321732312559	-0.187155170224689
5	D	26	50	20120618	9	3004	59.72	-0.0591328652368968	-0.188078368838206
5	D	26	50	20120618	9	3006	59.76	-0.0591138440644829	-0.187115925798333
5	D	26	50	20120618	9	3008	59.8	-0.0590004241367806	-0.186974787284808
5	D	26	50	20120618	9	3010	59.84	-0.0594770848179785	-0.186080933602711
5	D	26	50	20120618	9	3012	59.88	-0.0594770848179785	-0.186080933602711
5	D	26	50	20120618	9	3014	59.92	-0.059684196394188	-0.186052012935360
5	D	26	50	20120618	9	3016	59.96	-0.0598068087100457	-0.186859953143544
5	D	26	50	20120618	9	3018	60	-0.0601450178834873	-0.185693014822552
5	D	26	50	20120618	9	3020	60.04	-0.0604692263426613	-0.186170665453243
5	D	26	50	20120618	9	3022	60.08	-0.0606580945639162	-0.184769816209034
5	D	26	50	20120618	9	3024	60.12	-0.0608179006964644	-0.185715925082262
5	D	26	50	20120618	9	3026	60.16	-0.060941007987069	-0.185018647085334
5	D	26	50	20120618	9	3028	60.2	-0.0614938947792787	-0.184007555098915
5	D	26	50	20120618	9	3030	60.24	-0.0614560645664852	-0.184506418933042
5	D	26	50	20120618	9	3032	60.28	-0.0619068451394916	-0.182642839011225
5	D	26	50	20120618	9	3034	60.32	-0.0622785004636833	-0.181472153024293
5	D	26	50	20120618	9	3036	60.36	-0.0628781977248076	-0.180842757278359
5	D	26	50	20120618	9	3038	60.4	-0.0630066083162711	-0.181096184348736
5	D	26	50	20120618	9	3040	60.44	-0.0636742585390674	-0.179834564429743
5	D	26	50	20120618	9	3042	60.48	-0.0637260894661284	-0.180400744829439
5	D	26	50	20120618	9	3044	60.52	-0.0639440904867682	-0.179522306075171
5	D	26	50	20120618	9	3046	60.56	-0.064463601838906	-0.178917941909291
5	D	26	50	20120618	9	3048	60.6	-0.0653367372923151	-0.179113951909036
5	D	26	50	20120618	9	3050	60.64	-0.0657233125695898	-0.178897082259246
5	D	26	50	20120618	9	3052	60.68	-0.0656099633525656	-0.177881889053496
5	D	26	50	20120618	9	3054	60.72	-0.0657173728726279	-0.178408047209377
5	D	26	50	20120618	9	3056	60.76	-0.0664261059994111	-0.177058675338839
5	D	26	50	20120618	9	3058	60.8	-0.0673314148113643	-0.176392368618927
5	D	26	50	20120618	9	3060	60.84	-0.0679127980068558	-0.177039937009137
5	D	26	50	20120618	9	3062	60.88	-0.0680345617945761	-0.176212480653793
5	D	26	50	20120618	9	3064	60.92	-0.0678401074297499	-0.176240057818259
5	D	26	50	20120618	9	3066	60.96	-0.0684219855999883	-0.176088100570982
5	D	26	50	20120618	9	3068	61	-0.0688680992682389	-0.176603652125145
5	D	26	50	20120618	9	3070	61.04	-0.0687641545714044	-0.177001753242953
5	D	26	50	20120618	9	3072	61.08	-0.0688302690554454	-0.175428087101423
5	D	26	50	20120618	9	3074	61.12	-0.0693166878102236	-0.175360275561107
5	D	26	50	20120618	9	3076	61.16	-0.069202490065062	-0.174569376626350
5	D	26	50	20120618	9	3078	61.2	-0.0692582100794195	-0.174666391676729
5	D	26	50	20120618	9	3080	61.24	-0.069044593120823	-0.174916778187947
5	D	26	50	20120618	9	3082	61.28	-0.0695060510062254	-0.175197782422790
5	D	26	50	20120618	9	3084	61.32	-0.069496292932645	-0.174876614522775
5	D	26	50	20120618	9	3086	61.36	-0.069602358949823	-0.174377397135258
5	D	26	50	20120618	9	3088	61.4	-0.0695036468431693	-0.173491816602500
5	D	26	50	20120618	9	3090	61.44	-0.0698394518535548	-0.173255006541480
5	D	26	50	20120618	9	3092	61.48	-0.0697868431090345	-0.172989417234467
5	D	26	50	20120618	9	3094	61.52	-0.0702587661747984	-0.171980093015001
5	D	26	50	20120618	9	3096	61.56	-0.0703347094430979	-0.172000316268943
5	D	26	50	20120618	9	3098	61.6	-0.0705232241109622	-0.172110200662739
5	D	26	50	20120618	9	3100	61.64	-0.070576752094298	-0.172263147859510
5	D	26	50	20120618	9	3102	61.68	-0.0707867628083104	-0.172112534115117
5	D	26	50	20120618	9	3104	61.72	-0.0711891065668056	-0.170708927154462
5	D	26	50	20120618	9	3106	61.76	-0.0713152544165693	-0.170851479881549
5	D	26	50	20120618	9	3108	61.8	-0.0720297151082801	-0.170432589824374
5	D	26	50	20120618	9	3110	61.84	-0.0724535549129234	-0.170054004853727
5	D	26	50	20120618	9	3112	61.88	-0.0723577419440726	-0.170483572223298
5	D	26	50	20120618	9	3114	61.92	-0.0728351097320516	-0.169430619515433
5	D	26	50	20120618	9	3116	61.96	-0.0728787382204509	-0.169048993985626
5	D	26	50	20120618	9	3118	62	-0.0731543684437574	-0.170419508348922
5	D	26	50	20120618	9	3120	62.04	-0.0735211447311588	-0.169233902408907
5	D	26	50	20120618	9	3122	62.08	-0.0740172508488393	-0.168208880418899
5	D	26	50	20120618	9	3124	62.12	-0.074373986219948	-0.168501269072919
5	D	26	50	20120618	9	3126	62.16	-0.0747254182901976	-0.169490511459799
5	D	26	50	20120618	9	3128	62.2	-0.0754009881089433	-0.168389263358779
5	D	26	50	20120618	9	3130	62.24	-0.0759081250924102	-0.168159312233537
5	D	26	50	20120618	9	3132	62.28	-0.0761720880538272	-0.167833123875376
5	D	26	50	20120618	9	3134	62.32	-0.0766496679738406	-0.166539542729873
5	D	26	50	20120618	9	3136	62.36	-0.0772437790913935	-0.166298985002914
5	D	26	50	20120618	9	3138	62.4	-0.0778674472724	-0.166577585074701
5	D	26	50	20120618	9	3140	62.44	-0.0779877261358799	-0.165768584206346
5	D	26	50	20120618	9	3142	62.48	-0.0790904591611403	-0.165616202695000
5	D	26	50	20120618	9	3144	62.52	-0.0798748527135105	-0.164820495434131
5	D	26	50	20120618	9	3146	62.56	-0.0803930912734422	-0.163885063873299
5	D	26	50	20120618	9	3148	62.6	-0.0806326590509082	-0.163484275749723
5	D	26	50	20120618	9	3150	62.64	-0.0811172393280553	-0.163486184938032
5	D	26	50	20120618	9	3152	62.68	-0.0819586256869892	-0.163261395692293
5	D	26	50	20120618	9	3154	62.72	-0.0828290034239517	-0.162982159224402
5	D	26	50	20120618	9	3156	62.76	-0.0832696723699871	-0.162412796844191
5	D	26	50	20120618	9	3158	62.8	-0.0842717133896066	-0.161390956834698
5	D	26	50	20120618	9	3160	62.84	-0.0852072156611164	-0.160243322528832
5	D	26	50	20120618	9	3162	62.88	-0.0852072156611164	-0.160243322528832
5	D	26	50	20120618	9	3164	62.92	-0.0859317172691202	-0.159709739751749
5	D	26	50	20120618	9	3166	62.96	-0.0863558399164758	-0.160330720926987
5	D	26	50	20120618	9	3168	63	-0.0866310458757137	-0.159436089427430
5	D	26	50	20120618	9	3170	63.04	-0.0874216619677583	-0.159020239929414
5	D	26	50	20120618	9	3172	63.08	-0.0873083127507341	-0.158983682508826
5	D	26	50	20120618	9	3174	63.12	-0.0870585626356191	-0.158311365381274
5	D	26	50	20120618	9	3176	63.16	-0.0870942008173908	-0.157439926984140
5	D	26	50	20120618	9	3178	63.2	-0.0873167273214302	-0.157976833163095
5	D	26	50	20120618	9	3180	63.24	-0.0874671289337886	-0.157410652763399
5	D	26	50	20120618	9	3182	63.28	-0.0879187580349325	-0.155895535063350
5	D	26	50	20120618	9	3184	63.32	-0.0883544065228215	-0.155704545521752
5	D	26	50	20120618	9	3186	63.36	-0.0887133339249518	-0.155248037383818
5	D	26	50	20120618	9	3188	63.4	-0.0888269659846885	-0.154888332164228
5	D	26	50	20120618	9	3190	63.44	-0.0891036568681668	-0.153723515163580
5	D	26	50	20120618	9	3192	63.48	-0.0898488767048593	-0.153132444605186
5	D	26	50	20120618	9	3194	63.52	-0.0898244108102302	-0.153349243544298
5	D	26	50	20120618	9	3196	63.56	-0.0901248604815564	-0.152891816167548
5	D	26	50	20120618	9	3198	63.6	-0.0904837878836867	-0.152959981261254
5	D	26	50	20120618	9	3200	63.64	-0.0913518321682713	-0.152656208188057
5	D	26	50	20120618	9	3202	63.68	-0.091817674115717	-0.152003690050378
5	D	26	50	20120618	9	3204	63.72	-0.0920061180729032	-0.151127938301878
5	D	26	50	20120618	9	3206	63.76	-0.0924566158031971	-0.149584253487870
5	D	26	50	20120618	9	3208	63.8	-0.0928890823105708	-0.149986172982296
5	D	26	50	20120618	9	3210	63.84	-0.0928453831114935	-0.148996082067279
5	D	26	50	20120618	9	3212	63.88	-0.0931223568376843	-0.148772848456458
5	D	26	50	20120618	9	3214	63.92	-0.0929684904020981	-0.148994597143038
5	D	26	50	20120618	9	3216	63.96	-0.093362348879219	-0.148911865649640
5	D	26	50	20120618	9	3218	64	-0.0934401306251495	-0.148371636068813
5	D	26	50	20120618	9	3220	64.04	-0.0936834460685558	-0.148809971562471
5	D	26	50	20120618	9	3222	64.08	-0.0945874113776247	-0.147279509645270
5	D	26	50	20120618	9	3224	64.12	-0.0945771583292975	-0.146724077268648
5	D	26	50	20120618	9	3226	64.16	-0.0956859724728761	-0.146781989314028
5	D	26	50	20120618	9	3228	64.2	-0.0963864324503195	-0.146688226954842
5	D	26	50	20120618	9	3230	64.24	-0.0967183483734085	-0.146339340469005
5	D	26	50	20120618	9	3232	64.28	-0.0968606182577832	-0.144379806156981
5	D	26	50	20120618	9	3234	64.32	-0.097094104916931	-0.145250820290046
5	D	26	50	20120618	9	3236	64.36	-0.0981098638081051	-0.145295721570652
5	D	26	50	20120618	9	3238	64.4	-0.098307995128194	-0.143458516731773
5	D	26	50	20120618	9	3240	64.44	-0.0985283296012121	-0.144255001810101
5	D	26	50	20120618	9	3242	64.48	-0.0986204656148001	-0.143034323373739
5	D	26	50	20120618	9	3244	64.52	-0.0996740547187681	-0.142810877630884
5	D	26	50	20120618	9	3246	64.56	-0.0997610995635321	-0.143201836970202
5	D	26	50	20120618	9	3248	64.6	-0.100191656882597	-0.142108013490385
5	D	26	50	20120618	9	3250	64.64	-0.100734007783767	-0.141712740799701
5	D	26	50	20120618	9	3252	64.68	-0.100665842690060	-0.141311386990700
5	D	26	50	20120618	9	3254	64.72	-0.101012537144876	-0.142469415766249
5	D	26	50	20120618	9	3256	64.76	-0.100938220222173	-0.142437666671774
5	D	26	50	20120618	9	3258	64.8	-0.101799900545727	-0.142485325668826
5	D	26	50	20120618	9	3260	64.84	-0.102157908709042	-0.142840081140947
5	D	26	50	20120618	9	3262	64.88	-0.102164484802107	-0.141286355410646
5	D	26	50	20120618	9	3264	64.92	-0.102644044621108	-0.140771440252586
5	D	26	50	20120618	9	3266	64.96	-0.102760646529326	-0.141588219295534
5	D	26	50	20120618	9	3268	65	-0.103612639489977	-0.140782895382441
5	D	26	50	20120618	9	3270	65.04	-0.103630882844932	-0.140159368622791
5	D	26	50	20120618	9	3272	65.08	-0.103769475774044	-0.140402613355519
5	D	26	50	20120618	9	3274	65.12	-0.103897603522795	-0.140704406529729
5	D	26	50	20120618	9	3276	65.16	-0.104265935445115	-0.140164954766362
5	D	26	50	20120618	9	3278	65.2	-0.104297048143488	-0.141289254548449
5	D	26	50	20120618	9	3280	65.24	-0.104327241603044	-0.140595794928139
5	D	26	50	20120618	9	3282	65.28	-0.104370162984662	-0.141221796561523
5	D	26	50	20120618	9	3284	65.32	-0.104310907436399	-0.140357570653557
5	D	26	50	20120618	9	3286	65.36	-0.104252358994917	-0.140986047160676
5	D	26	50	20120618	9	3288	65.4	-0.104007487916592	-0.140198542338468
5	D	26	50	20120618	9	3290	65.44	-0.10398351699671	-0.140895678914040
5	D	26	50	20120618	9	3292	65.48	-0.103716089212065	-0.140116588662529
5	D	26	50	20120618	9	3294	65.52	-0.104079824940307	-0.140689062312578
5	D	26	50	20120618	9	3296	65.56	-0.10387900661445	-0.139833463107342
5	D	26	50	20120618	9	3298	65.6	-0.104144525210786	-0.141040140829437
5	D	26	50	20120618	9	3300	65.64	-0.103888976820065	-0.139881475657784
5	D	26	50	20120618	9	3302	65.68	-0.104443984932618	-0.140804320717911
5	D	26	50	20120618	9	3304	65.72	-0.104684330527544	-0.140265576061325
5	D	26	50	20120618	9	3306	65.76	-0.10467054194531	-0.138832624169250
5	D	26	50	20120618	9	3308	65.8	-0.105286361241046	-0.139858706819430
5	D	26	50	20120618	9	3310	65.84	-0.105506483582029	-0.138914507134512
5	D	26	50	20120618	9	3312	65.88	-0.105893978098119	-0.139212906196172
5	D	26	50	20120618	9	3314	65.92	-0.105549899938394	-0.138509052106179
5	D	26	50	20120618	9	3316	65.96	-0.106132131662023	-0.138366640800448
5	D	26	50	20120618	9	3318	66	-0.106367810352192	-0.137616188373575
5	D	26	50	20120618	9	3320	66.04	-0.107222490318613	-0.137717516775319
5	D	26	50	20120618	9	3322	66.08	-0.107111686686001	-0.136985449124757
5	D	26	50	20120618	9	3324	66.12	-0.107613520368609	-0.135466795890802
5	D	26	50	20120618	9	3326	66.16	-0.108516000753437	-0.134929182605066
5	D	26	50	20120618	9	3328	66.2	-0.109218157787155	-0.134993529322154
5	D	26	50	20120618	9	3330	66.24	-0.109661089474891	-0.133252349584160
5	D	26	50	20120618	9	3332	66.28	-0.109793530575007	-0.133933081282409
5	D	26	50	20120618	9	3334	66.32	-0.110190005347218	-0.132311897565182
5	D	26	50	20120618	9	3336	66.36	-0.110887495476181	-0.131950990264065
5	D	26	50	20120618	9	3338	66.4	-0.111543407726409	-0.132323211273681
5	D	26	50	20120618	9	3340	66.44	-0.111977783422092	-0.130228548855772
5	D	26	50	20120618	9	3342	66.48	-0.112104779799993	-0.130866642015115
5	D	26	50	20120618	9	3344	66.52	-0.112487678122006	-0.129878460288407
5	D	26	50	20120618	9	3346	66.56	-0.113074011064966	-0.129287884704760
5	D	26	50	20120618	9	3348	66.6	-0.112569066112520	-0.129176232544011
5	D	26	50	20120618	9	3350	66.64	-0.112856151465682	-0.127904854551437
5	D	26	50	20120618	9	3352	66.68	-0.112487748832684	-0.127882934241220
5	D	26	50	20120618	9	3354	66.72	-0.112522750618353	-0.126739189022651
5	D	26	50	20120618	9	3356	66.76	-0.112440089835632	-0.126343845621290
5	D	26	50	20120618	9	3358	66.8	-0.112783460888576	-0.125228313963290
5	D	26	50	20120618	9	3360	66.84	-0.112853959434660	-0.125262467220821
5	D	26	50	20120618	9	3362	66.88	-0.113136660725779	-0.124473477474373
5	D	26	50	20120618	9	3364	66.92	-0.113708568690402	-0.124117944184793
5	D	26	50	20120618	9	3366	66.96	-0.114010149732579	-0.124677619202102
5	D	26	50	20120618	9	3368	67	-0.114350268094329	-0.123097235546150
5	D	26	50	20120618	9	3370	67.04	-0.115136217281618	-0.123082032750354
5	D	26	50	20120618	9	3372	67.08	-0.115361501502104	-0.122606432729328
5	D	26	50	20120618	9	3374	67.12	-0.116286870933440	-0.120388472101984
5	D	26	50	20120618	9	3376	67.16	-0.116857237405280	-0.121187064358520
5	D	26	50	20120618	9	3378	67.2	-0.116973542328650	-0.120623867949441
5	D	26	50	20120618	9	3380	67.24	-0.117549106035332	-0.119830515354153
5	D	26	50	20120618	9	3382	67.28	-0.118139490700148	-0.119233059621525
5	D	26	50	20120618	9	3384	67.32	-0.118546649855823	-0.117916561145244
5	D	26	50	20120618	9	3386	67.36	-0.119411978850368	-0.117738539942013
5	D	26	50	20120618	9	3388	67.4	-0.120141967606994	-0.117111788775440
5	D	26	50	20120618	9	3390	67.44	-0.120469202483191	-0.114825868115356
5	D	26	50	20120618	9	3392	67.48	-0.120986783433817	-0.114804676125124
5	D	26	50	20120618	9	3394	67.52	-0.121455122175307	-0.113605188971887
5	D	26	50	20120618	9	3396	67.56	-0.122392685663084	-0.112541760477059
5	D	26	50	20120618	9	3398	67.6	-0.122549294258767	-0.112858913424770
5	D	26	50	20120618	9	3400	67.64	-0.123235906257008	-0.112064821195789
5	D	26	50	20120618	9	3402	67.68	-0.123640314767304	-0.111253119179529
5	D	26	50	20120618	9	3404	67.72	-0.123480416710874	-0.109252098912653
5	D	26	50	20120618	9	3406	67.76	-0.123600228883879	-0.110105265670561
5	D	26	50	20120618	9	3408	67.8	-0.123436858933153	-0.109988621335937
5	D	26	50	20120618	9	3410	67.84	-0.123456672065162	-0.109816073139192
5	D	26	50	20120618	9	3412	67.88	-0.123280298420731	-0.109067551113831
5	D	26	50	20120618	9	3414	67.92	-0.123149214965634	-0.107642999650317
5	D	26	50	20120618	9	3416	67.96	-0.123081742836574	-0.107231053381733
5	D	26	50	20120618	9	3418	68	-0.123273439484953	-0.107651711205861
5	D	26	50	20120618	9	3420	68.04	-0.122850780548635	-0.107937191426630
5	D	26	50	20120618	9	3422	68.08	-0.122787063156582	-0.105886659542935
5	D	26	50	20120618	9	3424	68.12	-0.123397876136306	-0.106780569793575
5	D	26	50	20120618	9	3426	68.16	-0.123318524613322	-0.105918055084019
5	D	26	50	20120618	9	3428	68.2	-0.12335006864683	-0.106262691858102
5	D	26	50	20120618	9	3430	68.24	-0.12350560385442	-0.103922196696646
5	D	26	50	20120618	9	3432	68.28	-0.12333701545565	-0.103679248948765
5	D	26	50	20120618	9	3434	68.32	-0.123737202538462	-0.104755500825070
5	D	26	50	20120618	9	3436	68.36	-0.123650362754665	-0.102254329789725
5	D	26	50	20120618	9	3438	68.4	-0.123146747162968	-0.101625160317961
5	D	26	50	20120618	9	3440	68.44	-0.123146747162968	-0.101625160317961
5	D	26	50	20120618	9	3442	68.48	-0.12336467747293	-0.100274444944538
5	D	26	50	20120618	9	3444	68.52	-0.123352515236293	-0.0997124364748506
5	D	26	50	20120618	9	3446	68.56	-0.123352303104259	-0.0990253408155716
5	D	26	50	20120618	9	3448	68.6	-0.123288875625987	-0.0983463061735986
5	D	26	50	20120618	9	3450	68.64	-0.123454975008887	-0.0969880247576176
5	D	26	50	20120618	9	3452	68.68	-0.123714058933514	-0.0952595729416846
5	D	26	50	20120618	9	3454	68.72	-0.123523422945306	-0.0963736903861226
5	D	26	50	20120618	9	3456	68.76	-0.123940191682137	-0.0944394704968646
5	D	26	50	20120618	9	3458	68.8	-0.123992305451911	-0.0937537890511486
5	D	26	50	20120618	9	3460	68.84	-0.123735060004915	-0.0922361964773656
5	D	26	50	20120618	9	3462	68.88	-0.124002204946848	-0.0923975582448326
5	D	26	50	20120618	9	3464	68.92	-0.124059339174767	-0.0902615300802246
5	D	26	50	20120618	9	3466	68.96	-0.124126938583049	-0.0902929256213086
5	D	26	50	20120618	9	3468	69	-0.125048652272326	-0.0896031429562616
5	D	26	50	20120618	9	3470	69.04	-0.125595245814183	-0.0894765708424286
5	D	26	50	20120618	9	3472	69.08	-0.125996811755219	-0.0882689031708404
5	D	26	50	20120618	9	3474	69.12	-0.126259431213751	-0.0874363556466714
5	D	26	50	20120618	9	3476	69.16	-0.126899574982759	-0.0861569873474706
5	D	26	50	20120618	9	3478	69.2	-0.127268614011861	-0.0851600374966756
5	D	26	50	20120618	9	3480	69.24	-0.127397448867393	-0.0840568094966684
5	D	26	50	20120618	9	3482	69.28	-0.128361588963541	-0.08265143476906
5	D	26	50	20120618	9	3484	69.32	-0.128771569475273	-0.0830093722216968
5	D	26	50	20120618	9	3486	69.36	-0.129373600188775	-0.0818982246257402
5	D	26	50	20120618	9	3488	69.4	-0.129369852522835	-0.081695497111574
5	D	26	50	20120618	9	3490	69.44	-0.12952188048079	-0.0810796071051606
5	D	26	50	20120618	9	3492	69.48	-0.130348629729353	-0.0808581412612929
5	D	26	50	20120618	9	3494	69.52	-0.13074864003547	-0.0804581309551757
5	D	26	50	20120618	9	3496	69.56	-0.131395572029578	-0.0796641207505813
5	D	26	50	20120618	9	3498	69.6	-0.132335034099062	-0.0800200783042306
5	D	26	50	20120618	9	3500	69.64	-0.133549065731681	-0.0793646610287488
5	D	26	50	20120618	9	3502	69.68	-0.134275547238673	-0.078790914586494
5	D	26	50	20120618	9	3504	69.72	-0.134057546218033	-0.0783117083208839
5	D	26	50	20120618	9	3506	69.76	-0.133959329086126	-0.078323658425486
5	D	26	50	20120618	9	3508	69.8	-0.133625645396084	-0.0779120515681573
5	D	26	50	20120618	9	3510	69.84	-0.133662768502096	-0.0781634280288691
5	D	26	50	20120618	9	3512	69.88	-0.13388062810138	-0.0784546853120398
5	D	26	50	20120618	9	3514	69.92	-0.133825685904482	-0.0788320682011591
5	D	26	50	20120618	9	3516	69.96	-0.133634484230849	-0.0781987833679284
5	D	26	50	20120618	9	3518	70	-0.133979340208033	-0.0785652768126174
5	D	26	50	20120618	9	3520	70.04	-0.133884234345964	-0.0786320984034396
5	D	26	50	20120618	9	3522	70.08	-0.133761268476716	-0.0789275983272974
5	D	26	50	20120618	9	3524	70.12	-0.133438120677713	-0.0777629934586831
5	D	26	50	20120618	9	3526	70.16	-0.133488325259178	-0.0775784385887935
5	D	26	50	20120618	9	3528	70.2	-0.133281567236359	-0.0774938686177636
5	D	26	50	20120618	9	3530	70.24	-0.133514488210081	-0.0772878177017258
5	D	26	50	20120618	9	3532	70.28	-0.13344837372604	-0.0759722455353282
5	D	26	50	20120618	9	3534	70.32	-0.133350510147524	-0.0763487091856319
5	D	26	50	20120618	9	3536	70.36	-0.133789835590675	-0.0759433248679777
5	D	26	50	20120618	9	3538	70.4	-0.13418581538814	-0.0747129590687131
5	D	26	50	20120618	9	3540	70.44	-0.134409331841673	-0.0748967361211435
5	D	26	50	20120618	9	3542	70.48	-0.134604351891924	-0.0738107615265972
5	D	26	50	20120618	9	3544	70.52	-0.134791240214192	-0.0734371970140963
5	D	26	50	20120618	9	3546	70.56	-0.134733752432881	-0.0723930124303182
5	D	26	50	20120618	9	3548	70.6	-0.134750652284952	-0.0729813959829435
5	D	26	50	20120618	9	3550	70.64	-0.134493336127278	-0.071330938044976
5	D	26	50	20120618	9	3552	70.68	-0.13428502246954	-0.0713016638242349
5	D	26	50	20120618	9	3554	70.72	-0.134427504485949	-0.069935887076373
5	D	26	50	20120618	9	3556	70.76	-0.134055637029724	-0.0699089463080098
5	D	26	50	20120618	9	3558	70.8	-0.134043333371731	-0.0694206183649224
5	D	26	50	20120618	9	3560	70.84	-0.133825190929735	-0.069080146449781
5	D	26	50	20120618	9	3562	70.88	-0.133800371481715	-0.0681970407907572
5	D	26	50	20120618	9	3564	70.92	-0.133709649681689	-0.0679511797629386
5	D	26	50	20120618	9	3566	70.96	-0.133776683404545	-0.0664883172540199
5	D	26	50	20120618	9	3568	71	-0.133503810897686	-0.0658320514504007
5	D	26	50	20120618	9	3570	71.04	-0.133676132820261	-0.0647815029055918
5	D	26	50	20120618	9	3572	71.08	-0.133497871200724	-0.0643657948289322
5	D	26	50	20120618	9	3574	71.12	-0.133473476016773	-0.0628600109383955
5	D	26	50	20120618	9	3576	71.16	-0.133459970277252	-0.0615243569394122
5	D	26	50	20120618	9	3578	71.2	-0.13370809404677	-0.061636857628299
5	D	26	50	20120618	9	3580	71.24	-0.133109669577852	-0.060543882676619
5	D	26	50	20120618	9	3582	71.28	-0.133268768603619	-0.0595079712421807
5	D	26	50	20120618	9	3584	71.32	-0.133624372603878	-0.0603657624784381
5	D	26	50	20120618	9	3586	71.36	-0.133239918646947	-0.0581579629755393
5	D	26	50	20120618	9	3588	71.4	-0.133372147615029	-0.0579069400682181
5	D	26	50	20120618	9	3590	71.44	-0.133621473466075	-0.0565813976962058
5	D	26	50	20120618	9	3592	71.48	-0.133680941146373	-0.056427177707229
5	D	26	50	20120618	9	3594	71.52	-0.133904528310584	-0.0558387234439255
5	D	26	50	20120618	9	3596	71.56	-0.134065253681948	-0.0563398500197524
5	D	26	50	20120618	9	3598	71.6	-0.134445747840904	-0.0564840290924364
5	D	26	50	20120618	9	3600	71.64	-0.134807220827447	-0.0558793113731656
5	D	26	50	20120618	9	3602	71.68	-0.134879557851162	-0.0543955892142019
5	D	26	50	20120618	9	3604	71.72	-0.135236434643627	-0.0550244192747111
5	D	26	50	20120618	9	3606	71.76	-0.135772209451732	-0.054082765174205
5	D	26	50	20120618	9	3608	71.8	-0.13580424138892	-0.0542105393695654
5	D	26	50	20120618	9	3610	71.84	-0.135804382810276	-0.0539006851780495
5	D	26	50	20120618	9	3612	71.88	-0.136073366229839	-0.0528567127263056
5	D	26	50	20120618	9	3614	71.92	-0.136271002575181	-0.053723979193431
5	D	26	50	20120618	9	3616	71.96	-0.13639057433188	-0.052704967611063
5	D	26	50	20120618	9	3618	72	-0.136593089714011	-0.0527711528057821
5	D	26	50	20120618	9	3620	72.04	-0.136529803657095	-0.0527594855438925
5	D	26	50	20120618	9	3622	72.08	-0.136511206748750	-0.0523439188885891
5	D	26	50	20120618	9	3624	72.12	-0.136925076347779	-0.0516259933736505
5	D	26	50	20120618	9	3626	72.16	-0.137429314193443	-0.0523719203171241
5	D	26	50	20120618	9	3628	72.2	-0.137657709683766	-0.0516711774969683
5	D	26	50	20120618	9	3630	72.24	-0.137635294398802	-0.0512551865775962
5	D	26	50	20120618	9	3632	72.28	-0.138261083900152	-0.0498374374813172
5	D	26	50	20120618	9	3634	72.32	-0.138277630198832	-0.0494758230734184
5	D	26	50	20120618	9	3636	72.36	-0.138563796313178	-0.0486267999612477
5	D	26	50	20120618	9	3638	72.4	-0.138754149458674	-0.0479980406114166
5	D	26	50	20120618	9	3640	72.44	-0.139317642852601	-0.0480157889916244
5	D	26	50	20120618	9	3642	72.48	-0.139659458270627	-0.0469527246567886
5	D	26	50	20120618	9	3644	72.52	-0.139964574846709	-0.0460324251810743
5	D	26	50	20120618	9	3646	72.56	-0.140217294810305	-0.045771219936104
5	D	26	50	20120618	9	3648	72.6	-0.140609244099117	-0.0448786390462122
5	D	26	50	20120618	9	3650	72.64	-0.141516249967345	-0.044709852657543
5	D	26	50	20120618	9	3652	72.68	-0.142049479191037	-0.0439786335351179
5	D	26	50	20120618	9	3654	72.72	-0.142171101557401	-0.0437481167244511
5	D	26	50	20120618	9	3656	72.76	-0.142804315679954	-0.0430753046221521
5	D	26	50	20120618	9	3658	72.8	-0.143691239715596	-0.0427201248859621
5	D	26	50	20120618	9	3660	72.84	-0.143908887182846	-0.0410189673917835
5	D	26	50	20120618	9	3662	72.88	-0.144819499295658	-0.0405481756968695
5	D	26	50	20120618	9	3664	72.92	-0.145327696939296	-0.0398674439986212
5	D	26	50	20120618	9	3666	72.96	-0.145338869226439	-0.0390968390284842
5	D	26	50	20120618	9	3668	73	-0.146061744488846	-0.0373599726418556
5	D	26	50	20120618	9	3670	73.04	-0.146855754693441	-0.037175488482644
5	D	26	50	20120618	9	3672	73.08	-0.147381347163896	-0.0364731193168915
5	D	26	50	20120618	9	3674	73.12	-0.147722738317853	-0.0353312832866314
5	D	26	50	20120618	9	3676	73.16	-0.148511515932267	-0.0342610771733056
5	D	26	50	20120618	9	3678	73.2	-0.148984782500915	-0.0340239842695737
5	D	26	50	20120618	9	3680	73.24	-0.149428562716788	-0.0330385602593121
5	D	26	50	20120618	9	3682	73.28	-0.149730921576423	-0.0318947443300648
5	D	26	50	20120618	9	3684	73.32	-0.149630936677563	-0.0307077948871651
5	D	26	50	20120618	9	3686	73.36	-0.149985197174938	-0.0313349986020775
5	D	26	50	20120618	9	3688	73.4	-0.150272848213524	-0.0294620141600706
5	D	26	50	20120618	9	3690	73.44	-0.150384500374274	-0.0291580289548385
5	D	26	50	20120618	9	3692	73.48	-0.150411158299925	-0.0288598420252121
5	D	26	50	20120618	9	3694	73.52	-0.150225189216473	-0.0285480079347088
5	D	26	50	20120618	9	3696	73.56	-0.150571600828576	-0.0273474113309322
5	D	26	50	20120618	9	3698	73.6	-0.150925224929847	-0.0265072977642045
5	D	26	50	20120618	9	3700	73.64	-0.151006966473752	-0.0256689519644297
5	D	26	50	20120618	9	3702	73.68	-0.150902173248781	-0.025574341077107
5	D	26	50	20120618	9	3704	73.72	-0.150915042592198	-0.0241104886186946
5	D	26	50	20120618	9	3706	73.76	-0.151212380993687	-0.0230028058459658
5	D	26	50	20120618	9	3708	73.8	-0.150970479763843	-0.0224527474808808
5	D	26	50	20120618	9	3710	73.84	-0.15132014406714	-0.0212248565553504
5	D	26	50	20120618	9	3712	73.88	-0.15186249496831	-0.0207461452644871
5	D	26	50	20120618	9	3714	73.92	-0.152113517875631	-0.0204187548247977
5	D	26	50	20120618	9	3716	73.96	-0.152239241461326	-0.018774165873114
5	D	26	50	20120618	9	3718	74	-0.152907386658869	-0.0174385118741308
5	D	26	50	20120618	9	3720	74.04	-0.153109124223542	-0.0155312327532363
5	D	26	50	20120618	9	3722	74.08	-0.15370641732161	-0.0155222524971152
5	D	26	50	20120618	9	3724	74.12	-0.154340055708231	-0.014559102350461
5	D	26	50	20120618	9	3726	74.16	-0.154698417424937	-0.0136053567239966
5	D	26	50	20120618	9	3728	74.2	-0.154985997752845	-0.0127676473203249
5	D	26	50	20120618	9	3730	74.24	-0.15557742186463	-0.0114436605832312
5	D	26	50	20120618	9	3732	74.28	-0.155131873881804	-0.0108865311503343
5	D	26	50	20120618	9	3734	74.32	-0.155503175652605	-0.01094232187537
5	D	26	50	20120618	9	3736	74.36	-0.155346056525825	-0.0108929658220431
5	D	26	50	20120618	9	3738	74.4	-0.155781563592358	-0.0109962741227745
5	D	26	50	20120618	9	3740	74.44	-0.155683982856555	-0.0114714498797318
5	D	26	50	20120618	9	3742	74.48	-0.155790190295089	-0.0110399733218518
5	D	26	50	20120618	9	3744	74.52	-0.15621862629381	-0.0111927790972662
5	D	26	50	20120618	9	3746	74.56	-0.156727955308298	-0.01110205729724
5	D	26	50	20120618	9	3748	74.6	-0.157302055303944	-0.0105760405627153
5	D	26	50	20120618	9	3750	74.64	-0.1577517045061	-0.0095225221694255
5	D	26	50	20120618	9	3752	74.68	-0.158287550024883	-0.0097079255674526
5	D	26	50	20120618	9	3754	74.72	-0.15916528167237	-0.0094722468772831
5	D	26	50	20120618	9	3756	74.76	-0.160014870469966	-0.0077684730880142
5	D	26	50	20120618	9	3758	74.8	-0.160815315346269	-0.0074248191923575
5	D	26	50	20120618	9	3760	74.84	-0.161320896694817	-0.0070804581899196
5	D	26	50	20120618	9	3762	74.88	-0.161368272849157	-0.0059200959619925
5	D	26	50	20120618	9	3764	74.92	-0.162059116174376	-0.0062955696628026
5	D	26	50	20120618	9	3766	74.96	-0.162429640127718	-0.0057765532854117
5	D	26	50	20120618	9	3768	75	-0.163161495646246	-0.0045355808844293
5	D	26	50	20120618	9	3770	75.04	-0.163631721655735	-0.0039211050915781
5	D	26	50	20120618	9	3772	75.08	-0.164002952715858	-0.0039911086629156
5	D	26	50	20120618	9	3774	75.12	-0.164734101127605	-0.0034834059940237
5	D	26	50	20120618	9	3776	75.16	-0.165420701812137	-0.003443100907496
5	D	26	50	20120618	9	3778	75.2	-0.166293271580121	-0.0027671068246817
5	D	26	50	20120618	9	3780	75.24	-0.167006035215557	-0.00144905978455
5	D	26	50	20120618	9	3782	75.28	-0.167657987667811	-0.0005071935520095
5	D	26	50	20120618	9	3784	75.32	-0.168227208626666	-0.000359408234741499
5	D	26	50	20120618	9	3786	75.36	-0.168785115877023	0.0010498555801633
5	D	26	50	20120618	9	3788	75.4	-0.169527577997269	0.0012888576722044
5	D	26	50	20120618	9	3790	75.44	-0.17047015133659	0.00184393649543576
5	D	26	50	20120618	9	3792	75.48	-0.171937397907552	0.00202283451107595
5	D	26	50	20120618	9	3794	75.52	-0.172046292351855	0.00340027852082739
5	D	26	50	20120618	9	3796	75.56	-0.173210897220469	0.00366402935020998
5	D	26	50	20120618	9	3798	75.6	-0.174062960891799	0.00325178609677821
5	D	26	50	20120618	9	3800	75.64	-0.174574199094597	0.00384363447263133
5	D	26	50	20120618	9	3802	75.68	-0.175566269908602	0.00331542570708498
5	D	26	50	20120618	9	3804	75.72	-0.176357522396749	0.00375878165888895
5	D	26	50	20120618	9	3806	75.76	-0.177310702337789	0.00431315337533922
5	D	26	50	20120618	9	3808	75.8	-0.178489449342027	0.00386838320997288
5	D	26	50	20120618	9	3810	75.84	-0.17870582401707	0.0040239467018339
5	D	26	50	20120618	9	3812	75.88	-0.179697187724293	0.00455710521484858
5	D	26	50	20120618	9	3814	75.92	-0.181148170839288	0.00540987599295953
5	D	26	50	20120618	9	3816	75.96	-0.181929523832499	0.0047133758134908
5	D	26	50	20120618	9	3818	76	-0.182893310375257	0.00640265391374548
5	D	26	50	20120618	9	3820	76.04	-0.183796992841613	0.00637295542893561
5	D	26	50	20120618	9	3822	76.08	-0.184702796628313	0.00686580885542266
5	D	26	50	20120618	9	3824	76.12	-0.185948011669983	0.00667276870415872
5	D	26	50	20120618	9	3826	76.16	-0.186408338184535	0.00757857249085868
5	D	26	50	20120618	9	3828	76.2	-0.187502939481812	0.00815132898361977
5	D	26	50	20120618	9	3830	76.24	-0.188232673679996	0.0086958012051334
5	D	26	50	20120618	9	3832	76.28	-0.189326567870492	0.009232495252054
5	D	26	50	20120618	9	3834	76.32	-0.190262070142002	0.0108369205385663
5	D	26	50	20120618	9	3836	76.36	-0.191112012492988	0.010316489947613
5	D	26	50	20120618	9	3838	76.4	-0.1916791121315	0.0105229651277195
5	D	26	50	20120618	9	3840	76.44	-0.19210266909343	0.0107739880350407
5	D	26	50	20120618	9	3842	76.48	-0.192635120499664	0.0109599571184928
5	D	26	50	20120618	9	3844	76.52	-0.192683203760784	0.0112866404514009
5	D	26	50	20120618	9	3846	76.56	-0.193277880563762	0.00972464157175987
5	D	26	50	20120618	9	3848	76.6	-0.193863364978585	0.00999192793504835
5	D	26	50	20120618	9	3850	76.64	-0.194134186875779	0.00984414261778039
5	D	26	50	20120618	9	3852	76.68	-0.194678659097293	0.00919360437908875
5	D	26	50	20120618	9	3854	76.72	-0.195250708483273	0.00960867605964528
5	D	26	50	20120618	9	3856	76.76	-0.195254244017179	0.0103433600052981
5	D	26	50	20120618	9	3858	76.8	-0.195728712667355	0.0101602193489708
5	D	26	50	20120618	9	3860	76.84	-0.195865184276124	0.0100025345367662
5	D	26	50	20120618	9	3862	76.88	-0.195317883627486	0.0105795336702144
5	D	26	50	20120618	9	3864	76.92	-0.194960087596205	0.0114280618076382
5	D	26	50	20120618	9	3866	76.96	-0.194831394162029	0.0120602152700190
5	D	26	50	20120618	9	3868	77	-0.194610069739518	0.0117936360135117
5	D	26	50	20120618	9	3870	77.04	-0.194119337633374	0.0117469669659534
5	D	26	50	20120618	9	3872	77.08	-0.193959531500826	0.0117314106167673
5	D	26	50	20120618	9	3874	77.12	-0.193862657871804	0.0112371429767179
5	D	26	50	20120618	9	3876	77.16	-0.193569208557611	0.0118572756238185
5	D	26	50	20120618	9	3878	77.2	-0.19323474705011	0.0113545227023948
5	D	26	50	20120618	9	3880	77.24	-0.192804119020367	0.012147189404105
5	D	26	50	20120618	9	3882	77.28	-0.192649969742069	0.0124484168928904
5	D	26	50	20120618	9	3884	77.32	-0.192244090449668	0.0127114606154918
5	D	26	50	20120618	9	3886	77.36	-0.192070142181496	0.0127694433715491
5	D	26	50	20120618	9	3888	77.4	-0.19148253644633	0.0131505739266087
5	D	26	50	20120618	9	3890	77.44	-0.191097870357364	0.0139524330164742
5	D	26	50	20120618	9	3892	77.48	-0.191182723171107	0.0141475944880817
5	D	26	50	20120618	9	3894	77.52	-0.190643907803842	0.0158517218307413
5	D	26	50	20120618	9	3896	77.56	-0.191038473387745	0.0152209825819229
5	D	26	50	20120618	9	3898	77.6	-0.190751388034583	0.0161769909500871
5	D	26	50	20120618	9	3900	77.64	-0.190930993157004	0.0167030783952899
5	D	26	50	20120618	9	3902	77.68	-0.190998168301217	0.0167575256174412
5	D	26	50	20120618	9	3904	77.72	-0.190963520068939	0.0180197112218593
5	D	26	50	20120618	9	3906	77.76	-0.191141003871017	0.0185592336959046
5	D	26	50	20120618	9	3908	77.8	-0.191241413033945	0.0188986449508741
5	D	26	50	20120618	9	3910	77.84	-0.191003118048685	0.0206657047970593
5	D	26	50	20120618	9	3912	77.88	-0.191058272377618	0.0217475781722747
5	D	26	50	20120618	9	3914	77.92	-0.191262626237381	0.0220876965340254
5	D	26	50	20120618	9	3916	77.96	-0.191331215595156	0.0231957328601447
5	D	26	50	20120618	9	3918	78	-0.191693254267123	0.0239169817769551
5	D	26	50	20120618	9	3920	78.04	-0.191796491857176	0.0248249068839986
5	D	26	50	20120618	9	3922	78.08	-0.191896193913324	0.0252102800797452
5	D	26	50	20120618	9	3924	78.12	-0.192137317325708	0.025633837041676
5	D	26	50	20120618	9	3926	78.16	-0.192735529662592	0.0265134778774721
5	D	26	50	20120618	9	3928	78.2	-0.192905235290077	0.027934762507657
5	D	26	50	20120618	9	3930	78.24	-0.193667496400196	0.0292782653919115
5	D	26	50	20120618	9	3932	78.28	-0.194041555887444	0.0287359144907414
5	D	26	50	20120618	9	3934	78.32	-0.194753612416099	0.0302300311193885
5	D	26	50	20120618	9	3936	78.36	-0.195626889290864	0.030879862251299
5	D	26	50	20120618	9	3938	78.4	-0.195650223814643	0.031456154277966
5	D	26	50	20120618	9	3940	78.44	-0.196701691598268	0.0318683975313978
5	D	26	50	20120618	9	3942	78.48	-0.197068680017703	0.0324899443920608
5	D	26	50	20120618	9	3944	78.52	-0.197289297333434	0.034264782412839
5	D	26	50	20120618	9	3946	78.56	-0.198163988421761	0.0333717065482004
5	D	26	50	20120618	9	3948	78.6	-0.197813263458293	0.0337903137626628
5	D	26	50	20120618	9	3950	78.64	-0.198576231675193	0.0337768787338203
5	D	26	50	20120618	9	3952	78.68	-0.198683004799152	0.0341085118141968
5	D	26	50	20120618	9	3954	78.72	-0.19927768160213	0.0345447966981889
5	D	26	50	20120618	9	3956	78.76	-0.199292530844535	0.0354067598644553
5	D	26	50	20120618	9	3958	78.8	-0.199987616810441	0.0354272659611097
5	D	26	50	20120618	9	3960	78.84	-0.199899228462793	0.0358126391568563
5	D	26	50	20120618	9	3962	78.88	-0.200290258512789	0.0358614295247582
5	D	26	50	20120618	9	3964	78.92	-0.200378646860438	0.0370217917526853
5	D	26	50	20120618	9	3966	78.96	-0.200485419984397	0.0371992755547631
5	D	26	50	20120618	9	3968	79	-0.200611284991448	0.0385300505169562
5	D	26	50	20120618	9	3970	79.04	-0.20089837034461	0.039552526922552
5	D	26	50	20120618	9	3972	79.08	-0.200951403353199	0.0405502545908062
5	D	26	50	20120618	9	3974	79.12	-0.200899077451391	0.0406930901606059
5	D	26	50	20120618	9	3976	79.16	-0.201115452126434	0.0415303045895308
5	D	26	50	20120618	9	3978	79.2	-0.200761898735841	0.0423406489607705
5	D	26	50	20120618	9	3980	79.24	-0.200846751549583	0.0422487250792163
5	D	26	50	20120618	9	3982	79.28	-0.201307078064136	0.0408705739626837
5	D	26	50	20120618	9	3984	79.32	-0.201246973987735	0.0405332840280577
5	D	26	50	20120618	9	3986	79.36	-0.200937261217575	0.04114846692769
5	D	26	50	20120618	9	3988	79.4	-0.200918169334483	0.0410473506579804
5	D	26	50	20120618	9	3990	79.44	-0.200927361722638	0.0406987470148554
5	D	26	50	20120618	9	3992	79.48	-0.201092117602655	0.0413400928653916
5	D	26	50	20120618	9	3994	79.52	-0.200925947509076	0.0405290413873706
5	D	26	50	20120618	9	3996	79.56	-0.201046862768659	0.0402978174699226
5	D	26	50	20120618	9	3998	79.6	-0.201128180048495	0.0400849783287854
5	D	26	50	20120618	9	4000	79.64	-0.201257580589452	0.0401988225205565
5	D	26	50	20120618	9	4002	79.68	-0.201851550285649	0.039290897413513
5	D	26	50	20120618	9	4004	79.72	-0.201945595487547	0.0391614968725558
5	D	26	50	20120618	9	4006	79.76	-0.201884784304365	0.0395744472327688
5	D	26	50	20120618	9	4008	79.8	-0.202878976438713	0.0394202979544701
5	D	26	50	20120618	9	4010	79.84	-0.203728918789699	0.0390271465841304
5	D	26	50	20120618	9	4012	79.88	-0.204334202194395	0.0390412887197541
5	D	26	50	20120618	9	4014	79.92	-0.205531333974944	0.0390490668943472
[truncated: 2,588 more rows]
