# Supplementary material for: How Do Ants Make Sense of Gravity? A Boltzmann Walker Analysis of Lasius niger Trajectories on Various Inclines
Source: PLoS One. 2013 Oct 29;8(10):e76531. doi: 10.1371/journal.pone.0076531 (PMC3812222; doi:10.1371/journal.pone.0076531)
Supplement: Dataset S5 — Trajectories for . (ZIP) [file pone.0076531.s009.zip › Incline5/5-D-26-50-20120618-10.txt]

Pente	Colonie	Temperature	Humidite	Date	Indiv	Frame	Time	X	Y
5	D	26	50	20120618	10	86	0	0	0
5	D	26	50	20120618	10	88	0.04	0.00079929936331765	-0.000152494648430691
5	D	26	50	20120618	10	90	0.08	0.00163169132399483	-0.000649887700452933
5	D	26	50	20120618	10	92	0.12	0.0028384751121069	-0.00149900273650517
5	D	26	50	20120618	10	94	0.16	0.0038401555072679	-0.00241440196222584
5	D	26	50	20120618	10	96	0.2	0.0041516996839909	-0.00263757193343613
5	D	26	50	20120618	10	98	0.24	0.0040138845723376	-0.0028811702195549
5	D	26	50	20120618	10	100	0.28	0.0041983545894136	-0.00377631083599457
5	D	26	50	20120618	10	102	0.32	0.0044957424883772	-0.00548526771796965
5	D	26	50	20120618	10	104	0.36	0.0044381274278461	-0.00653311511487437
5	D	26	50	20120618	10	106	0.4	0.0051801511418877	-0.00848545107986606
5	D	26	50	20120618	10	108	0.44	0.004655187996467	-0.0103954949882750
5	D	26	50	20120618	10	110	0.48	0.0038582539053324	-0.0122209866033235
5	D	26	50	20120618	10	112	0.52	0.0028073221086481	-0.0116577350399151
5	D	26	50	20120618	10	114	0.56	0.0027296584495501	-0.0121619255094249
5	D	26	50	20120618	10	116	0.6	0.0023182495821201	-0.0121263014697887
5	D	26	50	20120618	10	118	0.64	0.00182574829481011	-0.0109897701546012
5	D	26	50	20120618	10	120	0.68	0.000906779594058011	-0.0113731761792826
5	D	26	50	20120618	10	122	0.72	0.000397797061892122	-0.0124191356010815
5	D	26	50	20120618	10	124	0.76	-0.000855853763676948	-0.0119644164433039
5	D	26	50	20120618	10	126	0.8	-0.00200928634514844	-0.0121455772006439
5	D	26	50	20120618	10	128	0.84	-0.00204271835376294	-0.0106068279919682
5	D	26	50	20120618	10	130	0.88	-0.00408523164655934	-0.0112962217482860
5	D	26	50	20120618	10	132	0.92	-0.00452431667340494	-0.0112714447266733
5	D	26	50	20120618	10	134	0.96	-0.00474646133978251	-0.0112073525680265
5	D	26	50	20120618	10	136	1	-0.00482885342192636	-0.0113368379617974
5	D	26	50	20120618	10	138	1.04	-0.00538319685410537	-0.0110567246814982
5	D	26	50	20120618	10	140	1.08	-0.00519410942974828	-0.0107857118654728
5	D	26	50	20120618	10	142	1.12	-0.00494248548166304	-0.0107257562814960
5	D	26	50	20120618	10	144	1.16	-0.00462779467976378	-0.00962790229302573
5	D	26	50	20120618	10	146	1.2	-0.00467567995098574	-0.00898034804495071
5	D	26	50	20120618	10	148	1.24	-0.00428675707919751	-0.00935365799901033
5	D	26	50	20120618	10	150	1.28	-0.00404375983384275	-0.00857755880918342
5	D	26	50	20120618	10	152	1.32	-0.00363445107355292	-0.00862263686648406
5	D	26	50	20120618	10	154	1.36	-0.00400452954962252	-0.00839399388878739
5	D	26	50	20120618	10	156	1.4	-0.00403407954200831	-0.00784916104281534
5	D	26	50	20120618	10	158	1.44	-0.00402775093631669	-0.00796585487491456
5	D	26	50	20120618	10	160	1.48	-0.00405727264443123	-0.00742160185650308
5	D	26	50	20120618	10	162	1.52	-0.00402950456113403	-0.0072727488079955
5	D	26	50	20120618	10	164	1.56	-0.0039496863476737	-0.00674907966798437
5	D	26	50	20120618	10	166	1.6	-0.00401799286273632	-0.00623912839952825
5	D	26	50	20120618	10	168	1.64	-0.00400226680792273	-0.00652844821011854
5	D	26	50	20120618	10	170	1.68	-0.0040861013879002	-0.00613526855550758
5	D	26	50	20120618	10	172	1.72	-0.00410905407401752	-0.00597916766249283
5	D	26	50	20120618	10	174	1.76	-0.00366739871402231	-0.00495603011205667
5	D	26	50	20120618	10	176	1.8	-0.00320979314636387	-0.00432699357636737
5	D	26	50	20120618	10	178	1.84	-0.00298042184868258	-0.00475755089543186
5	D	26	50	20120618	10	180	1.88	-0.00209030946856392	-0.00480772082866383
5	D	26	50	20120618	10	182	1.92	-0.00154118872707076	-0.0043451499571879
5	D	26	50	20120618	10	184	1.96	-0.00153233575017030	-0.00495293651988898
5	D	26	50	20120618	10	186	2	-0.00158568695681083	-0.00448003057569923
5	D	26	50	20120618	10	188	2.04	-0.00192782764395575	-0.00430536105861053
5	D	26	50	20120618	10	190	2.08	-0.00207394136079302	-0.0049946742047553
5	D	26	50	20120618	10	192	2.12	-0.00198896904600461	-0.00475361513908778
5	D	26	50	20120618	10	194	2.16	-0.00195481790979364	-0.00426038199625926
5	D	26	50	20120618	10	196	2.2	-0.00221717715303085	-0.00492214343378187
5	D	26	50	20120618	10	198	2.24	-0.00264322525215171	-0.0042623159333058
5	D	26	50	20120618	10	200	2.28	-0.00292533115936033	-0.00484854846710276
5	D	26	50	20120618	10	202	2.32	-0.00331971572392644	-0.00389073273400583
5	D	26	50	20120618	10	204	2.36	-0.00298395879680207	-0.00421128403690757
5	D	26	50	20120618	10	206	2.4	-0.00312141964795796	-0.00465099061061383
5	D	26	50	20120618	10	208	2.44	-0.00315400878528928	-0.00518623367441942
5	D	26	50	20120618	10	210	2.48	-0.00328435119247896	-0.0048025801623646
5	D	26	50	20120618	10	212	2.52	-0.00331212705395075	-0.00590876457582399
5	D	26	50	20120618	10	214	2.56	-0.00329280748247517	-0.00559303998381064
5	D	26	50	20120618	10	216	2.6	-0.00350609280799125	-0.00517087672934561
5	D	26	50	20120618	10	218	2.64	-0.00348923326100742	-0.00474187292387939
5	D	26	50	20120618	10	220	2.68	-0.00348923326100742	-0.00474187292387939
5	D	26	50	20120618	10	222	2.72	-0.00365764771150974	-0.0048121268110174
5	D	26	50	20120618	10	224	2.76	-0.00422067087942782	-0.00552518389576763
5	D	26	50	20120618	10	226	2.8	-0.00470769774603786	-0.0051611087562703
5	D	26	50	20120618	10	228	2.84	-0.00483598105828073	-0.0052556206486437
5	D	26	50	20120618	10	230	2.88	-0.00505883990250729	-0.00529642778098597
5	D	26	50	20120618	10	232	2.92	-0.00524656968184451	-0.00474730986791994
5	D	26	50	20120618	10	234	2.96	-0.00591238142700976	-0.00507624180039229
5	D	26	50	20120618	10	236	3	-0.00573991808307836	-0.00579384204621165
5	D	26	50	20120618	10	238	3.04	-0.00624895718378674	-0.00550539197696222
5	D	26	50	20120618	10	240	3.08	-0.0062896936054509	-0.00486870596011404
5	D	26	50	20120618	10	242	3.12	-0.00694512502306834	-0.00455477883353846
5	D	26	50	20120618	10	244	3.16	-0.00705702467119111	-0.00567173177616854
5	D	26	50	20120618	10	246	3.2	-0.00680984135369173	-0.00591984847461909
5	D	26	50	20120618	10	248	3.24	-0.00733518633677427	-0.00648418332561627
5	D	26	50	20120618	10	250	3.28	-0.007343728186691	-0.00573834123495632
5	D	26	50	20120618	10	252	3.32	-0.00724859404035016	-0.00502143395378253
5	D	26	50	20120618	10	254	3.36	-0.00736552828875498	-0.00565232169502497
5	D	26	50	20120618	10	256	3.4	-0.00746894972657133	-0.00525870363420967
5	D	26	50	20120618	10	258	3.44	-0.00743518537776967	-0.00507327902297912
5	D	26	50	20120618	10	260	3.48	-0.00717057894918185	-0.00577261470064043
5	D	26	50	20120618	10	262	3.52	-0.0074726903214438	-0.00719797933695284
5	D	26	50	20120618	10	264	3.56	-0.0072529639602579	-0.00860000237841828
5	D	26	50	20120618	10	266	3.6	-0.0072390198145329	-0.00968848013096998
5	D	26	50	20120618	10	268	3.64	-0.00730311904424746	-0.0105030459296935
5	D	26	50	20120618	10	270	3.68	-0.00701949144324572	-0.0105613751680735
5	D	26	50	20120618	10	272	3.72	-0.00681003934359046	-0.0101705218947727
5	D	26	50	20120618	10	274	3.76	-0.00656612993048797	-0.0111525942188914
5	D	26	50	20120618	10	276	3.8	-0.00599016317294028	-0.0104930474398075
5	D	26	50	20120618	10	278	3.84	-0.00586512548082306	-0.0111862737148793
5	D	26	50	20120618	10	280	3.88	-0.00611260578317054	-0.0103728817134126
5	D	26	50	20120618	10	282	3.92	-0.00543079928261485	-0.0119271872712744
5	D	26	50	20120618	10	284	3.96	-0.00524297757939608	-0.0116151976172793
5	D	26	50	20120618	10	286	4	-0.00485925901351739	-0.0114834919082155
5	D	26	50	20120618	10	288	4.04	-0.00494960604694959	-0.0112593178453759
5	D	26	50	20120618	10	290	4.08	-0.00477920745481926	-0.0110251382215825
5	D	26	50	20120618	10	292	4.12	-0.00456240144463965	-0.0106557385680229
5	D	26	50	20120618	10	294	4.16	-0.00418677925140554	-0.0112638433287755
5	D	26	50	20120618	10	296	4.2	-0.00426075676285328	-0.0102985152932353
5	D	26	50	20120618	10	298	4.24	-0.00429078051678246	-0.0105611771781748
5	D	26	50	20120618	10	300	4.28	-0.00412486498164485	-0.0107722909787659
5	D	26	50	20120618	10	302	4.32	-0.00391106417528528	-0.00987896055568598
5	D	26	50	20120618	10	304	4.36	-0.00382416782294527	-0.00999019552343448
5	D	26	50	20120618	10	306	4.4	-0.00333099619840671	-0.0100760029313315
5	D	26	50	20120618	10	308	4.44	-0.00329897840335459	-0.00950022002154687
5	D	26	50	20120618	10	310	4.48	-0.00294285114407779	-0.00912259671612201
5	D	26	50	20120618	10	312	4.52	-0.00293377189300736	-0.0092864757837298
5	D	26	50	20120618	10	314	4.56	-0.00268370357984074	-0.00907501550081596
5	D	26	50	20120618	10	316	4.6	-0.00268042260437603	-0.00827669194485635
5	D	26	50	20120618	10	318	4.64	-0.00270901800260721	-0.00871255256477974
5	D	26	50	20120618	10	320	4.68	-0.00258023264454971	-0.00883224452963119
5	D	26	50	20120618	10	322	4.72	-0.00273740833987185	-0.00875084239698099
5	D	26	50	20120618	10	324	4.76	-0.00272977865770285	-0.00888732107681781
5	D	26	50	20120618	10	326	4.8	-0.00278241568649438	-0.00900331487320365
5	D	26	50	20120618	10	328	4.84	-0.00236407010154098	-0.00880318244092442
5	D	26	50	20120618	10	330	4.88	-0.0024082996307042	-0.0085296381826224
5	D	26	50	20120618	10	332	4.92	-0.00245255744413867	-0.00825620706140538
5	D	26	50	20120618	10	334	4.96	-0.00236187099945149	-0.00806061425466137
5	D	26	50	20120618	10	336	5	-0.00243915777063518	-0.00845485456944411
5	D	26	50	20120618	10	338	5.04	-0.00221474329149001	-0.00783502597825942
5	D	26	50	20120618	10	340	5.08	-0.00257780019722243	-0.00795094906396714
5	D	26	50	20120618	10	342	5.12	-0.00249117961652707	-0.0070189398999564
5	D	26	50	20120618	10	344	5.16	-0.00238095581147572	-0.00753348736249023
5	D	26	50	20120618	10	346	5.2	-0.00230169196973183	-0.00699911545423906
5	D	26	50	20120618	10	348	5.24	-0.00250041018844868	-0.00621892918721688
5	D	26	50	20120618	10	350	5.28	-0.00217083125327154	-0.00707839273101179
5	D	26	50	20120618	10	352	5.32	-0.00232619604812707	-0.00623197106468908
5	D	26	50	20120618	10	354	5.36	-0.00265981044170444	-0.00671581736499735
5	D	26	50	20120618	10	356	5.4	-0.00280355959346542	-0.00570114176141166
5	D	26	50	20120618	10	358	5.44	-0.00246672432849974	-0.00608175117877347
5	D	26	50	20120618	10	360	5.48	-0.0028948244514996	-0.00653290298284002
5	D	26	50	20120618	10	362	5.52	-0.00265334677861762	-0.00619910544860631
5	D	26	50	20120618	10	364	5.56	-0.00281960313922376	-0.0058307749404998
5	D	26	50	20120618	10	366	5.6	-0.00298570817897873	-0.00546278808628895
5	D	26	50	20120618	10	368	5.64	-0.00299868995237453	-0.00595762070465652
5	D	26	50	20120618	10	370	5.68	-0.00266468042752783	-0.00540395552930202
5	D	26	50	20120618	10	372	5.72	-0.00277019758842226	-0.0061193240046986
5	D	26	50	20120618	10	374	5.76	-0.00275734804399453	-0.00562428420404415
5	D	26	50	20120618	10	376	5.8	-0.00267101949839981	-0.0057179143342614
5	D	26	50	20120618	10	378	5.84	-0.00262131427574444	-0.0054253462165397
5	D	26	50	20120618	10	380	5.88	-0.00218324451281527	-0.00600180497898574
5	D	26	50	20120618	10	382	5.92	-0.00251213543309432	-0.00602456108941789
5	D	26	50	20120618	10	384	5.96	-0.00210390925328648	-0.00555871984907897
5	D	26	50	20120618	10	386	6	-0.00195924934799134	-0.0063699268905918
5	D	26	50	20120618	10	388	6.04	-0.00204582439100998	-0.0058229342576673
5	D	26	50	20120618	10	390	6.08	-0.00159662377739544	-0.00588303437427018
5	D	26	50	20120618	10	392	6.12	-0.00163913998682784	-0.00572676872537542
5	D	26	50	20120618	10	394	6.16	-0.00201025225301154	-0.00550787109333706
5	D	26	50	20120618	10	396	6.2	-0.00160831790934270	-0.00531856375877102
5	D	26	50	20120618	10	398	6.24	-0.0016839055029312	-0.00515782212395135
5	D	26	50	20120618	10	400	6.28	-0.00129375792219796	-0.00510691609256017
5	D	26	50	20120618	10	402	6.32	-0.0013819086819678	-0.00547785299626213
5	D	26	50	20120618	10	404	6.36	-0.00104562425318467	-0.00584796824188436
5	D	26	50	20120618	10	406	6.4	-0.000969987869228268	-0.00567356318273182
5	D	26	50	20120618	10	408	6.44	-0.000836648743499918	-0.00513573069389352
5	D	26	50	20120618	10	410	6.48	-0.000877719626671578	-0.00582582660724506
5	D	26	50	20120618	10	412	6.52	-0.000864204694762758	-0.00519742576055204
5	D	26	50	20120618	10	414	6.56	-0.000968757503428999	-0.0054548409131752
5	D	26	50	20120618	10	416	6.6	-0.000671228183109138	-0.00499558212986235
5	D	26	50	20120618	10	418	6.64	-0.000533151441946839	-0.00444124576875115
5	D	26	50	20120618	10	420	6.68	-0.000447740013847318	-0.00498626246248631
5	D	26	50	20120618	10	422	6.72	-0.000680116515348649	-0.00434462669816982
5	D	26	50	20120618	10	424	6.76	-0.000571879680352428	-0.00471529914393562
5	D	26	50	20120618	10	426	6.8	-0.000901532861741598	-0.00491374159100782
5	D	26	50	20120618	10	428	6.84	-0.000764354146191408	-0.0054354732584385
5	D	26	50	20120618	10	430	6.88	-0.000956489200775418	-0.00509601957706208
5	D	26	50	20120618	10	432	6.92	-0.000780660028565569	-0.00511651153158087
5	D	26	50	20120618	10	434	6.96	-0.000961955136193989	-0.00440190234744593
5	D	26	50	20120618	10	436	7	-0.000938896384059489	-0.00488639070071152
5	D	26	50	20120618	10	438	7.04	-0.00092061767376582	-0.00465537184423006
5	D	26	50	20120618	10	440	7.08	-0.00120363009186793	-0.00433114924292041
5	D	26	50	20120618	10	442	7.12	-0.00112863434665528	-0.00478941100567178
5	D	26	50	20120618	10	444	7.16	-0.0013796572539765	-0.00509414574409194
5	D	26	50	20120618	10	446	7.2	-0.00149535123708712	-0.0055812546350886
5	D	26	50	20120618	10	448	7.24	-0.00132892941349418	-0.00497055762087615
5	D	26	50	20120618	10	450	7.28	-0.00146818702298106	-0.00486208744064214
5	D	26	50	20120618	10	452	7.32	-0.00158727582574816	-0.00498333999015966
5	D	26	50	20120618	10	454	7.36	-0.00123459076228218	-0.00543020884845256
5	D	26	50	20120618	10	456	7.4	-0.00143563960494983	-0.00563335072719252
5	D	26	50	20120618	10	458	7.44	-0.00143082350066316	-0.00494433810142976
5	D	26	50	20120618	10	460	7.48	-0.00136359461633507	-0.0053375488687391
5	D	26	50	20120618	10	462	7.52	-0.00180656590205007	-0.00468195905920267
5	D	26	50	20120618	10	464	7.56	-0.00221076228031192	-0.00404679332193405
5	D	26	50	20120618	10	466	7.6	-0.0019409656879502	-0.00438520755634212
5	D	26	50	20120618	10	468	7.64	-0.00204824439325791	-0.00477607850731251
5	D	26	50	20120618	10	470	7.68	-0.00219495561532528	-0.00508849313248313
5	D	26	50	20120618	10	472	7.72	-0.0023049665812355	-0.00477798769562172
5	D	26	50	20120618	10	474	7.76	-0.00200796405546762	-0.00450233979464567
5	D	26	50	20120618	10	476	7.8	-0.00214743379698886	-0.00410381441276893
5	D	26	50	20120618	10	478	7.84	-0.00215286154864124	-0.00479133150768949
5	D	26	50	20120618	10	480	7.88	-0.00225038147326181	-0.00409208351126905
5	D	26	50	20120618	10	482	7.92	-0.00218259751011048	-0.00460602215486427
5	D	26	50	20120618	10	484	7.96	-0.00233694407120110	-0.00430077759245488
5	D	26	50	20120618	10	486	8	-0.00243319686046978	-0.0047024156583824
5	D	26	50	20120618	10	488	8.04	-0.0020949106123891	-0.00545349811739772
5	D	26	50	20120618	10	490	8.08	-0.00217912844424198	-0.0050134669816789
5	D	26	50	20120618	10	492	8.12	-0.00235449799704406	-0.00469650636701203
5	D	26	50	20120618	10	494	8.16	-0.00259302562043493	-0.00480658097253256
5	D	26	50	20120618	10	496	8.2	-0.00239243639717506	-0.00508454747664411
5	D	26	50	20120618	10	498	8.24	-0.0024404230533673	-0.0054910796973048
5	D	26	50	20120618	10	500	8.28	-0.0026023629654805	-0.00489026352455208
5	D	26	50	20120618	10	502	8.32	-0.00238870499469074	-0.00526003935891933
5	D	26	50	20120618	10	504	8.36	-0.00275858081395685	-0.0051387729501089
5	D	26	50	20120618	10	506	8.4	-0.00277919198667895	-0.00567568521018216
5	D	26	50	20120618	10	508	8.44	-0.00255364260114997	-0.00513862700326926
5	D	26	50	20120618	10	510	8.48	-0.00274515186623263	-0.00500811984019956
5	D	26	50	20120618	10	512	8.52	-0.00287617521725259	-0.00596017901699085
5	D	26	50	20120618	10	514	8.56	-0.00266340466547321	-0.00604222956655939
5	D	26	50	20120618	10	516	8.6	-0.00253376795085116	-0.00520656087305819
5	D	26	50	20120618	10	518	8.64	-0.00207202015166853	-0.0053299863617143
5	D	26	50	20120618	10	520	8.68	-0.00211807472343399	-0.00501502049527716
5	D	26	50	20120618	10	522	8.72	-0.00175382704988205	-0.0053931783734286
5	D	26	50	20120618	10	524	8.76	-0.00101702319809923	-0.00613298318639078
5	D	26	50	20120618	10	526	8.8	-0.000381717453687928	-0.00595578364123899
5	D	26	50	20120618	10	528	8.84	1.39300035894088e-06	-0.0063619174920813
5	D	26	50	20120618	10	530	8.88	0.000832250539320952	-0.00701980257022945
5	D	26	50	20120618	10	532	8.92	0.00109388004835997	-0.00675152625744727
5	D	26	50	20120618	10	534	8.96	0.00167268230410022	-0.00734567273033927
5	D	26	50	20120618	10	536	9	0.00231477768782450	-0.0072057645826137
5	D	26	50	20120618	10	538	9.04	0.0029562437465135	-0.00722445341484046
5	D	26	50	20120618	10	540	9.08	0.0038766068618381	-0.00889139401187744
5	D	26	50	20120618	10	542	9.12	0.0038405868424044	-0.00804749035280254
5	D	26	50	20120618	10	544	9.16	0.004516234442896	-0.00834651873949852
5	D	26	50	20120618	10	546	9.2	0.0050829381016101	-0.00865705175352441
5	D	26	50	20120618	10	548	9.24	0.0055585734779753	-0.0084836338154384
5	D	26	50	20120618	10	550	9.28	0.0061072176294979	-0.00851283732550141
5	D	26	50	20120618	10	552	9.32	0.0067823066156323	-0.008094003836869
5	D	26	50	20120618	10	554	9.36	0.0075062708224824	-0.00868638961387584
5	D	26	50	20120618	10	556	9.4	0.0086315959094017	-0.00946261608292337
5	D	26	50	20120618	10	558	9.44	0.0086263703902887	-0.00894472400531453
5	D	26	50	20120618	10	560	9.48	0.009151573952015	-0.00881097475765309
5	D	26	50	20120618	10	562	9.52	0.0090470564986878	-0.008734755717709
5	D	26	50	20120618	10	564	9.56	0.0095008210623109	-0.00896631904641197
5	D	26	50	20120618	10	566	9.6	0.0095016483772449	-0.0091619259952916
5	D	26	50	20120618	10	568	9.64	0.009388963840595	-0.00883775996252444
5	D	26	50	20120618	10	570	9.68	0.0098029395056406	-0.00913131534273404
5	D	26	50	20120618	10	572	9.72	0.009319582523225	-0.0096183492804119
5	D	26	50	20120618	10	574	9.76	0.0094001007723987	-0.00952142615391465
5	D	26	50	20120618	10	576	9.8	0.0093344317656299	-0.00880786348781588
5	D	26	50	20120618	10	578	9.84	0.0092319932062394	-0.00949776636101615
5	D	26	50	20120618	10	580	9.88	0.0097934572037049	-0.0110728962135839
5	D	26	50	20120618	10	582	9.92	0.0097209363322264	-0.0111837422726027
5	D	26	50	20120618	10	584	9.96	0.0096862810288805	-0.0112008613277752
5	D	26	50	20120618	10	586	10	0.009866557902744	-0.0120635669561619
5	D	26	50	20120618	10	588	10.04	0.0103345706680079	-0.0129968984098534
5	D	26	50	20120618	10	590	10.08	0.0104148626430117	-0.0140158746368823
5	D	26	50	20120618	10	592	10.12	0.0106820853666899	-0.0148459402162494
5	D	26	50	20120618	10	594	10.16	0.0106986245943018	-0.0154336944438394
5	D	26	50	20120618	10	596	10.2	0.0107348284614986	-0.0166668886702288
5	D	26	50	20120618	10	598	10.24	0.0107711666789838	-0.0169894778548739
5	D	26	50	20120618	10	600	10.28	0.0108505917410738	-0.0176317259736629
5	D	26	50	20120618	10	602	10.32	0.0108104464606787	-0.0170733760744617
5	D	26	50	20120618	10	604	10.36	0.0104101674539846	-0.0176300671011542
5	D	26	50	20120618	10	606	10.4	0.0101081437629635	-0.0168640767098712
5	D	26	50	20120618	10	608	10.44	0.0100241225067958	-0.0163029337388843
5	D	26	50	20120618	10	610	10.48	0.0098642781904815	-0.0169912696634574
5	D	26	50	20120618	10	612	10.52	0.009550948569136	-0.0166396360677751
5	D	26	50	20120618	10	614	10.56	0.0094850851080024	-0.0182192737260729
5	D	26	50	20120618	10	616	10.6	0.0095679460019421	-0.0184737027667591
5	D	26	50	20120618	10	618	10.64	0.0089716789158134	-0.0188373317218775
5	D	26	50	20120618	10	620	10.68	0.0084268602119769	-0.0193354813781556
5	D	26	50	20120618	10	622	10.72	0.0082518442125655	-0.0197981484161537
5	D	26	50	20120618	10	624	10.76	0.0081945897764928	-0.0206414227501934
5	D	26	50	20120618	10	626	10.8	0.0079486156115892	-0.0208294141590396
5	D	26	50	20120618	10	628	10.84	0.0078348492015641	-0.0220307107985296
5	D	26	50	20120618	10	630	10.88	0.0077624768225097	-0.0228396056008680
5	D	26	50	20120618	10	632	10.92	0.0072778258346844	-0.0239886541202961
5	D	26	50	20120618	10	634	10.96	0.0066132090999794	-0.024471968676305
5	D	26	50	20120618	10	636	11	0.0067931889889948	-0.0239995294225908
5	D	26	50	20120618	10	638	11.04	0.0064865945597401	-0.025289709384476
5	D	26	50	20120618	10	640	11.08	0.0060859125021808	-0.0259815780145279
5	D	26	50	20120618	10	642	11.12	0.006220984039523	-0.0266821652711919
5	D	26	50	20120618	10	644	11.16	0.005857198813806	-0.0268116153096238
5	D	26	50	20120618	10	646	11.2	0.0056266607899357	-0.0280681652729957
5	D	26	50	20120618	10	648	11.24	0.0056154177921148	-0.0297787272873641
5	D	26	50	20120618	10	650	11.28	0.005395578293844	-0.0314774099078085
5	D	26	50	20120618	10	652	11.32	0.0056755218685157	-0.031174980337495
5	D	26	50	20120618	10	654	11.36	0.0051244028432589	-0.0333658799883234
5	D	26	50	20120618	10	656	11.4	0.0051598288929964	-0.0332625716875921
5	D	26	50	20120618	10	658	11.44	0.0054613392244943	-0.0335977403018745
5	D	26	50	20120618	10	660	11.48	0.0055544651875766	-0.0356205606708149
5	D	26	50	20120618	10	662	11.52	0.0058933107571212	-0.0376187030130918
5	D	26	50	20120618	10	664	11.56	0.0055006543615283	-0.0383598216304534
5	D	26	50	20120618	10	666	11.6	0.0055236353319168	-0.0387212239063179
5	D	26	50	20120618	10	668	11.64	0.0057084023338409	-0.0385586600573231
5	D	26	50	20120618	10	670	11.68	0.0051079979659354	-0.0385336991879472
5	D	26	50	20120618	10	672	11.72	0.0047907898638951	-0.0381931565621277
5	D	26	50	20120618	10	674	11.76	0.0039641113260099	-0.0391872779857979
5	D	26	50	20120618	10	676	11.8	0.0034341347935106	-0.0408957186798227
5	D	26	50	20120618	10	678	11.84	0.0030691969837402	-0.0406484434384418
5	D	26	50	20120618	10	680	11.88	0.0024422761115402	-0.0420127352620631
5	D	26	50	20120618	10	682	11.92	0.0020950159712995	-0.0431899973420606
5	D	26	50	20120618	10	684	11.96	0.0011606450706396	-0.0441345505803696
5	D	26	50	20120618	10	686	12	0.000816354778879872	-0.0452689619894272
5	D	26	50	20120618	10	688	12.04	0.00021708178182428	-0.0451894124765437
5	D	26	50	20120618	10	690	12.08	-0.00100395020792866	-0.0472142834551495
5	D	26	50	20120618	10	692	12.12	-0.00132108759929083	-0.0462570730054572
5	D	26	50	20120618	10	694	12.16	-0.00164352829151189	-0.0467688768936801
5	D	26	50	20120618	10	696	12.2	-0.00184208387566907	-0.0472734682927348
5	D	26	50	20120618	10	698	12.24	-0.00178021203231525	-0.0484715193120992
5	D	26	50	20120618	10	700	12.28	-0.00230057191259043	-0.0493495338022985
5	D	26	50	20120618	10	702	12.32	-0.00290840090169839	-0.0507859505176008
5	D	26	50	20120618	10	704	12.36	-0.00298872823204118	-0.0520745819156352
5	D	26	50	20120618	10	706	12.4	-0.00383527647047772	-0.0530689154713397
5	D	26	50	20120618	10	708	12.44	-0.00446948054252393	-0.054379537890269
5	D	26	50	20120618	10	710	12.48	-0.00506366237075499	-0.0553839830729445
5	D	26	50	20120618	10	712	12.52	-0.00582528708477101	-0.0559732151537073
5	D	26	50	20120618	10	714	12.56	-0.00688184603721995	-0.0571424869270773
5	D	26	50	20120618	10	716	12.6	-0.006959344940438	-0.0595094561664212
5	D	26	50	20120618	10	718	12.64	-0.00714587970931501	-0.0581791054682968
5	D	26	50	20120618	10	720	12.68	-0.00824012745320119	-0.0594866166173888
5	D	26	50	20120618	10	722	12.72	-0.00840650967881439	-0.0595818639008147
5	D	26	50	20120618	10	724	12.76	-0.0094250262864355	-0.0602712930124716
5	D	26	50	20120618	10	726	12.8	-0.0103696502354226	-0.0615073863766638
5	D	26	50	20120618	10	728	12.84	-0.0107828127276699	-0.0619600054273013
5	D	26	50	20120618	10	730	12.88	-0.0106819085899946	-0.0626282920462007
5	D	26	50	20120618	10	732	12.92	-0.0113943893827181	-0.0637069127302226
5	D	26	50	20120618	10	734	12.96	-0.0124801518452301	-0.0629297316670205
5	D	26	50	20120618	10	736	13	-0.0130238462492844	-0.0636806083579625
5	D	26	50	20120618	10	738	13.04	-0.0138016637085896	-0.0657811397621552
5	D	26	50	20120618	10	740	13.08	-0.0145104675460510	-0.0656865288748325
5	D	26	50	20120618	10	742	13.12	-0.0155475810620173	-0.0673027628445906
5	D	26	50	20120618	10	744	13.16	-0.0162823357183483	-0.0686323357252556
5	D	26	50	20120618	10	746	13.2	-0.0163513493401921	-0.0684293960790551
5	D	26	50	20120618	10	748	13.24	-0.0169976449381966	-0.0692393161862262
5	D	26	50	20120618	10	750	13.28	-0.0173167622285461	-0.0705865667364209
5	D	26	50	20120618	10	752	13.32	-0.0180538503372549	-0.0712430446720745
5	D	26	50	20120618	10	754	13.36	-0.018692155628632	-0.0719564447036136
5	D	26	50	20120618	10	756	13.4	-0.0193496942244574	-0.072649762902567
5	D	26	50	20120618	10	758	13.44	-0.0196382645018596	-0.07465745118639
5	D	26	50	20120618	10	760	13.48	-0.0195444314319962	-0.0748024787872113
5	D	26	50	20120618	10	762	13.52	-0.0195903226620952	-0.0756457036237763
5	D	26	50	20120618	10	764	13.56	-0.0198175160708904	-0.0773745089930993
5	D	26	50	20120618	10	766	13.6	-0.0200561646095409	-0.0776837267885122
5	D	26	50	20120618	10	768	13.64	-0.0202137080003892	-0.078453624651868
5	D	26	50	20120618	10	770	13.68	-0.0205797064703314	-0.0789650042760222
5	D	26	50	20120618	10	772	13.72	-0.0206447602942006	-0.0786164006328972
5	D	26	50	20120618	10	774	13.76	-0.0207836360660256	-0.0781581954386883
5	D	26	50	20120618	10	776	13.8	-0.0204798629928279	-0.0775881259516957
5	D	26	50	20120618	10	778	13.84	-0.0203420478811746	-0.0767929843762515
5	D	26	50	20120618	10	780	13.88	-0.0204861562431804	-0.0771584171607687
5	D	26	50	20120618	10	782	13.92	-0.0203741505290405	-0.0771572857899188
5	D	26	50	20120618	10	784	13.96	-0.0204524272497178	-0.0768323702239636
5	D	26	50	20120618	10	786	14	-0.0208279009505279	-0.075077614035771
5	D	26	50	20120618	10	788	14.04	-0.0208770448718203	-0.0757088482593363
5	D	26	50	20120618	10	790	14.08	-0.0207520283929066	-0.0754776243418882
5	D	26	50	20120618	10	792	14.12	-0.0205241985880083	-0.0753541634978931
5	D	26	50	20120618	10	794	14.16	-0.0205952628195175	-0.0743941246210761
5	D	26	50	20120618	10	796	14.2	-0.0207289767118399	-0.0742184085859513
5	D	26	50	20120618	10	798	14.24	-0.0204017276935067	-0.0732533492509879
5	D	26	50	20120618	10	800	14.28	-0.0204095765787779	-0.0727509498829548
5	D	26	50	20120618	10	802	14.32	-0.0210910860944855	-0.0727567481585605
5	D	26	50	20120618	10	804	14.36	-0.0212013947523506	-0.0725385350058864
5	D	26	50	20120618	10	806	14.4	-0.0211207845792953	-0.072584779789376
5	D	26	50	20120618	10	808	14.44	-0.0213037838142664	-0.0726365400057588
5	D	26	50	20120618	10	810	14.48	-0.0213616958596456	-0.072774920802837
5	D	26	50	20120618	10	812	14.52	-0.0211078445251996	-0.0734977253545659
5	D	26	50	20120618	10	814	14.56	-0.021317218843109	-0.0737638096363264
5	D	26	50	20120618	10	816	14.6	-0.0208090919101483	-0.0729616677037484
5	D	26	50	20120618	10	818	14.64	-0.0202842772571517	-0.0720042451220218
5	D	26	50	20120618	10	820	14.68	-0.0205185417337588	-0.0716773496570793
5	D	26	50	20120618	10	822	14.72	-0.0201028336570992	-0.0715757384126228
5	D	26	50	20120618	10	824	14.76	-0.0203342697065815	-0.071162293077663
5	D	26	50	20120618	10	826	14.8	-0.0201654833179123	-0.0704876424977329
5	D	26	50	20120618	10	828	14.84	-0.0199592202698402	-0.0707371804808136
5	D	26	50	20120618	10	830	14.88	-0.020022859880147	-0.0699875058713997
5	D	26	50	20120618	10	832	14.92	-0.0199119148261788	-0.0703558377937197
5	D	26	50	20120618	10	834	14.96	-0.0198008990615325	-0.0707243818480742
5	D	26	50	20120618	10	836	15	-0.019569957986797	-0.0697424933717185
5	D	26	50	20120618	10	838	15.04	-0.0190757610574257	-0.0699852431296999
5	D	26	50	20120618	10	840	15.08	-0.0193249454871159	-0.0700569437573122
5	D	26	50	20120618	10	842	15.12	-0.0190524265336466	-0.0706083456252815
5	D	26	50	20120618	10	844	15.16	-0.0188157578939834	-0.0690806414245279
5	D	26	50	20120618	10	846	15.2	-0.0186266775406942	-0.0688902882790325
5	D	26	50	20120618	10	848	15.24	-0.0186707302931621	-0.0691993646530891
5	D	26	50	20120618	10	850	15.28	-0.018462699478137	-0.0689066224456779
5	D	26	50	20120618	10	852	15.32	-0.0186394054627555	-0.0695162192017388
5	D	26	50	20120618	10	854	15.36	-0.0183125807084911	-0.0694419729897142
5	D	26	50	20120618	10	856	15.4	-0.0183395214768543	-0.0697169668169177
5	D	26	50	20120618	10	858	15.44	-0.0182988628369361	-0.068580716930229
5	D	26	50	20120618	10	860	15.48	-0.0179540775704295	-0.0677191780280313
5	D	26	50	20120618	10	862	15.52	-0.0174106660090876	-0.0668759531914664
5	D	26	50	20120618	10	864	15.56	-0.0170752145520927	-0.0669093286315384
5	D	26	50	20120618	10	866	15.6	-0.0167031349638324	-0.0675260671660893
5	D	26	50	20120618	10	868	15.64	-0.0157780271620060	-0.0667384209225256
5	D	26	50	20120618	10	870	15.68	-0.0155763603080116	-0.0665687152950408
5	D	26	50	20120618	10	872	15.72	-0.0148212409763825	-0.0649356521838905
5	D	26	50	20120618	10	874	15.76	-0.0146839208394761	-0.0659058026876784
5	D	26	50	20120618	10	876	15.8	-0.0144709402769827	-0.0657969082433757
5	D	26	50	20120618	10	878	15.84	-0.0138216748304972	-0.065239283835732
5	D	26	50	20120618	10	880	15.88	-0.0134652223021011	-0.0646994078082961
5	D	26	50	20120618	10	882	15.92	-0.0134404028540814	-0.0653230052786245
5	D	26	50	20120618	10	884	15.96	-0.0136209272153183	-0.0646012613870674
5	D	26	50	20120618	10	886	16	-0.0135841576626966	-0.0643718759472505
5	D	26	50	20120618	10	888	16.04	-0.0138300186905152	-0.0645543802074747
5	D	26	50	20120618	10	890	16.08	-0.0136403019411229	-0.0647800179813513
5	D	26	50	20120618	10	892	16.12	-0.0133946530453386	-0.0646609411993995
5	D	26	50	20120618	10	894	16.16	-0.0137267811004620	-0.064741056397708
5	D	26	50	20120618	10	896	16.2	-0.0137267811004620	-0.064741056397708
5	D	26	50	20120618	10	898	16.24	-0.0137153966812849	-0.0643698960482631
5	D	26	50	20120618	10	900	16.28	-0.0137829960895663	-0.0638511625135847
5	D	26	50	20120618	10	902	16.32	-0.0141252357716606	-0.0631983615331933
5	D	26	50	20120618	10	904	16.36	-0.0141231851619951	-0.0637143373514251
5	D	26	50	20120618	10	906	16.4	-0.0143880673622276	-0.0631229132396407
5	D	26	50	20120618	10	908	16.44	-0.0143253469907364	-0.0636241812368238
5	D	26	50	20120618	10	910	16.48	-0.0143818448225532	-0.0646518195219222
5	D	26	50	20120618	10	912	16.52	-0.0145083462257075	-0.0637831388412345
5	D	26	50	20120618	10	914	16.56	-0.0147075382059677	-0.062291779929034
5	D	26	50	20120618	10	916	16.6	-0.0143766122323724	-0.0633254286217725
5	D	26	50	20120618	10	918	16.64	-0.0146602327623063	-0.0627240343043733
5	D	26	50	20120618	10	920	16.68	-0.0149944114270951	-0.061599310258218
5	D	26	50	20120618	10	922	16.72	-0.0148445047894835	-0.0617510553734606
5	D	26	50	20120618	10	924	16.76	-0.0146640511389247	-0.0617002851065714
5	D	26	50	20120618	10	926	16.8	-0.0147471361857142	-0.0613376100385009
5	D	26	50	20120618	10	928	16.84	-0.0148014419865093	-0.062090961603177
5	D	26	50	20120618	10	930	16.88	-0.0143893401544338	-0.0615621871522057
5	D	26	50	20120618	10	932	16.92	-0.0145739657350016	-0.0616301401138777
5	D	26	50	20120618	10	934	16.96	-0.0143553990289368	-0.0609750056811084
5	D	26	50	20120618	10	936	17	-0.0143408326292444	-0.0614018153342326
5	D	26	50	20120618	10	938	17.04	-0.0143177809481777	-0.0607884709122314
5	D	26	50	20120618	10	940	17.08	-0.0142465752953122	-0.0614110784330661
5	D	26	50	20120618	10	942	17.12	-0.0144154323946595	-0.060421128939405
5	D	26	50	20120618	10	944	17.16	-0.0141349938452410	-0.0607589845594559
5	D	26	50	20120618	10	946	17.2	-0.0135991483264578	-0.0599284169342742
5	D	26	50	20120618	10	948	17.24	-0.0137932491378935	-0.0606959813452522
5	D	26	50	20120618	10	950	17.28	-0.0133494689220208	-0.0598607468153146
5	D	26	50	20120618	10	952	17.32	-0.0132659596111627	-0.0604339982828226
5	D	26	50	20120618	10	954	17.36	-0.0126467462028776	-0.0588767370186155
5	D	26	50	20120618	10	956	17.4	-0.0127400842979943	-0.0593217900266943
5	D	26	50	20120618	10	958	17.44	-0.0124298058424096	-0.0586735145297024
5	D	26	50	20120618	10	960	17.48	-0.0124044914196431	-0.0592885560079785
5	D	26	50	20120618	10	962	17.52	-0.0120667065102703	-0.0584232694398405
5	D	26	50	20120618	10	964	17.56	-0.0118364018316379	-0.0585797521705171
5	D	26	50	20120618	10	966	17.6	-0.0112370581239041	-0.0572090963858651
5	D	26	50	20120618	10	968	17.64	-0.0114099457319042	-0.057192337955151
5	D	26	50	20120618	10	970	17.68	-0.0115925914134847	-0.0574041164361163
5	D	26	50	20120618	10	972	17.72	-0.0110741407215188	-0.0580215620774484
5	D	26	50	20120618	10	974	17.76	-0.0113117993106756	-0.0573247083445891
5	D	26	50	20120618	10	976	17.8	-0.0114155318754756	-0.0572206929370766
5	D	26	50	20120618	10	978	17.84	-0.0115982482677342	-0.05743254212872
5	D	26	50	20120618	10	980	17.88	-0.0111659231817168	-0.0574745442715225
5	D	26	50	20120618	10	982	17.92	-0.0107559426699848	-0.056998095722359
5	D	26	50	20120618	10	984	17.96	-0.0107050309817394	-0.0560460471521695
5	D	26	50	20120618	10	986	18	-0.0109964296862663	-0.0557887309944957
5	D	26	50	20120618	10	988	18.04	-0.0108613722910597	-0.0561097574731544
5	D	26	50	20120618	10	990	18.08	-0.0103808225225653	-0.0561169699623225
5	D	26	50	20120618	10	992	18.12	-0.0104528059928901	-0.0554532795375008
5	D	26	50	20120618	10	994	18.16	-0.0105705392719577	-0.0551270911793394
5	D	26	50	20120618	10	996	18.2	-0.0106672007689459	-0.0556590476108261
5	D	26	50	20120618	10	998	18.24	-0.0104947374250145	-0.0542413692252251
5	D	26	50	20120618	10	1000	18.28	-0.0106272492358088	-0.0547796189070643
5	D	26	50	20120618	10	1002	18.32	-0.0108783428538082	-0.0537584860043529
5	D	26	50	20120618	10	1004	18.36	-0.0110645240692946	-0.0539606478330941
5	D	26	50	20120618	10	1006	18.4	-0.0108200772550384	-0.0542045289619253
5	D	26	50	20120618	10	1008	18.44	-0.0110211077129298	-0.0543273534098174
5	D	26	50	20120618	10	1010	18.48	-0.0113671657716425	-0.0528953207565584
5	D	26	50	20120618	10	1012	18.52	-0.0111747620164816	-0.053280623241627
5	D	26	50	20120618	10	1014	18.56	-0.0115541248045882	-0.0534368231295911
5	D	26	50	20120618	10	1016	18.6	-0.0115186280441726	-0.0536840276602939
5	D	26	50	20120618	10	1018	18.64	-0.0116665547827968	-0.0528147105835032
5	D	26	50	20120618	10	1020	18.68	-0.0117467406917834	-0.0531454951357422
5	D	26	50	20120618	10	1022	18.72	-0.0115379320592990	-0.0523114626873327
5	D	26	50	20120618	10	1024	18.76	-0.0117597514565572	-0.0516223871290664
5	D	26	50	20120618	10	1026	18.8	-0.0115428818067673	-0.0526255595195358
5	D	26	50	20120618	10	1028	18.84	-0.0118575443243953	-0.0517814154441553
5	D	26	50	20120618	10	1030	18.88	-0.0118098853273434	-0.0510878851131675
5	D	26	50	20120618	10	1032	18.92	-0.0116751107748492	-0.0517676975726002
5	D	26	50	20120618	10	1034	18.96	-0.0115984603997686	-0.0508041938725555
5	D	26	50	20120618	10	1036	19	-0.0117695802408157	-0.0501873139166483
5	D	26	50	20120618	10	1038	19.04	-0.0116138046169203	-0.0502242956013044
5	D	26	50	20120618	10	1040	19.08	-0.0116507863015764	-0.0501284826324536
5	D	26	50	20120618	10	1042	19.12	-0.0113887325284686	-0.0494889752595485
5	D	26	50	20120618	10	1044	19.16	-0.0116367855873089	-0.0500408013915865
5	D	26	50	20120618	10	1046	19.2	-0.0115468416047420	-0.0496496299202341
5	D	26	50	20120618	10	1048	19.24	-0.0115882073514414	-0.0492641860138093
5	D	26	50	20120618	10	1050	19.28	-0.0116079356306365	-0.0488019503109476
5	D	26	50	20120618	10	1052	19.32	-0.0115592159734127	-0.0491748077166673
5	D	26	50	20120618	10	1054	19.36	-0.0116171987294700	-0.0493535643109513
5	D	26	50	20120618	10	1056	19.4	-0.0115875709553383	-0.0484780954051642
5	D	26	50	20120618	10	1058	19.44	-0.0116840910309703	-0.0484870756612853
5	D	26	50	20120618	10	1060	19.48	-0.0116417353347772	-0.048248568543991
5	D	26	50	20120618	10	1062	19.52	-0.0119072539311127	-0.0472564270193082
5	D	26	50	20120618	10	1064	19.56	-0.0119382959188068	-0.0475953432995309
5	D	26	50	20120618	10	1066	19.6	-0.0117036778888091	-0.0474157381771095
5	D	26	50	20120618	10	1068	19.64	-0.0115754794293800	-0.0465216016522991
5	D	26	50	20120618	10	1070	19.68	-0.0114685648840646	-0.0470318499056034
5	D	26	50	20120618	10	1072	19.72	-0.0117795504464305	-0.0461218034782163
5	D	26	50	20120618	10	1074	19.76	-0.0116881922503012	-0.0457739069418725
5	D	26	50	20120618	10	1076	19.8	-0.0114607159987934	-0.0455017415417938
5	D	26	50	20120618	10	1078	19.84	-0.0112309062949078	-0.0456483954882119
5	D	26	50	20120618	10	1080	19.88	-0.0111398309414910	-0.0453009232159368
5	D	26	50	20120618	10	1082	19.92	-0.0110222390837797	-0.045230707512565
5	D	26	50	20120618	10	1084	19.96	-0.0106638773670743	-0.0451297326642115
5	D	26	50	20120618	10	1086	20	-0.0102779384859027	-0.0444705677227894
5	D	26	50	20120618	10	1088	20.04	-0.0102131675047460	-0.0449743105937067
5	D	26	50	20120618	10	1090	20.08	-0.0101953484138601	-0.0439309038273879
5	D	26	50	20120618	10	1092	20.12	-0.00981089445692899	-0.0438390506565117
5	D	26	50	20120618	10	1094	20.16	-0.00913065773342753	-0.0438382021283743
5	D	26	50	20120618	10	1096	20.2	-0.00910463620387987	-0.0435498439830064
5	D	26	50	20120618	10	1098	20.24	-0.00887348299710998	-0.0442035642022134
5	D	26	50	20120618	10	1100	20.28	-0.0090577550242872	-0.0433560260142832
5	D	26	50	20120618	10	1102	20.32	-0.00899885302941436	-0.0434099782616877
5	D	26	50	20120618	10	1104	20.36	-0.00901978339013748	-0.0429538943878224
5	D	26	50	20120618	10	1106	20.4	-0.00901942983674689	-0.0430905781286258
5	D	26	50	20120618	10	1108	20.44	-0.00885142126553696	-0.0428596370538902
5	D	26	50	20120618	10	1110	20.48	-0.00863023826438181	-0.0425453988003309
5	D	26	50	20120618	10	1112	20.52	-0.00887829132322205	-0.0435206404729434
5	D	26	50	20120618	10	1114	20.56	-0.00868673609619862	-0.0422103008967266
5	D	26	50	20120618	10	1116	20.6	-0.00906100771548065	-0.0425898051061895
5	D	26	50	20120618	10	1118	20.64	-0.00897389216003847	-0.0420089875961228
5	D	26	50	20120618	10	1120	20.68	-0.00895154758575298	-0.0422926788367349
5	D	26	50	20120618	10	1122	20.72	-0.00877717505351237	-0.0411109619840159
5	D	26	50	20120618	10	1124	20.76	-0.00860018622618138	-0.0408059868292902
5	D	26	50	20120618	10	1126	20.8	-0.0088833824920466	-0.0409891981962956
5	D	26	50	20120618	10	1128	20.84	-0.00853449600620915	-0.04095370143588
5	D	26	50	20120618	10	1130	20.88	-0.00859629713888485	-0.0412033101296389
5	D	26	50	20120618	10	1132	20.92	-0.0085888725176824	-0.0409103557901933
5	D	26	50	20120618	10	1134	20.96	-0.0086904837621389	-0.0410676870490073
5	D	26	50	20120618	10	1136	21	-0.0085384558041838	-0.0412795362406508
5	D	26	50	20120618	10	1138	21.04	-0.00896873028053581	-0.0411147096499562
5	D	26	50	20120618	10	1140	21.08	-0.00871784879457082	-0.0403975619524768
5	D	26	50	20120618	10	1142	21.12	-0.00908158452281319	-0.0396758887715978
5	D	26	50	20120618	10	1144	21.16	-0.00896703322426096	-0.0401704392543597
5	D	26	50	20120618	10	1146	21.2	-0.00899418612465852	-0.0395822678337687
5	D	26	50	20120618	10	1148	21.24	-0.00896703322426096	-0.0401704392543597
5	D	26	50	20120618	10	1150	21.28	-0.00912577869663734	-0.0397233356366154
5	D	26	50	20120618	10	1152	21.32	-0.00883473354550096	-0.0400521402898672
5	D	26	50	20120618	10	1154	21.36	-0.00892227336501186	-0.039162882801847
5	D	26	50	20120618	10	1156	21.4	-0.00895904291763356	-0.0390695447067304
5	D	26	50	20120618	10	1158	21.44	-0.00868433193314258	-0.0390933742052563
5	D	26	50	20120618	10	1160	21.48	-0.00866750279175034	-0.0394547057704427
5	D	26	50	20120618	10	1162	21.52	-0.0084702199997993	-0.0398075520542548
5	D	26	50	20120618	10	1164	21.56	-0.00876267936449805	-0.0390281789600309
5	D	26	50	20120618	10	1166	21.6	-0.00860202470381246	-0.0395289519824673
5	D	26	50	20120618	10	1168	21.64	-0.00854863814183288	-0.0400026428151841
5	D	26	50	20120618	10	1170	21.68	-0.00858675119733884	-0.0391886921993603
5	D	26	50	20120618	10	1172	21.72	-0.00847637182879562	-0.0393236788838888
5	D	26	50	20120618	10	1174	21.76	-0.00878962013286125	-0.0394194211420615
5	D	26	50	20120618	10	1176	21.8	-0.00860273181059365	-0.0397488621914163
5	D	26	50	20120618	10	1178	21.84	-0.00829712025976483	-0.0402097543913937
5	D	26	50	20120618	10	1180	21.88	-0.00824953197339097	-0.0397260226423839
5	D	26	50	20120618	10	1182	21.92	-0.00852297016567581	-0.0398957989805468
5	D	26	50	20120618	10	1184	21.96	-0.00834633489173541	-0.0404415439942666
5	D	26	50	20120618	10	1186	22	-0.00833487976188019	-0.0410178360209336
5	D	26	50	20120618	10	1188	22.04	-0.00816531555575166	-0.0404725152712826
5	D	26	50	20120618	10	1190	22.08	-0.0080149846540714	-0.0410715761363038
5	D	26	50	20120618	10	1192	22.12	-0.00792051518810487	-0.0404917485757309
5	D	26	50	20120618	10	1194	22.16	-0.00798860957113313	-0.0413549138235253
5	D	26	50	20120618	10	1196	22.2	-0.00758188175059463	-0.0411316095020266
5	D	26	50	20120618	10	1198	22.24	-0.00739555911375198	-0.04084996887108
5	D	26	50	20120618	10	1200	22.28	-0.0073781642869348	-0.0404374427749357
5	D	26	50	20120618	10	1202	22.32	-0.00733736422566033	-0.040084242937733
5	D	26	50	20120618	10	1204	22.36	-0.00703557105144991	-0.0408583834417761
5	D	26	50	20120618	10	1206	22.4	-0.00740750921835403	-0.0409013755340722
5	D	26	50	20120618	10	1208	22.44	-0.00696316331705641	-0.0406919305054848
5	D	26	50	20120618	10	1210	22.48	-0.00678794225667838	-0.0407265787377629
5	D	26	50	20120618	10	1212	22.52	-0.00684196521476103	-0.0406659089759371
5	D	26	50	20120618	10	1214	22.56	-0.00678893220617204	-0.0412580401945027
5	D	26	50	20120618	10	1216	22.6	-0.00666829978930162	-0.041823725619452
5	D	26	50	20120618	10	1218	22.64	-0.00653041396697024	-0.0421171749336444
5	D	26	50	20120618	10	1220	22.68	-0.00662686333192409	-0.0422513838007136
5	D	26	50	20120618	10	1222	22.72	-0.0065670420982357	-0.042324922905957
5	D	26	50	20120618	10	1224	22.76	-0.0065408791473318	-0.0422095230792673
5	D	26	50	20120618	10	1226	22.8	-0.00672366625026852	-0.0416827992379615
5	D	26	50	20120618	10	1228	22.84	-0.00663513648126397	-0.0414040577448177
5	D	26	50	20120618	10	1230	22.88	-0.0065852147425122	-0.0425389641286221
5	D	26	50	20120618	10	1232	22.92	-0.00656138524398621	-0.0422351203447463
5	D	26	50	20120618	10	1234	22.96	-0.00661823662919361	-0.0420334534907519
5	D	26	50	20120618	10	1236	23	-0.00671595878635359	-0.0418757686785473
5	D	26	50	20120618	10	1238	23.04	-0.00672486833179654	-0.0413740057066173
5	D	26	50	20120618	10	1240	23.08	-0.00716157747985735	-0.0415202353889667
5	D	26	50	20120618	10	1242	23.12	-0.00717345687378129	-0.0417062044724187
5	D	26	50	20120618	10	1244	23.16	-0.0072209037387989	-0.0407225482291101
5	D	26	50	20120618	10	1246	23.2	-0.00702574226719141	-0.0415705106811091
5	D	26	50	20120618	10	1248	23.24	-0.00679324555753728	-0.0426591722814239
5	D	26	50	20120618	10	1250	23.28	-0.00655636478583978	-0.0420922140642685
5	D	26	50	20120618	10	1252	23.32	-0.00632782787416029	-0.043292739957367
5	D	26	50	20120618	10	1254	23.36	-0.00627528984031814	-0.0432655163462913
5	D	26	50	20120618	10	1256	23.4	-0.0058911894367776	-0.0435818759201942
5	D	26	50	20120618	10	1258	23.44	-0.00557702189389642	-0.0439265904760226
5	D	26	50	20120618	10	1260	23.48	-0.00507441039382902	-0.0428537680676064
5	D	26	50	20120618	10	1262	23.52	-0.00413141279043864	-0.0434883256930432
5	D	26	50	20120618	10	1264	23.56	-0.00350774460943211	-0.0445723203886022
5	D	26	50	20120618	10	1266	23.6	-0.00342678088298624	-0.0444223430403125
5	D	26	50	20120618	10	1268	23.64	-0.00332905872582627	-0.0443691686103673
5	D	26	50	20120618	10	1270	23.68	-0.00233041181875650	-0.0447338235774252
5	D	26	50	20120618	10	1272	23.72	-0.00210095566826146	-0.0450017463368168
5	D	26	50	20120618	10	1274	23.76	-0.00205647865172484	-0.0452524156907474
5	D	26	50	20120618	10	1276	23.8	-0.00154630110909874	-0.0454069185224367
5	D	26	50	20120618	10	1278	23.84	-0.00134463425510434	-0.0456133937025431
5	D	26	50	20120618	10	1280	23.88	-0.000716228458663849	-0.0450627696520332
5	D	26	50	20120618	10	1282	23.92	-0.000389332993721309	-0.0456770333128499
5	D	26	50	20120618	10	1284	23.96	0.000293307892836183	-0.0458625781322333
5	D	26	50	20120618	10	1286	24	0.000192262333804621	-0.0461609064832159
5	D	26	50	20120618	10	1288	24.04	0.00129075271837793	-0.0467403804903983
5	D	26	50	20120618	10	1290	24.08	0.00135368522190353	-0.0459454510469883
5	D	26	50	20120618	10	1292	24.12	0.00175503903090501	-0.0464766296610157
5	D	26	50	20120618	10	1294	24.16	0.002314643337536	-0.0455412688108621
5	D	26	50	20120618	10	1296	24.2	0.0024198608265766	-0.0461980295892282
5	D	26	50	20120618	10	1298	24.24	0.0022226487453037	-0.0456888419960957
5	D	26	50	20120618	10	1300	24.28	0.0023764444702118	-0.0465852412626059
5	D	26	50	20120618	10	1302	24.32	0.00226097393284400	-0.0461502998814981
5	D	26	50	20120618	10	1304	24.36	0.0020135572701068	-0.0458398092938791
5	D	26	50	20120618	10	1306	24.4	0.00239617274940690	-0.0456290207624074
5	D	26	50	20120618	10	1308	24.44	0.0026763991667911	-0.0463216318545796
5	D	26	50	20120618	10	1310	24.48	0.0027632318795208	-0.0467548054687345
5	D	26	50	20120618	10	1312	24.52	0.00335211040689290	-0.0469505326257669
5	D	26	50	20120618	10	1314	24.56	0.0036684699807958	-0.0480708726098789
5	D	26	50	20120618	10	1316	24.6	0.00431900821948740	-0.0486983591675038
5	D	26	50	20120618	10	1318	24.64	0.0046857845068889	-0.0481753122814601
5	D	26	50	20120618	10	1320	24.68	0.0052057908337735	-0.0482143445757816
5	D	26	50	20120618	10	1322	24.72	0.0061598193029504	-0.0496927634338864
5	D	26	50	20120618	10	1324	24.76	0.0062106602805177	-0.0502687019071629
5	D	26	50	20120618	10	1326	24.8	0.0064336817593039	-0.0496901471387961
5	D	26	50	20120618	10	1328	24.84	0.0063026548727501	-0.0502773993205715
5	D	26	50	20120618	10	1330	24.88	0.0067165244717785	-0.0491633525868121
5	D	26	50	20120618	10	1332	24.92	0.006834187040168	-0.0493043496789807
5	D	26	50	20120618	10	1334	24.96	0.0067071199515888	-0.0489930105632242
5	D	26	50	20120618	10	1336	25	0.0069082918308363	-0.0496495592095559
5	D	26	50	20120618	10	1338	25.04	0.0074323993770518	-0.050311693999459
5	D	26	50	20120618	10	1340	25.08	0.0079215051375985	-0.0506312355538772
5	D	26	50	20120618	10	1342	25.12	0.008349658293607	-0.0516584495749069
5	D	26	50	20120618	10	1344	25.16	0.0089877514529497	-0.0516143261117609
5	D	26	50	20120618	10	1346	25.2	0.0094325216183161	-0.0518626620133136
5	D	26	50	20120618	10	1348	25.24	0.0098222788761061	-0.0525430401581713
5	D	26	50	20120618	10	1350	25.28	0.0100138341031295	-0.0532785019212834
5	D	26	50	20120618	10	1352	25.32	0.010322203370405	-0.0528596825747866
5	D	26	50	20120618	10	1354	25.36	0.0106745546794702	-0.0536528442512436
5	D	26	50	20120618	10	1356	25.4	0.0111068797654877	-0.0536758959323103
5	D	26	50	20120618	10	1358	25.44	0.0109844795816643	-0.0534625618164263
5	D	26	50	20120618	10	1360	25.48	0.0112109658836784	-0.0527693850388291
5	D	26	50	20120618	10	1362	25.52	0.0116003695880778	-0.0538172465778695
5	D	26	50	20120618	10	1364	25.56	0.0118166735524428	-0.0528917145119744
5	D	26	50	20120618	10	1366	25.6	0.011823956752289	-0.0535657994064795
5	D	26	50	20120618	10	1368	25.64	0.0118095317739528	-0.0538572688216846
5	D	26	50	20120618	10	1370	25.68	0.0119965615175766	-0.0533036749226937
5	D	26	50	20120618	10	1372	25.72	0.0120437962505599	-0.0538222670360159
5	D	26	50	20120618	10	1374	25.76	0.011836472542316	-0.0527863556015776
5	D	26	50	20120618	10	1376	25.8	0.0115949955765408	-0.0528495002371376
5	D	26	50	20120618	10	1378	25.84	0.0114242999995623	-0.0529035231952202
5	D	26	50	20120618	10	1380	25.88	0.0114032989281611	-0.0531639506227312
5	D	26	50	20120618	10	1382	25.92	0.0114374521856924	-0.0531517176754167
5	D	26	50	20120618	10	1384	25.96	0.0112062282682444	-0.0522708040474145
5	D	26	50	20120618	10	1386	26	0.011072514375922	-0.0526791582135497
5	D	26	50	20120618	10	1388	26.04	0.0113211331201872	-0.0525419794979995
5	D	26	50	20120618	10	1390	26.08	0.0115732873983583	-0.0534162463222586
5	D	26	50	20120618	10	1392	26.12	0.011643432391052	-0.0546603299930782
5	D	26	50	20120618	10	1394	26.16	0.0115782371458267	-0.0550090750575594
5	D	26	50	20120618	10	1396	26.2	0.0125652167910068	-0.0564856554380331
5	D	26	50	20120618	10	1398	26.24	0.0124976880934035	-0.0569222938754158
5	D	26	50	20120618	10	1400	26.28	0.0128512414839968	-0.0562894333062539
5	D	26	50	20120618	10	1402	26.32	0.0131492869922669	-0.057392024910158
5	D	26	50	20120618	10	1404	26.36	0.0133027291637844	-0.0577318604291963
5	D	26	50	20120618	10	1406	26.4	0.0137577523774779	-0.0573532047478709
5	D	26	50	20120618	10	1408	26.44	0.0138875771825038	-0.0585632058718373
5	D	26	50	20120618	10	1410	26.48	0.0141774909627903	-0.0584418663481857
5	D	26	50	20120618	10	1412	26.52	0.0144444237726882	-0.0596844650947648
5	D	26	50	20120618	10	1414	26.56	0.0151592380177897	-0.0604219067568643
5	D	26	50	20120618	10	1416	26.6	0.0150403733678722	-0.0598783537741662
5	D	26	50	20120618	10	1418	26.64	0.0151814411707189	-0.0612312611786104
5	D	26	50	20120618	10	1420	26.68	0.0154692336306619	-0.06083174584724
5	D	26	50	20120618	10	1422	26.72	0.0156309489515192	-0.0615510855757411
5	D	26	50	20120618	10	1424	26.76	0.0163350151735467	-0.0620028560982412
5	D	26	50	20120618	10	1426	26.8	0.0165800276732278	-0.0627356308555848
5	D	26	50	20120618	10	1428	26.84	0.0171599259444789	-0.0631797646248481
5	D	26	50	20120618	10	1430	26.88	0.0180911855753016	-0.0642057765643497
5	D	26	50	20120618	10	1432	26.92	0.0181723614337818	-0.0629578745169117
5	D	26	50	20120618	10	1434	26.96	0.0186382740919056	-0.0639111251686293
5	D	26	50	20120618	10	1436	27	0.0189424714291721	-0.0633967756959942
5	D	26	50	20120618	10	1438	27.04	0.018891206187536	-0.0630560209381404
5	D	26	50	20120618	10	1440	27.08	0.0188594570930608	-0.063639171900585
5	D	26	50	20120618	10	1442	27.12	0.0188426279516685	-0.063018897832128
5	D	26	50	20120618	10	1444	27.16	0.0185255612709845	-0.0636722644979445
5	D	26	50	20120618	10	1446	27.2	0.0180793061813776	-0.0638560415503749
5	D	26	50	20120618	10	1448	27.24	0.018173068540563	-0.0632954472942502
5	D	26	50	20120618	10	1450	27.28	0.0181341776675977	-0.063046828549985
5	D	26	50	20120618	10	1452	27.32	0.0180001809325629	-0.0637408538557196
5	D	26	50	20120618	10	1454	27.36	0.0179613607702757	-0.0634918815580638
5	D	26	50	20120618	10	1456	27.4	0.0184856097378474	-0.063403776053128
5	D	26	50	20120618	10	1458	27.44	0.0183533100590874	-0.0642109384438524
5	D	26	50	20120618	10	1460	27.48	0.0190177783013684	-0.0644587793706583
5	D	26	50	20120618	10	1462	27.52	0.0193365420383273	-0.0642356164705158
5	D	26	50	20120618	10	1464	27.56	0.0192942570528124	-0.0643003874516725
5	D	26	50	20120618	10	1466	27.6	0.0198651043572643	-0.0652796596329377
5	D	26	50	20120618	10	1468	27.64	0.0199016617778516	-0.0643996652437511
5	D	26	50	20120618	10	1470	27.68	0.0207625642839462	-0.0648337580967215
5	D	26	50	20120618	10	1472	27.72	0.0211672414948193	-0.0652875085182089
5	D	26	50	20120618	10	1474	27.76	0.0218459932940803	-0.065884660194921
5	D	26	50	20120618	10	1476	27.8	0.0225546557101854	-0.067825668309278
5	D	26	50	20120618	10	1478	27.84	0.0234856324982956	-0.0671366634616899
5	D	26	50	20120618	10	1480	27.88	0.0237904662316652	-0.0677913736303905
5	D	26	50	20120618	10	1482	27.92	0.0240890067146821	-0.0674577606510267
5	D	26	50	20120618	10	1484	27.96	0.0247567276481566	-0.0674559928840737
5	D	26	50	20120618	10	1486	28	0.0255802949162046	-0.0680474877065363
5	D	26	50	20120618	10	1488	28.04	0.0263948112174533	-0.0683960206389831
5	D	26	50	20120618	10	1490	28.08	0.0272579057545696	-0.0689041475719438
5	D	26	50	20120618	10	1492	28.12	0.0275531935463931	-0.0697263713371075
5	D	26	50	20120618	10	1494	28.16	0.0286062876756143	-0.0709488882511009
5	D	26	50	20120618	10	1496	28.2	0.0286340062614368	-0.0704796521911055
5	D	26	50	20120618	10	1498	28.24	0.0292991108998208	-0.0704332659862597
5	D	26	50	20120618	10	1500	28.28	0.0300446842899039	-0.070360151145085
5	D	26	50	20120618	10	1502	28.32	0.0302751303898926	-0.0708081032909667
5	D	26	50	20120618	10	1504	28.36	0.0301571142681126	-0.0711321703287845
5	D	26	50	20120618	10	1506	28.4	0.0304944749134167	-0.0717525151079194
5	D	26	50	20120618	10	1508	28.44	0.0311876516910139	-0.0728439344246808
5	D	26	50	20120618	10	1510	28.48	0.031309910453481	-0.073325544853347
5	D	26	50	20120618	10	1512	28.52	0.0315170220296906	-0.0725070687541236
5	D	26	50	20120618	10	1514	28.56	0.0317720047349864	-0.0729268073394359
5	D	26	50	20120618	10	1516	28.6	0.032327154268896	-0.0741538497368289
5	D	26	50	20120618	10	1518	28.64	0.0325165881755759	-0.0738517030092279
5	D	26	50	20120618	10	1520	28.68	0.0328266544991262	-0.0744110951838246
5	D	26	50	20120618	10	1522	28.72	0.0329376702637725	-0.0746325610276922
5	D	26	50	20120618	10	1524	28.76	0.033960005248012	-0.0766314104767503
5	D	26	50	20120618	10	1526	28.8	0.0337381151400756	-0.0766708670351406
5	D	26	50	20120618	10	1528	28.84	0.0338704148188356	-0.076859452413683
5	D	26	50	20120618	10	1530	28.88	0.0343520252475018	-0.0776448359155469
5	D	26	50	20120618	10	1532	28.92	0.0348482020758604	-0.0773853984375296
5	D	26	50	20120618	10	1534	28.96	0.0348335649654898	-0.0772738876981364
5	D	26	50	20120618	10	1536	29	0.0354198979084497	-0.078429158757239
5	D	26	50	20120618	10	1538	29.04	0.0351935530277919	-0.0778034399665671
5	D	26	50	20120618	10	1540	29.08	0.0357865327744949	-0.0783231634507392
5	D	26	50	20120618	10	1542	29.12	0.0357604405342691	-0.0787170926385382
5	D	26	50	20120618	10	1544	29.16	0.0354936491457275	-0.079090091465614
5	D	26	50	20120618	10	1546	29.2	0.035583946681685	-0.0787101629920826
5	D	26	50	20120618	10	1548	29.24	0.035480850512988	-0.0781874696594295
5	D	26	50	20120618	10	1550	29.28	0.0357152564109513	-0.0790021273820345
5	D	26	50	20120618	10	1552	29.32	0.0358273328357694	-0.080849302426528
5	D	26	50	20120618	10	1554	29.36	0.0358358888278218	-0.0803900365721474
5	D	26	50	20120618	10	1556	29.4	0.0357922603394225	-0.0809372665101077
5	D	26	50	20120618	10	1558	29.44	0.0364622440145968	-0.0823358530126166
5	D	26	50	20120618	10	1560	29.48	0.0366248785742697	-0.0838137061852965
5	D	26	50	20120618	10	1562	29.52	0.0368343236028572	-0.0842160499437916
5	D	26	50	20120618	10	1564	29.56	0.0370558601574029	-0.083957036729843
5	D	26	50	20120618	10	1566	29.6	0.0368125447139966	-0.0843132064155267
5	D	26	50	20120618	10	1568	29.64	0.0368963368675672	-0.0834060591259424
5	D	26	50	20120618	10	1570	29.68	0.0365063674777428	-0.0840143830897972
5	D	26	50	20120618	10	1572	29.72	0.0365063674777428	-0.0840143830897972
5	D	26	50	20120618	10	1574	29.76	0.0362337778135954	-0.0840946397094619
5	D	26	50	20120618	10	1576	29.8	0.0359476116992492	-0.0854560323952803
5	D	26	50	20120618	10	1578	29.84	0.0361972911036862	-0.085054749296957
5	D	26	50	20120618	10	1580	29.88	0.0364946295051751	-0.0857986963414433
5	D	26	50	20120618	10	1582	29.92	0.0365275099705003	-0.0865722004493833
5	D	26	50	20120618	10	1584	29.96	0.0361835025214531	-0.0886272648875458
5	D	26	50	20120618	10	1586	30	0.0362350506058016	-0.0890228911316197
5	D	26	50	20120618	10	1588	30.04	0.0367155296636178	-0.0898803995251646
5	D	26	50	20120618	10	1590	30.08	0.0365239037259163	-0.0902024159533169
5	D	26	50	20120618	10	1592	30.12	0.0364284443104561	-0.0914363172864875
5	D	26	50	20120618	10	1594	30.16	0.0363418944404389	-0.0911109067457854
5	D	26	50	20120618	10	1596	30.2	0.0364748305153019	-0.0918362568819266
5	D	26	50	20120618	10	1598	30.24	0.0363133273264789	-0.0929206758415543
5	D	26	50	20120618	10	1600	30.28	0.0363101453459636	-0.0933021599500044
5	D	26	50	20120618	10	1602	30.32	0.0362590922363619	-0.092952707778742
5	D	26	50	20120618	10	1604	30.36	0.0360001497330914	-0.0941560620989653
5	D	26	50	20120618	10	1606	30.4	0.0361405104291569	-0.0945246768639978
5	D	26	50	20120618	10	1608	30.44	0.0360274440548452	-0.0954885341174332
5	D	26	50	20120618	10	1610	30.48	0.035770481450562	-0.095731637428805
5	D	26	50	20120618	10	1612	30.52	0.03565366741031	-0.0960214097877354
5	D	26	50	20120618	10	1614	30.56	0.0354196857764153	-0.0964905751370527
5	D	26	50	20120618	10	1616	30.6	0.0353113570175376	-0.0970334917236477
5	D	26	50	20120618	10	1618	30.64	0.0350985178764004	-0.098073645798773
5	D	26	50	20120618	10	1620	30.68	0.0347606622563495	-0.097763650185901
5	D	26	50	20120618	10	1622	30.72	0.0348527982699381	-0.0985862275044552
5	D	26	50	20120618	10	1624	30.76	0.0349119123968453	-0.0988792525545789
5	D	26	50	20120618	10	1626	30.8	0.0348974874185091	-0.0985429525694466
5	D	26	50	20120618	10	1628	30.84	0.0347828654092787	-0.100091587130923
5	D	26	50	20120618	10	1630	30.88	0.0345894717046242	-0.0997306091191275
5	D	26	50	20120618	10	1632	30.92	0.0345362265640009	-0.101370601876734
5	D	26	50	20120618	10	1634	30.96	0.0351468132695555	-0.101110740134648
5	D	26	50	20120618	10	1636	31	0.0350198876023325	-0.100761075831351
5	D	26	50	20120618	10	1638	31.04	0.035154308601436	-0.100775147256297
5	D	26	50	20120618	10	1640	31.08	0.0351029019384438	-0.102082375562676
5	D	26	50	20120618	10	1642	31.12	0.0349442271767455	-0.101391107973388
5	D	26	50	20120618	10	1644	31.16	0.035120933161364	-0.100736397804687
5	D	26	50	20120618	10	1646	31.2	0.0348051392728861	-0.101315235415767
5	D	26	50	20120618	10	1648	31.24	0.0345659957594888	-0.100970308727904
5	D	26	50	20120618	10	1650	31.28	0.0343745112431435	-0.101273516115677
5	D	26	50	20120618	10	1652	31.32	0.0341587022535254	-0.101954601367316
5	D	26	50	20120618	10	1654	31.36	0.0342071390680367	-0.101559682230023
5	D	26	50	20120618	10	1656	31.4	0.0340191900855973	-0.102306245569600
5	D	26	50	20120618	10	1658	31.44	0.0336278064822105	-0.101675152767391
5	D	26	50	20120618	10	1660	31.48	0.0338897895446401	-0.101906730238229
5	D	26	50	20120618	10	1662	31.52	0.0333517519948353	-0.102697912015699
5	D	26	50	20120618	10	1664	31.56	0.0330517265875778	-0.102534075374498
5	D	26	50	20120618	10	1666	31.6	0.0330196946503901	-0.102496810847130
5	D	26	50	20120618	10	1668	31.64	0.0327748942827433	-0.102540792888919
5	D	26	50	20120618	10	1670	31.68	0.0325827026596168	-0.102515195623440
5	D	26	50	20120618	10	1672	31.72	0.0324028146944829	-0.102252434743551
5	D	26	50	20120618	10	1674	31.76	0.0323942587024306	-0.102707882221314
5	D	26	50	20120618	10	1676	31.8	0.0320302401314757	-0.103039373880334
5	D	26	50	20120618	10	1678	31.84	0.0315211232490214	-0.102985633764964
5	D	26	50	20120618	10	1680	31.88	0.0312168552010769	-0.103343641928279
5	D	26	50	20120618	10	1682	31.92	0.0306773327270315	-0.103540924720230
5	D	26	50	20120618	10	1684	31.96	0.0302823428790607	-0.103438111394245
5	D	26	50	20120618	10	1686	32	0.0296352694635969	-0.102711417755220
5	D	26	50	20120618	10	1688	32.04	0.0296089650913368	-0.102523327351424
5	D	26	50	20120618	10	1690	32.08	0.0294754633310488	-0.102666870028005
5	D	26	50	20120618	10	1692	32.12	0.0291900750341619	-0.102765299291946
5	D	26	50	20120618	10	1694	32.16	0.02903642073061	-0.102877799980833
5	D	26	50	20120618	10	1696	32.2	0.0285387589780109	-0.102335873343731
5	D	26	50	20120618	10	1698	32.24	0.0277784777668792	-0.101974400357189
5	D	26	50	20120618	10	1700	32.28	0.0274415413856438	-0.102354187409364
5	D	26	50	20120618	10	1702	32.32	0.0278351877307303	-0.101790694015437
5	D	26	50	20120618	10	1704	32.36	0.0278237326008751	-0.102639504995573
5	D	26	50	20120618	10	1706	32.4	0.0280187526511263	-0.101452696974029
5	D	26	50	20120618	10	1708	32.44	0.0278496127090665	-0.101145954052351
5	D	26	50	20120618	10	1710	32.48	0.0280795638343084	-0.101555510300014
5	D	26	50	20120618	10	1712	32.52	0.0281123735889554	-0.101944560451023
5	D	26	50	20120618	10	1714	32.56	0.0280559464678168	-0.101432615141444
5	D	26	50	20120618	10	1716	32.6	0.0275681842101543	-0.101965490811746
5	D	26	50	20120618	10	1718	32.64	0.0274006706136912	-0.101207543052992
5	D	26	50	20120618	10	1720	32.68	0.0273205554153828	-0.101682365256559
5	D	26	50	20120618	10	1722	32.72	0.0270094284316607	-0.100433331838271
5	D	26	50	20120618	10	1724	32.76	0.0272827959132674	-0.100525821405250
5	D	26	50	20120618	10	1726	32.8	0.0265215954633201	-0.100722326379742
5	D	26	50	20120618	10	1728	32.84	0.0263871037535384	-0.101431554481272
5	D	26	50	20120618	10	1730	32.88	0.0259246559186424	-0.100576945225530
5	D	26	50	20120618	10	1732	32.92	0.0258983515463823	-0.100705214395637
5	D	26	50	20120618	10	1734	32.96	0.0253066445918853	-0.100626301278857
5	D	26	50	20120618	10	1736	33	0.0251244231743736	-0.100552832884291
5	D	26	50	20120618	10	1738	33.04	0.024992972023751	-0.100781581928005
5	D	26	50	20120618	10	1740	33.08	0.0246929466164935	-0.100063939255779
5	D	26	50	20120618	10	1742	33.12	0.0247708697837803	-0.101241979153236
5	D	26	50	20120618	10	1744	33.16	0.0247500101337353	-0.100607067974408
5	D	26	50	20120618	10	1746	33.2	0.0246224480704092	-0.0999658635452278
5	D	26	50	20120618	10	1748	33.24	0.0241090885472678	-0.0992400891450184
5	D	26	50	20120618	10	1750	33.28	0.023950696628282	-0.0989815709058166
5	D	26	50	20120618	10	1752	33.32	0.0240047902970428	-0.0996583428060903
5	D	26	50	20120618	10	1754	33.36	0.0241560404375386	-0.0989815709058166
5	D	26	50	20120618	10	1756	33.4	0.0240873096584073	-0.100586561877754
5	D	26	50	20120618	10	1758	33.44	0.0235417060660437	-0.099555175926715
5	D	26	50	20120618	10	1760	33.48	0.0237282408349207	-0.0998613531629689
5	D	26	50	20120618	10	1762	33.52	0.0232883497063446	-0.099093788751991
5	D	26	50	20120618	10	1764	33.56	0.023567515463557	-0.0997465897323823
5	D	26	50	20120618	10	1766	33.6	0.0232811372171765	-0.099714204241804
5	D	26	50	20120618	10	1768	33.64	0.0228469029428498	-0.0993997538562103
5	D	26	50	20120618	10	1770	33.68	0.0222761263490761	-0.0993372456167535
5	D	26	50	20120618	10	1772	33.72	0.021904824578275	-0.0989950766453373
5	D	26	50	20120618	10	1774	33.76	0.0222049206962106	-0.0997513980584944
5	D	26	50	20120618	10	1776	33.8	0.0218503066454455	-0.0986465437128904
5	D	26	50	20120618	10	1778	33.84	0.0214761764475197	-0.0976798580323303
5	D	26	50	20120618	10	1780	33.88	0.0215941925692997	-0.0983366895213745
5	D	26	50	20120618	10	1782	33.92	0.0220436296394219	-0.0972880501648748
5	D	26	50	20120618	10	1784	33.96	0.0219253306749294	-0.097128456164361
5	D	26	50	20120618	10	1786	34	0.0219615345421261	-0.0982314013216558
5	D	26	50	20120618	10	1788	34.04	0.0220426396899283	-0.0978681605681603
5	D	26	50	20120618	10	1790	34.08	0.0221451701732003	-0.0977316889593913
5	D	26	50	20120618	10	1792	34.12	0.0224886826475007	-0.097718395351905
5	D	26	50	20120618	10	1794	34.16	0.0225272199670754	-0.0975571042951163
5	D	26	50	20120618	10	1796	34.2	0.0225412206813429	-0.0970769787906906
5	D	26	50	20120618	10	1798	34.24	0.0224940566590377	-0.0979989753226798
5	D	26	50	20120618	10	1800	34.28	0.0226796014784211	-0.0979155367224998
5	D	26	50	20120618	10	1802	34.32	0.0228828946780122	-0.0976337546701969
5	D	26	50	20120618	10	1804	34.36	0.0231422614453514	-0.097326870327162
5	D	26	50	20120618	10	1806	34.4	0.0228576509659239	-0.0970743624956003
5	D	26	50	20120618	10	1808	34.44	0.0232075981119331	-0.0983080516967364
5	D	26	50	20120618	10	1810	34.48	0.0230796117845383	-0.0980423209683665
5	D	26	50	20120618	10	1812	34.52	0.0233222201211634	-0.097666493714166
5	D	26	50	20120618	10	1814	34.56	0.0231136236207134	-0.0969763574957278
5	D	26	50	20120618	10	1816	34.6	0.0233193916940387	-0.0969513259156738
5	D	26	50	20120618	10	1818	34.64	0.0237440093161412	-0.09731979925935
5	D	26	50	20120618	10	1820	34.68	0.0236500348249215	-0.0975645289163188
5	D	26	50	20120618	10	1822	34.72	0.0235733137391628	-0.0961830543979146
5	D	26	50	20120618	10	1824	34.76	0.0236862386921182	-0.0967748320630896
5	D	26	50	20120618	10	1826	34.8	0.0234186694861173	-0.0962616139613045
5	D	26	50	20120618	10	1828	34.84	0.0238366403044766	-0.095821015725947
5	D	26	50	20120618	10	1830	34.88	0.0240374586303336	-0.095657108374068
5	D	26	50	20120618	10	1832	34.92	0.0238628032553805	-0.0963049596069912
5	D	26	50	20120618	10	1834	34.96	0.0238693086377675	-0.0954428550193685
5	D	26	50	20120618	10	1836	35	0.0243813246580246	-0.095908626256136
5	D	26	50	20120618	10	1838	35.04	0.0243871229336304	-0.0945791240861492
5	D	26	50	20120618	10	1840	35.08	0.0239873247595475	-0.094642198011031
5	D	26	50	20120618	10	1842	35.12	0.0244054369992631	-0.0956168032875404
5	D	26	50	20120618	10	1844	35.16	0.0240844812312825	-0.09491811107705
5	D	26	50	20120618	10	1846	35.2	0.0241418983019149	-0.0948522087250434
5	D	26	50	20120618	10	1848	35.24	0.024130655304094	-0.0937764871788243
5	D	26	50	20120618	10	1850	35.28	0.0242239933992106	-0.0947341926032634
5	D	26	50	20120618	10	1852	35.32	0.024033498832359	-0.0936401569914116
5	D	26	50	20120618	10	1854	35.36	0.0240009012097463	-0.0939581429109111
5	D	26	50	20120618	10	1856	35.4	0.0242625307187853	-0.0941180904648156
5	D	26	50	20120618	10	1858	35.44	0.0240825013322952	-0.093568951338546
5	D	26	50	20120618	10	1860	35.48	0.0244635611766766	-0.0935738303753363
5	D	26	50	20120618	10	1862	35.52	0.0240844812312825	-0.0931509098095086
5	D	26	50	20120618	10	1864	35.56	0.0244299736045703	-0.0936358436400463
5	D	26	50	20120618	10	1866	35.6	0.0241434539368335	-0.0927306055387713
5	D	26	50	20120618	10	1868	35.64	0.0239937594312563	-0.093704786551212
5	D	26	50	20120618	10	1870	35.68	0.0239748089695205	-0.0929081600515273
5	D	26	50	20120618	10	1872	35.72	0.0240313068013373	-0.0930185394200705
5	D	26	50	20120618	10	1874	35.76	0.0241558990161824	-0.0931639205742824
5	D	26	50	20120618	10	1876	35.8	0.0238765918376137	-0.0930431467360558
5	D	26	50	20120618	10	1878	35.84	0.0240012547631369	-0.0931885986009458
5	D	26	50	20120618	10	1880	35.88	0.0237508682519187	-0.092505179896929
5	D	26	50	20120618	10	1882	35.92	0.0239015527069896	-0.091640459014216
5	D	26	50	20120618	10	1884	35.96	0.0241899108523574	-0.0925509297056718
5	D	26	50	20120618	10	1886	36	0.0241010275299623	-0.091705442127407
5	D	26	50	20120618	10	1888	36.04	0.0239976485185528	-0.091694694104333
5	D	26	50	20120618	10	1890	36.08	0.0240926129592662	-0.0923119276136307
5	D	26	50	20120618	10	1892	36.12	0.0242869966134144	-0.0912800466878452
5	D	26	50	20120618	10	1894	36.16	0.0241959212599975	-0.0915903251434299
5	D	26	50	20120618	10	1896	36.2	0.0241150282442298	-0.0912760868898706
5	D	26	50	20120618	10	1898	36.24	0.0243755263824189	-0.0908553583550646
5	D	26	50	20120618	10	1900	36.28	0.0244233268008271	-0.0903337963932614
5	D	26	50	20120618	10	1902	36.32	0.0244458127964688	-0.0911141594369789
5	D	26	50	20120618	10	1904	36.36	0.0248147104042139	-0.0906135985465769
5	D	26	50	20120618	10	1906	36.4	0.0247604753140969	-0.0899502616751458
5	D	26	50	20120618	10	1908	36.44	0.024862440111944	-0.0905088760322832
5	D	26	50	20120618	10	1910	36.48	0.024503724841848	-0.0902524084027468
5	D	26	50	20120618	10	1912	36.52	0.0249519598304422	-0.0907207252239267
5	D	26	50	20120618	10	1914	36.56	0.024939939015162	-0.090903865880254
5	D	26	50	20120618	10	1916	36.6	0.0251821230877184	-0.0907343723848036
5	D	26	50	20120618	10	1918	36.64	0.024771859733274	-0.0906288720530505
5	D	26	50	20120618	10	1920	36.68	0.0249746579581183	-0.0896599943414687
5	D	26	50	20120618	10	1922	36.72	0.0250312972112913	-0.089697117447481
5	D	26	50	20120618	10	1924	36.76	0.0250879364644643	-0.0897342405534933
5	D	26	50	20120618	10	1926	36.8	0.0248560761509133	-0.08949870328468
5	D	26	50	20120618	10	1928	36.84	0.0251406159196628	-0.0892785102330186
5	D	26	50	20120618	10	1930	36.88	0.0249491314033174	-0.0899154720215114
5	D	26	50	20120618	10	1932	36.92	0.0248252462952535	-0.0903072091782888
5	D	26	50	20120618	10	1934	36.96	0.0252237716771303	-0.0900416198712751
5	D	26	50	20120618	10	1936	37	0.0250006087769878	-0.0889680903560777
5	D	26	50	20120618	10	1938	37.04	0.0247119677889075	-0.0889382504499116
5	D	26	50	20120618	10	1940	37.08	0.0248924921501444	-0.0890506097174422
5	D	26	50	20120618	10	1942	37.12	0.0248441260463112	-0.0903292001991837
5	D	26	50	20120618	10	1944	37.16	0.0251289486577732	-0.0901087243048097
5	D	26	50	20120618	10	1946	37.2	0.0248531063024323	-0.0897872028514042
5	D	26	50	20120618	10	1948	37.24	0.0249643341991129	-0.0890228911316196
5	D	26	50	20120618	10	1950	37.28	0.024929190992088	-0.0893162697351339
5	D	26	50	20120618	10	1952	37.32	0.0246661472694866	-0.0880038795492517
5	D	26	50	20120618	10	1954	37.36	0.0246848148885099	-0.08848202515469
5	D	26	50	20120618	10	1956	37.4	0.0247975984201092	-0.0886127691985315
5	D	26	50	20120618	10	1958	37.44	0.0249454544480553	-0.0882558924060666
5	D	26	50	20120618	10	1960	37.48	0.024640196450617	-0.0878524879873997
5	D	26	50	20120618	10	1962	37.52	0.0248182459381198	-0.0881981217820437
5	D	26	50	20120618	10	1964	37.56	0.024684885599188	-0.0885477153746623
5	D	26	50	20120618	10	1966	37.6	0.0250399239140218	-0.0881789591882735
5	D	26	50	20120618	10	1968	37.64	0.0243777184134406	-0.0875330171436596
5	D	26	50	20120618	10	1970	37.68	0.0249002703247374	-0.0876253652892825
5	D	26	50	20120618	10	1972	37.72	0.0245672230307986	-0.087518450743967
5	D	26	50	20120618	10	1974	37.76	0.0250201249241486	-0.0875650490808473
5	D	26	50	20120618	10	1976	37.8	0.0246480453358882	-0.0871347038938172
5	D	26	50	20120618	10	1978	37.84	0.0246727233625516	-0.0867827768488207
5	D	26	50	20120618	10	1980	37.88	0.0246870776302097	-0.0876117181284057
5	D	26	50	20120618	10	1982	37.92	0.0248498536112388	-0.086918329218774
5	D	26	50	20120618	10	1984	37.96	0.0246021541057892	-0.0858772559048332
5	D	26	50	20120618	10	1986	38	0.024537665967345	-0.0858045653277272
5	D	26	50	20120618	10	1988	38.04	0.0249328679473501	-0.0865818878122856
5	D	26	50	20120618	10	1990	38.08	0.0249294738348004	-0.0862673667160138
5	D	26	50	20120618	10	1992	38.12	0.0249685061291219	-0.0861685131880039
5	D	26	50	20120618	10	1994	38.16	0.0249639806457223	-0.085839001427971
5	D	26	50	20120618	10	1996	38.2	0.0246143163424256	-0.0856729020450703
5	D	26	50	20120618	10	1998	38.24	0.0248363478717182	-0.085252032088908
5	D	26	50	20120618	10	2000	38.28	0.0251756884160096	-0.0858244350282785
5	D	26	50	20120618	10	2002	38.32	0.0249653948592847	-0.084632252995198
5	D	26	50	20120618	10	2004	38.36	0.0249438281024585	-0.0843704113541246
5	D	26	50	20120618	10	2006	38.4	0.0249682232864095	-0.0840207470508279
5	D	26	50	20120618	10	2008	38.44	0.0251567379542738	-0.0849488954118134
5	D	26	50	20120618	10	2010	38.48	0.0249882344083171	-0.0846846496076839
5	D	26	50	20120618	10	2012	38.52	0.025166991002601	-0.084331944745228
5	D	26	50	20120618	10	2014	38.56	0.025405356698539	-0.08405299112005
5	D	26	50	20120618	10	2016	38.6	0.025199164361145	-0.0843464404342424
5	D	26	50	20120618	10	2018	38.64	0.0249509698809485	-0.0839672897781702
5	D	26	50	20120618	10	2020	38.68	0.0251537681057928	-0.0836343839055876
5	D	26	50	20120618	10	2022	38.72	0.0249564146031637	-0.0833057913843702
5	D	26	50	20120618	10	2024	38.76	0.0253698599381234	-0.0842908618412412
5	D	26	50	20120618	10	2026	38.8	0.0252240545198428	-0.0839221763655305
5	D	26	50	20120618	10	2028	38.84	0.0250784612335965	-0.0835537030218542
5	D	26	50	20120618	10	2030	38.88	0.0251416058691564	-0.0831593495699864
5	D	26	50	20120618	10	2032	38.92	0.0251802138994092	-0.0823989269374984
5	D	26	50	20120618	10	2034	38.96	0.0254538642237284	-0.0832500006593346
5	D	26	50	20120618	10	2036	39	0.0250199127921142	-0.0832586980727432
5	D	26	50	20120618	10	2038	39.04	0.0248997753499906	-0.0825994624206429
5	D	26	50	20120618	10	2040	39.08	0.0252176905588121	-0.0826318479112213
5	D	26	50	20120618	10	2042	39.12	0.0250093061903964	-0.0826068870418454
5	D	26	50	20120618	10	2044	39.16	0.0251974673048701	-0.0824823655376784
5	D	26	50	20120618	10	2046	39.2	0.0249212713961387	-0.0824850525434469
5	D	26	50	20120618	10	2048	39.24	0.0251327670343916	-0.0815674400735012
5	D	26	50	20120618	10	2050	39.28	0.02543576229013	-0.0827725621606774
5	D	26	50	20120618	10	2052	39.32	0.0252360753351229	-0.0826038464826863
5	D	26	50	20120618	10	2054	39.36	0.0253872547649406	-0.08228423421759
5	D	26	50	20120618	10	2056	39.4	0.0249810926298271	-0.0817959062745025
5	D	26	50	20120618	10	2058	39.44	0.0246885625544502	-0.0819127910254327
5	D	26	50	20120618	10	2060	39.48	0.0246349638604362	-0.0812623942080973
5	D	26	50	20120618	10	2062	39.52	0.0249948812120602	-0.0816115635366472
5	D	26	50	20120618	10	2064	39.56	0.0247295040370809	-0.0800886676620057
5	D	26	50	20120618	10	2066	39.6	0.0246964821503995	-0.0806699801468192
5	D	26	50	20120618	10	2068	39.64	0.0245771225257352	-0.0797125575650926
5	D	26	50	20120618	10	2070	39.68	0.0245993963893426	-0.0804744651218211
5	D	26	50	20120618	10	2072	39.72	0.0249860423772954	-0.0797636813853724
5	D	26	50	20120618	10	2074	39.76	0.0247523435861132	-0.0800016228172417
5	D	26	50	20120618	10	2076	39.8	0.0248557225975227	-0.0785130216214878
5	D	26	50	20120618	10	2078	39.84	0.0251484648049339	-0.079183641692765
5	D	26	50	20120618	10	2080	39.88	0.0249295445454786	-0.0784594229274738
5	D	26	50	20120618	10	2082	39.92	0.0250933104760014	-0.079645523842236
5	D	26	50	20120618	10	2084	39.96	0.0248700061545026	-0.0793375081283513
5	D	26	50	20120618	10	2086	40	0.0249018259596561	-0.0790297752571789
5	D	26	50	20120618	10	2088	40.04	0.0249335750541313	-0.0787221130966846
5	D	26	50	20120618	10	2090	40.08	0.0250751378317249	-0.0790472407946742
5	D	26	50	20120618	10	2092	40.12	0.0251370803857568	-0.0788204009392695
5	D	26	50	20120618	10	2094	40.16	0.0251990936504669	-0.078593631794543
5	D	26	50	20120618	10	2096	40.2	0.0248921385967538	-0.0788732925265023
5	D	26	50	20120618	10	2098	40.24	0.024784375523301	-0.0777952375279053
5	D	26	50	20120618	10	2100	40.28	0.0249513941450172	-0.0780553114020257
5	D	26	50	20120618	10	2102	40.32	0.0253197967780154	-0.0784766056222566
5	D	26	50	20120618	10	2104	40.36	0.0251363025682975	-0.0778180770769376
5	D	26	50	20120618	10	2106	40.4	0.0249824361327113	-0.077035875555589
5	D	26	50	20120618	10	2108	40.44	0.0249356963744749	-0.0775420933002405
5	D	26	50	20120618	10	2110	40.48	0.0249892950684888	-0.078187116106039
5	D	26	50	20120618	10	2112	40.52	0.0250932397653232	-0.0770530582503719
5	D	26	50	20120618	10	2114	40.56	0.0247581418617189	-0.0769032223234385
5	D	26	50	20120618	10	2116	40.6	0.0245578892212869	-0.0766278749428444
5	D	26	50	20120618	10	2118	40.64	0.0246716627023798	-0.0765481840086047
5	D	26	50	20120618	10	2120	40.68	0.0247026339793958	-0.0764354711876836
5	D	26	50	20120618	10	2122	40.72	0.0245377366780231	-0.0757818216791547
5	D	26	50	20120618	10	2124	40.76	0.0242090734461276	-0.0766190361080796
5	D	26	50	20120618	10	2126	40.8	0.0242960475802135	-0.076037652912588
5	D	26	50	20120618	10	2128	40.84	0.0239990627321152	-0.0769887115332839
5	D	26	50	20120618	10	2130	40.88	0.0239171090561757	-0.0763881657440222
5	D	26	50	20120618	10	2132	40.92	0.0242259732981979	-0.0757821752325453
5	D	26	50	20120618	10	2134	40.96	0.0240383778691492	-0.0758195811812701
5	D	26	50	20120618	10	2136	41	0.023692673363827	-0.0761767408164474
5	D	26	50	20120618	10	2138	41.04	0.023612770297553	-0.0752601890066734
5	D	26	50	20120618	10	2140	41.08	0.023044256445479	-0.0747886902049782
5	D	26	50	20120618	10	2142	41.12	0.023041852282423	-0.0759332132410068
5	D	26	50	20120618	10	2144	41.16	0.0230237503488246	-0.0755071106946637
5	D	26	50	20120618	10	2146	41.2	0.022955443833762	-0.075222429504558
5	D	26	50	20120618	10	2148	41.24	0.0227632522106355	-0.0748915035309627
5	D	26	50	20120618	10	2150	41.28	0.0227534941370551	-0.0740250148812967
5	D	26	50	20120618	10	2152	41.32	0.0229254625062396	-0.07490776698693
5	D	26	50	20120618	10	2154	41.36	0.0229504940862937	-0.07457401258621
5	D	26	50	20120618	10	2156	41.4	0.0228273867956891	-0.0758682301278157
5	D	26	50	20120618	10	2158	41.44	0.0227566054068923	-0.0760203287964489
5	D	26	50	20120618	10	2160	41.48	0.0224607519296439	-0.0746052667059384
5	D	26	50	20120618	10	2162	41.52	0.0223483219514352	-0.0754987668346457
5	D	26	50	20120618	10	2164	41.56	0.0222748535568699	-0.074583558527756
5	D	26	50	20120618	10	2166	41.6	0.0218700349246406	-0.0746428847866975
5	D	26	50	20120618	10	2168	41.64	0.021586626526741	-0.0744581884954516
5	D	26	50	20120618	10	2170	41.68	0.021694460310872	-0.074744496031154
5	D	26	50	20120618	10	2172	41.72	0.021621133337663	-0.0738236308700148
5	D	26	50	20120618	10	2174	41.76	0.0211153398570802	-0.0726054980180647
5	D	26	50	20120618	10	2176	41.8	0.0212292547595294	-0.0728209534542923
5	D	26	50	20120618	10	2178	41.84	0.021001990640056	-0.0735661025803067
5	D	26	50	20120618	10	2180	41.88	0.0208781762426702	-0.0719975276076005
5	D	26	50	20120618	10	2182	41.92	0.0211405128584904	-0.0729120995183872
5	D	26	50	20120618	10	2184	41.96	0.0209087939662956	-0.0722661574737733
5	D	26	50	20120618	10	2186	42	0.0205799893130439	-0.0710676114796621
5	D	26	50	20120618	10	2188	42.04	0.0207726759109172	-0.0709722227748801
5	D	26	50	20120618	10	2190	42.08	0.0206214257704214	-0.0721035229141004
5	D	26	50	20120618	10	2192	42.12	0.0209932225159693	-0.0705447767256528
5	D	26	50	20120618	10	2194	42.16	0.0208201227759348	-0.070634296444151
5	D	26	50	20120618	10	2196	42.2	0.0211417856506966	-0.0706000017652635
5	D	26	50	20120618	10	2198	42.24	0.0212235271946018	-0.0700467614196631
5	D	26	50	20120618	10	2200	42.28	0.0212044353115097	-0.0693028850858548
5	D	26	50	20120618	10	2202	42.32	0.021464438474952	-0.0695568071309789
5	D	26	50	20120618	10	2204	42.36	0.0213734338322133	-0.0680319313573502
5	D	26	50	20120618	10	2206	42.4	0.0216241031861439	-0.0686825403067199
5	D	26	50	20120618	10	2208	42.44	0.0214234969923213	-0.0680368811048185
5	D	26	50	20120618	10	2210	42.48	0.0217292499645064	-0.0689380179867626
5	D	26	50	20120618	10	2212	42.52	0.0216786211189734	-0.0683067130525192
5	D	26	50	20120618	10	2214	42.56	0.0217419071758896	-0.0686375683154364
5	D	26	50	20120618	10	2216	42.6	0.021630679279209	-0.0672508612068515
5	D	26	50	20120618	10	2218	42.64	0.0216178806464695	-0.0667341782818385
5	D	26	50	20120618	10	2220	42.68	0.0213429575299442	-0.0667763218459972
5	D	26	50	20120618	10	2222	42.72	0.0215027636624923	-0.0672080812465897
5	D	26	50	20120618	10	2224	42.76	0.0212973491425576	-0.0662399813524672
5	D	26	50	20120618	10	2226	42.8	0.0214910256899246	-0.0650150602754177
5	D	26	50	20120618	10	2228	42.84	0.0212720347197911	-0.0658988730412228
5	D	26	50	20120618	10	2230	42.88	0.021237952172938	-0.0654724876521673
5	D	26	50	20120618	10	2232	42.92	0.0214383462347262	-0.0653461983810474
5	D	26	50	20120618	10	2234	42.96	0.0211960207408136	-0.0648681234862872
5	D	26	50	20120618	10	2236	43	0.0213399169707851	-0.0644309193634795
5	D	26	50	20120618	10	2238	43.04	0.0214684689836048	-0.0648482537857358
5	D	26	50	20120618	10	2240	43.08	0.0212622059355326	-0.0637600871601678
5	D	26	50	20120618	10	2242	43.12	0.0212622059355326	-0.0637600871601678
5	D	26	50	20120618	10	2244	43.16	0.0211723326636438	-0.0631818859451916
5	D	26	50	20120618	10	2246	43.2	0.0213600695140489	-0.0628556975870303
5	D	26	50	20120618	10	2248	43.24	0.0210379116645403	-0.0619117100341462
5	D	26	50	20120618	10	2250	43.28	0.021305339449185	-0.0622528183453906
5	D	26	50	20120618	10	2252	43.32	0.0211284920432103	-0.062547469741111
5	D	26	50	20120618	10	2254	43.36	0.0212550641570427	-0.0619465703984587
5	D	26	50	20120618	10	2256	43.4	0.0211586147920888	-0.0609610049668409
5	D	26	50	20120618	10	2258	43.44	0.0210674687279939	-0.0600424025474015
5	D	26	50	20120618	10	2260	43.48	0.0215973745498151	-0.0610036435057465
5	D	26	50	20120618	10	2262	43.52	0.0213617665703237	-0.0598745353975478
5	D	26	50	20120618	10	2264	43.56	0.021487702288053	-0.06045627214643
5	D	26	50	20120618	10	2266	43.6	0.0218454276086553	-0.0599883795893188
5	D	26	50	20120618	10	2268	43.64	0.0217952937378692	-0.0593700147091712
5	D	26	50	20120618	10	2270	43.68	0.0217858185070013	-0.0602283009201754
5	D	26	50	20120618	10	2272	43.72	0.0217411293584303	-0.0588890406766081
5	D	26	50	20120618	10	2274	43.76	0.0218522158337547	-0.0586837675780296
5	D	26	50	20120618	10	2276	43.8	0.0221268561075676	-0.0589681659254229
5	D	26	50	20120618	10	2278	43.84	0.0219942735860951	-0.0580283503025478
5	D	26	50	20120618	10	2280	43.88	0.0220760858406784	-0.0574394010644975
5	D	26	50	20120618	10	2282	43.92	0.0222329221247455	-0.0584729083358798
5	D	26	50	20120618	10	2284	43.96	0.0225625045954566	-0.0583008692560171
5	D	26	50	20120618	10	2286	44	0.0226203459301577	-0.0578353101512839
5	D	26	50	20120618	10	2288	44.04	0.0224128808005575	-0.0579511342420423
5	D	26	50	20120618	10	2290	44.08	0.0226428319257994	-0.0581091018969593
5	D	26	50	20120618	10	2292	44.12	0.0224352960855211	-0.0582249966983958
5	D	26	50	20120618	10	2294	44.16	0.0230011229318266	-0.057668503661602
5	D	26	50	20120618	10	2296	44.2	0.0231498274879101	-0.0584162690827068
5	D	26	50	20120618	10	2298	44.24	0.0227462109372089	-0.0578722211252618
5	D	26	50	20120618	10	2300	44.28	0.0229160579860499	-0.05810118230101
5	D	26	50	20120618	10	2302	44.32	0.0230412158863199	-0.0570917166601881
5	D	26	50	20120618	10	2304	44.36	0.0227381499199033	-0.0579304867240316
5	D	26	50	20120618	10	2306	44.4	0.0225485038811891	-0.0577580940907783
5	D	26	50	20120618	10	2308	44.44	0.0227962740973169	-0.05762798644304
5	D	26	50	20120618	10	2310	44.48	0.0224842985854574	-0.0572512399500238
5	D	26	50	20120618	10	2312	44.52	0.0225826571387204	-0.0565640028693886
5	D	26	50	20120618	10	2314	44.56	0.0225791923154926	-0.0570860598059386
5	D	26	50	20120618	10	2316	44.6	0.0223342505264896	-0.0563660836813345
5	D	26	50	20120618	10	2318	44.64	0.0220965919373328	-0.0568653717795303
5	D	26	50	20120618	10	2320	44.68	0.0221947383585615	-0.0575751655664854
5	D	26	50	20120618	10	2322	44.72	0.0221923341955054	-0.0570551592396008
5	D	26	50	20120618	10	2324	44.76	0.0223099967638949	-0.0576767061002638
5	D	26	50	20120618	10	2326	44.8	0.0224445591843547	-0.0576897875757157
5	D	26	50	20120618	10	2328	44.84	0.0220355686221164	-0.0578187638526041
5	D	26	50	20120618	10	2330	44.88	0.0218351745603281	-0.0574505026409622
5	D	26	50	20120618	10	2332	44.92	0.0218812779224615	-0.0571420626630086
5	D	26	50	20120618	10	2334	44.96	0.0217556957581227	-0.0578379971570524
5	D	26	50	20120618	10	2336	45	0.0212494780134713	-0.056498100517382
5	D	26	50	20120618	10	2338	45.04	0.021147371794268	-0.0565753165778876
5	D	26	50	20120618	10	2340	45.08	0.0212180117617085	-0.056717374330228
5	D	26	50	20120618	10	2342	45.12	0.020966847433031	-0.05652786971287
5	D	26	50	20120618	10	2344	45.16	0.0211300476781289	-0.0556743918279778
5	D	26	50	20120618	10	2346	45.2	0.0208604985731406	-0.0559891957669621
5	D	26	50	20120618	10	2348	45.24	0.020549088746706	-0.0554416122756112
5	D	26	50	20120618	10	2350	45.28	0.0202351333358592	-0.0549368794552002
5	D	26	50	20120618	10	2352	45.32	0.0203962122606135	-0.0554380767417053
5	D	26	50	20120618	10	2354	45.36	0.0199341179791081	-0.0544322173454674
5	D	26	50	20120618	10	2356	45.4	0.0200993688338714	-0.054246036129981
5	D	26	50	20120618	10	2358	45.44	0.0201692309838526	-0.0537045337569483
5	D	26	50	20120618	10	2360	45.48	0.0196410222183063	-0.0528482274449314
5	D	26	50	20120618	10	2362	45.52	0.0196154956635054	-0.0531843152980294
5	D	26	50	20120618	10	2364	45.56	0.0200247690684562	-0.0535621931618955
5	D	26	50	20120618	10	2366	45.6	0.0197250265039112	-0.0535687692549605
5	D	26	50	20120618	10	2368	45.64	0.0192102527672074	-0.0525127759879365
5	D	26	50	20120618	10	2370	45.68	0.0191916558588622	-0.0520802387698847
5	D	26	50	20120618	10	2372	45.72	0.0187147123349519	-0.0521018055267109
5	D	26	50	20120618	10	2374	45.76	0.0188538709494894	-0.0525946589531979
5	D	26	50	20120618	10	2376	45.8	0.0185490372161199	-0.0514653387129649
5	D	26	50	20120618	10	2378	45.84	0.0187784933666149	-0.0518577122658453
5	D	26	50	20120618	10	2380	45.88	0.0181317735045417	-0.0519835772728965
5	D	26	50	20120618	10	2382	45.92	0.0180611335371012	-0.0517423831498338
5	D	26	50	20120618	10	2384	45.96	0.0175807959006411	-0.0510948854703013
5	D	26	50	20120618	10	2386	46	0.0173817453417371	-0.0497036528783167
5	D	26	50	20120618	10	2388	46.04	0.0173799775747842	-0.049370676295056
5	D	26	50	20120618	10	2390	46.08	0.0169151255768321	-0.0499258965396437
5	D	26	50	20120618	10	2392	46.12	0.0170255049453753	-0.0492051425975802
5	D	26	50	20120618	10	2394	46.16	0.016835788195983	-0.0492356188998493
5	D	26	50	20120618	10	2396	46.2	0.0163891088423074	-0.0490037585862983
5	D	26	50	20120618	10	2398	46.24	0.0162615467789814	-0.0487353408521599
5	D	26	50	20120618	10	2400	46.28	0.0159183878580716	-0.0485433613610677
5	D	26	50	20120618	10	2402	46.32	0.0155325903982562	-0.0474224556915308
5	D	26	50	20120618	10	2404	46.36	0.0152966995760523	-0.0473207737363962
5	D	26	50	20120618	10	2406	46.4	0.0153041949079329	-0.0471321176471756
5	D	26	50	20120618	10	2408	46.44	0.015048010121109	-0.0467770793323418
5	D	26	50	20120618	10	2410	46.48	0.0150011289415164	-0.0470396280801964
5	D	26	50	20120618	10	2412	46.52	0.0146114423944045	-0.046902944339393
5	D	26	50	20120618	10	2414	46.56	0.0142861732750587	-0.0462772962593992
5	D	26	50	20120618	10	2416	46.6	0.0137269932324963	-0.0452286569028995
5	D	26	50	20120618	10	2418	46.64	0.0136771422044227	-0.0449959480612110
5	D	26	50	20120618	10	2420	46.68	0.0137006888602362	-0.044814150907768
5	D	26	50	20120618	10	2422	46.72	0.0128608581362209	-0.0438420912156708
5	D	26	50	20120618	10	2424	46.76	0.0120312097498548	-0.0436284742570744
5	D	26	50	20120618	10	2426	46.8	0.0116627364061784	-0.0434364947659822
5	D	26	50	20120618	10	2428	46.84	0.011267393004817	-0.0428584349723622
5	D	26	50	20120618	10	2430	46.88	0.0114171582210724	-0.0429707235292147
5	D	26	50	20120618	10	2432	46.92	0.0113750146569136	-0.0423242865098539
5	D	26	50	20120618	10	2434	46.96	0.0108588267066475	-0.0425054472671939
5	D	26	50	20120618	10	2436	47	0.0103188799685334	-0.0423814207377738
5	D	26	50	20120618	10	2438	47.04	0.010295404023398	-0.0420427165895854
5	D	26	50	20120618	10	2440	47.08	0.0099839941969635	-0.0410038353066662
5	D	26	50	20120618	10	2442	47.12	0.0098279357303556	-0.0410056030736191
5	D	26	50	20120618	10	2444	47.16	0.0094125104964085	-0.0409213866559798
5	D	26	50	20120618	10	2446	47.2	0.0090241674521808	-0.0406439179550422
5	D	26	50	20120618	10	2448	47.24	0.0089323849919828	-0.0399682067149403
5	D	26	50	20120618	10	2450	47.28	0.0085405064138492	-0.040442392522404
5	D	26	50	20120618	10	2452	47.32	0.0082042064287169	-0.0409612674784387
5	D	26	50	20120618	10	2454	47.36	0.0078165704912705	-0.0396893238004404
5	D	26	50	20120618	10	2456	47.4	0.0078856548237924	-0.0392618777512131
5	D	26	50	20120618	10	2458	47.44	0.0075933368804499	-0.03947697963405
5	D	26	50	20120618	10	2460	47.48	0.0069471827038016	-0.0384430480985991
5	D	26	50	20120618	10	2462	47.52	0.0064949172065547	-0.0386629583075481
5	D	26	50	20120618	10	2464	47.56	0.0062680066404719	-0.0384230369766915
5	D	26	50	20120618	10	2466	47.6	0.0057086851765534	-0.0386572307426205
5	D	26	50	20120618	10	2468	47.64	0.0046698038936341	-0.0378116724536776
5	D	26	50	20120618	10	2470	47.68	0.0041241295905924	-0.0376452902280644
5	D	26	50	20120618	10	2472	47.72	0.0037747481300081	-0.0358939988630997
5	D	26	50	20120618	10	2474	47.76	0.0034585299774615	-0.0362325615899318
5	D	26	50	20120618	10	2476	47.8	0.0025865966055804	-0.0354655628643788
5	D	26	50	20120618	10	2478	47.84	0.0024179516382674	-0.0355964483295764
5	D	26	50	20120618	10	2480	47.88	0.0020986222158836	-0.0346234693986637
5	D	26	50	20120618	10	2482	47.92	0.00195260466556850	-0.0346926951525419
5	D	26	50	20120618	10	2484	47.96	0.00140749604795182	-0.0341818105031346
5	D	26	50	20120618	10	2486	48	0.000836578032821812	-0.03309088616112
5	D	26	50	20120618	10	2488	48.04	0.000890742412260701	-0.0332034575606849
5	D	26	50	20120618	10	2490	48.08	0.000698692210490431	-0.0335663447607898
5	D	26	50	20120618	10	2492	48.12	0.000456296005899682	-0.0338223174155793
5	D	26	50	20120618	10	2494	48.16	0.000722238866303942	-0.0343177871371567
5	D	26	50	20120618	10	2496	48.2	0.000441517474172880	-0.0340612487969423
5	D	26	50	20120618	10	2498	48.24	0.000564129790030631	-0.0338960686528571
5	D	26	50	20120618	10	2500	48.28	0.00056285699782449	-0.034161799381227
5	D	26	50	20120618	10	2502	48.32	0.000613697975391802	-0.0339189082018894
5	D	26	50	20120618	10	2504	48.36	0.000324703433920871	-0.0334596423475088
5	D	26	50	20120618	10	2506	48.4	0.00064085087578937	-0.0323177356065706
5	D	26	50	20120618	10	2508	48.44	0.000667438090761981	-0.0327735366377235
5	D	26	50	20120618	10	2510	48.48	0.00111482455121872	-0.0313968704454314
5	D	26	50	20120618	10	2512	48.52	0.00113858333906658	-0.0320554697014285
5	D	26	50	20120618	10	2514	48.56	0.000830072650434891	-0.0312162046628382
5	D	26	50	20120618	10	2516	48.6	0.00101045559031558	-0.0315696873427534
5	D	26	50	20120618	10	2518	48.64	0.00042044569209352	-0.0313247455537503
5	D	26	50	20120618	10	2520	48.68	0.000352987705168322	-0.0311024311817453
5	D	26	50	20120618	10	2522	48.72	0.000487125861559412	-0.0308264474050482
5	D	26	50	20120618	10	2524	48.76	0.000188161114473742	-0.0305174417416697
5	D	26	50	20120618	10	2526	48.8	0.000152593643380061	-0.0306778842703209
5	D	26	50	20120618	10	2528	48.84	0.00022288005743	-0.0306023652660902
5	D	26	50	20120618	10	2530	48.88	-0.000177554512755938	-0.0304417813160827
5	D	26	50	20120618	10	2532	48.92	-6.33567675943081e-05	-0.0312162753735163
5	D	26	50	20120618	10	2534	48.96	-0.000152805775414409	-0.0307677575422097
5	D	26	50	20120618	10	2536	49	-0.000157755522882719	-0.0303508473840221
5	D	26	50	20120618	10	2538	49.04	-0.000250457221896268	-0.030456842690522
5	D	26	50	20120618	10	2540	49.08	-0.000788777614413589	-0.030516451792176
5	D	26	50	20120618	10	2542	49.12	-0.000923198613517149	-0.0302319827341046
5	D	26	50	20120618	10	2544	49.16	-0.000972625377522098	-0.0297100672189109
5	D	26	50	20120618	10	2546	49.2	-0.000954169890533117	-0.030225053087649
5	D	26	50	20120618	10	2548	49.24	-0.00073673455531826	-0.0297082287412798
5	D	26	50	20120618	10	2550	49.28	-0.00113087587515164	-0.0286450229850877
5	D	26	50	20120618	10	2552	49.32	-0.000993131474176498	-0.0285262290458483
5	D	26	50	20120618	10	2554	49.36	-0.00125221539880325	-0.0281230367592158
5	D	26	50	20120618	10	2556	49.4	-0.00162273935214501	-0.0289526144349038
5	D	26	50	20120618	10	2558	49.44	-0.00125865007051205	-0.0283611196124413
5	D	26	50	20120618	10	2560	49.48	-0.00146576164672159	-0.0278543361823649
5	D	26	50	20120618	10	2562	49.52	-0.00139271751622502	-0.0281645439272714
5	D	26	50	20120618	10	2564	49.56	-0.00161842600077977	-0.0283882725128388
5	D	26	50	20120618	10	2566	49.6	-0.00225807479504112	-0.0277978383505481
5	D	26	50	20120618	10	2568	49.64	-0.00190904688784744	-0.0281656752981213
5	D	26	50	20120618	10	2570	49.68	-0.00230233967954339	-0.0277995354068229
5	D	26	50	20120618	10	2572	49.72	-0.00215816060685946	-0.0286550639013805
5	D	26	50	20120618	10	2574	49.76	-0.00213942227715802	-0.0283396235662932
5	D	26	50	20120618	10	2576	49.8	-0.00216028192720302	-0.027730451074301
5	D	26	50	20120618	10	2578	49.84	-0.0021783838608014	-0.0284750345148904
5	D	26	50	20120618	10	2580	49.88	-0.00242558839150421	-0.0277594424523296
5	D	26	50	20120618	10	2582	49.92	-0.00257203020588795	-0.0285571296121862
5	D	26	50	20120618	10	2584	49.96	-0.00274760481965657	-0.0271081971068568
5	D	26	50	20120618	10	2586	50	-0.00270206714294815	-0.0276597403961823
5	D	26	50	20120618	10	2588	50.04	-0.00276811091631097	-0.0274665588235622
5	D	26	50	20120618	10	2590	50.08	-0.00310964349162408	-0.0272593765366745
5	D	26	50	20120618	10	2592	50.12	-0.00325438824973296	-0.0271617250901927
5	D	26	50	20120618	10	2594	50.16	-0.00309981470736558	-0.0267810187992018
5	D	26	50	20120618	10	2596	50.2	-0.00341631570262468	-0.0269382793473377
5	D	26	50	20120618	10	2598	50.24	-0.00325092342650515	-0.0260775182625993
5	D	26	50	20120618	10	2600	50.28	-0.00339870874377314	-0.0262271420574984
5	D	26	50	20120618	10	2602	50.32	-0.00347026795002922	-0.0259598556942099
5	D	26	50	20120618	10	2604	50.36	-0.00354175644560718	-0.0256927814629557
5	D	26	50	20120618	10	2606	50.4	-0.00333528126550071	-0.0262327282010698
5	D	26	50	20120618	10	2608	50.44	-0.00375650477505353	-0.025757905997503
5	D	26	50	20120618	10	2610	50.48	-0.00357909168365383	-0.0263403498531664
5	D	26	50	20120618	10	2612	50.52	-0.00414463568724683	-0.0250818412040105
5	D	26	50	20120618	10	2614	50.56	-0.00410722973852206	-0.0255194695908869
5	D	26	50	20120618	10	2616	50.6	-0.00399105209437311	-0.0242654157144526
5	D	26	50	20120618	10	2618	50.64	-0.00399041569827004	-0.0252098982420834
5	D	26	50	20120618	10	2620	50.68	-0.00405023693195842	-0.0250194036752318
5	D	26	50	20120618	10	2622	50.72	-0.00423995368135077	-0.0246454148986622
5	D	26	50	20120618	10	2624	50.76	-0.00453983766725198	-0.0238423537272686
5	D	26	50	20120618	10	2626	50.8	-0.00431080578082567	-0.0245570265510139
5	D	26	50	20120618	10	2628	50.84	-0.00440251753034556	-0.0240748504369228
5	D	26	50	20120618	10	2630	50.88	-0.00471838212950159	-0.0244648198267472
5	D	26	50	20120618	10	2632	50.92	-0.00471371522474576	-0.0239445306571501
5	D	26	50	20120618	10	2634	50.96	-0.00488200663866816	-0.0237155694814019
5	D	26	50	20120618	10	2636	51	-0.00495073741779949	-0.0231914619351864
5	D	26	50	20120618	10	2638	51.04	-0.00461316464046103	-0.0233116700879881
5	D	26	50	20120618	10	2640	51.08	-0.00465771236767578	-0.0231201855716428
5	D	26	50	20120618	10	2642	51.12	-0.00454811081659187	-0.0229032452111748
5	D	26	50	20120618	10	2644	51.16	-0.00476420264892248	-0.0230885071878457
5	D	26	50	20120618	10	2646	51.2	-0.00477226366622801	-0.0229343579095470
5	D	26	50	20120618	10	2648	51.24	-0.00494649477711237	-0.0226055532562953
5	D	26	50	20120618	10	2650	51.28	-0.00454033264199882	-0.0219905117780192
5	D	26	50	20120618	10	2652	51.32	-0.00495130310322444	-0.0223425095336939
5	D	26	50	20120618	10	2654	51.36	-0.00496113188748293	-0.0212932337810911
5	D	26	50	20120618	10	2656	51.4	-0.00472531177595722	-0.0211856828396727
5	D	26	50	20120618	10	2658	51.44	-0.00461175042689866	-0.0215692175577883
5	D	26	50	20120618	10	2660	51.48	-0.00443532728499261	-0.0208945669778582
5	D	26	50	20120618	10	2662	51.52	-0.0046896028835073	-0.0203129009396541
5	D	26	50	20120618	10	2664	51.56	-0.00420664895195689	-0.0196366240141273
5	D	26	50	20120618	10	2666	51.6	-0.00429249171519293	-0.0191929852196109
5	D	26	50	20120618	10	2668	51.64	-0.00413494832434457	-0.0189283858620909
5	D	26	50	20120618	10	2670	51.68	-0.0041513532016681	-0.0195114661138573
5	D	26	50	20120618	10	2672	51.72	-0.00380784072736767	-0.0192365429973319
5	D	26	50	20120618	10	2674	51.76	-0.0035930216872432	-0.0186864139215688
5	D	26	50	20120618	10	2676	51.8	-0.00359868561256051	-0.0182768647449734
5	D	26	50	20120618	10	2678	51.84	-0.00345170639702307	-0.0175981412299837
5	D	26	50	20120618	10	2680	51.88	-0.00337437719943251	-0.0163286299993126
5	D	26	50	20120618	10	2682	51.92	-0.00338972141658426	-0.0163753697575490
5	D	26	50	20120618	10	2684	51.96	-0.00327617420966132	-0.0157685448600703
5	D	26	50	20120618	10	2686	52	-0.00316474125201413	-0.0168672544477458
5	D	26	50	20120618	10	2688	52.04	-0.0030665099779717	-0.0148420157736138
5	D	26	50	20120618	10	2690	52.08	-0.00287972772172127	-0.0148963569297480
5	D	26	50	20120618	10	2692	52.12	-0.00311485486860142	-0.0140583788254994
5	D	26	50	20120618	10	2694	52.16	-0.00283621944147486	-0.0142520907282055
5	D	26	50	20120618	10	2696	52.2	-0.00284410368208509	-0.0141339685404083
5	D	26	50	20120618	10	2698	52.24	-0.00282182981847772	-0.0134405089200986
5	D	26	50	20120618	10	2700	52.28	-0.00301551343691252	-0.0130283434484128
5	D	26	50	20120618	10	2702	52.32	-0.00247211601770628	-0.0130756630342098
5	D	26	50	20120618	10	2704	52.36	-0.00226356901473094	-0.0128334577484500
5	D	26	50	20120618	10	2706	52.4	-0.00283674270049294	-0.0114374804699637
5	D	26	50	20120618	10	2708	52.44	-0.00249383126695652	-0.0113109437114703
5	D	26	50	20120618	10	2710	52.48	-0.00263221913510254	-0.0118980615429573
5	D	26	50	20120618	10	2712	52.52	-0.00264385811272087	-0.0109566620008924
5	D	26	50	20120618	10	2714	52.56	-0.0023409618519318	-0.0113581855155214
5	D	26	50	20120618	10	2716	52.6	-0.0024211689741218	-0.0112518578688344
5	D	26	50	20120618	10	2718	52.64	-0.00232371551753866	-0.0111692536546562
5	D	26	50	20120618	10	2720	52.68	-0.00216031728254208	-0.0110580399001112
5	D	26	50	20120618	10	2722	52.72	-0.00227000368643973	-0.0107495433536151
5	D	26	50	20120618	10	2724	52.76	-0.00232583683788222	-0.00921905315214366
5	D	26	50	20120618	10	2726	52.8	-0.00257807596886709	-0.0088798681713441
5	D	26	50	20120618	10	2728	52.84	-0.00241095128113365	-0.00858984832504044
5	D	26	50	20120618	10	2730	52.88	-0.00224087088705485	-0.00806190118900313
5	D	26	50	20120618	10	2732	52.92	-0.00193619271717719	-0.00759846340461346
5	D	26	50	20120618	10	2734	52.96	-0.0018332351414093	-0.0067600157814622
5	D	26	50	20120618	10	2736	53	-0.00173437737075874	-0.00645974571525846
5	D	26	50	20120618	10	2738	53.04	-0.00133187309902426	-0.00618695311146484
5	D	26	50	20120618	10	2740	53.08	-0.00148134628017894	-0.00499814185641024
5	D	26	50	20120618	10	2742	53.12	-0.00140899511432793	-0.00504141679141886
5	D	26	50	20120618	10	2744	53.16	-0.00181504128392937	-0.00473988948935817
5	D	26	50	20120618	10	2746	53.2	-0.00158971039439578	-0.00481284452440031
5	D	26	50	20120618	10	2748	53.24	-0.00205583164902005	-0.005023445672575
5	D	26	50	20120618	10	2750	53.28	-0.00221568515772255	-0.00504967014176887
5	D	26	50	20120618	10	2752	53.32	-0.00208634967058928	-0.00518629165717548
5	D	26	50	20120618	10	2754	53.36	-0.00275693318444601	-0.00514739251106088
5	D	26	50	20120618	10	2756	53.4	-0.00290685799470184	-0.00466184045706436
5	D	26	50	20120618	10	2758	53.44	-0.0028605580568833	-0.00455723249406918
5	D	26	50	20120618	10	2760	53.48	-0.00278780313306024	-0.00433871457837232
5	D	26	50	20120618	10	2762	53.52	-0.00296089368070655	-0.00401199376880473
5	D	26	50	20120618	10	2764	53.56	-0.00320339524420769	-0.00369326468007812
5	D	26	50	20120618	10	2766	53.6	-0.00318069923785195	-0.00431618544921694
5	D	26	50	20120618	10	2768	53.64	-0.00321519756349248	-0.00412371664023221
5	D	26	50	20120618	10	2770	53.68	-0.00373665487349206	-0.00385547709700265
5	D	26	50	20120618	10	2772	53.72	-0.00359489905574725	-0.00379652348333479
5	D	26	50	20120618	10	2774	53.76	-0.00341800780915206	-0.00404402358467214
5	D	26	50	20120618	10	2776	53.8	-0.00364764752456749	-0.00425710285927218
5	D	26	50	20120618	10	2778	53.84	-0.003759152465685	-0.00406863896167474
5	D	26	50	20120618	10	2780	53.88	-0.00382219287370542	-0.00386730628634512
5	D	26	50	20120618	10	2782	53.92	-0.00371426645858613	-0.00357984545948257
5	D	26	50	20120618	10	2784	53.96	-0.00392395473190632	-0.00349247817402629
5	D	26	50	20120618	10	2786	54	-0.00371830545252027	-0.0031883572042922
5	D	26	50	20120618	10	2788	54.04	-0.00360173677832132	-0.00377950342311163
5	D	26	50	20120618	10	2790	54.08	-0.00359356545235793	-0.00296217566530084
5	D	26	50	20120618	10	2792	54.12	-0.00375422789121811	-0.00263377477002116
5	D	26	50	20120618	10	2794	54.16	-0.00343693493636408	-0.00278656640329995
5	D	26	50	20120618	10	2796	54.2	-0.00339145382819816	-0.00281933373154013
5	D	26	50	20120618	10	2798	54.24	-0.00322131474425652	-0.00341699947488209
5	D	26	50	20120618	10	2800	54.28	-0.00311095163916927	-0.00293830444747477
5	D	26	50	20120618	10	2802	54.32	-0.00346698697456451	-0.00259987607093107
5	D	26	50	20120618	10	2804	54.36	-0.00335750492452661	-0.00337159049160786
5	D	26	50	20120618	10	2806	54.4	-0.00336640669179497	-0.00347921850766548
5	D	26	50	20120618	10	2808	54.44	-0.00353822798276905	-0.0037238293706949
5	D	26	50	20120618	10	2810	54.48	-0.00384491150747816	-0.00355386635634178
5	D	26	50	20120618	10	2812	54.52	-0.00372356208433161	-0.00330197087925257
5	D	26	50	20120618	10	2814	54.56	-0.00393011575329079	-0.0027151790239917
5	D	26	50	20120618	10	2816	54.6	-0.00395634305091178	-0.00334646345213839
5	D	26	50	20120618	10	2818	54.64	-0.00366021026648476	-0.00301443792749834
5	D	26	50	20120618	10	2820	54.68	-0.00382097594293499	-0.00335791999620718
5	D	26	50	20120618	10	2822	54.72	-0.0036740327898434	-0.00370702639225357
5	D	26	50	20120618	10	2824	54.76	-0.00407570338268285	-0.00320559434629719
5	D	26	50	20120618	10	2826	54.8	-0.00428373207638759	-0.00266041289668202
5	D	26	50	20120618	10	2828	54.84	-0.00432119317944129	-0.00320040064698937
5	D	26	50	20120618	10	2830	54.88	-0.00420410902439886	-0.00282242237396035
5	D	26	50	20120618	10	2832	54.92	-0.00434531047042722	-0.00278854418096693
5	D	26	50	20120618	10	2834	54.96	-0.00447410148533898	-0.00289657454078304
5	D	26	50	20120618	10	2836	55	-0.00505521032339946	-0.00265280089218254
5	D	26	50	20120618	10	2838	55.04	-0.00545996090367213	-0.00249147006770852
5	D	26	50	20120618	10	2840	55.08	-0.00575519300376555	-0.00294652244248572
5	D	26	50	20120618	10	2842	55.12	-0.0057298474683007	-0.00278218799811084
5	D	26	50	20120618	10	2844	55.16	-0.00608917933550983	-0.00228669847754355
5	D	26	50	20120618	10	2846	55.2	-0.00633443437281692	-0.00250897254446208
5	D	26	50	20120618	10	2848	55.24	-0.00634623103524745	-0.00284970113936497
5	D	26	50	20120618	10	2850	55.28	-0.00674317391214789	-0.00180046922738268
5	D	26	50	20120618	10	2852	55.32	-0.00729119722391665	-0.002542862051164
5	D	26	50	20120618	10	2854	55.36	-0.00766482537602781	-0.00218027890697498
5	D	26	50	20120618	10	2856	55.4	-0.00773219143907146	-0.00179308844680066
5	D	26	50	20120618	10	2858	55.44	-0.00765264899725578	-0.00217367452963869
5	D	26	50	20120618	10	2860	55.48	-0.00738821298140223	-0.00141729018397804
5	D	26	50	20120618	10	2862	55.52	-0.00727290437148736	-0.00161093066889919
5	D	26	50	20120618	10	2864	55.56	-0.00747323125813141	-0.00186709070698574
5	D	26	50	20120618	10	2866	55.6	-0.00738583922393778	-0.000777940495885129
5	D	26	50	20120618	10	2868	55.64	-0.00731257659744583	-0.0014860874311468
5	D	26	50	20120618	10	2870	55.68	-0.00694611780098912	-0.000770883570208887
5	D	26	50	20120618	10	2872	55.72	-0.00691331511740988	-0.00141309916208595
5	D	26	50	20120618	10	2874	55.76	-0.0071285298332759	-0.000818393770780895
5	D	26	50	20120618	10	2876	55.8	-0.00672105561203238	-0.00091191884614367
5	D	26	50	20120618	10	2878	55.84	-0.00665365490075646	-0.00091760469177119
5	D	26	50	20120618	10	2880	55.88	-0.00694190485878681	-0.00066907575006721
5	D	26	50	20120618	10	2882	55.92	-0.00690621576532676	-0.000498682814791126
5	D	26	50	20120618	10	2884	55.96	-0.00678205700693856	-0.000271541024790915
5	D	26	50	20120618	10	2886	56	-0.00660789024277128	-0.00091180570905868
5	D	26	50	20120618	10	2888	56.04	-0.00670907156630483	0.000412229111296133
5	D	26	50	20120618	10	2890	56.08	-0.00670034728283855	-0.000399573314126457
5	D	26	50	20120618	10	2892	56.12	-0.00643179873394562	-0.000263960840096595
5	D	26	50	20120618	10	2894	56.16	-0.0060921986814655	-0.000131712780131618
5	D	26	50	20120618	10	2896	56.2	-0.00629409888069769	0.000331208816307779
5	D	26	50	20120618	10	2898	56.24	-0.00602335476524917	0.000441185133985722
5	D	26	50	20120618	10	2900	56.28	-0.00551684710681744	1.64897301372698e-05
5	D	26	50	20120618	10	2902	56.32	-0.00539558536491176	6.28617928474795e-06
5	D	26	50	20120618	10	2904	56.36	-0.00529474486684674	0.00113504780516065
5	D	26	50	20120618	10	2906	56.4	-0.00500586346246079	0.00095490528158556
5	D	26	50	20120618	10	2908	56.44	-0.00485587904310331	0.00153261859288278
5	D	26	50	20120618	10	2910	56.48	-0.00437375242648689	0.00108020460321182
5	D	26	50	20120618	10	2912	56.52	-0.00422586104320172	0.00200609729356529
5	D	26	50	20120618	10	2914	56.56	-0.00413402908552903	0.00107948335429501
5	D	26	50	20120618	10	2916	56.6	-0.00405395631362746	0.00132202098024199
5	D	26	50	20120618	10	2918	56.64	-0.0036796139836673	0.00182006457050293
5	D	26	50	20120618	10	2920	56.68	-0.00376478499546122	0.00129778843085073
5	D	26	50	20120618	10	2922	56.72	-0.00386094444663478	0.00189093081211344
5	D	26	50	20120618	10	2924	56.76	-0.00366307475605535	0.00203713928125938
5	D	26	50	20120618	10	2926	56.8	-0.00367829169398649	0.00243533939401678
5	D	26	50	20120618	10	2928	56.84	-0.00343132757958927	0.0021483530358044
5	D	26	50	20120618	10	2930	56.88	-0.0035877183863843	0.00189490475222371
5	D	26	50	20120618	10	2932	56.92	-0.00338259378022989	0.00166149587482184
5	D	26	50	20120618	10	2934	56.96	-0.00319459530031583	0.00223174213850973
5	D	26	50	20120618	10	2936	57	-0.00323362052356951	0.00258014072066816
5	D	26	50	20120618	10	2938	57.04	-0.00320832024293866	0.00192599623739248
5	D	26	50	20120618	10	2940	57.08	-0.00320243004345137	0.00231000471705146
5	D	26	50	20120618	10	2942	57.12	-0.00327143659422737	0.00214302145067426
5	D	26	50	20120618	10	2944	57.16	-0.00291482850233937	0.0021904824578275
5	D	26	50	20120618	10	2946	57.2	-0.00248783500145206	0.00189040048202755
5	D	26	50	20120618	10	2948	57.24	-0.00210056675953181	0.00246745618401827
5	D	26	50	20120618	10	2950	57.28	-0.00199187030512782	0.00251705265365069
5	D	26	50	20120618	10	2952	57.32	-0.00177557341183066	0.0024510866620338
5	D	26	50	20120618	10	2954	57.36	-0.00168622339895993	0.00279884177702134
5	D	26	50	20120618	10	2956	57.4	-0.00151387319211352	0.00227002489964317
5	D	26	50	20120618	10	2958	57.44	-0.00139995828966437	0.00261268884580617
5	D	26	50	20120618	10	2960	57.48	-0.00158618193155766	0.00259300299301794
5	D	26	50	20120618	10	2962	57.52	-0.00183224094927495	0.00277532340547908
5	D	26	50	20120618	10	2964	57.56	-0.00209856564734105	0.00289823270618492
5	D	26	50	20120618	10	2966	57.6	-0.00206429925272475	0.00230132144577849
5	D	26	50	20120618	10	2968	57.64	-0.00223049763057484	0.0018253537292262
5	D	26	50	20120618	10	2970	57.68	-0.00246641673704992	0.00177895338224474
5	D	26	50	20120618	10	2972	57.72	-0.00239955271982092	0.00236818546300749
5	D	26	50	20120618	10	2974	57.76	-0.00224804094981608	0.00204008084546912
5	D	26	50	20120618	10	2976	57.8	-0.00217706864218839	0.00193175915765915
5	D	26	50	20120618	10	2978	57.84	-0.00250906234702328	0.00192304053104712
5	D	26	50	20120618	10	2980	57.88	-0.00234924914340731	0.00174027464131383
5	D	26	50	20120618	10	2982	57.92	-0.00255059072828237	0.00272282779804379
5	D	26	50	20120618	10	2984	57.96	-0.00246153770025973	0.00212769844672595
5	D	26	50	20120618	10	2986	58	-0.0024924453376654	0.00166175043326307
5	D	26	50	20120618	10	2988	58.04	-0.0028167527917888	0.00157630364982449
5	D	26	50	20120618	10	2990	58.08	-0.00299707209205918	0.00247490201842416
5	D	26	50	20120618	10	2992	58.12	-0.00271410917143176	0.00227735759696408
5	D	26	50	20120618	10	2994	58.16	-0.00264969881473347	0.00184898523785346
5	D	26	50	20120618	10	2996	58.2	-0.00292328549944236	0.00201200870625601
5	D	26	50	20120618	10	2998	58.24	-0.00285559416727937	0.00220099713566374
5	D	26	50	20120618	10	3000	58.28	-0.00331594896610306	0.00256522783865293
5	D	26	50	20120618	10	3002	58.32	-0.0033349206410423	0.00242593487382699
5	D	26	50	20120618	10	3004	58.36	-0.00353562582981429	0.00270155095499789
5	D	26	50	20120618	10	3006	58.4	-0.00362286866447708	0.0034224038920107
5	D	26	50	20120618	10	3008	58.44	-0.003921192772819	0.00329999946554662
5	D	26	50	20120618	10	3010	58.48	-0.00383666239976884	0.00239878904449724
5	D	26	50	20120618	10	3012	58.52	-0.00390368905155751	0.00240689955927745
5	D	26	50	20120618	10	3014	58.56	-0.00385730991777948	0.0021975181703003
5	D	26	50	20120618	10	3016	58.6	-0.00386947286152267	0.00304917242680379
5	D	26	50	20120618	10	3018	58.64	-0.00387565438900381	0.00297406495871971
5	D	26	50	20120618	10	3020	58.68	-0.00422035904533731	0.00280679602120291
5	D	26	50	20120618	10	3022	58.72	-0.00427099496193808	0.00336769433324352
5	D	26	50	20120618	10	3024	58.76	-0.00437616083218361	0.00311454091319058
5	D	26	50	20120618	10	3026	58.8	-0.00488502739883739	0.00302513857441804
5	D	26	50	20120618	10	3028	58.84	-0.00500464745092918	0.00327677546255737
5	D	26	50	20120618	10	3030	58.88	-0.00570081578518552	0.00389668940153055
5	D	26	50	20120618	10	3032	58.92	-0.00566608906405467	0.0042162514620454
5	D	26	50	20120618	10	3034	58.96	-0.00565115214040889	0.00393443829704419
5	D	26	50	20120618	10	3036	59	-0.00574210304303223	0.00473966604361531
5	D	26	50	20120618	10	3038	59.04	-0.00604681656824894	0.00488694931506866
5	D	26	50	20120618	10	3040	59.08	-0.00634769050364382	0.00540894968307619
5	D	26	50	20120618	10	3042	59.12	-0.0063343898250897	0.00595935453048399
5	D	26	50	20120618	10	3044	59.16	-0.00648787442301405	0.00547573591855926
5	D	26	50	20120618	10	3046	59.2	-0.0064352868916972	0.00616974001109042
5	D	26	50	20120618	10	3048	59.24	-0.00683297081650434	0.00587605735166021
5	D	26	50	20120618	10	3050	59.28	-0.00656663904737042	0.00548309690015141
5	D	26	50	20120618	10	3052	59.32	-0.00731346401645622	0.0063020891873251
5	D	26	50	20120618	10	3054	59.36	-0.0076254890257904	0.0072832352015605
5	D	26	50	20120618	10	3056	59.4	-0.00744185339471626	0.0075442565987677
5	D	26	50	20120618	10	3058	59.44	-0.00770201212165041	0.00686257737743262
5	D	26	50	20120618	10	3060	59.48	-0.0078636850161009	0.00743271757510334
5	D	26	50	20120618	10	3062	59.52	-0.00779780387729775	0.00740776377679526
5	D	26	50	20120618	10	3064	59.56	-0.0080478863326	0.00742839008160247
5	D	26	50	20120618	10	3066	59.6	-0.00801921315262289	0.00759244592590556
5	D	26	50	20120618	10	3068	59.64	-0.0078966998317145	0.00789916056331304
5	D	26	50	20120618	10	3070	59.68	-0.008100919341189	0.00846721479597925
5	D	26	50	20120618	10	3072	59.72	-0.00787365522171564	0.00791936260405154
5	D	26	50	20120618	10	3074	59.76	-0.00762277373575065	0.00838100433721699
5	D	26	50	20120618	10	3076	59.8	-0.00778848420992172	0.00777173992134322
5	D	26	50	20120618	10	3078	59.84	-0.00740718394923468	0.00810501348945207
5	D	26	50	20120618	10	3080	59.88	-0.0074178612616306	0.0083141473910558
5	D	26	50	20120618	10	3082	59.92	-0.00731670256551405	0.00839682231591213
5	D	26	50	20120618	10	3084	59.96	-0.00755016801145841	0.00820567013975397
5	D	26	50	20120618	10	3086	60	-0.00729959765247715	0.00797675139041264
5	D	26	50	20120618	10	3088	60.04	-0.00742547680166398	0.00878947164043721
5	D	26	50	20120618	10	3090	60.08	-0.00749791989139654	0.00855719413388524
5	D	26	50	20120618	10	3092	60.12	-0.00740887393444172	0.00833840822471831
5	D	26	50	20120618	10	3094	60.16	-0.00722851927883228	0.00818475392116648
5	D	26	50	20120618	10	3096	60.2	-0.0072480212838574	0.00804750449493817
5	D	26	50	20120618	10	3098	60.24	-0.00728648082168614	0.00895839237939487
5	D	26	50	20120618	10	3100	60.28	-0.00690771200327575	0.00853856894126879
5	D	26	50	20120618	10	3102	60.32	-0.00673163534369249	0.00835750010781035
5	D	26	50	20120618	10	3104	60.36	-0.00673870641150436	0.00925911782236569
5	D	26	50	20120618	10	3106	60.4	-0.00673870641150436	0.00925911782236569
5	D	26	50	20120618	10	3108	60.44	-0.00650753199153104	0.00889380524600129
5	D	26	50	20120618	10	3110	60.48	-0.00654891188036608	0.0084568698237705
5	D	26	50	20120618	10	3112	60.52	-0.00664477434669154	0.00906428161987755
5	D	26	50	20120618	10	3114	60.56	-0.00663006652564286	0.00854324291709243
5	D	26	50	20120618	10	3116	60.6	-0.00649836788764686	0.00896892827043454
5	D	26	50	20120618	10	3118	60.64	-0.00655975889838948	0.00872994032052912
5	D	26	50	20120618	10	3120	60.68	-0.00629493326669949	0.00842966035483044
5	D	26	50	20120618	10	3122	60.72	-0.00606385077060773	0.00829423526409759
5	D	26	50	20120618	10	3124	60.76	-0.00603116122411347	0.0081415638389716
5	D	26	50	20120618	10	3126	60.8	-0.00544955175445191	0.008397578920168
5	D	26	50	20120618	10	3128	60.84	-0.00535497622246821	0.00722516052162165
5	D	26	50	20120618	10	3130	60.88	-0.00535273469397185	0.00827348168006976
5	D	26	50	20120618	10	3132	60.92	-0.00496690894988522	0.00750943866086207
5	D	26	50	20120618	10	3134	60.96	-0.00475046356416402	0.00779197024635297
5	D	26	50	20120618	10	3136	61	-0.00489247181902972	0.00773294804332733
5	D	26	50	20120618	10	3138	61.04	-0.00442515908947915	0.0076003938061261
5	D	26	50	20120618	10	3140	61.08	-0.00369120346381095	0.00720698080627734
5	D	26	50	20120618	10	3142	61.12	-0.00295371230423682	0.00692577151046726
5	D	26	50	20120618	10	3144	61.16	-0.00254962199199214	0.00746081799858769
5	D	26	50	20120618	10	3146	61.2	-0.00163920362643815	0.00724350569995275
5	D	26	50	20120618	10	3148	61.24	-0.00128643929630200	0.00683147167941755
5	D	26	50	20120618	10	3150	61.28	-0.00076960229272137	0.00748465598239505
5	D	26	50	20120618	10	3152	61.32	0.000118639789961052	0.00693370383433861
5	D	26	50	20120618	10	3154	61.36	0.000621426652510183	0.00749737541917503
5	D	26	50	20120618	10	3156	61.4	0.00119753483141411	0.00705844595582129
5	D	26	50	20120618	10	3158	61.44	0.00202064955112210	0.00664347327021416
5	D	26	50	20120618	10	3160	61.48	0.002119503079132	0.00674543806806126
5	D	26	50	20120618	10	3162	61.52	0.0026553839532542	0.00702965963875919
5	D	26	50	20120618	10	3164	61.56	0.0028563154161962	0.00680567649475054
5	D	26	50	20120618	10	3166	61.6	0.0030373135389765	0.00728200483576123
5	D	26	50	20120618	10	3168	61.64	0.0032243998511428	0.00778816601187019
5	D	26	50	20120618	10	3170	61.68	0.0033851676489134	0.00674266620947901
5	D	26	50	20120618	10	3172	61.72	0.0034696456960618	0.00661774165444678
5	D	26	50	20120618	10	3174	61.76	0.00304002175794850	0.00730234829785597
5	D	26	50	20120618	10	3176	61.8	0.0030346194621402	0.00686764733305373
5	D	26	50	20120618	10	3178	61.84	0.0032483495578216	0.00690380877384361
5	D	26	50	20120618	10	3180	61.88	0.0034776077184179	0.00607548974822606
5	D	26	50	20120618	10	3182	61.92	0.0036960188609908	0.00584010804290469
5	D	26	50	20120618	10	3184	61.96	0.0039544027499042	0.00524372711258414
5	D	26	50	20120618	10	3186	62	0.0040098894190239	0.00511569128771469
5	D	26	50	20120618	10	3188	62.04	0.004222092164058	0.00441841329078664
5	D	26	50	20120618	10	3190	62.08	0.0046289755480884	0.0046491988020303
5	D	26	50	20120618	10	3192	62.12	0.0049090888283876	0.00458616730355533
5	D	26	50	20120618	10	3194	62.16	0.005019949029542	0.00418963596280154
5	D	26	50	20120618	10	3196	62.2	0.0052782834209807	0.00418783991157733
5	D	26	50	20120618	10	3198	62.24	0.006026218547713	0.00290321073792448
5	D	26	50	20120618	10	3200	62.28	0.0056518832888206	0.00328758691310967
5	D	26	50	20120618	10	3202	62.32	0.005763797079079	0.00408317396582609
5	D	26	50	20120618	10	3204	62.36	0.0060768473932459	0.00328929104045233
5	D	26	50	20120618	10	3206	62.4	0.0060374049769914	0.00340354535415645
5	D	26	50	20120618	10	3208	62.44	0.0062970475159752	0.002902213717363
5	D	26	50	20120618	10	3210	62.48	0.0065547455113109	0.002052525924818
5	D	26	50	20120618	10	3212	62.52	0.0065400376902622	0.001804614287334
5	D	26	50	20120618	10	3214	62.56	0.0064570445673543	0.00212646808092668
5	D	26	50	20120618	10	3216	62.6	0.0066910686276558	0.00166673553607043
5	D	26	50	20120618	10	3218	62.64	0.0073306467112391	0.000381286118551409
5	D	26	50	20120618	10	3220	62.68	0.0075366269165987	0.00107941264361689
5	D	26	50	20120618	10	3222	62.72	0.0076762097952049	0.00064510765861211
5	D	26	50	20120618	10	3224	62.76	0.0079629415949761	0.000153739156365577
5	D	26	50	20120618	10	3226	62.8	0.0080233285140894	0.000648431060483687
5	D	26	50	20120618	10	3228	62.84	0.0076954430996532	0.000817924555934103
5	D	26	50	20120618	10	3230	62.88	0.0072600350280698	0.00138443022474952
5	D	26	50	20120618	10	3232	62.92	0.0071472939228774	0.000203307341726756
5	D	26	50	20120618	10	3234	62.96	0.0072337730822165	0.000594266681044795
5	D	26	50	20120618	10	3236	63	0.0073098577718722	0.000587902720014119
5	D	26	50	20120618	10	3238	63.04	0.007167941440888	-0.000308920810564781
5	D	26	50	20120618	10	3240	63.08	0.0074571481143933	-0.000274131156930402
5	D	26	50	20120618	10	3242	63.12	0.0074023473388514	-0.000468373389722347
5	D	26	50	20120618	10	3244	63.16	0.0071851241356709	-0.000211693628151631
5	D	26	50	20120618	10	3246	63.2	0.0070849271047767	-1.33501760288040e-05
5	D	26	50	20120618	10	3248	63.24	0.0065590517916083	-6.8858058351948e-05
5	D	26	50	20120618	10	3250	63.28	0.0063193425927861	9.29279731835355e-05
5	D	26	50	20120618	10	3252	63.32	0.006153031077851	-0.000459181001566921
5	D	26	50	20120618	10	3254	63.36	0.0062320219763773	-0.000515954605028389
5	D	26	50	20120618	10	3256	63.4	0.0061166080075521	-0.000125928646661513
5	D	26	50	20120618	10	3258	63.44	0.0058327470613125	-0.000125391245507812
5	D	26	50	20120618	10	3260	63.48	0.005408695124635	-0.000412688730703905
5	D	26	50	20120618	10	3262	63.52	0.0053369874259548	-0.000768370512708551
5	D	26	50	20120618	10	3264	63.56	0.0052680727990604	-0.00102085005999902
5	D	26	50	20120618	10	3266	63.6	0.0047655815071458	-0.00090718264492328
5	D	26	50	20120618	10	3268	63.64	0.0044664399833648	-0.00130117547233261
5	D	26	50	20120618	10	3270	63.68	0.0043950787670075	-0.00167775225972132
5	D	26	50	20120618	10	3272	63.72	0.0044155848636619	-0.00129226592688966
5	D	26	50	20120618	10	3274	63.76	0.0039554421968726	-0.00091693364743584
5	D	26	50	20120618	10	3276	63.8	0.0037183563642085	-0.000751152462586658
5	D	26	50	20120618	10	3278	63.84	0.0038839466302268	-0.00115027181415959
5	D	26	50	20120618	10	3280	63.88	0.0039308490230229	-0.000806115872688289
5	D	26	50	20120618	10	3282	63.92	0.0039777089894121	-0.00046224277392946
5	D	26	50	20120618	10	3284	63.96	0.0037314307685927	-0.000198244457173462
5	D	26	50	20120618	10	3286	64	0.0041919906283829	-0.00107746809996863
5	D	26	50	20120618	10	3288	64.04	0.0038860113820279	-0.00127615096334642
5	D	26	50	20120618	10	3290	64.08	0.0039678589919502	-0.00122690097603678
5	D	26	50	20120618	10	3292	64.12	0.0039621384980904	-0.000531100832281405
5	D	26	50	20120618	10	3294	64.16	0.0040595212439954	-0.00166798711507314
5	D	26	50	20120618	10	3296	64.2	0.0038671528441736	-0.00102085005999902
5	D	26	50	20120618	10	3298	64.24	0.0038555138665553	-0.00180388596734938
5	D	26	50	20120618	10	3300	64.28	0.00347108112282760	-0.00100364615201275
5	D	26	50	20120618	10	3302	64.32	0.0035029292122522	-0.00120050467989508
5	D	26	50	20120618	10	3304	64.36	0.0032569126209418	-0.00108098949173894
5	D	26	50	20120618	10	3306	64.4	0.0036072133203416	-0.00029914152378097
5	D	26	50	20120618	10	3308	64.44	0.003478017840351	-0.000233175532164077
5	D	26	50	20120618	10	3310	64.48	0.0028008994577546	-0.00096541995942181
5	D	26	50	20120618	10	3312	64.52	0.0024080097169239	-0.00175006099916546
5	D	26	50	20120618	10	3314	64.56	0.0023443206091424	-0.00156865275445205
5	D	26	50	20120618	10	3316	64.6	0.00162370808843524	-0.00183289855858146
5	D	26	50	20120618	10	3318	64.64	0.00138056235065643	-0.00237478276927596
5	D	26	50	20120618	10	3320	64.68	0.000669651334987101	-0.00148709505830999
5	D	26	50	20120618	10	3322	64.72	0.000538914362213521	-0.00218797222875429
5	D	26	50	20120618	10	3324	64.76	-0.000150366257019318	-0.00200406082603548
5	D	26	50	20120618	10	3326	64.8	-0.000662353993005248	-0.00287687101032528
5	D	26	50	20120618	10	3328	64.84	-0.00118584635632108	-0.00256501570661858
5	D	26	50	20120618	10	3330	64.88	-0.00106107029371290	-0.00302316433228497
5	D	26	50	20120618	10	3332	64.92	-0.00111292950504513	-0.0031918375838692
5	D	26	50	20120618	10	3334	64.96	-0.00171021553204559	-0.00296268548929008
5	D	26	50	20120618	10	3336	65	-0.00214840253327908	-0.00337524694077337
5	D	26	50	20120618	10	3338	65.04	-0.00266919021315688	-0.00395476690989652
5	D	26	50	20120618	10	3340	65.08	-0.00295132581885031	-0.00453569755704814
5	D	26	50	20120618	10	3342	65.12	-0.0031095341729157	-0.00493280900820522
5	D	26	50	20120618	10	3344	65.16	-0.00340558889275408	-0.00568542843452013
5	D	26	50	20120618	10	3346	65.2	-0.00343642086973416	-0.00579904847344153
5	D	26	50	20120618	10	3348	65.24	-0.0040735855978732	-0.0062367100943366
5	D	26	50	20120618	10	3350	65.28	-0.00445465534174957	-0.00489608796310871
5	D	26	50	20120618	10	3352	65.32	-0.00426196520834233	-0.00491250344703396
5	D	26	50	20120618	10	3354	65.36	-0.00478964435090957	-0.00545713901021405
5	D	26	50	20120618	10	3356	65.4	-0.00500805549348247	-0.00511348511455739
5	D	26	50	20120618	10	3358	65.44	-0.00582922566954222	-0.00462086503330816
5	D	26	50	20120618	10	3360	65.48	-0.00604622259855275	-0.00418909149058003
5	D	26	50	20120618	10	3362	65.52	-0.00623482211923082	-0.00310371086572993
5	D	26	50	20120618	10	3364	65.56	-0.00606491355209985	-0.00325842087970607
5	D	26	50	20120618	10	3366	65.6	-0.00627381905821326	-0.0035582744600157
5	D	26	50	20120618	10	3368	65.64	-0.00640681877268664	-0.00360343737013008
5	D	26	50	20120618	10	3370	65.68	-0.00621114111312889	-0.00335079518827994
5	D	26	50	20120618	10	3372	65.72	-0.00651726673058764	-0.0026296502161665
5	D	26	50	20120618	10	3374	65.76	-0.00651873963401285	-0.00328338669882943
5	D	26	50	20120618	10	3376	65.8	-0.00660524778472999	-0.00211295597744499
5	D	26	50	20120618	10	3378	65.84	-0.00653149230481155	-0.00261649661582286
5	D	26	50	20120618	10	3380	65.88	-0.00657957344461189	-0.0024398450784265
5	D	26	50	20120618	10	3382	65.92	-0.00646487153231527	-0.00275814707465728
5	D	26	50	20120618	10	3384	65.96	-0.00670890186067734	-0.00303722161509495
5	D	26	50	20120618	10	3386	66	-0.00685725286337028	-0.00364451320304921
5	D	26	50	20120618	10	3388	66.04	-0.00674734725637046	-0.0035606008413258
5	D	26	50	20120618	10	3390	66.08	-0.00715717927567837	-0.00349271151926408
5	D	26	50	20120618	10	3392	66.12	-0.00699979144832187	-0.00313328914238696
5	D	26	50	20120618	10	3394	66.16	-0.00704694132849139	-0.00399052883535503
5	D	26	50	20120618	10	3396	66.2	-0.00731986333282596	-0.00392261122902207
5	D	26	50	20120618	10	3398	66.24	-0.0076341298706565	-0.00437049266422562
5	D	26	50	20120618	10	3400	66.28	-0.00792796102251076	-0.00359154383407052
5	D	26	50	20120618	10	3402	66.32	-0.00826437414472807	-0.00477673965215292
5	D	26	50	20120618	10	3404	66.36	-0.0090526921397339	-0.00446059928135223
5	D	26	50	20120618	10	3406	66.4	-0.00964328893658434	-0.00425635148760649
5	D	26	50	20120618	10	3408	66.44	-0.00949840275711922	-0.00457725068704457
5	D	26	50	20120618	10	3410	66.48	-0.00994899241129472	-0.0046314362796869
5	D	26	50	20120618	10	3412	66.52	-0.0106226883970702	-0.00473762250501768
5	D	26	50	20120618	10	3414	66.56	-0.0110181661487200	-0.00483243845330698
5	D	26	50	20120618	10	3416	66.6	-0.0111782621950485	-0.00495197485466657
5	D	26	50	20120618	10	3418	66.64	-0.0111761055193658	-0.00479289704210303
5	D	26	50	20120618	10	3420	66.68	-0.0114062320070894	-0.00431945511097314
5	D	26	50	20120618	10	3422	66.72	-0.0112131260948949	-0.00439611467844192
5	D	26	50	20120618	10	3424	66.76	-0.0112619977800766	-0.00435446962456394
5	D	26	50	20120618	10	3426	66.8	-0.0109577792296067	-0.00438038508809442
5	D	26	50	20120618	10	3428	66.84	-0.0111620058101490	-0.00501539526187119
5	D	26	50	20120618	10	3430	66.88	-0.0108985166102754	-0.00439327564471545
5	D	26	50	20120618	10	3432	66.92	-0.0105860885500760	-0.00531231647035923
5	D	26	50	20120618	10	3434	66.96	-0.0106165365680739	-0.00534436254968261
5	D	26	50	20120618	10	3436	67	-0.0105722646125038	-0.00530199978242172
5	D	26	50	20120618	10	3438	67.04	-0.0104628186249117	-0.00522977589579133
5	D	26	50	20120618	10	3440	67.08	-0.0105370860501398	-0.0062557241956827
5	D	26	50	20120618	10	3442	67.12	-0.0104335019777637	-0.00667954278712248
5	D	26	50	20120618	10	3444	67.16	-0.0103337928505486	-0.00634568232038526
5	D	26	50	20120618	10	3446	67.2	-0.0101854984163982	-0.00704608572928615
5	D	26	50	20120618	10	3448	67.24	-0.0103713119363584	-0.0077635021273424
5	D	26	50	20120618	10	3450	67.28	-0.0101869409142318	-0.00806949551583307
5	D	26	50	20120618	10	3452	67.32	-0.0102882693159758	-0.00882892819882742
5	D	26	50	20120618	10	3454	67.36	-0.0101193273638147	-0.0093437443619381
5	D	26	50	20120618	10	3456	67.4	-0.0101995627702760	-0.0094922438570551
5	D	26	50	20120618	10	3458	67.44	-0.0108033753928668	-0.00933132049579265
5	D	26	50	20120618	10	3460	67.48	-0.0111021845764606	-0.0104474461234888
5	D	26	50	20120618	10	3462	67.52	-0.0116599786897318	-0.0106795609954811
5	D	26	50	20120618	10	3464	67.56	-0.0121539069185262	-0.0110266655722299
5	D	26	50	20120618	10	3466	67.6	-0.0122196678491766	-0.0113021543741802
5	D	26	50	20120618	10	3468	67.64	-0.0120947857205512	-0.0118257033060385
5	D	26	50	20120618	10	3470	67.68	-0.0118931471508281	-0.0117747633335218
5	D	26	50	20120618	10	3472	67.72	-0.0119827729353435	-0.0116633586601459
5	D	26	50	20120618	10	3474	67.76	-0.011942086011154	-0.0110474262273255
5	D	26	50	20120618	10	3476	67.8	-0.0114784502368656	-0.0112340175647451
5	D	26	50	20120618	10	3478	67.84	-0.0108409086208122	-0.0113487244267891
5	D	26	50	20120618	10	3480	67.88	-0.0103925322108618	-0.0116278194733235
5	D	26	50	20120618	10	3482	67.92	-0.0101845367511758	-0.0114414756232774
5	D	26	50	20120618	10	3484	67.96	-0.009953454255084	-0.0110789844029699
5	D	26	50	20120618	10	3486	68	-0.0095716307353789	-0.0111510951525153
5	D	26	50	20120618	10	3488	68.04	-0.00939331254729927	-0.0116095973315723
5	D	26	50	20120618	10	3490	68.08	-0.00884814736114007	-0.0114976199017036
5	D	26	50	20120618	10	3492	68.12	-0.00889664781526165	-0.0123484319940307
5	D	26	50	20120618	10	3494	68.16	-0.00768979331647151	-0.0127509949556280
5	D	26	50	20120618	10	3496	68.2	-0.00790949139338617	-0.0129232320253894
5	D	26	50	20120618	10	3498	68.24	-0.00739309838215345	-0.0122769717827240
5	D	26	50	20120618	10	3500	68.28	-0.00684477949975015	-0.0122995426311794
5	D	26	50	20120618	10	3502	68.32	-0.00657231004375554	-0.0120797667725189
5	D	26	50	20120618	10	3504	68.36	-0.00623533123611328	-0.0129008591668327
5	D	26	50	20120618	10	3506	68.4	-0.00633279883483203	-0.0126955436418473
5	D	26	50	20120618	10	3508	68.44	-0.00608883285318705	-0.0125053177755725
5	D	26	50	20120618	10	3510	68.48	-0.0061831962531364	-0.0121094157598540
5	D	26	50	20120618	10	3512	68.52	-0.00620050622713984	-0.0117720975409568
5	D	26	50	20120618	10	3514	68.56	-0.0059933946509303	-0.0113182481245200
5	D	26	50	20120618	10	3516	68.6	-0.00589879083467535	-0.0118328450845285
5	D	26	50	20120618	10	3518	68.64	-0.00590306175963372	-0.0120942624615332
5	D	26	50	20120618	10	3520	68.68	-0.005587260800088	-0.0104231216502159
5	D	26	50	20120618	10	3522	68.72	-0.005804540571811	-0.0113116296050481
5	D	26	50	20120618	10	3524	68.76	-0.00551394089794676	-0.0103270470518561
5	D	26	50	20120618	10	3526	68.8	-0.00517115674363096	-0.0101129987581232
5	D	26	50	20120618	10	3528	68.84	-0.00497461641380016	-0.0101905471588159
5	D	26	50	20120618	10	3530	68.88	-0.00462989478690391	-0.00993985659168178
5	D	26	50	20120618	10	3532	68.92	-0.00467592743835915	-0.00973834530117925
5	D	26	50	20120618	10	3534	68.96	-0.00493934592755457	-0.0101681460159879
5	D	26	50	20120618	10	3536	69	-0.00462809166461188	-0.0106138071358985
5	D	26	50	20120618	10	3538	69.04	-0.00471911752055402	-0.00991004496978698
5	D	26	50	20120618	10	3540	69.08	-0.00475178585384484	-0.0103014992838519
5	D	26	50	20120618	10	3542	69.12	-0.00479998932311833	-0.0107994226659600
5	D	26	50	20120618	10	3544	69.16	-0.00496805446287075	-0.0102484026356526
5	D	26	50	20120618	10	3546	69.2	-0.00510231282741464	-0.0101823093648151
5	D	26	50	20120618	10	3548	69.24	-0.00518843843336316	-0.0106111554854691
5	D	26	50	20120618	10	3550	69.28	-0.00557480157860349	-0.0095560814572606
5	D	26	50	20120618	10	3552	69.32	-0.00528522720957197	-0.00977958376865805
5	D	26	50	20120618	10	3554	69.36	-0.00558019680334394	-0.0093308750185205
5	D	26	50	20120618	10	3556	69.4	-0.00546872849035769	-0.00877787508922575
5	D	26	50	20120618	10	3558	69.44	-0.00561105494327492	-0.00906193402536401
5	D	26	50	20120618	10	3560	69.48	-0.00576931251197228	-0.00926056739126712
5	D	26	50	20120618	10	3562	69.52	-0.00565971803195618	-0.00886557047222851
5	D	26	50	20120618	10	3564	69.56	-0.00612549633979157	-0.00819583428442767
5	D	26	50	20120618	10	3566	69.6	-0.00573229547197717	-0.00859142517316248
5	D	26	50	20120618	10	3568	69.64	-0.00597749889048923	-0.00844579653157711
5	D	26	50	20120618	10	3570	69.68	-0.00625741418088974	-0.00825230383197323
5	D	26	50	20120618	10	3572	69.72	-0.00672126208721249	-0.00591820091581893
5	D	26	50	20120618	10	3574	69.76	-0.00733225891470016	-0.00569937965131294
5	D	26	50	20120618	10	3576	69.8	-0.00715814801196859	-0.00534960928199901
5	D	26	50	20120618	10	3578	69.84	-0.00727016079717635	-0.00547539650730429
5	D	26	50	20120618	10	3580	69.88	-0.00754356363412213	-0.00530725358580594
5	D	26	50	20120618	10	3582	69.92	-0.00753576424632564	-0.0046929404275145
5	D	26	50	20120618	10	3584	69.96	-0.00795263904917417	-0.00545662282226379
5	D	26	50	20120618	10	3586	70	-0.0081312542221019	-0.00512201989340631
5	D	26	50	20120618	10	3588	70.04	-0.00808783079466923	-0.00507448110450714
5	D	26	50	20120618	10	3590	70.08	-0.00813827579243908	-0.00506419977190869
5	D	26	50	20120618	10	3592	70.12	-0.00818872786127674	-0.00505391136824242
5	D	26	50	20120618	10	3594	70.16	-0.00845793048394227	-0.00479779022102884
5	D	26	50	20120618	10	3596	70.2	-0.00815013397315958	-0.00427096031370581
5	D	26	50	20120618	10	3598	70.24	-0.00843236857380237	-0.00387510779546195
5	D	26	50	20120618	10	3600	70.28	-0.00826947238462043	-0.00393888175605717
5	D	26	50	20120618	10	3602	70.32	-0.00866458951181185	-0.00336011485565598
5	D	26	50	20120618	10	3604	70.36	-0.00889020607248504	-0.00343839864740114
5	D	26	50	20120618	10	3606	70.4	-0.00859208278246898	-0.0036699549050363
5	D	26	50	20120618	10	3608	70.44	-0.00856997155342128	-0.00339140433072348
5	D	26	50	20120618	10	3610	70.48	-0.00846341763256428	-0.00291974289446862
5	D	26	50	20120618	10	3612	70.52	-0.00829091893329382	-0.00347006288906267
5	D	26	50	20120618	10	3614	70.56	-0.0082571757976956	-0.00275015747513665
5	D	26	50	20120618	10	3616	70.6	-0.00813427356805756	-0.00307547609195715
5	D	26	50	20120618	10	3618	70.64	-0.00832430851550145	-0.00270027816279175
5	D	26	50	20120618	10	3620	70.68	-0.00839240996959752	-0.00319639135154005
5	D	26	50	20120618	10	3622	70.72	-0.00803563924314985	-0.00275819020817093
5	D	26	50	20120618	10	3624	70.76	-0.0083310118877871	-0.0035901579047794
5	D	26	50	20120618	10	3626	70.8	-0.00831226648701784	-0.00287741548254679
5	D	26	50	20120618	10	3628	70.84	-0.00799963336585183	-0.00279713764967869
5	D	26	50	20120618	10	3630	70.88	-0.00794971869816787	-0.00322207346983274
5	D	26	50	20120618	10	3632	70.92	-0.00787302589668038	-0.00282361879863412
5	D	26	50	20120618	10	3634	70.96	-0.0078269154634792	-0.00239960221729561
5	D	26	50	20120618	10	3636	71	-0.00810207192524233	-0.00304173295635892
5	D	26	50	20120618	10	3638	71.04	-0.00810226991514106	-0.00220368414143225
5	D	26	50	20120618	10	3640	71.08	-0.00801108142463924	-0.0016773845641951
5	D	26	50	20120618	10	3642	71.12	-0.00782750236210759	-0.00222694795453329
5	D	26	50	20120618	10	3644	71.16	-0.00771346018043782	-0.00316397757669045
5	D	26	50	20120618	10	3646	71.2	-0.00757917353162269	-0.00262952505826623
5	D	26	50	20120618	10	3648	71.24	-0.00741122152895526	-0.0023075227722495
5	D	26	50	20120618	10	3650	71.28	-0.00723815007319204	-0.00212400027826034
5	D	26	50	20120618	10	3652	71.32	-0.00748959017351416	-0.00163553798488448
5	D	26	50	20120618	10	3654	71.36	-0.00725123296285755	-0.00206925748547444
5	D	26	50	20120618	10	3656	71.4	-0.00760197489688883	-0.00101620861108731
5	D	26	50	20120618	10	3658	71.44	-0.00768212474342954	-0.00113885557517734
5	D	26	50	20120618	10	3660	71.48	-0.0073854743568387	-0.0012527513857434
5	D	26	50	20120618	10	3662	71.52	-0.00774756181917411	-0.0012907010995829
5	D	26	50	20120618	10	3664	71.56	-0.00770026344658054	-0.00108590176254784
5	D	26	50	20120618	10	3666	71.6	-0.00768749592653943	-0.00058771250828998
5	D	26	50	20120618	10	3668	71.64	-0.0076925489115978	-0.00137534178129093
5	D	26	50	20120618	10	3670	71.68	-0.0078168802040406	-0.00101641508626742
5	D	26	50	20120618	10	3672	71.72	-0.00754729574371323	-0.00137231607137423
5	D	26	50	20120618	10	3674	71.76	-0.00773883965702817	-0.000397459064850709
5	D	26	50	20120618	10	3676	71.8	-0.00799301767480705	-0.00101709532299092
5	D	26	50	20120618	10	3678	71.84	-0.00789525945520123	-0.00095875123536843
5	D	26	50	20120618	10	3680	71.88	-0.00803290344701344	-0.000215351491530707
5	D	26	50	20120618	10	3682	71.92	-0.00793837741250442	-0.00116276709808994
5	D	26	50	20120618	10	3684	71.96	-0.00796658390200595	-0.000596477803949569
5	D	26	50	20120618	10	3686	72	-0.00789484014087998	-0.000270014381250333
5	D	26	50	20120618	10	3688	72.04	-0.00806602998549847	-0.00096524813247398
5	D	26	50	20120618	10	3690	72.08	-0.00803210583056426	-0.00063529796623671
5	D	26	50	20120618	10	3692	72.12	-0.00783373904391766	-0.00092001663300182
5	D	26	50	20120618	10	3694	72.16	-0.00766880850852624	-0.00118718490945787
5	D	26	50	20120618	10	3696	72.2	-0.00759821450302648	-0.00094573976348782
5	D	26	50	20120618	10	3698	72.24	-0.00741617339774391	-0.00109615198244792
5	D	26	50	20120618	10	3700	72.28	-0.00760028774010892	-0.00192654778068181
5	D	26	50	20120618	10	3702	72.32	-0.00749094074746623	-0.00202077683034273
5	D	26	50	20120618	10	3704	72.36	-0.00733634457768185	-0.00193677820159201
5	D	26	50	20120618	10	3706	72.4	-0.00736264400019452	-0.00141613052885689
5	D	26	50	20120618	10	3708	72.44	-0.00722159811765802	-0.00108005045393352
5	D	26	50	20120618	10	3710	72.48	-0.00719444521726046	-0.00161557070359734
5	D	26	50	20120618	10	3712	72.52	-0.00730946903991921	-0.000635073990163769
5	D	26	50	20120618	10	3714	72.56	-0.00705650848324084	-0.00034315184984202
5	D	26	50	20120618	10	3716	72.6	-0.00701536052543003	-0.00105172092785206
5	D	26	50	20120618	10	3718	72.64	-0.00687419019210004	-0.000531131237872995
5	D	26	50	20120618	10	3720	72.68	-0.00658815798963607	-0.00136234189181939
5	D	26	50	20120618	10	3722	72.72	-0.00676163944005316	-0.00108920055710343
5	D	26	50	20120618	10	3724	72.76	-0.00656337574957525	-0.000200305673440619
5	D	26	50	20120618	10	3726	72.8	-0.00613060165075174	0.00031999410275816
5	D	26	50	20120618	10	3728	72.84	-0.00541844612714752	-0.000205216530035960
5	D	26	50	20120618	10	3730	72.88	-0.0054546075679374	7.76120403030351e-05
5	D	26	50	20120618	10	3732	72.92	-0.00523975317247387	0.000301771961006983
5	D	26	50	20120618	10	3734	72.96	-0.00451957198690318	0.000297168695861458
5	D	26	50	20120618	10	3736	73	-0.00429201088258173	9.49220143064812e-05
5	D	26	50	20120618	10	3738	73.04	-0.00403856967006884	0.000688382593620727
5	D	26	50	20120618	10	3740	73.08	-0.0034340287274934	0.00028754497256951
5	D	26	50	20120618	10	3742	73.12	-0.00305550739645643	0.00126944051999296
5	D	26	50	20120618	10	3744	73.16	-0.00293067476530576	0.00135723489794508
5	D	26	50	20120618	10	3746	73.2	-0.00277539411615719	0.00157368028366629
5	D	26	50	20120618	10	3748	73.24	-0.00280377738235402	0.00136426353935008
5	D	26	50	20120618	10	3750	73.28	-0.0024208154207312	0.00132743034711807
5	D	26	50	20120618	10	3752	73.32	-0.00247433633299921	0.00150442624551687
5	D	26	50	20120618	10	3754	73.36	-0.00230504789851534	0.00195898983980265
5	D	26	50	20120618	10	3756	73.4	-0.00230964409259305	0.00183849884428846
5	D	26	50	20120618	10	3758	73.44	-0.00230321649195207	0.00172030594581313
5	D	26	50	20120618	10	3760	73.48	-0.00222087390728289	0.00209660696155717
5	D	26	50	20120618	10	3762	73.52	-0.00233454132235863	0.00135075779982941
5	D	26	50	20120618	10	3764	73.56	-0.00220531755809679	0.00194261324675037
5	D	26	50	20120618	10	3766	73.6	-0.00220154160788525	0.00161966343764685
5	D	26	50	20120618	10	3768	73.64	-0.00185382184823677	0.00231625554099715
5	D	26	50	20120618	10	3770	73.68	-0.00184752859788421	0.00197503409266777
5	D	26	50	20120618	10	3772	73.72	-0.00194075355591584	0.00170241614424911
5	D	26	50	20120618	10	3774	73.76	-0.00173420766513125	0.00141790465977089
5	D	26	50	20120618	10	3776	73.8	-0.00190703163352105	0.00235569088618392
5	D	26	50	20120618	10	3778	73.84	-0.00159217112599431	0.00212677213684259
5	D	26	50	20120618	10	3780	73.88	-0.00133451555706555	0.00135773694375972
5	D	26	50	20120618	10	3782	73.92	-0.00148353124013281	0.00102518462456769
5	D	26	50	20120618	10	3784	73.96	-0.00117122338808615	0.00131476606466702
5	D	26	50	20120618	10	3786	74	-0.00133361753145345	0.00136836475868096
5	D	26	50	20120618	10	3788	74.04	-0.00123947333460627	0.00158196757514179
5	D	26	50	20120618	10	3790	74.08	-0.00139761776621864	0.00187697959532063
5	D	26	50	20120618	10	3792	74.12	-0.00114653829035492	0.00125336798285659
5	D	26	50	20120618	10	3794	74.16	-0.00111661353137511	0.00128432511773694
5	D	26	50	20120618	10	3796	74.2	-0.000988217082047249	0.00144085027482039
5	D	26	50	20120618	10	3798	74.24	-0.000795629479123289	0.00117533167848484
5	D	26	50	20120618	10	3800	74.28	0.000266593398642961	0.00106756153396420
5	D	26	50	20120618	10	3802	74.32	0.00050870676052123	0.000195260466556853
5	D	26	50	20120618	10	3804	74.36	0.001197350983651	0.000129464180567445
5	D	26	50	20120618	10	3806	74.4	0.00110585136616546	0.000526603633153057
5	D	26	50	20120618	10	3808	74.44	0.00130645755998808	0.000638439641665522
5	D	26	50	20120618	10	3810	74.48	0.00171412583254556	0.000559236611104817
5	D	26	50	20120618	10	3812	74.52	0.00179853316901580	0.00044750666860953
5	D	26	50	20120618	10	3814	74.56	0.00165484907107869	-0.000235289781439825
5	D	26	50	20120618	10	3816	74.6	0.00138348977273054	-0.000466061150547867
5	D	26	50	20120618	10	3818	74.64	0.00134416049356095	-0.000667487588236666
5	D	26	50	20120618	10	3820	74.68	0.00154308377324435	-0.00107202337775349
5	D	26	50	20120618	10	3822	74.72	0.00144442823513320	-0.00104644025441016
5	D	26	50	20120618	10	3824	74.76	0.00144871330222719	-0.000461054834537065
5	D	26	50	20120618	10	3826	74.8	0.00157054072955782	-0.00103390325117972
5	D	26	50	20120618	10	3828	74.84	0.00188540123708457	-0.000504138850714762
5	D	26	50	20120618	10	3830	74.88	0.00186164952030451	-0.00129906122305687
5	D	26	50	20120618	10	3832	74.92	0.00236148209072180	-0.00159110339475472
5	D	26	50	20120618	10	3834	74.96	0.0028029076410132	-0.0020352442350858
5	D	26	50	20120618	10	3836	75	0.003329256715725	-0.00195759683944371
5	D	26	50	20120618	10	3838	75.04	0.0035554389618231	-0.00233295033210096
5	D	26	50	20120618	10	3840	75.08	0.0041500591962585	-0.00306517354615526
5	D	26	50	20120618	10	3842	75.12	0.0051640008230054	-0.00391912519259082
5	D	26	50	20120618	10	3844	75.16	0.0055987654274179	-0.00366467281738084
5	D	26	50	20120618	10	3846	75.2	0.0054891921606052	-0.00345039117841007
5	D	26	50	20120618	10	3848	75.24	0.0051601612331835	-0.00297954291495357
5	D	26	50	20120618	10	3850	75.28	0.004949478767729	-0.00346316859794611
5	D	26	50	20120618	10	3852	75.32	0.0044362677370116	-0.00290115305719123
5	D	26	50	20120618	10	3854	75.36	0.004250694633357	-0.00220369121250006
5	D	26	50	20120618	10	3856	75.4	0.0040083337841053	-0.00282633408867388
5	D	26	50	20120618	10	3858	75.44	0.0042601698642249	-0.00358947908226946
5	D	26	50	20120618	10	3860	75.48	0.0039873468548397	-0.00274224495025517
5	D	26	50	20120618	10	3862	75.52	0.0040786272692231	-0.00355733400799672
5	D	26	50	20120618	10	3864	75.56	0.0039419152441485	-0.00349308628585811
5	D	26	50	20120618	10	3866	75.6	0.0041983970158204	-0.00515795506002621
5	D	26	50	20120618	10	3868	75.64	0.0041117198665826	-0.00582728819696177
5	D	26	50	20120618	10	3870	75.68	0.0040342916740427	-0.00490911004159104
5	D	26	50	20120618	10	3872	75.72	0.0039758492985776	-0.0059534006913864
5	D	26	50	20120618	10	3874	75.76	0.0040407617010905	-0.00696201780407089
5	D	26	50	20120618	10	3876	75.8	0.0041550442990659	-0.00752358786755362
5	D	26	50	20120618	10	3878	75.84	0.0043491946079763	-0.00905944500949424
5	D	26	50	20120618	10	3880	75.88	0.0047309544880711	-0.00854899169522348
5	D	26	50	20120618	10	3882	75.92	0.005136352947861	-0.00858143375434432
5	D	26	50	20120618	10	3884	75.96	0.0047628874303095	-0.00867545067197088
5	D	26	50	20120618	10	3886	76	0.0048170235254771	-0.00864266920159507
5	D	26	50	20120618	10	3888	76.04	0.00494117026305	-0.00961991198639832
5	D	26	50	20120618	10	3890	76.08	0.0046976709718806	-0.00901318608386901
5	D	26	50	20120618	10	3892	76.12	0.0047805863130426	-0.0095921226898977
5	D	26	50	20120618	10	3894	76.16	0.004635191016695	-0.00934776072845524
5	D	26	50	20120618	10	3896	76.2	0.004341048737857	-0.0101645963399463
5	D	26	50	20120618	10	3898	76.24	0.0038718692464041	-0.00957947962065007
5	D	26	50	20120618	10	3900	76.28	0.0031248045681195	-0.00996153577848618
5	D	26	50	20120618	10	3902	76.32	0.0030473551623761	-0.00957653734933355
5	D	26	50	20120618	10	3904	76.36	0.0027472159109269	-0.00894640691945375
5	D	26	50	20120618	10	3906	76.4	0.0026142034685315	-0.0092231034597863
5	D	26	50	20120618	10	3908	76.44	0.001975792818244	-0.0106452712663410
5	D	26	50	20120618	10	3910	76.48	0.00160638326518939	-0.0106273277246616
5	D	26	50	20120618	10	3912	76.52	0.00162745363305518	-0.0106291676165062
5	D	26	50	20120618	10	3914	76.56	0.00133002472189825	-0.00975081937190616
5	D	26	50	20120618	10	3916	76.6	0.00129727648554116	-0.0105745372536985
5	D	26	50	20120618	10	3918	76.64	0.00153901578793218	-0.0105166457144160
5	D	26	50	20120618	10	3920	76.68	0.00118535774553529	-0.0101849758644869
5	D	26	50	20120618	10	3922	76.72	0.0013822848627754	-0.00996867402144228
5	D	26	50	20120618	10	3924	76.76	0.00135416322608761	-0.0096978309110444
5	D	26	50	20120618	10	3926	76.8	0.00165158153064283	-0.0107269449279952
5	D	26	50	20120618	10	3928	76.84	0.00156560441711836	-0.0108752888596203
5	D	26	50	20120618	10	3930	76.88	0.00178387838097571	-0.0101480394346649
5	D	26	50	20120618	10	3932	76.92	0.00166682251020453	-0.0104185374769535
5	D	26	50	20120618	10	3934	76.96	0.00147701171561028	-0.0108756346348363
5	D	26	50	20120618	10	3936	77	0.00148939315534885	-0.0117018818375849
5	D	26	50	20120618	10	3938	77.04	0.00132041584784870	-0.0109584085546420
5	D	26	50	20120618	10	3940	77.08	0.00133911882221109	-0.0113812230544525
5	D	26	50	20120618	10	3942	77.12	0.00094702104097533	-0.0116276568387638
5	D	26	50	20120618	10	3944	77.16	0.000750190797364252	-0.0120598122191538
5	D	26	50	20120618	10	3946	77.2	0.000689605888352183	-0.0120786778280758
5	D	26	50	20120618	10	3948	77.24	9.88252437386303e-05	-0.0120689833941058
5	D	26	50	20120618	10	3950	77.28	0.000221345635714833	-0.0128156386575641
5	D	26	50	20120618	10	3952	77.32	-0.000151052150597068	-0.0131577722736412
5	D	26	50	20120618	10	3954	77.36	-0.000620839753881788	-0.0137350401076663
5	D	26	50	20120618	10	3956	77.4	-0.000679423550703089	-0.0139725219201278
5	D	26	50	20120618	10	3958	77.44	-0.0009969427797271	-0.0149087595826900
5	D	26	50	20120618	10	3960	77.48	-0.00112754540221225	-0.0151124770463498
5	D	26	50	20120618	10	3962	77.52	-0.000984469416106968	-0.0160719219534706
5	D	26	50	20120618	10	3964	77.56	-0.00102688168084254	-0.0158634527322412
5	D	26	50	20120618	10	3966	77.6	-0.00166703959198634	-0.0170670333266344
5	D	26	50	20120618	10	3968	77.64	-0.00190650837450298	-0.0172639342809236
5	D	26	50	20120618	10	3970	77.68	-0.00267743861375942	-0.0186151163448218
5	D	26	50	20120618	10	3972	77.72	-0.00277020395238329	-0.0191283273755392
5	D	26	50	20120618	10	3974	77.76	-0.00297963483883512	-0.0188191661486688
5	D	26	50	20120618	10	3976	77.8	-0.00350427978620429	-0.0193728024740666
5	D	26	50	20120618	10	3978	77.84	-0.00372475568057826	-0.0189257695670005
5	D	26	50	20120618	10	3980	77.88	-0.00353963512526362	-0.0187936820202748
5	D	26	50	20120618	10	3982	77.92	-0.00374745380825434	-0.0196603828019752
5	D	26	50	20120618	10	3984	77.96	-0.00412610948957974	-0.0196480084333044
5	D	26	50	20120618	10	3986	78	-0.00446382368827443	-0.0192245928927299
5	D	26	50	20120618	10	3988	78.04	-0.00466103576954736	-0.0191765803422873
5	D	26	50	20120618	10	3990	78.08	-0.00474588858328975	-0.0191690850104067
5	D	26	50	20120618	10	3992	78.12	-0.00557673905118394	-0.0202113604058757
5	D	26	50	20120618	10	3994	78.16	-0.00564490414489032	-0.0197425486099490
5	D	26	50	20120618	10	3996	78.2	-0.00620436703016512	-0.0191085566699372
5	D	26	50	20120618	10	3998	78.24	-0.00619213408285059	-0.0198553321415483
5	D	26	50	20120618	10	4000	78.28	-0.00649590715604834	-0.0195862073006287
5	D	26	50	20120618	10	4002	78.32	-0.00692872721681262	-0.0196873942810165
5	D	26	50	20120618	10	4004	78.36	-0.0071481424510148	-0.0197827829857986
5	D	26	50	20120618	10	4006	78.4	-0.00726269374956702	-0.0205303362748690
5	D	26	50	20120618	10	4008	78.44	-0.00724487465868112	-0.0204518474221573
5	D	26	50	20120618	10	4010	78.48	-0.00762996501171532	-0.0209439937418631
5	D	26	50	20120618	10	4012	78.52	-0.00772174747191333	-0.0217059720092697
5	D	26	50	20120618	10	4014	78.56	-0.00799624632436995	-0.0209933497951899
5	D	26	50	20120618	10	4016	78.6	-0.0078747653793621	-0.0212281092465439
5	D	26	50	20120618	10	4018	78.64	-0.00778842764137922	-0.0215079113998594
5	D	26	50	20120618	10	4020	78.68	-0.00839434744217797	-0.0227097807958422
5	D	26	50	20120618	10	4022	78.72	-0.00838338728706959	-0.0226305141256711
5	D	26	50	20120618	10	4024	78.76	-0.0084277935929281	-0.0223673289817135
5	D	26	50	20120618	10	4026	78.8	-0.00852530361805372	-0.0224342919938919
5	D	26	50	20120618	10	4028	78.84	-0.00858074078969875	-0.0228779307884083
5	D	26	50	20120618	10	4030	78.88	-0.00873616286020355	-0.0230890728732706
5	D	26	50	20120618	10	4032	78.92	-0.00851285853870484	-0.0223702281195164
5	D	26	50	20120618	10	4034	78.96	-0.00888430173086214	-0.0225016792701390
5	D	26	50	20120618	10	4036	79	-0.00896660896019225	-0.0230915477470048
5	D	26	50	20120618	10	4038	79.04	-0.00912309169086883	-0.0223502877082869
5	D	26	50	20120618	10	4040	79.08	-0.00987962523606032	-0.0225470755254911
5	D	26	50	20120618	10	4042	79.12	-0.00977822612363817	-0.0229052958208402
5	D	26	50	20120618	10	4044	79.16	-0.00997338759524566	-0.0219639952737247
5	D	26	50	20120618	10	4046	79.2	-0.00982263242949668	-0.0225271351142617
5	D	26	50	20120618	10	4048	79.24	-0.00987686751961369	-0.0219111743971701
5	D	26	50	20120618	10	4050	79.28	-0.00963312781213869	-0.0218915875393312
5	D	26	50	20120618	10	4052	79.32	-0.00950118168676928	-0.0210317456934084
5	D	26	50	20120618	10	4054	79.36	-0.00925312862792904	-0.0212937994665161
5	D	26	50	20120618	10	4056	79.4	-0.00922477364600346	-0.0216610000179863
5	D	26	50	20120618	10	4058	79.44	-0.00916664946858992	-0.0213491659274830
5	D	26	50	20120618	10	4060	79.48	-0.00922159166548812	-0.0205858441571921
5	D	26	50	20120618	10	4062	79.52	-0.00932893047487224	-0.0204325434070309
5	D	26	50	20120618	10	4064	79.56	-0.00906631101633955	-0.0202956475341932
5	D	26	50	20120618	10	4066	79.6	-0.00891194960600653	-0.0207048502284658
5	D	26	50	20120618	10	4068	79.64	-0.00886400776624208	-0.0198858791544956
5	D	26	50	20120618	10	4070	79.68	-0.00859665069227545	-0.0198771817410870
5	D	26	50	20120618	10	4072	79.72	-0.00883897618618808	-0.0192750803169066
5	D	26	50	20120618	10	4074	79.76	-0.0083280915367808	-0.0197691358249217
5	D	26	50	20120618	10	4076	79.8	-0.00852261661228521	-0.0191063646389155
5	D	26	50	20120618	10	4078	79.84	-0.00833657681815503	-0.0195922177082688
5	D	26	50	20120618	10	4080	79.88	-0.0084516938021322	-0.0194672012293550
5	D	26	50	20120618	10	4082	79.92	-0.00879011510760809	-0.0182372596941591
[truncated: 858 more rows]
