# Supplementary material for: How Do Ants Make Sense of Gravity? A Boltzmann Walker Analysis of Lasius niger Trajectories on Various Inclines
Source: PLoS One. 2013 Oct 29;8(10):e76531. doi: 10.1371/journal.pone.0076531 (PMC3812222; doi:10.1371/journal.pone.0076531)
Supplement: Dataset S5 — Trajectories for . (ZIP) [file pone.0076531.s009.zip › Incline5/5-D-26-50-20120618-11.txt]

Pente	Colonie	Temperature	Humidite	Date	Indiv	Frame	Time	X	Y
5	D	26	50	20120618	11	12	0	0	0
5	D	26	50	20120618	11	14	0.04	0.0012410431116605	-0.00205662007308107
5	D	26	50	20120618	11	16	0.08	0.00101059701167190	-0.00113985613127271
5	D	26	50	20120618	11	18	0.12	0.0012135932264149	-0.00290332387500947
5	D	26	50	20120618	11	20	0.16	0.000402570032665198	-0.00278973424167966
5	D	26	50	20120618	11	22	0.2	-0.0002941917763126	-0.00335469134664428
5	D	26	50	20120618	11	24	0.24	-0.0007905878077734	-0.00471404049386511
5	D	26	50	20120618	11	26	0.28	-0.0015564410203409	-0.00573332077680989
5	D	26	50	20120618	11	28	0.32	-0.0026916868154003	-0.00673647902514365
5	D	26	50	20120618	11	30	0.36	-0.0038067093565177	-0.00776933575828715
5	D	26	50	20120618	11	32	0.4	-0.0049063346474748	-0.00903654535638555
5	D	26	50	20120618	11	34	0.44	-0.0060472125480464	-0.0103837570157072
5	D	26	50	20120618	11	36	0.48	-0.0074991926836026	-0.0118807091425471
5	D	26	50	20120618	11	38	0.52	-0.00853273531032396	-0.0128289746914572
5	D	26	50	20120618	11	40	0.56	-0.00986288094748179	-0.0131473919460934
5	D	26	50	20120618	11	42	0.6	-0.0113033069582335	-0.0159811011584950
5	D	26	50	20120618	11	44	0.64	-0.0116849254169720	-0.0157983069844904
5	D	26	50	20120618	11	46	0.68	-0.0122572717878001	-0.0177359351284334
5	D	26	50	20120618	11	48	0.72	-0.0124565344787384	-0.0183487138650098
5	D	26	50	20120618	11	50	0.76	-0.0124908998683041	-0.0176964785700433
5	D	26	50	20120618	11	52	0.8	-0.0120338967556232	-0.0191340973668736
5	D	26	50	20120618	11	54	0.84	-0.0118959402226137	-0.0187579872699605
5	D	26	50	20120618	11	56	0.88	-0.0120828285448813	-0.0179669469138471
5	D	26	50	20120618	11	58	0.92	-0.0122919907307563	-0.0185191973099538
5	D	26	50	20120618	11	60	0.96	-0.0126478775737275	-0.0176949229351246
5	D	26	50	20120618	11	62	1	-0.0131232654627192	-0.0181721493017475
5	D	26	50	20120618	11	64	1.04	-0.0139630254760564	-0.0183128635512036
5	D	26	50	20120618	11	66	1.08	-0.0149606117229543	-0.0182067975340255
5	D	26	50	20120618	11	68	1.12	-0.0151974924946518	-0.0175052061857323
5	D	26	50	20120618	11	70	1.16	-0.0152700416504016	-0.0171525013232765
5	D	26	50	20120618	11	72	1.2	-0.016043828601054	-0.0161525816240006
5	D	26	50	20120618	11	74	1.24	-0.0163345909094779	-0.0143257005441269
5	D	26	50	20120618	11	76	1.28	-0.0163702290912497	-0.0141535907535861
5	D	26	50	20120618	11	78	1.32	-0.0163525514217201	-0.0133561157257640
5	D	26	50	20120618	11	80	1.36	-0.0161856883634957	-0.0119778373300107
5	D	26	50	20120618	11	82	1.4	-0.0160298773842612	-0.0113899841074714
5	D	26	50	20120618	11	84	1.44	-0.0161403557477538	-0.00997975862734415
5	D	26	50	20120618	11	86	1.48	-0.0155834313758235	-0.00890579777701025
5	D	26	50	20120618	11	88	1.52	-0.0156315004948085	-0.00796561445860895
5	D	26	50	20120618	11	90	1.56	-0.0157879690833495	-0.00712384626201325
5	D	26	50	20120618	11	92	1.6	-0.0157612050916816	-0.00407077838395189
5	D	26	50	20120618	11	94	1.64	-0.0152657141569007	-0.00367119941297119
5	D	26	50	20120618	11	96	1.68	-0.0151901385841275	-0.00249960832935882
5	D	26	50	20120618	11	98	1.72	-0.0146994340551485	-0.000712762928329259
5	D	26	50	20120618	11	100	1.76	-0.0142382568911383	0.00115367582620423
5	D	26	50	20120618	11	102	1.8	-0.0135888952781306	0.00127113757626781
5	D	26	50	20120618	11	104	1.84	-0.0132439968745390	0.00116440687871551
5	D	26	50	20120618	11	106	1.88	-0.0127014762677414	0.00172935691261232
5	D	26	50	20120618	11	108	1.92	-0.0125496604418207	0.00334247961253319
5	D	26	50	20120618	11	110	1.96	-0.0130593995782424	0.00245893554730497
5	D	26	50	20120618	11	112	2	-0.0142413002787245	0.00351727640884250
5	D	26	50	20120618	11	114	2.04	-0.0144653117070044	0.00406720749470690
5	D	26	50	20120618	11	116	2.08	-0.0156746905770034	0.00412596806822351
5	D	26	50	20120618	11	118	2.12	-0.0159215981228581	0.00403021166791522
5	D	26	50	20120618	11	120	2.16	-0.0173889239039218	0.00442688585838095
5	D	26	50	20120618	11	122	2.2	-0.0176284174210337	0.00397590233158619
5	D	26	50	20120618	11	124	2.24	-0.0185306227413242	0.00515548867157344
5	D	26	50	20120618	11	126	2.28	-0.0184129546575018	0.00424467559901419
5	D	26	50	20120618	11	128	2.32	-0.0187419911003565	0.00481910383362737
5	D	26	50	20120618	11	130	2.36	-0.0184431423187829	0.00498050519907389
5	D	26	50	20120618	11	132	2.4	-0.0178450544326926	0.00536432275990195
5	D	26	50	20120618	11	134	2.44	-0.0179646417457404	0.00568137671266393
5	D	26	50	20120618	11	136	2.48	-0.0180677379144374	0.005489764917098
5	D	26	50	20120618	11	138	2.52	-0.0176695519438156	0.00606840453827858
5	D	26	50	20120618	11	140	2.56	-0.0175101276489293	0.00574730734894177
5	D	26	50	20120618	11	142	2.6	-0.0175369863929059	0.00519455066437974
5	D	26	50	20120618	11	144	2.64	-0.0167701008044378	0.00544671908468649
5	D	26	50	20120618	11	146	2.68	-0.0151845955740698	0.0057634300906596
5	D	26	50	20120618	11	148	2.72	-0.0150221625398295	0.00596469035825482
5	D	26	50	20120618	11	150	2.76	-0.0142223823439006	0.00650455224355513
5	D	26	50	20120618	11	152	2.8	-0.0132038827068423	0.0065572062429094
5	D	26	50	20120618	11	154	2.84	-0.0135217484181891	0.00599623722019068
5	D	26	50	20120618	11	156	2.88	-0.0104220327057729	0.00689777008193228
5	D	26	50	20120618	11	158	2.92	-0.00921297203382542	0.00578573860249925
5	D	26	50	20120618	11	160	2.96	-0.00820911374977831	0.00630421050766867
5	D	26	50	20120618	11	162	3	-0.007652938911036	0.00643404238376233
5	D	26	50	20120618	11	164	3.04	-0.0077367947042169	0.00676702603809089
5	D	26	50	20120618	11	166	3.08	-0.0078856618948602	0.00685757106142182
5	D	26	50	20120618	11	168	3.12	-0.0078049173715165	0.00582203439357756
5	D	26	50	20120618	11	170	3.16	-0.0069754386907778	0.00469032413242411
5	D	26	50	20120618	11	172	3.2	-0.006627655291519	0.00446126396172654
5	D	26	50	20120618	11	174	3.24	-0.0063371333994007	0.00375451073393059
5	D	26	50	20120618	11	176	3.28	-0.0054691315412229	0.00275150804908872
5	D	26	50	20120618	11	178	3.32	-0.0055819857835003	0.00326636663860627
5	D	26	50	20120618	11	180	3.36	-0.0049306626562816	0.00135424383626067
5	D	26	50	20120618	11	182	3.4	-0.00428703992191	0.00140601819477914
5	D	26	50	20120618	11	184	3.44	-0.0045616589825194	0.00140688793612
5	D	26	50	20120618	11	186	3.48	-0.004011049074145	0.0008675634519734
5	D	26	50	20120618	11	188	3.52	-0.0038031455383406	-0.00031357357318499
5	D	26	50	20120618	11	190	3.56	-0.0035476749293657	-0.00071316668630131
5	D	26	50	20120618	11	192	3.6	-0.0033696820104054	-0.0036508276666052
5	D	26	50	20120618	11	194	3.64	-0.0029327395171068	-0.00340805669542043
5	D	26	50	20120618	11	196	3.68	-0.0032054352472714	-0.00518844550443098
5	D	26	50	20120618	11	198	3.72	-0.0029788287371045	-0.00555665721859825
5	D	26	50	20120618	11	200	3.76	-0.0027744960905451	-0.00698800397827945
5	D	26	50	20120618	11	202	3.8	-0.0022802850190381	-0.00794958434787945
5	D	26	50	20120618	11	204	3.84	-0.0019544855696065	-0.00959717850338315
5	D	26	50	20120618	11	206	3.88	-0.0016653920331861	-0.00935729959893345
5	D	26	50	20120618	11	208	3.92	-0.001329572880665	-0.0111435078967531
5	D	26	50	20120618	11	210	3.96	-0.0005101697644515	-0.0126509103547120
5	D	26	50	20120618	11	212	4	-1.59028315088010e-05	-0.0127357638755612
5	D	26	50	20120618	11	214	4.04	0.000459228377721301	-0.0139912058026070
5	D	26	50	20120618	11	216	4.08	0.0011131904274474	-0.0150809690752869
5	D	26	50	20120618	11	218	4.12	0.0019906130692709	-0.0164726520942911
5	D	26	50	20120618	11	220	4.16	0.0020022647748113	-0.0153218513642592
5	D	26	50	20120618	11	222	4.2	0.0024120713382751	-0.0161298240993549
5	D	26	50	20120618	11	224	4.24	0.00231088011524660	-0.0163598501779155
5	D	26	50	20120618	11	226	4.28	0.0024668622143221	-0.0163918170612793
5	D	26	50	20120618	11	228	4.32	0.0023422049456532	-0.0170740987375920
5	D	26	50	20120618	11	230	4.36	0.0024129587572855	-0.0175424431359364
5	D	26	50	20120618	11	232	4.4	0.0024518644794931	-0.0186472119216199
5	D	26	50	20120618	11	234	4.44	0.0028037278848794	-0.0197415233051162
5	D	26	50	20120618	11	236	4.48	0.0027010135538442	-0.0207286867980595
5	D	26	50	20120618	11	238	4.52	0.0031346609295425	-0.0214264102722597
5	D	26	50	20120618	11	240	4.56	0.0036850092084078	-0.0226685776837024
5	D	26	50	20120618	11	242	4.6	0.0045391376315387	-0.0254222494795416
5	D	26	50	20120618	11	244	4.64	0.0048670513302461	-0.0259957555054907
5	D	26	50	20120618	11	246	4.68	0.0050846846553597	-0.0283896089446553
5	D	26	50	20120618	11	248	4.72	0.0059883459085127	-0.0294314812892590
5	D	26	50	20120618	11	250	4.76	0.0060366837280746	-0.0307991955097012
5	D	26	50	20120618	11	252	4.8	0.0063547545003879	-0.0322593568707158
5	D	26	50	20120618	11	254	4.84	0.00636579950831	-0.0333106690908484
5	D	26	50	20120618	11	256	4.88	0.0065316726170408	-0.0334501246902340
5	D	26	50	20120618	11	258	4.92	0.0068106191711511	-0.0344646178602701
5	D	26	50	20120618	11	260	4.96	0.0062187920085014	-0.0351728347991032
5	D	26	50	20120618	11	262	5	0.0054836130881017	-0.0351622989080635
5	D	26	50	20120618	11	264	5.04	0.0058392170883604	-0.0351956036374573
5	D	26	50	20120618	11	266	5.08	0.0057676578821043	-0.0361072056997630
5	D	26	50	20120618	11	268	5.12	0.0053274839108157	-0.0378244145178745
5	D	26	50	20120618	11	270	5.16	0.0050945629370929	-0.0395682812616368
5	D	26	50	20120618	11	272	5.2	0.0053011088278775	-0.0402726303263767
5	D	26	50	20120618	11	274	5.24	0.0047025429376031	-0.042098167903366
5	D	26	50	20120618	11	276	5.28	0.0046003660077216	-0.0420647217526159
5	D	26	50	20120618	11	278	5.32	0.0044142555029133	-0.0438544090157991
5	D	26	50	20120618	11	280	5.36	0.0043701320397673	-0.0448136700751567
5	D	26	50	20120618	11	282	5.4	0.003936746293578	-0.0457185546230411
5	D	26	50	20120618	11	284	5.44	0.0038590352583256	-0.0463099080241475
5	D	26	50	20120618	11	286	5.48	0.0032171944330426	-0.0464786944128167
5	D	26	50	20120618	11	288	5.52	0.0029644744694465	-0.0469528802202804
5	D	26	50	20120618	11	290	5.56	0.0026966224207331	-0.0481894685592194
5	D	26	50	20120618	11	292	5.6	0.0027456956313474	-0.048081281221698
5	D	26	50	20120618	11	294	5.64	0.0023796971614052	-0.0514506450340518
5	D	26	50	20120618	11	296	5.68	0.0022326189509184	-0.0521298918080597
5	D	26	50	20120618	11	298	5.72	0.0018348006758229	-0.051882263013288
5	D	26	50	20120618	11	300	5.76	0.00155683700013850	-0.0543580559862566
5	D	26	50	20120618	11	302	5.8	0.001577413807471	-0.0539375395834849
5	D	26	50	20120618	11	304	5.84	0.002224628644291	-0.0551341763892869
5	D	26	50	20120618	11	306	5.88	0.0020839143948349	-0.0562120899665277
5	D	26	50	20120618	11	308	5.92	0.001881328302025	-0.0557154888741004
5	D	26	50	20120618	11	310	5.96	0.0012628220005211	-0.0549844111730315
5	D	26	50	20120618	11	312	6	0.0015704134503372	-0.0561836642739239
5	D	26	50	20120618	11	314	6.04	0.0016200523463765	-0.0553108116632273
5	D	26	50	20120618	11	316	6.08	0.0013584228373375	-0.0534228365574593
5	D	26	50	20120618	11	318	6.12	0.000941512679149898	-0.0535830669540761
5	D	26	50	20120618	11	320	6.16	0.000730724147678198	-0.0544979924182534
5	D	26	50	20120618	11	322	6.2	0.000125511453660600	-0.0537847338080705
5	D	26	50	20120618	11	324	6.24	0.000403616550701300	-0.0534417163085169
5	D	26	50	20120618	11	326	6.28	-0.000446042957572401	-0.0534377565105423
5	D	26	50	20120618	11	328	6.32	-0.0006961466260781	-0.053179026139306
5	D	26	50	20120618	11	330	6.36	-0.0010967933282984	-0.0529182451584045
5	D	26	50	20120618	11	332	6.4	-0.0014704992621555	-0.0527442261795545
5	D	26	50	20120618	11	334	6.44	-0.0021270479084872	-0.0522551204190077
5	D	26	50	20120618	11	336	6.48	-0.00233826070402760	-0.0502221177124184
5	D	26	50	20120618	11	338	6.52	-0.0026841773413841	-0.050373862827661
5	D	26	50	20120618	11	340	6.56	-0.0025505341597398	-0.0505885404464292
5	D	26	50	20120618	11	342	6.6	-0.0025591608624703	-0.0495343856570363
5	D	26	50	20120618	11	344	6.64	-0.0022401849934771	-0.0494029345064136
5	D	26	50	20120618	11	346	6.68	-0.0021747776162173	-0.0489351833706587
5	D	26	50	20120618	11	348	6.72	-0.0017964754882825	-0.0481599114957659
5	D	26	50	20120618	11	350	6.76	-0.0012643069247615	-0.0480910392952782
5	D	26	50	20120618	11	352	6.8	-0.0018137288937435	-0.0473676690581245
5	D	26	50	20120618	11	354	6.84	-0.00116071578131770	-0.0451871638769794
5	D	26	50	20120618	11	356	6.88	-0.0013171985119943	-0.0449449798044231
5	D	26	50	20120618	11	358	6.92	-0.0011308758751516	-0.0438460651557811
5	D	26	50	20120618	11	360	6.96	-0.0008558820479482	-0.0433326349219616
5	D	26	50	20120618	11	362	7	-0.000634416204080501	-0.0430516306871181
5	D	26	50	20120618	11	364	7.04	-0.000182645681580499	-0.0404173043738075
5	D	26	50	20120618	11	366	7.08	0.000200889036535101	-0.0401009447999046
5	D	26	50	20120618	11	368	7.12	0.0003066722110006	-0.0392696700679417
5	D	26	50	20120618	11	370	7.16	0.000792454569675801	-0.0389789077595179
5	D	26	50	20120618	11	372	7.2	0.0010293353413733	-0.0386010298956517
5	D	26	50	20120618	11	374	7.24	0.0017641607083824	-0.0386334153862301
5	D	26	50	20120618	11	376	7.28	0.0023458974572645	-0.0371540772893098
5	D	26	50	20120618	11	378	7.32	0.002675126374585	-0.0360365657323225
5	D	26	50	20120618	11	380	7.36	0.0033499890865494	-0.0363373689570392
5	D	26	50	20120618	11	382	7.4	0.0034341347935106	-0.0361248126586146
5	D	26	50	20120618	11	384	7.44	0.0034104467163409	-0.0349287415382376
5	D	26	50	20120618	11	386	7.48	0.0035039262328137	-0.0355722087091173
5	D	26	50	20120618	11	388	7.52	0.0033868293498492	-0.0343883705360548
5	D	26	50	20120618	11	390	7.56	0.0034815109478501	-0.0341283673726124
5	D	26	50	20120618	11	392	7.6	0.0031324123299783	-0.0347844917548754
5	D	26	50	20120618	11	394	7.64	0.0031459887801771	-0.0337180333074900
5	D	26	50	20120618	11	396	7.68	0.0033345741587196	-0.0341122453380015
5	D	26	50	20120618	11	398	7.72	0.0032092041264152	-0.0345822592154562
5	D	26	50	20120618	11	400	7.76	0.0032203764135579	-0.0353892094741462
5	D	26	50	20120618	11	402	7.8	0.0033537367524897	-0.0354172109026811
5	D	26	50	20120618	11	404	7.84	0.0040018001174472	-0.0360625872618702
5	D	26	50	20120618	11	406	7.88	0.0040448629204214	-0.0355253982402028
5	D	26	50	20120618	11	408	7.92	0.0043158262389721	-0.0351062253403154
5	D	26	50	20120618	11	410	7.96	0.004590466512785	-0.0357549251013759
5	D	26	50	20120618	11	412	8	0.0051389692429514	-0.0353629758125642
5	D	26	50	20120618	11	414	8.04	0.0052298324643339	-0.0348953660981655
5	D	26	50	20120618	11	416	8.08	0.0067069785302326	-0.0349971894746563
5	D	26	50	20120618	11	418	8.12	0.0070858251303889	-0.0346141002338129
5	D	26	50	20120618	11	420	8.16	0.007904725493681	-0.0343231257933546
5	D	26	50	20120618	11	422	8.2	0.0085995427590105	-0.0348714022493512
5	D	26	50	20120618	11	424	8.24	0.008256673751881	-0.0344020884076097
5	D	26	50	20120618	11	426	8.28	0.0077406696493779	-0.0336754230528557
5	D	26	50	20120618	11	428	8.32	0.0078551360951164	-0.0338874985186690
5	D	26	50	20120618	11	430	8.36	0.0077732602009228	-0.0334987241393050
5	D	26	50	20120618	11	432	8.4	0.007605060710882	-0.0327655039046892
5	D	26	50	20120618	11	434	8.44	0.0072673465121873	-0.0332398311335090
5	D	26	50	20120618	11	436	8.48	0.0073506649042145	-0.0338665893711494
5	D	26	50	20120618	11	438	8.52	0.007644899106934	-0.0333525863808371
5	D	26	50	20120618	11	440	8.56	0.0073669495733852	-0.0338043427612015
5	D	26	50	20120618	11	442	8.6	0.0071217107995341	-0.0330118316229833
5	D	26	50	20120618	11	444	8.64	0.0070975984582956	-0.0333538591730433
5	D	26	50	20120618	11	446	8.68	0.0065703230737004	-0.0329174894362374
5	D	26	50	20120618	11	448	8.72	0.0067469300633696	-0.0327297101594254
5	D	26	50	20120618	11	450	8.76	0.0061245205324336	-0.0319052377946975
5	D	26	50	20120618	11	452	8.8	0.0062929887230513	-0.0334137440463420
5	D	26	50	20120618	11	454	8.84	0.0062204678515728	-0.0321199931952117
5	D	26	50	20120618	11	456	8.88	0.0064819135128487	-0.0316809223105017
5	D	26	50	20120618	11	458	8.92	0.0063381092067588	-0.0322188679364250
5	D	26	50	20120618	11	460	8.96	0.0059492287613774	-0.0316561240756855
5	D	26	50	20120618	11	462	9	0.0062860802897991	-0.0319190405190663
5	D	26	50	20120618	11	464	9.04	0.0062068419038993	-0.0322593427285802
5	D	26	50	20120618	11	466	9.08	0.0060460811771965	-0.0331356955178438
5	D	26	50	20120618	11	468	9.12	0.0063981849988884	-0.0343042955397716
5	D	26	50	20120618	11	470	9.16	0.0062874945033615	-0.0330952419388921
5	D	26	50	20120618	11	472	9.2	0.0063217821111812	-0.0333005221085384
5	D	26	50	20120618	11	474	9.24	0.0062654822692631	-0.0323361840224917
5	D	26	50	20120618	11	476	9.28	0.006011638005885	-0.0336178787030027
5	D	26	50	20120618	11	478	9.32	0.006011638005885	-0.0336178787030027
5	D	26	50	20120618	11	480	9.36	0.0061202849628143	-0.0342884634189409
5	D	26	50	20120618	11	482	9.4	0.0057863962118058	-0.0348695567006522
5	D	26	50	20120618	11	484	9.44	0.0057344238633886	-0.0345601974838831
5	D	26	50	20120618	11	486	9.48	0.0060237719582501	-0.0346519799440812
5	D	26	50	20120618	11	488	9.52	0.005905685125792	-0.0331168511221252
5	D	26	50	20120618	11	490	9.56	0.0057862265061783	-0.0333962572956431
5	D	26	50	20120618	11	492	9.6	0.0056667042469543	-0.0336758685301278
5	D	26	50	20120618	11	494	9.64	0.0059732279655309	-0.0339954171556138
5	D	26	50	20120618	11	496	9.68	0.0056815888446983	-0.0338711360677525
5	D	26	50	20120618	11	498	9.72	0.0056815888446983	-0.0338711360677525
5	D	26	50	20120618	11	500	9.76	0.0056861284702335	-0.0341509947896105
5	D	26	50	20120618	11	502	9.8	0.0055760319444028	-0.0357041548344866
5	D	26	50	20120618	11	504	9.84	0.005517766345633	-0.0349396309826678
5	D	26	50	20120618	11	506	9.88	0.0052949569988811	-0.0353431768226909
5	D	26	50	20120618	11	508	9.92	0.0051522628504377	-0.0349401259574146
5	D	26	50	20120618	11	510	9.96	0.0046368527176308	-0.0348021694244052
5	D	26	50	20120618	11	512	10	0.0047082705025307	-0.0345437926065595
5	D	26	50	20120618	11	514	10.04	0.0046736929809306	-0.0341932797751254
5	D	26	50	20120618	11	516	10.08	0.0042649145507267	-0.0339124876723162
5	D	26	50	20120618	11	518	10.12	0.0038911379061915	-0.0349341155497745
5	D	26	50	20120618	11	520	10.16	0.0029883039679725	-0.0348218269929221
5	D	26	50	20120618	11	522	10.2	0.0020215475767343	-0.0345070230539379
5	D	26	50	20120618	11	524	10.24	0.00180107168236030	-0.0327740457546059
5	D	26	50	20120618	11	526	10.28	0.0010069907670878	-0.0341632277369249
5	D	26	50	20120618	11	528	10.32	-0.000303773073197702	-0.0343199933103141
5	D	26	50	20120618	11	530	10.36	-0.000461387174724201	-0.0332937692387779
5	D	26	50	20120618	11	532	10.4	-0.0013823230465415	-0.0335858043394080
5	D	26	50	20120618	11	534	10.44	-0.00231987592771680	-0.0314187341871056
5	D	26	50	20120618	11	536	10.48	-0.0028198004220157	-0.0321901876853802
5	D	26	50	20120618	11	538	10.52	-0.0035129771996128	-0.0312131782458148
5	D	26	50	20120618	11	540	10.56	-0.0049561114293365	-0.0309923487980501
5	D	26	50	20120618	11	542	10.6	-0.0055998614429287	-0.0307881363596434
5	D	26	50	20120618	11	544	10.64	-0.0068172871880976	-0.0305455280230184
5	D	26	50	20120618	11	546	10.68	-0.0074410967904604	-0.0284971810992772
5	D	26	50	20120618	11	548	10.72	-0.00806568421028243	-0.0285625884765369
5	D	26	50	20120618	11	550	10.76	-0.00820816622669153	-0.0282149040722275
5	D	26	50	20120618	11	552	10.8	-0.00874684017259944	-0.0265119081004179
5	D	26	50	20120618	11	554	10.84	-0.00932956687097527	-0.0262957455574091
5	D	26	50	20120618	11	556	10.88	-0.0101375070791590	-0.0269609916171493
5	D	26	50	20120618	11	558	10.92	-0.0106513615770473	-0.0256547532602635
5	D	26	50	20120618	11	560	10.96	-0.0109203449966107	-0.0261818306549600
5	D	26	50	20120618	11	562	11	-0.0121854297388315	-0.0252823201186125
5	D	26	50	20120618	11	564	11.04	-0.0125549637426796	-0.0251343933799884
5	D	26	50	20120618	11	566	11.08	-0.0128629794565644	-0.0240817942255141
5	D	26	50	20120618	11	568	11.12	-0.0126921424582298	-0.0235462315494433
5	D	26	50	20120618	11	570	11.16	-0.0130068756865359	-0.0247827491777042
5	D	26	50	20120618	11	572	11.2	-0.0132474334134956	-0.0241918907513448
5	D	26	50	20120618	11	574	11.24	-0.0126635046335917	-0.0248142861401452
5	D	26	50	20120618	11	576	11.28	-0.0129150225156598	-0.0237387060152822
5	D	26	50	20120618	11	578	11.32	-0.0125601963328604	-0.0241348272341031
5	D	26	50	20120618	11	580	11.36	-0.0124947889556006	-0.0254132055838101
5	D	26	50	20120618	11	582	11.4	-0.0128187852827403	-0.0249622128787693
5	D	26	50	20120618	11	584	11.44	-0.0135751066958974	-0.0234043152184591
5	D	26	50	20120618	11	586	11.48	-0.0140287156960286	-0.0233333924083062
5	D	26	50	20120618	11	588	11.52	-0.0144483835706628	-0.0233866375489295
5	D	26	50	20120618	11	590	11.56	-0.0146010479247210	-0.0234591159940012
5	D	26	50	20120618	11	592	11.6	-0.0151747943669758	-0.0230468727405694
5	D	26	50	20120618	11	594	11.64	-0.0159236911589304	-0.0205208751861366
5	D	26	50	20120618	11	596	11.68	-0.0159719865520855	-0.0211932630243669
5	D	26	50	20120618	11	598	11.72	-0.0163550262954542	-0.0192565682613751
5	D	26	50	20120618	11	600	11.76	-0.0169950286431062	-0.0188374660721659
5	D	26	50	20120618	11	602	11.8	-0.0171039230874089	-0.0168513445451690
5	D	26	50	20120618	11	604	11.84	-0.0169880282859724	-0.0158166351922589
5	D	26	50	20120618	11	606	11.88	-0.0180904077578422	-0.0151293274009455
5	D	26	50	20120618	11	608	11.92	-0.0181097824836468	-0.0136374735139982
5	D	26	50	20120618	11	610	11.96	-0.0178473044464703	-0.0124926676352571
5	D	26	50	20120618	11	612	12	-0.0177744724480081	-0.0121475995260381
5	D	26	50	20120618	11	614	12.04	-0.0175123903906291	-0.0107716828669341
5	D	26	50	20120618	11	616	12.08	-0.0178800081351002	-0.00892041367417735
5	D	26	50	20120618	11	618	12.12	-0.0169191843697561	-0.00774689218905235
5	D	26	50	20120618	11	620	12.16	-0.0165289250661514	-0.00723529336179605
5	D	26	50	20120618	11	622	12.2	-0.0160447124845305	-0.00492509065484585
5	D	26	50	20120618	11	624	12.24	-0.0156812595990006	-0.00411139459746325
5	D	26	50	20120618	11	626	12.28	-0.0149675060140709	-0.00240865318409479
5	D	26	50	20120618	11	628	12.32	-0.0151088708017657	-0.00134731418980503
5	D	26	50	20120618	11	630	12.36	-0.0147846489075629	0.000244721878794070
5	D	26	50	20120618	11	632	12.4	-0.0154119954580451	0.00142345332668286
5	D	26	50	20120618	11	634	12.44	-0.0166442902446088	0.00179282611018484
5	D	26	50	20120618	11	636	12.48	-0.0169340604822187	0.00155084214884752
5	D	26	50	20120618	11	638	12.52	-0.0177976796925666	0.00177881196088851
5	D	26	50	20120618	11	640	12.56	-0.0178949040465527	0.00250044271536062
5	D	26	50	20120618	11	642	12.6	-0.0172342230681917	0.00238475156067713
5	D	26	50	20120618	11	644	12.64	-0.016811302502364	0.00273051263454173
5	D	26	50	20120618	11	646	12.68	-0.0166533864662420	0.0021404228332534
5	D	26	50	20120618	11	648	12.72	-0.0164793526381496	0.0032863607899511
5	D	26	50	20120618	11	650	12.76	-0.0159682134303011	0.00278855761599577
5	D	26	50	20120618	11	652	12.8	-0.0155847678076399	0.00339051337617919
5	D	26	50	20120618	11	654	12.84	-0.0152646110703221	0.00287979136133158
5	D	26	50	20120618	11	656	12.88	-0.0145072784944678	0.00395659478092589
5	D	26	50	20120618	11	658	12.92	-0.0142530241091566	0.00334143309449703
5	D	26	50	20120618	11	660	12.96	-0.0140707602652379	0.00200167787618288
5	D	26	50	20120618	11	662	13	-0.0135257435715028	0.00288019441219686
5	D	26	50	20120618	11	664	13.04	-0.0130618815230444	0.00298836760758278
5	D	26	50	20120618	11	666	13.08	-0.0130366095266848	0.00329939559635549
5	D	26	50	20120618	11	668	13.12	-0.0125866774818158	0.0023801709229486
5	D	26	50	20120618	11	670	13.16	-0.0123498179233218	0.00213556147413274
5	D	26	50	20120618	11	672	13.2	-0.0119200879191912	0.00283854582278497
5	D	26	50	20120618	11	674	13.24	-0.0114511559151118	0.00247781529836265
5	D	26	50	20120618	11	676	13.28	-0.0106886968150939	0.00111119002236341
5	D	26	50	20120618	11	678	13.32	-0.0100077459137435	0.00094935449335325
5	D	26	50	20120618	11	680	13.36	-0.0100387596171663	0.00143338322721106
5	D	26	50	20120618	11	682	13.4	-0.00917019914463144	0.00157256305495201
5	D	26	50	20120618	11	684	13.44	-0.0079411980614545	0.00045435146225142
5	D	26	50	20120618	11	686	13.48	-0.0072156145800756	0.0003385485846965
5	D	26	50	20120618	11	688	13.52	-0.0065452844225786	-0.00019362704989231
5	D	26	50	20120618	11	690	13.56	-0.0065352364352179	0.00060088520051671
5	D	26	50	20120618	11	692	13.6	-0.0064220852080924	0.00035694750314297
5	D	26	50	20120618	11	694	13.64	-0.0069049613578969	0.00046139424579204
5	D	26	50	20120618	11	696	13.68	-0.0070986874027386	0.00156327167184722
5	D	26	50	20120618	11	698	13.72	-0.006579656883212	0.00164987811040695
5	D	26	50	20120618	11	700	13.76	-0.0068943335429757	0.00269127669346725
5	D	26	50	20120618	11	702	13.8	-0.0068434077125946	0.00301411336548578
5	D	26	50	20120618	11	704	13.84	-0.0070800692811899	0.0023621114157571
5	D	26	50	20120618	11	706	13.88	-0.0073837857858452	0.0037257951275466
5	D	26	50	20120618	11	708	13.92	-0.0075899427679001	0.00438000325043258
5	D	26	50	20120618	11	710	13.96	-0.0078236698433535	0.00386938730160216
5	D	26	50	20120618	11	712	14	-0.00826527217034015	0.00333085477705048
5	D	26	50	20120618	11	714	14.04	-0.0081896258868888	0.00345094979276720
5	D	26	50	20120618	11	716	14.08	-0.00878655128943087	0.00448721478059609
5	D	26	50	20120618	11	718	14.12	-0.00936934869848482	0.00490340368986687
5	D	26	50	20120618	11	720	14.16	-0.0102712987532273	0.00510363511709546
5	D	26	50	20120618	11	722	14.2	-0.0104911665357695	0.00443247764466444
5	D	26	50	20120618	11	724	14.24	-0.0119770100150768	0.00595595334686648
5	D	26	50	20120618	11	726	14.28	-0.0125908069854179	0.00655709310582441
5	D	26	50	20120618	11	728	14.32	-0.0136168401381230	0.00638018206023935
5	D	26	50	20120618	11	730	14.36	-0.0137622828106250	0.00729118096046069
5	D	26	50	20120618	11	732	14.4	-0.0138570096634598	0.00729917409551523
5	D	26	50	20120618	11	734	14.44	-0.0140040864597331	0.00720079998590299
5	D	26	50	20120618	11	736	14.48	-0.0140668103667582	0.00657535343134177
5	D	26	50	20120618	11	738	14.52	-0.0143929145792126	0.00683933124200112
5	D	26	50	20120618	11	740	14.56	-0.0146237460523971	0.00693786303642556
5	D	26	50	20120618	11	742	14.6	-0.0148751826171853	0.00623112748629913
5	D	26	50	20120618	11	744	14.64	-0.0164975635369029	0.00528591883071466
5	D	26	50	20120618	11	746	14.68	-0.0170347051117053	0.005091091749904
5	D	26	50	20120618	11	748	14.72	-0.0178661875916405	0.00395947185699718
5	D	26	50	20120618	11	750	14.76	-0.0188389121055334	0.00421842864382468
5	D	26	50	20120618	11	752	14.8	-0.0191103753485783	0.00420064420117106
5	D	26	50	20120618	11	754	14.84	-0.0202498199437044	0.00395551997861849
5	D	26	50	20120618	11	756	14.88	-0.0205956800125184	0.0026861784535749
5	D	26	50	20120618	11	758	14.92	-0.0201685733745461	0.0028134152477816
5	D	26	50	20120618	11	760	14.96	-0.0210849271944213	0.00290499971808088
5	D	26	50	20120618	11	762	15	-0.0210447486800075	0.0012643839994007
5	D	26	50	20120618	11	764	15.04	-0.0215425872093019	0.00132197784672834
5	D	26	50	20120618	11	766	15.08	-0.0216475550896487	0.00062799991714809
5	D	26	50	20120618	11	768	15.12	-0.0222055436572847	0.00059497449493277
5	D	26	50	20120618	11	770	15.16	-0.0223017830115246	0.00087876685181452
5	D	26	50	20120618	11	772	15.2	-0.0229919524639814	3.13043243099099e-05
5	D	26	50	20120618	11	774	15.24	-0.0236383463498284	-0.000289765287862429
5	D	26	50	20120618	11	776	15.28	-0.0245590205921368	0.000434898954700979
5	D	26	50	20120618	11	778	15.32	-0.0261338251755852	-0.00079380514362783
5	D	26	50	20120618	11	780	15.36	-0.027363505081272	-0.00066221964271682
5	D	26	50	20120618	11	782	15.4	-0.0273127630986540	-0.00121234871847996
5	D	26	50	20120618	11	784	15.44	-0.0273803695780033	-0.00030703283545901
5	D	26	50	20120618	11	786	15.48	-0.0275965462631476	-0.00064354495262569
5	D	26	50	20120618	11	788	15.52	-0.0275555057855676	-0.00202574071994665
5	D	26	50	20120618	11	790	15.56	-0.0278009991178599	-0.00295164048136794
5	D	26	50	20120618	11	792	15.6	-0.0279628275758023	-0.00316556856694812
5	D	26	50	20120618	11	794	15.64	-0.0277150715018101	-0.00365543800281854
5	D	26	50	20120618	11	796	15.68	-0.0276854578698140	-0.00299180414653934
5	D	26	50	20120618	11	798	15.72	-0.0273974462067689	-0.00343226803160825
5	D	26	50	20120618	11	800	15.76	-0.0270801985067489	-0.00428380561549284
5	D	26	50	20120618	11	802	15.8	-0.0273914923676713	-0.00378385566534983
5	D	26	50	20120618	11	804	15.84	-0.0272142419108313	-0.00607733529692496
5	D	26	50	20120618	11	806	15.88	-0.0270463818320454	-0.00541915323392871
5	D	26	50	20120618	11	808	15.92	-0.0270300234823481	-0.00525972483782306
5	D	26	50	20120618	11	810	15.96	-0.0271455160814475	-0.00550018979237303
5	D	26	50	20120618	11	812	16	-0.0267319342748789	-0.00570361946357293
5	D	26	50	20120618	11	814	16.04	-0.0269220533680298	-0.00576353332824965
5	D	26	50	20120618	11	816	16.08	-0.0267270948360685	-0.00702565741437765
5	D	26	50	20120618	11	818	16.12	-0.0265379225588976	-0.00748126752669965
5	D	26	50	20120618	11	820	16.16	-0.0261463056102731	-0.00722531608511355
5	D	26	50	20120618	11	822	16.2	-0.0258658812029901	-0.00779579569403915
5	D	26	50	20120618	11	824	16.24	-0.0253486538057556	-0.00795692411626815
5	D	26	50	20120618	11	826	16.28	-0.0244569709414759	-0.00847652739228745
5	D	26	50	20120618	11	828	16.32	-0.024624336045515	-0.00804357298123475
5	D	26	50	20120618	11	830	16.36	-0.0243520787215547	-0.00786059495946715
5	D	26	50	20120618	11	832	16.4	-0.0237344775167308	-0.00861127366051035
5	D	26	50	20120618	11	834	16.44	-0.0234734136931167	-0.00882750691419725
5	D	26	50	20120618	11	836	16.48	-0.0231447716744246	-0.00784969844396905
5	D	26	50	20120618	11	838	16.52	-0.0226307191866376	-0.00888644426440915
5	D	26	50	20120618	11	840	16.56	-0.0217651780600584	-0.00976598610525585
5	D	26	50	20120618	11	842	16.6	-0.0217282388018092	-0.00901945104995035
5	D	26	50	20120618	11	844	16.64	-0.0215628111703506	-0.00922744650963635
5	D	26	50	20120618	11	846	16.68	-0.0210692859924215	-0.00910182898995855
5	D	26	50	20120618	11	848	16.72	-0.0208703132152634	-0.00743580763173715
5	D	26	50	20120618	11	850	16.76	-0.0197429799450855	-0.00759928364847965
5	D	26	50	20120618	11	852	16.8	-0.0192456293194701	-0.00755262874305695
5	D	26	50	20120618	11	854	16.84	-0.0189628785308771	-0.00783103789601355
5	D	26	50	20120618	11	856	16.88	-0.0191235544047661	-0.00747889164791485
5	D	26	50	20120618	11	858	16.92	-0.0186712818364514	-0.00745142054946575
5	D	26	50	20120618	11	860	16.96	-0.0188258695209544	-0.00716314725691155
5	D	26	50	20120618	11	862	17	-0.0188596692250951	-0.0061833801008995
5	D	26	50	20120618	11	864	17.04	-0.0187564528482453	-0.00640674806200855
5	D	26	50	20120618	11	866	17.08	-0.0186476927542310	-0.00724524235420735
5	D	26	50	20120618	11	868	17.12	-0.0181471318638290	-0.00568744368884651
5	D	26	50	20120618	11	870	17.16	-0.0176250607851434	-0.00538382617914063
5	D	26	50	20120618	11	872	17.2	-0.0173270223479411	-0.00585619472217668
5	D	26	50	20120618	11	874	17.24	-0.0173239888598498	-0.00559704715793962
5	D	26	50	20120618	11	876	17.28	-0.0169184984761783	-0.00699320828418905
5	D	26	50	20120618	11	878	17.32	-0.0170208592538229	-0.00626521356868625
5	D	26	50	20120618	11	880	17.36	-0.0166647178524105	-0.00605767772840797
5	D	26	50	20120618	11	882	17.4	-0.0162199123317051	-0.00633758594774065
5	D	26	50	20120618	11	884	17.44	-0.0153858374568887	-0.00544231805208038
5	D	26	50	20120618	11	886	17.48	-0.0155549420436094	-0.00507380935306501
5	D	26	50	20120618	11	888	17.52	-0.0153817008822187	-0.004688110888199
5	D	26	50	20120618	11	890	17.56	-0.0150952589962279	-0.00424111333647192
5	D	26	50	20120618	11	892	17.6	-0.0140629891617127	-0.00410800048491355
5	D	26	50	20120618	11	894	17.64	-0.0131830654832042	-0.00359220851444484
5	D	26	50	20120618	11	896	17.68	-0.0123744655443936	-0.00302847965395914
5	D	26	50	20120618	11	898	17.72	-0.0119185163743701	-0.0021931959801003
5	D	26	50	20120618	11	900	17.76	-0.0114392963201777	-0.0019431492336905
5	D	26	50	20120618	11	902	17.8	-0.0110088394102761	-0.00152585865205464
5	D	26	50	20120618	11	904	17.84	-0.0108353507615120	-0.00076487740520949
5	D	26	50	20120618	11	906	17.88	-0.0105657945854559	-0.00075828009894102
5	D	26	50	20120618	11	908	17.92	-0.0104817125181050	-0.00109649634345035
5	D	26	50	20120618	11	910	17.96	-0.0107880149122591	-0.00202646691861093
5	D	26	50	20120618	11	912	18	-0.0102544908250385	-0.00125123959144522
5	D	26	50	20120618	11	914	18.04	-0.0100024355418168	-0.00079884681497769
5	D	26	50	20120618	11	916	18.08	-0.00977025703021416	-0.000618018397824851
5	D	26	50	20120618	11	918	18.12	-0.00969068630412724	-0.0019777918091144
5	D	26	50	20120618	11	920	18.16	-0.00887384362156835	-0.00232363066472492
5	D	26	50	20120618	11	922	18.2	-0.00909810253722166	-0.00159753806646352
5	D	26	50	20120618	11	924	18.24	-0.00932972243446713	-0.00194880043108575
5	D	26	50	20120618	11	926	18.28	-0.00901583066323061	-0.00202721150205152
5	D	26	50	20120618	11	928	18.32	-0.00881917719631482	-0.00192601745059592
5	D	26	50	20120618	11	930	18.36	-0.00855007356859866	-0.00165564103067362
5	D	26	50	20120618	11	932	18.4	-0.00877432541318416	-0.00130826775334791
5	D	26	50	20120618	11	934	18.44	-0.0086731596459998	-0.00206524677581155
5	D	26	50	20120618	11	936	18.48	-0.00908743229589356	-0.00142974869835576
5	D	26	50	20120618	11	938	18.52	-0.0094969249039465	-0.00117658325748754
5	D	26	50	20120618	11	940	18.56	-0.00945905226474615	-0.000232482567518510
5	D	26	50	20120618	11	942	18.6	-0.00936550203759517	-0.000227009561032131
5	D	26	50	20120618	11	944	18.64	-0.00940905274424845	-0.00107581347010065
5	D	26	50	20120618	11	946	18.68	-0.00990887117253016	-0.000444388327704499
5	D	26	50	20120618	11	948	18.72	-0.00983497144282835	-0.00067505363079536
5	D	26	50	20120618	11	950	18.76	-0.0101050084514957	-0.00110624027489511
5	D	26	50	20120618	11	952	18.8	-0.0105596922539343	-0.0003869995413434
5	D	26	50	20120618	11	954	18.84	-0.0103893360882108	-0.000709355380750721
5	D	26	50	20120618	11	956	18.88	-0.0104715301804559	0.00094960198072666
5	D	26	50	20120618	11	958	18.92	-0.0111246281456954	0.00104613619849425
5	D	26	50	20120618	11	960	18.96	-0.011131635573897	0.00155649051781564
5	D	26	50	20120618	11	962	19	-0.0112385642613480	0.00141310340472663
5	D	26	50	20120618	11	964	19.04	-0.0116354138001534	0.00129451452645384
5	D	26	50	20120618	11	966	19.08	-0.0119676125659548	0.00163303482687909
5	D	26	50	20120618	11	968	19.12	-0.0121988364834028	0.00264276916827785
5	D	26	50	20120618	11	970	19.16	-0.0125190073628563	0.00227064008254281
5	D	26	50	20120618	11	972	19.2	-0.0124525393254247	0.00197545128566867
5	D	26	50	20120618	11	974	19.24	-0.0132022492901777	0.00288973328267507
5	D	26	50	20120618	11	976	19.28	-0.0136427343884501	0.00300917776015310
5	D	26	50	20120618	11	978	19.32	-0.01423598283573	0.00260957757596896
5	D	26	50	20120618	11	980	19.36	-0.0145195467971214	0.00416761665763539
5	D	26	50	20120618	11	982	19.4	-0.0150306860049699	0.00472415212083608
5	D	26	50	20120618	11	984	19.44	-0.0150940851989711	0.00443971134703598
5	D	26	50	20120618	11	986	19.48	-0.0156216920752253	0.0061358970320147
5	D	26	50	20120618	11	988	19.52	-0.0155471483126672	0.00540107109932021
5	D	26	50	20120618	11	990	19.56	-0.0157224266486945	0.00638686351221478
5	D	26	50	20120618	11	992	19.6	-0.0160401474031511	0.00714330159799081
5	D	26	50	20120618	11	994	19.64	-0.0159216334781972	0.00701517102081268
5	D	26	50	20120618	11	996	19.68	-0.0157468126402573	0.00672504935113253
5	D	26	50	20120618	11	998	19.72	-0.0160525118723270	0.00819731920866816
5	D	26	50	20120618	11	1000	19.76	-0.0158501166983480	0.00875263137713739
5	D	26	50	20120618	11	1002	19.8	-0.0159655377382410	0.00878175710545447
5	D	26	50	20120618	11	1004	19.84	-0.0162992284993508	0.00985686346877393
5	D	26	50	20120618	11	1006	19.88	-0.0164996508454103	0.00987366432589492
5	D	26	50	20120618	11	1008	19.92	-0.0165650440805344	0.0102409073037720
5	D	26	50	20120618	11	1010	19.96	-0.0163277531869039	0.00898785751896691
5	D	26	50	20120618	11	1012	20	-0.0168750538355422	0.00963217321798409
5	D	26	50	20120618	11	1014	20.04	-0.0168698636717683	0.00910600091996756
5	D	26	50	20120618	11	1016	20.08	-0.0174867436276755	0.0094523276792571
5	D	26	50	20120618	11	1018	20.12	-0.0173475284445955	0.0104860187984025
5	D	26	50	20120618	11	1020	20.16	-0.0177561230270363	0.00997304111292288
5	D	26	50	20120618	11	1022	20.2	-0.0181277783512279	0.00884004391742767
5	D	26	50	20120618	11	1024	20.24	-0.0188987651590269	0.0096115539842447
5	D	26	50	20120618	11	1026	20.28	-0.0193868597568765	0.00952725978485945
5	D	26	50	20120618	11	1028	20.32	-0.0198717935874143	0.00924471405723292
5	D	26	50	20120618	11	1030	20.36	-0.0211674324136502	0.0101487995744546
5	D	26	50	20120618	11	1032	20.4	-0.0217221647545588	0.00948421112402081
5	D	26	50	20120618	11	1034	20.44	-0.0228849686222014	0.00945207099949554
5	D	26	50	20120618	11	1036	20.48	-0.0237552572637095	0.0101003224548568
5	D	26	50	20120618	11	1038	20.52	-0.0248065800904437	0.00935698705773616
5	D	26	50	20120618	11	1040	20.56	-0.0259959534953894	0.00963220150225534
5	D	26	50	20120618	11	1042	20.6	-0.0269886960608362	0.00991082278724628
5	D	26	50	20120618	11	1044	20.64	-0.0275682619919002	0.0104367475978894
5	D	26	50	20120618	11	1046	20.68	-0.0288821300309551	0.00960611633309737
5	D	26	50	20120618	11	1048	20.72	-0.0294241061655311	0.00997036824929
5	D	26	50	20120618	11	1050	20.76	-0.0305172437517709	0.0104400780708288
5	D	26	50	20120618	11	1052	20.8	-0.0315234637724671	0.0098412929774522
5	D	26	50	20120618	11	1054	20.84	-0.0323953830022126	0.0108591873311059
5	D	26	50	20120618	11	1056	20.88	-0.0334017939417398	0.0105177396086065
5	D	26	50	20120618	11	1058	20.92	-0.0340632145537939	0.0105064329711753
5	D	26	50	20120618	11	1060	20.96	-0.0346848109119316	0.0105318393178234
5	D	26	50	20120618	11	1062	21	-0.03565644633996	0.0108185711175945
5	D	26	50	20120618	11	1064	21.04	-0.0366615137766029	0.0120350917660835
5	D	26	50	20120618	11	1066	21.08	-0.0374083104614175	0.0112100890712697
5	D	26	50	20120618	11	1068	21.12	-0.0381701402364001	0.0119037678946815
5	D	26	50	20120618	11	1070	21.16	-0.0381279118194276	0.0121082066072582
5	D	26	50	20120618	11	1072	21.2	-0.0384067876628598	0.0124951425089912
5	D	26	50	20120618	11	1074	21.24	-0.0392466537422141	0.0128767326834586
5	D	26	50	20120618	11	1076	21.28	-0.0392631293302157	0.0128780761863428
5	D	26	50	20120618	11	1078	21.32	-0.0393407413705188	0.0130454059350428
5	D	26	50	20120618	11	1080	21.36	-0.0396398687521641	0.0135069840285980
5	D	26	50	20120618	11	1082	21.4	-0.0401829196890476	0.0130545841810626
5	D	26	50	20120618	11	1084	21.44	-0.0417073499854042	0.0122393819862361
5	D	26	50	20120618	11	1086	21.48	-0.0416250427560741	0.0109821461292864
5	D	26	50	20120618	11	1088	21.52	-0.0422748031773064	0.010884777525517
5	D	26	50	20120618	11	1090	21.56	-0.043499794965034	0.0106822621433852
5	D	26	50	20120618	11	1092	21.6	-0.0448928660346496	0.0107922172478597
5	D	26	50	20120618	11	1094	21.64	-0.0458869167476417	0.0097529117008717
5	D	26	50	20120618	11	1096	21.68	-0.0466769671542614	0.00952713250563884
5	D	26	50	20120618	11	1098	21.72	-0.0468545923776954	0.0100648165020531
5	D	26	50	20120618	11	1100	21.76	-0.0467799926122803	0.00897085160087938
5	D	26	50	20120618	11	1102	21.8	-0.0470037919085258	0.00856405306966276
5	D	26	50	20120618	11	1104	21.84	-0.0466995945712594	0.00919309526220631
5	D	26	50	20120618	11	1106	21.88	-0.0465812248960887	0.00872484915170457
5	D	26	50	20120618	11	1108	21.92	-0.0467456272227146	0.00839950932168065
5	D	26	50	20120618	11	1110	21.96	-0.0467391925510058	0.00795650692326728
5	D	26	50	20120618	11	1112	22	-0.0474488449166046	0.00679600327398391
5	D	26	50	20120618	11	1114	22.04	-0.0474757149742897	0.00712523219130437
5	D	26	50	20120618	11	1116	22.08	-0.0481162122966885	0.0051508486368753
5	D	26	50	20120618	11	1118	22.12	-0.0490454213178457	0.00463515566135594
5	D	26	50	20120618	11	1120	22.16	-0.0495199606787	0.00289135962827180
5	D	26	50	20120618	11	1122	22.2	-0.0501357092637573	0.003644145507523
5	D	26	50	20120618	11	1124	22.24	-0.0502970003205459	0.00189723820460163
5	D	26	50	20120618	11	1126	22.28	-0.0507405684043842	0.000376039386235009
5	D	26	50	20120618	11	1128	22.32	-0.0515039608853532	0.00064799265427935
5	D	26	50	20120618	11	1130	22.36	-0.0518492411266066	-0.00085270006743285
5	D	26	50	20120618	11	1132	22.4	-0.0520953849971377	-0.00178190908859009
5	D	26	50	20120618	11	1134	22.44	-0.0525017592642856	-0.00278734422075925
5	D	26	50	20120618	11	1136	22.48	-0.0534716976360392	-0.00407081373929095
5	D	26	50	20120618	11	1138	22.52	-0.0536796577403861	-0.00395421183107329
5	D	26	50	20120618	11	1140	22.56	-0.0549037302892982	-0.00523782277096123
5	D	26	50	20120618	11	1142	22.6	-0.0553827244228739	-0.00646352166546995
5	D	26	50	20120618	11	1144	22.64	-0.0563175902982807	-0.00697822469149565
5	D	26	50	20120618	11	1146	22.68	-0.0564621936350333	-0.00845756278841605
5	D	26	50	20120618	11	1148	22.72	-0.0570295761162574	-0.00848415000338865
5	D	26	50	20120618	11	1150	22.76	-0.0580898827346466	-0.00907536198313875
5	D	26	50	20120618	11	1152	22.8	-0.058473276031406	-0.00924888598724195
5	D	26	50	20120618	11	1154	22.84	-0.0585970197181136	-0.00962365258127075
5	D	26	50	20120618	11	1156	22.88	-0.058941097877839	-0.0118350583287536
5	D	26	50	20120618	11	1158	22.92	-0.0591537955976199	-0.0107227793619472
5	D	26	50	20120618	11	1160	22.96	-0.0592846810628175	-0.0113400128712449
5	D	26	50	20120618	11	1162	23	-0.0592422546559463	-0.0112530387371590
5	D	26	50	20120618	11	1164	23.04	-0.0586941054791705	-0.0111594177993299
5	D	26	50	20120618	11	1166	23.08	-0.05881890982605	-0.0111906012083801
5	D	26	50	20120618	11	1168	23.12	-0.0584534063308546	-0.0126034712678691
5	D	26	50	20120618	11	1170	23.16	-0.0581535223449534	-0.0131569237455037
5	D	26	50	20120618	11	1172	23.2	-0.0580014236763202	-0.0142385849886848
5	D	26	50	20120618	11	1174	23.24	-0.0584109092133053	-0.0145755213699202
5	D	26	50	20120618	11	1176	23.28	-0.0587866657568278	-0.0167932910784337
5	D	26	50	20120618	11	1178	23.32	-0.0589667658539961	-0.0189770489507721
5	D	26	50	20120618	11	1180	23.36	-0.0597346838183647	-0.0204267592735607
5	D	26	50	20120618	11	1182	23.4	-0.0594697309074541	-0.0194064748989866
5	D	26	50	20120618	11	1184	23.44	-0.0591450274735332	-0.0188747305995343
5	D	26	50	20120618	11	1186	23.48	-0.0595890905321183	-0.0193955854545564
5	D	26	50	20120618	11	1188	23.52	-0.0597624024041872	-0.0197227637622115
5	D	26	50	20120618	11	1190	23.56	-0.0602132536878717	-0.0197719783941821
5	D	26	50	20120618	11	1192	23.6	-0.06078197967198	-0.0204836813694463
5	D	26	50	20120618	11	1194	23.64	-0.0609207140224488	-0.0203466440752524
5	D	26	50	20120618	11	1196	23.68	-0.0613107541229513	-0.0201045307133740
5	D	26	50	20120618	11	1198	23.72	-0.0611870811469218	-0.0198818627879783
5	D	26	50	20120618	11	1200	23.76	-0.0616130422719086	-0.0200495885164759
5	D	26	50	20120618	11	1202	23.8	-0.0617939908972142	-0.0204552556768425
5	D	26	50	20120618	11	1204	23.84	-0.0619052187938949	-0.0204450026285154
5	D	26	50	20120618	11	1206	23.88	-0.0623815259217021	-0.0224794902593453
5	D	26	50	20120618	11	1208	23.92	-0.062786698107322	-0.0228521355330306
5	D	26	50	20120618	11	1210	23.96	-0.0632590454371546	-0.0242715816855845
5	D	26	50	20120618	11	1212	24	-0.0636844408767165	-0.0239434841391140
5	D	26	50	20120618	11	1214	24.04	-0.0638209831961636	-0.0248188116235448
5	D	26	50	20120618	11	1216	24.08	-0.0646340145731719	-0.0270641584965245
5	D	26	50	20120618	11	1218	24.12	-0.0647014725600971	-0.0270775935253671
5	D	26	50	20120618	11	1220	24.16	-0.0648759865136939	-0.0267752346657316
5	D	26	50	20120618	11	1222	24.2	-0.06523958082058	-0.0262106806116323
5	D	26	50	20120618	11	1224	24.24	-0.0658048419814606	-0.0271775784242268
5	D	26	50	20120618	11	1226	24.28	-0.0654915229667168	-0.0271476678073826
5	D	26	50	20120618	11	1228	24.32	-0.0656982102788576	-0.0280409558040556
5	D	26	50	20120618	11	1230	24.36	-0.0657266359714613	-0.0291166066395966
5	D	26	50	20120618	11	1232	24.4	-0.0657772648169943	-0.0292269152974617
5	D	26	50	20120618	11	1234	24.44	-0.0652168119822258	-0.0290007825488382
5	D	26	50	20120618	11	1236	24.48	-0.0646396007167433	-0.0301585284816749
5	D	26	50	20120618	11	1238	24.52	-0.064298789390347	-0.0307759599808715
5	D	26	50	20120618	11	1240	24.56	-0.0642551043334053	-0.0322818004399507
5	D	26	50	20120618	11	1242	24.6	-0.0645782309192041	-0.0325674927927534
5	D	26	50	20120618	11	1244	24.64	-0.0644749155474049	-0.0330696163891418
5	D	26	50	20120618	11	1246	24.68	-0.064440670365992	-0.0335482074718524
5	D	26	50	20120618	11	1248	24.72	-0.0643260059303548	-0.0344804287678974
5	D	26	50	20120618	11	1250	24.76	-0.0649231858913381	-0.0362684614012126
5	D	26	50	20120618	11	1252	24.8	-0.0651248103189257	-0.0359094350041329
5	D	26	50	20120618	11	1254	24.84	-0.0651551310577029	-0.0361886856141592
5	D	26	50	20120618	11	1256	24.88	-0.0652904642245542	-0.0388112103152917
5	D	26	50	20120618	11	1258	24.92	-0.0653070388075052	-0.0408066373675288
5	D	26	50	20120618	11	1260	24.96	-0.0651872124923654	-0.0406211349745524
5	D	26	50	20120618	11	1262	25	-0.0654594698163256	-0.0409328064304960
5	D	26	50	20120618	11	1264	25.04	-0.0650266285423579	-0.0405240492134954
5	D	26	50	20120618	11	1266	25.08	-0.0649135904523174	-0.0403379811350940
5	D	26	50	20120618	11	1268	25.12	-0.064372682048981	-0.0404393519632449
5	D	26	50	20120618	11	1270	25.16	-0.064092745545377	-0.0427858787455447
5	D	26	50	20120618	11	1272	25.2	-0.06389828693791	-0.0428267537601379
5	D	26	50	20120618	11	1274	25.24	-0.0632025263921344	-0.0439781739157101
5	D	26	50	20120618	11	1276	25.28	-0.0627360763328569	-0.0460945869382084
5	D	26	50	20120618	11	1278	25.32	-0.0625426826282024	-0.0457634488325787
5	D	26	50	20120618	11	1280	25.36	-0.062054616314624	-0.0454209475209753
5	D	26	50	20120618	11	1282	25.4	-0.0613186100792903	-0.0484935174040619
5	D	26	50	20120618	11	1284	25.44	-0.060593641780811	-0.049081306986991
5	D	26	50	20120618	11	1286	25.48	-0.0602567336838469	-0.0501209378030983
5	D	26	50	20120618	11	1288	25.52	-0.0597469026235436	-0.0500099291095199
5	D	26	50	20120618	11	1290	25.56	-0.0586881657822086	-0.0530897185528423
5	D	26	50	20120618	11	1292	25.6	-0.0585077828423279	-0.0530139874165772
5	D	26	50	20120618	11	1294	25.64	-0.057492377504544	-0.0553052962303340
5	D	26	50	20120618	11	1296	25.68	-0.0570959027323327	-0.055785633866794
5	D	26	50	20120618	11	1298	25.72	-0.0565596329494808	-0.0565033472496985
5	D	26	50	20120618	11	1300	25.76	-0.056291568768733	-0.0584701647615687
5	D	26	50	20120618	11	1302	25.8	-0.0557280753748054	-0.0587696244834013
5	D	26	50	20120618	11	1304	25.84	-0.0548517579408809	-0.059044759731961
5	D	26	50	20120618	11	1306	25.88	-0.0547386208558911	-0.0590224151576755
5	D	26	50	20120618	11	1308	25.92	-0.0541298019172895	-0.0614912077735102
5	D	26	50	20120618	11	1310	25.96	-0.0536310087938405	-0.0607558167210761
5	D	26	50	20120618	11	1312	26	-0.0532375038701102	-0.0610730955337945
5	D	26	50	20120618	11	1314	26.04	-0.0528262505661721	-0.0618429933971505
5	D	26	50	20120618	11	1316	26.08	-0.0522506656462862	-0.062957676527013
5	D	26	50	20120618	11	1318	26.12	-0.0520787679877798	-0.0623422814953463
5	D	26	50	20120618	11	1320	26.16	-0.0514755351927495	-0.0627831625734162
5	D	26	50	20120618	11	1322	26.2	-0.0504749083866925	-0.0633838497840341
5	D	26	50	20120618	11	1324	26.24	-0.0502878786430686	-0.0639769002414153
5	D	26	50	20120618	11	1326	26.28	-0.0501601044477082	-0.0633213415445772
5	D	26	50	20120618	11	1328	26.32	-0.0498684229004688	-0.0647426968854403
5	D	26	50	20120618	11	1330	26.36	-0.0496485126915197	-0.0640507221893711
5	D	26	50	20120618	11	1332	26.4	-0.0496337341597929	-0.0654461974220427
5	D	26	50	20120618	11	1334	26.44	-0.0489476991606858	-0.0665030392172041
5	D	26	50	20120618	11	1336	26.48	-0.0486727760441604	-0.0687884083339992
5	D	26	50	20120618	11	1338	26.52	-0.0483799631260711	-0.0690288953502806
5	D	26	50	20120618	11	1340	26.56	-0.0488631291896558	-0.0713014658343362
5	D	26	50	20120618	11	1342	26.6	-0.0483073432596432	-0.0732682126355284
5	D	26	50	20120618	11	1344	26.64	-0.0487547297200999	-0.0748135945058116
5	D	26	50	20120618	11	1346	26.68	-0.0483610126643353	-0.0750374645127353
5	D	26	50	20120618	11	1348	26.72	-0.0484488353265586	-0.0753485914964574
5	D	26	50	20120618	11	1350	26.76	-0.0485051210263411	-0.0777886755769758
5	D	26	50	20120618	11	1352	26.8	-0.0485994490709514	-0.079446699557502
5	D	26	50	20120618	11	1354	26.84	-0.0484408450199312	-0.0803296637951697
5	D	26	50	20120618	11	1356	26.88	-0.0486705133024606	-0.081053316875036
5	D	26	50	20120618	11	1358	26.92	-0.0488504012675945	-0.0826252152496137
5	D	26	50	20120618	11	1360	26.96	-0.0489958531324846	-0.0851507885399777
5	D	26	50	20120618	11	1362	27	-0.0491630838862352	-0.0875684573355326
5	D	26	50	20120618	11	1364	27.04	-0.0493854689689183	-0.0875446278370066
5	D	26	50	20120618	11	1366	27.08	-0.0494962726015303	-0.09017584288048
5	D	26	50	20120618	11	1368	27.12	-0.04933879992136	-0.089711061593206
5	D	26	50	20120618	11	1370	27.16	-0.0495880550617283	-0.0919594490253448
5	D	26	50	20120618	11	1372	27.2	-0.0494158745605094	-0.0929469236452719
5	D	26	50	20120618	11	1374	27.24	-0.0497520331242854	-0.094391542799236
5	D	26	50	20120618	11	1376	27.28	-0.0493335673311792	-0.0936199478796052
5	D	26	50	20120618	11	1378	27.32	-0.0493791050078877	-0.0931296400375305
5	D	26	50	20120618	11	1380	27.36	-0.0489147479846825	-0.0952349090571571
5	D	26	50	20120618	11	1382	27.4	-0.049031844867647	-0.0952221811350959
5	D	26	50	20120618	11	1384	27.44	-0.048526546361811	-0.09461802910125
5	D	26	50	20120618	11	1386	27.48	-0.0483247380864604	-0.09646046653031
5	D	26	50	20120618	11	1388	27.52	-0.0474652497939282	-0.097258860796947
5	D	26	50	20120618	11	1390	27.56	-0.047130222601002	-0.099565867381247
5	D	26	50	20120618	11	1392	27.6	-0.0462676230386325	-0.099988646525718
5	D	26	50	20120618	11	1394	27.64	-0.0463050996980354	-0.10148898569404
5	D	26	50	20120618	11	1396	27.68	-0.0458317624187091	-0.103427165381272
5	D	26	50	20120618	11	1398	27.72	-0.0452334086604691	-0.103063712495742
5	D	26	50	20120618	11	1400	27.76	-0.0445970832680793	-0.105857844941601
5	D	26	50	20120618	11	1402	27.8	-0.0440873299895219	-0.105293785862248
5	D	26	50	20120618	11	1404	27.84	-0.0432720358708138	-0.106078250125297
5	D	26	50	20120618	11	1406	27.88	-0.0424840360738595	-0.106951102735993
5	D	26	50	20120618	11	1408	27.92	-0.041928320854525	-0.107889928409375
5	D	26	50	20120618	11	1410	27.96	-0.0411955460971814	-0.108415379458474
5	D	26	50	20120618	11	1412	28	-0.0407333811049979	-0.110195308648077
5	D	26	50	20120618	11	1414	28.04	-0.0398147079748803	-0.111379429663852
5	D	26	50	20120618	11	1416	28.08	-0.0389730387732339	-0.11072853787177
5	D	26	50	20120618	11	1418	28.12	-0.0380822963609733	-0.113121316508627
5	D	26	50	20120618	11	1420	28.16	-0.0378809830603695	-0.111876596441705
5	D	26	50	20120618	11	1422	28.2	-0.0372092316182422	-0.112466182075858
5	D	26	50	20120618	11	1424	28.24	-0.0368894779317897	-0.113198744701167
5	D	26	50	20120618	11	1426	28.28	-0.0363724414533861	-0.113731337528757
5	D	26	50	20120618	11	1428	28.32	-0.0355386211370109	-0.113931024483764
5	D	26	50	20120618	11	1430	28.36	-0.0355641476918117	-0.114092174119196
5	D	26	50	20120618	11	1432	28.4	-0.0349628947957688	-0.114525984129454
5	D	26	50	20120618	11	1434	28.44	-0.0344056946521938	-0.115451304063315
5	D	26	50	20120618	11	1436	28.48	-0.0337719855548944	-0.116224030353796
5	D	26	50	20120618	11	1438	28.52	-0.032575702302483	-0.118358785726198
5	D	26	50	20120618	11	1440	28.56	-0.0320194213977236	-0.118742532576348
5	D	26	50	20120618	11	1442	28.6	-0.0309801158507356	-0.120472540027199
5	D	26	50	20120618	11	1444	28.64	-0.030574519401047	-0.120282752567128
5	D	26	50	20120618	11	1446	28.68	-0.0305252340583983	-0.120385212339722
5	D	26	50	20120618	11	1448	28.72	-0.0296012576274218	-0.121728078827874
5	D	26	50	20120618	11	1450	28.76	-0.0296651800804411	-0.121834003423695
5	D	26	50	20120618	11	1452	28.8	-0.0299145059314875	-0.121121522630972
5	D	26	50	20120618	11	1454	28.84	-0.029638310022756	-0.122592021893127
5	D	26	50	20120618	11	1456	28.88	-0.0294821101347919	-0.123262571253727
5	D	26	50	20120618	11	1458	28.92	-0.0294426535764017	-0.123850318410249
5	D	26	50	20120618	11	1460	28.96	-0.0293542652287534	-0.122435822005163
5	D	26	50	20120618	11	1462	29	-0.0296796757694554	-0.122398628188473
5	D	26	50	20120618	11	1464	29.04	-0.0294192483419444	-0.122981920572274
5	D	26	50	20120618	11	1466	29.08	-0.0291863980788997	-0.123008578497924
5	D	26	50	20120618	11	1468	29.12	-0.0293422444134732	-0.123103189385247
5	D	26	50	20120618	11	1470	29.16	-0.0294980200373686	-0.123197870983248
5	D	26	50	20120618	11	1472	29.2	-0.0289879839160987	-0.123360434832243
5	D	26	50	20120618	11	1474	29.24	-0.0289754681260717	-0.1232410044969
5	D	26	50	20120618	11	1476	29.28	-0.0295661144203968	-0.121821911897737
5	D	26	50	20120618	11	1478	29.32	-0.0297352543624567	-0.121802537171933
5	D	26	50	20120618	11	1480	29.36	-0.0290111063078435	-0.120724270041301
5	D	26	50	20120618	11	1482	29.4	-0.0295421435005146	-0.120578181780308
5	D	26	50	20120618	11	1484	29.44	-0.0294007928549554	-0.12021578955495
5	D	26	50	20120618	11	1486	29.48	-0.0291120104455188	-0.119945391921824
5	D	26	50	20120618	11	1488	29.52	-0.029157972386296	-0.119536118516873
5	D	26	50	20120618	11	1490	29.56	-0.0295024040994119	-0.120334371362155
5	D	26	50	20120618	11	1492	29.6	-0.0288551185519138	-0.119902611961562
5	D	26	50	20120618	11	1494	29.64	-0.0289222936961265	-0.119372423297029
5	D	26	50	20120618	11	1496	29.68	-0.0285917919865999	-0.12006468083581
5	D	26	50	20120618	11	1498	29.72	-0.0283072522178504	-0.119331128261007
5	D	26	50	20120618	11	1500	29.76	-0.0278561180914534	-0.118355886588395
5	D	26	50	20120618	11	1502	29.8	-0.0280152171172204	-0.117197928523524
5	D	26	50	20120618	11	1504	29.84	-0.0279160807464980	-0.118297196725556
5	D	26	50	20120618	11	1506	29.88	-0.0278911198771222	-0.116859012243301
5	D	26	50	20120618	11	1508	29.92	-0.0275044738891694	-0.114881234576322
5	D	26	50	20120618	11	1510	29.96	-0.0275205959237804	-0.114492891532095
5	D	26	50	20120618	11	1512	30	-0.0275260406459955	-0.113610068715783
5	D	26	50	20120618	11	1514	30.04	-0.0274089437630310	-0.113626473593107
5	D	26	50	20120618	11	1516	30.08	-0.0274809979440339	-0.112851555271605
5	D	26	50	20120618	11	1518	30.12	-0.0273267072443790	-0.11288818340287
5	D	26	50	20120618	11	1520	30.16	-0.0270517841278537	-0.110487131616673
5	D	26	50	20120618	11	1522	30.2	-0.0270418846329171	-0.109379943818691
5	D	26	50	20120618	11	1524	30.24	-0.0274636031172167	-0.109464089525652
5	D	26	50	20120618	11	1526	30.28	-0.0268306011266986	-0.107923869534872
5	D	26	50	20120618	11	1528	30.32	-0.0265701736991876	-0.106861158753426
5	D	26	50	20120618	11	1530	30.36	-0.0266102666536808	-0.105712322366033
5	D	26	50	20120618	11	1532	30.4	-0.0260549049877369	-0.103780223797119
5	D	26	50	20120618	11	1534	30.44	-0.0261617488223742	-0.10361666999863
5	D	26	50	20120618	11	1536	30.48	-0.0249927598917166	-0.102190435620977
5	D	26	50	20120618	11	1538	30.52	-0.0252102659376096	-0.100210536633654
5	D	26	50	20120618	11	1540	30.56	-0.0246133263929319	-0.099646689686336
5	D	26	50	20120618	11	1542	30.6	-0.024105058038615	-0.098675690654411
5	D	26	50	20120618	11	1544	30.64	-0.0239398778945298	-0.099600586324203
5	D	26	50	20120618	11	1546	30.68	-0.0242741979806748	-0.098829415668641
5	D	26	50	20120618	11	1548	30.72	-0.0240520957407041	-0.097729228227793
5	D	26	50	20120618	11	1550	30.76	-0.0242607629518323	-0.098278579486097
5	D	26	50	20120618	11	1552	30.8	-0.0243414438355657	-0.097228455205356
5	D	26	50	20120618	11	1554	30.84	-0.0244042349177351	-0.096421222103954
5	D	26	50	20120618	11	1556	30.88	-0.0243473835325276	-0.0960385359139757
5	D	26	50	20120618	11	1558	30.92	-0.0244283472589735	-0.096552107569152
5	D	26	50	20120618	11	1560	30.96	-0.0247460503357606	-0.0945831687369375
5	D	26	50	20120618	11	1562	31	-0.0256145188844139	-0.0933388022234054
5	D	26	50	20120618	11	1564	31.04	-0.0255883559335100	-0.0934687684497875
5	D	26	50	20120618	11	1566	31.08	-0.0257408788662120	-0.0908989302749213
5	D	26	50	20120618	11	1568	31.12	-0.0256309944724156	-0.0916447865077168
5	D	26	50	20120618	11	1570	31.16	-0.0255690519183836	-0.0915341950071392
5	D	26	50	20120618	11	1572	31.2	-0.0259344847029009	-0.0885814585102604
5	D	26	50	20120618	11	1574	31.24	-0.0258241760450358	-0.0875893876962558
5	D	26	50	20120618	11	1576	31.28	-0.02604839960535	-0.0875655581977298
5	D	26	50	20120618	11	1578	31.32	-0.0262642793056463	-0.0849259992942385
5	D	26	50	20120618	11	1580	31.36	-0.0264568951928415	-0.0838157002264193
5	D	26	50	20120618	11	1582	31.4	-0.0262874016973911	-0.083035973578805
5	D	26	50	20120618	11	1584	31.44	-0.0269550519201874	-0.0823793542217952
5	D	26	50	20120618	11	1586	31.48	-0.0269913972087404	-0.0814140120441192
5	D	26	50	20120618	11	1588	31.52	-0.0279088682573299	-0.0809363614134277
5	D	26	50	20120618	11	1590	31.56	-0.0279812759917234	-0.0804423766160909
5	D	26	50	20120618	11	1592	31.6	-0.0277537997402157	-0.0798183548816938
5	D	26	50	20120618	11	1594	31.64	-0.0282286926544606	-0.0801078443979115
5	D	26	50	20120618	11	1596	31.68	-0.028403560161448	-0.0779235208401482
5	D	26	50	20120618	11	1598	31.72	-0.0292174400665937	-0.0776986608837307
5	D	26	50	20120618	11	1600	31.76	-0.029180034117869	-0.078043799703628
5	D	26	50	20120618	11	1602	31.8	-0.0296255113900165	-0.0779257128711699
5	D	26	50	20120618	11	1604	31.84	-0.0300297643368209	-0.0762613956402911
5	D	26	50	20120618	11	1606	31.88	-0.0303535485319262	-0.0755279137761662
5	D	26	50	20120618	11	1608	31.92	-0.0306243704291206	-0.0746571824858132
5	D	26	50	20120618	11	1610	31.96	-0.0310574733325974	-0.0744398885719545
5	D	26	50	20120618	11	1612	32	-0.0317126077653667	-0.0716948293367101
5	D	26	50	20120618	11	1614	32.04	-0.0319419932051836	-0.07168280852143
5	D	26	50	20120618	11	1616	32.08	-0.0325390034605394	-0.0703525285339837
5	D	26	50	20120618	11	1618	32.12	-0.0327369226485936	-0.0697048894330951
5	D	26	50	20120618	11	1620	32.16	-0.0327057392395432	-0.070120880352467
5	D	26	50	20120618	11	1622	32.2	-0.0331517114864376	-0.0690632607398464
5	D	26	50	20120618	11	1624	32.24	-0.0337454690505999	-0.0680733819568632
5	D	26	50	20120618	11	1626	32.28	-0.0340686875602803	-0.0664390460535069
5	D	26	50	20120618	11	1628	32.32	-0.0345499444355559	-0.0671824981232464
5	D	26	50	20120618	11	1630	32.36	-0.0348342013615929	-0.065935586025302
5	D	26	50	20120618	11	1632	32.4	-0.0354623243153209	-0.0638946637227633
5	D	26	50	20120618	11	1634	32.44	-0.0352597382225109	-0.0633506864759965
5	D	26	50	20120618	11	1636	32.48	-0.0356258074031312	-0.0642404389387635
5	D	26	50	20120618	11	1638	32.52	-0.0363821288162883	-0.0627248262639682
5	D	26	50	20120618	11	1640	32.56	-0.0363455006850229	-0.0618601760919334
5	D	26	50	20120618	11	1642	32.6	-0.0369840181084343	-0.0603523415917312
5	D	26	50	20120618	11	1644	32.64	-0.036914085247775	-0.0592439517122212
5	D	26	50	20120618	11	1646	32.68	-0.0372276871052312	-0.0593942119032233
5	D	26	50	20120618	11	1648	32.72	-0.0376058478118098	-0.0581959487518247
5	D	26	50	20120618	11	1650	32.76	-0.0380856197628448	-0.0566277980431873
5	D	26	50	20120618	11	1652	32.8	-0.0385469362268909	-0.0563091757275846
5	D	26	50	20120618	11	1654	32.84	-0.0387640180087152	-0.055751692741297
5	D	26	50	20120618	11	1656	32.88	-0.0390837009844897	-0.0539923403590268
5	D	26	50	20120618	11	1658	32.92	-0.0392440728024628	-0.0538801932235307
5	D	26	50	20120618	11	1660	32.96	-0.0398118795477556	-0.0520772123528613
5	D	26	50	20120618	11	1662	33	-0.0404309515346844	-0.051106284031614
5	D	26	50	20120618	11	1664	33.04	-0.0406042634067532	-0.0506699284369437
5	D	26	50	20120618	11	1666	33.08	-0.0411782219810423	-0.0490618969058475
5	D	26	50	20120618	11	1668	33.12	-0.0412954602853631	-0.0477700128166196
5	D	26	50	20120618	11	1670	33.16	-0.0416661963707392	-0.0466496021218296
5	D	26	50	20120618	11	1672	33.2	-0.0415125420671873	-0.0465445967648232
5	D	26	50	20120618	11	1674	33.24	-0.0414811465261026	-0.0456221052580874
5	D	26	50	20120618	11	1676	33.28	-0.0422940364817547	-0.0444104070778460
5	D	26	50	20120618	11	1678	33.32	-0.0424346800205327	-0.0428353267227531
5	D	26	50	20120618	11	1680	33.36	-0.0425647169575929	-0.0424763286099447
5	D	26	50	20120618	11	1682	33.4	-0.0428768338908087	-0.0419870107173635
5	D	26	50	20120618	11	1684	33.44	-0.043172050971954	-0.0415813435569969
5	D	26	50	20120618	11	1686	33.48	-0.043687531815439	-0.0406171327501708
5	D	26	50	20120618	11	1688	33.52	-0.0436599546509728	-0.0389033887552871
5	D	26	50	20120618	11	1690	33.56	-0.0441453834562573	-0.0383984438028417
5	D	26	50	20120618	11	1692	33.6	-0.0444005782935875	-0.0370910740751060
5	D	26	50	20120618	11	1694	33.64	-0.0443694443820119	-0.0366678211690911
5	D	26	50	20120618	11	1696	33.68	-0.0448459848550569	-0.0359436519012745
5	D	26	50	20120618	11	1698	33.72	-0.0453490559745321	-0.0356480459113995
5	D	26	50	20120618	11	1700	33.76	-0.0459990073145954	-0.0336347926972086
5	D	26	50	20120618	11	1702	33.8	-0.0459077834687545	-0.0332857718610828
5	D	26	50	20120618	11	1704	33.84	-0.0462827480526821	-0.0324681584321323
5	D	26	50	20120618	11	1706	33.88	-0.0464104161820253	-0.0316428587524705
5	D	26	50	20120618	11	1708	33.92	-0.0471298478344079	-0.0295278811567381
5	D	26	50	20120618	11	1710	33.96	-0.0473686660786859	-0.0292302316282654
5	D	26	50	20120618	11	1712	34	-0.0478030332890874	-0.0269989646655126
5	D	26	50	20120618	11	1714	34.04	-0.0483556032974592	-0.0275482084435857
5	D	26	50	20120618	11	1716	34.08	-0.0489393411585321	-0.0252849505558385
5	D	26	50	20120618	11	1718	34.12	-0.0496501248949808	-0.0245132142148516
5	D	26	50	20120618	11	1720	34.16	-0.0497613245073902	-0.0237452538240761
5	D	26	50	20120618	11	1722	34.2	-0.0505068483999987	-0.0226443380632434
5	D	26	50	20120618	11	1724	34.24	-0.0504907829339301	-0.0221408214664960
5	D	26	50	20120618	11	1726	34.28	-0.0511106256672504	-0.0221593547352309
5	D	26	50	20120618	11	1728	34.32	-0.0514829668850198	-0.0217547694482393
5	D	26	50	20120618	11	1730	34.36	-0.0523558194957165	-0.0214487336333418
5	D	26	50	20120618	11	1732	34.4	-0.05260525141278	-0.0213989886712854
5	D	26	50	20120618	11	1734	34.44	-0.0535620163852001	-0.0195077113768491
5	D	26	50	20120618	11	1736	34.48	-0.0543248219675407	-0.0200377798332300
5	D	26	50	20120618	11	1738	34.52	-0.0545325911530568	-0.0194565168458912
5	D	26	50	20120618	11	1740	34.56	-0.0554681429220413	-0.0181531281293336
5	D	26	50	20120618	11	1742	34.6	-0.0564295253017425	-0.0167097817675756
5	D	26	50	20120618	11	1744	34.64	-0.056947693150996	-0.0161422578649952
5	D	26	50	20120618	11	1746	34.68	-0.0575968878868034	-0.0146617883972249
5	D	26	50	20120618	11	1748	34.72	-0.0583943629146256	-0.0141273570920042
5	D	26	50	20120618	11	1750	34.76	-0.0599773628656679	-0.0136026131496856
5	D	26	50	20120618	11	1752	34.8	-0.0609091881819155	-0.0131291344490031
5	D	26	50	20120618	11	1754	34.84	-0.0614605193392067	-0.0128804449940597
5	D	26	50	20120618	11	1756	34.88	-0.0624889354417644	-0.0126794852468466
5	D	26	50	20120618	11	1758	34.92	-0.0627282203765179	-0.0127879554270806
5	D	26	50	20120618	11	1760	34.96	-0.062832589337421	-0.0118108752768371
5	D	26	50	20120618	11	1762	35	-0.0634987546359769	-0.0117755906484559
5	D	26	50	20120618	11	1764	35.04	-0.0642719051905262	-0.0117622970409694
5	D	26	50	20120618	11	1766	35.08	-0.0647463031300243	-0.0119770453704158
5	D	26	50	20120618	11	1768	35.12	-0.0658163678219939	-0.00943209735424735
5	D	26	50	20120618	11	1770	35.16	-0.0668838869295512	-0.00998300424746975
5	D	26	50	20120618	11	1772	35.2	-0.0666629160604304	-0.00833028356780245
5	D	26	50	20120618	11	1774	35.24	-0.0674297026539491	-0.00761794419643515
5	D	26	50	20120618	11	1776	35.28	-0.0681639623355332	-0.00761978267406625
5	D	26	50	20120618	11	1778	35.32	-0.0688965249608425	-0.00719113454331095
5	D	26	50	20120618	11	1780	35.36	-0.0690698368329113	-0.00625428876891685
5	D	26	50	20120618	11	1782	35.4	-0.0693267287265164	-0.00544670211412373
5	D	26	50	20120618	11	1784	35.44	-0.0692702308946996	-0.00482593307092006
5	D	26	50	20120618	11	1786	35.48	-0.0696169253495154	-0.00496982930089152
5	D	26	50	20120618	11	1788	35.52	-0.0697047480117387	-0.00503431743933574
5	D	26	50	20120618	11	1790	35.56	-0.0700210368749635	-0.00423564032998553
5	D	26	50	20120618	11	1792	35.6	-0.0703354872605571	-0.00352308882658385
5	D	26	50	20120618	11	1794	35.64	-0.0713666610795615	-0.00340973960955964
5	D	26	50	20120618	11	1796	35.68	-0.0715283764004188	-0.00316416142445355
5	D	26	50	20120618	11	1798	35.72	-0.0716691613605531	-0.00309323861430054
5	D	26	50	20120618	11	1800	35.76	-0.0723044968034492	-0.00282163889964679
5	D	26	50	20120618	11	1802	35.8	-0.0729140935595101	-0.00237976787208332
5	D	26	50	20120618	11	1804	35.84	-0.073721538792947	-0.00281060803386029
5	D	26	50	20120618	11	1806	35.88	-0.0738143112026387	-0.00221677975901982
5	D	26	50	20120618	11	1808	35.92	-0.0741169529049866	-0.0029368973049802
5	D	26	50	20120618	11	1810	35.96	-0.0753388334228769	-0.00443808500143924
5	D	26	50	20120618	11	1812	36	-0.0755729564781278	-0.00389693618179717
5	D	26	50	20120618	11	1814	36.04	-0.0758854269647341	-0.00423542819795118
5	D	26	50	20120618	11	1816	36.08	-0.0761283181440717	-0.00425006530832174
5	D	26	50	20120618	11	1818	36.12	-0.0766254142112458	-0.00524326749317636
5	D	26	50	20120618	11	1820	36.16	-0.0777656238959091	-0.00478485016693312
5	D	26	50	20120618	11	1822	36.2	-0.0784561136677378	-0.00521272048022911
5	D	26	50	20120618	11	1824	36.24	-0.0792215567583722	-0.00542152911271349
5	D	26	50	20120618	11	1826	36.28	-0.0799019349032299	-0.00490208847125385
5	D	26	50	20120618	11	1828	36.32	-0.0813662823363892	-0.00654109127936615
5	D	26	50	20120618	11	1830	36.36	-0.0821882232588404	-0.00713520239691905
5	D	26	50	20120618	11	1832	36.4	-0.0824250333198598	-0.00668399755984395
5	D	26	50	20120618	11	1834	36.44	-0.0830337108371051	-0.00679091210515935
5	D	26	50	20120618	11	1836	36.48	-0.0832527018072386	-0.00713887935218125
5	D	26	50	20120618	11	1838	36.52	-0.0832148715944451	-0.00782597501146025
5	D	26	50	20120618	11	1840	36.56	-0.0831281803030717	-0.00755515311426575
5	D	26	50	20120618	11	1842	36.6	-0.0837551011752717	-0.00934766880457365
5	D	26	50	20120618	11	1844	36.64	-0.084410235608041	-0.00932525351961005
5	D	26	50	20120618	11	1846	36.68	-0.084668895268599	-0.0100411284248834
5	D	26	50	20120618	11	1848	36.72	-0.0854679259313398	-0.0103436287058749
5	D	26	50	20120618	11	1850	36.76	-0.0857239692968075	-0.00929916127938425
5	D	26	50	20120618	11	1852	36.8	-0.0860202470381247	-0.0108352800508340
5	D	26	50	20120618	11	1854	36.84	-0.0862398744043612	-0.0107669735357714
5	D	26	50	20120618	11	1856	36.88	-0.0864520064387172	-0.0107599024679595
5	D	26	50	20120618	11	1858	36.92	-0.0861015643179611	-0.0106853734132224
5	D	26	50	20120618	11	1860	36.96	-0.0860053977957197	-0.0105269814942366
5	D	26	50	20120618	11	1862	37	-0.0859491120959373	-0.0108436239108519
5	D	26	50	20120618	11	1864	37.04	-0.0858460159272403	-0.0102502199000802
5	D	26	50	20120618	11	1866	37.08	-0.0857938314467887	-0.0105638924682145
5	D	26	50	20120618	11	1868	37.12	-0.0854057712452735	-0.0106599175690997
5	D	26	50	20120618	11	1870	37.16	-0.0852305501848955	-0.00965243182726505
5	D	26	50	20120618	11	1872	37.2	-0.0853849115952285	-0.0100951513829660
5	D	26	50	20120618	11	1874	37.24	-0.0848767139515898	-0.00909410031284015
5	D	26	50	20120618	11	1876	37.28	-0.0849895681938671	-0.00844921892839805
5	D	26	50	20120618	11	1878	37.32	-0.0849927501743825	-0.00881882364292425
5	D	26	50	20120618	11	1880	37.36	-0.084786840679701	-0.00954148677329695
5	D	26	50	20120618	11	1882	37.4	-0.0850481166353494	-0.00872371778085465
5	D	26	50	20120618	11	1884	37.44	-0.0845357470617016	-0.00806087588417035
5	D	26	50	20120618	11	1886	37.48	-0.0841473333067958	-0.00801753023848365
5	D	26	50	20120618	11	1888	37.52	-0.0840817845081799	-0.00861850029181415
5	D	26	50	20120618	11	1890	37.56	-0.0839264331483532	-0.00823065222233325
5	D	26	50	20120618	11	1892	37.6	-0.0836327009914483	-0.00700537759189325
5	D	26	50	20120618	11	1894	37.64	-0.0835059874562596	-0.00747857344986325
5	D	26	50	20120618	11	1896	37.68	-0.083220174895304	-0.00734818295941245
5	D	26	50	20120618	11	1898	37.72	-0.0825409988319744	-0.00675555676610005
5	D	26	50	20120618	11	1900	37.76	-0.0826037192034656	-0.00679183134397495
5	D	26	50	20120618	11	1902	37.8	-0.0817715959433653	-0.00581333698016895
5	D	26	50	20120618	11	1904	37.84	-0.0811259367414638	-0.00561966043280196
5	D	26	50	20120618	11	1906	37.88	-0.0808592867742784	-0.00521540748599761
5	D	26	50	20120618	11	1908	37.92	-0.0802010410716718	-0.00500843733114431
5	D	26	50	20120618	11	1910	37.96	-0.0794963384535413	-0.00526893546933343
5	D	26	50	20120618	11	1912	38	-0.0791147836344131	-0.00460779062892402
5	D	26	50	20120618	11	1914	38.04	-0.0786733368709183	-0.0041055326822472
5	D	26	50	20120618	11	1916	38.08	-0.0783445322176666	-0.00394501944291787
5	D	26	50	20120618	11	1918	38.12	-0.0770588706681132	-0.00185735738214269
5	D	26	50	20120618	11	1920	38.16	-0.0758060188732069	-0.00286781297245827
5	D	26	50	20120618	11	1922	38.2	-0.0747271860571505	-0.00208257089195061
5	D	26	50	20120618	11	1924	38.24	-0.0740962346762978	-0.0007630389275784
5	D	26	50	20120618	11	1926	38.28	-0.0730678185737401	-0.00049532830022117
5	D	26	50	20120618	11	1928	38.32	-0.0723052039102304	0.00097340319498141
5	D	26	50	20120618	11	1930	38.36	-0.0716775759312492	0.00238973807769806
5	D	26	50	20120618	11	1932	38.4	-0.0709315075664193	0.00296397949469965
5	D	26	50	20120618	11	1934	38.44	-0.0703760044791191	0.00405334820179564
5	D	26	50	20120618	11	1936	38.48	-0.0695645287370294	0.00516336442690229
5	D	26	50	20120618	11	1938	38.52	-0.0689641243691239	0.00521915515193791
5	D	26	50	20120618	11	1940	38.56	-0.0688804029262315	0.00623130779852833
5	D	26	50	20120618	11	1942	38.6	-0.06777583142334	0.00729656416438587
5	D	26	50	20120618	11	1944	38.64	-0.067541071971986	0.00906885660075183
5	D	26	50	20120618	11	1946	38.68	-0.0666909881996435	0.009345476773552
5	D	26	50	20120618	11	1948	38.72	-0.0661348487162403	0.0105781760251945
5	D	26	50	20120618	11	1950	38.76	-0.06599880137154	0.0107959649138000
5	D	26	50	20120618	11	1952	38.8	-0.0653702541537433	0.0122497057452414
5	D	26	50	20120618	11	1954	38.84	-0.0654575818412198	0.0123105876391016
5	D	26	50	20120618	11	1956	38.88	-0.0652972807339249	0.0136060779729134
5	D	26	50	20120618	11	1958	38.92	-0.0653158069315919	0.0149026289668970
5	D	26	50	20120618	11	1960	38.96	-0.0651931946157342	0.0152714558639640
5	D	26	50	20120618	11	1962	39	-0.0650308428987738	0.0154469597670544
5	D	26	50	20120618	11	1964	39.04	-0.0643815067416102	0.0168871241482971
5	D	26	50	20120618	11	1966	39.08	-0.0647866082165519	0.0163678956388719
5	D	26	50	20120618	11	1968	39.12	-0.0648283275166419	0.0155800372632739
5	D	26	50	20120618	11	1970	39.16	-0.0641183923083307	0.0158771635327283
5	D	26	50	20120618	11	1972	39.2	-0.063639468885433	0.0162743454117208
5	D	26	50	20120618	11	1974	39.24	-0.0631641517071194	0.0149930679242108
5	D	26	50	20120618	11	1976	39.28	-0.0627145025049629	0.0157668548748632
5	D	26	50	20120618	11	1978	39.32	-0.0612363664895705	0.0153861485838724
5	D	26	50	20120618	11	1980	39.36	-0.0607193300111669	0.0172080799162777
5	D	26	50	20120618	11	1982	39.4	-0.0601600792579265	0.0166826288671779
5	D	26	50	20120618	11	1984	39.44	-0.0584365771894624	0.0175090952730289
5	D	26	50	20120618	11	1986	39.48	-0.0575383394453211	0.0173919276793863
5	D	26	50	20120618	11	1988	39.52	-0.0567340761923995	0.0173359248223162
5	D	26	50	20120618	11	1990	39.56	-0.0558294744872276	0.0188006965195441
5	D	26	50	20120618	11	1992	39.6	-0.0551857951843135	0.0182434256652911
5	D	26	50	20120618	11	1994	39.64	-0.0543346507517992	0.0189374509710257
5	D	26	50	20120618	11	1996	39.68	-0.0529095477449959	0.0185926657045190
5	D	26	50	20120618	11	1998	39.72	-0.0522124818801022	0.0204826207092744
5	D	26	50	20120618	11	2000	39.76	-0.0510302700526364	0.0202974294432818
5	D	26	50	20120618	11	2002	39.8	-0.0506340074124594	0.0202794689310395
5	D	26	50	20120618	11	2004	39.84	-0.0496014900905708	0.0209601299186097
5	D	26	50	20120618	11	2006	39.88	-0.049002825205347	0.0217153482451883
5	D	26	50	20120618	11	2008	39.92	-0.0481820015116101	0.0215674356486996
5	D	26	50	20120618	11	2010	39.96	-0.046222990458604	0.0220375626632393
5	D	26	50	20120618	11	2012	40	-0.0450858849727101	0.0212883900996399
5	D	26	50	20120618	11	2014	40.04	-0.0436016678389995	0.0219843245936838
5	D	26	50	20120618	11	2016	40.08	-0.0428030260849884	0.0221824912691113
5	D	26	50	20120618	11	2018	40.12	-0.0417584596635484	0.0215025656725935
5	D	26	50	20120618	11	2020	40.16	-0.0407328790591832	0.0221014780451908
5	D	26	50	20120618	11	2022	40.2	-0.039912288710684	0.0216236789220752
5	D	26	50	20120618	11	2024	40.24	-0.0383180457618209	0.0211763631722966
5	D	26	50	20120618	11	2026	40.28	-0.0371848746180575	0.0217816083932262
5	D	26	50	20120618	11	2028	40.32	-0.035989949010666	0.0213962917660219
5	D	26	50	20120618	11	2030	40.36	-0.0345051591204626	0.0214945866796746
5	D	26	50	20120618	11	2032	40.4	-0.0340262752955447	0.0226869412468098
5	D	26	50	20120618	11	2034	40.44	-0.0323098089395534	0.0219265539696608
5	D	26	50	20120618	11	2036	40.48	-0.0308688596697837	0.0212454757890897
5	D	26	50	20120618	11	2038	40.52	-0.0301892876266565	0.0214494478111909
5	D	26	50	20120618	11	2040	40.56	-0.029704947765815	0.0209337972620783
5	D	26	50	20120618	11	2042	40.6	-0.0285475978127757	0.0206602459327085
5	D	26	50	20120618	11	2044	40.64	-0.0278571433962861	0.0205740142607428
5	D	26	50	20120618	11	2046	40.68	-0.0270150711437745	0.0205801448765357
5	D	26	50	20120618	11	2048	40.72	-0.0260920634490883	0.0207492353211208
5	D	26	50	20120618	11	2050	40.76	-0.0256363401996813	0.0197761786084623
5	D	26	50	20120618	11	2052	40.8	-0.0244623520240808	0.0203235287545754
5	D	26	50	20120618	11	2054	40.84	-0.0239808618035674	0.0197164987961302
5	D	26	50	20120618	11	2056	40.88	-0.0226283008814460	0.0197579423245755
5	D	26	50	20120618	11	2058	40.92	-0.0220146948299357	0.0197781443653140
5	D	26	50	20120618	11	2060	40.96	-0.0206917121844713	0.0195160764500706
5	D	26	50	20120618	11	2062	41	-0.0193461657616192	0.0188613592103022
5	D	26	50	20120618	11	2064	41.04	-0.0187799782908554	0.0195744834701966
5	D	26	50	20120618	11	2066	41.08	-0.0171164247353003	0.0185555284563712
5	D	26	50	20120618	11	2068	41.12	-0.0161157908581754	0.0179385707187181
5	D	26	50	20120618	11	2070	41.16	-0.0157058598439181	0.0179821779939138
5	D	26	50	20120618	11	2072	41.2	-0.0142177960493179	0.0173021958288537
5	D	26	50	20120618	11	2074	41.24	-0.0134636949514537	0.0176429788709787
5	D	26	50	20120618	11	2076	41.28	-0.0121680702673534	0.0178097924317283
5	D	26	50	20120618	11	2078	41.32	-0.0118834597879258	0.0181727503425115
5	D	26	50	20120618	11	2080	41.36	-0.0108349901370536	0.0177847184252675
5	D	26	50	20120618	11	2082	41.4	-0.00932250287423121	0.0184857582302714
5	D	26	50	20120618	11	2084	41.44	-0.00913964506061637	0.0193809554152536
5	D	26	50	20120618	11	2086	41.48	-0.0082158383352674	0.0192327034075101
5	D	26	50	20120618	11	2088	41.52	-0.0074368895051123	0.0210279061035865
5	D	26	50	20120618	11	2090	41.56	-0.0066542990750341	0.0196987221316510
5	D	26	50	20120618	11	2092	41.6	-0.0067422631586137	0.0202610134440506
5	D	26	50	20120618	11	2094	41.64	-0.0064087350320636	0.0195329197335984
5	D	26	50	20120618	11	2096	41.68	-0.0065982113651504	0.0193853889747716
5	D	26	50	20120618	11	2098	41.72	-0.0069066230588327	0.0199752291673662
5	D	26	50	20120618	11	2100	41.76	-0.0064549161759429	0.0189502001062904
5	D	26	50	20120618	11	2102	41.8	-0.0062720725044637	0.0186331475677421
5	D	26	50	20120618	11	2104	41.84	-0.0052973802538202	0.0177744208292131
5	D	26	50	20120618	11	2106	41.88	-0.0047356072506913	0.0187565447721268
5	D	26	50	20120618	11	2108	41.92	-0.0040193879844156	0.0163965850823049
5	D	26	50	20120618	11	2110	41.96	-0.0040633700262054	0.0180089299647664
5	D	26	50	20120618	11	2112	42	-0.0039853676629591	0.0175763842614333
5	D	26	50	20120618	11	2114	42.04	-0.0033950883570534	0.0168258745589107
5	D	26	50	20120618	11	2116	42.08	-0.002846210860293	0.0160593495949010
5	D	26	50	20120618	11	2118	42.12	-0.0023840458681095	0.0143463127067986
5	D	26	50	20120618	11	2120	42.16	-0.0023404880903884	0.0153912751080360
5	D	26	50	20120618	11	2122	42.2	-0.001583311078026	0.0141102733921706
5	D	26	50	20120618	11	2124	42.24	-0.00122521806189750	0.0130742063942405
5	D	26	50	20120618	11	2126	42.28	0.000118815152442799	0.0114030655829233
5	D	26	50	20120618	11	2128	42.32	0.000419059762802401	0.0118145946585061
5	D	26	50	20120618	11	2130	42.36	0.00153107002903200	0.0103841034980301
5	D	26	50	20120618	11	2132	42.4	0.0021326340520587	0.00937057906428413
5	D	26	50	20120618	11	2134	42.44	0.00373408949009	0.00657524453689747
5	D	26	50	20120618	11	2136	42.48	0.0040922390747609	0.00772040396902908
5	D	26	50	20120618	11	2138	42.52	0.0043906381364217	0.00738594246152785
5	D	26	50	20120618	11	2140	42.56	0.0049896990014429	0.00675902158932785
5	D	26	50	20120618	11	2142	42.6	0.0058069023084602	0.00601648875840386
5	D	26	50	20120618	11	2144	42.64	0.0063954979931199	0.00587535024487902
5	D	26	50	20120618	11	2146	42.68	0.0069797803264143	0.00544436866174582
5	D	26	50	20120618	11	2148	42.72	0.0072822098967278	0.00448814816154725
5	D	26	50	20120618	11	2150	42.76	0.0076365411047804	0.00528060273122302
5	D	26	50	20120618	11	2152	42.8	0.0078095701341367	0.00524913647946021
5	D	26	50	20120618	11	2154	42.84	0.008423550952241	0.00514158553804175
5	D	26	50	20120618	11	2156	42.88	0.0086647450753038	0.0052938256280312
5	D	26	50	20120618	11	2158	42.92	0.0083884784558942	0.00468182470891425
5	D	26	50	20120618	11	2160	42.96	0.0088200257244523	0.00540667987030858
5	D	26	50	20120618	11	2162	43	0.0091263443820623	0.00602681251740918
5	D	26	50	20120618	11	2164	43.04	0.0091298799159683	0.00668046202593803
5	D	26	50	20120618	11	2166	43.08	0.0098808273175884	0.00658217418335309
5	D	26	50	20120618	11	2168	43.12	0.0101151625048736	0.00687208796363958
5	D	26	50	20120618	11	2170	43.16	0.0105183547915062	0.00651811030897759
5	D	26	50	20120618	11	2172	43.2	0.0102415931973498	0.00708931116682009
5	D	26	50	20120618	11	2174	43.24	0.0105264158088117	0.00663181307939239
5	D	26	50	20120618	11	2176	43.28	0.0099015455462772	0.00670245304683293
5	D	26	50	20120618	11	2178	43.32	0.0102098441028745	0.00629982644562531
5	D	26	50	20120618	11	2180	43.36	0.0106391286297328	0.00602539830384681
5	D	26	50	20120618	11	2182	43.4	0.0101367999723779	0.00634260640588709
5	D	26	50	20120618	11	2184	43.44	0.0105300927640739	0.00653508087172607
5	D	26	50	20120618	11	2186	43.48	0.0107216479910973	0.00655410204413999
5	D	26	50	20120618	11	2188	43.52	0.010919920732542	0.00683553054305224
5	D	26	50	20120618	11	2190	43.56	0.0113164662154314	0.00674700077404768
5	D	26	50	20120618	11	2192	43.6	0.012522366120067	0.00506055110091777
5	D	26	50	20120618	11	2194	43.64	0.0130072292399266	0.00495738422154265
5	D	26	50	20120618	11	2196	43.68	0.0140939109412541	0.00455348482812890
5	D	26	50	20120618	11	2198	43.72	0.01441804868975	0.00463720627102138
5	D	26	50	20120618	11	2200	43.76	0.0142778294150407	0.00459357778262217
5	D	26	50	20120618	11	2202	43.8	0.0145492877083382	0.00456027305322829
5	D	26	50	20120618	11	2204	43.84	0.0142072601582783	0.00444225693144824
5	D	26	50	20120618	11	2206	43.88	0.0141648337514071	0.00351693699758753
5	D	26	50	20120618	11	2208	43.92	0.0141110936360369	0.00356855579261415
5	D	26	50	20120618	11	2210	43.96	0.0137197100326501	0.00450059324089614
5	D	26	50	20120618	11	2212	44	0.0137377412555704	0.00407837978184965
5	D	26	50	20120618	11	2214	44.04	0.0131408724215708	0.00340429488734452
5	D	26	50	20120618	11	2216	44.08	0.0135015675906541	0.00305463058404777
5	D	26	50	20120618	11	2218	44.12	0.0135011433265854	0.00170448089605017
5	D	26	50	20120618	11	2220	44.16	0.0135403170422631	0.00171438039098678
5	D	26	50	20120618	11	2222	44.2	0.013629058943302	0.00042355696193074
5	D	26	50	20120618	11	2224	44.24	0.0137182958190878	-7.41047906683504e-05
5	D	26	50	20120618	11	2226	44.28	0.0138999515511746	-0.00066079128701883
5	D	26	50	20120618	11	2228	44.32	0.0141134977990929	-0.00258101046200902
5	D	26	50	20120618	11	2230	44.36	0.0141907138595985	-0.00289128891759367
5	D	26	50	20120618	11	2232	44.4	0.0144831025136191	-0.00342168971416171
5	D	26	50	20120618	11	2234	44.44	0.0150133618888309	-0.0044216094134376
5	D	26	50	20120618	11	2236	44.48	0.015911458211616	-0.00569418948753903
5	D	26	50	20120618	11	2238	44.52	0.0157628243662106	-0.00620769043203675
5	D	26	50	20120618	11	2240	44.56	0.0161303784710713	-0.00540286149369017
5	D	26	50	20120618	11	2242	44.6	0.0159536724864528	-0.00598417397850363
5	D	26	50	20120618	11	2244	44.64	0.016351844314939	-0.00686798674430875
5	D	26	50	20120618	11	2246	44.68	0.0164622236834822	-0.00685518811156925
5	D	26	50	20120618	11	2248	44.72	0.0167378539067887	-0.00719092241127655
5	D	26	50	20120618	11	2250	44.76	0.0168275857573213	-0.00870802001031235
5	D	26	50	20120618	11	2252	44.8	0.0167159335965719	-0.00942919821644445
5	D	26	50	20120618	11	2254	44.84	0.0163625216273349	-0.00980085354063615
5	D	26	50	20120618	11	2256	44.88	0.0162287370243344	-0.00924025928451145
5	D	26	50	20120618	11	2258	44.92	0.0156902044997827	-0.00955478038078325
5	D	26	50	20120618	11	2260	44.96	0.0154155642259698	-0.00879959033847595
5	D	26	50	20120618	11	2262	45	0.015348884056504	-0.00953052661818855
5	D	26	50	20120618	11	2264	45.04	0.0152218169679247	-0.0107937728827782
5	D	26	50	20120618	11	2266	45.08	0.0150883859183148	-0.0106972528071464
5	D	26	50	20120618	11	2268	45.12	0.0147177205436168	-0.0109532254619358
5	D	26	50	20120618	11	2270	45.16	0.0147487625313109	-0.0137559846105249
5	D	26	50	20120618	11	2272	45.2	0.0144996488122989	-0.0136150582290345
5	D	26	50	20120618	11	2274	45.24	0.0143222286498314	-0.0157593666140506
5	D	26	50	20120618	11	2276	45.28	0.0139845568775436	-0.0160861489419080
5	D	26	50	20120618	11	2278	45.32	0.0142526564136304	-0.0174400109405069
5	D	26	50	20120618	11	2280	45.36	0.0141438043957346	-0.0180093308943115
5	D	26	50	20120618	11	2282	45.4	0.0144807054216309	-0.0182491461591508
5	D	26	50	20120618	11	2284	45.44	0.0149077484199929	-0.0207095029910860
5	D	26	50	20120618	11	2286	45.48	0.0152864818830642	-0.0202920200764057
5	D	26	50	20120618	11	2288	45.52	0.015880748564109	-0.0218586717186669
5	D	26	50	20120618	11	2290	45.56	0.0161691067094769	-0.0226016995243377
5	D	26	50	20120618	11	2292	45.6	0.0161015921540092	-0.0212381713760402
5	D	26	50	20120618	11	2294	45.64	0.0162422710481263	-0.0211003209090478
5	D	26	50	20120618	11	2296	45.68	0.0164420923534218	-0.0230171530425562
5	D	26	50	20120618	11	2298	45.72	0.016550293833079	-0.0223431247165935
5	D	26	50	20120618	11	2300	45.76	0.0169603733397603	-0.0236071912250495
5	D	26	50	20120618	11	2302	45.8	0.0177315510663901	-0.0245490503865221
5	D	26	50	20120618	11	2304	45.84	0.0175602685907833	-0.0244654915781893
5	D	26	50	20120618	11	2306	45.88	0.0176386584485457	-0.0236136683231651
5	D	26	50	20120618	11	2308	45.92	0.0173873032010373	-0.0247672918234675
5	D	26	50	20120618	11	2310	45.96	0.0173214008490307	-0.0243478360808677
5	D	26	50	20120618	11	2312	46	0.0166853865836246	-0.0243993558809448
5	D	26	50	20120618	11	2314	46.04	0.0162738716501775	-0.0246570043788059
5	D	26	50	20120618	11	2316	46.08	0.0161817214944533	-0.0259643882486773
5	D	26	50	20120618	11	2318	46.12	0.0160107784301014	-0.0243206124697919
5	D	26	50	20120618	11	2320	46.16	0.0155042283452628	-0.0252778724169588
5	D	26	50	20120618	11	2322	46.2	0.0153105305846924	-0.0267849503129051
5	D	26	50	20120618	11	2324	46.24	0.0150601370024064	-0.0273628757562367
5	D	26	50	20120618	11	2326	46.28	0.0141438977338297	-0.0277677354006593
5	D	26	50	20120618	11	2328	46.32	0.0139905927410278	-0.0285540423839796
5	D	26	50	20120618	11	2330	46.36	0.0137731036656975	-0.0299829467968385
5	D	26	50	20120618	11	2332	46.4	0.0137902085787344	-0.0313686003163196
5	D	26	50	20120618	11	2334	46.44	0.0138660669942201	-0.0320243145766494
5	D	26	50	20120618	11	2336	46.48	0.0137819495715302	-0.0319619194742776
5	D	26	50	20120618	11	2338	46.52	0.0130745528765633	-0.0319438246117469
5	D	26	50	20120618	11	2340	46.56	0.012950611199957	-0.0343214570213511
5	D	26	50	20120618	11	2342	46.6	0.0124574254332828	-0.0339762969882505
5	D	26	50	20120618	11	2344	46.64	0.0123050439219371	-0.0353847829856960
5	D	26	50	20120618	11	2346	46.68	0.0126421641509356	-0.0355564967964394
5	D	26	50	20120618	11	2348	46.72	0.0119962291773895	-0.0370219685293807
5	D	26	50	20120618	11	2350	46.76	0.0119388828174353	-0.0382041803568465
5	D	26	50	20120618	11	2352	46.8	0.0119360614613783	-0.0379589486540632
5	D	26	50	20120618	11	2354	46.84	0.0117534440640691	-0.0364913202454391
5	D	26	50	20120618	11	2356	46.88	0.0115500942959355	-0.0369393289598633
5	D	26	50	20120618	11	2358	46.92	0.0115629707104209	-0.0361998296170307
5	D	26	50	20120618	11	2360	46.96	0.0112650878367104	-0.0363608166179034
5	D	26	50	20120618	11	2362	47	0.0106065239360523	-0.0360493714361297
5	D	26	50	20120618	11	2364	47.04	0.0102569444855693	-0.0367266241690146
5	D	26	50	20120618	11	2366	47.08	0.0090096717631666	-0.0376705480822883
5	D	26	50	20120618	11	2368	47.12	0.0086015297290657	-0.0378855085437690
5	D	26	50	20120618	11	2370	47.16	0.0080024688640444	-0.0372338389342275
5	D	26	50	20120618	11	2372	47.2	0.0070620168450663	-0.0378898926058125
5	D	26	50	20120618	11	2374	47.24	0.0059768907786574	-0.0396594980364098
5	D	26	50	20120618	11	2376	47.28	0.0052260140877155	-0.0408091829519411
5	D	26	50	20120618	11	2378	47.32	0.0046830267904423	-0.0417770000033511
5	D	26	50	20120618	11	2380	47.36	0.0041261802002579	-0.0420370031667935
5	D	26	50	20120618	11	2382	47.4	0.0032956125750762	-0.0426902284112535
5	D	26	50	20120618	11	2384	47.44	0.0027925768109401	-0.0444348022617971
5	D	26	50	20120618	11	2386	47.48	0.0018764492652348	-0.0449120993390979
5	D	26	50	20120618	11	2388	47.52	0.00122011275093740	-0.0469484254475590
5	D	26	50	20120618	11	2390	47.56	0.000563988368674398	-0.0463283635111365
5	D	26	50	20120618	11	2392	47.6	-0.000296489873351499	-0.049282726353612
5	D	26	50	20120618	11	2394	47.64	-0.0005946060922997	-0.04937450881381
5	D	26	50	20120618	11	2396	47.68	-0.0009101171380652	-0.0500305624853948
5	D	26	50	20120618	11	2398	47.72	-0.001510097241902	-0.0517831266425657
5	D	26	50	20120618	11	2400	47.76	-0.001589363912073	-0.0542507171768725
5	D	26	50	20120618	11	2402	47.8	-0.00217194918909260	-0.0561329647177128
5	D	26	50	20120618	11	2404	47.84	-0.0020209818913092	-0.056216474028571
5	D	26	50	20120618	11	2406	47.88	-0.0023992133085659	-0.0559051349128145
5	D	26	50	20120618	11	2408	47.92	-0.0025451601482028	-0.0554872348051333
5	D	26	50	20120618	11	2410	47.96	-0.0024634893149758	-0.0566478091650948
5	D	26	50	20120618	11	2412	48	-0.0027033399351543	-0.0567702800595963
5	D	26	50	20120618	11	2414	48.04	-0.0029540092890849	-0.0590049496201801
5	D	26	50	20120618	11	2416	48.08	-0.0035937995047025	-0.059986979517892
5	D	26	50	20120618	11	2418	48.12	-0.004010073266787	-0.0613002889425898
5	D	26	50	20120618	11	2420	48.16	-0.0039892843274201	-0.0639474138886398
5	D	26	50	20120618	11	2422	48.2	-0.0039747886384058	-0.0636202355809847
5	D	26	50	20120618	11	2424	48.24	-0.0038608737359566	-0.0645128164708765
5	D	26	50	20120618	11	2426	48.28	-0.0038085478341488	-0.0659267471905371
5	D	26	50	20120618	11	2428	48.32	-0.0031269676077631	-0.066802640360393
5	D	26	50	20120618	11	2430	48.36	-0.0027227146609588	-0.0678615327652198
5	D	26	50	20120618	11	2432	48.4	-0.0021599990844905	-0.0671223233361674
5	D	26	50	20120618	11	2434	48.44	-0.0022503673311262	-0.0674905845478093
5	D	26	50	20120618	11	2436	48.48	-0.0017971825950637	-0.0673865691402968
5	D	26	50	20120618	11	2438	48.52	-0.0014239009252753	-0.067585761120557
5	D	26	50	20120618	11	2440	48.56	-0.00110266231458230	-0.0684011259499433
5	D	26	50	20120618	11	2442	48.6	-0.000416344472762599	-0.068022540979296
5	D	26	50	20120618	11	2444	48.64	-0.000309642059481599	-0.0691058992787519
5	D	26	50	20120618	11	2446	48.68	-0.000105783174465499	-0.0694970000394261
5	D	26	50	20120618	11	2448	48.72	-0.000143259833868401	-0.068230571794321
5	D	26	50	20120618	11	2450	48.76	-0.000158250497629499	-0.0685581036553666
5	D	26	50	20120618	11	2452	48.8	-0.000340047651072602	-0.069035612864702
5	D	26	50	20120618	11	2454	48.84	-0.000473902964751201	-0.0689631344196304
5	D	26	50	20120618	11	2456	48.88	-0.0013995764520025	-0.06756723492289
5	D	26	50	20120618	11	2458	48.92	-0.00135580654224700	-0.0690923935392312
5	D	26	50	20120618	11	2460	48.96	-0.00141279934881070	-0.06904996713236
5	D	26	50	20120618	11	2462	49	-0.0021971929011809	-0.0693915704183513
5	D	26	50	20120618	11	2464	49.04	-0.0024626407868384	-0.0698267239314934
5	D	26	50	20120618	11	2466	49.08	-0.0030607824130441	-0.07016436741951
5	D	26	50	20120618	11	2468	49.12	-0.0041452720833499	-0.0703494172641465
5	D	26	50	20120618	11	2470	49.16	-0.0046336000264373	-0.0707872577830573
5	D	26	50	20120618	11	2472	49.2	-0.0051724861043796	-0.0725478829575336
5	D	26	50	20120618	11	2474	49.24	-0.0049708899610633	-0.071388439968422
5	D	26	50	20120618	11	2476	49.28	-0.0052827947622447	-0.0722731012623646
5	D	26	50	20120618	11	2478	49.32	-0.0052033159600393	-0.073317497978177
5	D	26	50	20120618	11	2480	49.36	-0.0051071494377979	-0.0729094973654325
5	D	26	50	20120618	11	2482	49.4	-0.0048470755636775	-0.0737427519963827
5	D	26	50	20120618	11	2484	49.44	-0.0049318576667418	-0.0736574042078934
5	D	26	50	20120618	11	2486	49.48	-0.0050447826196973	-0.0739531869744637
5	D	26	50	20120618	11	2488	49.52	-0.004941545029644	-0.0740347870970127
5	D	26	50	20120618	11	2490	49.56	-0.0049344032511541	-0.0727598028598553
5	D	26	50	20120618	11	2492	49.6	-0.005132817413955	-0.070920052436564
5	D	26	50	20120618	11	2494	49.64	-0.0057276356382891	-0.071282373951244
5	D	26	50	20120618	11	2496	49.68	-0.0059762543825543	-0.0716278663245318
5	D	26	50	20120618	11	2498	49.72	-0.0075434858523762	-0.0725089213738903
5	D	26	50	20120618	11	2500	49.76	-0.0074995745212645	-0.0718560496828207
5	D	26	50	20120618	11	2502	49.8	-0.00914776971753221	-0.0720787176082164
5	D	26	50	20120618	11	2504	49.84	-0.0103234761626111	-0.073683920712188
5	D	26	50	20120618	11	2506	49.88	-0.0114255727917684	-0.0756953566619512
5	D	26	50	20120618	11	2508	49.92	-0.0126443420398216	-0.0756358182709752
5	D	26	50	20120618	11	2510	49.96	-0.0135144369340716	-0.076755946123053
5	D	26	50	20120618	11	2512	50	-0.0146482119470261	-0.0767908771980435
5	D	26	50	20120618	11	2514	50.04	-0.0157961998062825	-0.0795864238574645
5	D	26	50	20120618	11	2516	50.08	-0.0166900534883804	-0.0794501643807299
5	D	26	50	20120618	11	2518	50.12	-0.0177041153232800	-0.080655852153331
5	D	26	50	20120618	11	2520	50.16	-0.0188003429661535	-0.083095582680459
5	D	26	50	20120618	11	2522	50.2	-0.0195093589356493	-0.081953110254096
5	D	26	50	20120618	11	2524	50.24	-0.0206222742985588	-0.0828635102348736
5	D	26	50	20120618	11	2526	50.28	-0.0206806106080067	-0.0825663132547409
5	D	26	50	20120618	11	2528	50.32	-0.0218298712594692	-0.0848042355065182
5	D	26	50	20120618	11	2530	50.36	-0.023124725197178	-0.085580073066836
5	D	26	50	20120618	11	2532	50.4	-0.0240926836699443	-0.087289220867642
5	D	26	50	20120618	11	2534	50.44	-0.0248975833189689	-0.0883782360213475
5	D	26	50	20120618	11	2536	50.48	-0.0255457881052826	-0.0891497602303001
5	D	26	50	20120618	11	2538	50.52	-0.0262677441288741	-0.0927103257162868
5	D	26	50	20120618	11	2540	50.56	-0.0266011449762035	-0.092754519890111
5	D	26	50	20120618	11	2542	50.6	-0.0273725277637999	-0.0937832895460594
5	D	26	50	20120618	11	2544	50.64	-0.0280889683544981	-0.0946070689461417
5	D	26	50	20120618	11	2546	50.68	-0.0282668764206447	-0.0949507228417984
5	D	26	50	20120618	11	2548	50.72	-0.0291271425306362	-0.097109378423405
5	D	26	50	20120618	11	2550	50.76	-0.0294480982986168	-0.099440780191655
5	D	26	50	20120618	11	2552	50.8	-0.029441663626908	-0.099561766161916
5	D	26	50	20120618	11	2554	50.84	-0.0300791203901477	-0.100750200529056
5	D	26	50	20120618	11	2556	50.88	-0.030641906677294	-0.105312948456019
5	D	26	50	20120618	11	2558	50.92	-0.0312722216620437	-0.105758991413591
5	D	26	50	20120618	11	2560	50.96	-0.0314139965716717	-0.107161820556787
5	D	26	50	20120618	11	2562	51	-0.0320772627324246	-0.107875008456292
5	D	26	50	20120618	11	2564	51.04	-0.0326783742071113	-0.110767145902023
5	D	26	50	20120618	11	2566	51.08	-0.0330333418112669	-0.112240615012659
5	D	26	50	20120618	11	2568	51.12	-0.0331613281386617	-0.113289395790515
5	D	26	50	20120618	11	2570	51.16	-0.0335942189101041	-0.114164228300199
5	D	26	50	20120618	11	2572	51.2	-0.0338562019725337	-0.116781442629405
5	D	26	50	20120618	11	2574	51.24	-0.0341548131662288	-0.117517752920655
5	D	26	50	20120618	11	2576	51.28	-0.0343928253087762	-0.120073802513288
5	D	26	50	20120618	11	2578	51.32	-0.0346765165493883	-0.119979898732746
5	D	26	50	20120618	11	2580	51.36	-0.0349599249472878	-0.122040690735836
5	D	26	50	20120618	11	2582	51.4	-0.0350167056218171	-0.1234575205933
5	D	26	50	20120618	11	2584	51.44	-0.0353317924035138	-0.125707817213748
5	D	26	50	20120618	11	2586	51.48	-0.0353682791134231	-0.128417733241967
5	D	26	50	20120618	11	2588	51.52	-0.0358901946286169	-0.129005975373236
5	D	26	50	20120618	11	2590	51.56	-0.0356492833482666	-0.131086778498234
5	D	26	50	20120618	11	2592	51.6	-0.0360451217243748	-0.130171923744735
5	D	26	50	20120618	11	2594	51.64	-0.0362140495344003	-0.13194612536941
5	D	26	50	20120618	11	2596	51.68	-0.0357168120458699	-0.133167440201875
5	D	26	50	20120618	11	2598	51.72	-0.0361366920525385	-0.134750086599527
5	D	26	50	20120618	11	2600	51.76	-0.0360589810172861	-0.135814918701316
5	D	26	50	20120618	11	2602	51.8	-0.0356152715120915	-0.137835476328556
5	D	26	50	20120618	11	2604	51.84	-0.0354428081681601	-0.136916166802336
5	D	26	50	20120618	11	2606	51.88	-0.0346975176207895	-0.138163503164349
5	D	26	50	20120618	11	2608	51.92	-0.034639393443376	-0.140553665506116
5	D	26	50	20120618	11	2610	51.96	-0.0339113563014663	-0.139659599691983
5	D	26	50	20120618	11	2612	52	-0.0338190788665215	-0.142219679793269
5	D	26	50	20120618	11	2614	52.04	-0.0333159723917072	-0.14278642587839
5	D	26	50	20120618	11	2616	52.08	-0.0337560049416396	-0.143568273846348
5	D	26	50	20120618	11	2618	52.12	-0.0333488528570324	-0.143660056306546
5	D	26	50	20120618	11	2620	52.16	-0.0332762329906045	-0.144910716070431
5	D	26	50	20120618	11	2622	52.2	-0.0324982741099431	-0.145856966365015
5	D	26	50	20120618	11	2624	52.24	-0.032169257324657	-0.146569235025704
5	D	26	50	20120618	11	2626	52.28	-0.0315626304170771	-0.147291827445398
5	D	26	50	20120618	11	2628	52.32	-0.0309743175751299	-0.148041360633456
5	D	26	50	20120618	11	2630	52.36	-0.0306848280589121	-0.148912091923809
5	D	26	50	20120618	11	2632	52.4	-0.0305134960858306	-0.148035491647172
5	D	26	50	20120618	11	2634	52.44	-0.0300795446542164	-0.150278222225062
5	D	26	50	20120618	11	2636	52.48	-0.0301084653215669	-0.149663817142889
5	D	26	50	20120618	11	2638	52.52	-0.0297323552246538	-0.151068060499647
5	D	26	50	20120618	11	2640	52.56	-0.0290351479384039	-0.153180895561832
5	D	26	50	20120618	11	2642	52.6	-0.0290188844824366	-0.153726074890127
5	D	26	50	20120618	11	2644	52.64	-0.0293024343016924	-0.153083314826029
5	D	26	50	20120618	11	2646	52.68	-0.0292996058745676	-0.155242818935772
5	D	26	50	20120618	11	2648	52.72	-0.0297457902534963	-0.155109175754128
5	D	26	50	20120618	11	2650	52.76	-0.0296446739837867	-0.157509803276256
5	D	26	50	20120618	11	2652	52.8	-0.0294459769782733	-0.159667186065657
5	D	26	50	20120618	11	2654	52.84	-0.0294862820648009	-0.160005890213845
5	D	26	50	20120618	11	2656	52.88	-0.0297033638466252	-0.160341765934909
5	D	26	50	20120618	11	2658	52.92	-0.0297450831467152	-0.161084935161936
5	D	26	50	20120618	11	2660	52.96	-0.0298964039978891	-0.164163678087222
5	D	26	50	20120618	11	2662	53	-0.0301516695458974	-0.165376366216957
5	D	26	50	20120618	11	2664	53.04	-0.0303234964937257	-0.165126757523198
5	D	26	50	20120618	11	2666	53.08	-0.0309280727916403	-0.168330658348754
5	D	26	50	20120618	11	2668	53.12	-0.031495879536933	-0.168887151385548
5	D	26	50	20120618	11	2670	53.16	-0.0317214466001316	-0.170429351275316
5	D	26	50	20120618	11	2672	53.2	-0.0319455994497677	-0.172015391785517
5	D	26	50	20120618	11	2674	53.24	-0.0327128103073551	-0.172031655241485
5	D	26	50	20120618	11	2676	53.28	-0.0328471605957806	-0.17366790033315
5	D	26	50	20120618	11	2678	53.32	-0.0330896982217276	-0.174783007727081
5	D	26	50	20120618	11	2680	53.36	-0.0334177957681981	-0.17633157157788
5	D	26	50	20120618	11	2682	53.4	-0.0338880217776872	-0.174681891457372
5	D	26	50	20120618	11	2684	53.44	-0.0342507675564358	-0.175688104407
5	D	26	50	20120618	11	2686	53.48	-0.0347683697202644	-0.176982109816572
5	D	26	50	20120618	11	2688	53.52	-0.0353786028724284	-0.179703763817359
5	D	26	50	20120618	11	2690	53.56	-0.0355808354118477	-0.180279348737244
5	D	26	50	20120618	11	2692	53.6	-0.0364526980730507	-0.181615073446906
5	D	26	50	20120618	11	2694	53.64	-0.0364703757425804	-0.183629620666506
5	D	26	50	20120618	11	2696	53.68	-0.0363961295305558	-0.182025195379994
5	D	26	50	20120618	11	2698	53.72	-0.0363982508508994	-0.182427539138489
5	D	26	50	20120618	11	2700	53.76	-0.0351940480025387	-0.182439559953769
5	D	26	50	20120618	11	2702	53.8	-0.0352986998061543	-0.183232933762261
5	D	26	50	20120618	11	2704	53.84	-0.0348567580679127	-0.1849490819202
5	D	26	50	20120618	11	2706	53.88	-0.0345208823468491	-0.185560729285927
5	D	26	50	20120618	11	2708	53.92	-0.0351473789549804	-0.18672462704776
5	D	26	50	20120618	11	2710	53.96	-0.035126872858326	-0.188692505219802
5	D	26	50	20120618	11	2712	54	-0.0356925582832752	-0.191597299876916
5	D	26	50	20120618	11	2714	54.04	-0.0359294390549727	-0.193862162897057
5	D	26	50	20120618	11	2716	54.08	-0.0362426873590384	-0.195475073464943
5	D	26	50	20120618	11	2718	54.12	-0.0370919226032434	-0.196288953370089
5	D	26	50	20120618	11	2720	54.16	-0.0376392232518818	-0.199359211014001
5	D	26	50	20120618	11	2722	54.2	-0.0383463300330683	-0.199412951129371
5	D	26	50	20120618	11	2724	54.24	-0.0382911757041358	-0.199557200912733
5	D	26	50	20120618	11	2726	54.28	-0.0392408201112693	-0.203072228722012
5	D	26	50	20120618	11	2728	54.32	-0.0395484115610854	-0.203451945063509
5	D	26	50	20120618	11	2730	54.36	-0.0406995814008571	-0.205023136331305
5	D	26	50	20120618	11	2732	54.4	-0.0412193048850293	-0.205704080161588
5	D	26	50	20120618	11	2734	54.44	-0.0411740500510333	-0.206143900579486
5	D	26	50	20120618	11	2736	54.48	-0.0418047892998517	-0.208099757936248
5	D	26	50	20120618	11	2738	54.52	-0.0425656361964085	-0.208757367242752
5	D	26	50	20120618	11	2740	54.56	-0.0427233210086131	-0.208755245922408
5	D	26	50	20120618	11	2742	54.6	-0.0437189273565237	-0.211882072108815
5	D	26	50	20120618	11	2744	54.64	-0.0435626567578815	-0.211689031957551
5	D	26	50	20120618	11	2746	54.68	-0.0440908655234279	-0.215178603922707
5	D	26	50	20120618	11	2748	54.72	-0.0445617986396981	-0.216034203127942
5	D	26	50	20120618	11	2750	54.76	-0.0442400650542582	-0.2160207680991
5	D	26	50	20120618	11	2752	54.8	-0.044117735581113	-0.219448114667511
5	D	26	50	20120618	11	2754	54.84	-0.0440639954657427	-0.219629134003495
5	D	26	50	20120618	11	2756	54.88	-0.0437245842107732	-0.220421093598424
5	D	26	50	20120618	11	2758	54.92	-0.0433837587422413	-0.221214467406915
5	D	26	50	20120618	11	2760	54.96	-0.0433837587422413	-0.221214467406915
5	D	26	50	20120618	11	2762	55	-0.043250115560597	-0.222852833818924
5	D	26	50	20120618	11	2764	55.04	-0.0434523481000164	-0.226584943410027
5	D	26	50	20120618	11	2766	55.08	-0.0436680156682783	-0.226630905350804
5	D	26	50	20120618	11	2768	55.12	-0.0433618384320245	-0.227101131360293
5	D	26	50	20120618	11	2770	55.16	-0.0431808190960408	-0.229397814185587
5	D	26	50	20120618	11	2772	55.2	-0.043337089694683	-0.229805814798331
5	D	26	50	20120618	11	2774	55.24	-0.0429764652362778	-0.230286647409538
5	D	26	50	20120618	11	2776	55.28	-0.0426907940966785	-0.232103911837188
5	D	26	50	20120618	11	2778	55.32	-0.0423733031519257	-0.231131640013056
5	D	26	50	20120618	11	2780	55.36	-0.0421003599343877	-0.232059364109973
5	D	26	50	20120618	11	2782	55.4	-0.0421654137582569	-0.232622221107798
5	D	26	50	20120618	11	2784	55.44	-0.0418189314354755	-0.23429806417921
5	D	26	50	20120618	11	2786	55.48	-0.0416117491485878	-0.232570602312771
5	D	26	50	20120618	11	2788	55.52	-0.0417022588165797	-0.233291851229581
5	D	26	50	20120618	11	2790	55.56	-0.0408685799215607	-0.235903196572503
5	D	26	50	20120618	11	2792	55.6	-0.0403453209034827	-0.23632463221409
5	D	26	50	20120618	11	2794	55.64	-0.0398673167194006	-0.237369736036684
5	D	26	50	20120618	11	2796	55.68	-0.0399153999805213	-0.237299025358565
5	D	26	50	20120618	11	2798	55.72	-0.0390456586396619	-0.237854811288578
5	D	26	50	20120618	11	2800	55.76	-0.0388865596138948	-0.237627830011817
5	D	26	50	20120618	11	2802	55.8	-0.0388031210137149	-0.237439739608021
5	D	26	50	20120618	11	2804	55.84	-0.0386546285896657	-0.237660356923752
5	D	26	50	20120618	11	2806	55.88	-0.0382812762091992	-0.237513278713265
5	D	26	50	20120618	11	2808	55.92	-0.0379609568373217	-0.237918450898885
5	D	26	50	20120618	11	2810	55.96	-0.0378428700048635	-0.237774908222304
5	D	26	50	20120618	11	2812	56	-0.0377467034826221	-0.237429840113085
5	D	26	50	20120618	11	2814	56.04	-0.0373867861309982	-0.23799906107194
5	D	26	50	20120618	11	2816	56.08	-0.0376851851926589	-0.238047144333061
5	D	26	50	20120618	11	2818	56.12	-0.0378428700048635	-0.237774908222304
5	D	26	50	20120618	11	2820	56.16	-0.0379609568373217	-0.237918450898885
5	D	26	50	20120618	11	2822	56.2	-0.0379609568373217	-0.237918450898885
5	D	26	50	20120618	11	2824	56.24	-0.0377353897741232	-0.238790313560088
5	D	26	50	20120618	11	2826	56.28	-0.0373196109867855	-0.239450751293716
5	D	26	50	20120618	11	2828	56.32	-0.0372983977833499	-0.239814204179246
5	D	26	50	20120618	11	2830	56.36	-0.0372983977833499	-0.239814204179246
5	D	26	50	20120618	11	2832	56.4	-0.0372983977833499	-0.239814204179246
5	D	26	50	20120618	11	2834	56.44	-0.0370424251285603	-0.240845165866216
5	D	26	50	20120618	11	2836	56.48	-0.0371937459797343	-0.239829760528432
5	D	26	50	20120618	11	2838	56.52	-0.0372043525814521	-0.239285995413699
5	D	26	50	20120618	11	2840	56.56	-0.0373174896664419	-0.239236497939016
5	D	26	50	20120618	11	2842	56.6	-0.037408706441215	-0.239766120918125
5	D	26	50	20120618	11	2844	56.64	-0.037408706441215	-0.239766120918125
5	D	26	50	20120618	11	2846	56.68	-0.0372906196087568	-0.240176949957995
5	D	26	50	20120618	11	2848	56.72	-0.0372906196087568	-0.240176949957995
5	D	26	50	20120618	11	2850	56.76	-0.0372906196087568	-0.240176949957995
5	D	26	50	20120618	11	2852	56.8	-0.0372906196087568	-0.240176949957995
5	D	26	50	20120618	11	2854	56.84	-0.0372906196087568	-0.240176949957995
5	D	26	50	20120618	11	2856	56.88	-0.0372906196087568	-0.240176949957995
5	D	26	50	20120618	11	2858	56.92	-0.0375430567296404	-0.239719451870567
5	D	26	50	20120618	11	2860	56.96	-0.0372906196087568	-0.240176949957995
5	D	26	50	20120618	11	2862	57	-0.0372906196087568	-0.240176949957995
5	D	26	50	20120618	11	2864	57.04	-0.0373054688511617	-0.239839660023369
5	D	26	50	20120618	11	2866	57.08	-0.0373302175885033	-0.2402519032768
5	D	26	50	20120618	11	2868	57.12	-0.0373563805394072	-0.240995072503827
5	D	26	50	20120618	11	2870	57.16	-0.0370770733608385	-0.241292764458707
5	D	26	50	20120618	11	2872	57.2	-0.0372474860951044	-0.241470248260785
5	D	26	50	20120618	11	2874	57.24	-0.0372474860951044	-0.241470248260785
5	D	26	50	20120618	11	2876	57.28	-0.0371640474949244	-0.241280743643427
5	D	26	50	20120618	11	2878	57.32	-0.0371640474949244	-0.241280743643427
5	D	26	50	20120618	11	2880	57.36	-0.0371640474949244	-0.241280743643427
5	D	26	50	20120618	11	2882	57.4	-0.0371640474949244	-0.241280743643427
5	D	26	50	20120618	11	2884	57.44	-0.0371640474949244	-0.241280743643427
5	D	26	50	20120618	11	2886	57.48	-0.0370806088947444	-0.241091239026069
5	D	26	50	20120618	11	2888	57.52	-0.0370806088947444	-0.241091239026069
5	D	26	50	20120618	11	2890	57.56	-0.0370756591472761	-0.240130280910436
5	D	26	50	20120618	11	2892	57.6	-0.0370756591472761	-0.240130280910436
5	D	26	50	20120618	11	2894	57.64	-0.0370806088947444	-0.241091239026069
5	D	26	50	20120618	11	2896	57.68	-0.0370806088947444	-0.241091239026069
5	D	26	50	20120618	11	2898	57.72	-0.0370806088947444	-0.241091239026069
5	D	26	50	20120618	11	2900	57.76	-0.0370806088947444	-0.241091239026069
5	D	26	50	20120618	11	2902	57.8	-0.0370806088947444	-0.241091239026069
5	D	26	50	20120618	11	2904	57.84	-0.0369024179858854	-0.241317513196048
5	D	26	50	20120618	11	2906	57.88	-0.0370806088947444	-0.241091239026069
5	D	26	50	20120618	11	2908	57.92	-0.0370806088947444	-0.241091239026069
5	D	26	50	20120618	11	2910	57.96	-0.0370806088947444	-0.241091239026069
5	D	26	50	20120618	11	2912	58	-0.0371640474949244	-0.241280743643427
5	D	26	50	20120618	11	2914	58.04	-0.0371640474949244	-0.241280743643427
5	D	26	50	20120618	11	2916	58.08	-0.037238293706949	-0.240184021025806
5	D	26	50	20120618	11	2918	58.12	-0.0373429455105646	-0.240169878890183
5	D	26	50	20120618	11	2920	58.16	-0.0374263841107446	-0.241243266984024
5	D	26	50	20120618	11	2922	58.2	-0.0372467789883232	-0.242356253057611
5	D	26	50	20120618	11	2924	58.24	-0.0374263841107446	-0.241243266984024
5	D	26	50	20120618	11	2926	58.28	-0.0375614415059513	-0.242311705330397
5	D	26	50	20120618	11	2928	58.32	-0.0375614415059513	-0.242311705330397
5	D	26	50	20120618	11	2930	58.36	-0.0375614415059513	-0.242311705330397
5	D	26	50	20120618	11	2932	58.4	-0.0376880136197837	-0.241206497431402
5	D	26	50	20120618	11	2934	58.44	-0.037837213150614	-0.240983758795328
5	D	26	50	20120618	11	2936	58.48	-0.037837213150614	-0.240983758795328
5	D	26	50	20120618	11	2938	58.52	-0.037837213150614	-0.240983758795328
5	D	26	50	20120618	11	2940	58.56	-0.037837213150614	-0.240983758795328
5	D	26	50	20120618	11	2942	58.6	-0.0377771090742132	-0.240193920520743
5	D	26	50	20120618	11	2944	58.64	-0.0377771090742132	-0.240193920520743
5	D	26	50	20120618	11	2946	58.68	-0.037837213150614	-0.240983758795328
5	D	26	50	20120618	11	2948	58.72	-0.037837213150614	-0.240983758795328
5	D	26	50	20120618	11	2950	58.76	-0.037837213150614	-0.240983758795328
5	D	26	50	20120618	11	2952	58.8	-0.0381511685614609	-0.239733594006191
5	D	26	50	20120618	11	2954	58.84	-0.0380896502714976	-0.239341149742632
5	D	26	50	20120618	11	2956	58.88	-0.0384142122840622	-0.23959641529064
5	D	26	50	20120618	11	2958	58.92	-0.0386892768219438	-0.238856074490738
5	D	26	50	20120618	11	2960	58.96	-0.0388879738274572	-0.239228719764423
5	D	26	50	20120618	11	2962	59	-0.0388031210137149	-0.237439739608021
5	D	26	50	20120618	11	2964	59.04	-0.0388031210137149	-0.237439739608021
5	D	26	50	20120618	11	2966	59.08	-0.0388031210137149	-0.237439739608021
5	D	26	50	20120618	11	2968	59.12	-0.0390916205804389	-0.235902489465722
5	D	26	50	20120618	11	2970	59.16	-0.0393150663232939	-0.23587137676735
5	D	26	50	20120618	11	2972	59.2	-0.0393567856233839	-0.235566613744658
5	D	26	50	20120618	11	2974	59.24	-0.0394543663591877	-0.2360799732678
5	D	26	50	20120618	11	2976	59.28	-0.0398164050311552	-0.235879154941943
5	D	26	50	20120618	11	2978	59.32	-0.0395038638338707	-0.235108408550449
5	D	26	50	20120618	11	2980	59.36	-0.0392266779756456	-0.234378674352265
5	D	26	50	20120618	11	2982	59.4	-0.039796606041282	-0.234122701697475
5	D	26	50	20120618	11	2984	59.44	-0.0398475177295274	-0.236341602776839
5	D	26	50	20120618	11	2986	59.48	-0.0402654178372086	-0.234998806999365
5	D	26	50	20120618	11	2988	59.52	-0.0399988385807013	-0.234254223558776
5	D	26	50	20120618	11	2990	59.56	-0.0405723021802436	-0.233665203610048
5	D	26	50	20120618	11	2992	59.6	-0.0411429373526611	-0.232574137846677
5	D	26	50	20120618	11	2994	59.64	-0.0414363866668535	-0.230459181464148
5	D	26	50	20120618	11	2996	59.68	-0.0419744949273365	-0.229645301559002
5	D	26	50	20120618	11	2998	59.72	-0.0423407762399911	-0.230069565627714
5	D	26	50	20120618	11	3000	59.76	-0.0425628077692837	-0.230530599249048
5	D	26	50	20120618	11	3002	59.8	-0.0431398069027319	-0.228931123710004
5	D	26	50	20120618	11	3004	59.84	-0.0441608690947653	-0.228376751993553
5	D	26	50	20120618	11	3006	59.88	-0.0444649250106755	-0.227238310075843
5	D	26	50	20120618	11	3008	59.92	-0.0444727031852686	-0.226236339766902
5	D	26	50	20120618	11	3010	59.96	-0.0455170999010811	-0.224961426240422
5	D	26	50	20120618	11	3012	60	-0.0457709512355271	-0.225145981110312
5	D	26	50	20120618	11	3014	60.04	-0.0456436720149135	-0.224126333131841
5	D	26	50	20120618	11	3016	60.08	-0.0467573651952823	-0.222005719895063
5	D	26	50	20120618	11	3018	60.12	-0.0478590375603709	-0.220178555972477
5	D	26	50	20120618	11	3020	60.16	-0.0478760081231194	-0.218439073290758
5	D	26	50	20120618	11	3022	60.2	-0.0481390518457208	-0.217671155326389
5	D	26	50	20120618	11	3024	60.24	-0.048564023021214	-0.218849902330627
5	D	26	50	20120618	11	3026	60.28	-0.0488093890742857	-0.217661255831453
5	D	26	50	20120618	11	3028	60.32	-0.0497880248594478	-0.215648829932196
5	D	26	50	20120618	11	3030	60.36	-0.0507426190140497	-0.216333309296384
5	D	26	50	20120618	11	3032	60.4	-0.0513818435442423	-0.215085972934371
5	D	26	50	20120618	11	3034	60.44	-0.052658171284284	-0.213880355872448
5	D	26	50	20120618	11	3036	60.48	-0.052945963744227	-0.214154006196767
5	D	26	50	20120618	11	3038	60.52	-0.0538468177834586	-0.213733984768742
5	D	26	50	20120618	11	3040	60.56	-0.055235575501709	-0.213048091190991
5	D	26	50	20120618	11	3042	60.6	-0.0560925889205071	-0.212997179502746
5	D	26	50	20120618	11	3044	60.64	-0.0573590171656122	-0.21168266799652
5	D	26	50	20120618	11	3046	60.68	-0.0577889380885736	-0.21043674584807
5	D	26	50	20120618	11	3048	60.72	-0.059420233432771	-0.208912930734613
5	D	26	50	20120618	11	3050	60.76	-0.0602022935327633	-0.209317395813451
5	D	26	50	20120618	11	3052	60.8	-0.0611321389500236	-0.208995662228011
5	D	26	50	20120618	11	3054	60.84	-0.0625244322021799	-0.20863715908995
5	D	26	50	20120618	11	3056	60.88	-0.063817023398189	-0.209171731816527
5	D	26	50	20120618	11	3058	60.92	-0.0652609354453719	-0.208621602740764
5	D	26	50	20120618	11	3060	60.96	-0.0661914879694134	-0.209065665799349
5	D	26	50	20120618	11	3062	61	-0.0665471626803502	-0.207267493254791
5	D	26	50	20120618	11	3064	61.04	-0.0662614915407508	-0.206881412952264
5	D	26	50	20120618	11	3066	61.08	-0.0668915236827881	-0.208044603607315
5	D	26	50	20120618	11	3068	61.12	-0.066788993199516	-0.207103444481556
5	D	26	50	20120618	11	3070	61.16	-0.0669487993320642	-0.207400429329655
5	D	26	50	20120618	11	3072	61.2	-0.0674989284078273	-0.205894291885727
5	D	26	50	20120618	11	3074	61.24	-0.0675653964452588	-0.204893028683567
5	D	26	50	20120618	11	3076	61.28	-0.0685115053184864	-0.20485908755807
5	D	26	50	20120618	11	3078	61.32	-0.0687137378579058	-0.20426936050256
5	D	26	50	20120618	11	3080	61.36	-0.0693112430880084	-0.20322637800031
5	D	26	50	20120618	11	3082	61.4	-0.0698790498333012	-0.201899138572023
5	D	26	50	20120618	11	3084	61.44	-0.0705776713331135	-0.202855146940187
5	D	26	50	20120618	11	3086	61.48	-0.0711419425445004	-0.201380122194632
5	D	26	50	20120618	11	3088	61.52	-0.0725688840289349	-0.200016820320505
5	D	26	50	20120618	11	3090	61.56	-0.0735630761632832	-0.199883884245642
5	D	26	50	20120618	11	3092	61.6	-0.0745056495026048	-0.200385222953503
5	D	26	50	20120618	11	3094	61.64	-0.0754864066081106	-0.198936361158852
5	D	26	50	20120618	11	3096	61.68	-0.0764021098897471	-0.197610535944127
5	D	26	50	20120618	11	3098	61.72	-0.0769017515413335	-0.194976846026919
5	D	26	50	20120618	11	3100	61.76	-0.0781901000966554	-0.194238626547361
5	D	26	50	20120618	11	3102	61.8	-0.0791765847670888	-0.194107741082163
5	D	26	50	20120618	11	3104	61.84	-0.0797740192865133	-0.195040485637226
5	D	26	50	20120618	11	3106	61.88	-0.0806371138236296	-0.193795553438269
5	D	26	50	20120618	11	3108	61.92	-0.0810483671275677	-0.192661637003958
5	D	26	50	20120618	11	3110	61.96	-0.0818078705212402	-0.191972844288405
5	D	26	50	20120618	11	3112	62	-0.0835283320305452	-0.191745792300966
5	D	26	50	20120618	11	3114	62.04	-0.0838270139349184	-0.190254928363512
5	D	26	50	20120618	11	3116	62.08	-0.0853444650873447	-0.191011532619381
5	D	26	50	20120618	11	3118	62.12	-0.0865577189025046	-0.190395076927543
5	D	26	50	20120618	11	3120	62.16	-0.0874581486776675	-0.187548689290555
5	D	26	50	20120618	11	3122	62.2	-0.0889282236757543	-0.188639755053925
5	D	26	50	20120618	11	3124	62.24	-0.089246916702035	-0.18750788922928
5	D	26	50	20120618	11	3126	62.28	-0.0911279621613476	-0.18659982270088
5	D	26	50	20120618	11	3128	62.32	-0.0917499332860793	-0.186656674086088
5	D	26	50	20120618	11	3130	62.36	-0.0927142855142615	-0.186299019476164
5	D	26	50	20120618	11	3132	62.4	-0.0934014518842186	-0.183610740915449
5	D	26	50	20120618	11	3134	62.44	-0.0942030281313717	-0.184767850452182
5	D	26	50	20120618	11	3136	62.48	-0.0951626427441199	-0.184317352721888
5	D	26	50	20120618	11	3138	62.52	-0.0948810021131733	-0.185925525674341
5	D	26	50	20120618	11	3140	62.56	-0.0954739818598763	-0.185522050544996
5	D	26	50	20120618	11	3142	62.6	-0.0977052573079105	-0.184787013045952
5	D	26	50	20120618	11	3144	62.64	-0.097088165219969	-0.183800386954163
5	D	26	50	20120618	11	3146	62.68	-0.0979961610376907	-0.184391457512557
5	D	26	50	20120618	11	3148	62.72	-0.10028775269416	-0.185238005750993
5	D	26	50	20120618	11	3150	62.76	-0.101441043854275	-0.184036631329757
5	D	26	50	20120618	11	3152	62.8	-0.101615911361263	-0.184706049319507
5	D	26	50	20120618	11	3154	62.84	-0.102803921464334	-0.184686179618955
5	D	26	50	20120618	11	3156	62.88	-0.103161293231546	-0.185263603016472
5	D	26	50	20120618	11	3158	62.92	-0.104046944474982	-0.185960456749332
5	D	26	50	20120618	11	3160	62.96	-0.104474673366922	-0.185542627352328
5	D	26	50	20120618	11	3162	63	-0.104989517814304	-0.1861082420666
5	D	26	50	20120618	11	3164	63.04	-0.105723848206566	-0.185430480216832
5	D	26	50	20120618	11	3166	63.08	-0.106293776272202	-0.187199661383361
5	D	26	50	20120618	11	3168	63.12	-0.106160840197339	-0.186130515930207
5	D	26	50	20120618	11	3170	63.16	-0.106044733263868	-0.185965194364766
5	D	26	50	20120618	11	3172	63.2	-0.106044733263868	-0.185965194364766
5	D	26	50	20120618	11	3174	63.24	-0.108557932185562	-0.188851462824213
5	D	26	50	20120618	11	3176	63.28	-0.107590751530255	-0.18563539976202
5	D	26	50	20120618	11	3178	63.32	-0.108375286503981	-0.186522465219019
5	D	26	50	20120618	11	3180	63.36	-0.109241916575003	-0.186853674035326
5	D	26	50	20120618	11	3182	63.4	-0.109609894943933	-0.187068351654095
5	D	26	50	20120618	11	3184	63.44	-0.109587055394900	-0.187301909023921
5	D	26	50	20120618	11	3186	63.48	-0.108967064169156	-0.18684002687445
5	D	26	50	20120618	11	3188	63.52	-0.108871604753696	-0.188083827702557
5	D	26	50	20120618	11	3190	63.56	-0.109295444558339	-0.187122586744212
5	D	26	50	20120618	11	3192	63.6	-0.109494212274531	-0.187312727757673
5	D	26	50	20120618	11	3194	63.64	-0.109817360073533	-0.184595316397573
5	D	26	50	20120618	11	3196	63.68	-0.109465433028536	-0.184695513428467
5	D	26	50	20120618	11	3198	63.72	-0.110130396245564	-0.185511231811244
5	D	26	50	20120618	11	3200	63.76	-0.109778469200568	-0.184826540315021
5	D	26	50	20120618	11	3202	63.8	-0.110034583276713	-0.184143333743038
5	D	26	50	20120618	11	3204	63.84	-0.109860847140576	-0.182685067428197
5	D	26	50	20120618	11	3206	63.88	-0.110209804337092	-0.183772951211053
5	D	26	50	20120618	11	3208	63.92	-0.110132376144552	-0.183332777239764
5	D	26	50	20120618	11	3210	63.96	-0.110179823009569	-0.182697017532799
5	D	26	50	20120618	11	3212	64	-0.110513082435542	-0.183167031410254
5	D	26	50	20120618	11	3214	64.04	-0.110945973206985	-0.18163671091441
5	D	26	50	20120618	11	3216	64.08	-0.111105425786142	-0.181212800399089
5	D	26	50	20120618	11	3218	64.12	-0.111376742658084	-0.179746473066942
5	D	26	50	20120618	11	3220	64.16	-0.111666302884980	-0.180627881669691
5	D	26	50	20120618	11	3222	64.2	-0.112229230593482	-0.179107531379462
5	D	26	50	20120618	11	3224	64.24	-0.112802411350312	-0.17714417869082
5	D	26	50	20120618	11	3226	64.28	-0.113671304163034	-0.177031890133967
5	D	26	50	20120618	11	3228	64.32	-0.113627463542600	-0.176049011708118
5	D	26	50	20120618	11	3230	64.36	-0.113794199321604	-0.174637767994226
5	D	26	50	20120618	11	3232	64.4	-0.114214150038951	-0.174616625501468
5	D	26	50	20120618	11	3234	64.44	-0.114377208862692	-0.172946015020237
5	D	26	50	20120618	11	3236	64.48	-0.114165288960371	-0.172947217101765
5	D	26	50	20120618	11	3238	64.52	-0.114390007495432	-0.171282829160208
5	D	26	50	20120618	11	3240	64.56	-0.113925509050871	-0.17071070906355
5	D	26	50	20120618	11	3242	64.6	-0.114169602311736	-0.17079188492203
5	D	26	50	20120618	11	3244	64.64	-0.114453576395061	-0.169179964303637
5	D	26	50	20120618	11	3246	64.68	-0.114300204934221	-0.166531778697416
5	D	26	50	20120618	11	3248	64.72	-0.114433989537222	-0.167073988177229
5	D	26	50	20120618	11	3250	64.76	-0.114480305031389	-0.166784427950334
5	D	26	50	20120618	11	3252	64.8	-0.114244202077151	-0.163537322900447
5	D	26	50	20120618	11	3254	64.84	-0.114413342019211	-0.162351363407041
5	D	26	50	20120618	11	3256	64.88	-0.114133681287252	-0.162717291166305
5	D	26	50	20120618	11	3258	64.92	-0.114087224371728	-0.161051135457795
5	D	26	50	20120618	11	3260	64.96	-0.113864202892942	-0.160798981179624
5	D	26	50	20120618	11	3262	65	-0.113657869134191	-0.1601624436552
5	D	26	50	20120618	11	3264	65.04	-0.113194784903192	-0.158972312231785
5	D	26	50	20120618	11	3266	65.08	-0.113252696948572	-0.158782878325105
5	D	26	50	20120618	11	3268	65.12	-0.112623371913316	-0.158289317791837
5	D	26	50	20120618	11	3270	65.16	-0.112792653276732	-0.154485507573122
5	D	26	50	20120618	11	3272	65.2	-0.112848938976514	-0.155191482983458
5	D	26	50	20120618	11	3274	65.24	-0.112290961015480	-0.151888657919214
5	D	26	50	20120618	11	3276	65.28	-0.112226614298392	-0.151677232991639
5	D	26	50	20120618	11	3278	65.32	-0.111545670468109	-0.150246755973299
5	D	26	50	20120618	11	3280	65.36	-0.111278879079568	-0.149674918719353
5	D	26	50	20120618	11	3282	65.4	-0.110578206970090	-0.146999863055446
5	D	26	50	20120618	11	3284	65.44	-0.110337719953808	-0.147220551081855
5	D	26	50	20120618	11	3286	65.48	-0.110395137024440	-0.14582104534053
5	D	26	50	20120618	11	3288	65.52	-0.110151043763575	-0.144503846828536
5	D	26	50	20120618	11	3290	65.56	-0.110055089373368	-0.143905422359618
5	D	26	50	20120618	11	3292	65.6	-0.109639098453996	-0.142997709384609
5	D	26	50	20120618	11	3294	65.64	-0.109608551441049	-0.141457065129759
5	D	26	50	20120618	11	3296	65.68	-0.109368135135445	-0.140448730859787
5	D	26	50	20120618	11	3298	65.72	-0.109019319360286	-0.138906743102054
5	D	26	50	20120618	11	3300	65.76	-0.108574549194920	-0.138088620556221
5	D	26	50	20120618	11	3302	65.8	-0.109084868158902	-0.137964381894767
5	D	26	50	20120618	11	3304	65.84	-0.10850574770511	-0.134949985686568
5	D	26	50	20120618	11	3306	65.88	-0.10843659266191	-0.133153793040998
5	D	26	50	20120618	11	3308	65.92	-0.10807427114723	-0.13212877105099
5	D	26	50	20120618	11	3310	65.96	-0.108175528838296	-0.13224530224853
5	D	26	50	20120618	11	3312	66	-0.108223753520773	-0.131304708808195
5	D	26	50	20120618	11	3314	66.04	-0.107553911266955	-0.129341285408875
5	D	26	50	20120618	11	3316	66.08	-0.108156295533848	-0.12836837718864
5	D	26	50	20120618	11	3318	66.12	-0.108562599090317	-0.12880211648822
5	D	26	50	20120618	11	3320	66.16	-0.109175448537572	-0.128440997055068
5	D	26	50	20120618	11	3322	66.2	-0.109552195030588	-0.126955507129151
5	D	26	50	20120618	11	3324	66.24	-0.110478151360552	-0.127662967463729
5	D	26	50	20120618	11	3326	66.28	-0.111158317373375	-0.12556717367497
5	D	26	50	20120618	11	3328	66.32	-0.111569429255957	-0.125143333870327
5	D	26	50	20120618	11	3330	66.36	-0.112658656541697	-0.125254773899042
5	D	26	50	20120618	11	3332	66.4	-0.112962571036251	-0.123010558396912
5	D	26	50	20120618	11	3334	66.44	-0.113422614708091	-0.121993314581497
5	D	26	50	20120618	11	3336	66.48	-0.114154682358653	-0.122747585384988
5	D	26	50	20120618	11	3338	66.52	-0.114684871023187	-0.121979808841976
5	D	26	50	20120618	11	3340	66.56	-0.115629989946921	-0.120372837971051
5	D	26	50	20120618	11	3342	66.6	-0.116293538950386	-0.120079812920928
5	D	26	50	20120618	11	3344	66.64	-0.116015363142667	-0.120223638440221
5	D	26	50	20120618	11	3346	66.68	-0.116539329267527	-0.11994291704809
5	D	26	50	20120618	11	3348	66.72	-0.117023202437893	-0.120102511048604
5	D	26	50	20120618	11	3350	66.76	-0.117519237844895	-0.120360251470346
5	D	26	50	20120618	11	3352	66.8	-0.117739925871303	-0.120650094539955
5	D	26	50	20120618	11	3354	66.84	-0.116698499003972	-0.120384788075654
5	D	26	50	20120618	11	3356	66.88	-0.118894914087694	-0.120176757260628
5	D	26	50	20120618	11	3358	66.92	-0.119485489671341	-0.119420718690184
5	D	26	50	20120618	11	3360	66.96	-0.120219537220890	-0.119099621500847
5	D	26	50	20120618	11	3362	67	-0.121919775476254	-0.119769605176021
5	D	26	50	20120618	11	3364	67.04	-0.122726655024265	-0.11923142620486
5	D	26	50	20120618	11	3366	67.08	-0.123106583497797	-0.118104792970396
5	D	26	50	20120618	11	3368	67.12	-0.124850450241559	-0.11963058798284
5	D	26	50	20120618	11	3370	67.16	-0.125821661405519	-0.118892722056672
5	D	26	50	20120618	11	3372	67.2	-0.126907423868031	-0.119631295089621
5	D	26	50	20120618	11	3374	67.24	-0.126606903486027	-0.119241679253187
5	D	26	50	20120618	11	3376	67.28	-0.128480884948595	-0.119416893242498
5	D	26	50	20120618	11	3378	67.32	-0.129927059737478	-0.118619842478744
5	D	26	50	20120618	11	3380	67.36	-0.130446542805344	-0.119064853060416
5	D	26	50	20120618	11	3382	67.4	-0.130464086124586	-0.11899074119868
5	D	26	50	20120618	11	3384	67.44	-0.130229248891486	-0.117918845100147
5	D	26	50	20120618	11	3386	67.48	-0.130194508735326	-0.118150160941477
5	D	26	50	20120618	11	3388	67.52	-0.129448376730886	-0.11712852599295
5	D	26	50	20120618	11	3390	67.56	-0.130405735673002	-0.118265617336709
5	D	26	50	20120618	11	3392	67.6	-0.130527259044417	-0.118691394613932
5	D	26	50	20120618	11	3394	67.64	-0.129497556007517	-0.117335319371108
5	D	26	50	20120618	11	3396	67.68	-0.129694209474433	-0.118533080476692
5	D	26	50	20120618	11	3398	67.72	-0.130380159620726	-0.117441251037998
5	D	26	50	20120618	11	3400	67.76	-0.130257936213598	-0.11651695640897
5	D	26	50	20120618	11	3402	67.8	-0.130548175263004	-0.116981907401871
5	D	26	50	20120618	11	3404	67.84	-0.130541592098871	-0.117716810550626
5	D	26	50	20120618	11	3406	67.88	-0.130419701031930	-0.116981688198769
5	D	26	50	20120618	11	3408	67.92	-0.130156480532634	-0.116171520604225
5	D	26	50	20120618	11	3410	67.96	-0.129928594159193	-0.116084037353256
5	D	26	50	20120618	11	3412	68	-0.129916205648387	-0.116287344694983
5	D	26	50	20120618	11	3414	68.04	-0.129361437952139	-0.117692054742217
5	D	26	50	20120618	11	3416	68.08	-0.129562355272945	-0.116660994060298
5	D	26	50	20120618	11	3418	68.12	-0.129223410708451	-0.117145602621716
5	D	26	50	20120618	11	3420	68.16	-0.128345332578642	-0.117795992367984
5	D	26	50	20120618	11	3422	68.2	-0.128046042562437	-0.116132353959615
5	D	26	50	20120618	11	3424	68.24	-0.126741006287079	-0.116376730063193
5	D	26	50	20120618	11	3426	68.28	-0.125775091352910	-0.117051317003513
5	D	26	50	20120618	11	3428	68.32	-0.124827511697578	-0.116622866862656
5	D	26	50	20120618	11	3430	68.36	-0.123836353051321	-0.115386639148175
5	D	26	50	20120618	11	3432	68.4	-0.123120824628370	-0.114837860646364
5	D	26	50	20120618	11	3434	68.44	-0.122119052309327	-0.114252885348424
5	D	26	50	20120618	11	3436	68.48	-0.121850054747629	-0.112978975913574
5	D	26	50	20120618	11	3438	68.52	-0.121161304458482	-0.111850461775072
5	D	26	50	20120618	11	3440	68.56	-0.120130293274037	-0.111802428011426
5	D	26	50	20120618	11	3442	68.6	-0.119236870927075	-0.110314314719351
5	D	26	50	20120618	11	3444	68.64	-0.118143570706276	-0.109052949358799
5	D	26	50	20120618	11	3446	68.68	-0.117424626957572	-0.108593853210046
5	D	26	50	20120618	11	3448	68.72	-0.116875586826252	-0.107206834974477
5	D	26	50	20120618	11	3450	68.76	-0.116106092013761	-0.105910163772341
5	D	26	50	20120618	11	3452	68.8	-0.115794689258395	-0.105367381536034
5	D	26	50	20120618	11	3454	68.84	-0.114907984425855	-0.103848509098978
5	D	26	50	20120618	11	3456	68.88	-0.114764936724021	-0.102920997134095
5	D	26	50	20120618	11	3458	68.92	-0.114656013995447	-0.103176998073156
5	D	26	50	20120618	11	3460	68.96	-0.114829035953735	-0.10175381132573
5	D	26	50	20120618	11	3462	69	-0.114653037075898	-0.099775962948073
5	D	26	50	20120618	11	3464	69.04	-0.114603511316943	-0.09982124606634
5	D	26	50	20120618	11	3466	69.08	-0.114564507306893	-0.099936617608758
5	D	26	50	20120618	11	3468	69.12	-0.114527935744170	-0.101298307279425
5	D	26	50	20120618	11	3470	69.16	-0.114378722071204	-0.100907291371564
5	D	26	50	20120618	11	3472	69.2	-0.1140553550691	-0.099993221506592
5	D	26	50	20120618	11	3474	69.24	-0.114322273736862	-0.101156072750389
5	D	26	50	20120618	11	3476	69.28	-0.114476635147195	-0.102335314729374
5	D	26	50	20120618	11	3478	69.32	-0.113776323662176	-0.101950924412053
5	D	26	50	20120618	11	3480	69.36	-0.113438772098041	-0.102815977634954
5	D	26	50	20120618	11	3482	69.4	-0.112959763822329	-0.102568080139605
5	D	26	50	20120618	11	3484	69.44	-0.112114509589302	-0.10220842441749
5	D	26	50	20120618	11	3486	69.48	-0.111426989665955	-0.103219799246621
5	D	26	50	20120618	11	3488	69.52	-0.110644816428877	-0.10329345148895
5	D	26	50	20120618	11	3490	69.56	-0.109305061210563	-0.102571283333324
5	D	26	50	20120618	11	3492	69.6	-0.108186488993404	-0.10380723527616
5	D	26	50	20120618	11	3494	69.64	-0.107198802241443	-0.103690421235908
5	D	26	50	20120618	11	3496	69.68	-0.106973871574347	-0.102908431846594
5	D	26	50	20120618	11	3498	69.72	-0.104857571688934	-0.105392427258224
5	D	26	50	20120618	11	3500	69.76	-0.104054227674828	-0.10332350352715
5	D	26	50	20120618	11	3502	69.8	-0.102588678160141	-0.102423073751987
5	D	26	50	20120618	11	3504	69.84	-0.100797152419327	-0.103469308945431
5	D	26	50	20120618	11	3506	69.88	-0.099662599588913	-0.102913876568809
5	D	26	50	20120618	11	3508	69.92	-0.0989837770789739	-0.102502340422158
5	D	26	50	20120618	11	3510	69.96	-0.0983522600126962	-0.101709744431126
5	D	26	50	20120618	11	3512	70	-0.096995887785024	-0.101021163847607
5	D	26	50	20120618	11	3514	70.04	-0.0962647393732772	-0.099058235423033
5	D	26	50	20120618	11	3516	70.08	-0.094992795695279	-0.098051881052048
5	D	26	50	20120618	11	3518	70.12	-0.09352505414957	-0.097551037318934
5	D	26	50	20120618	11	3520	70.16	-0.0927549441541797	-0.09783607206243
5	D	26	50	20120618	11	3522	70.2	-0.0927448325272087	-0.097573240471863
5	D	26	50	20120618	11	3524	70.24	-0.0918639188992065	-0.095652597032804
5	D	26	50	20120618	11	3526	70.28	-0.0908977281933932	-0.094817079660154
5	D	26	50	20120618	11	3528	70.32	-0.0905989755783419	-0.0941866939647262
5	D	26	50	20120618	11	3530	70.36	-0.0903780754198992	-0.0936778599249845
5	D	26	50	20120618	11	3532	70.4	-0.0892435225894854	-0.0921338922682635
5	D	26	50	20120618	11	3534	70.44	-0.0890885247830493	-0.0913908644625927
5	D	26	50	20120618	11	3536	70.48	-0.08860026755064	-0.0899713475993607
5	D	26	50	20120618	11	3538	70.52	-0.0881414259603281	-0.088694949148641
5	D	26	50	20120618	11	3540	70.56	-0.0875850743448905	-0.088358932006221
5	D	26	50	20120618	11	3542	70.6	-0.0876340061341486	-0.087608550290026
5	D	26	50	20120618	11	3544	70.64	-0.0872305310048036	-0.0868057012506667
5	D	26	50	20120618	11	3546	70.68	-0.0871183131586293	-0.0871979333821909
5	D	26	50	20120618	11	3548	70.72	-0.086938213061461	-0.084341716960944
5	D	26	50	20120618	11	3550	70.76	-0.0871590425092256	-0.0847615262569345
5	D	26	50	20120618	11	3552	70.8	-0.0869003121379894	-0.0839242411173315
5	D	26	50	20120618	11	3554	70.84	-0.0870291469935216	-0.0844996846158611
5	D	26	50	20120618	11	3556	70.88	-0.0866466729355778	-0.0838596822682092
5	D	26	50	20120618	11	3558	70.92	-0.0858966447727732	-0.084121806751995
5	D	26	50	20120618	11	3560	70.96	-0.0860323385640829	-0.0838588337400717
5	D	26	50	20120618	11	3562	71	-0.085540121533699	-0.0834360545956004
5	D	26	50	20120618	11	3564	71.04	-0.0851857903256464	-0.0820070625015004
5	D	26	50	20120618	11	3566	71.08	-0.0843133619790185	-0.0796055864512347
5	D	26	50	20120618	11	3568	71.12	-0.0838704302912832	-0.0787120863225274
5	D	26	50	20120618	11	3570	71.16	-0.0833536766555921	-0.0778386680264058
5	D	26	50	20120618	11	3572	71.2	-0.082474601505221	-0.0772257478684732
5	D	26	50	20120618	11	3574	71.24	-0.0824854202389731	-0.076581361458778
5	D	26	50	20120618	11	3576	71.28	-0.0819483726386619	-0.0749292064645355
5	D	26	50	20120618	11	3578	71.32	-0.0820024026678124	-0.0740280625115236
5	D	26	50	20120618	11	3580	71.36	-0.0816506099731043	-0.074331771945111
5	D	26	50	20120618	11	3582	71.4	-0.0814043812497595	-0.0719976266025499
5	D	26	50	20120618	11	3584	71.44	-0.08140541362566	-0.0724925589229735
5	D	26	50	20120618	11	3586	71.48	-0.0812790960702689	-0.0698656855151368
5	D	26	50	20120618	11	3588	71.52	-0.0810346916824195	-0.0682061341839632
5	D	26	50	20120618	11	3590	71.56	-0.0811880136457842	-0.0678546809005101
5	D	26	50	20120618	11	3592	71.6	-0.0810945765557182	-0.0671975948530247
5	D	26	50	20120618	11	3594	71.64	-0.0813321927184681	-0.064688468866391
5	D	26	50	20120618	11	3596	71.68	-0.0816725939229314	-0.0640285968181878
5	D	26	50	20120618	11	3598	71.72	-0.0817279038153558	-0.0616699572967263
5	D	26	50	20120618	11	3600	71.76	-0.0818210014941668	-0.0621665866734249
5	D	26	50	20120618	11	3602	71.8	-0.0821542438081559	-0.0602712040584384
5	D	26	50	20120618	11	3604	71.84	-0.0822440875229813	-0.0592314330937670
5	D	26	50	20120618	11	3606	71.88	-0.0821455210803245	-0.0582426107283152
5	D	26	50	20120618	11	3608	71.92	-0.0822693142645069	-0.0585102718581977
5	D	26	50	20120618	11	3610	71.96	-0.0824463667314482	-0.0564624976909492
5	D	26	50	20120618	11	3612	72	-0.0826938541048635	-0.0570765492197317
5	D	26	50	20120618	11	3614	72.04	-0.0828492337489614	-0.0564158710697978
5	D	26	50	20120618	11	3616	72.08	-0.082988088307583	-0.0545535144427121
5	D	26	50	20120618	11	3618	72.12	-0.0833040236174172	-0.0544675302581199
5	D	26	50	20120618	11	3620	72.16	-0.0837723899360717	-0.0532367614079899
5	D	26	50	20120618	11	3622	72.2	-0.0839992085782729	-0.0520123565188908
5	D	26	50	20120618	11	3624	72.24	-0.0841551892631348	-0.0514451225300908
5	D	26	50	20120618	11	3626	72.28	-0.0842698819830433	-0.0498217467818427
5	D	26	50	20120618	11	3628	72.32	-0.0843211825800184	-0.0498408740202737
5	D	26	50	20120618	11	3630	72.36	-0.0848410828408858	-0.0490498690194995
5	D	26	50	20120618	11	3632	72.4	-0.0847275851314375	-0.0474359048625089
5	D	26	50	20120618	11	3634	72.44	-0.0847580614337067	-0.0459608094062757
5	D	26	50	20120618	11	3636	72.48	-0.0848751583166712	-0.0454507025743277
5	D	26	50	20120618	11	3638	72.52	-0.0845862344858783	-0.0442607832829469
5	D	26	50	20120618	11	3640	72.56	-0.0843779915388189	-0.0439768799103006
5	D	26	50	20120618	11	3642	72.6	-0.0840393581013087	-0.0430852889699024
5	D	26	50	20120618	11	3644	72.64	-0.0840603591727099	-0.0411621706571094
5	D	26	50	20120618	11	3646	72.68	-0.0835728797577599	-0.0418121432103761
5	D	26	50	20120618	11	3648	72.72	-0.0833955373770383	-0.0414738633262565
5	D	26	50	20120618	11	3650	72.76	-0.0832579343974194	-0.0402504271734474
5	D	26	50	20120618	11	3652	72.8	-0.082887622576112	-0.0393893832459967
5	D	26	50	20120618	11	3654	72.84	-0.0827042697877503	-0.0389172480481983
5	D	26	50	20120618	11	3656	72.88	-0.0822919558236405	-0.0383389054118659
5	D	26	50	20120618	11	3658	72.92	-0.0822830462781975	-0.0375658962786728
5	D	26	50	20120618	11	3660	72.96	-0.0810450437256961	-0.0362072613093010
5	D	26	50	20120618	11	3662	73	-0.0813492410629626	-0.0359344595131192
5	D	26	50	20120618	11	3664	73.04	-0.080806041633655	-0.0356941846288720
5	D	26	50	20120618	11	3666	73.08	-0.0803904042676736	-0.0346391813113417
5	D	26	50	20120618	11	3668	73.12	-0.0798868028181125	-0.0337035376184755
5	D	26	50	20120618	11	3670	73.16	-0.0800618824571343	-0.0321224468557424
5	D	26	50	20120618	11	3672	73.2	-0.0796688725081509	-0.0324485645032258
5	D	26	50	20120618	11	3674	73.24	-0.0788237384832767	-0.0307359518791918
5	D	26	50	20120618	11	3676	73.28	-0.0785250565789035	-0.0311974097645943
5	D	26	50	20120618	11	3678	73.32	-0.078015232589668	-0.0296248042832353
5	D	26	50	20120618	11	3680	73.36	-0.077559360847837	-0.0286340769721148
5	D	26	50	20120618	11	3682	73.4	-0.0771459155128773	-0.0285846502081099
5	D	26	50	20120618	11	3684	73.44	-0.0768834374757008	-0.0283699725893417
5	D	26	50	20120618	11	3686	73.48	-0.0764470111703525	-0.0272643404262785
5	D	26	50	20120618	11	3688	73.52	-0.0758625167050237	-0.0255901944111411
5	D	26	50	20120618	11	3690	73.56	-0.075198260594777	-0.0240867439729824
5	D	26	50	20120618	11	3692	73.6	-0.0746478486763014	-0.0250945125575294
5	D	26	50	20120618	11	3694	73.64	-0.0741907041422643	-0.0241027952969153
5	D	26	50	20120618	11	3696	73.68	-0.0733357413331316	-0.0225077745305928
5	D	26	50	20120618	11	3698	73.72	-0.0729263972175028	-0.0213756258632350
5	D	26	50	20120618	11	3700	73.76	-0.0717068501519903	-0.0203979093168884
5	D	26	50	20120618	11	3702	73.8	-0.0713069105565512	-0.0191425119375698
5	D	26	50	20120618	11	3704	73.84	-0.0707604584360503	-0.0179244497962978
5	D	26	50	20120618	11	3706	73.88	-0.0702629381048074	-0.0170076151438114
5	D	26	50	20120618	11	3708	73.92	-0.0692744028247086	-0.0151658848215328
5	D	26	50	20120618	11	3710	73.96	-0.0682435825590948	-0.0143923100029148
5	D	26	50	20120618	11	3712	74	-0.0675591031949063	-0.0128716061592949
5	D	26	50	20120618	11	3714	74.04	-0.066613772139138	-0.0120235729966180
5	D	26	50	20120618	11	3716	74.08	-0.0664224290441489	-0.0123277703338843
5	D	26	50	20120618	11	3718	74.12	-0.0650176907126437	-0.00968884782649615
5	D	26	50	20120618	11	3720	74.16	-0.0641892444078055	-0.00894511291404415
5	D	26	50	20120618	11	3722	74.2	-0.0638187911651419	-0.00757254794108295
5	D	26	50	20120618	11	3724	74.24	-0.0628538025408566	-0.00729175583827375
5	D	26	50	20120618	11	3726	74.28	-0.0615209769689981	-0.00626143054740685
5	D	26	50	20120618	11	3728	74.32	-0.0606504578106794	-0.00569920994568545
5	D	26	50	20120618	11	3730	74.36	-0.059983373273308	-0.00519589133883687
5	D	26	50	20120618	11	3732	74.4	-0.0593777363152217	-0.0036597018567091
5	D	26	50	20120618	11	3734	74.44	-0.058765311132036	-0.00480316423256585
5	D	26	50	20120618	11	3736	74.48	-0.0567192976606727	-0.00169875333112255
5	D	26	50	20120618	11	3738	74.52	-0.056522227000756	-0.00183133585259503
5	D	26	50	20120618	11	3740	74.56	-0.0555905431058646	-0.000659094230743971
5	D	26	50	20120618	11	3742	74.6	-0.0545322163864627	-0.000405030764263650
5	D	26	50	20120618	11	3744	74.64	-0.0534642023041586	-0.000569362380211401
5	D	26	50	20120618	11	3746	74.68	-0.0520617267143532	0.000274357431100389
5	D	26	50	20120618	11	3748	74.72	-0.0515692975519349	0.00043091087245509
5	D	26	50	20120618	11	3750	74.76	-0.0503786004430948	0.00148202510268889
5	D	26	50	20120618	11	3752	74.8	-0.0495614678467557	0.0017314923750915
5	D	26	50	20120618	11	3754	74.84	-0.0492161168948242	0.00150691526138666
5	D	26	50	20120618	11	3756	74.88	-0.0485454261128687	0.00149920779747173
5	D	26	50	20120618	11	3758	74.92	-0.0482038228268775	0.00119338411460854
5	D	26	50	20120618	11	3760	74.96	-0.0479446681915726	0.000441234631460410
5	D	26	50	20120618	11	3762	75	-0.0470667951227295	0.00110527860967269
5	D	26	50	20120618	11	3764	75.04	-0.0463955386553491	0.00167937860531805
5	D	26	50	20120618	11	3766	75.08	-0.0449999927119994	0.00154842242944231
5	D	26	50	20120618	11	3768	75.12	-0.0441889412339784	0.00174004836714386
5	D	26	50	20120618	11	3770	75.16	-0.0432219727107058	0.00173417938086001
5	D	26	50	20120618	11	3772	75.2	-0.0426044563586956	0.00088006509986478
5	D	26	50	20120618	11	3774	75.24	-0.0418435387514607	0.00139703086759027
5	D	26	50	20120618	11	3776	75.28	-0.0414061224966187	0.00178678812538029
5	D	26	50	20120618	11	3778	75.32	-0.0405129052106239	0.00109750043507964
5	D	26	50	20120618	11	3780	75.36	-0.0407396743553504	0.00097057476785666
5	D	26	50	20120618	11	3782	75.4	-0.0405672817220971	0.00090849079246848
5	D	26	50	20120618	11	3784	75.44	-0.0402094856908167	0.00111199612409397
5	D	26	50	20120618	11	3786	75.48	-0.0400216781297336	0.000697914393031129
5	D	26	50	20120618	11	3788	75.52	-0.0401493816144159	0.00140940523626103
5	D	26	50	20120618	11	3790	75.56	-0.0400211124443087	0.0012944296736401
5	D	26	50	20120618	11	3792	75.6	-0.0401391285660887	0.0012952074910994
5	D	26	50	20120618	11	3794	75.64	-0.0399633418202857	0.00140410193540213
5	D	26	50	20120618	11	3796	75.68	-0.0400452954962252	0.00090834937111224
5	D	26	50	20120618	11	3798	75.72	-0.0397431487686242	0.00136450395565568
5	D	26	50	20120618	11	3800	75.76	-0.0395458659766732	0.00231032998617081
5	D	26	50	20120618	11	3802	75.8	-0.0394933986535091	0.00168722749058923
5	D	26	50	20120618	11	3804	75.84	-0.0391383603386754	0.00101257691065914
5	D	26	50	20120618	11	3806	75.88	-0.0389904336000511	0.00062225396744417
5	D	26	50	20120618	11	3808	75.92	-0.0388449110244829	0.000333612979363820
5	D	26	50	20120618	11	3810	75.96	-0.0386814279366726	0.00128071180208508
5	D	26	50	20120618	11	3812	76	-0.0387997269011651	0.00123892179131696
5	D	26	50	20120618	11	3814	76.04	-0.0383126010396057	0.0011344821197357
5	D	26	50	20120618	11	3816	76.08	-0.0384244653323894	0.00115710953673367
5	D	26	50	20120618	11	3818	76.12	-0.0381689169416686	0.00077300913319314
5	D	26	50	20120618	11	3820	76.16	-0.0381767658269398	0.00061638498116032
5	D	26	50	20120618	11	3822	76.2	-0.0378138079161567	0.000578554768366839
5	D	26	50	20120618	11	3824	76.24	-0.0376136259864028	0.00039817182848615
5	D	26	50	20120618	11	3826	76.28	-0.0375312480463946	0.00177384807128458
5	D	26	50	20120618	11	3828	76.32	-0.0374261719787103	0.0007990306627408
5	D	26	50	20120618	11	3830	76.36	-0.037224010149969	0.000553593898990949
5	D	26	50	20120618	11	3832	76.4	-0.0371405008391109	0.00073270404666551
5	D	26	50	20120618	11	3834	76.44	-0.0374270205068477	0.00076933217793097
5	D	26	50	20120618	11	3836	76.48	-0.0371528044971035	0.000652093873610239
5	D	26	50	20120618	11	3838	76.52	-0.0370120902476474	0.00057204938597992
5	D	26	50	20120618	11	3840	76.56	-0.037358077595682	0.00117089811896681
5	D	26	50	20120618	11	3842	76.6	-0.0366418491370181	0.00045877087963384
5	D	26	50	20120618	11	3844	76.64	-0.0364866391985477	0.00082568858839154
5	D	26	50	20120618	11	3846	76.68	-0.0364497989352479	0.00013123901858823
5	D	26	50	20120618	11	3848	76.72	-0.0363772497794981	0.0005583315144249
5	D	26	50	20120618	11	3850	76.76	-0.0365536022107261	0.00059481822433413
5	D	26	50	20120618	11	3852	76.8	-0.0361649763237859	0.00015980613254816
5	D	26	50	20120618	11	3854	76.84	-0.0359567333767265	0.00054114881964207
5	D	26	50	20120618	11	3856	76.88	-0.0357056609719306	-0.000766623958959021
5	D	26	50	20120618	11	3858	76.92	-0.0353281578746585	0.000105472047481790
5	D	26	50	20120618	11	3860	76.96	-0.0348987460685796	-0.000400590133677801
5	D	26	50	20120618	11	3862	77	-0.0343541112125062	-0.00149012147533346
5	D	26	50	20120618	11	3864	77.04	-0.0339232498375258	-0.000605339973238181
5	D	26	50	20120618	11	3866	77.08	-0.0331221261387127	-0.00134381401123816
5	D	26	50	20120618	11	3868	77.12	-0.0332984361435338	-0.00139179827740948
5	D	26	50	20120618	11	3870	77.16	-0.032653052713277	-0.00170371014965868
5	D	26	50	20120618	11	3872	77.2	-0.032103857018465	-0.0016906145320711
5	D	26	50	20120618	11	3874	77.24	-0.0317745644615343	-0.00209599177865754
5	D	26	50	20120618	11	3876	77.28	-0.0319749160969157	-0.0024326170329092
5	D	26	50	20120618	11	3878	77.32	-0.0311777380539416	-0.00197241779757738
5	D	26	50	20120618	11	3880	77.36	-0.0304746476392722	-0.00252673294548513
5	D	26	50	20120618	11	3882	77.4	-0.0293373370924117	-0.00257764463373056
5	D	26	50	20120618	11	3884	77.44	-0.0292846788504168	-0.00243782840988655
5	D	26	50	20120618	11	3886	77.48	-0.0286388358007522	-0.00271682446147151
5	D	26	50	20120618	11	3888	77.52	-0.0281102522686119	-0.00308404622614512
5	D	26	50	20120618	11	3890	77.56	-0.0272337156315852	-0.00259374545513818
5	D	26	50	20120618	11	3892	77.6	-0.0259566595715589	-0.00393613818174616
5	D	26	50	20120618	11	3894	77.64	-0.0262809316703432	-0.00294520580965915
5	D	26	50	20120618	11	3896	77.68	-0.0217157442249857	-0.00353518035254214
5	D	26	50	20120618	11	3898	77.72	-0.0182794598268603	-0.00239415042401266
5	D	26	50	20120618	11	3900	77.76	-0.0174127307608887	-0.00245292513966488
5	D	26	50	20120618	11	3902	77.8	-0.0161172616402802	-0.00222217498376028
5	D	26	50	20120618	11	3904	77.84	-0.0156024879035764	-0.00187944032691916
5	D	26	50	20120618	11	3906	77.88	-0.0137593928652103	-0.00201833731194763
5	D	26	50	20120618	11	3908	77.92	-0.0126834026184143	-0.00306585943973301
5	D	26	50	20120618	11	3910	77.96	-0.0129759539069946	-0.00389282789139849
5	D	26	50	20120618	11	3912	78	-0.0121730016300454	-0.0034618420656246
5	D	26	50	20120618	11	3914	78.04	-0.0121703139171701	-0.00331196300517752
5	D	26	50	20120618	11	3916	78.08	-0.0118110686705416	-0.00229557514252118
5	D	26	50	20120618	11	3918	78.12	-0.0115013923163812	-0.0021210551785167
5	D	26	50	20120618	11	3920	78.16	-0.0108417925042886	-0.0018446648154204
5	D	26	50	20120618	11	3922	78.2	-0.0104223650459600	-0.00188475776991368
5	D	26	50	20120618	11	3924	78.24	-0.00856140141923326	-0.00207723223575266
5	D	26	50	20120618	11	3926	78.28	-0.0063865601634056	-0.00339083157423072
5	D	26	50	20120618	11	3928	78.32	-0.0044459197445748	-0.00565507234040379
5	D	26	50	20120618	11	3930	78.36	-0.0039951674558396	-0.00527983905589933
5	D	26	50	20120618	11	3932	78.4	-0.0031505991163904	-0.00620233056263531
5	D	26	50	20120618	11	3934	78.44	-0.0030755043762284	-0.00739111848316615
5	D	26	50	20120618	11	3936	78.48	-0.0037837495993326	-0.00649819111095155
5	D	26	50	20120618	11	3938	78.52	-0.0036877598537865	-0.00603026319850137
5	D	26	50	20120618	11	3940	78.56	-0.0040412425337017	-0.00622662675163685
5	D	26	50	20120618	11	3942	78.6	-0.0043466278103605	-0.00602925910687209
5	D	26	50	20120618	11	3944	78.64	-0.004342024545215	-0.00504503010707072
5	D	26	50	20120618	11	3946	78.68	-0.0044958131990553	-0.00470440969950535
5	D	26	50	20120618	11	3948	78.72	-0.0042112239328311	-0.00439040479118384
5	D	26	50	20120618	11	3950	78.76	-0.0043190647880299	-0.00313268103055514
5	D	26	50	20120618	11	3952	78.8	-0.0040270438295355	-0.0019426344599538
5	D	26	50	20120618	11	3954	78.84	-0.0048424510853285	-0.00218372958806717
5	D	26	50	20120618	11	3956	78.88	-0.0051325133580391	-0.000251638090220861
5	D	26	50	20120618	11	3958	78.92	-0.0060667145530715	0.00031633836069943
5	D	26	50	20120618	11	3960	78.96	-0.0068600954326306	0.00054911084199823
5	D	26	50	20120618	11	3962	79	-0.0070740588735499	0.00075622948927558
5	D	26	50	20120618	11	3964	79.04	-0.00912555949353514	0.00224613176150688
5	D	26	50	20120618	11	3966	79.08	-0.0117067750165107	0.00332119569841947
5	D	26	50	20120618	11	3968	79.12	-0.0135883649480447	0.00547681779193448
5	D	26	50	20120618	11	3970	79.16	-0.0159323320037965	0.00783399360235889
5	D	26	50	20120618	11	3972	79.2	-0.0172261111391979	0.00900998289015024
5	D	26	50	20120618	11	3974	79.24	-0.0173829403521973	0.00986690438506678
5	D	26	50	20120618	11	3976	79.28	-0.0162274571610603	0.0112726326660656
5	D	26	50	20120618	11	3978	79.32	-0.0163458197651632	0.0118141562523017
5	D	26	50	20120618	11	3980	79.36	-0.0156108741900013	0.0113695628636307
5	D	26	50	20120618	11	3982	79.4	-0.015579464506781	0.0124872016998385
5	D	26	50	20120618	11	3984	79.44	-0.0154692901992043	0.0129817451115326
5	D	26	50	20120618	11	3986	79.48	-0.0144512402820588	0.0125258309432947
5	D	26	50	20120618	11	3988	79.52	-0.0140151109615586	0.0116147804242784
5	D	26	50	20120618	11	3990	79.56	-0.0141843357564321	0.0118598636346376
5	D	26	50	20120618	11	3992	79.6	-0.0144701058909809	0.0118591989542633
5	D	26	50	20120618	11	3994	79.64	-0.0142673147372044	0.0114994018107922
5	D	26	50	20120618	11	3996	79.68	-0.0142903027786607	0.0120012991330106
5	D	26	50	20120618	11	3998	79.72	-0.0144917433584852	0.0111413865764096
5	D	26	50	20120618	11	4000	79.76	-0.0145648228443208	0.0117496610427897
5	D	26	50	20120618	11	4002	79.8	-0.0151671364005355	0.0127186094650496
5	D	26	50	20120618	11	4004	79.84	-0.0154144116419164	0.0128775670694604
5	D	26	50	20120618	11	4006	79.88	-0.0157370856793753	0.0111628543382864
5	D	26	50	20120618	11	4008	79.92	-0.0159834699662119	0.0124552051179898
[truncated: 928 more rows]
