# Supplementary material for: How Do Ants Make Sense of Gravity? A Boltzmann Walker Analysis of Lasius niger Trajectories on Various Inclines
Source: PLoS One. 2013 Oct 29;8(10):e76531. doi: 10.1371/journal.pone.0076531 (PMC3812222; doi:10.1371/journal.pone.0076531)
Supplement: Dataset S5 — Trajectories for . (ZIP) [file pone.0076531.s009.zip › Incline5/5-D-26-50-20120618-12.txt]

Pente	Colonie	Temperature	Humidite	Date	Indiv	Frame	Time	X	Y
5	D	26	50	20120618	12	10	0	0	0
5	D	26	50	20120618	12	12	0.04	0.0013318992619751	-0.000833106138526201
5	D	26	50	20120618	12	14	0.08	0.000261876996412402	-0.000283655885273
5	D	26	50	20120618	12	16	0.12	-0.0006908503962871	0.0004044721499065
5	D	26	50	20120618	12	18	0.16	-0.0009814783544226	0.0005570728643543
5	D	26	50	20120618	12	20	0.2	-0.0020917116613111	0.0019644324406974
5	D	26	50	20120618	12	22	0.24	-0.0025105331291282	0.000225305433689401
5	D	26	50	20120618	12	24	0.28	-0.0032476198236235	-8.37016439027005e-05
5	D	26	50	20120618	12	26	0.32	-0.0047639268772779	0.0013164984762809
5	D	26	50	20120618	12	28	0.36	-0.0059620839626594	0.0013899315155071
5	D	26	50	20120618	12	30	0.4	-0.0072745660724232	0.0022394001049499
5	D	26	50	20120618	12	32	0.44	-0.0086626944656383	0.0023520492862608
5	D	26	50	20120618	12	34	0.48	-0.0102907724739813	0.0025690250020679
5	D	26	50	20120618	12	36	0.52	-0.0112280354413762	0.002097589839983
5	D	26	50	20120618	12	38	0.56	-0.0123533534572277	0.0013608128582578
5	D	26	50	20120618	12	40	0.6	-0.0135747602135747	0.0012042099194285
5	D	26	50	20120618	12	42	0.64	-0.0138564432709282	0.000894186022284998
5	D	26	50	20120618	12	44	0.68	-0.0135974795544542	-0.0010877140772281
5	D	26	50	20120618	12	46	0.72	-0.0138114642085769	-0.0029328243699206
5	D	26	50	20120618	12	48	0.76	-0.0139664832282164	-0.00551176300906075
5	D	26	50	20120618	12	50	0.8	-0.0143380678417300	-0.00761928062825163
5	D	26	50	20120618	12	52	0.84	-0.0151556614716905	-0.0100025048382814
5	D	26	50	20120618	12	54	0.88	-0.0160220907243869	-0.0105553378903758
5	D	26	50	20120618	12	56	0.92	-0.0189335123862545	-0.0107675321501285
5	D	26	50	20120618	12	58	0.96	-0.0192360833779242	-0.0114697033259824
5	D	26	50	20120618	12	60	1	-0.0211646563124273	-0.0126393244101023
5	D	26	50	20120618	12	62	1.04	-0.0207871199811365	-0.0130914223230421
5	D	26	50	20120618	12	64	1.08	-0.0212351591011523	-0.0156930258558396
5	D	26	50	20120618	12	66	1.12	-0.0214439323782976	-0.0150940569146999
5	D	26	50	20120618	12	68	1.16	-0.0217835444515930	-0.0170368016833116
5	D	26	50	20120618	12	70	1.2	-0.0220910199358971	-0.0204941324076722
5	D	26	50	20120618	12	72	1.24	-0.0225209479299263	-0.0231924448136123
5	D	26	50	20120618	12	74	1.28	-0.0226785478893172	-0.0227419470833183
5	D	26	50	20120618	12	76	1.32	-0.0230009532261992	-0.0270670152079205
5	D	26	50	20120618	12	78	1.36	-0.0226354002335292	-0.0292098103844248
5	D	26	50	20120618	12	80	1.4	-0.0217987302768258	-0.0312953723380599
5	D	26	50	20120618	12	82	1.44	-0.0214598634940778	-0.0321573567175297
5	D	26	50	20120618	12	84	1.48	-0.019983283113604	-0.0333591554028344
5	D	26	50	20120618	12	86	1.52	-0.0196100721544938	-0.0346105929841783
5	D	26	50	20120618	12	88	1.56	-0.0184355677909429	-0.0328921820845388
5	D	26	50	20120618	12	90	1.6	-0.0176761351079485	-0.0313836404775554
5	D	26	50	20120618	12	92	1.64	-0.0165989710638958	-0.031667798408643
5	D	26	50	20120618	12	94	1.68	-0.0151075555831528	-0.0314975412378689
5	D	26	50	20120618	12	96	1.72	-0.0124903271118114	-0.0331455808706448
5	D	26	50	20120618	12	98	1.76	-0.00994547101952445	-0.0339896047378725
5	D	26	50	20120618	12	100	1.8	-0.007705936564286	-0.0365582549733463
5	D	26	50	20120618	12	102	1.84	-0.0060949210425731	-0.0359383203161445
5	D	26	50	20120618	12	104	1.88	-0.0043315169384467	-0.0374471235526369
5	D	26	50	20120618	12	106	1.92	-0.0028053330172727	-0.0380638974425269
5	D	26	50	20120618	12	108	1.96	-0.0015939742482864	-0.0385906071416971
5	D	26	50	20120618	12	110	2	-0.0011952579475787	-0.0390638949235487
5	D	26	50	20120618	12	112	2.04	-0.0015478567440174	-0.0380472521488977
5	D	26	50	20120618	12	114	2.08	-0.000400420428050399	-0.0369918811358412
5	D	26	50	20120618	12	116	2.12	-6.80660987571018e-05	-0.0357260044340254
5	D	26	50	20120618	12	118	2.16	-0.000126064694006198	-0.0341845274902306
5	D	26	50	20120618	12	120	2.2	-0.0003394819656477	-0.0321445368715868
5	D	26	50	20120618	12	122	2.24	-0.000940628795673401	-0.0308268787401847
5	D	26	50	20120618	12	124	2.28	-0.0017373542903076	-0.0300995062786494
5	D	26	50	20120618	12	126	2.32	-0.000902770298608701	-0.0312161127389567
5	D	26	50	20120618	12	128	2.36	-0.0040192232285356	-0.0286577509071491
5	D	26	50	20120618	12	130	2.4	-0.0055448054018388	-0.0273141766051097
5	D	26	50	20120618	12	132	2.44	-0.0063506108546502	-0.0258974040232955
5	D	26	50	20120618	12	134	2.48	-0.0053460454638219	-0.0244238854151843
5	D	26	50	20120618	12	136	2.52	-0.0053875314186741	-0.0223956698215035
5	D	26	50	20120618	12	138	2.56	-0.0054499194499782	-0.0199633851287814
5	D	26	50	20120618	12	140	2.6	-0.0063422740657	-0.0184124029727912
5	D	26	50	20120618	12	142	2.64	-0.0067396256503199	-0.0175552057062300
5	D	26	50	20120618	12	144	2.68	-0.0073728468439403	-0.0159600364474835
5	D	26	50	20120618	12	146	2.72	-0.0083020275808263	-0.0149938881680771
5	D	26	50	20120618	12	148	2.76	-0.009276774278692	-0.0134406715546583
5	D	26	50	20120618	12	150	2.8	-0.009147592940837	-0.0131041382242882
5	D	26	50	20120618	12	152	2.84	-0.0091816189191477	-0.0116663355796947
5	D	26	50	20120618	12	154	2.88	-0.0093629847374542	-0.0103962657346665
5	D	26	50	20120618	12	156	2.92	-0.00995793024100896	-0.0110718638376834
5	D	26	50	20120618	12	158	2.96	-0.0113382026778851	-0.00905250829197083
5	D	26	50	20120618	12	160	3	-0.0119618284324848	-0.00888386332465784
5	D	26	50	20120618	12	162	3.04	-0.0136642884173543	-0.00860824582927339
5	D	26	50	20120618	12	164	3.08	-0.0133871407428954	-0.00808415666783423
5	D	26	50	20120618	12	166	3.12	-0.0161785183007345	-0.00816619236816037
5	D	26	50	20120618	12	168	3.16	-0.0172099678913835	-0.00745664606857873
5	D	26	50	20120618	12	170	3.2	-0.0171145084759233	-0.00770134744127614
5	D	26	50	20120618	12	172	3.24	-0.0179330552858249	-0.00779826349670557
5	D	26	50	20120618	12	174	3.28	-0.018641830839015	-0.00899566397783125
5	D	26	50	20120618	12	176	3.32	-0.0193144378803475	-0.0099167200578014
5	D	26	50	20120618	12	178	3.36	-0.0197268084129998	-0.0108219298748052
5	D	26	50	20120618	12	180	3.4	-0.0210160323665168	-0.0124907004641919
5	D	26	50	20120618	12	182	3.44	-0.0225374376600636	-0.0145227358487046
5	D	26	50	20120618	12	184	3.48	-0.0233241151673370	-0.0150816259774867
5	D	26	50	20120618	12	186	3.52	-0.0239860378252058	-0.0166483341882905
5	D	26	50	20120618	12	188	3.56	-0.0252542196951282	-0.0180230346237309
5	D	26	50	20120618	12	190	3.6	-0.0253984129099478	-0.0171462222150595
5	D	26	50	20120618	12	192	3.64	-0.0268329861978716	-0.0209976256698958
5	D	26	50	20120618	12	194	3.68	-0.0272272830811968	-0.0218339067178695
5	D	26	50	20120618	12	196	3.72	-0.0277128299733138	-0.0217212879421502
5	D	26	50	20120618	12	198	3.76	-0.0272636099849735	-0.0222255208380669
5	D	26	50	20120618	12	200	3.8	-0.0263835611485647	-0.0235517540534044
5	D	26	50	20120618	12	202	3.84	-0.0251759359033830	-0.0252880123282011
5	D	26	50	20120618	12	204	3.88	-0.0255828405006168	-0.0250189935532987
5	D	26	50	20120618	12	206	3.92	-0.0227882837906895	-0.0288686950021126
5	D	26	50	20120618	12	208	3.96	-0.0223663248900842	-0.0288361256637712
5	D	26	50	20120618	12	210	4	-0.0212318922678232	-0.0308646241001645
5	D	26	50	20120618	12	212	4.04	-0.0205034308618448	-0.0334672013189997
5	D	26	50	20120618	12	214	4.08	-0.0198924906028997	-0.0336394525308967
5	D	26	50	20120618	12	216	4.12	-0.0204368214030571	-0.0342267754233503
5	D	26	50	20120618	12	218	4.16	-0.0192050413902301	-0.0376619001663545
5	D	26	50	20120618	12	220	4.2	-0.0192636605423905	-0.038532843588742
5	D	26	50	20120618	12	222	4.24	-0.0190740145036762	-0.0388404350385581
5	D	26	50	20120618	12	224	4.28	-0.0188690242478103	-0.040141299383907
5	D	26	50	20120618	12	226	4.32	-0.0186962780611664	-0.0407066312554657
5	D	26	50	20120618	12	228	4.36	-0.0179306935491757	-0.040428526158425
5	D	26	50	20120618	12	230	4.4	-0.0174241929618118	-0.0403499665950352
5	D	26	50	20120618	12	232	4.44	-0.017030405195369	-0.0390762551500838
5	D	26	50	20120618	12	234	4.48	-0.0166303241785737	-0.0396522643340384
5	D	26	50	20120618	12	236	4.52	-0.0160859226677381	-0.0402414964148011
5	D	26	50	20120618	12	238	4.56	-0.0150550316914463	-0.0396822456615607
5	D	26	50	20120618	12	240	4.6	-0.0145720777598959	-0.0399800790377965
5	D	26	50	20120618	12	242	4.64	-0.0139373787131028	-0.039595412948831
5	D	26	50	20120618	12	244	4.68	-0.0130605663044315	-0.040080488200725
5	D	26	50	20120618	12	246	4.72	-0.0120845468143597	-0.0409221574023713
5	D	26	50	20120618	12	248	4.76	-0.0116158764397893	-0.0394756997707761
5	D	26	50	20120618	12	250	4.8	-0.0104515544138875	-0.0410910145017187
5	D	26	50	20120618	12	252	4.84	-0.0099573574845162	-0.0422102938256588
5	D	26	50	20120618	12	254	4.88	-0.0092250069912413	-0.0423529172634242
5	D	26	50	20120618	12	256	4.92	-0.0090906567028158	-0.0434400232288204
5	D	26	50	20120618	12	258	4.96	-0.0084565233414478	-0.0447333215316106
5	D	26	50	20120618	12	260	5	-0.0088120566310283	-0.0440484179033533
5	D	26	50	20120618	12	262	5.04	-0.0083247186374346	-0.0455026537095415
5	D	26	50	20120618	12	264	5.08	-0.0085787821039149	-0.0472663901538551
5	D	26	50	20120618	12	266	5.12	-0.0078450173970776	-0.0477969323717794
5	D	26	50	20120618	12	268	5.16	-0.0086237540951984	-0.0467289890001534
5	D	26	50	20120618	12	270	5.2	-0.007704020304909	-0.0472946037144245
5	D	26	50	20120618	12	272	5.24	-0.0074686951681301	-0.0469294537726197
5	D	26	50	20120618	12	274	5.28	-0.0074335519611052	-0.0450578128334971
5	D	26	50	20120618	12	276	5.32	-0.0072873222787558	-0.0445800914921274
5	D	26	50	20120618	12	278	5.36	-0.0070847361859459	-0.0445474938695147
5	D	26	50	20120618	12	280	5.4	-0.00600024651564	-0.0455121996510875
5	D	26	50	20120618	12	282	5.44	-0.0052884021190195	-0.0433995767209365
5	D	26	50	20120618	12	284	5.48	-0.0042302733895164	-0.0436102803995945
5	D	26	50	20120618	12	286	5.52	-0.0032985612103537	-0.0431205099586734
5	D	26	50	20120618	12	288	5.56	-0.0028151547304634	-0.0412788927734799
5	D	26	50	20120618	12	290	5.6	-0.0023499986765954	-0.0411189240063721
5	D	26	50	20120618	12	292	5.64	-0.0018053567494543	-0.0399479268924559
5	D	26	50	20120618	12	294	5.68	-0.0024152151350242	-0.0391577138512765
5	D	26	50	20120618	12	296	5.72	-0.0023406507249481	-0.0379920836778296
5	D	26	50	20120618	12	298	5.76	-0.0026421681275139	-0.0389650696798101
5	D	26	50	20120618	12	300	5.8	-0.0030245785458474	-0.0369420442499032
5	D	26	50	20120618	12	302	5.84	-0.0035243545477222	-0.0358610123317574
5	D	26	50	20120618	12	304	5.88	-0.0047016731962622	-0.0345510121667955
5	D	26	50	20120618	12	306	5.92	-0.0051992359539119	-0.0338484732954154
5	D	26	50	20120618	12	308	5.96	-0.0047839238570498	-0.0338855681171565
5	D	26	50	20120618	12	310	6	-0.0058950573108707	-0.0322105594317462
5	D	26	50	20120618	12	312	6.04	-0.0070275100341444	-0.0307872454050992
5	D	26	50	20120618	12	314	6.08	-0.0075265152896278	-0.0291543237153051
5	D	26	50	20120618	12	316	6.12	-0.0074866203250332	-0.0281992911544989
5	D	26	50	20120618	12	318	6.16	-0.0081456735435839	-0.0272424639566821
5	D	26	50	20120618	12	320	6.2	-0.0081542422635583	-0.0273647354470713
5	D	26	50	20120618	12	322	6.24	-0.0089517908304857	-0.0248749445882625
5	D	26	50	20120618	12	324	6.28	-0.0090139115754265	-0.0240028358538996
5	D	26	50	20120618	12	326	6.32	-0.0090525436473099	-0.0218330320267812
5	D	26	50	20120618	12	328	6.36	-0.0092196329797043	-0.020568371548629
5	D	26	50	20120618	12	330	6.4	-0.0093447838089065	-0.0190193763626939
5	D	26	50	20120618	12	332	6.44	-0.0093076465607586	-0.0178538663973998
5	D	26	50	20120618	12	334	6.48	-0.00994546394845664	-0.0189713143147767
5	D	26	50	20120618	12	336	6.52	-0.0102433680353705	-0.0156438960766828
5	D	26	50	20120618	12	338	6.56	-0.0107390145336432	-0.0159500096733263
5	D	26	50	20120618	12	340	6.6	-0.0113909952701685	-0.0149711758982653
5	D	26	50	20120618	12	342	6.64	-0.0123663571509338	-0.0141808638621366
5	D	26	50	20120618	12	344	6.68	-0.0129114799106861	-0.0142041276752376
5	D	26	50	20120618	12	346	6.72	-0.0133362672384161	-0.0149213602255308
5	D	26	50	20120618	12	348	6.76	-0.0137744188843106	-0.0148507344002258
5	D	26	50	20120618	12	350	6.8	-0.0136557027268171	-0.0143341151148231
5	D	26	50	20120618	12	352	6.84	-0.0135284235062036	-0.0142164242621624
5	D	26	50	20120618	12	354	6.88	-0.0137536582292149	-0.0140707249098990
5	D	26	50	20120618	12	356	6.92	-0.0138379241443289	-0.0144386254970825
5	D	26	50	20120618	12	358	6.96	-0.0133367834263664	-0.0149475868160450
5	D	26	50	20120618	12	360	7	-0.0134916822378531	-0.0146239299001603
5	D	26	50	20120618	12	362	7.04	-0.0133613836712839	-0.0146714121205169
5	D	26	50	20120618	12	364	7.08	-0.0128538012105447	-0.0155114196212275
5	D	26	50	20120618	12	366	7.12	-0.0133946671874743	-0.0157111490026414
5	D	26	50	20120618	12	368	7.16	-0.0134271304597986	-0.0155060385386227
5	D	26	50	20120618	12	370	7.2	-0.0134983502547997	-0.016422915617516
5	D	26	50	20120618	12	372	7.24	-0.0138474771569427	-0.0164725403714197
5	D	26	50	20120618	12	374	7.28	-0.0143037943760459	-0.0172571248426208
5	D	26	50	20120618	12	376	7.32	-0.0147593931746593	-0.0185957303053088
5	D	26	50	20120618	12	378	7.36	-0.0147894848108395	-0.0173886962013962
5	D	26	50	20120618	12	380	7.4	-0.0154057361488181	-0.0185677621107925
5	D	26	50	20120618	12	382	7.44	-0.0156713947522963	-0.0192508965578833
5	D	26	50	20120618	12	384	7.48	-0.0159592232746851	-0.0199900430544322
5	D	26	50	20120618	12	386	7.52	-0.0161793102603294	-0.0200883662523561
5	D	26	50	20120618	12	388	7.56	-0.0178997717696344	-0.0207428218626155
5	D	26	50	20120618	12	390	7.6	-0.0192456081062668	-0.0203425428559215
5	D	26	50	20120618	12	392	7.64	-0.0202416952867886	-0.0197111247845931
5	D	26	50	20120618	12	394	7.68	-0.0207973044401060	-0.0213544055887316
5	D	26	50	20120618	12	396	7.72	-0.021975598896004	-0.0207338769618335
5	D	26	50	20120618	12	398	7.76	-0.0234606673862791	-0.0194913885239123
5	D	26	50	20120618	12	400	7.8	-0.0232332667951970	-0.0190059830531515
5	D	26	50	20120618	12	402	7.84	-0.0233000473738258	-0.0192148044135580
5	D	26	50	20120618	12	404	7.88	-0.0229226008450962	-0.0192866959600012
5	D	26	50	20120618	12	406	7.92	-0.0229532737230505	-0.0185979188007966
5	D	26	50	20120618	12	408	7.96	-0.0232830570120874	-0.0194456521501984
5	D	26	50	20120618	12	410	8	-0.0225358537408737	-0.0197258396767096
5	D	26	50	20120618	12	412	8.04	-0.0227395782756014	-0.0202009942204635
5	D	26	50	20120618	12	414	8.08	-0.0227486928820109	-0.0209703051851911
5	D	26	50	20120618	12	416	8.12	-0.0227567538993164	-0.0205690786554102
5	D	26	50	20120618	12	418	8.16	-0.0222868531589467	-0.0211703315514531
5	D	26	50	20120618	12	420	8.2	-0.0224127464502691	-0.0220050711066438
5	D	26	50	20120618	12	422	8.24	-0.0222251298080169	-0.0223872128244005
5	D	26	50	20120618	12	424	8.28	-0.0225309747040835	-0.0228624239366969
5	D	26	50	20120618	12	426	8.32	-0.0225790084677295	-0.0236761412072829
5	D	26	50	20120618	12	428	8.36	-0.0218612314452149	-0.0255480579180503
5	D	26	50	20120618	12	430	8.4	-0.0222162768311165	-0.0249858868138035
5	D	26	50	20120618	12	432	8.44	-0.021903509359662	-0.0255667608924127
5	D	26	50	20120618	12	434	8.48	-0.0215561007269973	-0.0264866856015329
5	D	26	50	20120618	12	436	8.52	-0.0212727064712333	-0.0273075092952699
5	D	26	50	20120618	12	438	8.56	-0.0210927407243535	-0.0268741023358772
5	D	26	50	20120618	12	440	8.6	-0.0205990529118647	-0.0268994733271862
5	D	26	50	20120618	12	442	8.64	-0.0201208365957482	-0.0269884415023951
5	D	26	50	20120618	12	444	8.68	-0.0192133711081125	-0.0270136498591444
5	D	26	50	20120618	12	446	8.72	-0.0192339832707841	-0.0262783365884563
5	D	26	50	20120618	12	448	8.76	-0.0189934750412991	-0.026838556077987
5	D	26	50	20120618	12	450	8.8	-0.0180638488271409	-0.0283745546412838
5	D	26	50	20120618	12	452	8.84	-0.0167285908079551	-0.0271768996017169
5	D	26	50	20120618	12	454	8.88	-0.0156397241466738	-0.0266259997795623
5	D	26	50	20120618	12	456	8.92	-0.0149529608275820	-0.0269815118559395
5	D	26	50	20120618	12	458	8.96	-0.0140005233486628	-0.0273779512728117
5	D	26	50	20120618	12	460	9	-0.0124558415140929	-0.0287363670390814
5	D	26	50	20120618	12	462	9.04	-0.0114439787812828	-0.0289736791459154
5	D	26	50	20120618	12	464	9.08	-0.0105763870450381	-0.0285207348261585
5	D	26	50	20120618	12	466	9.12	-0.0093482415610665	-0.0302511241146714
5	D	26	50	20120618	12	468	9.16	-0.0090456140008543	-0.0297926502198856
5	D	26	50	20120618	12	470	9.2	-0.0073918963006255	-0.0319187011078114
5	D	26	50	20120618	12	472	9.24	-0.0065788154261425	-0.0339268348689065
5	D	26	50	20120618	12	474	9.28	-0.005950261137278	-0.0354763108874528
5	D	26	50	20120618	12	476	9.32	-0.0062051731318957	-0.0352868769807729
5	D	26	50	20120618	12	478	9.36	-0.005601282727559	-0.0369701941708622
5	D	26	50	20120618	12	480	9.4	-0.0062834569236409	-0.0363901827625261
5	D	26	50	20120618	12	482	9.44	-0.0061378989927336	-0.0346134709087777
5	D	26	50	20120618	12	484	9.48	-0.0059917965896049	-0.0349713942192787
5	D	26	50	20120618	12	486	9.52	-0.0060744220169865	-0.0346755760973694
5	D	26	50	20120618	12	488	9.56	-0.0056715762126767	-0.0346938830919343
5	D	26	50	20120618	12	490	9.6	-0.0055699508260846	-0.0345973488741667
5	D	26	50	20120618	12	492	9.64	-0.0046711261833149	-0.0336283792387033
5	D	26	50	20120618	12	494	9.68	-0.0052913012568224	-0.0320249863280916
5	D	26	50	20120618	12	496	9.72	-0.0051155215820872	-0.0318306804556893
5	D	26	50	20120618	12	498	9.76	-0.0045236449219629	-0.0326380266941769
5	D	26	50	20120618	12	500	9.8	-0.0041727502528668	-0.0324716868949706
5	D	26	50	20120618	12	502	9.84	-0.0038003835792533	-0.0311626865789973
5	D	26	50	20120618	12	504	9.88	-0.003214720973522	-0.0299209703016811
5	D	26	50	20120618	12	506	9.92	-0.0027098736018125	-0.0287470584936129
5	D	26	50	20120618	12	508	9.96	-0.0029787226710874	-0.0271316094123819
5	D	26	50	20120618	12	510	10	-0.002816597228297	-0.0272318205854117
5	D	26	50	20120618	12	512	10.04	-0.003086910008609	-0.0269235785973569
5	D	26	50	20120618	12	514	10.08	-0.0032959095599243	-0.025668867111616
5	D	26	50	20120618	12	516	10.12	-0.0035665971068303	-0.0259002395214881
5	D	26	50	20120618	12	518	10.16	-0.0039251638845022	-0.0246067220155957
5	D	26	50	20120618	12	520	10.2	-0.0040240103414443	-0.0243715312291052
5	D	26	50	20120618	12	522	10.24	-0.0048334071895972	-0.0235156916075639
5	D	26	50	20120618	12	524	10.28	-0.0050374782066477	-0.0231236716080741
5	D	26	50	20120618	12	526	10.32	-0.0053145650699234	-0.022287630976406
5	D	26	50	20120618	12	528	10.36	-0.0058591221442508	-0.0214480972372388
5	D	26	50	20120618	12	530	10.4	-0.006232297748022	-0.0206679816808948
5	D	26	50	20120618	12	532	10.44	-0.0064621074519077	-0.0196357472017186
5	D	26	50	20120618	12	534	10.48	-0.0069012702604992	-0.0192318973057796
5	D	26	50	20120618	12	536	10.52	-0.0075021978874228	-0.0173063324035236
5	D	26	50	20120618	12	538	10.56	-0.0073055656337104	-0.0177943209353561
5	D	26	50	20120618	12	540	10.6	-0.0079346714658643	-0.0174496275927311
5	D	26	50	20120618	12	542	10.64	-0.0083838822618165	-0.0161664409169118
5	D	26	50	20120618	12	544	10.68	-0.0092275101492467	-0.0155566108156131
5	D	26	50	20120618	12	546	10.72	-0.00986553259791131	-0.0153025897755397
5	D	26	50	20120618	12	548	10.76	-0.0103302219613037	-0.0146297847443085
5	D	26	50	20120618	12	550	10.8	-0.0113036180852173	-0.0148823986418874
5	D	26	50	20120618	12	552	10.84	-0.0119039941688515	-0.0155558329981538
5	D	26	50	20120618	12	554	10.88	-0.0126250238825596	-0.0164298947614463
5	D	26	50	20120618	12	556	10.92	-0.0130853291839086	-0.0156035485637483
5	D	26	50	20120618	12	558	10.96	-0.0129725456523094	-0.0158918642827093
5	D	26	50	20120618	12	560	11	-0.0129908667890099	-0.0152417715212898
5	D	26	50	20120618	12	562	11.04	-0.0131786672790253	-0.0159651629716471
5	D	26	50	20120618	12	564	11.08	-0.0137309671726066	-0.0167490969046096
5	D	26	50	20120618	12	566	11.12	-0.0136848567394055	-0.0167160962311316
5	D	26	50	20120618	12	568	11.16	-0.0142209214612908	-0.0169868686308513
5	D	26	50	20120618	12	570	11.2	-0.0143345393788918	-0.0168697293214800
5	D	26	50	20120618	12	572	11.24	-0.0149584055497971	-0.0176172826105504
5	D	26	50	20120618	12	574	11.28	-0.0159354004229629	-0.0183575381333749
5	D	26	50	20120618	12	576	11.32	-0.0163323967571360	-0.0189295858222985
5	D	26	50	20120618	12	578	11.36	-0.0170391238219810	-0.0187223349460531
5	D	26	50	20120618	12	580	11.4	-0.0165810147942944	-0.0180648500903431
5	D	26	50	20120618	12	582	11.44	-0.0164909138340220	-0.0186209598752615
5	D	26	50	20120618	12	584	11.48	-0.0158367361167276	-0.0176056627248152
5	D	26	50	20120618	12	586	11.52	-0.0155810272127675	-0.0172339600244692
5	D	26	50	20120618	12	588	11.56	-0.0156142972939291	-0.0178864152296446
5	D	26	50	20120618	12	590	11.6	-0.0153864250626239	-0.0178287153162998
5	D	26	50	20120618	12	592	11.64	-0.015563681883425	-0.0181191799327688
5	D	26	50	20120618	12	594	11.68	-0.0156025746655786	-0.0187542344421407
5	D	26	50	20120618	12	596	11.72	-0.0161091581965679	-0.0210098465963950
5	D	26	50	20120618	12	598	11.76	-0.0162979839914160	-0.0202316190151567
5	D	26	50	20120618	12	600	11.8	-0.0174415312200865	-0.0214322580453402
5	D	26	50	20120618	12	602	11.84	-0.0178988454597511	-0.0231183541650796
5	D	26	50	20120618	12	604	11.88	-0.0186096150540642	-0.022830773837171
5	D	26	50	20120618	12	606	11.92	-0.0192841171415702	-0.0222563839277454
5	D	26	50	20120618	12	608	11.96	-0.019535493602282	-0.0229101041469523
5	D	26	50	20120618	12	610	12	-0.0207644876143911	-0.0240750201425503
5	D	26	50	20120618	12	612	12.04	-0.0208297182149556	-0.0230493405432358
5	D	26	50	20120618	12	614	12.08	-0.0218403859373055	-0.0230552378137908
5	D	26	50	20120618	12	616	12.12	-0.0220985859784558	-0.0232625685931026
5	D	26	50	20120618	12	618	12.16	-0.0220809648774686	-0.0230418381402874
5	D	26	50	20120618	12	620	12.2	-0.0216692590251905	-0.0228380782502207
5	D	26	50	20120618	12	622	12.24	-0.0214615959056917	-0.0237849932251788
5	D	26	50	20120618	12	624	12.28	-0.0214910256899247	-0.0245949274744855
5	D	26	50	20120618	12	626	12.32	-0.0214346622083963	-0.0240202264380761
5	D	26	50	20120618	12	628	12.36	-0.0210601855281477	-0.025148874926867
5	D	26	50	20120618	12	630	12.4	-0.0206737516722292	-0.0269346872448893
5	D	26	50	20120618	12	632	12.44	-0.0206879362342599	-0.0256996969672757
5	D	26	50	20120618	12	634	12.48	-0.0203522090056203	-0.0275111843325229
5	D	26	50	20120618	12	636	12.52	-0.0200116098112584	-0.0281331695993902
5	D	26	50	20120618	12	638	12.56	-0.0200651590077976	-0.0279015143468057
5	D	26	50	20120618	12	640	12.6	-0.0200472338508945	-0.0282365061843928
5	D	26	50	20120618	12	642	12.64	-0.0200333179894408	-0.0293585149405084
5	D	26	50	20120618	12	644	12.68	-0.0197346643693388	-0.0296889883657637
5	D	26	50	20120618	12	646	12.72	-0.0200634690225906	-0.0297232123339731
5	D	26	50	20120618	12	648	12.76	-0.0203203184897888	-0.0297004152113477
5	D	26	50	20120618	12	650	12.8	-0.0205306120465137	-0.0298653125127204
5	D	26	50	20120618	12	652	12.84	-0.0209258493818579	-0.029240548316203
5	D	26	50	20120618	12	654	12.88	-0.0206977720895862	-0.028944942326328
5	D	26	50	20120618	12	656	12.92	-0.0210376924614381	-0.0291999816001663
5	D	26	50	20120618	12	658	12.96	-0.0213957289090242	-0.0297727805193343
5	D	26	50	20120618	12	660	13	-0.0210070252403381	-0.0299398769227965
5	D	26	50	20120618	12	662	13.04	-0.0208183620800497	-0.02945820285452
5	D	26	50	20120618	12	664	13.08	-0.0208786641463493	-0.0281969506310532
5	D	26	50	20120618	12	666	13.12	-0.0208480747069952	-0.0291411220317004
5	D	26	50	20120618	12	668	13.16	-0.0203354717881096	-0.0290307638763606
5	D	26	50	20120618	12	670	13.2	-0.0203823034702276	-0.0289143528869738
5	D	26	50	20120618	12	672	13.24	-0.0196889357737995	-0.0280384667881859
5	D	26	50	20120618	12	674	13.28	-0.0194253758632478	-0.0295672245780434
5	D	26	50	20120618	12	676	13.32	-0.0191610593484403	-0.0295907005231788
5	D	26	50	20120618	12	678	13.36	-0.0188577600367860	-0.0292562885131522
5	D	26	50	20120618	12	680	13.4	-0.0189733932087134	-0.0294765734886953
5	D	26	50	20120618	12	682	13.44	-0.0185486341652546	-0.0303596791477191
5	D	26	50	20120618	12	684	13.48	-0.0179400980693655	-0.0306783014633218
5	D	26	50	20120618	12	686	13.52	-0.0177869458116283	-0.0300369626838534
5	D	26	50	20120618	12	688	13.56	-0.0169229886042390	-0.0308860423645666
5	D	26	50	20120618	12	690	13.6	-0.0166746668448218	-0.0293179765087429
5	D	26	50	20120618	12	692	13.64	-0.0158623355035269	-0.0296719470923371
5	D	26	50	20120618	12	694	13.68	-0.0150307284313769	-0.0295214252718259
5	D	26	50	20120618	12	696	13.72	-0.0145212155691251	-0.0305440713830492
5	D	26	50	20120618	12	698	13.76	-0.0143739110844683	-0.0293021656011156
5	D	26	50	20120618	12	700	13.8	-0.0138396706980784	-0.0293312064766189
5	D	26	50	20120618	12	702	13.84	-0.0131997390611046	-0.0288536265566055
5	D	26	50	20120618	12	704	13.88	-0.0126916545545508	-0.0299843327261297
5	D	26	50	20120618	12	706	13.92	-0.0119845407022965	-0.0295590716368563
5	D	26	50	20120618	12	708	13.96	-0.012038606086786	-0.0299997830092986
5	D	26	50	20120618	12	710	14	-0.011916679664506	-0.0306443603378248
5	D	26	50	20120618	12	712	14.04	-0.0119558250959125	-0.0308249271254686
5	D	26	50	20120618	12	714	14.08	-0.0118711137035263	-0.0310691618076905
5	D	26	50	20120618	12	716	14.12	-0.0118146300138452	-0.0306323960910872
5	D	26	50	20120618	12	718	14.16	-0.0117168654302783	-0.0301540666378857
5	D	26	50	20120618	12	720	14.2	-0.0115521024791940	-0.0305960013050595
5	D	26	50	20120618	12	722	14.24	-0.0116121499870524	-0.031779500066867
5	D	26	50	20120618	12	724	14.28	-0.0115582260239191	-0.0326421279135078
5	D	26	50	20120618	12	726	14.32	-0.0115753662922951	-0.032275026356987
5	D	26	50	20120618	12	728	14.36	-0.0116173472218941	-0.0322607215868035
5	D	26	50	20120618	12	730	14.4	-0.0119934997452141	-0.032108523923221
5	D	26	50	20120618	12	732	14.44	-0.0117695519565445	-0.0322188962206964
5	D	26	50	20120618	12	734	14.48	-0.0122453711806728	-0.0328788460506456
5	D	26	50	20120618	12	736	14.52	-0.0121529311111682	-0.0337418486638803
5	D	26	50	20120618	12	738	14.56	-0.0124551344073117	-0.0342713160794972
5	D	26	50	20120618	12	740	14.6	-0.0125919807826748	-0.0338134856518823
5	D	26	50	20120618	12	742	14.64	-0.0126496382696127	-0.0336372322156038
5	D	26	50	20120618	12	744	14.68	-0.0126024601051720	-0.0336620375214878
5	D	26	50	20120618	12	746	14.72	-0.0124268430649965	-0.0345790418796018
5	D	26	50	20120618	12	748	14.76	-0.0123584658392557	-0.0348824613994089
5	D	26	50	20120618	12	750	14.8	-0.0125817135922120	-0.0362029974554104
5	D	26	50	20120618	12	752	14.84	-0.0128543739670375	-0.0364367669572707
5	D	26	50	20120618	12	754	14.88	-0.0129496919611414	-0.0366988207303784
5	D	26	50	20120618	12	756	14.92	-0.0127246198726897	-0.0370008260366232
5	D	26	50	20120618	12	758	14.96	-0.0129688545549116	-0.0358420194436147
5	D	26	50	20120618	12	760	15	-0.0127756729822914	-0.0367202460658484
5	D	26	50	20120618	12	762	15.04	-0.0127316909405016	-0.0361102957563969
5	D	26	50	20120618	12	764	15.08	-0.0124025751602662	-0.035556885705169
5	D	26	50	20120618	12	766	15.12	-0.0114405139580550	-0.0353640152595326
5	D	26	50	20120618	12	768	15.16	-0.0115563804752202	-0.0344159689137245
5	D	26	50	20120618	12	770	15.2	-0.0115312781844881	-0.033676123088569
5	D	26	50	20120618	12	772	15.24	-0.0112332185340823	-0.0340761192525506
5	D	26	50	20120618	12	774	15.28	-0.0106897716174014	-0.0341990497664599
5	D	26	50	20120618	12	776	15.32	-0.0106439298847771	-0.033890022889878
5	D	26	50	20120618	12	778	15.36	-0.0109980701739987	-0.0329586430509025
5	D	26	50	20120618	12	780	15.4	-0.0108624117380281	-0.03232843413217
5	D	26	50	20120618	12	782	15.44	-0.0104788416645735	-0.0332411322099865
5	D	26	50	20120618	12	784	15.48	-0.0106428197271306	-0.0322603043938027
5	D	26	50	20120618	12	786	15.52	-0.0107492110134279	-0.0326856008384151
5	D	26	50	20120618	12	788	15.56	-0.0108639461597433	-0.0308652675673353
5	D	26	50	20120618	12	790	15.6	-0.010507048154075	-0.0307339366248656
5	D	26	50	20120618	12	792	15.64	-0.0103670197981966	-0.0316190716803514
5	D	26	50	20120618	12	794	15.68	-0.0104107967790199	-0.0305101231864844
5	D	26	50	20120618	12	796	15.72	-0.0102059762287814	-0.0304957972030976
5	D	26	50	20120618	12	798	15.76	-0.0100180979570201	-0.0307552346811149
5	D	26	50	20120618	12	800	15.8	-0.00956378892117558	-0.0307954761280322
5	D	26	50	20120618	12	802	15.84	-0.0093723256180337	-0.0314036091730561
5	D	26	50	20120618	12	804	15.88	-0.0086575043018644	-0.0290917164808989
5	D	26	50	20120618	12	806	15.92	-0.0081334250399202	-0.0294420454645699
5	D	26	50	20120618	12	808	15.96	-0.0077873174837328	-0.0298085601224623
5	D	26	50	20120618	12	810	16	-0.0078572149890531	-0.0299194698210915
5	D	26	50	20120618	12	812	16.04	-0.0080817567474189	-0.0301181314712658
5	D	26	50	20120618	12	814	16.08	-0.0082368040513297	-0.0289667282862563
5	D	26	50	20120618	12	816	16.12	-0.0087768427133253	-0.0294691488674928
5	D	26	50	20120618	12	818	16.16	-0.0088845350761	-0.0281859621916736
5	D	26	50	20120618	12	820	16.2	-0.00850469852645	-0.0284777356627946
5	D	26	50	20120618	12	822	16.24	-0.0084192376008758	-0.0282700866854313
5	D	26	50	20120618	12	824	16.28	-0.0085365112605356	-0.027881354732474
5	D	26	50	20120618	12	826	16.32	-0.008661541881585	-0.0281719897616773
5	D	26	50	20120618	12	828	16.36	-0.0080324204930819	-0.0276067908261935
5	D	26	50	20120618	12	830	16.4	-0.0083514402026956	-0.0273109104788874
5	D	26	50	20120618	12	832	16.44	-0.0080321892691645	-0.026989113960944
5	D	26	50	20120618	12	834	16.48	-0.0077600918220475	-0.0265792721128518
5	D	26	50	20120618	12	836	16.52	-0.0080411545346218	-0.0261791081524311
5	D	26	50	20120618	12	838	16.56	-0.0082531467032564	-0.0256538707910006
5	D	26	50	20120618	12	840	16.6	-0.0083429506786807	-0.0263281692317537
5	D	26	50	20120618	12	842	16.64	-0.008348295840261	-0.0257583537375169
5	D	26	50	20120618	12	844	16.68	-0.0085888753461096	-0.0262522188923864
5	D	26	50	20120618	12	846	16.72	-0.0086459583794985	-0.0255699510753667
5	D	26	50	20120618	12	848	16.76	-0.0088350842704645	-0.024922003958764
5	D	26	50	20120618	12	850	16.8	-0.0089944180556828	-0.0256344366682265
5	D	26	50	20120618	12	852	16.84	-0.0089755237382254	-0.0253332653237194
5	D	26	50	20120618	12	854	16.88	-0.0092766561918595	-0.0240118705572429
5	D	26	50	20120618	12	856	16.92	-0.0093896560981338	-0.0241691353480194
5	D	26	50	20120618	12	858	16.96	-0.00955696180520322	-0.0236188690935407
5	D	26	50	20120618	12	860	17	-0.00940995076986063	-0.0232829191262651
5	D	26	50	20120618	12	862	17.04	-0.0100015940847472	-0.0224292361804064
5	D	26	50	20120618	12	864	17.08	-0.0101589041303578	-0.0215427151956294
5	D	26	50	20120618	12	866	17.12	-0.0101221840752108	-0.0210578308625664
5	D	26	50	20120618	12	868	17.16	-0.00994050005885271	-0.0217044517296902
5	D	26	50	20120618	12	870	17.2	-0.0101283995438174	-0.0195738612162292
5	D	26	50	20120618	12	872	17.24	-0.00985624828587433	-0.0189367297221089
5	D	26	50	20120618	12	874	17.28	-0.0100177585457651	-0.0176378099204082
5	D	26	50	20120618	12	876	17.32	-0.00958985994819792	-0.0173662667742970
5	D	26	50	20120618	12	878	17.36	-0.0093631897984208	-0.0170159802170328
5	D	26	50	20120618	12	880	17.4	-0.0088034299282979	-0.0161866146733791
5	D	26	50	20120618	12	882	17.44	-0.0084355859096568	-0.01599872933055
5	D	26	50	20120618	12	884	17.48	-0.007891233896296	-0.0168845714928171
5	D	26	50	20120618	12	886	17.52	-0.0077961704606333	-0.0162192264381274
5	D	26	50	20120618	12	888	17.56	-0.0074498083460047	-0.0162234195813399
5	D	26	50	20120618	12	890	17.6	-0.008068936901476	-0.0160437861746472
5	D	26	50	20120618	12	892	17.64	-0.0078647315341371	-0.0149101313698455
5	D	26	50	20120618	12	894	17.68	-0.007873605724241	-0.0151839019023175
5	D	26	50	20120618	12	896	17.72	-0.0081836437635201	-0.0148919516545012
5	D	26	50	20120618	12	898	17.76	-0.0081927512988617	-0.0143605750505751
5	D	26	50	20120618	12	900	17.8	-0.0082362737212438	-0.0150870212022271
5	D	26	50	20120618	12	902	17.84	-0.0084970334889419	-0.0154940813629528
5	D	26	50	20120618	12	904	17.88	-0.0085183103319878	-0.0149200025805109
5	D	26	50	20120618	12	906	17.92	-0.0085164859964924	-0.0149948993307742
5	D	26	50	20120618	12	908	17.96	-0.0090657524019825	-0.015018997529877
5	D	26	50	20120618	12	910	18	-0.0093358601213279	-0.0148443067995849
5	D	26	50	20120618	12	912	18.04	-0.00940554549461384	-0.0145907170946479
5	D	26	50	20120618	12	914	18.08	-0.00964857809530766	-0.0143079309507158
5	D	26	50	20120618	12	916	18.12	-0.0100378898758255	-0.0143434630664704
5	D	26	50	20120618	12	918	18.16	-0.00998740245164881	-0.0144916585056715
5	D	26	50	20120618	12	920	18.2	-0.0102209881057460	-0.0146465573171582
5	D	26	50	20120618	12	922	18.24	-0.0102098228896710	-0.0148944618835744
5	D	26	50	20120618	12	924	18.28	-0.0105913211402568	-0.0146799963968405
5	D	26	50	20120618	12	926	18.32	-0.0107672280942126	-0.0145471663879946
5	D	26	50	20120618	12	928	18.36	-0.0107637561999170	-0.0158132198665057
5	D	26	50	20120618	12	930	18.4	-0.0113975360078945	-0.0143312937587662
5	D	26	50	20120618	12	932	18.44	-0.0114329691286997	-0.0155620060403536
5	D	26	50	20120618	12	934	18.48	-0.0116737814141006	-0.0160195041277813
5	D	26	50	20120618	12	936	18.52	-0.0123703452331797	-0.0157084690679407
5	D	26	50	20120618	12	938	18.56	-0.0124979992203873	-0.0160617325447537
5	D	26	50	20120618	12	940	18.6	-0.0134105275925763	-0.0162531534214887
5	D	26	50	20120618	12	942	18.64	-0.0137880943294587	-0.0158215920107950
5	D	26	50	20120618	12	944	18.68	-0.0138799687135383	-0.0149284242222748
5	D	26	50	20120618	12	946	18.72	-0.0143087865499210	-0.0141065964369086
5	D	26	50	20120618	12	948	18.76	-0.0149997217990218	-0.0142725049009784
5	D	26	50	20120618	12	950	18.8	-0.0150948276610914	-0.0133912094353143
5	D	26	50	20120618	12	952	18.84	-0.0155760279678245	-0.0130880161896771
5	D	26	50	20120618	12	954	18.88	-0.0156852476812466	-0.0137326147314068
5	D	26	50	20120618	12	956	18.92	-0.0161222820984267	-0.0134727105629139
5	D	26	50	20120618	12	958	18.96	-0.0159380242133851	-0.0136894387913475
5	D	26	50	20120618	12	960	19	-0.0158455982860162	-0.0139208394854908
5	D	26	50	20120618	12	962	19.04	-0.0158455982860162	-0.0139208394854908
5	D	26	50	20120618	12	964	19.08	-0.0161795011791604	-0.0132457434282886
5	D	26	50	20120618	12	966	19.12	-0.0159299773382152	-0.0146702100389889
5	D	26	50	20120618	12	968	19.16	-0.0163963496157468	-0.0151837604809613
5	D	26	50	20120618	12	970	19.2	-0.0165423600949940	-0.0151428119272628
5	D	26	50	20120618	12	972	19.24	-0.0164144869046843	-0.0152724387423899
5	D	26	50	20120618	12	974	19.28	-0.0170167226791530	-0.0155240344062039
5	D	26	50	20120618	12	976	19.32	-0.0169923557794734	-0.0146512807904566
5	D	26	50	20120618	12	978	19.36	-0.0171725506289502	-0.0165227619234467
5	D	26	50	20120618	12	980	19.4	-0.0172413938380598	-0.0161664076828931
5	D	26	50	20120618	12	982	19.44	-0.0170390990732437	-0.0161984339632266
5	D	26	50	20120618	12	984	19.48	-0.0177008209127866	-0.0164492136258151
5	D	26	50	20120618	12	986	19.52	-0.0175640735323729	-0.0169179759242671
5	D	26	50	20120618	12	988	19.56	-0.0180717839794394	-0.0168793191036464
5	D	26	50	20120618	12	990	19.6	-0.0182674050704547	-0.0173478127015216
5	D	26	50	20120618	12	992	19.64	-0.0189224249519255	-0.0174643000584407
5	D	26	50	20120618	12	994	19.68	-0.0191720124324809	-0.0181112391236161
5	D	26	50	20120618	12	996	19.72	-0.0199170201371390	-0.0184421085286689
5	D	26	50	20120618	12	998	19.76	-0.0203548747981854	-0.0183427458837766
5	D	26	50	20120618	12	1000	19.8	-0.0206581882519753	-0.0188244058099174
5	D	26	50	20120618	12	1002	19.84	-0.0206973647960802	-0.0174378090099903
5	D	26	50	20120618	12	1004	19.88	-0.0212265302771015	-0.0180513139452309
5	D	26	50	20120618	12	1006	19.92	-0.0214820595759392	-0.0187552295535139
5	D	26	50	20120618	12	1008	19.96	-0.0221426832786509	-0.0183121967495089
5	D	26	50	20120618	12	1010	20	-0.0215364926559550	-0.0182501856061192
5	D	26	50	20120618	12	1012	20.04	-0.0226000491371105	-0.0194214825333106
5	D	26	50	20120618	12	1014	20.08	-0.0225162032434245	-0.0199241336313578
5	D	26	50	20120618	12	1016	20.12	-0.0228261140034830	-0.0194795190294833
5	D	26	50	20120618	12	1018	20.16	-0.0229532602880217	-0.0189931907843730
5	D	26	50	20120618	12	1020	20.2	-0.0228165659406166	-0.0194254557663141
5	D	26	50	20120618	12	1022	20.24	-0.0224866999200863	-0.0188912655845057
5	D	26	50	20120618	12	1024	20.28	-0.0228438411704873	-0.0197875276723003
5	D	26	50	20120618	12	1026	20.32	-0.0226164002743187	-0.0201244994088748
5	D	26	50	20120618	12	1028	20.36	-0.0224467441443086	-0.019639303948828
5	D	26	50	20120618	12	1030	20.4	-0.0224334576078901	-0.0194134186875780
5	D	26	50	20120618	12	1032	20.44	-0.0221239993961716	-0.0202372970826097
5	D	26	50	20120618	12	1034	20.48	-0.0220905178900824	-0.0208899637127127
5	D	26	50	20120618	12	1036	20.52	-0.0219780454854669	-0.0207753841298892
5	D	26	50	20120618	12	1038	20.56	-0.0220868975033627	-0.0209198743295568
5	D	26	50	20120618	12	1040	20.6	-0.0216980806975917	-0.0223963062176066
5	D	26	50	20120618	12	1042	20.64	-0.0219901582246286	-0.0216201858145762
5	D	26	50	20120618	12	1044	20.68	-0.0217966018854144	-0.0240191516357687
5	D	26	50	20120618	12	1046	20.72	-0.0218113379907343	-0.0234645819294198
5	D	26	50	20120618	12	1048	20.76	-0.0222417680305782	-0.0239280197138094
5	D	26	50	20120618	12	1050	20.8	-0.0226910424661407	-0.0242533948991724
5	D	26	50	20120618	12	1052	20.84	-0.02318298372488	-0.0244121757268878
5	D	26	50	20120618	12	1054	20.88	-0.0236930057040142	-0.0245718121538085
5	D	26	50	20120618	12	1056	20.92	-0.0242227559623436	-0.0256559906971306
5	D	26	50	20120618	12	1058	20.96	-0.0244430409378866	-0.0265394994070198
5	D	26	50	20120618	12	1060	21	-0.0245096716098778	-0.026490404983202
5	D	26	50	20120618	12	1062	21.04	-0.0242400800784827	-0.027268264868914
5	D	26	50	20120618	12	1064	21.08	-0.0237129178309725	-0.027205275796846
5	D	26	50	20120618	12	1066	21.12	-0.0235683993470336	-0.027726540773801
5	D	26	50	20120618	12	1068	21.16	-0.0230343569505424	-0.0269510214115347
5	D	26	50	20120618	12	1070	21.2	-0.0229546023766924	-0.0275705813021425
5	D	26	50	20120618	12	1072	21.24	-0.0224877775508208	-0.0285899393668333
5	D	26	50	20120618	12	1074	21.28	-0.0218523006865685	-0.0293365734170881
5	D	26	50	20120618	12	1076	21.32	-0.0216691246749021	-0.0288815148480555
5	D	26	50	20120618	12	1078	21.36	-0.0210574207406333	-0.029678339337639
5	D	26	50	20120618	12	1080	21.4	-0.0205698281885983	-0.0308294808931395
5	D	26	50	20120618	12	1082	21.44	-0.0206290837368617	-0.0310916760876035
5	D	26	50	20120618	12	1084	21.48	-0.0203752324024157	-0.0322076320096721
5	D	26	50	20120618	12	1086	21.52	-0.0199829295602134	-0.032615208358348
5	D	26	50	20120618	12	1088	21.56	-0.0204776214643315	-0.0338157342514465
5	D	26	50	20120618	12	1090	21.6	-0.0201615447331411	-0.0348465545170603
5	D	26	50	20120618	12	1092	21.64	-0.0206072341373230	-0.0353782281058344
5	D	26	50	20120618	12	1094	21.68	-0.0208095373874205	-0.0357896935418069
5	D	26	50	20120618	12	1096	21.72	-0.0213233211746306	-0.0359670359225285
5	D	26	50	20120618	12	1098	21.76	-0.0215529894571600	-0.0364180286275692
5	D	26	50	20120618	12	1100	21.8	-0.0215294428013465	-0.0380095138599858
5	D	26	50	20120618	12	1102	21.84	-0.021852732021705	-0.0387675323294178
5	D	26	50	20120618	12	1104	21.88	-0.0221309078294238	-0.0387516931375192
5	D	26	50	20120618	12	1106	21.92	-0.0219160180786212	-0.039098387592335
5	D	26	50	20120618	12	1108	21.96	-0.0220792183237191	-0.0387618047644902
5	D	26	50	20120618	12	1110	22	-0.0214718135986798	-0.040008999705147
5	D	26	50	20120618	12	1112	22.04	-0.0213771320006789	-0.0405029137918058
5	D	26	50	20120618	12	1114	22.08	-0.0207080675643202	-0.0394504560586878
5	D	26	50	20120618	12	1116	22.12	-0.0201867177345514	-0.0397243185150413
5	D	26	50	20120618	12	1118	22.16	-0.0198897328864530	-0.0379370354149142
5	D	26	50	20120618	12	1120	22.2	-0.0198188100763000	-0.03851976211329
5	D	26	50	20120618	12	1122	22.24	-0.0191261989841278	-0.040109691710788
5	D	26	50	20120618	12	1124	22.28	-0.0185925454963663	-0.0389362480074089
5	D	26	50	20120618	12	1126	22.32	-0.0183657763516398	-0.0398923270862512
5	D	26	50	20120618	12	1128	22.36	-0.0185250875094411	-0.0378078470059914
5	D	26	50	20120618	12	1130	22.4	-0.0185404317265929	-0.0372665567649931
5	D	26	50	20120618	12	1132	22.44	-0.0182718725710982	-0.0378340806675734
5	D	26	50	20120618	12	1134	22.48	-0.0184753071920456	-0.0372363633054364
5	D	26	50	20120618	12	1136	22.52	-0.0178155058545204	-0.0373218525152819
5	D	26	50	20120618	12	1138	22.56	-0.0171225412089576	-0.0372191806106536
5	D	26	50	20120618	12	1140	22.6	-0.0167705434532829	-0.0378316765045174
5	D	26	50	20120618	12	1142	22.64	-0.0165264501924173	-0.0372791432656982
5	D	26	50	20120618	12	1144	22.68	-0.0165548758850210	-0.0370265647234584
5	D	26	50	20120618	12	1146	22.72	-0.0164067370143625	-0.0370880123027435
5	D	26	50	20120618	12	1148	22.76	-0.0164152930064148	-0.0358090682676114
5	D	26	50	20120618	12	1150	22.8	-0.0160239801137062	-0.0355883095305249
5	D	26	50	20120618	12	1152	22.84	-0.0164714372848410	-0.0352829808224086
5	D	26	50	20120618	12	1154	22.88	-0.0163597851240917	-0.034859494571156
5	D	26	50	20120618	12	1156	22.92	-0.0161297632881717	-0.0346632724393767
5	D	26	50	20120618	12	1158	22.96	-0.0159953422890681	-0.0343144566642174
5	D	26	50	20120618	12	1160	23	-0.0161595324836596	-0.0335964604386006
5	D	26	50	20120618	12	1162	23.04	-0.0159459155250632	-0.0340783537099792
5	D	26	50	20120618	12	1164	23.08	-0.0157227526249207	-0.0339787930751881
5	D	26	50	20120618	12	1166	23.12	-0.0151983622359928	-0.0332590997932965
5	D	26	50	20120618	12	1168	23.16	-0.014970249588382	-0.0329923791154329
5	D	26	50	20120618	12	1170	23.2	-0.0147616318747285	-0.0336122077066176
5	D	26	50	20120618	12	1172	23.24	-0.0139181312665189	-0.033300309976504
5	D	26	50	20120618	12	1174	23.28	-0.0127210419123770	-0.0335085246392922
5	D	26	50	20120618	12	1176	23.32	-0.0125721888638694	-0.0335346098084502
5	D	26	50	20120618	12	1178	23.36	-0.0116637192846043	-0.0335064881717624
5	D	26	50	20120618	12	1180	23.4	-0.0106381316091714	-0.0336599303432799
5	D	26	50	20120618	12	1182	23.44	-0.0099903086605195	-0.033413744046342
5	D	26	50	20120618	12	1184	23.48	-0.0102907159054388	-0.0325542133274028
5	D	26	50	20120618	12	1186	23.52	-0.00956921243018728	-0.0328211037108939
5	D	26	50	20120618	12	1188	23.56	-0.0092461141286597	-0.0330621351993969
5	D	26	50	20120618	12	1190	23.6	-0.0092575692585149	-0.0329444726310075
5	D	26	50	20120618	12	1192	23.64	-0.0096540298885906	-0.0321235782265924
5	D	26	50	20120618	12	1194	23.68	-0.00979831502729172	-0.0316649841236539
5	D	26	50	20120618	12	1196	23.72	-0.00955293483208436	-0.031703578011771
5	D	26	50	20120618	12	1198	23.76	-0.0096708943853219	-0.0305265422059435
5	D	26	50	20120618	12	1200	23.8	-0.00977104898980917	-0.030379492279728
5	D	26	50	20120618	12	1202	23.84	-0.0092650150929208	-0.0295814232822096
5	D	26	50	20120618	12	1204	23.88	-0.008603622765138	-0.0290832311995246
5	D	26	50	20120618	12	1206	23.92	-0.0087028652018775	-0.0292760945740933
5	D	26	50	20120618	12	1208	23.96	-0.0083095229127069	-0.0284515585697551
5	D	26	50	20120618	12	1210	24	-0.008392602302642	-0.0272312987406072
5	D	26	50	20120618	12	1212	24.04	-0.0077790867607998	-0.0275175058671467
5	D	26	50	20120618	12	1214	24.08	-0.0075493456462719	-0.0271908911235963
5	D	26	50	20120618	12	1216	24.12	-0.0074889459992365	-0.0273587455455279
5	D	26	50	20120618	12	1218	24.16	-0.0076616235965226	-0.0262550954027723
5	D	26	50	20120618	12	1220	24.2	-0.0077265699401611	-0.0256673821873755
5	D	26	50	20120618	12	1222	24.24	-0.0082402306907913	-0.0254407021381034
5	D	26	50	20120618	12	1224	24.28	-0.0083672731013438	-0.0258517186319805
5	D	26	50	20120618	12	1226	24.32	-0.0083052449166807	-0.0243231509831365
5	D	26	50	20120618	12	1228	24.36	-0.0084767282106134	-0.0245869824226921
5	D	26	50	20120618	12	1230	24.4	-0.008382975750923	-0.0246354998473764
5	D	26	50	20120618	12	1232	24.44	-0.0084447712267444	-0.0242661016080303
5	D	26	50	20120618	12	1234	24.48	-0.0086077169134011	-0.0238336633849279
5	D	26	50	20120618	12	1236	24.52	-0.008390550278763	-0.0236067386767095
5	D	26	50	20120618	12	1238	24.56	-0.0087687604828163	-0.0233235211976409
5	D	26	50	20120618	12	1240	24.6	-0.0091360388160324	-0.0233406402528134
5	D	26	50	20120618	12	1242	24.64	-0.0094208967828334	-0.0230995521957678
5	D	26	50	20120618	12	1244	24.68	-0.0093656858853584	-0.0232850404466087
5	D	26	50	20120618	12	1246	24.72	-0.00945407423300667	-0.0230765853675149
5	D	26	50	20120618	12	1248	24.76	-0.00999897778965684	-0.0218699854271660
5	D	26	50	20120618	12	1250	24.8	-0.0101893238640844	-0.0218334916461889
5	D	26	50	20120618	12	1252	24.84	-0.0102227346594955	-0.0212907518362892
5	D	26	50	20120618	12	1254	24.88	-0.0104991073449223	-0.0214743521120243
5	D	26	50	20120618	12	1256	24.92	-0.0105652783975057	-0.0203907675383984
5	D	26	50	20120618	12	1258	24.96	-0.0107381235790989	-0.019219176454786
5	D	26	50	20120618	12	1260	25	-0.0105785154364495	-0.0190540670213790
5	D	26	50	20120618	12	1262	25.04	-0.0107033268543968	-0.0184307453226952
5	D	26	50	20120618	12	1264	25.08	-0.0103858429807118	-0.0188540406551169
5	D	26	50	20120618	12	1266	25.12	-0.0101407244150135	-0.0197500368707618
5	D	26	50	20120618	12	1268	25.16	-0.010045201359943	-0.0193285941581068
5	D	26	50	20120618	12	1270	25.2	-0.0102702380930556	-0.0189471171207245
5	D	26	50	20120618	12	1272	25.24	-0.0101466428987720	-0.0185590074217346
5	D	26	50	20120618	12	1274	25.28	-0.0107218389099282	-0.0193466748785018
5	D	26	50	20120618	12	1276	25.32	-0.0105270663470504	-0.0192203078256359
5	D	26	50	20120618	12	1278	25.36	-0.0104847035797895	-0.0184962799791756
5	D	26	50	20120618	12	1280	25.4	-0.0106378275532555	-0.0186810823364387
5	D	26	50	20120618	12	1282	25.44	-0.0109311637303629	-0.0187746891321322
5	D	26	50	20120618	12	1284	25.48	-0.0111189430071748	-0.0182993436695473
5	D	26	50	20120618	12	1286	25.52	-0.0118333542014110	-0.0184292179720478
5	D	26	50	20120618	12	1288	25.56	-0.0119445538138204	-0.0179200728053223
5	D	26	50	20120618	12	1290	25.6	-0.0120633477530597	-0.016860445009443
5	D	26	50	20120618	12	1292	25.64	-0.0129358680235692	-0.0168281090163393
5	D	26	50	20120618	12	1294	25.68	-0.0131923073688343	-0.0174067344953843
5	D	26	50	20120618	12	1296	25.72	-0.0134424958901538	-0.016511240325554
5	D	26	50	20120618	12	1298	25.76	-0.0142974162728795	-0.0160741069134245
5	D	26	50	20120618	12	1300	25.8	-0.0141915411745325	-0.0151939640318138
5	D	26	50	20120618	12	1302	25.84	-0.0141760343228211	-0.0159083327996431
5	D	26	50	20120618	12	1304	25.88	-0.0144983618779571	-0.0160697087092455
5	D	26	50	20120618	12	1306	25.92	-0.0145096614443205	-0.0153948601394167
5	D	26	50	20120618	12	1308	25.96	-0.0143419781422299	-0.0156641688280994
5	D	26	50	20120618	12	1310	26	-0.0146545122684466	-0.0159979727262941
5	D	26	50	20120618	12	1312	26.04	-0.0146601620516283	-0.0154507215751304
5	D	26	50	20120618	12	1314	26.08	-0.0145901867645620	-0.01507954708355
5	D	26	50	20120618	12	1316	26.12	-0.0144760738722142	-0.0157544239376501
5	D	26	50	20120618	12	1318	26.16	-0.0148824198550908	-0.0156917459925657
5	D	26	50	20120618	12	1320	26.2	-0.0147159669187995	-0.0156251789601848
5	D	26	50	20120618	12	1322	26.24	-0.0151608714344543	-0.0156183978061532
5	D	26	50	20120618	12	1324	26.28	-0.0152801179220336	-0.0157824465793885
5	D	26	50	20120618	12	1326	26.32	-0.0160767868481252	-0.0164776173981086
5	D	26	50	20120618	12	1328	26.36	-0.0163397501726856	-0.0177837753569535
5	D	26	50	20120618	12	1330	26.4	-0.0168729629207903	-0.0170021796139844
5	D	26	50	20120618	12	1332	26.44	-0.0170603851086777	-0.0163919004998796
5	D	26	50	20120618	12	1334	26.48	-0.0170766178762107	-0.0171848334980035
5	D	26	50	20120618	12	1336	26.52	-0.0174572806094239	-0.0177533745029779
5	D	26	50	20120618	12	1338	26.56	-0.0178264865157255	-0.0174992516395280
5	D	26	50	20120618	12	1340	26.6	-0.0181150620964286	-0.0161073313861987
5	D	26	50	20120618	12	1342	26.64	-0.0179337058240636	-0.0169861544530023
5	D	26	50	20120618	12	1344	26.68	-0.0186212328184791	-0.0170542841913697
5	D	26	50	20120618	12	1346	26.72	-0.0185108180945968	-0.0174375431378406
5	D	26	50	20120618	12	1348	26.76	-0.0190343953107264	-0.0180957959115150
5	D	26	50	20120618	12	1350	26.8	-0.0195677306004363	-0.0175730106549803
5	D	26	50	20120618	12	1352	26.84	-0.0198784198850608	-0.0167258111711983
5	D	26	50	20120618	12	1354	26.88	-0.0207653509917709	-0.0172341714493967
5	D	26	50	20120618	12	1356	26.92	-0.0207999150783421	-0.0170961717828736
5	D	26	50	20120618	12	1358	26.96	-0.0213080690934925	-0.0168974194108992
5	D	26	50	20120618	12	1360	27	-0.0228363430101796	-0.0188776679211035
5	D	26	50	20120618	12	1362	27.04	-0.0229517746566744	-0.0189367926546124
5	D	26	50	20120618	12	1364	27.08	-0.023261025686106	-0.019958274160967
5	D	26	50	20120618	12	1366	27.12	-0.0231291799698995	-0.0191560742456329
5	D	26	50	20120618	12	1368	27.16	-0.0233550510890140	-0.0189931214879085
5	D	26	50	20120618	12	1370	27.2	-0.0237495480835583	-0.0195522004142011
5	D	26	50	20120618	12	1372	27.24	-0.0244059963207270	-0.0195841630549243
5	D	26	50	20120618	12	1374	27.28	-0.0243297093985320	-0.0190242660060859
5	D	26	50	20120618	12	1376	27.32	-0.0249196019170283	-0.0192304908703918
5	D	26	50	20120618	12	1378	27.36	-0.0255521591373812	-0.0191162712049199
5	D	26	50	20120618	12	1380	27.4	-0.0257804485616872	-0.0185674219924308
5	D	26	50	20120618	12	1382	27.44	-0.0261131140179643	-0.0187377215896117
5	D	26	50	20120618	12	1384	27.48	-0.0261511846470633	-0.0183657834227076
5	D	26	50	20120618	12	1386	27.52	-0.0259931604236038	-0.0187250785203641
5	D	26	50	20120618	12	1388	27.56	-0.0260171030592148	-0.0177526511327408
5	D	26	50	20120618	12	1390	27.6	-0.0260532645000046	-0.0165571881241955
5	D	26	50	20120618	12	1392	27.64	-0.025959438501209	-0.0167591166076990
5	D	26	50	20120618	12	1394	27.68	-0.0262654672450387	-0.016795610388676
5	D	26	50	20120618	12	1396	27.72	-0.0258377595663024	-0.0173984259907053
5	D	26	50	20120618	12	1398	27.76	-0.0258348533574317	-0.0161986849861339
5	D	26	50	20120618	12	1400	27.8	-0.0259274065640212	-0.0161815517888258
5	D	26	50	20120618	12	1402	27.84	-0.0261871198136833	-0.0159210182952976
5	D	26	50	20120618	12	1404	27.88	-0.0262930019830981	-0.0161643337387039
5	D	26	50	20120618	12	1406	27.92	-0.0265151112941366	-0.0150303819490541
5	D	26	50	20120618	12	1408	27.96	-0.026629881795791	-0.0143298583320004
5	D	26	50	20120618	12	1410	28	-0.0267530739392093	-0.0146543920602938
5	D	26	50	20120618	12	1412	28.04	-0.0268763509354414	-0.0149791803470284
5	D	26	50	20120618	12	1414	28.08	-0.0266854745309279	-0.0137742279654796
5	D	26	50	20120618	12	1416	28.12	-0.0269156519303398	-0.0137546269655051
5	D	26	50	20120618	12	1418	28.16	-0.0267266847141355	-0.0127889029501674
5	D	26	50	20120618	12	1420	28.2	-0.0269050241154185	-0.0126229379175551
5	D	26	50	20120618	12	1422	28.24	-0.0264799256607048	-0.0135083911710925
5	D	26	50	20120618	12	1424	28.28	-0.0264451077227992	-0.0123393598140281
5	D	26	50	20120618	12	1426	28.32	-0.0266518374613469	-0.0127975508661013
5	D	26	50	20120618	12	1428	28.36	-0.0266211914534502	-0.0119298459927717
5	D	26	50	20120618	12	1430	28.4	-0.0265722101667174	-0.0109306546134804
5	D	26	50	20120618	12	1432	28.44	-0.0268357983615404	-0.0109747851476943
5	D	26	50	20120618	12	1434	28.48	-0.0268414976421967	-0.00994388002926678
5	D	26	50	20120618	12	1436	28.52	-0.0269192228195847	-0.00902580086884542
5	D	26	50	20120618	12	1438	28.56	-0.0271793391201120	-0.00940649301770063
5	D	26	50	20120618	12	1440	28.6	-0.0271670566753228	-0.008806845254051
5	D	26	50	20120618	12	1442	28.64	-0.0270946991455108	-0.00841544114456759
5	D	26	50	20120618	12	1444	28.68	-0.0270417354333863	-0.00794542585289933
5	D	26	50	20120618	12	1446	28.72	-0.0270484782622304	-0.00729102384133395
5	D	26	50	20120618	12	1448	28.76	-0.0270717697939172	-0.00791450760889195
5	D	26	50	20120618	12	1450	28.8	-0.0271692578987326	-0.00755874026696678
5	D	26	50	20120618	12	1452	28.84	-0.0273390526216719	-0.00817033530679134
5	D	26	50	20120618	12	1454	28.88	-0.027330627444374	-0.00782179176774277
5	D	26	50	20120618	12	1456	28.92	-0.0274234175317352	-0.00800353588817725
5	D	26	50	20120618	12	1458	28.96	-0.0272161228148694	-0.00858313788168701
5	D	26	50	20120618	12	1460	29	-0.02787383818739	-0.00831027244589494
5	D	26	50	20120618	12	1462	29.04	-0.0277402940006951	-0.00809781514241963
5	D	26	50	20120618	12	1464	29.08	-0.0280011315501392	-0.00887003231601783
5	D	26	50	20120618	12	1466	29.12	-0.0285341698550011	-0.00879510021041549
5	D	26	50	20120618	12	1468	29.16	-0.029136624832572	-0.0086317585439614
5	D	26	50	20120618	12	1470	29.2	-0.0291845596012686	-0.00805503518215784
5	D	26	50	20120618	12	1472	29.24	-0.029426934592656	-0.00800466796613392
5	D	26	50	20120618	12	1474	29.28	-0.0298921330729308	-0.00842022755036945
5	D	26	50	20120618	12	1476	29.32	-0.0307114789134951	-0.00790512147347848
5	D	26	50	20120618	12	1478	29.36	-0.0312499831537755	-0.00730659800961094
5	D	26	50	20120618	12	1480	29.4	-0.0320155605946984	-0.00764890133131554
5	D	26	50	20120618	12	1482	29.44	-0.0322662370196968	-0.00658690472771927
5	D	26	50	20120618	12	1484	29.48	-0.0321770142860467	-0.0071145619499763
5	D	26	50	20120618	12	1486	29.52	-0.0332249465357651	-0.00683751751310741
5	D	26	50	20120618	12	1488	29.56	-0.0328355004049588	-0.00647593138947986
5	D	26	50	20120618	12	1490	29.6	-0.032801891619649	-0.00584057473338031
5	D	26	50	20120618	12	1492	29.64	-0.0324799529732426	-0.00648157410159372
5	D	26	50	20120618	12	1494	29.68	-0.0326104000322359	-0.00573775433632797
5	D	26	50	20120618	12	1496	29.72	-0.0324940809667307	-0.00592040001790846
5	D	26	50	20120618	12	1498	29.76	-0.032333843499046	-0.00626758237640324
5	D	26	50	20120618	12	1500	29.8	-0.0321532554981988	-0.00634876530595127
5	D	26	50	20120618	12	1502	29.84	-0.0321324665588319	-0.00666866041376006
5	D	26	50	20120618	12	1504	29.88	-0.0319514755071194	-0.00717342151844227
5	D	26	50	20120618	12	1506	29.92	-0.0319876440189771	-0.00704200572315875
5	D	26	50	20120618	12	1508	29.96	-0.0318388758232833	-0.00714270479986752
5	D	26	50	20120618	12	1510	30	-0.0315994282539701	-0.00734873450270184
5	D	26	50	20120618	12	1512	30.04	-0.0318061155661109	-0.00792354160512839
5	D	26	50	20120618	12	1514	30.08	-0.031787843926885	-0.00760842653916042
5	D	26	50	20120618	12	1516	30.12	-0.0319591122603562	-0.00731526713874829
5	D	26	50	20120618	12	1518	30.16	-0.0316990101019646	-0.00750191504471029
5	D	26	50	20120618	12	1520	30.2	-0.031310737768415	-0.00820499131724407
5	D	26	50	20120618	12	1522	30.24	-0.0315307540433812	-0.00760702646773367
5	D	26	50	20120618	12	1524	30.28	-0.0316901712671997	-0.00815323110086122
5	D	26	50	20120618	12	1526	30.32	-0.0314428960258188	-0.00863498295088361
5	D	26	50	20120618	12	1528	30.36	-0.0315149219225505	-0.00854805124320454
5	D	26	50	20120618	12	1530	30.4	-0.0318474600996069	-0.00847739713362838
5	D	26	50	20120618	12	1532	30.44	-0.0321273612478718	-0.00891314461646678
5	D	26	50	20120618	12	1534	30.48	-0.0329415098535943	-0.00916401196029614
5	D	26	50	20120618	12	1536	30.52	-0.0330583521781176	-0.010928978770409
5	D	26	50	20120618	12	1538	30.56	-0.0332112286642101	-0.0108353578325799
5	D	26	50	20120618	12	1540	30.6	-0.0334568563467909	-0.0114969057238546
5	D	26	50	20120618	12	1542	30.64	-0.0339489390268864	-0.0125641490597673
5	D	26	50	20120618	12	1544	30.68	-0.0349017159170606	-0.0122123139386523
5	D	26	50	20120618	12	1546	30.72	-0.0354201807511622	-0.0126604923587039
5	D	26	50	20120618	12	1548	30.76	-0.0359247933634204	-0.0122857469778785
5	D	26	50	20120618	12	1550	30.8	-0.036345309766192	-0.0123723675585739
5	D	26	50	20120618	12	1552	30.84	-0.036430516133325	-0.0126011166022877
5	D	26	50	20120618	12	1554	30.88	-0.036774947846441	-0.0128980307397079
5	D	26	50	20120618	12	1556	30.92	-0.0368056362807445	-0.0119807718231528
5	D	26	50	20120618	12	1558	30.96	-0.0366788520348777	-0.0127961366525390
5	D	26	50	20120618	12	1560	31	-0.0366690939612973	-0.0127692665948539
5	D	26	50	20120618	12	1562	31.04	-0.0368060605448132	-0.0130216330050593
5	D	26	50	20120618	12	1564	31.08	-0.0367790490657718	-0.0124658470750467
5	D	26	50	20120618	12	1566	31.12	-0.0363343496110836	-0.0130956670850496
5	D	26	50	20120618	12	1568	31.16	-0.0364944385863443	-0.0129422249135321
5	D	26	50	20120618	12	1570	31.2	-0.0361548859100185	-0.0127630440551794
5	D	26	50	20120618	12	1572	31.24	-0.0363134899610386	-0.0127416187197095
5	D	26	50	20120618	12	1574	31.28	-0.0358409304991716	-0.0126115817826493
5	D	26	50	20120618	12	1576	31.32	-0.036074134315607	-0.0123816306574074
5	D	26	50	20120618	12	1578	31.36	-0.0357623709357818	-0.0134644232714384
5	D	26	50	20120618	12	1580	31.4	-0.0356969635585221	-0.014556549694981
5	D	26	50	20120618	12	1582	31.44	-0.0358932564009795	-0.0154786169376482
5	D	26	50	20120618	12	1584	31.48	-0.0358311017149132	-0.0144631408891862
5	D	26	50	20120618	12	1586	31.52	-0.0358299703440633	-0.0153270839544400
5	D	26	50	20120618	12	1588	31.56	-0.0356348088724558	-0.0156708792714529
5	D	26	50	20120618	12	1590	31.6	-0.0354058476967076	-0.0152320488030485
5	D	26	50	20120618	12	1592	31.64	-0.0349231766078696	-0.0158224829653393
5	D	26	50	20120618	12	1594	31.68	-0.0347150043714883	-0.015460585714728
5	D	26	50	20120618	12	1596	31.72	-0.0346201106414531	-0.0150465039836651
5	D	26	50	20120618	12	1598	31.76	-0.0345850027897672	-0.0170791884922031
5	D	26	50	20120618	12	1600	31.8	-0.0344191508942399	-0.0157769452886308
5	D	26	50	20120618	12	1602	31.84	-0.0339760707140806	-0.0167933476469762
5	D	26	50	20120618	12	1604	31.88	-0.0337312915596372	-0.0173537792685412
5	D	26	50	20120618	12	1606	31.92	-0.033588399421295	-0.0171880900075736
5	D	26	50	20120618	12	1608	31.96	-0.0334711752591099	-0.0188852735616419
5	D	26	50	20120618	12	1610	32	-0.0331085355463784	-0.0199257458348189
5	D	26	50	20120618	12	1612	32.04	-0.0330722114710289	-0.0201252701552663
5	D	26	50	20120618	12	1614	32.08	-0.0333183341283565	-0.0203629499576265
5	D	26	50	20120618	12	1616	32.12	-0.0333604423371761	-0.0220485864579581
5	D	26	50	20120618	12	1618	32.16	-0.0335568978141932	-0.0218727784989516
5	D	26	50	20120618	12	1620	32.2	-0.0334890933449452	-0.021526642658493
5	D	26	50	20120618	12	1622	32.24	-0.033716039266367	-0.0217144855749152
5	D	26	50	20120618	12	1624	32.28	-0.0334982857331006	-0.0218298500462658
5	D	26	50	20120618	12	1626	32.32	-0.0332192543261766	-0.0212146742177013
5	D	26	50	20120618	12	1628	32.36	-0.0335835769530473	-0.0206342597585
5	D	26	50	20120618	12	1630	32.4	-0.0330249555248422	-0.0216969069003349
5	D	26	50	20120618	12	1632	32.44	-0.0325716010831522	-0.0217778989110520
5	D	26	50	20120618	12	1634	32.48	-0.0321677865425522	-0.0221131240938770
5	D	26	50	20120618	12	1636	32.52	-0.0317535351058619	-0.0215692458420595
5	D	26	50	20120618	12	1638	32.56	-0.0315679054336648	-0.0220853772237832
5	D	26	50	20120618	12	1640	32.6	-0.0315255143821326	-0.0220635629795836
5	D	26	50	20120618	12	1642	32.64	-0.0314382008367917	-0.0224959446341435
5	D	26	50	20120618	12	1644	32.68	-0.0314435677772609	-0.0220681521025935
5	D	26	50	20120618	12	1646	32.72	-0.0314122288047188	-0.0224021327774835
5	D	26	50	20120618	12	1648	32.76	-0.0313788957910536	-0.0238858832207185
5	D	26	50	20120618	12	1650	32.8	-0.0314437799092953	-0.0241475410140288
5	D	26	50	20120618	12	1652	32.84	-0.0314437799092953	-0.0241475410140288
5	D	26	50	20120618	12	1654	32.88	-0.0314132116831446	-0.0244960244490009
5	D	26	50	20120618	12	1656	32.92	-0.0314574171706773	-0.0256236363192506
5	D	26	50	20120618	12	1658	32.96	-0.0314158039366044	-0.0264275106634426
5	D	26	50	20120618	12	1660	33	-0.0313496378337685	-0.0259967221204606
5	D	26	50	20120618	12	1662	33.04	-0.0311829169040071	-0.0268852576524572
5	D	26	50	20120618	12	1664	33.08	-0.0313981559655596	-0.0272344312236478
5	D	26	50	20120618	12	1666	33.12	-0.0312562792325552	-0.0276875763617305
5	D	26	50	20120618	12	1668	33.16	-0.0313696609764913	-0.0288665029710909
5	D	26	50	20120618	12	1670	33.2	-0.0315890762106935	-0.0297778929013623
5	D	26	50	20120618	12	1672	33.24	-0.0318250448146433	-0.0303604711073141
5	D	26	50	20120618	12	1674	33.28	-0.0321086653445772	-0.0303352273952257
5	D	26	50	20120618	12	1676	33.32	-0.032022002337475	-0.0298989142269624
5	D	26	50	20120618	12	1678	33.36	-0.0320764566306941	-0.0307533749902804
5	D	26	50	20120618	12	1680	33.4	-0.0323084512945336	-0.0299306633214376
5	D	26	50	20120618	12	1682	33.44	-0.0322694826398224	-0.0310875677972048
5	D	26	50	20120618	12	1684	33.48	-0.032100554829797	-0.0310039170649904
5	D	26	50	20120618	12	1686	33.52	-0.0320682612631002	-0.0314087144840163
5	D	26	50	20120618	12	1688	33.56	-0.0313956542217677	-0.031596387694811
5	D	26	50	20120618	12	1690	33.6	-0.0314419838580711	-0.0311669476044608
5	D	26	50	20120618	12	1692	33.64	-0.0308493718068943	-0.0306880100394275
5	D	26	50	20120618	12	1694	33.68	-0.0304467098503476	-0.0321172496209008
5	D	26	50	20120618	12	1696	33.72	-0.030401440874216	-0.0305135455833053
5	D	26	50	20120618	12	1698	33.76	-0.0297170675760446	-0.0310351429004476
5	D	26	50	20120618	12	1700	33.8	-0.0293848193127685	-0.0317359352180781
5	D	26	50	20120618	12	1702	33.84	-0.0291555399389688	-0.0319157171171948
5	D	26	50	20120618	12	1704	33.88	-0.0289744711055103	-0.0316063366872223
5	D	26	50	20120618	12	1706	33.92	-0.0290954358625679	-0.0312702700473277
5	D	26	50	20120618	12	1708	33.96	-0.0283170456467699	-0.0317952331927484
5	D	26	50	20120618	12	1710	34	-0.0280977081943137	-0.0320333796855843
5	D	26	50	20120618	12	1712	34.04	-0.0278727775272182	-0.0324068027767289
5	D	26	50	20120618	12	1714	34.08	-0.0275004009541098	-0.0314585867252933
5	D	26	50	20120618	12	1716	34.12	-0.0269366317885376	-0.031515501750111
5	D	26	50	20120618	12	1718	34.16	-0.0263300826627035	-0.0317508198158221
5	D	26	50	20120618	12	1720	34.2	-0.0261814063908913	-0.0319146281727518
5	D	26	50	20120618	12	1722	34.24	-0.0255486801720177	-0.0320877349838541
5	D	26	50	20120618	12	1724	34.28	-0.0246939365659872	-0.0325660149395808
5	D	26	50	20120618	12	1726	34.32	-0.0241145756958899	-0.0329227785949607
5	D	26	50	20120618	12	1728	34.36	-0.0242785961848539	-0.0312898144787597
5	D	26	50	20120618	12	1730	34.4	-0.0237777453806716	-0.0309169641441079
5	D	26	50	20120618	12	1732	34.44	-0.0236148067650828	-0.0313430879036543
5	D	26	50	20120618	12	1734	34.48	-0.022785971551515	-0.032555033571269
5	D	26	50	20120618	12	1736	34.52	-0.0225799913461554	-0.0323791761147879
5	D	26	50	20120618	12	1738	34.56	-0.0225666977386691	-0.0317924189077593
5	D	26	50	20120618	12	1740	34.6	-0.0225763497462323	-0.0320678723543705
5	D	26	50	20120618	12	1742	34.64	-0.0227645815713841	-0.031396545176312
5	D	26	50	20120618	12	1744	34.68	-0.0223483573067743	-0.0307712011522341
5	D	26	50	20120618	12	1746	34.72	-0.02178669531941	-0.0307383277579767
5	D	26	50	20120618	12	1748	34.76	-0.0212272819316099	-0.0301675016667283
5	D	26	50	20120618	12	1750	34.8	-0.0212967481017937	-0.0300961970189134
5	D	26	50	20120618	12	1752	34.84	-0.0206651037562953	-0.0297748028447285
5	D	26	50	20120618	12	1754	34.88	-0.0198703581606485	-0.0297804172725711
5	D	26	50	20120618	12	1756	34.92	-0.0202019700278216	-0.0286641997209935
5	D	26	50	20120618	12	1758	34.96	-0.0194057324368665	-0.0286319485807036
5	D	26	50	20120618	12	1760	35	-0.0190439341812046	-0.028249729081201
5	D	26	50	20120618	12	1762	35.04	-0.0178104146856959	-0.0289478697484021
5	D	26	50	20120618	12	1764	35.08	-0.0165157658089536	-0.0294413524999244
5	D	26	50	20120618	12	1766	35.12	-0.0162485855116823	-0.0289955570297253
5	D	26	50	20120618	12	1768	35.16	-0.0154249121776171	-0.0299245185635091
5	D	26	50	20120618	12	1770	35.2	-0.0144372819941983	-0.029132191273054
5	D	26	50	20120618	12	1772	35.24	-0.0139201748051165	-0.0292550157209461
5	D	26	50	20120618	12	1774	35.28	-0.0135734237817583	-0.0292857182973852
5	D	26	50	20120618	12	1776	35.32	-0.0121714007402928	-0.0310167439820011
5	D	26	50	20120618	12	1778	35.36	-0.0119420577268828	-0.0300080278743673
5	D	26	50	20120618	12	1780	35.4	-0.0109474483995336	-0.0302142272828291
5	D	26	50	20120618	12	1782	35.44	-0.0108583175897650	-0.0304703060036358
5	D	26	50	20120618	12	1784	35.48	-0.0102171131605851	-0.0302119291857902
5	D	26	50	20120618	12	1786	35.52	-0.00989023890884597	-0.0302069299408472
5	D	26	50	20120618	12	1788	35.56	-0.00977286625423682	-0.0305272563837925
5	D	26	50	20120618	12	1790	35.6	-0.0094885315464539	-0.0293126519946806
5	D	26	50	20120618	12	1792	35.64	-0.00951536624879992	-0.0297937320932609
5	D	26	50	20120618	12	1794	35.68	-0.00961424806108105	-0.0293639808759269
5	D	26	50	20120618	12	1796	35.72	-0.0092847221589125	-0.0284680624420279
5	D	26	50	20120618	12	1798	35.76	-0.0090244856502324	-0.0280432114746876
5	D	26	50	20120618	12	1800	35.8	-0.0085787750328471	-0.0276291792410995
5	D	26	50	20120618	12	1802	35.84	-0.0087583143943378	-0.0268125465692546
5	D	26	50	20120618	12	1804	35.88	-0.0087115640294997	-0.0253809982841407
5	D	26	50	20120618	12	1806	35.92	-0.0084936478616736	-0.0255272421086257
5	D	26	50	20120618	12	1808	35.96	-0.008682559923549	-0.0243889147422139
5	D	26	50	20120618	12	1810	36	-0.008782188440591	-0.0233747086575309
5	D	26	50	20120618	12	1812	36.04	-0.0088063149239651	-0.0232052293042161
5	D	26	50	20120618	12	1814	36.08	-0.0087471937259901	-0.0231011361149577
5	D	26	50	20120618	12	1816	36.12	-0.0087512030214394	-0.0236429708281775
5	D	26	50	20120618	12	1818	36.16	-0.0084636297645987	-0.0218667963755828
5	D	26	50	20120618	12	1820	36.2	-0.0087771750535124	-0.0224187780711127
5	D	26	50	20120618	12	1822	36.24	-0.0087291342187986	-0.0213424625551974
5	D	26	50	20120618	12	1824	36.28	-0.009030064722736	-0.0217732178641606
5	D	26	50	20120618	12	1826	36.32	-0.00954785780539544	-0.0210612108329804
5	D	26	50	20120618	12	1828	36.36	-0.00976263441911305	-0.0207870938181856
5	D	26	50	20120618	12	1830	36.4	-0.0101842892638024	-0.0188174125238515
5	D	26	50	20120618	12	1832	36.44	-0.0100541109053860	-0.0192861818933713
5	D	26	50	20120618	12	1834	36.48	-0.00989105915271215	-0.0181244408072208
5	D	26	50	20120618	12	1836	36.52	-0.0100675671474319	-0.0175916782740036
5	D	26	50	20120618	12	1838	36.56	-0.0101352938349340	-0.0180516795194367
5	D	26	50	20120618	12	1840	36.6	-0.00975342081775419	-0.0186138930500903
5	D	26	50	20120618	12	1842	36.64	-0.00969472388384789	-0.0178611283840426
5	D	26	50	20120618	12	1844	36.68	-0.00994771961908862	-0.0181443458631112
5	D	26	50	20120618	12	1846	36.72	-0.009374305517021	-0.0193682274931923
5	D	26	50	20120618	12	1848	36.76	-0.00952759919611445	-0.0188063533737937
5	D	26	50	20120618	12	1850	36.8	-0.00961345610148612	-0.0193232625729767
5	D	26	50	20120618	12	1852	36.84	-0.00980466484618677	-0.0188600298495536
5	D	26	50	20120618	12	1854	36.88	-0.00956226157052821	-0.0194174491962307
5	D	26	50	20120618	12	1856	36.92	-0.0093398128482347	-0.0188903081619240
5	D	26	50	20120618	12	1858	36.96	-0.0089853826452328	-0.0189244331351840
5	D	26	50	20120618	12	1860	37	-0.0090927002414135	-0.0186730496034044
5	D	26	50	20120618	12	1862	37.04	-0.009087757565013	-0.0184063642808799
5	D	26	50	20120618	12	1864	37.08	-0.0087484665181962	-0.0182809306089652
5	D	26	50	20120618	12	1866	37.12	-0.0085303594315392	-0.0181547898302694
5	D	26	50	20120618	12	1868	37.16	-0.0081167868173589	-0.0181189112321920
5	D	26	50	20120618	12	1870	37.2	-0.0081447599616226	-0.018107144975353
5	D	26	50	20120618	12	1872	37.24	-0.0075245990302508	-0.0183090663877886
5	D	26	50	20120618	12	1874	37.28	-0.0074055010350955	-0.0190164347984842
5	D	26	50	20120618	12	1876	37.32	-0.006997005447604	-0.0187029743623842
5	D	26	50	20120618	12	1878	37.36	-0.0066434308438073	-0.0192303133865897
5	D	26	50	20120618	12	1880	37.4	-0.0058024263225353	-0.0198118662877088
5	D	26	50	20120618	12	1882	37.44	-0.0048220227704201	-0.0202589699054530
5	D	26	50	20120618	12	1884	37.48	-0.0048341637938531	-0.0199966120764294
5	D	26	50	20120618	12	1886	37.52	-0.0047214439018642	-0.0186463138960077
5	D	26	50	20120618	12	1888	37.56	-0.0044940100767633	-0.0196338309423416
5	D	26	50	20120618	12	1890	37.6	-0.0040564099741582	-0.0207305111335551
5	D	26	50	20120618	12	1892	37.64	-0.0042465509876193	-0.0208032724213392
5	D	26	50	20120618	12	1894	37.68	-0.004499433585775	-0.0193634828066906
5	D	26	50	20120618	12	1896	37.72	-0.0046835712626638	-0.0189089616388117
5	D	26	50	20120618	12	1898	37.76	-0.003988803494809	-0.0191171692305320
5	D	26	50	20120618	12	1900	37.8	-0.0039304883985645	-0.0191842948772701
5	D	26	50	20120618	12	1902	37.84	-0.0035881992189955	-0.0189612239010092
5	D	26	50	20120618	12	1904	37.88	-0.0033188551749738	-0.0183972991719451
5	D	26	50	20120618	12	1906	37.92	-0.0030296838568075	-0.018474126323721
5	D	26	50	20120618	12	1908	37.96	-0.003172151731081	-0.0173196189399421
5	D	26	50	20120618	12	1910	38	-0.0028908080849825	-0.0176405888500583
5	D	26	50	20120618	12	1912	38.04	-0.0028709949529737	-0.0172860313678357
5	D	26	50	20120618	12	1914	38.08	-0.0027491109571005	-0.0165696119903410
5	D	26	50	20120618	12	1916	38.12	-0.0027403428330138	-0.0167922092050585
5	D	26	50	20120618	12	1918	38.16	-0.0029860836526796	-0.0175699771668890
5	D	26	50	20120618	12	1920	38.2	-0.0031986470221721	-0.0176003898295478
5	D	26	50	20120618	12	1922	38.24	-0.0032651292017392	-0.0174912266846683
5	D	26	50	20120618	12	1924	38.28	-0.00320052792621	-0.0184830429402318
5	D	26	50	20120618	12	1926	38.32	-0.0029686605415911	-0.0189250483180837
5	D	26	50	20120618	12	1928	38.36	-0.0027044076663939	-0.0185941859840987
5	D	26	50	20120618	12	1930	38.4	-0.0026334636430375	-0.0183918615207978
5	D	26	50	20120618	12	1932	38.44	-0.0027729475266943	-0.0192829999128559
5	D	26	50	20120618	12	1934	38.48	-0.0023561363634561	-0.0191293738935753
5	D	26	50	20120618	12	1936	38.52	-0.0024114462558805	-0.0190518891324929
5	D	26	50	20120618	12	1938	38.56	-0.0021579414037573	-0.0184356385016210
5	D	26	50	20120618	12	1940	38.6	-0.0017021686568757	-0.0182522432868525
5	D	26	50	20120618	12	1942	38.64	-0.0010958104498726	-0.0199755190811466
5	D	26	50	20120618	12	1944	38.68	-0.0010464331833424	-0.0197418697874391
5	D	26	50	20120618	12	1946	38.72	-0.000851731331142701	-0.0195338743277531
5	D	26	50	20120618	12	1948	38.76	-0.000711017081686499	-0.0192774774088949
5	D	26	50	20120618	12	1950	38.8	-0.000582274150035901	-0.0198416991228070
5	D	26	50	20120618	12	1952	38.84	-0.000359585011436798	-0.0195218535124729
5	D	26	50	20120618	12	1954	38.88	-3.69887557238983e-05	-0.0205140516056983
5	D	26	50	20120618	12	1956	38.92	-0.000166339799206400	-0.0212673536728997
5	D	26	50	20120618	12	1958	38.96	0.000158971746546301	-0.0212916357197657
5	D	26	50	20120618	12	1960	39	0.000390584572724	-0.0213417342352127
5	D	26	50	20120618	12	1962	39.04	0.000640582175212501	-0.0214625434287785
5	D	26	50	20120618	12	1964	39.08	0.000590271527731098	-0.0205974336373358
5	D	26	50	20120618	12	1966	39.12	0.000372305862430301	-0.0213629827939874
5	D	26	50	20120618	12	1968	39.16	0.001238844009571	-0.0231046787199314
5	D	26	50	20120618	12	1970	39.2	0.0017158935994985	-0.0229793440429661
5	D	26	50	20120618	12	1972	39.24	0.0018161401278673	-0.0231847090654261
5	D	26	50	20120618	12	1974	39.28	0.0025047631377936	-0.0234853284423798
5	D	26	50	20120618	12	1976	39.32	0.0029258027995834	-0.0236769260958101
5	D	26	50	20120618	12	1978	39.36	0.0036335106215339	-0.0245115595849836
5	D	26	50	20120618	12	1980	39.4	0.0042462186474321	-0.0248513243933437
5	D	26	50	20120618	12	1982	39.44	0.0047251208571263	-0.0253094800900779
5	D	26	50	20120618	12	1984	39.48	0.0054429049507087	-0.02566946815238
5	D	26	50	20120618	12	1986	39.52	0.0054370783908318	-0.0261257217318728
5	D	26	50	20120618	12	1988	39.56	0.006278188978121	-0.0270229624554526
5	D	26	50	20120618	12	1990	39.6	0.006544817732103	-0.0262323675766114
5	D	26	50	20120618	12	1992	39.64	0.0065109048908773	-0.0268684525526956
5	D	26	50	20120618	12	1994	39.68	0.00731632779892	-0.0280870520951212
5	D	26	50	20120618	12	1996	39.72	0.0075009675216234	-0.0275383938014629
5	D	26	50	20120618	12	1998	39.76	0.0080817567474188	-0.0289544741257384
5	D	26	50	20120618	12	2000	39.8	0.0082895683593417	-0.0293513802330862
5	D	26	50	20120618	12	2002	39.84	0.008450046243332	-0.0281398588295402
5	D	26	50	20120618	12	2004	39.88	0.0085472380704061	-0.0288074736969975
5	D	26	50	20120618	12	2006	39.92	0.0086193983174262	-0.0283311312138512
5	D	26	50	20120618	12	2008	39.96	0.0089716789158133	-0.0288467534786924
5	D	26	50	20120618	12	2010	40	0.0091551731255312	-0.0290805936912308
5	D	26	50	20120618	12	2012	40.04	0.008979244958372	-0.028289341203083
5	D	26	50	20120618	12	2014	40.08	0.0092955338215968	-0.0289895890484921
5	D	26	50	20120618	12	2016	40.12	0.009929737893643	-0.0282337626100818
5	D	26	50	20120618	12	2018	40.16	0.0104060450214502	-0.0301073127375137
5	D	26	50	20120618	12	2020	40.2	0.0105019994116572	-0.028533646595983
5	D	26	50	20120618	12	2022	40.24	0.0109524971419512	-0.0291228786767458
5	D	26	50	20120618	12	2024	40.28	0.011408863858529	-0.0295447385824016
5	D	26	50	20120618	12	2026	40.32	0.0120582000156926	-0.028606337173089
5	D	26	50	20120618	12	2028	40.36	0.0125884593909044	-0.0290071960073436
5	D	26	50	20120618	12	2030	40.4	0.0127235874967891	-0.0285497686305941
5	D	26	50	20120618	12	2032	40.44	0.0125078492178491	-0.0282129736707149
5	D	26	50	20120618	12	2034	40.48	0.0127076068835343	-0.0269849413238282
5	D	26	50	20120618	12	2036	40.52	0.013054867023775	-0.0279461115714951
5	D	26	50	20120618	12	2038	40.56	0.0130878889104565	-0.0279194536458444
5	D	26	50	20120618	12	2040	40.6	0.0130495637229161	-0.0278794314020292
5	D	26	50	20120618	12	2042	40.64	0.0131450231383763	-0.027463369771979
5	D	26	50	20120618	12	2044	40.68	0.0132204007212508	-0.0269773045705914
5	D	26	50	20120618	12	2046	40.72	0.0133568016193417	-0.0272354692564026
5	D	26	50	20120618	12	2048	40.76	0.0135002028745663	-0.0270084879796417
5	D	26	50	20120618	12	2050	40.8	0.0135133550606964	-0.0267522324821397
5	D	26	50	20120618	12	2052	40.84	0.013160933040953	-0.0264247006210941
5	D	26	50	20120618	12	2054	40.88	0.0131041523664237	-0.0273588593897197
5	D	26	50	20120618	12	2056	40.92	0.0132735044405179	-0.0265225641996103
5	D	26	50	20120618	12	2058	40.96	0.013174650912508	-0.0265659805559752
5	D	26	50	20120618	12	2060	41	0.013644240525894	-0.0267653139575917
5	D	26	50	20120618	12	2062	41.04	0.013356377355273	-0.0274623091118073
5	D	26	50	20120618	12	2064	41.08	0.0134202998082922	-0.0271691426403273
5	D	26	50	20120618	12	2066	41.12	0.0136609989566082	-0.0270506315438005
5	D	26	50	20120618	12	2068	41.16	0.013581661575759	-0.0266789762196088
5	D	26	50	20120618	12	2070	41.2	0.0140682217518935	-0.0274032656955782
5	D	26	50	20120618	12	2072	41.24	0.0137457810596724	-0.0273229383652354
5	D	26	50	20120618	12	2074	41.28	0.0135582563413017	-0.027486562874402
5	D	26	50	20120618	12	2076	41.32	0.0137003848043202	-0.0275243223765173
5	D	26	50	20120618	12	2078	41.36	0.0134512710853082	-0.0271127155191886
5	D	26	50	20120618	12	2080	41.4	0.0133947732534914	-0.0274843001327022
5	D	26	50	20120618	12	2082	41.44	0.013054867023775	-0.0266215591489765
5	D	26	50	20120618	12	2084	41.48	0.0128015106640759	-0.0266803197224931
5	D	26	50	20120618	12	2086	41.52	0.0130176024964065	-0.0270275091520557
5	D	26	50	20120618	12	2088	41.56	0.012840896511788	-0.0276274892558924
5	D	26	50	20120618	12	2090	41.6	0.0126258653396292	-0.0271816584303543
5	D	26	50	20120618	12	2092	41.64	0.0123170010976069	-0.0267566872548612
5	D	26	50	20120618	12	2094	41.68	0.0121612961843896	-0.027280370537008
5	D	26	50	20120618	12	2096	41.72	0.0122916866748404	-0.0267747891884596
5	D	26	50	20120618	12	2098	41.76	0.0120207940669678	-0.0272306609302905
5	D	26	50	20120618	12	2100	41.8	0.011965498316679	-0.0277878610738656
5	D	26	50	20120618	12	2102	41.84	0.0119749735475469	-0.0273972552879381
5	D	26	50	20120618	12	2104	41.88	0.0119349513037318	-0.027941868930808
5	D	26	50	20120618	12	2106	41.92	0.0118177837100892	-0.0278362978883768
5	D	26	50	20120618	12	2108	41.96	0.0118002474619157	-0.0275094731341124
5	D	26	50	20120618	12	2110	42	0.0118216727973857	-0.0284197316935339
5	D	26	50	20120618	12	2112	42.04	0.0113718114631948	-0.028278593180009
5	D	26	50	20120618	12	2114	42.08	0.0113493254675531	-0.0289135750695145
5	D	26	50	20120618	12	2116	42.12	0.0111014138300691	-0.0299534463019275
5	D	26	50	20120618	12	2118	42.16	0.0111309001828446	-0.0295462235066421
5	D	26	50	20120618	12	2120	42.2	0.0110333194470408	-0.0285947406218775
5	D	26	50	20120618	12	2122	42.24	0.0108837663628199	-0.0288654918083938
5	D	26	50	20120618	12	2124	42.28	0.010617469949025	-0.0298157019009523
5	D	26	50	20120618	12	2126	42.32	0.0106186013198749	-0.0296584413528164
5	D	26	50	20120618	12	2128	42.36	0.0104681997075165	-0.0296310763203845
5	D	26	50	20120618	12	2130	42.4	0.0102195597500479	-0.0307971166157646
5	D	26	50	20120618	12	2132	42.44	0.0103349312924663	-0.0313394958012059
5	D	26	50	20120618	12	2134	42.48	0.0107257209261569	-0.032158848712838
5	D	26	50	20120618	12	2136	42.52	0.0110205915249795	-0.033052058927765
5	D	26	50	20120618	12	2138	42.56	0.011331888214329	-0.0337428739687131
5	D	26	50	20120618	12	2140	42.6	0.0115308468493515	-0.0335975140277045
5	D	26	50	20120618	12	2142	42.64	0.0120217415900546	-0.0338397475977356
5	D	26	50	20120618	12	2144	42.68	0.0122010497276279	-0.0342617630668834
5	D	26	50	20120618	12	2146	42.72	0.0128667059093013	-0.0344603327931762
5	D	26	50	20120618	12	2148	42.76	0.0133660788603109	-0.0341770516744972
5	D	26	50	20120618	12	2150	42.8	0.0136230414645941	-0.0354588948474322
5	D	26	50	20120618	12	2152	42.84	0.0142469783461774	-0.0364600307703717
5	D	26	50	20120618	12	2154	42.88	0.0144685149007232	-0.0367726426783343
5	D	26	50	20120618	12	2156	42.92	0.0146865583477699	-0.0371446091295097
5	D	26	50	20120618	12	2158	42.96	0.0147297555010326	-0.0369708800644399
5	D	26	50	20120618	12	2160	43	0.0147484231200559	-0.0364122657073026
5	D	26	50	20120618	12	2162	43.04	0.0153765531448517	-0.0387856625472874
5	D	26	50	20120618	12	2164	43.08	0.0147776690565258	-0.0377784242928262
5	D	26	50	20120618	12	2166	43.12	0.0149982580879847	-0.0380733161048523
5	D	26	50	20120618	12	2168	43.16	0.0150973944587071	-0.0383994337523355
5	D	26	50	20120618	12	2170	43.2	0.0156039445435457	-0.0388032129375965
5	D	26	50	20120618	12	2172	43.24	0.0154372865462878	-0.0388820482726309
5	D	26	50	20120618	12	2174	43.28	0.0153676577415444	-0.0389717589099601
5	D	26	50	20120618	12	2176	43.32	0.0162801295451909	-0.0398134776090811
5	D	26	50	20120618	12	2178	43.36	0.0164344626712527	-0.0390619220956292
5	D	26	50	20120618	12	2180	43.4	0.0166907959505006	-0.0398747342695353
5	D	26	50	20120618	12	2182	43.44	0.0171176268168283	-0.0392172451711846
5	D	26	50	20120618	12	2184	43.48	0.0177331844830546	-0.0400878845376562
5	D	26	50	20120618	12	2186	43.52	0.0176230031044101	-0.0393120611194739
5	D	26	50	20120618	12	2188	43.56	0.0182018477865572	-0.0393728652315882
5	D	26	50	20120618	12	2190	43.6	0.0182409225072856	-0.0404773235973947
5	D	26	50	20120618	12	2192	43.64	0.0186656108400662	-0.0409540549892706
5	D	26	50	20120618	12	2194	43.68	0.0189335972390681	-0.0411305559129226
5	D	26	50	20120618	12	2196	43.72	0.0196019333554422	-0.0419045762088128
5	D	26	50	20120618	12	2198	43.76	0.0196383139993343	-0.0409307133944237
5	D	26	50	20120618	12	2200	43.8	0.0201273914756098	-0.0412092710398043
5	D	26	50	20120618	12	2202	43.84	0.0206017328465653	-0.0425297081008564
5	D	26	50	20120618	12	2204	43.88	0.0204011761502174	-0.0429022331663889
5	D	26	50	20120618	12	2206	43.92	0.0208725759569632	-0.0431902660426375
5	D	26	50	20120618	12	2208	43.96	0.0209421340510285	-0.0425770842551959
5	D	26	50	20120618	12	2210	44	0.0207366983178904	-0.0424069048661678
5	D	26	50	20120618	12	2212	44.04	0.020767683737042	-0.04289069318372
5	D	26	50	20120618	12	2214	44.08	0.0210313709268143	-0.0440157637121981
5	D	26	50	20120618	12	2216	44.12	0.0213638737485316	-0.0437658509625233
5	D	26	50	20120618	12	2218	44.16	0.0212595472140354	-0.0437468580743807
5	D	26	50	20120618	12	2220	44.2	0.0214523752332649	-0.0442502473919074
5	D	26	50	20120618	12	2222	44.24	0.0215817828452899	-0.0444502101185591
5	D	26	50	20120618	12	2224	44.28	0.0218375999365875	-0.0445158437699888
5	D	26	50	20120618	12	2226	44.32	0.0218830456894144	-0.0452497711113858
5	D	26	50	20120618	12	2228	44.36	0.0221253853254627	-0.0460646975345677
5	D	26	50	20120618	12	2230	44.4	0.0221988466489601	-0.046553103259401
5	D	26	50	20120618	12	2232	44.44	0.0223178810045051	-0.0475214577119648
5	D	26	50	20120618	12	2234	44.48	0.0223824398536274	-0.0479186395909572
5	D	26	50	20120618	12	2236	44.52	0.0220411123392808	-0.0480714524374395
5	D	26	50	20120618	12	2238	44.56	0.0216900196802861	-0.048959380564711
5	D	26	50	20120618	12	2240	44.6	0.0216119126652362	-0.0492347703717119
5	D	26	50	20120618	12	2242	44.64	0.0212238807479923	-0.0488760975280229
5	D	26	50	20120618	12	2244	44.68	0.0208211975782422	-0.0487248332453915
5	D	26	50	20120618	12	2246	44.72	0.0205756830327464	-0.0501331141818704
5	D	26	50	20120618	12	2248	44.76	0.0202741727012485	-0.0507129417424434
5	D	26	50	20120618	12	2250	44.8	0.0203273471311937	-0.0496708077683306
5	D	26	50	20120618	12	2252	44.84	0.0199440599004515	-0.0503935062540423
5	D	26	50	20120618	12	2254	44.88	0.020223338794749	-0.051637476787777
5	D	26	50	20120618	12	2256	44.92	0.0201945171223478	-0.0527019270519039
5	D	26	50	20120618	12	2258	44.96	0.0202805847455403	-0.0537678777966206
5	D	26	50	20120618	12	2260	45	0.0204039211387419	-0.0534203885537828
5	D	26	50	20120618	12	2262	45.04	0.0206375407339646	-0.0532304681576374
5	D	26	50	20120618	12	2264	45.08	0.020409143122321	-0.0533445973134413
5	D	26	50	20120618	12	2266	45.12	0.0211243643073751	-0.0554761880294443
5	D	26	50	20120618	12	2268	45.16	0.0208299986535049	-0.0549466328618759
5	D	26	50	20120618	12	2270	45.2	0.0210791946797463	-0.0556394444895313
5	D	26	50	20120618	12	2272	45.24	0.0208208305898228	-0.0552153091142535
5	D	26	50	20120618	12	2274	45.28	0.0209238666544434	-0.0554471588212029
5	D	26	50	20120618	12	2276	45.32	0.0207541426421823	-0.0552638951282956
5	D	26	50	20120618	12	2278	45.36	0.0207557824228078	-0.0555988381755148
5	D	26	50	20120618	12	2280	45.4	0.020776997040457	-0.0559142063857105
5	D	26	50	20120618	12	2282	45.44	0.0216777796619038	-0.058122006595716
5	D	26	50	20120618	12	2284	45.48	0.0215049132671071	-0.0573650275732524
5	D	26	50	20120618	12	2286	45.52	0.022075081749049	-0.0580303160593995
5	D	26	50	20120618	12	2288	45.56	0.0220697501639189	-0.0585436331561341
5	D	26	50	20120618	12	2290	45.6	0.0227969175644877	-0.0595623123983149
5	D	26	50	20120618	12	2292	45.64	0.0232640181620039	-0.0598750091590912
5	D	26	50	20120618	12	2294	45.68	0.0235850587827982	-0.0610244678004524
5	D	26	50	20120618	12	2296	45.72	0.0238771504519708	-0.0606070768096536
5	D	26	50	20120618	12	2298	45.76	0.0240508088063624	-0.0607137155833244
5	D	26	50	20120618	12	2300	45.8	0.0243986699873671	-0.0620541425530807
5	D	26	50	20120618	12	2302	45.84	0.0244291957871109	-0.0618807811835372
5	D	26	50	20120618	12	2304	45.88	0.0247077463614237	-0.0622799217483135
5	D	26	50	20120618	12	2306	45.92	0.0252427857784763	-0.0633836730073388
5	D	26	50	20120618	12	2308	45.96	0.025539459499591	-0.0639209610239556
5	D	26	50	20120618	12	2310	46	0.0261763505774057	-0.06407376679937
5	D	26	50	20120618	12	2312	46.04	0.0264143202935462	-0.064309841469337
5	D	26	50	20120618	12	2314	46.08	0.0267218976012268	-0.0658449844334286
5	D	26	50	20120618	12	2316	46.12	0.0270646322580679	-0.0658778648987538
5	D	26	50	20120618	12	2318	46.16	0.027579957538061	-0.0658296543584125
5	D	26	50	20120618	12	2320	46.2	0.0279728755631629	-0.0654517269970717
5	D	26	50	20120618	12	2322	46.24	0.0291437878242654	-0.0689512550257064
5	D	26	50	20120618	12	2324	46.28	0.0292710034052686	-0.0681085888034986
5	D	26	50	20120618	12	2326	46.32	0.0297960372613674	-0.067892984874847
5	D	26	50	20120618	12	2328	46.36	0.0296577554592386	-0.0677791123988047
5	D	26	50	20120618	12	2330	46.4	0.0295908985130774	-0.0677704503407352
5	D	26	50	20120618	12	2332	46.44	0.0305003863261074	-0.0700555295437498
5	D	26	50	20120618	12	2334	46.48	0.0300342968912883	-0.0692376544852904
5	D	26	50	20120618	12	2336	46.52	0.0300651903865583	-0.0693836791066733
5	D	26	50	20120618	12	2338	46.56	0.0300363475009537	-0.0682279767124341
5	D	26	50	20120618	12	2340	46.6	0.0299919058397561	-0.0685787370312417
5	D	26	50	20120618	12	2342	46.64	0.0300444368025305	-0.0686957702745959
5	D	26	50	20120618	12	2344	46.68	0.0295752148846707	-0.0688564107931459
5	D	26	50	20120618	12	2346	46.72	0.0295619990589303	-0.0697571870506316
5	D	26	50	20120618	12	2348	46.76	0.0293777553160244	-0.0708072123364224
5	D	26	50	20120618	12	2350	46.8	0.0293719711825543	-0.0702307647462635
5	D	26	50	20120618	12	2352	46.84	0.0295988888197048	-0.0709570270501524
5	D	26	50	20120618	12	2354	46.88	0.0295031324193965	-0.0703917800314075
5	D	26	50	20120618	12	2356	46.92	0.029858220231705	-0.0713471025059939
5	D	26	50	20120618	12	2358	46.96	0.0303635611639478	-0.0736731585469783
5	D	26	50	20120618	12	2360	47	0.0305386973715121	-0.0737957142942936
5	D	26	50	20120618	12	2362	47.04	0.0306627239009322	-0.0738194730821414
5	D	26	50	20120618	12	2364	47.08	0.0302969870604991	-0.0735397628527075
5	D	26	50	20120618	12	2366	47.12	0.031253532829817	-0.0728835960440376
5	D	26	50	20120618	12	2368	47.16	0.0315815808788128	-0.0734637559447977
5	D	26	50	20120618	12	2370	47.2	0.0316930350496635	-0.0727480083187451
5	D	26	50	20120618	12	2372	47.24	0.0319792223772131	-0.0725189552191153
5	D	26	50	20120618	12	2374	47.28	0.0322789861549615	-0.0736372233803584
5	D	26	50	20120618	12	2376	47.32	0.0320820427742654	-0.0734756636229929
5	D	26	50	20120618	12	2378	47.36	0.0326365205567329	-0.074252809330856
5	D	26	50	20120618	12	2380	47.4	0.0324882190515146	-0.0738885998410702
5	D	26	50	20120618	12	2382	47.44	0.0324900716712813	-0.0740400479714648
5	D	26	50	20120618	12	2384	47.48	0.0325021985525787	-0.0753708582889969
5	D	26	50	20120618	12	2386	47.52	0.0321684087965196	-0.0736838782857811
5	D	26	50	20120618	12	2388	47.56	0.0322445854100568	-0.0755031721098926
5	D	26	50	20120618	12	2390	47.6	0.0325107262603598	-0.0758240713093306
5	D	26	50	20120618	12	2392	47.64	0.0321696250201832	-0.0752899157757545
5	D	26	50	20120618	12	2394	47.68	0.0324494695999056	-0.0767519580408071
5	D	26	50	20120618	12	2396	47.72	0.0324253572586671	-0.0768810050283736
5	D	26	50	20120618	12	2398	47.76	0.0322307614724846	-0.0782269120756841
5	D	26	50	20120618	12	2400	47.8	0.0319580091737775	-0.0779284635165487
5	D	26	50	20120618	12	2402	47.84	0.0320474581815976	-0.0778752183759253
5	D	26	50	20120618	12	2404	47.88	0.0321368364787396	-0.0778219025246238
5	D	26	50	20120618	12	2406	47.92	0.0321571799408343	-0.0770647537965327
5	D	26	50	20120618	12	2408	47.96	0.031914090771598	-0.0775987466955492
5	D	26	50	20120618	12	2410	48	0.0322528019908542	-0.0793670722628727
5	D	26	50	20120618	12	2412	48.04	0.0322762072253114	-0.0790069427792144
5	D	26	50	20120618	12	2414	48.08	0.0324562861092762	-0.0805479618006577
5	D	26	50	20120618	12	2416	48.12	0.0324035005880606	-0.0814293350480676
5	D	26	50	20120618	12	2418	48.16	0.0322366233877006	-0.0811904743773828
5	D	26	50	20120618	12	2420	48.2	0.0321699432182347	-0.0810403556077369
5	D	26	50	20120618	12	2422	48.24	0.0324824137048411	-0.0811262690816511
5	D	26	50	20120618	12	2424	48.28	0.0326770377752949	-0.0803168863756337
5	D	26	50	20120618	12	2426	48.32	0.0331008917220737	-0.0801837947372788
5	D	26	50	20120618	12	2428	48.36	0.0331263051397895	-0.0815198447160595
5	D	26	50	20120618	12	2430	48.4	0.0331330226542108	-0.0809433405573581
5	D	26	50	20120618	12	2432	48.44	0.0329821967777837	-0.0806414766724696
5	D	26	50	20120618	12	2434	48.48	0.0329184157461207	-0.0817838783881546
5	D	26	50	20120618	12	2436	48.52	0.0331473062111908	-0.0827546652880456
5	D	26	50	20120618	12	2438	48.56	0.0329063949308405	-0.0835616862574138
5	D	26	50	20120618	12	2440	48.6	0.0329735700750532	-0.0833438973688083
5	D	26	50	20120618	12	2442	48.64	0.0331806109405847	-0.0856117302374298
5	D	26	50	20120618	12	2444	48.68	0.0332308155220489	-0.0864123165350892
5	D	26	50	20120618	12	2446	48.72	0.0333060516835672	-0.0874237620748985
5	D	26	50	20120618	12	2448	48.76	0.0333254264093717	-0.0879519708404448
5	D	26	50	20120618	12	2450	48.8	0.0336866165532018	-0.0892540372673217
5	D	26	50	20120618	12	2452	48.84	0.0336498470005801	-0.0913769132458
5	D	26	50	20120618	12	2454	48.88	0.0336287045078226	-0.0911788526363896
5	D	26	50	20120618	12	2456	48.92	0.0340565748211186	-0.0913496189240462
5	D	26	50	20120618	12	2458	48.96	0.033576520027371	-0.0914226630545428
5	D	26	50	20120618	12	2460	49	0.0333171532600318	-0.0929461953252873
5	D	26	50	20120618	12	2462	49.04	0.0333915408934126	-0.0936466553027307
5	D	26	50	20120618	12	2464	49.08	0.0331744591115883	-0.0953944818444676
5	D	26	50	20120618	12	2466	49.12	0.0331906518568775	-0.0938664948010016
5	D	26	50	20120618	12	2468	49.16	0.0329161530044209	-0.0963700770704707
5	D	26	50	20120618	12	2470	49.2	0.0329641655548635	-0.096400694794096
5	D	26	50	20120618	12	2472	49.24	0.0331690851000513	-0.0964904973553067
5	D	26	50	20120618	12	2474	49.28	0.0331125165575564	-0.096484699079701
5	D	26	50	20120618	12	2476	49.32	0.0331282850387769	-0.0953884714368275
5	D	26	50	20120618	12	2478	49.36	0.0335241234148851	-0.0966625364351694
5	D	26	50	20120618	12	2480	49.4	0.0338518674079651	-0.0957514293476106
5	D	26	50	20120618	12	2482	49.44	0.0339166383891218	-0.096110356749741
5	D	26	50	20120618	12	2484	49.48	0.0342292502970843	-0.0969907754029962
5	D	26	50	20120618	12	2486	49.52	0.0343727929736652	-0.0979449452935294
5	D	26	50	20120618	12	2488	49.56	0.0348307860358397	-0.0991096208728217
5	D	26	50	20120618	12	2490	49.6	0.0348068151159575	-0.0981481677824424
5	D	26	50	20120618	12	2492	49.64	0.0345653381501823	-0.0983388744813284
5	D	26	50	20120618	12	2494	49.68	0.0348383520783984	-0.0990476076081117
5	D	26	50	20120618	12	2496	49.72	0.0347351144883452	-0.0994776699524293
5	D	26	50	20120618	12	2498	49.76	0.0349430745926921	-0.0989051255917026
5	D	26	50	20120618	12	2500	49.8	0.0347308718476581	-0.0991822407392496
5	D	26	50	20120618	12	2502	49.84	0.0344378467975344	-0.100649911574280
5	D	26	50	20120618	12	2504	49.88	0.0343692574397593	-0.0994622550245995
5	D	26	50	20120618	12	2506	49.92	0.0335943391182569	-0.0984235858737145
5	D	26	50	20120618	12	2508	49.96	0.0338855256907495	-0.100849103554541
5	D	26	50	20120618	12	2510	50	0.0332730297968857	-0.0978991954847866
5	D	26	50	20120618	12	2512	50.04	0.0331984300314706	-0.098116347977289
5	D	26	50	20120618	12	2514	50.08	0.0324521495346063	-0.0993655228169331
5	D	26	50	20120618	12	2516	50.12	0.0323527303211715	-0.0989729371320184
5	D	26	50	20120618	12	2518	50.16	0.0316350876489452	-0.0987306116381057
5	D	26	50	20120618	12	2520	50.2	0.031488362991849	-0.0986582746143904
5	D	26	50	20120618	12	2522	50.24	0.0309514568128941	-0.0998798015788901
5	D	26	50	20120618	12	2524	50.28	0.0306523506444522	-0.101263326706960
5	D	26	50	20120618	12	2526	50.32	0.0301275359914555	-0.100012879075109
5	D	26	50	20120618	12	2528	50.36	0.0297401828967215	-0.100337016823605
5	D	26	50	20120618	12	2530	50.4	0.029470492370377	-0.0998915395514578
5	D	26	50	20120618	12	2532	50.44	0.0296549765295885	-0.101368049221253
5	D	26	50	20120618	12	2534	50.48	0.0295297479186404	-0.101223870148570
5	D	26	50	20120618	12	2536	50.52	0.0290530165267644	-0.100400515012556
5	D	26	50	20120618	12	2538	50.56	0.0293642849318428	-0.100686327573512
5	D	26	50	20120618	12	2540	50.6	0.0291305861406606	-0.0992013326223416
5	D	26	50	20120618	12	2542	50.64	0.0291671435612479	-0.0996962366584941
5	D	26	50	20120618	12	2544	50.68	0.0294549360211909	-0.0997666644939003
5	D	26	50	20120618	12	2546	50.72	0.0295257881206658	-0.0995792811968858
5	D	26	50	20120618	12	2548	50.76	0.029139778528816	-0.0987185201121474
5	D	26	50	20120618	12	2550	50.8	0.0294856951661725	-0.0984426070461285
5	D	26	50	20120618	12	2552	50.84	0.0292362278937699	-0.0979254291463686
5	D	26	50	20120618	12	2554	50.88	0.029376942143226	-0.0986364957255298
5	D	26	50	20120618	12	2556	50.92	0.0291198381175866	-0.096991199667065
5	D	26	50	20120618	12	2558	50.96	0.0292514306895654	-0.0969419143244162
5	D	26	50	20120618	12	2560	51	0.0287090090777172	-0.0965757037224397
5	D	26	50	20120618	12	2562	51.04	0.0286549861196345	-0.096004361443241
5	D	26	50	20120618	12	2564	51.08	0.0285814470143911	-0.0958797692283959
5	D	26	50	20120618	12	2566	51.12	0.0284987862316704	-0.0950560605389917
5	D	26	50	20120618	12	2568	51.16	0.0280625013476783	-0.0948829607989572
5	D	26	50	20120618	12	2570	51.2	0.0279601829964406	-0.0952811326274434
5	D	26	50	20120618	12	2572	51.24	0.0276313076325108	-0.0942208260090542
5	D	26	50	20120618	12	2574	51.28	0.0272368834699649	-0.0941687829499588
5	D	26	50	20120618	12	2576	51.32	0.0271312417168556	-0.094740973757295
5	D	26	50	20120618	12	2578	51.36	0.0268397015909724	-0.0940476555583416
5	D	26	50	20120618	12	2580	51.4	0.0269213724241995	-0.0934768082538897
5	D	26	50	20120618	12	2582	51.44	0.0257038052576744	-0.0922506143846341
5	D	26	50	20120618	12	2584	51.48	0.0256598232158846	-0.0917997631009495
5	D	26	50	20120618	12	2586	51.52	0.0254653688510583	-0.0928496752496553
5	D	26	50	20120618	12	2588	51.56	0.0252041636060879	-0.0922425533673286
5	D	26	50	20120618	12	2590	51.6	0.0249024411425556	-0.0916322495044865
5	D	26	50	20120618	12	2592	51.64	0.0246675402698455	-0.0924235019926342
5	D	26	50	20120618	12	2594	51.68	0.0244808640796122	-0.091639179150942
5	D	26	50	20120618	12	2596	51.72	0.0240644488961715	-0.0914694028127792
5	D	26	50	20120618	12	2598	51.76	0.0237913642572772	-0.0917463058282918
5	D	26	50	20120618	12	2600	51.8	0.0236847325546743	-0.0918824945943484
5	D	26	50	20120618	12	2602	51.84	0.0233221989079599	-0.0918456543310485
5	D	26	50	20120618	12	2604	51.88	0.023077327829635	-0.0917751557849643
5	D	26	50	20120618	12	2606	51.92	0.022865125084601	-0.091881009670108
5	D	26	50	20120618	12	2608	51.96	0.0226160820762671	-0.0917646198939246
5	D	26	50	20120618	12	2610	52	0.0220037983144376	-0.0910568767166349
5	D	26	50	20120618	12	2612	52.04	0.0212112023234056	-0.0901870646650974
5	D	26	50	20120618	12	2614	52.08	0.021447446699	-0.0898246724397393
5	D	26	50	20120618	12	2616	52.12	0.0210404360357491	-0.0897171922089989
5	D	26	50	20120618	12	2618	52.16	0.0208677605597833	-0.0912794739313525
5	D	26	50	20120618	12	2620	52.2	0.020244799485558	-0.0907594676044679
5	D	26	50	20120618	12	2622	52.24	0.0200924886848904	-0.0918901313475852
5	D	26	50	20120618	12	2624	52.28	0.0195284296055379	-0.0915821863443784
5	D	26	50	20120618	12	2626	52.32	0.0192016755619516	-0.0912907876398515
5	D	26	50	20120618	12	2628	52.36	0.0187252270127881	-0.0910219456416443
5	D	26	50	20120618	12	2630	52.4	0.0185398943254391	-0.0912299057459913
5	D	26	50	20120618	12	2632	52.44	0.0178593747592251	-0.091107576272846
5	D	26	50	20120618	12	2634	52.48	0.0174593644531079	-0.0907881761397841
5	D	26	50	20120618	12	2636	52.52	0.0168487777475533	-0.0912154807676551
5	D	26	50	20120618	12	2638	52.56	0.0168907798903558	-0.091333426178757
5	D	26	50	20120618	12	2640	52.6	0.0168180893132498	-0.090177306591517
5	D	26	50	20120618	12	2642	52.64	0.016765127015339	-0.0888475922894957
5	D	26	50	20120618	12	2644	52.68	0.0165501665538583	-0.0890727350886255
5	D	26	50	20120618	12	2646	52.72	0.0163596719870066	-0.088493190370765
5	D	26	50	20120618	12	2648	52.76	0.0160913249635463	-0.0888577039164667
5	D	26	50	20120618	12	2650	52.8	0.0164318675893658	-0.0878867048845413
5	D	26	50	20120618	12	2652	52.84	0.0159460145200125	-0.088028338372813
5	D	26	50	20120618	12	2654	52.88	0.0159070529363691	-0.0882405411178471
5	D	26	50	20120618	12	2656	52.92	0.0153709952855516	-0.0881863060277301
5	D	26	50	20120618	12	2658	52.96	0.0151530649755899	-0.0882216613667894
5	D	26	50	20120618	12	2660	53	0.01464302885432	-0.0878540365512505
5	D	26	50	20120618	12	2662	53.04	0.0137982483828364	-0.0856981386860908
5	D	26	50	20120618	12	2664	53.08	0.0133350934411593	-0.0863967601859031
5	D	26	50	20120618	12	2666	53.12	0.0133900356380575	-0.084934251230375
5	D	26	50	20120618	12	2668	53.16	0.0127717414685879	-0.0847327257977368
5	D	26	50	20120618	12	2670	53.2	0.0124435025007611	-0.0846514085179004
5	D	26	50	20120618	12	2672	53.24	0.0121987021331144	-0.0855399588991394
5	D	26	50	20120618	12	2674	53.28	0.0115823171519541	-0.0840664190778248
5	D	26	50	20120618	12	2676	53.32	0.0110231371093917	-0.0827622313306043
5	D	26	50	20120618	12	2678	53.36	0.0107409307930202	-0.0832893794359789
5	D	26	50	20120618	12	2680	53.4	0.0095980341025884	-0.0820269816995265
5	D	26	50	20120618	12	2682	53.44	0.0093635574939469	-0.082765059757729
5	D	26	50	20120618	12	2684	53.48	0.0088512586309772	-0.0817491594451983
5	D	26	50	20120618	12	2686	53.52	0.0077083619405454	-0.0812126775303121
5	D	26	50	20120618	12	2688	53.56	0.0071342619449001	-0.0804772157672
5	D	26	50	20120618	12	2690	53.6	0.006562141848242	-0.0800657503312275
5	D	26	50	20120618	12	2692	53.64	0.0061064822384454	-0.0805378148183476
5	D	26	50	20120618	12	2694	53.68	0.0054285789673219	-0.0797319252198293
5	D	26	50	20120618	12	2696	53.72	0.0052053453565013	-0.0799578458364184
5	D	26	50	20120618	12	2698	53.76	0.0042931068980925	-0.08015661355261
5	D	26	50	20120618	12	2700	53.8	0.0039778079843614	-0.0792532846396442
5	D	26	50	20120618	12	2702	53.84	0.0032101728627053	-0.0792187778287223
5	D	26	50	20120618	12	2704	53.88	0.0031123799948672	-0.07918278609356
5	D	26	50	20120618	12	2706	53.92	0.0021832416843881	-0.0796583861145859
5	D	26	50	20120618	12	2708	53.96	0.0017739682794373	-0.0790806798743565
5	D	26	50	20120618	12	2710	54	0.000965391675150501	-0.0795472996392615
5	D	26	50	20120618	12	2712	54.04	0.000758138677584699	-0.0790103934603066
5	D	26	50	20120618	12	2714	54.08	0.000191604724498098	-0.0798032015833729
5	D	26	50	20120618	12	2716	54.12	-0.000335260538164	-0.0793609062917407
5	D	26	50	20120618	12	2718	54.16	-0.0010572872724336	-0.0789246921184268
5	D	26	50	20120618	12	2720	54.2	-0.0015719902984593	-0.0795703513203282
5	D	26	50	20120618	12	2722	54.24	-0.001991375330381	-0.0802264757025912
5	D	26	50	20120618	12	2724	54.28	-0.0028195387925067	-0.0797664320307512
5	D	26	50	20120618	12	2726	54.32	-0.003497300642274	-0.080645295049088
5	D	26	50	20120618	12	2728	54.36	-0.0037602029435192	-0.0799765134554418
5	D	26	50	20120618	12	2730	54.4	-0.0041662236572765	-0.081386060113059
5	D	26	50	20120618	12	2732	54.44	-0.0052044685440927	-0.0810747209973026
5	D	26	50	20120618	12	2734	54.48	-0.0054994027825256	-0.0815986164114837
5	D	26	50	20120618	12	2736	54.52	-0.005941203099411	-0.0808954694282718
5	D	26	50	20120618	12	2738	54.56	-0.0063088279149499	-0.0815907675262125
5	D	26	50	20120618	12	2740	54.6	-0.0074960602005621	-0.0816497402317635
5	D	26	50	20120618	12	2742	54.64	-0.0076476638944485	-0.0807368653772517
5	D	26	50	20120618	12	2744	54.68	-0.0083969849504719	-0.081073801758487
5	D	26	50	20120618	12	2746	54.72	-0.0088510182146717	-0.08120072742571
5	D	26	50	20120618	12	2748	54.76	-0.00983163389882124	-0.083062398159218
5	D	26	50	20120618	12	2750	54.8	-0.0108980923462068	-0.0830450033324008
5	D	26	50	20120618	12	2752	54.84	-0.0111508123098029	-0.0834077491111495
5	D	26	50	20120618	12	2754	54.88	-0.0121870772976317	-0.0839290989409183
5	D	26	50	20120618	12	2756	54.92	-0.0126057552227723	-0.0832731159800116
5	D	26	50	20120618	12	2758	54.96	-0.0134360400052416	-0.0839413318882328
5	D	26	50	20120618	12	2760	55	-0.0138562735653007	-0.0839824147922198
5	D	26	50	20120618	12	2762	55.04	-0.014265264127539	-0.0846637828865711
5	D	26	50	20120618	12	2764	55.08	-0.0151261666336336	-0.084544493972585
5	D	26	50	20120618	12	2766	55.12	-0.0154002412220215	-0.0834569637431201
5	D	26	50	20120618	12	2768	55.16	-0.0158442335699286	-0.0833079763443241
5	D	26	50	20120618	12	2770	55.2	-0.0162735180967869	-0.082111905223947
5	D	26	50	20120618	12	2772	55.24	-0.0168226572230564	-0.0816498816531197
5	D	26	50	20120618	12	2774	55.28	-0.017144815072565	-0.0819129253757211
5	D	26	50	20120618	12	2776	55.32	-0.0176252941303812	-0.0816523565268539
5	D	26	50	20120618	12	2778	55.36	-0.0189139255284156	-0.0821312092390734
5	D	26	50	20120618	12	2780	55.4	-0.0189212794389399	-0.0797994539174326
5	D	26	50	20120618	12	2782	55.44	-0.0199877378863255	-0.0805052879064131
5	D	26	50	20120618	12	2784	55.48	-0.0208506910020856	-0.0794364252959715
5	D	26	50	20120618	12	2786	55.52	-0.0209684242811531	-0.0795565627380951
5	D	26	50	20120618	12	2788	55.56	-0.0215904661165629	-0.0774182011211088
5	D	26	50	20120618	12	2790	55.6	-0.0215363017371240	-0.0770355149311307
5	D	26	50	20120618	12	2792	55.64	-0.0219709602755194	-0.0780623046880917
5	D	26	50	20120618	12	2794	55.68	-0.0221796981973257	-0.0774646580366328
5	D	26	50	20120618	12	2796	55.72	-0.0223465753976857	-0.0766893861617398
5	D	26	50	20120618	12	2798	55.76	-0.0222029620104267	-0.0758417772631315
5	D	26	50	20120618	12	2800	55.8	-0.0228736527923822	-0.0771522582607046
5	D	26	50	20120618	12	2802	55.84	-0.0231091193505173	-0.0758731020935381
5	D	26	50	20120618	12	2804	55.88	-0.0240747443709056	-0.0738397458335581
5	D	26	50	20120618	12	2806	55.92	-0.0240111047605988	-0.0736421801988945
5	D	26	50	20120618	12	2808	55.96	-0.0236126500894002	-0.0746965471203218
5	D	26	50	20120618	12	2810	56	-0.0241768505901090	-0.072013147596397
5	D	26	50	20120618	12	2812	56.04	-0.02415839510312	-0.0715168293466821
5	D	26	50	20120618	12	2814	56.08	-0.0240905128521261	-0.0720265119145614
5	D	26	50	20120618	12	2816	56.12	-0.0243440106331815	-0.0711470832107997
5	D	26	50	20120618	12	2818	56.16	-0.0244181154238498	-0.071695515230288
5	D	26	50	20120618	12	2820	56.2	-0.0247998823750124	-0.0712467145562689
5	D	26	50	20120618	12	2822	56.24	-0.0249959630854355	-0.0706293396256149
5	D	26	50	20120618	12	2824	56.28	-0.0250614411733733	-0.0699370820868333
5	D	26	50	20120618	12	2826	56.32	-0.0258707248844413	-0.070554315596131
5	D	26	50	20120618	12	2828	56.36	-0.0264728263086217	-0.0699413247275204
5	D	26	50	20120618	12	2830	56.4	-0.0265508908972647	-0.0706921307077843
5	D	26	50	20120618	12	2832	56.44	-0.0271937216720414	-0.0706131468803257
5	D	26	50	20120618	12	2834	56.48	-0.0278902218515101	-0.0702525224219206
5	D	26	50	20120618	12	2836	56.52	-0.0281503664363086	-0.0690154391082347
5	D	26	50	20120618	12	2838	56.56	-0.0284350476264144	-0.0699063936525298
5	D	26	50	20120618	12	2840	56.6	-0.0290806361176377	-0.0694942918204543
5	D	26	50	20120618	12	2842	56.64	-0.0300024912282706	-0.0690316318535239
5	D	26	50	20120618	12	2844	56.68	-0.0305129516136091	-0.0697440419355693
5	D	26	50	20120618	12	2846	56.72	-0.0320637782061075	-0.0686022059053093
5	D	26	50	20120618	12	2848	56.76	-0.032288779583881	-0.0682630774930522
5	D	26	50	20120618	12	2850	56.8	-0.0328685364337759	-0.0680206105777834
5	D	26	50	20120618	12	2852	56.84	-0.0330750116138824	-0.0690074488016073
5	D	26	50	20120618	12	2854	56.88	-0.0330939620756182	-0.068401175447418
5	D	26	50	20120618	12	2856	56.92	-0.0328605461271485	-0.0690284498730086
5	D	26	50	20120618	12	2858	56.96	-0.0333506418371889	-0.0683760024460077
5	D	26	50	20120618	12	2860	57	-0.0331378734067298	-0.069001296972611
5	D	26	50	20120618	12	2862	57.04	-0.0331942298171904	-0.0684718861255366
5	D	26	50	20120618	12	2864	57.08	-0.0340107260174265	-0.0677656985831656
5	D	26	50	20120618	12	2866	57.12	-0.0343892402773957	-0.0680529960683617
5	D	26	50	20120618	12	2868	57.16	-0.0348538801433134	-0.0683391621827079
5	D	26	50	20120618	12	2870	57.2	-0.0361121059497567	-0.0681355154297262
5	D	26	50	20120618	12	2872	57.24	-0.0359172273208617	-0.0679984781355322
5	D	26	50	20120618	12	2874	57.28	-0.0366294959815509	-0.0670474902255144
5	D	26	50	20120618	12	2876	57.32	-0.0365688969304032	-0.0669748703590866
5	D	26	50	20120618	12	2878	57.36	-0.037624183090646	-0.0655643337519757
5	D	26	50	20120618	12	2880	57.4	-0.0371999190219341	-0.0663263120193823
5	D	26	50	20120618	12	2882	57.44	-0.0380988638728565	-0.0658727030192511
5	D	26	50	20120618	12	2884	57.48	-0.0383936566899332	-0.0654271550364255
5	D	26	50	20120618	12	2886	57.52	-0.0386697111773084	-0.0657289482106359
5	D	26	50	20120618	12	2888	57.56	-0.038739149063221	-0.0650569139257962
5	D	26	50	20120618	12	2890	57.6	-0.0395420688132583	-0.0635983647682427
5	D	26	50	20120618	12	2892	57.64	-0.0396941674818915	-0.0638066077153021
5	D	26	50	20120618	12	2894	57.68	-0.0398384879759317	-0.0626132236006936
5	D	26	50	20120618	12	2896	57.72	-0.0397610597833918	-0.0630809747364485
5	D	26	50	20120618	12	2898	57.76	-0.0394265275652124	-0.0622965811840783
5	D	26	50	20120618	12	2900	57.8	-0.0395586858226162	-0.0609815747031056
5	D	26	50	20120618	12	2902	57.84	-0.039678399000671	-0.0601793620598495
5	D	26	50	20120618	12	2904	57.88	-0.0397759797364748	-0.0610110610558811
5	D	26	50	20120618	12	2906	57.92	-0.0396449528499209	-0.060053284920764
5	D	26	50	20120618	12	2908	57.96	-0.0394548118364599	-0.0600434561365054
5	D	26	50	20120618	12	2910	58	-0.0400212043681903	-0.0580597387725647
5	D	26	50	20120618	12	2912	58.04	-0.0400262248263367	-0.0578449904431184
5	D	26	50	20120618	12	2914	58.08	-0.0403138758649234	-0.057411533986251
5	D	26	50	20120618	12	2916	58.12	-0.0404369124448499	-0.0567759864113205
5	D	26	50	20120618	12	2918	58.16	-0.0402414681305299	-0.0559475401064824
5	D	26	50	20120618	12	2920	58.2	-0.0405142699267117	-0.0558377971340422
5	D	26	50	20120618	12	2922	58.24	-0.0404586913337104	-0.0564299283526078
5	D	26	50	20120618	12	2924	58.28	-0.0403886877623729	-0.0553169422790202
5	D	26	50	20120618	12	2926	58.32	-0.0404156992414143	-0.0541447006571692
5	D	26	50	20120618	12	2928	58.36	-0.0402971881448874	-0.0526207441223559
5	D	26	50	20120618	12	2930	58.4	-0.0408229927473777	-0.0530239364089885
5	D	26	50	20120618	12	2932	58.44	-0.0408916528158309	-0.0531792877688152
5	D	26	50	20120618	12	2934	58.48	-0.0407763944104975	-0.0519921969045592
5	D	26	50	20120618	12	2936	58.52	-0.0412763189047964	-0.0519369011542704
5	D	26	50	20120618	12	2938	58.56	-0.0410624191034875	-0.0512587150404344
5	D	26	50	20120618	12	2940	58.6	-0.041440169688133	-0.0501537758420167
5	D	26	50	20120618	12	2942	58.64	-0.0412074467043088	-0.0507582955713887
5	D	26	50	20120618	12	2944	58.68	-0.0417685359351804	-0.0516889188061083
5	D	26	50	20120618	12	2946	58.72	-0.0421636035648971	-0.0504549396911918
5	D	26	50	20120618	12	2948	58.76	-0.0419017831370272	-0.0514759099593436
5	D	26	50	20120618	12	2950	58.8	-0.0414877438323712	-0.0511911863428311
5	D	26	50	20120618	12	2952	58.84	-0.0424079372420683	-0.0494037971766868
5	D	26	50	20120618	12	2954	58.88	-0.0422577406906765	-0.0496104208492173
5	D	26	50	20120618	12	2956	58.92	-0.0419133514039674	-0.0508712205243442
5	D	26	50	20120618	12	2958	58.96	-0.0418823871980192	-0.0493130329502537
5	D	26	50	20120618	12	2960	59	-0.0421498008405283	-0.0495544533474864
5	D	26	50	20120618	12	2962	59.04	-0.042060061918928	-0.0500075037332604
5	D	26	50	20120618	12	2964	59.08	-0.0419073763516663	-0.049266264907746
5	D	26	50	20120618	12	2966	59.12	-0.0417632326343215	-0.0497649519651778
5	D	26	50	20120618	12	2968	59.16	-0.0414325470770318	-0.0503743790156112
5	D	26	50	20120618	12	2970	59.2	-0.0414044466535474	-0.0497523654644727
5	D	26	50	20120618	12	2972	59.24	-0.0410299770443666	-0.0501729384357868
5	D	26	50	20120618	12	2974	59.28	-0.041155120802501	-0.0501537192734742
5	D	26	50	20120618	12	2976	59.32	-0.0408696830081395	-0.0494418536636502
5	D	26	50	20120618	12	2978	59.36	-0.0407454514177528	-0.0483910152050611
5	D	26	50	20120618	12	2980	59.4	-0.0405652735388386	-0.0484627229037412
5	D	26	50	20120618	12	2982	59.44	-0.0400700866599737	-0.0492817646883896
5	D	26	50	20120618	12	2984	59.48	-0.0400353818591531	-0.0489513195474055
5	D	26	50	20120618	12	2986	59.52	-0.0393404019592639	-0.0488144590299068
5	D	26	50	20120618	12	2988	59.56	-0.0392757723994634	-0.04972690962035
5	D	26	50	20120618	12	2990	59.6	-0.0388785198097928	-0.049425964974277
5	D	26	50	20120618	12	2992	59.64	-0.0387222492111506	-0.0490018423269213
5	D	26	50	20120618	12	2994	59.68	-0.0383136122023029	-0.0486731083843477
5	D	26	50	20120618	12	2996	59.72	-0.0379515028196573	-0.0476600364989417
5	D	26	50	20120618	12	2998	59.76	-0.0378625841419231	-0.0467243574507366
5	D	26	50	20120618	12	3000	59.8	-0.0379580294152476	-0.0470353571552381
5	D	26	50	20120618	12	3002	59.84	-0.0374606575764288	-0.0458305815503846
5	D	26	50	20120618	12	3004	59.88	-0.037289410456161	-0.0449123185422001
5	D	26	50	20120618	12	3006	59.92	-0.036969713338251	-0.0449003825797337
5	D	26	50	20120618	12	3008	59.96	-0.0371407129711453	-0.0438217406825083
5	D	26	50	20120618	12	3010	60	-0.0370300790441609	-0.0436895541408333
5	D	26	50	20120618	12	3012	60.04	-0.036615735683589	-0.0435185545079389
5	D	26	50	20120618	12	3014	60.08	-0.0370318680243173	-0.0422012852852665
5	D	26	50	20120618	12	3016	60.12	-0.0365193499582455	-0.0411706135120768
5	D	26	50	20120618	12	3018	60.16	-0.0365852735234555	-0.0413876740806977
5	D	26	50	20120618	12	3020	60.2	-0.0363507898437462	-0.0397132522939157
5	D	26	50	20120618	12	3022	60.24	-0.0367194187509144	-0.0392546794041806
5	D	26	50	20120618	12	3024	60.28	-0.0363370295457843	-0.0386922325282892
5	D	26	50	20120618	12	3026	60.32	-0.0365360518204171	-0.0376660367410244
5	D	26	50	20120618	12	3028	60.36	-0.0366841199803975	-0.0365707283369665
5	D	26	50	20120618	12	3030	60.4	-0.0366192712174949	-0.0363332182402337
5	D	26	50	20120618	12	3032	60.44	-0.0365393681512209	-0.0360000295249386
5	D	26	50	20120618	12	3034	60.48	-0.036237405271383	-0.0366401308675399
5	D	26	50	20120618	12	3036	60.52	-0.0364291231329661	-0.0367222047516323
5	D	26	50	20120618	12	3038	60.56	-0.0361137676506925	-0.0355008757770312
5	D	26	50	20120618	12	3040	60.6	-0.0357398425137332	-0.036036586945526
5	D	26	50	20120618	12	3042	60.64	-0.0354985706089246	-0.0352603321922072
5	D	26	50	20120618	12	3044	60.68	-0.0353608191368816	-0.0348865626187398
5	D	26	50	20120618	12	3046	60.72	-0.0354727682824791	-0.0339738857541267
5	D	26	50	20120618	12	3048	60.76	-0.0349808694501466	-0.03303488330405
5	D	26	50	20120618	12	3050	60.8	-0.0349852464411222	-0.0332129398626206
5	D	26	50	20120618	12	3052	60.84	-0.0348997006627342	-0.0318431184639704
5	D	26	50	20120618	12	3054	60.88	-0.0345501777807937	-0.0320237842465636
5	D	26	50	20120618	12	3056	60.92	-0.0345416232029549	-0.0309737999729661
5	D	26	50	20120618	12	3058	60.96	-0.034878473317163	-0.0313757350237417
5	D	26	50	20120618	12	3060	61	-0.0344789824516872	-0.0300944330703371
5	D	26	50	20120618	12	3062	61.04	-0.0343550163091862	-0.0293975896612367
5	D	26	50	20120618	12	3064	61.08	-0.0340790339467027	-0.0288722786192797
5	D	26	50	20120618	12	3066	61.12	-0.033788118903214	-0.0279572937581328
5	D	26	50	20120618	12	3068	61.16	-0.0334868716154387	-0.0280652180519317
5	D	26	50	20120618	12	3070	61.2	-0.0333382674685181	-0.0268737134271476
5	D	26	50	20120618	12	3072	61.24	-0.033421748495105	-0.0263341485266954
5	D	26	50	20120618	12	3074	61.28	-0.0334959593517905	-0.0258182787744807
5	D	26	50	20120618	12	3076	61.32	-0.0335541542398822	-0.0246677453308121
5	D	26	50	20120618	12	3078	61.36	-0.033558255459213	-0.0244583003022246
5	D	26	50	20120618	12	3080	61.4	-0.0328104546827692	-0.0242274652935063
5	D	26	50	20120618	12	3082	61.44	-0.03295881275653	-0.0229412309874602
5	D	26	50	20120618	12	3084	61.48	-0.0327275605548107	-0.0224908322521156
5	D	26	50	20120618	12	3086	61.52	-0.0326699525653474	-0.0233180552622223
5	D	26	50	20120618	12	3088	61.56	-0.0322243126586403	-0.0218306066505217
5	D	26	50	20120618	12	3090	61.6	-0.0321901169747021	-0.0222037893253607
5	D	26	50	20120618	12	3092	61.64	-0.0318648054289494	-0.022369153317209
5	D	26	50	20120618	12	3094	61.68	-0.031841329483814	-0.0220949373074648
5	D	26	50	20120618	12	3096	61.72	-0.0310419099123435	-0.0208081090317225
5	D	26	50	20120618	12	3098	61.76	-0.0306466372216603	-0.0211041039303272
5	D	26	50	20120618	12	3100	61.8	-0.0302254066410396	-0.0211965298576961
5	D	26	50	20120618	12	3102	61.84	-0.0294033384393678	-0.0208247189700126
5	D	26	50	20120618	12	3104	61.88	-0.0297165160327553	-0.0196178998265615
5	D	26	50	20120618	12	3106	61.92	-0.0287001066033421	-0.0192303487419288
5	D	26	50	20120618	12	3108	61.96	-0.0286145608249542	-0.0182366232980561
5	D	26	50	20120618	12	3110	62	-0.0282435701811368	-0.017383668672182
5	D	26	50	20120618	12	3112	62.04	-0.0280281430291805	-0.0180448276547270
5	D	26	50	20120618	12	3114	62.08	-0.0277489419166290	-0.0174523923802455
5	D	26	50	20120618	12	3116	62.12	-0.0272102608996533	-0.0161830579262697
5	D	26	50	20120618	12	3118	62.16	-0.0273222100452508	-0.0155084073463396
5	D	26	50	20120618	12	3120	62.2	-0.0269233452521191	-0.0144977537661253
5	D	26	50	20120618	12	3122	62.24	-0.0268863918517343	-0.0141106693719682
5	D	26	50	20120618	12	3124	62.28	-0.0262918423279770	-0.0137588696061923
5	D	26	50	20120618	12	3126	62.32	-0.0261699512610360	-0.0130193066237492
5	D	26	50	20120618	12	3128	62.36	-0.0257828810090145	-0.0122897138469210
5	D	26	50	20120618	12	3130	62.4	-0.0253919216696965	-0.0114996351560300
5	D	26	50	20120618	12	3132	62.44	-0.0252794634072166	-0.0121085389474453
5	D	26	50	20120618	12	3134	62.48	-0.0250261494739243	-0.0106566931621775
5	D	26	50	20120618	12	3136	62.52	-0.0250081323931397	-0.0113446939181364
5	D	26	50	20120618	12	3138	62.56	-0.0245780912620254	-0.0119075721291643
5	D	26	50	20120618	12	3140	62.6	-0.0234379494596131	-0.0106587762987549
5	D	26	50	20120618	12	3142	62.64	-0.0227960435805062	-0.0116164166693701
5	D	26	50	20120618	12	3144	62.68	-0.0224822051251210	-0.0118536406706992
5	D	26	50	20120618	12	3146	62.72	-0.0221782387289293	-0.0117279076097733
5	D	26	50	20120618	12	3148	62.76	-0.0211014593509656	-0.0113789815259561
5	D	26	50	20120618	12	3150	62.8	-0.0204447409990064	-0.0114986805618754
5	D	26	50	20120618	12	3152	62.84	-0.0196543370389960	-0.0115100508389169
5	D	26	50	20120618	12	3154	62.88	-0.0186930281984000	-0.0127671000196763
5	D	26	50	20120618	12	3156	62.92	-0.0178045810547511	-0.0114332661135478
5	D	26	50	20120618	12	3158	62.96	-0.0178160573978097	-0.0117582453191134
5	D	26	50	20120618	12	3160	63	-0.0173265365655825	-0.0116343934450682
5	D	26	50	20120618	12	3162	63.04	-0.0162017041906682	-0.0117267509245007
5	D	26	50	20120618	12	3164	63.08	-0.0156109081311269	-0.0116449894401843
5	D	26	50	20120618	12	3166	63.12	-0.0152493460491299	-0.0119358408440626
5	D	26	50	20120618	12	3168	63.16	-0.0147239501543591	-0.0122346797261412
5	D	26	50	20120618	12	3170	63.2	-0.0146471866421935	-0.0122411426821213
5	D	26	50	20120618	12	3172	63.24	-0.0143785143496138	-0.0125881906903276
5	D	26	50	20120618	12	3174	63.28	-0.0139857306748003	-0.0129751195209929
5	D	26	50	20120618	12	3176	63.32	-0.0136814838400592	-0.0133934933902175
5	D	26	50	20120618	12	3178	63.36	-0.0135187220011657	-0.0133196148737192
5	D	26	50	20120618	12	3180	63.4	-0.0132916063741164	-0.0126208024550759
5	D	26	50	20120618	12	3182	63.44	-0.0134604069049212	-0.0116317722002303
5	D	26	50	20120618	12	3184	63.48	-0.0135005847122282	-0.0120506763995408
5	D	26	50	20120618	12	3186	63.52	-0.0139146593722233	-0.012173875614027
5	D	26	50	20120618	12	3188	63.56	-0.0137333289092558	-0.0112533357220071
5	D	26	50	20120618	12	3190	63.6	-0.0138550502705692	-0.0114009230493764
5	D	26	50	20120618	12	3192	63.64	-0.0139297843862729	-0.0113843696796288
5	D	26	50	20120618	12	3194	63.68	-0.0141426305984778	-0.0110850160238135
5	D	26	50	20120618	12	3196	63.72	-0.0143835843052349	-0.0118042850416364
5	D	26	50	20120618	12	3198	63.76	-0.0145915366314073	-0.0114209278073229
5	D	26	50	20120618	12	3200	63.8	-0.0145435106459359	-0.0111430907037523
5	D	26	50	20120618	12	3202	63.84	-0.0146261855707922	-0.0119069640173325
5	D	26	50	20120618	12	3204	63.88	-0.0146020378742147	-0.0115173552519665
5	D	26	50	20120618	12	3206	63.92	-0.0146812607037653	-0.0111014364574862
5	D	26	50	20120618	12	3208	63.96	-0.0148625381337242	-0.0116678113115471
5	D	26	50	20120618	12	3210	64	-0.0150548676426730	-0.0113332967710372
5	D	26	50	20120618	12	3212	64.04	-0.0152212576464608	-0.0111438833704540
5	D	26	50	20120618	12	3214	64.08	-0.0154258549630885	-0.0109050479434813
5	D	26	50	20120618	12	3216	64.12	-0.0156617674934705	-0.0108891446169977
5	D	26	50	20120618	12	3218	64.16	-0.0156213994744393	-0.0107147925908537
5	D	26	50	20120618	12	3220	64.2	-0.0158814040520952	-0.0109092596836021
5	D	26	50	20120618	12	3222	64.24	-0.0161908163018729	-0.0111026993501974
5	D	26	50	20120618	12	3224	64.28	-0.0161884616362915	-0.0112957182882578
5	D	26	50	20120618	12	3226	64.32	-0.0166344119628757	-0.0111949633501134
5	D	26	50	20120618	12	3228	64.36	-0.0164907766553065	-0.0108915798927521
5	D	26	50	20120618	12	3230	64.4	-0.0167935647287580	-0.0109311163542085
5	D	26	50	20120618	12	3232	64.44	-0.0173467789114075	-0.0104904877132596
5	D	26	50	20120618	12	3234	64.48	-0.0173601078742329	-0.00996464775543023
5	D	26	50	20120618	12	3236	64.52	-0.0176075528212413	-0.0095556289089207
5	D	26	50	20120618	12	3238	64.56	-0.0176261568006543	-0.00920502415360496
5	D	26	50	20120618	12	3240	64.6	-0.0177178614791064	-0.0086046409989029
5	D	26	50	20120618	12	3242	64.64	-0.0177760775804015	-0.00812180727550529
5	D	26	50	20120618	12	3244	64.68	-0.0180265560155012	-0.00806217696064783
5	D	26	50	20120618	12	3246	64.72	-0.0181288036560607	-0.00810334471744851
5	D	26	50	20120618	12	3248	64.76	-0.0180523229866076	-0.0076626474871418
5	D	26	50	20120618	12	3250	64.8	-0.0178498358887470	-0.00779131263704651
5	D	26	50	20120618	12	3252	64.84	-0.0181510845907359	-0.00696507957643346
5	D	26	50	20120618	12	3254	64.88	-0.0180721573318199	-0.00632188110613056
5	D	26	50	20120618	12	3256	64.92	-0.0180613880955424	-0.00629029464621495
5	D	26	50	20120618	12	3258	64.96	-0.0184962799791756	-0.00563504000529282
5	D	26	50	20120618	12	3260	65	-0.0181885329658676	-0.00554948008476924
5	D	26	50	20120618	12	3262	65.04	-0.0177856659483543	-0.0048459512638955
5	D	26	50	20120618	12	3264	65.08	-0.0178841800651093	-0.0040035890976036
5	D	26	50	20120618	12	3266	65.12	-0.0178042699277674	-0.0042753090204101
5	D	26	50	20120618	12	3268	65.16	-0.017544457683156	-0.0041144068723511
5	D	26	50	20120618	12	3270	65.2	-0.0170573318215966	-0.0041547261010144
5	D	26	50	20120618	12	3272	65.24	-0.0167390984147236	-0.0033206724394014
5	D	26	50	20120618	12	3274	65.28	-0.0165279492587935	-0.0023815002836973
5	D	26	50	20120618	12	3276	65.32	-0.0164654551614722	-0.002238084886337
5	D	26	50	20120618	12	3278	65.36	-0.0160741776241026	-0.0020469892787214
5	D	26	50	20120618	12	3280	65.4	-0.0153689305337506	-0.000927335188187101
5	D	26	50	20120618	12	3282	65.44	-0.0150928406910363	-0.0005287037402932
5	D	26	50	20120618	12	3284	65.48	-0.0147741405936877	0.0001975585635957
5	D	26	50	20120618	12	3286	65.52	-0.0144193426951595	0.0016444687435308
5	D	26	50	20120618	12	3288	65.56	-0.0139370251597122	0.0014663485453499
5	D	26	50	20120618	12	3290	65.6	-0.0135580512803353	0.0024953656886717
5	D	26	50	20120618	12	3292	65.64	-0.0134613049305333	0.0030587742297855
5	D	26	50	20120618	12	3294	65.68	-0.0132035150113162	0.0037834384723489
5	D	26	50	20120618	12	3296	65.72	-0.0129350053532962	0.0043290915621871
5	D	26	50	20120618	12	3298	65.76	-0.0126119636203111	0.0059138239248433
5	D	26	50	20120618	12	3300	65.8	-0.0124610528910703	0.0056497761106127
5	D	26	50	20120618	12	3302	65.84	-0.0117906873782342	0.0054315346736672
5	D	26	50	20120618	12	3304	65.88	-0.0115823242230219	0.0065149141863266
5	D	26	50	20120618	12	3306	65.92	-0.0114323115193932	0.0082455226779416
5	D	26	50	20120618	12	3308	65.96	-0.0105045874224765	0.0086275017611386
5	D	26	50	20120618	12	3310	66	-0.0101923997785826	0.0088544123272213
5	D	26	50	20120618	12	3312	66.04	-0.00982993684254638	0.0089599126589744
5	D	26	50	20120618	12	3314	66.08	-0.00950233427082265	0.0091837119552199
5	D	26	50	20120618	12	3316	66.12	-0.0093305780336724	0.0102175727799928
5	D	26	50	20120618	12	3318	66.16	-0.0091576197149942	0.0107548325123383
5	D	26	50	20120618	12	3320	66.2	-0.0083695492073618	0.0107797933817142
5	D	26	50	20120618	12	3322	66.24	-0.0076048132235086	0.0113021331609767
5	D	26	50	20120618	12	3324	66.28	-0.0072173894180964	0.0125542071384237
5	D	26	50	20120618	12	3326	66.32	-0.0067923475319252	0.0127229935270929
5	D	26	50	20120618	12	3328	66.36	-0.0058278538823868	0.0141510663823773
5	D	26	50	20120618	12	3330	66.4	-0.00565220855794	0.015010201121519
5	D	26	50	20120618	12	3332	66.44	-0.0054176612386204	0.0154664971274186
5	D	26	50	20120618	12	3334	66.48	-0.0044622892665593	0.0161439761344735
5	D	26	50	20120618	12	3336	66.52	-0.0043681026433052	0.0164961153115044
5	D	26	50	20120618	12	3338	66.56	-0.0035617180700401	0.0180412850497532
5	D	26	50	20120618	12	3340	66.6	-0.003016397320389	0.0185463007128766
5	D	26	50	20120618	12	3342	66.64	-0.0031115738931367	0.0196577311515457
5	D	26	50	20120618	12	3344	66.68	-0.0025521817185401	0.0207886070266973
5	D	26	50	20120618	12	3346	66.72	-0.0017974159403016	0.0212209321127148
5	D	26	50	20120618	12	3348	66.76	-0.00118647568135640	0.0223056339150549
5	D	26	50	20120618	12	3350	66.8	-0.000903562258203601	0.0230180439971004
5	D	26	50	20120618	12	3352	66.84	-0.000539967951317499	0.0237715369831327
5	D	26	50	20120618	12	3354	66.88	0.000134187653865699	0.0238145290754289
5	D	26	50	20120618	12	3356	66.92	0.000412080618872102	0.0246851189444258
5	D	26	50	20120618	12	3358	66.96	0.0010242229593452	0.0250765025478125
5	D	26	50	20120618	12	3360	67	0.0014489112921259	0.0258260357358703
5	D	26	50	20120618	12	3362	67.04	0.0017882518364173	0.0262017215687147
5	D	26	50	20120618	12	3364	67.08	0.0027476543171312	0.0262062470521143
5	D	26	50	20120618	12	3366	67.12	0.0032015461599749	0.0270828473287512
5	D	26	50	20120618	12	3368	67.16	0.0039405434569929	0.0276628870213586
5	D	26	50	20120618	12	3370	67.2	0.0047496857467047	0.0280286733592663
5	D	26	50	20120618	12	3372	67.24	0.0055893750493637	0.0287774287298648
5	D	26	50	20120618	12	3374	67.28	0.0064026185584064	0.028607086706277
5	D	26	50	20120618	12	3376	67.32	0.0068616015700745	0.0289389319186878
5	D	26	50	20120618	12	3378	67.36	0.007105624120262	0.0289808633508122
5	D	26	50	20120618	12	3380	67.4	0.0078548744656073	0.0285341132864585
5	D	26	50	20120618	12	3382	67.44	0.0085521524625354	0.0285240016594875
5	D	26	50	20120618	12	3384	67.48	0.0088339345148382	0.0288992632282632
5	D	26	50	20120618	12	3386	67.52	0.008894038591239	0.0287183853136357
5	D	26	50	20120618	12	3388	67.56	0.0094586633560165	0.0298559079925305
5	D	26	50	20120618	12	3390	67.6	0.0104609165076703	0.0301188102937757
5	D	26	50	20120618	12	3392	67.64	0.0108146820302979	0.0302125019422829
5	D	26	50	20120618	12	3394	67.68	0.0111672454713976	0.0306401601235445
5	D	26	50	20120618	12	3396	67.72	0.0114381380792701	0.0301306896876996
5	D	26	50	20120618	12	3398	67.76	0.0117792746747858	0.0303398235893033
5	D	26	50	20120618	12	3400	67.8	0.0121051872613025	0.0303017034627296
5	D	26	50	20120618	12	3402	67.84	0.0123196527480363	0.0302880563018527
5	D	26	50	20120618	12	3404	67.88	0.0125137040619974	0.0302325979170042
5	D	26	50	20120618	12	3406	67.92	0.0128806854103654	0.0304733041363879
5	D	26	50	20120618	12	3408	67.96	0.0130952286788452	0.0305925152686282
5	D	26	50	20120618	12	3410	68	0.0135553289192276	0.0305357487362345
5	D	26	50	20120618	12	3412	68.04	0.0140750453323319	0.0310878647820528
5	D	26	50	20120618	12	3414	68.08	0.0147323152275805	0.0308247362066376
5	D	26	50	20120618	12	3416	68.12	0.0151628937598484	0.0316102399166543
5	D	26	50	20120618	12	3418	68.16	0.0156097993876939	0.0321744969859056
5	D	26	50	20120618	12	3420	68.2	0.0158492328148715	0.0325918243370941
5	D	26	50	20120618	12	3422	68.24	0.0159534815676218	0.0326428562334923
5	D	26	50	20120618	12	3424	68.28	0.0160946271522145	0.0322760021643449
5	D	26	50	20120618	12	3426	68.32	0.0161573263105023	0.0326276675798324
5	D	26	50	20120618	12	3428	68.36	0.0164628883638564	0.0330672546524927
5	D	26	50	20120618	12	3430	68.4	0.0164537525442435	0.0331574249092296
5	D	26	50	20120618	12	3432	68.44	0.016527623989674	0.0344665129064437
5	D	26	50	20120618	12	3434	68.48	0.016699465079638	0.0342017579854318
5	D	26	50	20120618	12	3436	68.52	0.0166859451979817	0.0345094342880617
5	D	26	50	20120618	12	3438	68.56	0.0166331031082236	0.0349446797250854
5	D	26	50	20120618	12	3440	68.6	0.0164316978837383	0.0349499335284697
5	D	26	50	20120618	12	3442	68.64	0.0163225488809943	0.0349838463696954
5	D	26	50	20120618	12	3444	68.68	0.0161890471207063	0.0351071657923343
5	D	26	50	20120618	12	3446	68.72	0.0158066437734406	0.0352608908065642
5	D	26	50	20120618	12	3448	68.76	0.0153248212127401	0.0355157320905039
5	D	26	50	20120618	12	3450	68.8	0.0148310485474375	0.0359994638395136
5	D	26	50	20120618	12	3452	68.84	0.0145666613219519	0.0361664117505517
5	D	26	50	20120618	12	3454	68.88	0.0143208710048114	0.0370840949311756
5	D	26	50	20120618	12	3456	68.92	0.0137721561426107	0.0370292234449556
5	D	26	50	20120618	12	3458	68.96	0.0136839092163186	0.0373844738918237
5	D	26	50	20120618	12	3460	69	0.0133698830947937	0.0381296937285162
5	D	26	50	20120618	12	3462	69.04	0.0129792065981881	0.0383510888617057
5	D	26	50	20120618	12	3464	69.08	0.0129212945528089	0.0391607968368424
5	D	26	50	20120618	12	3466	69.12	0.0126316636152349	0.0403604742018035
5	D	26	50	20120618	12	3468	69.16	0.0125543768440512	0.0408582066650807
5	D	26	50	20120618	12	3470	69.2	0.0123945000008249	0.0426537629145477
5	D	26	50	20120618	12	3472	69.24	0.0123126170355635	0.0425287464356339
5	D	26	50	20120618	12	3474	69.28	0.0122106522377164	0.0427770823371866
5	D	26	50	20120618	12	3476	69.32	0.0120236932047707	0.0438735221120945
5	D	26	50	20120618	12	3478	69.36	0.0122308754916584	0.0437125846086965
5	D	26	50	20120618	12	3480	69.4	0.0123845297952102	0.0445085747122782
5	D	26	50	20120618	12	3482	69.44	0.0125421438967367	0.044230186772525
5	D	26	50	20120618	12	3484	69.48	0.0124930706861223	0.044675946887385
5	D	26	50	20120618	12	3486	69.52	0.0128622511365798	0.044568678788679
5	D	26	50	20120618	12	3488	69.56	0.0127278301374763	0.0445403238067534
5	D	26	50	20120618	12	3490	69.6	0.012819471176318	0.0445069483666814
5	D	26	50	20120618	12	3492	69.64	0.013014915490638	0.0447204946145998
5	D	26	50	20120618	12	3494	69.68	0.0129881868543092	0.0438234589519865
5	D	26	50	20120618	12	3496	69.72	0.0134454728097025	0.0441052410042894
5	D	26	50	20120618	12	3498	69.76	0.0133036979000746	0.045104453596784
5	D	26	50	20120618	12	3500	69.8	0.013339123949812	0.0451799018903367
5	D	26	50	20120618	12	3502	69.84	0.0134711407858596	0.0455182524851344
5	D	26	50	20120618	12	3504	69.88	0.0135906418318801	0.0456120148443198
5	D	26	50	20120618	12	3506	69.92	0.0139411546633143	0.0455689520413455
5	D	26	50	20120618	12	3508	69.96	0.01459416777574	0.0462395014019447
5	D	26	50	20120618	12	3510	70	0.0150074009786655	0.0469788522523534
5	D	26	50	20120618	12	3512	70.04	0.0155373068004867	0.0458051964169399
5	D	26	50	20120618	12	3514	70.08	0.0154628484564277	0.0455929936719058
5	D	26	50	20120618	12	3516	70.12	0.0155891377275476	0.0458435923151584
5	D	26	50	20120618	12	3518	70.16	0.0156162906279452	0.0468242079993079
5	D	26	50	20120618	12	3520	70.2	0.0155556208661194	0.0465135052796545
5	D	26	50	20120618	12	3522	70.24	0.0162818902410761	0.0468337539408539
5	D	26	50	20120618	12	3524	70.28	0.0159692076224354	0.0480134908945855
5	D	26	50	20120618	12	3526	70.32	0.0163087602987612	0.0482977478206225
5	D	26	50	20120618	12	3528	70.36	0.0167934819972646	0.0472886357331912
5	D	26	50	20120618	12	3530	70.4	0.0173214079200984	0.047037047140445
5	D	26	50	20120618	12	3532	70.44	0.017460566534636	0.0488097638408797
5	D	26	50	20120618	12	3534	70.48	0.018026746934332	0.0486614835488649
5	D	26	50	20120618	12	3536	70.52	0.0182781233950438	0.0490863840136799
5	D	26	50	20120618	12	3538	70.56	0.0181245398021701	0.0492302095329732
5	D	26	50	20120618	12	3540	70.6	0.0184240702346807	0.0498186637962767
5	D	26	50	20120618	12	3542	70.64	0.0190144336862934	0.0501741263751791
5	D	26	50	20120618	12	3544	70.68	0.0192143327733348	0.0506369277634657
5	D	26	50	20120618	12	3546	70.72	0.0196354855722095	0.0509957137442398
5	D	26	50	20120618	12	3548	70.76	0.0200777808638417	0.0509984714606864
5	D	26	50	20120618	12	3550	70.8	0.0200072116070793	0.052565561509152
5	D	26	50	20120618	12	3552	70.84	0.0200855590384348	0.0529151551017707
5	D	26	50	20120618	12	3554	70.88	0.0208887616311846	0.0524738497596321
5	D	26	50	20120618	12	3556	70.92	0.0212266879619136	0.0542671432673993
5	D	26	50	20120618	12	3558	70.96	0.0217761806415737	0.0535008516486275
5	D	26	50	20120618	12	3560	71	0.0218424365469709	0.0542357477263147
5	D	26	50	20120618	12	3562	71.04	0.0218457599488425	0.0540310403131612
5	D	26	50	20120618	12	3564	71.08	0.0229374621083163	0.0551025192186931
5	D	26	50	20120618	12	3566	71.12	0.0228451846733715	0.0555073378509224
5	D	26	50	20120618	12	3568	71.16	0.0232151429412883	0.0564096061037165
5	D	26	50	20120618	12	3570	71.2	0.0237951119232175	0.0564350619478392
5	D	26	50	20120618	12	3572	71.24	0.0241345938888652	0.0566087980839767
5	D	26	50	20120618	12	3574	71.28	0.0240891269228349	0.0571629576683926
5	D	26	50	20120618	12	3576	71.32	0.0240086581711359	0.0575686955394374
5	D	26	50	20120618	12	3578	71.36	0.0236897530128207	0.0577369869533598
5	D	26	50	20120618	12	3580	71.4	0.0237944048164363	0.0578299007844078
5	D	26	50	20120618	12	3582	71.44	0.0239049256063358	0.0588713983624174
5	D	26	50	20120618	12	3584	71.48	0.0235891317178579	0.0583453109172146
5	D	26	50	20120618	12	3586	71.52	0.0237807576555594	0.0582178902752448
5	D	26	50	20120618	12	3588	71.56	0.0237530390697369	0.0593373817312194
5	D	26	50	20120618	12	3590	71.6	0.0237475943475218	0.05996465615681
5	D	26	50	20120618	12	3592	71.64	0.0243326544982755	0.0598423266836647
5	D	26	50	20120618	12	3594	71.68	0.02446403493822	0.0603486151389942
5	D	26	50	20120618	12	3596	71.72	0.0242782779868023	0.0593206940111834
5	D	26	50	20120618	12	3598	71.76	0.0247674544580272	0.060324644219112
5	D	26	50	20120618	12	3600	71.8	0.0248712577335053	0.0605067949259457
5	D	26	50	20120618	12	3602	71.84	0.0248986934766154	0.0608949965488171
5	D	26	50	20120618	12	3604	71.88	0.0250982390102662	0.0612359634387052
5	D	26	50	20120618	12	3606	71.92	0.0252633484436733	0.060490319337944
5	D	26	50	20120618	12	3608	71.96	0.0252365490966663	0.0605702931148962
5	D	26	50	20120618	12	3610	72	0.0253018857632479	0.0610258113033366
5	D	26	50	20120618	12	3612	72.04	0.0253121388115751	0.0612866629949163
5	D	26	50	20120618	12	3614	72.08	0.025363899027958	0.060847266841087
5	D	26	50	20120618	12	3616	72.12	0.0252856930179588	0.0618087906421445
5	D	26	50	20120618	12	3618	72.16	0.0254664295112301	0.0615890218545517
5	D	26	50	20120618	12	3620	72.2	0.0255452012066542	0.0624777136571469
5	D	26	50	20120618	12	3622	72.24	0.025568889283824	0.0623520607821301
5	D	26	50	20120618	12	3624	72.28	0.0258143260475738	0.0625559196671462
5	D	26	50	20120618	12	3626	72.32	0.0258947947992729	0.0629472325598548
5	D	26	50	20120618	12	3628	72.36	0.0260565101201302	0.0636729362493866
5	D	26	50	20120618	12	3630	72.4	0.0261542322772902	0.063623155931991
5	D	26	50	20120618	12	3632	72.44	0.0264789357112111	0.0632117612066967
5	D	26	50	20120618	12	3634	72.48	0.0268124779798967	0.0628905225960036
5	D	26	50	20120618	12	3636	72.52	0.0268720163708727	0.0638356415197376
5	D	26	50	20120618	12	3638	72.56	0.0268391359055475	0.0637613245970349
5	D	26	50	20120618	12	3640	72.6	0.0272902700319445	0.0636696835581931
5	D	26	50	20120618	12	3642	72.64	0.0275733248764535	0.0640115696868968
5	D	26	50	20120618	12	3644	72.68	0.0278943513551122	0.0645155954005266
5	D	26	50	20120618	12	3646	72.72	0.0281942353410134	0.0655439407924062
5	D	26	50	20120618	12	3648	72.76	0.0285388084754856	0.066056381076732
5	D	26	50	20120618	12	3650	72.8	0.0289611633558883	0.0659236571339033
5	D	26	50	20120618	12	3652	72.84	0.0293732651879638	0.0667232534820691
5	D	26	50	20120618	12	3654	72.88	0.029924596345255	0.0672074094951475
5	D	26	50	20120618	12	3656	72.92	0.0302235610923407	0.0676739585493744
5	D	26	50	20120618	12	3658	72.96	0.0308045200237635	0.0672966463709333
5	D	26	50	20120618	12	3660	73	0.0310763318704516	0.0681844896453911
5	D	26	50	20120618	12	3662	73.04	0.0314320065813885	0.0684592713405602
5	D	26	50	20120618	12	3664	73.08	0.0321372748849439	0.067962740958811
5	D	26	50	20120618	12	3666	73.12	0.0327610137766286	0.0677447399381712
5	D	26	50	20120618	12	3668	73.16	0.0329430937727841	0.0681315980581583
5	D	26	50	20120618	12	3670	73.2	0.0327416390508241	0.0683148094251638
5	D	26	50	20120618	12	3672	73.24	0.0337902784073237	0.069009188284289
5	D	26	50	20120618	12	3674	73.28	0.0341870360222475	0.0690929804378596
5	D	26	50	20120618	12	3676	73.32	0.034120002299391	0.0697520039579254
5	D	26	50	20120618	12	3678	73.36	0.0345316091567197	0.0697055470424015
5	D	26	50	20120618	12	3680	73.4	0.0342602215741003	0.070234462914729
5	D	26	50	20120618	12	3682	73.44	0.0343658633272096	0.0705236695882343
5	D	26	50	20120618	12	3684	73.48	0.0349582773884877	0.0694446246401436
5	D	26	50	20120618	12	3686	73.52	0.0351851172438923	0.0692684136302719
5	D	26	50	20120618	12	3688	73.56	0.0349763086114079	0.0699775710211239
5	D	26	50	20120618	12	3690	73.6	0.0350093304980893	0.0700527364719641
5	D	26	50	20120618	12	3692	73.64	0.0351015372223561	0.06933162897651
5	D	26	50	20120618	12	3694	73.68	0.0349648534815527	0.0694257448890859
5	D	26	50	20120618	12	3696	73.72	0.0348153003973318	0.0697792275690011
5	D	26	50	20120618	12	3698	73.76	0.0350755864034865	0.0702192601189335
5	D	26	50	20120618	12	3700	73.8	0.0347207602206871	0.069767277464399
5	D	26	50	20120618	12	3702	73.84	0.03481423973716	0.0703961782355864
5	D	26	50	20120618	12	3704	73.88	0.03417303530798	0.0697026479045986
5	D	26	50	20120618	12	3706	73.92	0.0342308059320029	0.0708465345445241
5	D	26	50	20120618	12	3708	73.96	0.0338624740096829	0.071105689179829
5	D	26	50	20120618	12	3710	74	0.0338664338076575	0.0711524996487435
5	D	26	50	20120618	12	3712	74.04	0.0338036427254882	0.070492486179184
5	D	26	50	20120618	12	3714	74.08	0.033422158617038	0.0710469286063123
5	D	26	50	20120618	12	3716	74.12	0.0331685901253045	0.0709838546814305
5	D	26	50	20120618	12	3718	74.16	0.0327323759519905	0.0705026685168331
5	D	26	50	20120618	12	3720	74.2	0.0326688070523618	0.0706454333759546
5	D	26	50	20120618	12	3722	74.24	0.0327701354541059	0.070620613927935
5	D	26	50	20120618	12	3724	74.28	0.0324503817676533	0.0707256899956193
5	D	26	50	20120618	12	3726	74.32	0.0324097231277351	0.0707761067091179
5	D	26	50	20120618	12	3728	74.36	0.0318666651197838	0.0713242558858937
5	D	26	50	20120618	12	3730	74.4	0.0317515481358067	0.0714900017154038
5	D	26	50	20120618	12	3732	74.44	0.0318274914041061	0.0706411907352675
5	D	26	50	20120618	12	3734	74.48	0.0313976411918228	0.0706312205296528
5	D	26	50	20120618	12	3736	74.52	0.0310469869390324	0.0701614894949106
5	D	26	50	20120618	12	3738	74.56	0.0307149295945872	0.0704994865363177
5	D	26	50	20120618	12	3740	74.6	0.0304921202478353	0.0708205837256545
5	D	26	50	20120618	12	3742	74.64	0.030281543848398	0.0705374581704675
5	D	26	50	20120618	12	3744	74.68	0.0300454408941598	0.0708216443858263
5	D	26	50	20120618	12	3746	74.72	0.0291624766564921	0.0717145081184306
5	D	26	50	20120618	12	3748	74.76	0.0286947962314154	0.0712888298361563
5	D	26	50	20120618	12	3750	74.8	0.0284231258060835	0.071793421235211
5	D	26	50	20120618	12	3752	74.84	0.0274193877301892	0.0724147559638396
5	D	26	50	20120618	12	3754	74.88	0.027346555731727	0.073347712650937
5	D	26	50	20120618	12	3756	74.92	0.0266417116922402	0.0731823910854957
5	D	26	50	20120618	12	3758	74.96	0.0264921586080192	0.0748444455746747
5	D	26	50	20120618	12	3760	75	0.0261931231502555	0.074886942692224
5	D	26	50	20120618	12	3762	75.04	0.0258195586377546	0.0753184899607822
5	D	26	50	20120618	12	3764	75.08	0.0251472415102024	0.0762554064458543
5	D	26	50	20120618	12	3766	75.12	0.0246133758904066	0.076538249158329
5	D	26	50	20120618	12	3768	75.16	0.024051084578007	0.0777150162635796
5	D	26	50	20120618	12	3770	75.2	0.0239224618545092	0.0787272396208481
5	D	26	50	20120618	12	3772	75.24	0.0236538319883364	0.0787053900213095
5	D	26	50	20120618	12	3774	75.28	0.0233993442577874	0.0800314273680686
5	D	26	50	20120618	12	3776	75.32	0.0232917933163689	0.080622780769175
5	D	26	50	20120618	12	3778	75.36	0.0229769893773847	0.0816043864028181
5	D	26	50	20120618	12	3780	75.4	0.0229125012389405	0.0817052198298153
5	D	26	50	20120618	12	3782	75.44	0.0230638220901144	0.0823353933932088
5	D	26	50	20120618	12	3784	75.48	0.0227262493127759	0.0835916393006648
5	D	26	50	20120618	12	3786	75.52	0.0228330931474132	0.0836940990732587
5	D	26	50	20120618	12	3788	75.56	0.0226607712248381	0.0844089133183602
5	D	26	50	20120618	12	3790	75.6	0.0229417047490035	0.0836526626158812
5	D	26	50	20120618	12	3792	75.64	0.0227192489556422	0.0840513294191141
5	D	26	50	20120618	12	3794	75.68	0.0226982478842409	0.0847831142269641
5	D	26	50	20120618	12	3796	75.72	0.0224991266146588	0.0851802253952781
5	D	26	50	20120618	12	3798	75.76	0.0224599528989811	0.084843218303365
5	D	26	50	20120618	12	3800	75.8	0.022313298952563	0.0844029736213982
5	D	26	50	20120618	12	3802	75.84	0.0221652307925825	0.084929061066601
5	D	26	50	20120618	12	3804	75.88	0.0223324615463331	0.0847117671527424
5	D	26	50	20120618	12	3806	75.92	0.0219108844833897	0.0851002516183263
5	D	26	50	20120618	12	3808	75.96	0.0221119856519592	0.0842733609484067
5	D	26	50	20120618	12	3810	76	0.0217959796314469	0.0847517186858794
5	D	26	50	20120618	12	3812	76.04	0.0217671296747745	0.0851551938152241
5	D	26	50	20120618	12	3814	76.08	0.0219148442813644	0.0843669818862358
5	D	26	50	20120618	12	3816	76.12	0.0218947624487787	0.0835245348671302
5	D	26	50	20120618	12	3818	76.16	0.0212335468976911	0.0840293383982193
5	D	26	50	20120618	12	3820	76.2	0.0217194706777225	0.0836455208373912
5	D	26	50	20120618	12	3822	76.24	0.0211292486474661	0.083927868575119
5	D	26	50	20120618	12	3824	76.28	0.020771028352117	0.0838567336329316
5	D	26	50	20120618	12	3826	76.32	0.0203221569674198	0.0844453293175913
5	D	26	50	20120618	12	3828	76.36	0.0196832859906177	0.0845432636067856
5	D	26	50	20120618	12	3830	76.4	0.0192729519254952	0.0845424857893263
5	D	26	50	20120618	12	3832	76.44	0.0188259190184291	0.0840390257611215
5	D	26	50	20120618	12	3834	76.48	0.0180109077424334	0.0845593149307186
5	D	26	50	20120618	12	3836	76.52	0.0174783149148437	0.084592407528078
5	D	26	50	20120618	12	3838	76.56	0.0166717182095443	0.0856382891681311
5	D	26	50	20120618	12	3840	76.6	0.015997562604361	0.0852348140387861
5	D	26	50	20120618	12	3842	76.64	0.0146861623679724	0.086557245140961
5	D	26	50	20120618	12	3844	76.68	0.014333103952126	0.0861491738175381
5	D	26	50	20120618	12	3846	76.72	0.0137529228381624	0.0871162837621671
5	D	26	50	20120618	12	3848	76.76	0.0130405834667951	0.0879493969717611
5	D	26	50	20120618	12	3850	76.8	0.012523264145679	0.0886125217111581
5	D	26	50	20120618	12	3852	76.84	0.0123334766856085	0.089311567475039
5	D	26	50	20120618	12	3854	76.88	0.0117121419569799	0.089376833430942
5	D	26	50	20120618	12	3856	76.92	0.0114084395944603	0.0903269728128231
5	D	26	50	20120618	12	3858	76.96	0.0111822361351587	0.0906390190353601
5	D	26	50	20120618	12	3860	77	0.010089473315513	0.0912643842726421
5	D	26	50	20120618	12	3862	77.04	0.0102393092424464	0.0923232766774691
5	D	26	50	20120618	12	3864	77.08	0.0099915390263187	0.0922693951407421
5	D	26	50	20120618	12	3866	77.12	0.0097423545966285	0.0920858302203461
5	D	26	50	20120618	12	3868	77.16	0.009939849520614	0.0921410552599571
5	D	26	50	20120618	12	3870	77.2	0.0096576432042424	0.0924424948807771
5	D	26	50	20120618	12	3872	77.24	0.0096138025838088	0.0927966139567951
5	D	26	50	20120618	12	3874	77.28	0.0096811191493778	0.0922958409343591
5	D	26	50	20120618	12	3876	77.32	0.0089315152506419	0.0926800120485771
5	D	26	50	20120618	12	3878	77.36	0.0090266918233897	0.0923840171499731
5	D	26	50	20120618	12	3880	77.4	0.0084847651862883	0.0923793502452171
5	D	26	50	20120618	12	3882	77.44	0.0080291055764917	0.0931047003813581
5	D	26	50	20120618	12	3884	77.48	0.0076351763886926	0.093866890780799
5	D	26	50	20120618	12	3886	77.52	0.0069225541746128	0.0942599007297821
5	D	26	50	20120618	12	3888	77.56	0.0066268421187206	0.094726308362653
5	D	26	50	20120618	12	3890	77.6	0.0059695156549296	0.095616272957454
5	D	26	50	20120618	12	3892	77.64	0.0055844253018954	0.0957994136137821
5	D	26	50	20120618	12	3894	77.68	0.0052407714062388	0.095713570850546
5	D	26	50	20120618	12	3896	77.72	0.0044174162702251	0.097070084499574
5	D	26	50	20120618	12	3898	77.76	0.0040185373349578	0.096705146689804
5	D	26	50	20120618	12	3900	77.8	0.0034676304417354	0.097114349384076
5	D	26	50	20120618	12	3902	77.84	0.002864892621452	0.0968128390525781
5	D	26	50	20120618	12	3904	77.88	0.0023726048803899	0.097196090927981
5	D	26	50	20120618	12	3906	77.92	0.001909025674644	0.097432688856966
5	D	26	50	20120618	12	3908	77.96	0.001323258417109	0.0978282443903621
5	D	26	50	20120618	12	3910	78	0.000396100005617201	0.0986501853128131
5	D	26	50	20120618	12	3912	78.04	-0.000305067078607300	0.0987596454425411
5	D	26	50	20120618	12	3914	78.08	-0.0005715756244365	0.0997399075733
5	D	26	50	20120618	12	3916	78.12	-0.0013392107460927	0.099453246484207
5	D	26	50	20120618	12	3918	78.16	-0.002476450582275	0.100701926349104
5	D	26	50	20120618	12	3920	78.2	-0.0032917447009831	0.100860883953515
5	D	26	50	20120618	12	3922	78.24	-0.0040625618031545	0.102388022468844
5	D	26	50	20120618	12	3924	78.28	-0.0041494652265624	0.102976971706894
5	D	26	50	20120618	12	3926	78.32	-0.0042440761138851	0.10405318822786
5	D	26	50	20120618	12	3928	78.36	-0.0045597285810068	0.103857319649471
5	D	26	50	20120618	12	3930	78.4	-0.004895957855461	0.105024257970463
5	D	26	50	20120618	12	3932	78.44	-0.0048383993634724	0.105318131548724
5	D	26	50	20120618	12	3934	78.48	-0.0049378892875854	0.106505434545015
5	D	26	50	20120618	12	3936	78.52	-0.0048089130106969	0.106089514336321
5	D	26	50	20120618	12	3938	78.56	-0.0047512130973521	0.106118647135706
5	D	26	50	20120618	12	3940	78.6	-0.0051008066899707	0.107218905287232
5	D	26	50	20120618	12	3942	78.64	-0.0053412229955742	0.107369660452981
5	D	26	50	20120618	12	3944	78.68	-0.0055379401021003	0.107085827791013
5	D	26	50	20120618	12	3946	78.72	-0.0058838567394567	0.106666372048413
5	D	26	50	20120618	12	3948	78.76	-0.0063603052886202	0.107341234760377
5	D	26	50	20120618	12	3950	78.8	-0.0068538658218884	0.107440371131100
5	D	26	50	20120618	12	3952	78.84	-0.0068765639495645	0.10692354678473
5	D	26	50	20120618	12	3954	78.88	-0.0067947516949812	0.107260624587322
5	D	26	50	20120618	12	3956	78.92	-0.0071558004174551	0.107211127112639
5	D	26	50	20120618	12	3958	78.96	-0.007189741542952	0.107532860698079
5	D	26	50	20120618	12	3960	79	-0.0079546189481615	0.108111203334411
5	D	26	50	20120618	12	3962	79.04	-0.0082399365343703	0.108437391692573
5	D	26	50	20120618	12	3964	79.08	-0.0082372495286018	0.108521113135465
5	D	26	50	20120618	12	3966	79.12	-0.0082447448604824	0.10860285467937
5	D	26	50	20120618	12	3968	79.16	-0.0082048640380235	0.108567499340311
5	D	26	50	20120618	12	3970	79.2	-0.0082700592832489	0.108301768611941
5	D	26	50	20120618	12	3972	79.24	-0.0084156525694951	0.107737426689876
5	D	26	50	20120618	12	3974	79.28	-0.0082476439982852	0.107775186191991
5	D	26	50	20120618	12	3976	79.32	-0.008279675935473	0.107648401946125
5	D	26	50	20120618	12	3978	79.36	-0.0081871863684938	0.107131506889077
5	D	26	50	20120618	12	3980	79.4	-0.0080744028368945	0.106658523163142
5	D	26	50	20120618	12	3982	79.44	-0.0081837922559441	0.106865210475282
5	D	26	50	20120618	12	3984	79.48	-0.0082325119131678	0.106875604944966
5	D	26	50	20120618	12	3986	79.52	-0.0083877925623164	0.106460957528478
5	D	26	50	20120618	12	3988	79.56	-0.0087669432183886	0.105583438013026
5	D	26	50	20120618	12	3990	79.6	-0.0091496294083668	0.105514565812538
5	D	26	50	20120618	12	3992	79.64	-0.0097834092163443	0.104870320824199
5	D	26	50	20120618	12	3994	79.68	-0.0101053549338185	0.104429581167485
5	D	26	50	20120618	12	3996	79.72	-0.0108328263903032	0.103639035786119
5	D	26	50	20120618	12	3998	79.76	-0.0114029665879739	0.103560759065441
5	D	26	50	20120618	12	4000	79.8	-0.0124535858434609	0.102984891302843
5	D	26	50	20120618	12	4002	79.84	-0.0132754560552341	0.102605528514737
5	D	26	50	20120618	12	4004	79.88	-0.0139158826669547	0.10175636398121
5	D	26	50	20120618	12	4006	79.92	-0.014992311319955	0.101529170572414
[truncated: 3,452 more rows]
