# Supplementary material for: How Do Ants Make Sense of Gravity? A Boltzmann Walker Analysis of Lasius niger Trajectories on Various Inclines
Source: PLoS One. 2013 Oct 29;8(10):e76531. doi: 10.1371/journal.pone.0076531 (PMC3812222; doi:10.1371/journal.pone.0076531)
Supplement: Dataset S5 — Trajectories for . (ZIP) [file pone.0076531.s009.zip › Incline5/5-D-26-50-20120618-13.txt]

Pente	Colonie	Temperature	Humidite	Date	Indiv	Frame	Time	X	Y
5	D	26	50	20120618	13	8	0	0	0
5	D	26	50	20120618	13	10	0.04	-0.00280438549418585	-0.001858700885027
5	D	26	50	20120618	13	12	0.08	-0.00471223030050528	-0.0028019106204517
5	D	26	50	20120618	13	14	0.12	-0.00670697853023253	-0.0053354742174431
5	D	26	50	20120618	13	16	0.16	-0.00675902158932785	-0.0073507285438248
5	D	26	50	20120618	13	18	0.2	-0.00646408735089495	-0.0084055197293207
5	D	26	50	20120618	13	20	0.24	-0.00660126606644514	-0.0107261027638187
5	D	26	50	20120618	13	22	0.28	-0.00630760462021836	-0.013231594221597
5	D	26	50	20120618	13	24	0.32	-0.00582528708477102	-0.0155949572163568
5	D	26	50	20120618	13	26	0.36	-0.00552731228717901	-0.016080173889607
5	D	26	50	20120618	13	28	0.4	-0.00497647610463469	-0.0176096458573135
5	D	26	50	20120618	13	30	0.44	-0.00448291557136648	-0.0202060005364743
5	D	26	50	20120618	13	32	0.48	-0.00349586521550817	-0.0250901992061641
5	D	26	50	20120618	13	34	0.52	-0.00311162339061141	-0.0251956995379172
5	D	26	50	20120618	13	36	0.56	-0.00270234998566063	-0.0266568649905611
5	D	26	50	20120618	13	38	0.6	-0.00166092311832909	-0.0314217747462647
5	D	26	50	20120618	13	40	0.64	-0.0012500940784597	-0.0315289721342926
5	D	26	50	20120618	13	42	0.68	-4.39113311116891e-05	-0.0352530207080897
5	D	26	50	20120618	13	44	0.72	0.0011932426932523	-0.0381783214618584
5	D	26	50	20120618	13	46	0.76	0.00188203540880611	-0.0402958941394778
5	D	26	50	20120618	13	48	0.8	0.00189094495424906	-0.0435961029086316
5	D	26	50	20120618	13	50	0.84	0.00233818999334955	-0.0469659616957324
5	D	26	50	20120618	13	52	0.88	0.00213857374902059	-0.0489319306794653
5	D	26	50	20120618	13	54	0.92	0.00235487771338555	-0.0510162693383689
5	D	26	50	20120618	13	56	0.96	0.00238747533599825	-0.0531686316696226
5	D	26	50	20120618	13	58	1	0.0031503021315423	-0.0542001590420176
5	D	26	50	20120618	13	60	1.04	0.00399126422640746	-0.0561719263013563
5	D	26	50	20120618	13	62	1.08	0.00471081608694289	-0.0589321883323961
5	D	26	50	20120618	13	64	1.12	0.00544889414514541	-0.0620600044682966
5	D	26	50	20120618	13	66	1.16	0.00618937636640396	-0.0628816625480354
5	D	26	50	20120618	13	68	1.2	0.00699363961932554	-0.0643839816153444
5	D	26	50	20120618	13	70	1.24	0.00730957492915968	-0.0672051962509224
5	D	26	50	20120618	13	72	1.28	0.00752128269944695	-0.0691801454907765
5	D	26	50	20120618	13	74	1.32	0.00751180746857906	-0.0710887681145552
5	D	26	50	20120618	13	76	1.36	0.00750876690941994	-0.0727976330726487
5	D	26	50	20120618	13	78	1.4	0.00700537759189325	-0.0750717591916228
5	D	26	50	20120618	13	80	1.44	0.00651761533423076	-0.0771263286550384
5	D	26	50	20120618	13	82	1.48	0.00605665242357524	-0.0780281019330856
5	D	26	50	20120618	13	84	1.52	0.00628214877609564	-0.0811798889888688
5	D	26	50	20120618	13	86	1.56	0.00594754584723816	-0.0837933556521338
5	D	26	50	20120618	13	88	1.6	0.00533780766982101	-0.0842150034257558
5	D	26	50	20120618	13	90	1.64	0.00482826652329797	-0.0858634107540578
5	D	26	50	20120618	13	92	1.68	0.00430917943522892	-0.0884087830342948
5	D	26	50	20120618	13	94	1.72	0.00401806357341441	-0.0890258751222358
5	D	26	50	20120618	13	96	1.76	0.00326457058738204	-0.0895109503741298
5	D	26	50	20120618	13	98	1.8	0.00280990092707909	-0.0889852871929958
5	D	26	50	20120618	13	100	1.84	0.00199609173261149	-0.0891731654647578
5	D	26	50	20120618	13	102	1.88	0.00111588521139048	-0.0881648311947858
5	D	26	50	20120618	13	104	1.92	0.00075519004230723	-0.0885880346033258
5	D	26	50	20120618	13	106	1.96	-7.74989032180495e-05	-0.0864397027807248
5	D	26	50	20120618	13	108	2	-0.00089194449378872	-0.0863957207389348
5	D	26	50	20120618	13	110	2.04	-0.00150719810409914	-0.0864690477121438
5	D	26	50	20120618	13	112	2.08	-0.00208843987823447	-0.0859131203607748
5	D	26	50	20120618	13	114	2.12	-0.00252267415256114	-0.0847932753514098
5	D	26	50	20120618	13	116	2.16	-0.00260349645765075	-0.0827447162956338
5	D	26	50	20120618	13	118	2.2	-0.0019593221799898	-0.0824685203869028
5	D	26	50	20120618	13	120	2.24	-0.00152042100090733	-0.0813653630975738
5	D	26	50	20120618	13	122	2.28	-0.00110874343290052	-0.0797320878543888
5	D	26	50	20120618	13	124	2.32	-0.000381908372518849	-0.0775481885606943
5	D	26	50	20120618	13	126	2.36	-0.000209162185874990	-0.0765525115021055
5	D	26	50	20120618	13	128	2.4	0.000204848834509740	-0.0751126299635754
5	D	26	50	20120618	13	130	2.44	0.00089144951904186	-0.0730881832490383
5	D	26	50	20120618	13	132	2.48	0.00182928524292960	-0.0719653683911922
5	D	26	50	20120618	13	134	2.52	0.00234837233099864	-0.0696218043863056
5	D	26	50	20120618	13	136	2.56	0.00308447049021384	-0.0710197544927114
5	D	26	50	20120618	13	138	2.6	0.00560933667379663	-0.0701548921886421
5	D	26	50	20120618	13	140	2.64	0.0070132264771644	-0.0678722100776157
5	D	26	50	20120618	13	142	2.68	0.00897601348038203	-0.0661738810105618
5	D	26	50	20120618	13	144	2.72	0.0111121830663466	-0.0661354144016653
5	D	26	50	20120618	13	146	2.76	0.0122583324479719	-0.0639864461829613
5	D	26	50	20120618	13	148	2.8	0.0138497469697103	-0.0614930462511413
5	D	26	50	20120618	13	150	2.84	0.0140226345777104	-0.0598454167402985
5	D	26	50	20120618	13	152	2.88	0.0149927143708203	-0.0582733062336864
5	D	26	50	20120618	13	154	2.92	0.0158339593083979	-0.0568214038798761
5	D	26	50	20120618	13	156	2.96	0.0164263733696760	-0.054610988081887
5	D	26	50	20120618	13	158	3	0.0171585117309165	-0.0535142654642666
5	D	26	50	20120618	13	160	3.04	0.0179023880647248	-0.0514568675737262
5	D	26	50	20120618	13	162	3.08	0.0181761798104002	-0.0500228550214799
5	D	26	50	20120618	13	164	3.12	0.0178410819067959	-0.0484349053229693
5	D	26	50	20120618	13	166	3.16	0.0174820837939875	-0.0471733561146544
5	D	26	50	20120618	13	168	3.2	0.0169743104144174	-0.0456347624694706
5	D	26	50	20120618	13	170	3.24	0.0173579865538893	-0.043805477226541
5	D	26	50	20120618	13	172	3.28	0.0176257678919246	-0.0427898597567227
5	D	26	50	20120618	13	174	3.32	0.0178053730143460	-0.04294556466994
5	D	26	50	20120618	13	176	3.36	0.0188438300331966	-0.0407125214549529
5	D	26	50	20120618	13	178	3.4	0.0187190256863171	-0.0384084140084565
5	D	26	50	20120618	13	180	3.44	0.0181568757952738	-0.0382848117431051
5	D	26	50	20120618	13	182	3.48	0.0174002715394042	-0.0360640721861107
5	D	26	50	20120618	13	184	3.52	0.0172731337401469	-0.0346764458387102
5	D	26	50	20120618	13	186	3.56	0.0163759566561774	-0.033184733373119
5	D	26	50	20120618	13	188	3.6	0.0159982909243457	-0.032663242121994
5	D	26	50	20120618	13	190	3.64	0.0154496467728230	-0.0328932639579139
5	D	26	50	20120618	13	192	3.68	0.0145108918101198	-0.0307791561035224
5	D	26	50	20120618	13	194	3.72	0.0134266142718483	-0.0308347346965237
5	D	26	50	20120618	13	196	3.76	0.0120832528089501	-0.030914213498729
5	D	26	50	20120618	13	198	3.8	0.0108786964071988	-0.0297209708054767
5	D	26	50	20120618	13	200	3.84	0.00906560390955836	-0.0279170706959917
5	D	26	50	20120618	13	202	3.88	0.00728765461894291	-0.0277820133007851
5	D	26	50	20120618	13	204	3.92	0.00563408541113817	-0.0255453638412139
5	D	26	50	20120618	13	206	3.96	0.00456953615206182	-0.024459035693277
5	D	26	50	20120618	13	208	4	0.00321705301168631	-0.025145565667131
5	D	26	50	20120618	13	210	4.04	0.0009661907058133	-0.023023396795434
5	D	26	50	20120618	13	212	4.08	-0.00039513126932705	-0.0229327457060859
5	D	26	50	20120618	13	214	4.12	-0.00243895270966864	-0.0226129920196333
5	D	26	50	20120618	13	216	4.16	-0.00414923188132454	-0.0207478564628976
5	D	26	50	20120618	13	218	4.2	-0.00469313841741324	-0.0207942426677434
5	D	26	50	20120618	13	220	4.24	-0.00431667476710952	-0.0196541036937582
5	D	26	50	20120618	13	222	4.28	-0.00421322504502192	-0.0175813615860661
5	D	26	50	20120618	13	224	4.32	-0.00331739146393669	-0.0166282523557047
5	D	26	50	20120618	13	226	4.36	-0.00217470690553923	-0.0145732586282204
5	D	26	50	20120618	13	228	4.4	-0.00099256578875156	-0.0137811576119352
5	D	26	50	20120618	13	230	4.44	9.00854039231607e-05	-0.0123499027761355
5	D	26	50	20120618	13	232	4.48	0.00159933411768773	-0.0102278753257947
5	D	26	50	20120618	13	234	4.52	0.00239207153007597	-0.0079291418908354
5	D	26	50	20120618	13	236	4.56	0.00366790429537086	-0.006307958173609
5	D	26	50	20120618	13	238	4.6	0.00509449222641472	-0.004915311368062
5	D	26	50	20120618	13	240	4.64	0.00523690353214569	-0.0043377465491889
5	D	26	50	20120618	13	242	4.68	0.0064305704894667	-0.0024948141453824
5	D	26	50	20120618	13	244	4.72	0.00594104046485125	0.000647356258176298
5	D	26	50	20120618	13	246	4.76	0.00592470629820584	0.0031494536034049
5	D	26	50	20120618	13	248	4.8	0.0050512738599486	0.0052462939101998
5	D	26	50	20120618	13	250	4.84	0.00413417050688527	0.007093412386151
5	D	26	50	20120618	13	252	4.88	0.00292923226747214	0.0091958529786529
5	D	26	50	20120618	13	254	4.92	0.00252859263631966	0.0109747002948805
5	D	26	50	20120618	13	256	4.96	0.00297545583775831	0.0131292122307490
5	D	26	50	20120618	13	258	5	0.00319045165457808	0.0153823867757965
5	D	26	50	20120618	13	260	5.04	0.0027652047074403	0.0173589270059082
5	D	26	50	20120618	13	262	5.08	0.00120621103161926	0.0179721229354854
5	D	26	50	20120618	13	264	5.12	-0.00090383095878046	0.0171389319441455
5	D	26	50	20120618	13	266	5.16	-0.00191873354364292	0.0168525176353191
5	D	26	50	20120618	13	268	5.2	-0.00208342790536942	0.0164855101240002
5	D	26	50	20120618	13	270	5.24	-0.00318919583293469	0.0171291979121957
5	D	26	50	20120618	13	272	5.28	-0.0031284458851999	0.0165081224089130
5	D	26	50	20120618	13	274	5.32	-0.00291907538566718	0.0175481105967876
5	D	26	50	20120618	13	276	5.36	-0.00247610763548609	0.0178599510512519
5	D	26	50	20120618	13	278	5.4	-0.00241942949144008	0.0188493949635645
5	D	26	50	20120618	13	280	5.44	-0.001835614555728	0.0189637206950535
5	D	26	50	20120618	13	282	5.48	-0.00179974444293197	0.0189873606889621
5	D	26	50	20120618	13	284	5.52	-0.0008957034734375	0.0197595163442704
5	D	26	50	20120618	13	286	5.56	0.000385644017643860	0.0207363285010439
5	D	26	50	20120618	13	288	5.6	0.00146523202374249	0.0213746564198380
5	D	26	50	20120618	13	290	5.64	0.00203688909273806	0.0217840070549914
5	D	26	50	20120618	13	292	5.68	0.0025635979575223	0.0210896400611180
5	D	26	50	20120618	13	294	5.72	0.00294032253022827	0.0212474868007755
5	D	26	50	20120618	13	296	5.76	0.00313751339829777	0.0216262329917689
5	D	26	50	20120618	13	298	5.8	0.00404689938795122	0.0212826130372377
5	D	26	50	20120618	13	300	5.84	0.00660221358953192	0.0205766517690367
5	D	26	50	20120618	13	302	5.88	0.00795579274541827	0.020840975354912
5	D	26	50	20120618	13	304	5.92	0.00895356991114717	0.0205095049090952
5	D	26	50	20120618	13	306	5.96	0.0101583030895937	0.0214095599176641
5	D	26	50	20120618	13	308	6	0.0119160998369454	0.0212740358319819
5	D	26	50	20120618	13	310	6.04	0.0119752422481238	0.0225262370886495
5	D	26	50	20120618	13	312	6.08	0.0119703349270624	0.0236130743534689
5	D	26	50	20120618	13	314	6.12	0.0122169384170012	0.0241626872412818
5	D	26	50	20120618	13	316	6.16	0.0118164897046796	0.0248619734214684
5	D	26	50	20120618	13	318	6.2	0.0111211138249930	0.0263531555569736
5	D	26	50	20120618	13	320	6.24	0.0107049178446544	0.0259880126862367
5	D	26	50	20120618	13	322	6.28	0.00975129242634278	0.0260040286548306
5	D	26	50	20120618	13	324	6.32	0.00916179164500318	0.0271029150192014
5	D	26	50	20120618	13	326	6.36	0.00863471425030672	0.0263702533989427
5	D	26	50	20120618	13	328	6.4	0.00753877015725247	0.0280202439393279
5	D	26	50	20120618	13	330	6.44	0.00630490347231423	0.0290864838907180
5	D	26	50	20120618	13	332	6.48	0.00591197837614449	0.0290704891353276
5	D	26	50	20120618	13	334	6.52	0.00515948948174139	0.0292013321741184
5	D	26	50	20120618	13	336	6.56	0.00535316602910838	0.0290247393265848
5	D	26	50	20120618	13	338	6.6	0.00531077497757625	0.0299317805501519
5	D	26	50	20120618	13	340	6.64	0.00554709006384879	0.0302587608679082
5	D	26	50	20120618	13	342	6.68	0.00590796200962735	0.0298286490261158
5	D	26	50	20120618	13	344	6.72	0.00607167137160766	0.0290938378012424
5	D	26	50	20120618	13	346	6.76	0.00606967733048471	0.0292858880030126
5	D	26	50	20120618	13	348	6.8	0.00679309706511323	0.0291827423368410
5	D	26	50	20120618	13	350	6.84	0.00716324625186095	0.0290630362298539
5	D	26	50	20120618	13	352	6.88	0.00737061380072528	0.0284853144332753
5	D	26	50	20120618	13	354	6.92	0.00851744978303509	0.0282242711157579
5	D	26	50	20120618	13	356	6.96	0.00895174840407884	0.0277619427819079
5	D	26	50	20120618	13	358	7	0.00952522755997031	0.0287740798721491
5	D	26	50	20120618	13	360	7.04	0.0105441924732907	0.0284596761556030
5	D	26	50	20120618	13	362	7.08	0.0110517678629620	0.0288618643506063
5	D	26	50	20120618	13	364	7.12	0.0125577356012619	0.0281419165102734
5	D	26	50	20120618	13	366	7.16	0.0136558229349699	0.0286819127458622
5	D	26	50	20120618	13	368	7.2	0.0147522061413353	0.0283062127708821
5	D	26	50	20120618	13	370	7.24	0.016159405204439	0.0279544412893774
5	D	26	50	20120618	13	372	7.28	0.0179371211498167	0.0279484520949408
5	D	26	50	20120618	13	374	7.32	0.0188952791225957	0.0279327260401272
5	D	26	50	20120618	13	376	7.36	0.019683165782465	0.027976821219002
5	D	26	50	20120618	13	378	7.4	0.0210411007161235	0.0282576769614215
5	D	26	50	20120618	13	380	7.44	0.022236514227194	0.0287711991191226
5	D	26	50	20120618	13	382	7.48	0.0235342107341632	0.0289944892984857
5	D	26	50	20120618	13	384	7.52	0.0243611084751505	0.0299924927383845
5	D	26	50	20120618	13	386	7.56	0.0249598794263915	0.0305639835100073
5	D	26	50	20120618	13	388	7.6	0.0253913489132037	0.0315661023113727
5	D	26	50	20120618	13	390	7.64	0.0265321454964954	0.032253601021517
5	D	26	50	20120618	13	392	7.68	0.027612845074454	0.033410470141945
5	D	26	50	20120618	13	394	7.72	0.0289182631874738	0.0339661570770083
5	D	26	50	20120618	13	396	7.76	0.0289946095066385	0.0347483798115603
5	D	26	50	20120618	13	398	7.8	0.0296027425516624	0.0356550109131942
5	D	26	50	20120618	13	400	7.84	0.0299123846111439	0.035372380332754
5	D	26	50	20120618	13	402	7.88	0.0294381563772734	0.0358874793385771
5	D	26	50	20120618	13	404	7.92	0.0289420926859998	0.0345064573685129
5	D	26	50	20120618	13	406	7.96	0.0283245763339896	0.0338592425316929
5	D	26	50	20120618	13	408	8	0.0282787558145687	0.0336872741625083
5	D	26	50	20120618	13	410	8.04	0.0281289905983134	0.0333099619840672
5	D	26	50	20120618	13	412	8.08	0.0287366781660651	0.0311712468136903
5	D	26	50	20120618	13	414	8.12	0.0294393301745301	0.0306384418540663
5	D	26	50	20120618	13	416	8.16	0.0301145464398852	0.0290256019968579
5	D	26	50	20120618	13	418	8.2	0.0317106278663795	0.0268052867039321
5	D	26	50	20120618	13	420	8.24	0.0337784202266033	0.0251026442855130
5	D	26	50	20120618	13	422	8.28	0.0353317216928358	0.023883945748138
5	D	26	50	20120618	13	424	8.32	0.0373316318020657	0.0218681964470095
5	D	26	50	20120618	13	426	8.36	0.0388514164068699	0.0221379576840322
5	D	26	50	20120618	13	428	8.4	0.040718531862593	0.0207504020473098
5	D	26	50	20120618	13	430	8.44	0.042697653032456	0.0198575383147056
5	D	26	50	20120618	13	432	8.48	0.0439457672119284	0.0191099143149570
5	D	26	50	20120618	13	434	8.52	0.0454965230937486	0.0186657805456938
5	D	26	50	20120618	13	436	8.56	0.0477107572683562	0.0183433398534727
5	D	26	50	20120618	13	438	8.6	0.0482228439992915	0.0199272590433306
5	D	26	50	20120618	13	440	8.64	0.0497711957180557	0.0203771910881996
5	D	26	50	20120618	13	442	8.68	0.0518432307189666	0.0199719481919016
5	D	26	50	20120618	13	444	8.72	0.0541785922851914	0.0202708422283091
5	D	26	50	20120618	13	446	8.76	0.0562971549123044	0.0206659027869580
5	D	26	50	20120618	13	448	8.8	0.0573161664946724	0.0211845656109584
5	D	26	50	20120618	13	450	8.84	0.0574225860652409	0.0213803634786689
5	D	26	50	20120618	13	452	8.88	0.0569307225882476	0.0208327799873181
5	D	26	50	20120618	13	454	8.92	0.0572547896260654	0.0205170568095183
5	D	26	50	20120618	13	456	8.96	0.0583466332068955	0.0185670684390401
5	D	26	50	20120618	13	458	9	0.0581762911833077	0.0176879225779909
5	D	26	50	20120618	13	460	9.04	0.0584138083511082	0.0161623396975809
5	D	26	50	20120618	13	462	9.08	0.0582636188707842	0.0144473229104911
5	D	26	50	20120618	13	464	9.12	0.0585070757355467	0.0124901220508448
5	D	26	50	20120618	13	466	9.16	0.0588882770012844	0.0103998436949793
5	D	26	50	20120618	13	468	9.2	0.058538824830022	0.0081120704151283
5	D	26	50	20120618	13	470	9.24	0.0587531488953997	0.0050847341528343
5	D	26	50	20120618	13	472	9.28	0.0583363801585683	0.0039202707055763
5	D	26	50	20120618	13	474	9.32	0.0576336574394251	0.0014767925125081
5	D	26	50	20120618	13	476	9.36	0.0571133682698281	-0.0021542008088848
5	D	26	50	20120618	13	478	9.4	0.0566356469284584	-0.0041041184686848
5	D	26	50	20120618	13	480	9.44	0.0567166813655824	-0.0045644449832373
5	D	26	50	20120618	13	482	9.48	0.0555954221426549	-0.0049429592432064
5	D	26	50	20120618	13	484	9.52	0.0540262107738457	-0.00423472109117
5	D	26	50	20120618	13	486	9.56	0.0522336243728597	-0.0049143214185684
5	D	26	50	20120618	13	488	9.6	0.0495402546433201	-0.0050635209493987
5	D	26	50	20120618	13	490	9.64	0.047422823387057	-0.0050658544017767
5	D	26	50	20120618	13	492	9.68	0.0455548594031965	-0.0042519037859528
5	D	26	50	20120618	13	494	9.72	0.0437797385397058	-0.0035892033106248
5	D	26	50	20120618	13	496	9.76	0.0414960664791857	-0.0032420138810622
5	D	26	50	20120618	13	498	9.8	0.0391050131828747	-0.0022744513880934
5	D	26	50	20120618	13	500	9.84	0.0370413644683886	-0.0021377252208832
5	D	26	50	20120618	13	502	9.88	0.035640699071943	-0.0038167078464038
5	D	26	50	20120618	13	504	9.92	0.0331993139149471	-0.002370985605861
5	D	26	50	20120618	13	506	9.96	0.0315649002298447	-0.0030261978203763
5	D	26	50	20120618	13	508	10	0.029972255342307	-0.00177485923398170
5	D	26	50	20120618	13	510	10.04	0.0294936430463931	-0.000766425969060302
5	D	26	50	20120618	13	512	10.08	0.0284624338720497	-0.000187694423998200
5	D	26	50	20120618	13	514	10.12	0.0278249063981319	-1.03520432765992e-05
5	D	26	50	20120618	13	516	10.16	0.0267240401347738	0.000537471864379899
5	D	26	50	20120618	13	518	10.2	0.0264131182120183	-0.000256121147213600
5	D	26	50	20120618	13	520	10.24	0.0249588682636944	0.000260335503629399
5	D	26	50	20120618	13	522	10.28	0.0237464990391178	0.00136190250980770
5	D	26	50	20120618	13	524	10.32	0.0231088881265998	0.0015784765889631
5	D	26	50	20120618	13	526	10.36	0.0219945010623466	0.0019261035054912
5	D	26	50	20120618	13	528	10.4	0.0212998848274750	0.002218608337156
5	D	26	50	20120618	13	530	10.44	0.0196259106392855	0.0029487972050008
5	D	26	50	20120618	13	532	10.48	0.0182646247265910	0.0037967957194455
5	D	26	50	20120618	13	534	10.52	0.0168458078990724	0.0032031725055716
5	D	26	50	20120618	13	536	10.56	0.0159253316466628	0.0025642661734305
5	D	26	50	20120618	13	538	10.6	0.0148527850098913	0.0025905634746228
5	D	26	50	20120618	13	540	10.64	0.0135935975382255	0.0032592319311841
5	D	26	50	20120618	13	542	10.68	0.0125224297596773	0.0039101520075376
5	D	26	50	20120618	13	544	10.72	0.0110413733932786	0.0051026663808052
5	D	26	50	20120618	13	546	10.76	0.0102761777900176	0.0057376836256498
5	D	26	50	20120618	13	548	10.8	0.00940374944338959	0.0051043987924191
5	D	26	50	20120618	13	550	10.84	0.00888478256347334	0.0055657647539399
5	D	26	50	20120618	13	552	10.88	0.00706853636958883	0.0070099879281066
5	D	26	50	20120618	13	554	10.92	0.00532778089566378	0.0068166649341302
5	D	26	50	20120618	13	556	10.96	0.00358338382181563	0.0087854269896488
5	D	26	50	20120618	13	558	11	0.00150815269825372	0.0093437585040737
5	D	26	50	20120618	13	560	11.04	-0.000195246324421231	0.0112232271152641
5	D	26	50	20120618	13	562	11.08	9.00783328553496e-05	0.0118956644509691
5	D	26	50	20120618	13	564	11.12	0.000265836794387081	0.0128646270153646
5	D	26	50	20120618	13	566	11.16	0.00019075619636069	0.0140536553522011
5	D	26	50	20120618	13	568	11.2	0.00100467145684547	0.0154321388089208
5	D	26	50	20120618	13	570	11.24	0.00157426718229467	0.0177298327969118
5	D	26	50	20120618	13	572	11.28	0.00208741457340175	0.0175663921355084
5	D	26	50	20120618	13	574	11.32	0.00228528426398118	0.0192473051625416
5	D	26	50	20120618	13	576	11.36	0.0016801847070486	0.0186903878616791
5	D	26	50	20120618	13	578	11.4	0.00132073404590023	0.0188893818520406
5	D	26	50	20120618	13	580	11.44	-0.00048741860376683	0.0186493855678652
5	D	26	50	20120618	13	582	11.48	-0.00092620169601686	0.018406418728102
5	D	26	50	20120618	13	584	11.52	-0.00178623233945028	0.0185535443147431
5	D	26	50	20120618	13	586	11.56	-0.00196901449263953	0.0183720816228076
5	D	26	50	20120618	13	588	11.6	-0.00199458135252689	0.0175635170393361
5	D	26	50	20120618	13	590	11.64	-0.00214265658357517	0.0169459087634443
5	D	26	50	20120618	13	592	11.68	-0.00190579278244042	0.0167500288713471
5	D	26	50	20120618	13	594	11.72	-0.00186476079014173	0.0171290324492089
5	D	26	50	20120618	13	596	11.76	-0.00229414077641554	0.0161932296573171
5	D	26	50	20120618	13	598	11.8	-0.00270222977750783	0.0155085841230349
5	D	26	50	20120618	13	600	11.84	-0.00257562937940419	0.0147610591182357
5	D	26	50	20120618	13	602	11.88	-0.00281760131992623	0.0145432278032234
5	D	26	50	20120618	13	604	11.92	-0.00291397290313414	0.0144315261449994
5	D	26	50	20120618	13	606	11.96	-0.00227345436753193	0.0140855600101682
5	D	26	50	20120618	13	608	12	-0.00236734400593788	0.0140002687902215
5	D	26	50	20120618	13	610	12.04	-0.00250947246895637	0.0139675580305238
5	D	26	50	20120618	13	612	12.08	-0.00310789693787455	0.0146406954019421
5	D	26	50	20120618	13	614	12.12	-0.00350518983263168	0.0156204604366339
5	D	26	50	20120618	13	616	12.16	-0.00366877120828459	0.0159092138546924
5	D	26	50	20120618	13	618	12.2	-0.00346830714292499	0.0168405166190288
5	D	26	50	20120618	13	620	12.24	-0.00320053853281171	0.0163592866138109
5	D	26	50	20120618	13	622	12.28	-0.0028524623913455	0.0174808612063628
5	D	26	50	20120618	13	624	12.32	-0.00283593836652934	0.0168693916779919
5	D	26	50	20120618	13	626	12.36	-0.0029400510012243	0.0179701996050406
5	D	26	50	20120618	13	628	12.4	-0.00267962025031142	0.0169460652461750
5	D	26	50	20120618	13	630	12.44	-0.00298821345830448	0.0166144439744817
5	D	26	50	20120618	13	632	12.48	-0.00278693409882616	0.0155495043924622
5	D	26	50	20120618	13	634	12.52	-0.00288529972315702	0.0150359115240829
5	D	26	50	20120618	13	636	12.56	-0.0032294980910352	0.0147541224007123
5	D	26	50	20120618	13	638	12.6	-0.00348518790311226	0.0143312584034271
5	D	26	50	20120618	13	640	12.64	-0.00354116247591098	0.0138277983752223
5	D	26	50	20120618	13	642	12.68	-0.0032307496700379	0.0132983238885376
5	D	26	50	20120618	13	644	12.72	-0.00318912936489726	0.0133155348675917
5	D	26	50	20120618	13	646	12.76	-0.00294125308275232	0.0129724820126990
5	D	26	50	20120618	13	648	12.8	-0.00286263695082	0.0125002195356802
5	D	26	50	20120618	13	650	12.84	-0.0027127020289372	0.0106000539090044
5	D	26	50	20120618	13	652	12.88	-0.00295950350877474	0.0101690228283965
5	D	26	50	20120618	13	654	12.92	-0.00341722079930461	0.0075430474461719
5	D	26	50	20120618	13	656	12.96	-0.00360739716810473	0.0076698670473777
5	D	26	50	20120618	13	658	13	-0.00275959027959768	0.0055884416684126
5	D	26	50	20120618	13	660	13.04	-0.00226250835455916	0.0050338012513855
5	D	26	50	20120618	13	662	13.08	-0.00183692199616641	0.0031471908617051
5	D	26	50	20120618	13	664	13.12	-0.00202847722318985	0.0032755307424904
5	D	26	50	20120618	13	666	13.16	-0.00205195316832525	0.0024989860753914
5	D	26	50	20120618	13	668	13.2	-0.00207858280970473	0.0037161006935765
5	D	26	50	20120618	13	670	13.24	-0.00249557074963825	0.0037776967652857
5	D	26	50	20120618	13	672	13.28	-0.00338435447611505	0.0041252609614423
5	D	26	50	20120618	13	674	13.32	-0.00386122021827945	0.0037653365387506
5	D	26	50	20120618	13	676	13.36	-0.00452385705399718	0.0042970171985925
5	D	26	50	20120618	13	678	13.4	-0.00526419078283168	0.0034121367015479
5	D	26	50	20120618	13	680	13.44	-0.00611008848302952	0.0039368665017308
5	D	26	50	20120618	13	682	13.48	-0.00641924970989991	0.0038670184938852
5	D	26	50	20120618	13	684	13.52	-0.00710843840525119	0.0038298671036016
5	D	26	50	20120618	13	686	13.56	-0.00765129842330372	0.0034679132844479
5	D	26	50	20120618	13	688	13.6	-0.00870473196377982	0.0046020984193355
5	D	26	50	20120618	13	690	13.64	-0.00884488759887882	0.0051294657278122
5	D	26	50	20120618	13	692	13.68	-0.00898355830973732	0.0059742532703636
5	D	26	50	20120618	13	694	13.72	-0.00838536011498912	0.0054019351838068
5	D	26	50	20120618	13	696	13.76	-0.00811873843207492	0.0068439663269518
5	D	26	50	20120618	13	698	13.8	-0.00743204582366121	0.0071398693016749
5	D	26	50	20120618	13	700	13.84	-0.00730364937433336	0.0079652184788115
5	D	26	50	20120618	13	702	13.88	-0.00726110275930936	0.0082277177291914
5	D	26	50	20120618	13	704	13.92	-0.00707004250703276	0.0089701798494372
5	D	26	50	20120618	13	706	13.96	-0.00625933044026676	0.0097957128743369
5	D	26	50	20120618	13	708	14	-0.00582529415583883	0.0106609145896612
5	D	26	50	20120618	13	710	14.04	-0.00532442920952096	0.0107890918358868
5	D	26	50	20120618	13	712	14.08	-0.00443690413311467	0.0115697730776558
5	D	26	50	20120618	13	714	14.12	-0.00376206263435366	0.0119482378401503
5	D	26	50	20120618	13	716	14.16	-0.00386319304619896	0.0115194624301744
5	D	26	50	20120618	13	718	14.2	-0.00367738659730657	0.0122760878992475
5	D	26	50	20120618	13	720	14.24	-0.00365350053023809	0.012583552069843
5	D	26	50	20120618	13	722	14.28	-0.00353379442325102	0.0115084032801167
5	D	26	50	20120618	13	724	14.32	-0.00334390796823118	0.0123243055106566
5	D	26	50	20120618	13	726	14.36	-0.00267350710005603	0.0119238780115384
5	D	26	50	20120618	13	728	14.4	-0.00238291449725961	0.0121226033013231
5	D	26	50	20120618	13	730	14.44	-0.00197883832715055	0.0130517203985988
5	D	26	50	20120618	13	732	14.48	-0.00146972144469624	0.0129191237349907
5	D	26	50	20120618	13	734	14.52	-0.000572813061303599	0.0132406310462606
5	D	26	50	20120618	13	736	14.56	-7.71453498274975e-06	0.0141663116045797
5	D	26	50	20120618	13	738	14.6	0.000104871006717780	0.0134250374237262
5	D	26	50	20120618	13	740	14.64	0.00061760827589176	0.0138722683206911
5	D	26	50	20120618	13	742	14.68	0.00100675035078216	0.0153350389057283
5	D	26	50	20120618	13	744	14.72	0.00156156754450456	0.0154783058106645
5	D	26	50	20120618	13	746	14.76	0.00188556387164423	0.0162512159489082
5	D	26	50	20120618	13	748	14.8	0.00175794523977569	0.0160766737110402
5	D	26	50	20120618	13	750	14.84	0.00233365743888215	0.0167582963638327
5	D	26	50	20120618	13	752	14.88	0.00256395504644680	0.0168433118121348
5	D	26	50	20120618	13	754	14.92	0.00341170536641135	0.0171538731104319
5	D	26	50	20120618	13	756	14.96	0.00598490229848825	0.0158799848887853
5	D	26	50	20120618	13	758	15	0.00731657387207988	0.0155087736276522
5	D	26	50	20120618	13	760	15.04	0.00793748928638726	0.0171740291892297
5	D	26	50	20120618	13	762	15.08	0.00842656322712884	0.017509915516895
5	D	26	50	20120618	13	764	15.12	0.00785009442376651	0.0180006688362419
5	D	26	50	20120618	13	766	15.16	0.00807484831416665	0.0191488334721935
5	D	26	50	20120618	13	768	15.2	0.00729415293026202	0.0195532631956932
5	D	26	50	20120618	13	770	15.24	0.00680931809467365	0.0199591142038230
5	D	26	50	20120618	13	772	15.28	0.00619629187072397	0.0193253556090490
5	D	26	50	20120618	13	774	15.32	0.00657066955602319	0.0182998457153619
5	D	26	50	20120618	13	776	15.36	0.00660074563585418	0.0177613372324408
5	D	26	50	20120618	13	778	15.4	0.00681704960021914	0.0183151715477374
5	D	26	50	20120618	13	780	15.44	0.00692099146862644	0.0183692199616641
5	D	26	50	20120618	13	782	15.48	0.00685279809064881	0.0187607732706784
5	D	26	50	20120618	13	784	15.52	0.00721292757430712	0.0186973599345416
5	D	26	50	20120618	13	786	15.56	0.00716961021289163	0.0186093392824195
5	D	26	50	20120618	13	788	15.6	0.007048820111209	0.0179651204570313
5	D	26	50	20120618	13	790	15.64	0.00729357663823535	0.0178844805854912
5	D	26	50	20120618	13	792	15.68	0.00741826431249588	0.0180210759379469
5	D	26	50	20120618	13	794	15.72	0.00794172132047266	0.0180539281190009
5	D	26	50	20120618	13	796	15.76	0.00852760171509258	0.0184812893154144
5	D	26	50	20120618	13	798	15.8	0.00897757618636846	0.0182037216195274
5	D	26	50	20120618	13	800	15.84	0.00992712159855262	0.0168602187352730
5	D	26	50	20120618	13	802	15.88	0.0107158992129662	0.0175952279500451
5	D	26	50	20120618	13	804	15.92	0.0114055121723862	0.0173569753911921
5	D	26	50	20120618	13	806	15.96	0.0117615050813746	0.0167218591513982
5	D	26	50	20120618	13	808	16	0.0133091284801542	0.0172793916351604
5	D	26	50	20120618	13	810	16.04	0.0139260579335360	0.016001133493606
5	D	26	50	20120618	13	812	16.08	0.0147249825302596	0.0172978612642850
5	D	26	50	20120618	13	814	16.12	0.0145454905449232	0.0175137833909881
5	D	26	50	20120618	13	816	16.16	0.0144339090948520	0.0173971107720923
5	D	26	50	20120618	13	818	16.2	0.0138098520051158	0.0173673062212653
5	D	26	50	20120618	13	820	16.24	0.0140873914167315	0.0186933435680244
5	D	26	50	20120618	13	822	16.28	0.0137919409903483	0.0191832059328270
5	D	26	50	20120618	13	824	16.32	0.0135199735801684	0.0192573955763091
5	D	26	50	20120618	13	826	16.36	0.0126745213572427	0.0199881550793264
5	D	26	50	20120618	13	828	16.4	0.0119616940821963	0.0211780531575036
5	D	26	50	20120618	13	830	16.44	0.0110880848672438	0.0201877288972485
5	D	26	50	20120618	13	832	16.48	0.0106122656431155	0.0213690002726953
5	D	26	50	20120618	13	834	16.52	0.0100061619945537	0.0225073714797275
5	D	26	50	20120618	13	836	16.56	0.00900079757306262	0.0228538820867801
5	D	26	50	20120618	13	838	16.6	0.0082369101173468	0.0230957833166240
5	D	26	50	20120618	13	840	16.64	0.00747537732721232	0.0240832084390764
5	D	26	50	20120618	13	842	16.68	0.00630039920211807	0.0237797677060658
5	D	26	50	20120618	13	844	16.72	0.00564378691617605	0.0247181620443107
5	D	26	50	20120618	13	846	16.76	0.00501105716176861	0.0237163013369204
5	D	26	50	20120618	13	848	16.8	0.00435690136478444	0.0231513060481896
5	D	26	50	20120618	13	850	16.84	0.00449223736006286	0.0238607080979879
5	D	26	50	20120618	13	852	16.88	0.00432577311006304	0.0235929097893898
5	D	26	50	20120618	13	854	16.92	0.00435862599822375	0.0229538259734466
5	D	26	50	20120618	13	856	16.96	0.00376885085945305	0.0231116295795905
5	D	26	50	20120618	13	858	17	0.00361420024244652	0.0222325890774516
5	D	26	50	20120618	13	860	17.04	0.00344115848516811	0.0223555393903508
5	D	26	50	20120618	13	862	17.08	0.00291916306690805	0.0219184123421823
5	D	26	50	20120618	13	864	17.12	0.00270936398995525	0.0225255163347075
5	D	26	50	20120618	13	866	17.16	0.00280512541072168	0.0210848822224301
5	D	26	50	20120618	13	868	17.2	0.00224894463228244	0.0213924111640068
5	D	26	50	20120618	13	870	17.24	0.00198397899344978	0.0210893296412410
5	D	26	50	20120618	13	872	17.28	0.00146548516797015	0.0205701824490956
5	D	26	50	20120618	13	874	17.32	0.00116519388856297	0.0206584972576387
5	D	26	50	20120618	13	876	17.36	0.00098711823810929	0.0201222112113308
5	D	26	50	20120618	13	878	17.4	0.00092767742786919	0.0198696906518471
5	D	26	50	20120618	13	880	17.44	0.00053728801661679	0.0181422811113101
5	D	26	50	20120618	13	882	17.48	-0.000545313678583249	0.0176975604434185
5	D	26	50	20120618	13	884	17.52	-0.00070420764338368	0.0159260953219865
5	D	26	50	20120618	13	886	17.56	-0.00068731486238114	0.0158527895619809
5	D	26	50	20120618	13	888	17.6	-0.00139099924674674	0.0144387174209640
5	D	26	50	20120618	13	890	17.64	-0.0012527174446179	0.0143220306599326
5	D	26	50	20120618	13	892	17.68	-0.0020113440258817	0.0130258190772039
5	D	26	50	20120618	13	894	17.72	-0.0025461995951712	0.0133798108740015
5	D	26	50	20120618	13	896	17.76	-0.00321645197092231	0.0123269571610860
5	D	26	50	20120618	13	898	17.8	-0.00433254931434716	0.0116501145501343
5	D	26	50	20120618	13	900	17.84	-0.00510807574768131	0.0125656481261434
5	D	26	50	20120618	13	902	17.88	-0.00558818003890354	0.0125780719922888
5	D	26	50	20120618	13	904	17.92	-0.00573011051202331	0.0120694642267169
5	D	26	50	20120618	13	906	17.96	-0.00598075158168269	0.0113052656440174
5	D	26	50	20120618	13	908	18	-0.00623141386454551	0.0107291786783169
5	D	26	50	20120618	13	910	18.04	-0.00617299977335169	0.0095255344443133
5	D	26	50	20120618	13	912	18.08	-0.00578685583121353	0.0097202080122418
5	D	26	50	20120618	13	914	18.12	-0.00588592149125776	0.0087997671151713
5	D	26	50	20120618	13	916	18.16	-0.0053754045373767	0.0073936287122393
5	D	26	50	20120618	13	918	18.2	-0.00459728302215559	0.0073189370229426
5	D	26	50	20120618	13	920	18.24	-0.0041572504722232	0.0069411298697546
5	D	26	50	20120618	13	922	18.28	-0.0032001178042769	0.0066199690408075
5	D	26	50	20120618	13	924	18.32	-0.00266973822091231	0.0051280656563855
5	D	26	50	20120618	13	926	18.36	-0.0016105771155086	0.0029997590978277
5	D	26	50	20120618	13	928	18.4	-0.00136902943905528	0.0025501806063493
5	D	26	50	20120618	13	930	18.44	-0.00116778684912959	0.00101632457659940
5	D	26	50	20120618	13	932	18.48	-0.000941441968471771	-0.00094568460915890
5	D	26	50	20120618	13	934	18.52	-0.000916551809774	-0.0027107645563567
5	D	26	50	20120618	13	936	18.56	-0.00081741543905165	-0.0025478471539714
5	D	26	50	20120618	13	938	18.6	-0.00159169736445092	-0.0039248668996541
5	D	26	50	20120618	13	940	18.64	-0.002262176014372	-0.0041002293813883
5	D	26	50	20120618	13	942	18.68	-0.00268728861122136	-0.0038518934798356
5	D	26	50	20120618	13	944	18.72	-0.00260717341291292	-0.0041273115711078
5	D	26	50	20120618	13	946	18.76	-0.002154907915666	-0.0046538232803793
5	D	26	50	20120618	13	948	18.8	-0.00207634835227618	-0.0042276500233581
5	D	26	50	20120618	13	950	18.84	-0.00219231386439077	-0.0056728348627472
5	D	26	50	20120618	13	952	18.88	-0.00194836202488142	-0.0076875235037039
5	D	26	50	20120618	13	954	18.92	-0.0018251133129206	-0.0093914387143291
5	D	26	50	20120618	13	956	18.96	-0.00147686322318622	-0.0101271833201537
5	D	26	50	20120618	13	958	19	-0.00183472996514474	-0.0110132588276586
5	D	26	50	20120618	13	960	19.04	-0.0021310077064619	-0.0124594336165413
5	D	26	50	20120618	13	962	19.08	-0.00291158288221373	-0.0135637222767204
5	D	26	50	20120618	13	964	19.12	-0.00322101280966096	-0.013843029455289
5	D	26	50	20120618	13	966	19.16	-0.00458424397311051	-0.0153783704092794
5	D	26	50	20120618	13	968	19.2	-0.00544755064226117	-0.0167093575035068
5	D	26	50	20120618	13	970	19.24	-0.00607079455919899	-0.0174069890538255
5	D	26	50	20120618	13	972	19.28	-0.00637039570238773	-0.0181130351748402
5	D	26	50	20120618	13	974	19.32	-0.0067334243238489	-0.0191895345385186
5	D	26	50	20120618	13	976	19.36	-0.00731629244358098	-0.0201987880473062
5	D	26	50	20120618	13	978	19.4	-0.00844002654024262	-0.0215391796617234
5	D	26	50	20120618	13	980	19.44	-0.00903866314119512	-0.0229604642919084
5	D	26	50	20120618	13	982	19.48	-0.00923707730399612	-0.0237566665275244
5	D	26	50	20120618	13	984	19.52	-0.0100131977070264	-0.024563333943502
5	D	26	50	20120618	13	986	19.56	-0.0108167538531668	-0.0253055132210354
5	D	26	50	20120618	13	988	19.6	-0.0117033950460967	-0.0267616582155329
5	D	26	50	20120618	13	990	19.64	-0.0128412005677039	-0.0277724673592391
5	D	26	50	20120618	13	992	19.68	-0.0137399332865920	-0.0295366987782995
5	D	26	50	20120618	13	994	19.72	-0.0149130941472586	-0.0305316687301071
5	D	26	50	20120618	13	996	19.76	-0.0155668850771437	-0.0302894139468726
5	D	26	50	20120618	13	998	19.8	-0.0150378984941381	-0.0307522153351592
5	D	26	50	20120618	13	1000	19.84	-0.0162380001231679	-0.0317601253410625
5	D	26	50	20120618	13	1002	19.88	-0.0169122971497074	-0.0327577115879605
5	D	26	50	20120618	13	1004	19.92	-0.0173191663916021	-0.0328042392141625
5	D	26	50	20120618	13	1006	19.96	-0.0180181414448050	-0.0342637783212097
5	D	26	50	20120618	13	1008	20	-0.0190570934384024	-0.0349996643483905
5	D	26	50	20120618	13	1010	20.04	-0.0195844536758113	-0.0355567230706093
5	D	26	50	20120618	13	1012	20.08	-0.0206969447746521	-0.0368619714780016
5	D	26	50	20120618	13	1014	20.12	-0.0214746915232792	-0.0365694414026247
5	D	26	50	20120618	13	1016	20.16	-0.0223523524600879	-0.0384627905199298
5	D	26	50	20120618	13	1018	20.2	-0.0227037138196595	-0.0392962572829144
5	D	26	50	20120618	13	1020	20.24	-0.0232626817301875	-0.0396049093929023
5	D	26	50	20120618	13	1022	20.28	-0.0241386456107214	-0.0409242292252401
5	D	26	50	20120618	13	1024	20.32	-0.0251577279037675	-0.043145817310372
5	D	26	50	20120618	13	1026	20.36	-0.0263195750559351	-0.0432426202287165
5	D	26	50	20120618	13	1028	20.4	-0.0279226568395631	-0.0453425152368062
5	D	26	50	20120618	13	1030	20.44	-0.0291693568054731	-0.0454080640354222
5	D	26	50	20120618	13	1032	20.48	-0.0297288196907479	-0.0464427026776543
5	D	26	50	20120618	13	1034	20.52	-0.0301467197984291	-0.0484585226894609
5	D	26	50	20120618	13	1036	20.56	-0.0307452856887035	-0.0491156370212176
5	D	26	50	20120618	13	1038	20.6	-0.0316527158210002	-0.0505995006015376
5	D	26	50	20120618	13	1040	20.64	-0.0325267705132249	-0.0511045869753391
5	D	26	50	20120618	13	1042	20.68	-0.0333586816412909	-0.0525232553104337
5	D	26	50	20120618	13	1044	20.72	-0.0342009165283622	-0.0527169318578007
5	D	26	50	20120618	13	1046	20.76	-0.0353802292180251	-0.0530627070738009
5	D	26	50	20120618	13	1048	20.8	-0.0361414296679724	-0.0552154936691233
5	D	26	50	20120618	13	1050	20.84	-0.0372387179710177	-0.0560930131845758
5	D	26	50	20120618	13	1052	20.88	-0.0383399660720377	-0.0575623810758815
5	D	26	50	20120618	13	1054	20.92	-0.039223920259199	-0.0577523806679863
5	D	26	50	20120618	13	1056	20.96	-0.0399332190714072	-0.0608666910643662
5	D	26	50	20120618	13	1058	21	-0.0410370834675175	-0.0623529588077422
5	D	26	50	20120618	13	1060	21.04	-0.0423791721382096	-0.062846236498298
5	D	26	50	20120618	13	1062	21.08	-0.0429128256259711	-0.0645907396381633
5	D	26	50	20120618	13	1064	21.12	-0.044065904654052	-0.0676440974300049
5	D	26	50	20120618	13	1066	21.16	-0.0446057099708098	-0.0672684823078386
5	D	26	50	20120618	13	1068	21.2	-0.0448804916659789	-0.0695395678676536
5	D	26	50	20120618	13	1070	21.24	-0.0460936747704606	-0.0712011980927639
5	D	26	50	20120618	13	1072	21.28	-0.0470597240549177	-0.0723479838704922
5	D	26	50	20120618	13	1074	21.32	-0.0477796294688437	-0.0732261397820478
5	D	26	50	20120618	13	1076	21.36	-0.0484189954203926	-0.0744139377530849
5	D	26	50	20120618	13	1078	21.4	-0.0497135665153889	-0.0773294804332733
5	D	26	50	20120618	13	1080	21.44	-0.0501024752450415	-0.0777777861325456
5	D	26	50	20120618	13	1082	21.48	-0.0504909597106254	-0.0795742616208278
5	D	26	50	20120618	13	1084	21.52	-0.050755276225433	-0.0802320123486878
5	D	26	50	20120618	13	1086	21.56	-0.0514414526458964	-0.0814903795764878
5	D	26	50	20120618	13	1088	21.6	-0.0519198103833691	-0.0834727534375438
5	D	26	50	20120618	13	1090	21.64	-0.052817835995476	-0.0851683954988288
5	D	26	50	20120618	13	1092	21.68	-0.0540768396193786	-0.0863955793175788
5	D	26	50	20120618	13	1094	21.72	-0.0548318882403296	-0.0867280609260928
5	D	26	50	20120618	13	1096	21.76	-0.0559649561465029	-0.0889509218034308
5	D	26	50	20120618	13	1098	21.8	-0.0571116712135532	-0.0894277239059848
5	D	26	50	20120618	13	1100	21.84	-0.0578662248597573	-0.0920078858398558
5	D	26	50	20120618	13	1102	21.88	-0.0590451839960297	-0.0922530397608938
5	D	26	50	20120618	13	1104	21.92	-0.0609328762590853	-0.0936152102641708
5	D	26	50	20120618	13	1106	21.96	-0.0618115978560658	-0.0946499196170818
5	D	26	50	20120618	13	1108	22	-0.0640740567131503	-0.0963755430058888
5	D	26	50	20120618	13	1110	22.04	-0.065281865806095	-0.0981573813838008
5	D	26	50	20120618	13	1112	22.08	-0.0667642444621745	-0.100045073646857
5	D	26	50	20120618	13	1114	22.12	-0.0679439814159061	-0.101980849171033
5	D	26	50	20120618	13	1116	22.16	-0.068435562050187	-0.102349110382675
5	D	26	50	20120618	13	1118	22.2	-0.0693579121355668	-0.101860923860944
5	D	26	50	20120618	13	1120	22.24	-0.0699244460886534	-0.102588395317429
5	D	26	50	20120618	13	1122	22.28	-0.071706638019956	-0.105811105183365
5	D	26	50	20120618	13	1124	22.32	-0.0728918904065809	-0.107428824077363
5	D	26	50	20120618	13	1126	22.36	-0.0727567623006961	-0.106656027076204
5	D	26	50	20120618	13	1128	22.4	-0.073350802707571	-0.107815611486672
5	D	26	50	20120618	13	1130	22.44	-0.073339488999072	-0.108682524400407
5	D	26	50	20120618	13	1132	22.48	-0.0734464035443874	-0.110067605163395
5	D	26	50	20120618	13	1134	22.52	-0.0734439286706532	-0.111351357524639
5	D	26	50	20120618	13	1136	22.56	-0.0734280187680765	-0.112962500325573
5	D	26	50	20120618	13	1138	22.6	-0.0744356459312674	-0.115291002956020
5	D	26	50	20120618	13	1140	22.64	-0.0746655970565092	-0.115263284370198
5	D	26	50	20120618	13	1142	22.68	-0.0753164888485914	-0.116370260036145
5	D	26	50	20120618	13	1144	22.72	-0.0759674513513518	-0.117837789449820
5	D	26	50	20120618	13	1146	22.76	-0.0763834422707238	-0.119502106680699
5	D	26	50	20120618	13	1148	22.8	-0.077070679351359	-0.121251559568032
5	D	26	50	20120618	13	1150	22.84	-0.0770037163391806	-0.121618335855434
5	D	26	50	20120618	13	1152	22.88	-0.0778047976115869	-0.122952717062211
5	D	26	50	20120618	13	1154	22.92	-0.0781699475533916	-0.124170072096701
5	D	26	50	20120618	13	1156	22.96	-0.0788146875164775	-0.127029753341176
5	D	26	50	20120618	13	1158	23	-0.0787950299479605	-0.128303818339518
5	D	26	50	20120618	13	1160	23.04	-0.0792242437641408	-0.129452866858946
5	D	26	50	20120618	13	1162	23.08	-0.0796026166027537	-0.129809885072767
5	D	26	50	20120618	13	1164	23.12	-0.0804362954977727	-0.132725286331599
5	D	26	50	20120618	13	1166	23.16	-0.0809266033398474	-0.133404533105607
5	D	26	50	20120618	13	1168	23.2	-0.0810476600207865	-0.134863152973839
5	D	26	50	20120618	13	1170	23.24	-0.0819712121876943	-0.136488013646327
5	D	26	50	20120618	13	1172	23.28	-0.0820506909898996	-0.135390301079213
5	D	26	50	20120618	13	1174	23.32	-0.0831501713239666	-0.136262234451095
5	D	26	50	20120618	13	1176	23.36	-0.0844762793814038	-0.137669801209724
5	D	26	50	20120618	13	1178	23.4	-0.0853625670209431	-0.138928875544305
5	D	26	50	20120618	13	1180	23.44	-0.0857924172332264	-0.138774796976685
5	D	26	50	20120618	13	1182	23.48	-0.0872035195257623	-0.140442437609435
5	D	26	50	20120618	13	1184	23.52	-0.0874308543559137	-0.140721391234613
5	D	26	50	20120618	13	1186	23.56	-0.0873068278264936	-0.141507269711224
5	D	26	50	20120618	13	1188	23.6	-0.0875770840382631	-0.141099834783904
5	D	26	50	20120618	13	1190	23.64	-0.087614560697666	-0.142997002277828
5	D	26	50	20120618	13	1192	23.68	-0.0876380366428014	-0.142839176044267
5	D	26	50	20120618	13	1194	23.72	-0.0884418049209761	-0.145669936621391
5	D	26	50	20120618	13	1196	23.76	-0.0886718267568961	-0.147042218751640
5	D	26	50	20120618	13	1198	23.8	-0.088817702885855	-0.147804267729724
5	D	26	50	20120618	13	1200	23.84	-0.0890687965038542	-0.149294071007006
5	D	26	50	20120618	13	1202	23.88	-0.0890075610566035	-0.150297172686798
5	D	26	50	20120618	13	1204	23.92	-0.0891429012945226	-0.150784086416323
5	D	26	50	20120618	13	1206	23.96	-0.0893077278852172	-0.152463394310963
5	D	26	50	20120618	13	1208	24	-0.0892963434660401	-0.153901720214574
5	D	26	50	20120618	13	1210	24.04	-0.0896061269468779	-0.156113479515448
5	D	26	50	20120618	13	1212	24.08	-0.0900094606548667	-0.155943491045250
5	D	26	50	20120618	13	1214	24.12	-0.0899694384110516	-0.157912500588142
5	D	26	50	20120618	13	1216	24.16	-0.0901624785623155	-0.159284994850425
5	D	26	50	20120618	13	1218	24.2	-0.0900160367479317	-0.160104602320499
5	D	26	50	20120618	13	1220	24.24	-0.09007698935247	-0.161255630738914
5	D	26	50	20120618	13	1222	24.28	-0.089773569832663	-0.163295704513316
5	D	26	50	20120618	13	1224	24.32	-0.090110930477967	-0.164188709667276
5	D	26	50	20120618	13	1226	24.36	-0.0900050765928234	-0.164741455038130
5	D	26	50	20120618	13	1228	24.4	-0.0904405129486781	-0.164253692780467
5	D	26	50	20120618	13	1230	24.44	-0.0904801816391026	-0.165003155257847
5	D	26	50	20120618	13	1232	24.48	-0.0912554535139955	-0.164418802213874
5	D	26	50	20120618	13	1234	24.52	-0.0913416498306222	-0.164954859864692
5	D	26	50	20120618	13	1236	24.56	-0.0922888193640215	-0.166967639317339
5	D	26	50	20120618	13	1238	24.6	-0.0924445242772388	-0.168390196739730
5	D	26	50	20120618	13	1240	24.64	-0.093618038691296	-0.169588318469773
5	D	26	50	20120618	13	1242	24.68	-0.0942561318506388	-0.172596067874228
5	D	26	50	20120618	13	1244	24.72	-0.0946359896134922	-0.171951752175211
5	D	26	50	20120618	13	1246	24.76	-0.095462456019343	-0.172687991755782
5	D	26	50	20120618	13	1248	24.8	-0.0962100800190915	-0.175211443725803
5	D	26	50	20120618	13	1250	24.84	-0.0966295357616914	-0.177312116551352
5	D	26	50	20120618	13	1252	24.88	-0.097610787841944	-0.177803060789529
5	D	26	50	20120618	13	1254	24.92	-0.0981621189992348	-0.177840042474185
5	D	26	50	20120618	13	1256	24.96	-0.0997094807685058	-0.181481430265262
5	D	26	50	20120618	13	1258	25	-0.100701339450476	-0.182271480671881
5	D	26	50	20120618	13	1260	25.04	-0.101448044211409	-0.183681451593568
5	D	26	50	20120618	13	1262	25.08	-0.102245943503300	-0.184567880654463
5	D	26	50	20120618	13	1264	25.12	-0.103020861824802	-0.186996156051736
5	D	26	50	20120618	13	1266	25.16	-0.103360697343841	-0.187188064832150
5	D	26	50	20120618	13	1268	25.2	-0.104030398176302	-0.189954902956255
5	D	26	50	20120618	13	1270	25.24	-0.104207811267702	-0.190863605880757
5	D	26	50	20120618	13	1272	25.28	-0.105122029625098	-0.193626342785531
5	D	26	50	20120618	13	1274	25.32	-0.105761112733935	-0.193907912705800
5	D	26	50	20120618	13	1276	25.36	-0.106117070287584	-0.196439779246516
5	D	26	50	20120618	13	1278	25.4	-0.106922677043390	-0.196328551349836
5	D	26	50	20120618	13	1280	25.44	-0.107032985701255	-0.196761300699922
5	D	26	50	20120618	13	1282	25.48	-0.108813197733570	-0.199336866439716
5	D	26	50	20120618	13	1284	25.52	-0.109634997234665	-0.19866355936267
5	D	26	50	20120618	13	1286	25.56	-0.110625088149683	-0.200261479266795
5	D	26	50	20120618	13	1288	25.6	-0.111649190900875	-0.201423750683032
5	D	26	50	20120618	13	1290	25.64	-0.112318326047912	-0.202857551103244
5	D	26	50	20120618	13	1292	25.68	-0.113261111519268	-0.203716473710351
5	D	26	50	20120618	13	1294	25.72	-0.114538924183550	-0.205114353106079
5	D	26	50	20120618	13	1296	25.76	-0.115582472371225	-0.207985348059052
5	D	26	50	20120618	13	1298	25.8	-0.116648647975898	-0.208718052105718
5	D	26	50	20120618	13	1300	25.84	-0.118176564308686	-0.211854212101636
5	D	26	50	20120618	13	1302	25.88	-0.117665113973854	-0.211732094760525
5	D	26	50	20120618	13	1304	25.92	-0.118254416765295	-0.213013796512104
5	D	26	50	20120618	13	1306	25.96	-0.117913167032694	-0.211501012264434
5	D	26	50	20120618	13	1308	26	-0.118386221469308	-0.212323377450954
5	D	26	50	20120618	13	1310	26.04	-0.118915420184348	-0.211358600958703
5	D	26	50	20120618	13	1312	26.08	-0.119780353199095	-0.212972784318795
5	D	26	50	20120618	13	1314	26.12	-0.120557322130263	-0.213626999512749
5	D	26	50	20120618	13	1316	26.16	-0.121565797821591	-0.214168501885782
5	D	26	50	20120618	13	1318	26.2	-0.121814770119247	-0.213813463570948
5	D	26	50	20120618	13	1320	26.24	-0.121951453860051	-0.214864719222538
5	D	26	50	20120618	13	1322	26.28	-0.122332230861720	-0.215705822738759
5	D	26	50	20120618	13	1324	26.32	-0.122716401975938	-0.216496863094873
5	D	26	50	20120618	13	1326	26.36	-0.123224387487543	-0.218482136093732
5	D	26	50	20120618	13	1328	26.4	-0.123570940521002	-0.219125532553934
5	D	26	50	20120618	13	1330	26.44	-0.123771051740078	-0.221553030133747
5	D	26	50	20120618	13	1332	26.48	-0.124089956898393	-0.224103564293487
5	D	26	50	20120618	13	1334	26.52	-0.123999942205148	-0.225681331654349
5	D	26	50	20120618	13	1336	26.56	-0.124066339531901	-0.227311990602443
5	D	26	50	20120618	13	1338	26.6	-0.123985446516134	-0.229089939893058
5	D	26	50	20120618	13	1340	26.64	-0.124581113268605	-0.23227446599281
5	D	26	50	20120618	13	1342	26.68	-0.124852712983259	-0.232920690880136
5	D	26	50	20120618	13	1344	26.72	-0.125582730024156	-0.235764391511356
5	D	26	50	20120618	13	1346	26.76	-0.125578558094147	-0.237450063367027
5	D	26	50	20120618	13	1348	26.8	-0.125568658599210	-0.237870084795052
5	D	26	50	20120618	13	1350	26.84	-0.125475179082738	-0.237359695120391
5	D	26	50	20120618	13	1352	26.88	-0.125505513963650	-0.240023437075799
5	D	26	50	20120618	13	1354	26.92	-0.125977437029414	-0.24353535361524
