# Supplementary material for: How Do Ants Make Sense of Gravity? A Boltzmann Walker Analysis of Lasius niger Trajectories on Various Inclines
Source: PLoS One. 2013 Oct 29;8(10):e76531. doi: 10.1371/journal.pone.0076531 (PMC3812222; doi:10.1371/journal.pone.0076531)
Supplement: Dataset S5 — Trajectories for . (ZIP) [file pone.0076531.s009.zip › Incline5/5-D-26-50-20120618-14.txt]

Pente	Colonie	Temperature	Humidite	Date	Indiv	Frame	Time	X	Y
5	D	26	50	20120618	14	76	0	0	0
5	D	26	50	20120618	14	78	0.04	0.000159084883631350	0.0003752615687757
5	D	26	50	20120618	14	80	0.08	0.000316303005360369	-9.93202184854606e-05
5	D	26	50	20120618	14	82	0.12	0.000263496270941358	0.00088855038123902
5	D	26	50	20120618	14	84	0.16	0.000257125238842870	0.00042769353660068
5	D	26	50	20120618	14	86	0.2	0.000412893791670451	0.00149678949228006
5	D	26	50	20120618	14	88	0.24	0.00017464830388527	-0.0004993375956705
5	D	26	50	20120618	14	90	0.28	0.000617608275891768	-0.00112854949384154
5	D	26	50	20120618	14	92	0.32	0.000368819825999094	-0.0009708363973657
5	D	26	50	20120618	14	94	0.36	0.000471626080915807	-0.00191051766995231
5	D	26	50	20120618	14	96	0.4	0.000641515556163685	-0.00189824229623091
5	D	26	50	20120618	14	98	0.44	0.000886181573522044	-0.00251693951656571
5	D	26	50	20120618	14	100	0.48	0.00122833640280259	-0.00301935302673437
5	D	26	50	20120618	14	102	0.52	0.00124319978734313	-0.00232983906226374
5	D	26	50	20120618	14	104	0.56	0.00152102911273914	-0.00295471639586611
5	D	26	50	20120618	14	106	0.6	0.00184418398280920	-0.00330242201337897
5	D	26	50	20120618	14	108	0.64	0.00194373047546464	-0.00426362054531714
5	D	26	50	20120618	14	110	0.68	0.00189463605164686	-0.00429939307737734
5	D	26	50	20120618	14	112	0.72	0.00199476237186288	-0.00362416266988666
5	D	26	50	20120618	14	114	0.76	0.00221470793615095	-0.00496487248235544
5	D	26	50	20120618	14	116	0.8	0.00214886922375467	-0.00634427517789074
5	D	26	50	20120618	14	118	0.84	0.00216504782690822	-0.00712171079953404
5	D	26	50	20120618	14	120	0.88	0.00228785106159689	-0.00525642675037424
5	D	26	50	20120618	14	122	0.92	0.00249306759163285	-0.00662341972189974
5	D	26	50	20120618	14	124	0.96	0.00317852276317946	-0.00821937386917334
5	D	26	50	20120618	14	126	1	0.0037804403395967	-0.00861518396101034
5	D	26	50	20120618	14	128	1.04	0.00431465951278314	-0.00815195830865504
5	D	26	50	20120618	14	130	1.08	0.00421812529501555	-0.00853656782907804
5	D	26	50	20120618	14	132	1.12	0.00482335920223655	-0.00894079956267894
5	D	26	50	20120618	14	134	1.16	0.00465009682764241	-0.00809950512762664
5	D	26	50	20120618	14	136	1.2	0.00513270427687004	-0.00862961601041434
5	D	26	50	20120618	14	138	1.24	0.00518459884354132	-0.00859950033260364
5	D	26	50	20120618	14	140	1.28	0.00559382982208522	-0.00792694278874584
5	D	26	50	20120618	14	142	1.32	0.00553316006025942	-0.00682329052466994
5	D	26	50	20120618	14	144	1.36	0.00486354408061138	-0.00649022908859544
5	D	26	50	20120618	14	146	1.4	0.00495204556534469	-0.00659264643478244
5	D	26	50	20120618	14	148	1.44	0.00549714004082578	-0.00586808825823624
5	D	26	50	20120618	14	150	1.48	0.00511100316975543	-0.00570720732338064
5	D	26	50	20120618	14	152	1.52	0.00526792430663635	-0.00531100125174624
5	D	26	50	20120618	14	154	1.56	0.00505709334875776	-0.00603335325513514
5	D	26	50	20120618	14	156	1.6	0.00495084348381668	-0.00545950781793104
5	D	26	50	20120618	14	158	1.64	0.00536176444756761	-0.00516285531001984
5	D	26	50	20120618	14	160	1.68	0.0053849999763974	-0.00370730428521854
5	D	26	50	20120618	14	162	1.72	0.00518034913178639	-0.00368938619938334
5	D	26	50	20120618	14	164	1.76	0.00556234235711899	-0.00323072845683447
5	D	26	50	20120618	14	166	1.8	0.00574906804482692	-0.00318536755682135
5	D	26	50	20120618	14	168	1.84	0.00624764903624155	-0.00230301143098553
5	D	26	50	20120618	14	170	1.88	0.00657320806936765	-0.0023132432661093
5	D	26	50	20120618	14	172	1.92	0.00698823025244947	-0.00160627083521118
5	D	26	50	20120618	14	174	1.96	0.00803535852175773	-0.000975939587005521
5	D	26	50	20120618	14	176	2	0.00800039704117552	-0.00122371192445363
5	D	26	50	20120618	14	178	2.04	0.00864421847255265	-0.0007235745910136
5	D	26	50	20120618	14	180	2.08	0.0095021277956425	-0.00121298652879659
5	D	26	50	20120618	14	182	2.12	0.00923294780039398	-3.34461507501306e-05
5	D	26	50	20120618	14	184	2.16	0.00901947579868767	-0.000202794689310400
5	D	26	50	20120618	14	186	2.2	0.0087512666610497	0.00093734074914089
5	D	26	50	20120618	14	188	2.24	0.00836406205873976	0.00103403760146815
5	D	26	50	20120618	14	190	2.28	0.00835117857318654	0.00084895947256038
5	D	26	50	20120618	14	192	2.32	0.00773345008914198	0.00240606517327565
5	D	26	50	20120618	14	194	2.36	0.00747049121935432	0.00347596015961777
5	D	26	50	20120618	14	196	2.4	0.00675872460447976	0.00367954327298919
5	D	26	50	20120618	14	198	2.44	0.00615865116254785	0.00261963829125167
5	D	26	50	20120618	14	200	2.48	0.00526157873038198	0.00370051323169206
5	D	26	50	20120618	14	202	2.52	0.00464114909843328	0.00347003884743211
5	D	26	50	20120618	14	204	2.56	0.0045541424374354	0.00367793814059589
5	D	26	50	20120618	14	206	2.6	0.00339579687804822	0.00402005902875094
5	D	26	50	20120618	14	208	2.64	0.00326775398211096	0.00338991374962874
5	D	26	50	20120618	14	210	2.68	0.00341888886420143	0.00396473287287057
5	D	26	50	20120618	14	212	2.72	0.00312350702717603	0.00338990243592024
5	D	26	50	20120618	14	214	2.76	0.0031767585317604	0.00385388398542464
5	D	26	50	20120618	14	216	2.8	0.00293021571158342	0.004695606785765
5	D	26	50	20120618	14	218	2.84	0.00329531841865517	0.00448355479589667
5	D	26	50	20120618	14	220	2.88	0.00291269516118054	0.00424926839897935
5	D	26	50	20120618	14	222	2.92	0.00242703301065818	0.00448993219195619
5	D	26	50	20120618	14	224	2.96	0.00214220120680808	0.00351157005711832
5	D	26	50	20120618	14	226	3	0.00200474671961323	0.00346909415277245
5	D	26	50	20120618	14	228	3.04	0.00173279345156889	0.00355524804299222
5	D	26	50	20120618	14	230	3.08	0.00144988709948396	0.00314555744504054
5	D	26	50	20120618	14	232	3.12	0.000739499342832706	0.00365070038738459
5	D	26	50	20120618	14	234	3.16	0.00108714839180307	0.00315656709762362
5	D	26	50	20120618	14	236	3.2	0.00099104550917201	0.00339406305222074
5	D	26	50	20120618	14	238	3.24	0.000965002766420908	0.00377387131759947
5	D	26	50	20120618	14	240	3.28	0.000829492822874318	0.00300360575871734
5	D	26	50	20120618	14	242	3.32	0.000758195246127278	0.0023749241906322
5	D	26	50	20120618	14	244	3.36	0.000540406357521821	0.00191660585933832
5	D	26	50	20120618	14	246	3.4	0.000304232692605515	0.00209027128479774
5	D	26	50	20120618	14	248	3.44	8.31133310606703e-05	0.00153350247635926
5	D	26	50	20120618	14	250	3.48	-0.00022416699177176	0.00147578842087882
5	D	26	50	20120618	14	252	3.52	-0.00069151507666138	0.00083536888022597
5	D	26	50	20120618	14	254	3.56	-0.00038433374877832	0.00074620271511835
5	D	26	50	20120618	14	256	3.6	-0.00050113364689472	0.00063114229968368
5	D	26	50	20120618	14	258	3.64	-0.00027074411544851	0.00126589791501922
5	D	26	50	20120618	14	260	3.68	-0.00028342254003519	0.00093150004712829
5	D	26	50	20120618	14	262	3.72	-9.04036019746999e-05	0.00112164813165716
5	D	26	50	20120618	14	264	3.76	0.000184569012025310	0.00097132430104471
5	D	26	50	20120618	14	266	3.8	-0.000158398990053600	0.00099255871768374
5	D	26	50	20120618	14	268	3.84	0.00035303720264301	0.00082720886797108
5	D	26	50	20120618	14	270	3.88	0.000254112963955010	-0.00025097340984654
5	D	26	50	20120618	14	272	3.92	0.00018192443266368	0.000490350268481619
5	D	26	50	20120618	14	274	3.96	0.000114593724959090	-0.00154615968774251
5	D	26	50	20120618	14	276	4	-0.000155195796334820	-0.00139533381131542
5	D	26	50	20120618	14	278	4.04	-7.28744248690797e-05	-0.00182012113904542
5	D	26	50	20120618	14	280	4.08	-0.0004083965925421	-0.0024413144463178
5	D	26	50	20120618	14	282	4.12	-0.00074643606035614	-0.00247859311582196
5	D	26	50	20120618	14	284	4.16	-0.0006411125052984	-0.00354906085865684
5	D	26	50	20120618	14	286	4.2	-0.00091620532745122	-0.00346456159830505
5	D	26	50	20120618	14	288	4.24	-0.0010236431317847	-0.00269974076163805
5	D	26	50	20120618	14	290	4.28	-0.00107035460574989	-0.00323083452285164
5	D	26	50	20120618	14	292	4.32	-0.00072085293701281	-0.00341215791475131
5	D	26	50	20120618	14	294	4.36	-0.00044088107806981	-0.00270387733630799
5	D	26	50	20120618	14	296	4.4	-0.00042994920723267	-0.00427844857451854
5	D	26	50	20120618	14	298	4.44	3.90252232536901e-05	-0.00402794185514764
5	D	26	50	20120618	14	300	4.48	0.000733814204311967	-0.00550105741239354
5	D	26	50	20120618	14	302	4.52	0.00139135280013734	-0.00610591655302054
5	D	26	50	20120618	14	304	4.56	0.00192562854186627	-0.00600562052717704
5	D	26	50	20120618	14	306	4.6	0.00189236623887925	-0.00592454366364614
5	D	26	50	20120618	14	308	4.64	0.00244930475294521	-0.00627732630784794
5	D	26	50	20120618	14	310	4.68	0.0024290956411389	-0.00616389223801004
5	D	26	50	20120618	14	312	4.72	0.00297959948349606	-0.00659099180491454
5	D	26	50	20120618	14	314	4.76	0.00325580246329534	-0.00612669842131964
5	D	26	50	20120618	14	316	4.8	0.00342547980650887	-0.00649173522603934
5	D	26	50	20120618	14	318	4.84	0.00372930237718129	-0.00719059007108944
5	D	26	50	20120618	14	320	4.88	0.00378232831470247	-0.00746976289936974
5	D	26	50	20120618	14	322	4.92	0.00373269648973098	-0.00727940268280644
5	D	26	50	20120618	14	324	4.96	0.00426688737864617	-0.00732659498938284
5	D	26	50	20120618	14	326	5	0.00436012647881343	-0.00727026686319354
5	D	26	50	20120618	14	328	5.04	0.00456636831368211	-0.00733032144211974
5	D	26	50	20120618	14	330	5.08	0.00559480562944326	-0.00725237706162954
5	D	26	50	20120618	14	332	5.12	0.00560698907928311	-0.00709551956435894
5	D	26	50	20120618	14	334	5.16	0.0059217576629283	-0.00765275506327294
5	D	26	50	20120618	14	336	5.2	0.0060700874524178	-0.00712612314584864
5	D	26	50	20120618	14	338	5.24	0.00588042020050013	-0.00687172733918114
5	D	26	50	20120618	14	340	5.28	0.00606066171902458	-0.00752926593500654
5	D	26	50	20120618	14	342	5.32	0.00621402610879613	-0.00666624917963614
5	D	26	50	20120618	14	344	5.36	0.00649752643057726	-0.00682695333779644
5	D	26	50	20120618	14	346	5.4	0.00659954779696685	-0.00628793998063354
5	D	26	50	20120618	14	348	5.44	0.00704127033210628	-0.00574524259714074
5	D	26	50	20120618	14	350	5.48	0.00730473124770857	-0.00578046358591164
5	D	26	50	20120618	14	352	5.52	0.00765239443881456	-0.00546023613791564
5	D	26	50	20120618	14	354	5.56	0.00808990261753811	-0.00427588177690284
5	D	26	50	20120618	14	356	5.6	0.0086366658650228	-0.00419651611178244
5	D	26	50	20120618	14	358	5.64	0.00913429226228283	-0.00347784813472354
5	D	26	50	20120618	14	360	5.68	0.00887470629184144	-0.00319310330500753
5	D	26	50	20120618	14	362	5.72	0.00915102947979352	-0.00333171037625572
5	D	26	50	20120618	14	364	5.76	0.00913029428054201	-0.00193101952396603
5	D	26	50	20120618	14	366	5.8	0.00915493695186636	-0.00182208972432425
5	D	26	50	20120618	14	368	5.84	0.00872854590595662	-0.00151252403237503
5	D	26	50	20120618	14	370	5.88	0.00856113766840392	-0.00068687150642933
5	D	26	50	20120618	14	372	5.92	0.00835922756967679	0.000258654710810571
5	D	26	50	20120618	14	374	5.96	0.00805527559846341	0.0010717900325157
5	D	26	50	20120618	14	376	6	0.00783266848425095	0.00106540202985446
5	D	26	50	20120618	14	378	6.04	0.0075627036004753	0.00128771074500526
5	D	26	50	20120618	14	380	6.08	0.00705448990551259	0.0006591474758846
5	D	26	50	20120618	14	382	6.12	0.00658811175899472	0.00115938429924874
5	D	26	50	20120618	14	384	6.16	0.0064875760239524	0.00174211170473136
5	D	26	50	20120618	14	386	6.2	0.00583949356711184	0.00229490869437991
5	D	26	50	20120618	14	388	6.24	0.00568012159812733	0.00231058808014594
5	D	26	50	20120618	14	390	6.28	0.00558765324435156	0.00225807125950721
5	D	26	50	20120618	14	392	6.32	0.00550318580380492	0.00282285512331044
5	D	26	50	20120618	14	394	6.36	0.00520115857724993	0.00325148133375551
5	D	26	50	20120618	14	396	6.4	0.00512552997146812	0.00376109672649056
5	D	26	50	20120618	14	398	6.44	0.00543208621695662	0.00381269855095443
5	D	26	50	20120618	14	400	6.48	0.00534213516332187	0.00347513284468378
5	D	26	50	20120618	14	402	6.52	0.00572221920034527	0.00437556261984673
5	D	26	50	20120618	14	404	6.56	0.0061098339245883	0.004685254176803
5	D	26	50	20120618	14	406	6.6	0.00597761202757422	0.00430329630680947
5	D	26	50	20120618	14	408	6.64	0.00634173666454624	0.00365645623658345
5	D	26	50	20120618	14	410	6.68	0.00648206200527271	0.00396355978272058
5	D	26	50	20120618	14	412	6.72	0.00649433030792629	0.00460675118195567
5	D	26	50	20120618	14	414	6.76	0.00650973109362054	0.00389257333295726
5	D	26	50	20120618	14	416	6.8	0.00660538142791164	0.00351878961735424
5	D	26	50	20120618	14	418	6.84	0.00675067065824204	0.00411454829370734
5	D	26	50	20120618	14	420	6.88	0.00659995791889994	0.00371520266796443
5	D	26	50	20120618	14	422	6.92	0.00670962310959416	0.00383462593223902
5	D	26	50	20120618	14	424	6.96	0.00676164495548606	0.00414580241343579
5	D	26	50	20120618	14	426	7	0.0070426562613974	0.00452186301287423
5	D	26	50	20120618	14	428	7.04	0.00729522773256943	0.00343695614956752
5	D	26	50	20120618	14	430	7.08	0.0073208957087265	0.00384372639651289
5	D	26	50	20120618	14	432	7.12	0.00750975685891361	0.00321719443304255
5	D	26	50	20120618	14	434	7.16	0.00759528142409813	0.003860597964312
5	D	26	50	20120618	14	436	7.2	0.00780645179323167	0.00298866459243087
5	D	26	50	20120618	14	438	7.24	0.00798467098636193	0.0035870042085353
5	D	26	50	20120618	14	440	7.28	0.00804547509847616	0.00293375775087174
5	D	26	50	20120618	14	442	7.32	0.00845903357052093	0.00298662105383324
5	D	26	50	20120618	14	444	7.36	0.00852000031719483	0.00326952033485036
5	D	26	50	20120618	14	446	7.4	0.00823280889801592	0.00342786275636146
5	D	26	50	20120618	14	448	7.44	0.00816568325127788	0.00349849565273418
5	D	26	50	20120618	14	450	7.48	0.00832877035929074	0.00354037051631605
5	D	26	50	20120618	14	452	7.52	0.0084525847566765	0.00394639123007337
5	D	26	50	20120618	14	454	7.56	0.00853203527461063	0.00329450948849749
5	D	26	50	20120618	14	456	7.6	0.0083882238974529	0.0037156622873722
5	D	26	50	20120618	14	458	7.64	0.00827766775221439	0.00299409517251038
5	D	26	50	20120618	14	460	7.68	0.00806858334808534	0.00339351857999923
5	D	26	50	20120618	14	462	7.72	0.00758682442699513	0.00368625371634265
5	D	26	50	20120618	14	464	7.76	0.00744967399571619	0.00332611009054872
5	D	26	50	20120618	14	466	7.8	0.00696697462260701	0.00292081062570821
5	D	26	50	20120618	14	468	7.84	0.00708844849654704	0.00331807028644663
5	D	26	50	20120618	14	470	7.88	0.00714421093731142	0.00234940470689917
5	D	26	50	20120618	14	472	7.92	0.00684521083488668	0.00222541353281811
5	D	26	50	20120618	14	474	7.96	0.00693745998556028	0.00277813061940039
5	D	26	50	20120618	14	476	8	0.00721140729472757	0.0021330936714664
5	D	26	50	20120618	14	478	8.04	0.00730201595766882	0.0024075218132449
5	D	26	50	20120618	14	480	8.08	0.00723437412298051	0.00226758538124808
5	D	26	50	20120618	14	482	8.12	0.00740336557261628	0.00188596692250951
5	D	26	50	20120618	14	484	8.16	0.0073270482448296	0.001134914161979
5	D	26	50	20120618	14	486	8.2	0.00714694602634104	0.00109669999020334
5	D	26	50	20120618	14	488	8.24	0.00755532989096109	0.00145147101867381
5	D	26	50	20120618	14	490	8.28	0.00797660289798859	0.00132030978183152
5	D	26	50	20120618	14	492	8.32	0.0081218355597765	0.00114160268502224
5	D	26	50	20120618	14	494	8.36	0.0087443999470976	4.82876149804495e-05
5	D	26	50	20120618	14	496	8.4	0.00879912718353432	0.000151380955250319
5	D	26	50	20120618	14	498	8.44	0.00923741671525108	3.84807510321692e-05
5	D	26	50	20120618	14	500	8.48	0.00932184526492475	0.00085339303207842
5	D	26	50	20120618	14	502	8.52	0.00944836788128246	0.000277009081529830
5	D	26	50	20120618	14	504	8.56	0.00942388077344997	0.00050599147048147
5	D	26	50	20120618	14	506	8.6	0.00921740842177063	-0.000427711921377
5	D	26	50	20120618	14	508	8.64	0.00910317107862925	-0.000215407352966421
5	D	26	50	20120618	14	510	8.68	0.0089854674980465	0.00032625199777166
5	D	26	50	20120618	14	512	8.72	0.00870005798795617	0.000350937095502879
5	D	26	50	20120618	14	514	8.76	0.00850365483684092	-0.000345942093200579
5	D	26	50	20120618	14	516	8.8	0.0082886427565652	-0.0008313800908733
5	D	26	50	20120618	14	518	8.84	0.00817412327781812	-0.00102311563012594
5	D	26	50	20120618	14	520	8.88	0.00805772430924666	-0.00148175428079169
5	D	26	50	20120618	14	522	8.92	0.00799750497444047	-0.00226435390325806
5	D	26	50	20120618	14	524	8.96	0.00823008653690835	-0.00213543419491213
5	D	26	50	20120618	14	526	9	0.00832100632683331	-0.00366831441730395
5	D	26	50	20120618	14	528	9.04	0.008120463772621	-0.00387903930916534
5	D	26	50	20120618	14	530	9.08	0.00830166695636786	-0.00443973256023944
5	D	26	50	20120618	14	532	9.12	0.00813022891726918	-0.00363805024706917
5	D	26	50	20120618	14	534	9.16	0.00786909438297699	-0.00374220707593794
5	D	26	50	20120618	14	536	9.2	0.00781912314675054	-0.00277196464826845
5	D	26	50	20120618	14	538	9.24	0.00781355114531479	-0.00283976204644861
5	D	26	50	20120618	14	540	9.28	0.00777860592818855	-0.00347617229165213
5	D	26	50	20120618	14	542	9.32	0.00767473194203225	-0.00333906428678006
5	D	26	50	20120618	14	544	9.36	0.00728203312003248	-0.00317682570690462
5	D	26	50	20120618	14	546	9.4	0.00737540657048817	-0.0028180043707915
5	D	26	50	20120618	14	548	9.44	0.00753706532280304	-0.00381769779589744
5	D	26	50	20120618	14	550	9.48	0.00723079616266771	-0.00438022245353474
5	D	26	50	20120618	14	552	9.52	0.00707747419930303	-0.00408721861661444
5	D	26	50	20120618	14	554	9.56	0.0066814590464995	-0.00418709744945704
5	D	26	50	20120618	14	556	9.6	0.00665939731492648	-0.00425964660520684
5	D	26	50	20120618	14	558	9.64	0.00652181554851101	-0.00482403802474654
5	D	26	50	20120618	14	560	9.68	0.00632253871543702	-0.00429230786742984
5	D	26	50	20120618	14	562	9.72	0.00638738040727183	-0.00399468662322844
5	D	26	50	20120618	14	564	9.76	0.00636085683190952	-0.00371376017013084
5	D	26	50	20120618	14	566	9.8	0.00591706247390122	-0.00428002542264064
5	D	26	50	20120618	14	568	9.84	0.00577208437055454	-0.00329961479945766
5	D	26	50	20120618	14	570	9.88	0.00535087500313734	-0.00373874225271014
5	D	26	50	20120618	14	572	9.92	0.00521225378975353	-0.00409288961299964
5	D	26	50	20120618	14	574	9.96	0.00467024937090623	-0.00383162072841894
5	D	26	50	20120618	14	576	10	0.00408956621112802	-0.00361274996643831
5	D	26	50	20120618	14	578	10.04	0.00394970048980932	-0.00447590107209714
5	D	26	50	20120618	14	580	10.08	0.00358366666452811	-0.00449053111139984
5	D	26	50	20120618	14	582	10.12	0.00319340736092344	-0.00430104770724534
5	D	26	50	20120618	14	584	10.16	0.00316367352077455	-0.00380568405168504
5	D	26	50	20120618	14	586	10.2	0.0029954740307337	-0.00309709941732583
5	D	26	50	20120618	14	588	10.24	0.0024519776165781	-0.00323979356576928
5	D	26	50	20120618	14	590	10.28	0.00237927996840431	-0.00348216855715659
5	D	26	50	20120618	14	592	10.32	0.00180843266395241	-0.00320221084034921
5	D	26	50	20120618	14	594	10.36	0.00197482196063342	-0.00318053801750584
5	D	26	50	20120618	14	596	10.4	0.00102256832947731	-0.00341910877441037
5	D	26	50	20120618	14	598	10.44	0.000835248672073175	-0.00307001722760639
5	D	26	50	20120618	14	600	10.48	0.000547470354265875	-0.00295630031505597
5	D	26	50	20120618	14	602	10.52	0.000345513586491184	-0.00239319582985806
5	D	26	50	20120618	14	604	10.56	0.000368911749880648	-0.00353150339727997
5	D	26	50	20120618	14	606	10.6	0.000710946371008393	-0.00248432775181738
5	D	26	50	20120618	14	608	10.64	0.000608875507144115	-0.00317107692877357
5	D	26	50	20120618	14	610	10.68	0.00098581999005904	-0.00252278728964612
5	D	26	50	20120618	14	612	10.72	0.000922795562651883	-0.00278866651044007
5	D	26	50	20120618	14	614	10.76	0.00102905249866079	-0.00205167032561277
5	D	26	50	20120618	14	616	10.8	0.00128948699723960	-0.00301643974679588
5	D	26	50	20120618	14	618	10.84	0.00146325848871620	-0.00261205244970311
5	D	26	50	20120618	14	620	10.88	0.00122581203159375	-0.00229545245949464
5	D	26	50	20120618	14	622	10.92	0.00182092724077598	-0.00305076978102249
5	D	26	50	20120618	14	624	10.96	0.00187747457006746	-0.00250503183837052
5	D	26	50	20120618	14	626	11	0.00158087863069877	-0.00301428307111326
5	D	26	50	20120618	14	628	11.04	0.00222894906672405	-0.00238589848787621
5	D	26	50	20120618	14	630	11.08	0.00207012581260174	-0.00170801642995611
5	D	26	50	20120618	14	632	11.12	0.00254590968139092	-0.00252086395920129
5	D	26	50	20120618	14	634	11.16	0.00258771383429467	-0.00214780856358289
5	D	26	50	20120618	14	636	11.2	0.0028881422924174	-0.00230955923977931
5	D	26	50	20120618	14	638	11.24	0.00279777404578176	-0.001332394236722
5	D	26	50	20120618	14	640	11.28	0.00303333959886624	-0.00095974896303669
5	D	26	50	20120618	14	642	11.32	0.0034429594861398	-0.00079268084384574
5	D	26	50	20120618	14	644	11.36	0.00376660225988888	-0.0008207812673301
5	D	26	50	20120618	14	646	11.4	0.0037884235751563	0.00019121581576847
5	D	26	50	20120618	14	648	11.44	0.00414177897585084	0.00086148233365519
5	D	26	50	20120618	14	650	11.48	0.00418804497254387	0.00143136090181687
5	D	26	50	20120618	14	652	11.52	0.00442340546466182	0.00141104572399338
5	D	26	50	20120618	14	654	11.56	0.00457265449296686	0.00170242321531692
5	D	26	50	20120618	14	656	11.6	0.00484720991396597	0.00166455057611657
5	D	26	50	20120618	14	658	11.64	0.00508772097187808	0.00164200376929165
5	D	26	50	20120618	14	660	11.68	0.00501072765000858	0.0017467368901871
5	D	26	50	20120618	14	662	11.72	0.00504456553791548	0.0022803861353079
5	D	26	50	20120618	14	664	11.76	0.00498526544192484	0.00081316572729672
5	D	26	50	20120618	14	666	11.8	0.00512727511100409	0.001737772897522
5	D	26	50	20120618	14	668	11.84	0.00541063118300185	0.00137582332100891
5	D	26	50	20120618	14	670	11.88	0.00545862676288167	0.00192413937498509
5	D	26	50	20120618	14	672	11.92	0.00543995907314767	0.00208281406597267
5	D	26	50	20120618	14	674	11.96	0.00568986765089242	0.00226812136818822
5	D	26	50	20120618	14	676	12	0.00602630198631317	0.00190336033511314
5	D	26	50	20120618	14	678	12.04	0.00598914706049572	0.00178703773407404
5	D	26	50	20120618	14	680	12.08	0.00632066700378722	0.00236593191369585
5	D	26	50	20120618	14	682	12.12	0.00644755024460334	0.00230562984739626
5	D	26	50	20120618	14	684	12.16	0.00650606120942618	0.00325269119345812
5	D	26	50	20120618	14	686	12.2	0.00620683483283147	0.00323502059499627
5	D	26	50	20120618	14	688	12.24	0.00652209132015568	0.00330123407398657
5	D	26	50	20120618	14	690	12.28	0.00674227022968155	0.00334595150682881
5	D	26	50	20120618	14	692	12.32	0.00659353738932677	0.0030020289105953
5	D	26	50	20120618	14	694	12.36	0.0067414075594085	0.00256650770192688
5	D	26	50	20120618	14	696	12.4	0.00656997659137763	0.00289423755287122
5	D	26	50	20120618	14	698	12.44	0.0064679340117846	0.00268328638683984
5	D	26	50	20120618	14	700	12.48	0.00657559738318128	0.00235021010152295
5	D	26	50	20120618	14	702	12.52	0.0067533520071563	0.00200842508908896
5	D	26	50	20120618	14	704	12.56	0.00648434596017594	0.00250718144298533
5	D	26	50	20120618	14	706	12.6	0.00650619131707392	0.00212231312148043
5	D	26	50	20120618	14	708	12.64	0.00678132232299292	0.00168968680797419
5	D	26	50	20120618	14	710	12.68	0.00669014302487925	0.00134249242866412
5	D	26	50	20120618	14	712	12.72	0.00693794081817149	0.002251802757892
5	D	26	50	20120618	14	714	12.76	0.00692282287518972	0.00207431895581417
5	D	26	50	20120618	14	716	12.8	0.00683957943648131	0.00200600961232443
5	D	26	50	20120618	14	718	12.84	0.00708547864806606	0.0020234426229078
5	D	26	50	20120618	14	720	12.88	0.00707984300702	0.00212146883598369
5	D	26	50	20120618	14	722	12.92	0.00726984259912483	0.0020757048851053
5	D	26	50	20120618	14	724	12.96	0.00752015132859705	0.00188203540880611
5	D	26	50	20120618	14	726	13	0.00799713020784644	0.00143104977483315
5	D	26	50	20120618	14	728	13.04	0.00833516967566048	0.00198866004034123
5	D	26	50	20120618	14	730	13.08	0.00843862646881588	0.00186899635976103
5	D	26	50	20120618	14	732	13.12	0.00904085517221684	0.00220507007072337
5	D	26	50	20120618	14	734	13.16	0.00939662887810304	0.0023199183541237
5	D	26	50	20120618	14	736	13.2	0.00957225298934635	0.00242368627426282
5	D	26	50	20120618	14	738	13.24	0.0098856356437004	0.00274221666598392
5	D	26	50	20120618	14	740	13.28	0.0095313397909869	0.00246905424534375
5	D	26	50	20120618	14	742	13.32	0.00972003123554652	0.00219357251446128
5	D	26	50	20120618	14	744	13.36	0.00967281064469889	0.00230489940609129
5	D	26	50	20120618	14	746	13.4	0.00976656593281641	0.00234788442731962
5	D	26	50	20120618	14	748	13.44	0.0094091163838588	0.00197919188054115
5	D	26	50	20120618	14	750	13.48	0.0097294286846685	0.00103825195788402
5	D	26	50	20120618	14	752	13.52	0.00909131431212232	0.00138657982936432
5	D	26	50	20120618	14	754	13.56	0.0090153851859585	0.00116604736644786
5	D	26	50	20120618	14	756	13.6	0.00934690512925	0.00091021613301457
5	D	26	50	20120618	14	758	13.64	0.00930159372671157	0.00098068639482762
5	D	26	50	20120618	14	760	13.68	0.00916797882933856	0.000633412112451279
5	D	26	50	20120618	14	762	13.72	0.00901875101423695	0.000717487108734359
5	D	26	50	20120618	14	764	13.76	0.00916248460964874	0.00071886596695768
5	D	26	50	20120618	14	766	13.8	0.00882851807689434	0.00149303475527196
5	D	26	50	20120618	14	768	13.84	0.00896648875203945	0.00115106377375452
5	D	26	50	20120618	14	770	13.88	0.00897083038767594	0.00074196007443123
5	D	26	50	20120618	14	772	13.92	0.0090058392444125	0.00132096032007021
5	D	26	50	20120618	14	774	13.96	0.00939982500075401	-9.397449121969e-05
5	D	26	50	20120618	14	776	14	0.00931616719747183	0.00064341767340507
5	D	26	50	20120618	14	778	14.04	0.0093362949919983	-0.00062278076199615
5	D	26	50	20120618	14	780	14.08	0.00946212747213757	-0.00113815271103684
5	D	26	50	20120618	14	782	14.12	0.00939269665729287	-0.00127532435551922
5	D	26	50	20120618	14	784	14.16	0.00971122068505294	-0.0017317893599396
5	D	26	50	20120618	14	786	14.2	0.00988414506260567	-0.00285018338618974
5	D	26	50	20120618	14	788	14.24	0.0101863412876814	-0.00349254039942304
5	D	26	50	20120618	14	790	14.28	0.0102399937218107	-0.00356305591607008
5	D	26	50	20120618	14	792	14.32	0.0106835568559015	-0.00414621182826214
5	D	26	50	20120618	14	794	14.36	0.0113031987708960	-0.00488209361280224
5	D	26	50	20120618	14	796	14.4	0.0113681338008259	-0.00498728847442584
5	D	26	50	20120618	14	798	14.44	0.0110996658621060	-0.00421786507972004
5	D	26	50	20120618	14	800	14.48	0.0109072500861299	-0.00420097724846504
5	D	26	50	20120618	14	802	14.52	0.0110030503270586	-0.00420940454708314
5	D	26	50	20120618	14	804	14.56	0.0106454247085125	-0.00417387879528954
5	D	26	50	20120618	14	806	14.6	0.0104887199463066	-0.00447158064966404
5	D	26	50	20120618	14	808	14.64	0.0105744425013898	-0.00493740138390634
5	D	26	50	20120618	14	810	14.68	0.0103272379706870	-0.00509056071271134
5	D	26	50	20120618	14	812	14.72	0.0106248281021901	-0.00417114087783284
5	D	26	50	20120618	14	814	14.76	0.0103543555157455	-0.00501663269873824
5	D	26	50	20120618	14	816	14.8	0.0108000873463343	-0.00565418845692734
5	D	26	50	20120618	14	818	14.84	0.0105470703978901	-0.00565406117770674
5	D	26	50	20120618	14	820	14.88	0.0106817247422315	-0.00601183599578364
5	D	26	50	20120618	14	822	14.92	0.0108702606232992	-0.00675738817266334
5	D	26	50	20120618	14	824	14.96	0.0109307111820229	-0.00659256865303654
5	D	26	50	20120618	14	826	15	0.0107358537663313	-0.00627788492220514
5	D	26	50	20120618	14	828	15.04	0.0104092552862369	-0.00647578996812354
5	D	26	50	20120618	14	830	15.08	0.0102176859170778	-0.00609644132215264
5	D	26	50	20120618	14	832	15.12	0.0101812628467789	-0.00624529437066024
5	D	26	50	20120618	14	834	15.16	0.00994055662739517	-0.00605098849825794
5	D	26	50	20120618	14	836	15.2	0.00966105145892775	-0.00626105578081284
5	D	26	50	20120618	14	838	15.24	0.00968865690766528	-0.00547613896942454
5	D	26	50	20120618	14	840	15.28	0.00943885022400769	-0.00515658327287074
5	D	26	50	20120618	14	842	15.32	0.00930227254922151	-0.00494399161910694
5	D	26	50	20120618	14	844	15.36	0.00940677586041307	-0.00540220388438364
5	D	26	50	20120618	14	846	15.4	0.00906793029086848	-0.00477443448404624
5	D	26	50	20120618	14	848	15.44	0.0093774662843329	-0.00474957968068754
5	D	26	50	20120618	14	850	15.48	0.00922666162110923	-0.00464639158810904
5	D	26	50	20120618	14	852	15.52	0.0091747953387092	-0.00416410940800074
5	D	26	50	20120618	14	854	15.56	0.00927883903049299	-0.00488214806002444
5	D	26	50	20120618	14	856	15.6	0.00926190382308357	-0.00422931172429394
5	D	26	50	20120618	14	858	15.64	0.00896326434511724	-0.00355638648490993
5	D	26	50	20120618	14	860	15.68	0.00910018850222621	-0.00405698980171874
5	D	26	50	20120618	14	862	15.72	0.00864396320700465	-0.00356342926845055
5	D	26	50	20120618	14	864	15.76	0.00883694678972608	-0.00321771062099282
5	D	26	50	20120618	14	866	15.8	0.00864627544617913	-0.00370833666111914
5	D	26	50	20120618	14	868	15.84	0.00826924611045046	-0.00397647155254504
5	D	26	50	20120618	14	870	15.88	0.00771645124212225	-0.00270846645931789
5	D	26	50	20120618	14	872	15.92	0.00708897175556512	-0.00310953035453909
5	D	26	50	20120618	14	874	15.96	0.00696191173805371	-0.00243487270354119
5	D	26	50	20120618	14	876	16	0.00721335183837584	-0.00287894283319416
5	D	26	50	20120618	14	878	16.04	0.0071631543279794	-0.00227619794184293
5	D	26	50	20120618	14	880	16.08	0.00687116872482404	-0.00316512308967598
5	D	26	50	20120618	14	882	16.12	0.00717184467032018	-0.003082660296854
5	D	26	50	20120618	14	884	16.16	0.00695761959989191	-0.00238584899040153
5	D	26	50	20120618	14	886	16.2	0.0068743012078647	-0.00255600009515845
5	D	26	50	20120618	14	888	16.24	0.00710035617474222	-0.00278249346824031
5	D	26	50	20120618	14	890	16.28	0.006987233231888	-0.00299249004011709
5	D	26	50	20120618	14	892	16.32	0.00696126827088283	-0.00188503354155835
5	D	26	50	20120618	14	894	16.36	0.00701866412831174	-0.00185986761121592
5	D	26	50	20120618	14	896	16.4	0.00699701251867181	-0.00192571339468001
5	D	26	50	20120618	14	898	16.44	0.00724861525355361	-0.00202527402947107
5	D	26	50	20120618	14	900	16.48	0.0068957548276059	-0.00122427760987858
5	D	26	50	20120618	14	902	16.52	0.0069996288137622	-0.0014667162408762
5	D	26	50	20120618	14	904	16.56	0.00664799168254594	-0.0016671315158679
5	D	26	50	20120618	14	906	16.6	0.00655577081614359	-0.00189984035755639
5	D	26	50	20120618	14	908	16.64	0.00610738026405758	-0.00164168981388081
5	D	26	50	20120618	14	910	16.68	0.0057018545250471	-0.00190778823777693
5	D	26	50	20120618	14	912	16.72	0.00551782291417549	-0.00087722253060441
5	D	26	50	20120618	14	914	16.76	0.00508109962397905	-0.00105552657654841
5	D	26	50	20120618	14	916	16.8	0.00481580730181348	-0.00119947937506237
5	D	26	50	20120618	14	918	16.84	0.00480811398003417	-0.00138321400108588
5	D	26	50	20120618	14	920	16.88	0.00469501225038338	-0.000476667752265660
5	D	26	50	20120618	14	922	16.92	0.00476969686861231	-0.000251821937983969
5	D	26	50	20120618	14	924	16.96	0.00495334664182208	-0.00117494984082301
5	D	26	50	20120618	14	926	17	0.00482093382597708	-0.00113024655011639
5	D	26	50	20120618	14	928	17.04	0.00468449757254714	-0.00117532460741703
5	D	26	50	20120618	14	930	17.08	0.00459232620361947	-0.00134761117465314
5	D	26	50	20120618	14	932	17.12	0.00447547680802839	-0.00055124630447741
5	D	26	50	20120618	14	934	17.16	0.00445031087768596	-0.00160949524213338
5	D	26	50	20120618	14	936	17.2	0.00455888005286935	-0.00232273971018063
5	D	26	50	20120618	14	938	17.24	0.00406426593049717	-0.00131609542541565
5	D	26	50	20120618	14	940	17.28	0.00405564629883451	-0.00176908924264719
5	D	26	50	20120618	14	942	17.32	0.00374163431944518	-0.00217823536837735
5	D	26	50	20120618	14	944	17.36	0.00377798667906598	-0.00153435100449669
5	D	26	50	20120618	14	946	17.4	0.00390974188560447	-0.00182944787748927
5	D	26	50	20120618	14	948	17.44	0.00367375913951909	-0.00159231961841836
5	D	26	50	20120618	14	950	17.48	0.00389746651188307	-0.00136627879367646
5	D	26	50	20120618	14	952	17.52	0.00393805444112318	-0.00130575045320689
5	D	26	50	20120618	14	954	17.56	0.00403731101999834	-0.00182931352720085
5	D	26	50	20120618	14	956	17.6	0.00378983778871867	-0.00129285989658586
5	D	26	50	20120618	14	958	17.64	0.00384239703576427	-0.00135019918547228
5	D	26	50	20120618	14	960	17.68	0.00388176874134073	-0.00120266842664552
5	D	26	50	20120618	14	962	17.72	0.00368295152767451	-0.00152968409974086
5	D	26	50	20120618	14	964	17.76	0.00406551043843206	-0.00192402340947297
5	D	26	50	20120618	14	966	17.8	0.00378032720251171	-0.00138624748917717
5	D	26	50	20120618	14	968	17.84	0.00367911900892048	-0.00114224615219313
5	D	26	50	20120618	14	970	17.88	0.00363521474887661	-0.00113093951476195
5	D	26	50	20120618	14	972	17.92	0.00373780180069115	-0.00115186987548508
5	D	26	50	20120618	14	974	17.96	0.00364060290254925	-0.00110678474711662
5	D	26	50	20120618	14	976	18	0.00345749053049318	-0.00058706126294451
5	D	26	50	20120618	14	978	18.04	0.00354264740015148	-0.00094131468925116
5	D	26	50	20120618	14	980	18.08	0.00342936182273758	-1.33713892322401e-05
5	D	26	50	20120618	14	982	18.12	0.00353028717361634	-0.00056968764933076
5	D	26	50	20120618	14	984	18.16	0.0036912883166247	-0.000456614203951209
5	D	26	50	20120618	14	986	18.2	0.00352905680781707	-0.000145395296347580
5	D	26	50	20120618	14	988	18.24	0.00328598178071638	0.00134524236693616
5	D	26	50	20120618	14	990	18.28	0.00308891819186751	0.00213791613971409
5	D	26	50	20120618	14	992	18.32	0.00364628804106999	0.00095990452652855
5	D	26	50	20120618	14	994	18.36	0.00359785122655871	0.00126513423969553
5	D	26	50	20120618	14	996	18.4	0.00413639789324601	0.00127931880172614
5	D	26	50	20120618	14	998	18.44	0.00381781093298241	0.00140386151909652
5	D	26	50	20120618	14	1000	18.48	0.00399403608498972	0.00159480863428814
5	D	26	50	20120618	14	1002	18.52	0.00417019052631891	0.00178569918093726
5	D	26	50	20120618	14	1004	18.56	0.00395255013013751	0.00194759127848992
5	D	26	50	20120618	14	1006	18.6	0.00414117369244614	0.00207441370812285
5	D	26	50	20120618	14	1008	18.64	0.00437146847158366	0.00125843086740989
5	D	26	50	20120618	14	1010	18.68	0.00419877248952126	0.00216823051453034
5	D	26	50	20120618	14	1012	18.72	0.00430260758480459	0.00221575162575998
5	D	26	50	20120618	14	1014	18.76	0.00472554158566111	0.00195620030355086
5	D	26	50	20120618	14	1016	18.8	0.0050000602371076	0.00222677329915834
5	D	26	50	20120618	14	1018	18.84	0.00502074947441834	0.00322926616001097
5	D	26	50	20120618	14	1020	18.88	0.00488216715190749	0.00395786545181168
5	D	26	50	20120618	14	1022	18.92	0.00527358823195365	0.00417553625358468
5	D	26	50	20120618	14	1024	18.96	0.00531875397049516	0.00335981362816719
5	D	26	50	20120618	14	1026	19	0.00532446456486002	0.00411361491275617
5	D	26	50	20120618	14	1028	19.04	0.00508737166112817	0.00482550173578354
5	D	26	50	20120618	14	1030	19.08	0.00509790755216785	0.00509092133716973
5	D	26	50	20120618	14	1032	19.12	0.00508919599662363	0.00427438271052675
5	D	26	50	20120618	14	1034	19.16	0.00469766390081283	0.00553311056278473
5	D	26	50	20120618	14	1036	19.2	0.00453563745297175	0.00516928998172863
5	D	26	50	20120618	14	1038	19.24	0.00464548649142908	0.00515990667474229
5	D	26	50	20120618	14	1040	19.28	0.00469267879800547	0.00537995830504754
5	D	26	50	20120618	14	1042	19.32	0.00485436583459158	0.00543603187279563
5	D	26	50	20120618	14	1044	19.36	0.00517592264333617	0.00525036684525948
5	D	26	50	20120618	14	1046	19.4	0.00520207145210444	0.00514165624871986
5	D	26	50	20120618	14	1048	19.44	0.0056566279753224	0.00523551760285456
5	D	26	50	20120618	14	1050	19.48	0.00570880538470616	0.00493820041456905
5	D	26	50	20120618	14	1052	19.52	0.0058899944263174	0.00473623657572655
5	D	26	50	20120618	14	1054	19.56	0.00600744486267249	0.00551835324426137
5	D	26	50	20120618	14	1056	19.6	0.00603237744777712	0.00526417664069605
5	D	26	50	20120618	14	1058	19.64	0.00646773602188587	0.00469434049894125
5	D	26	50	20120618	14	1060	19.68	0.00668002361973369	0.0054523448262376
5	D	26	50	20120618	14	1062	19.72	0.00669304145557534	0.00460270653116729
5	D	26	50	20120618	14	1064	19.76	0.00730127349554857	0.00505587005402631
5	D	26	50	20120618	14	1066	19.8	0.00753778657171985	0.00522496756967926
5	D	26	50	20120618	14	1068	19.84	0.00780358093970006	0.00525594591776304
5	D	26	50	20120618	14	1070	19.88	0.0081764242032841	0.00557885330045969
5	D	26	50	20120618	14	1072	19.92	0.00824170430132324	0.00622618127436473
5	D	26	50	20120618	14	1074	19.96	0.00832261145922661	0.0066335454910063
5	D	26	50	20120618	14	1076	20	0.00830549947512189	0.00611550492097341
5	D	26	50	20120618	14	1078	20.04	0.0083920352030035	0.00562726183069972
5	D	26	50	20120618	14	1080	20.08	0.00863706891588808	0.00571649163541765
5	D	26	50	20120618	14	1082	20.12	0.0090019077307091	0.00566299193635308
5	D	26	50	20120618	14	1084	20.16	0.00905378815524475	0.00566824573973729
5	D	26	50	20120618	14	1086	20.2	0.00923318114563177	0.00599758779414274
5	D	26	50	20120618	14	1088	20.24	0.00905239515488581	0.00574043427102863
5	D	26	50	20120618	14	1090	20.28	0.00931934210691935	0.00561328232963566
5	D	26	50	20120618	14	1092	20.32	0.0091550104909716	0.00506883839239327
5	D	26	50	20120618	14	1094	20.36	0.00943502477632147	0.00547819665015778
5	D	26	50	20120618	14	1096	20.4	0.00925394887179522	0.00604491445100755
5	D	26	50	20120618	14	1098	20.44	0.00913752374027286	0.00554291813383979
5	D	26	50	20120618	14	1100	20.48	0.00936159173709525	0.00607504427095391
5	D	26	50	20120618	14	1102	20.52	0.00911256287089697	0.00526639695598898
5	D	26	50	20120618	14	1104	20.56	0.0091729497900103	0.0053795198988432
5	D	26	50	20120618	14	1106	20.6	0.00951150544577461	0.00428488324622737
5	D	26	50	20120618	14	1108	20.64	0.00971649570164059	0.0050331577842146
5	D	26	50	20120618	14	1110	20.68	0.00975758567669534	0.00467444958518647
5	D	26	50	20120618	14	1112	20.72	0.00970010496645268	0.00448015785491985
5	D	26	50	20120618	14	1114	20.76	0.0095925398828986	0.00415238557756863
5	D	26	50	20120618	14	1116	20.8	0.00966981958301446	0.0047630217805979
5	D	26	50	20120618	14	1118	20.84	0.0100313349959639	0.00469656788530199
5	D	26	50	20120618	14	1120	20.88	0.0101521654027331	0.00488871708202162
5	D	26	50	20120618	14	1122	20.92	0.0102211083138988	0.00449215745699658
5	D	26	50	20120618	14	1124	20.96	0.0101813406285248	0.0044264389527531
5	D	26	50	20120618	14	1126	21	0.0106236571333604	0.00433906176780188
5	D	26	50	20120618	14	1128	21.04	0.0107209833107230	0.00423834147788967
5	D	26	50	20120618	14	1130	21.08	0.0114436888675025	0.00433835466102069
5	D	26	50	20120618	14	1132	21.12	0.0117719844038718	0.00344505252221211
5	D	26	50	20120618	14	1134	21.16	0.0120198960413558	0.00423781821887159
5	D	26	50	20120618	14	1136	21.2	0.0121342281368059	0.00476136715072992
5	D	26	50	20120618	14	1138	21.24	0.0122144494011315	0.00467481020964488
5	D	26	50	20120618	14	1140	21.28	0.0119781838123336	0.00499237893614357
5	D	26	50	20120618	14	1142	21.32	0.0124386941746492	0.0046067087555488
5	D	26	50	20120618	14	1144	21.36	0.0123241994446394	0.00382958426088916
5	D	26	50	20120618	14	1146	21.4	0.0123372455647523	0.00403148446012136
5	D	26	50	20120618	14	1148	21.44	0.0120718754608408	0.00348765570577859
5	D	26	50	20120618	14	1150	21.48	0.0117070366460198	0.00354603444163336
5	D	26	50	20120618	14	1152	21.52	0.0115331732306617	0.00421990720410414
5	D	26	50	20120618	14	1154	21.56	0.0112986259113421	0.00388128790872952
5	D	26	50	20120618	14	1156	21.6	0.0110958842550402	0.00386546285896657
5	D	26	50	20120618	14	1158	21.64	0.0108028945602556	0.00390822160602492
5	D	26	50	20120618	14	1160	21.68	0.0107318727551532	0.00419532110132228
5	D	26	50	20120618	14	1162	21.72	0.0107030086563452	0.00380436176200424
5	D	26	50	20120618	14	1164	21.76	0.0112154347985355	0.00341563688011474
5	D	26	50	20120618	14	1166	21.8	0.0113771076929860	0.00271117467828983
5	D	26	50	20120618	14	1168	21.84	0.0112550893468244	0.00293587907121529
5	D	26	50	20120618	14	1170	21.88	0.0116325005202149	0.00299273045642269
5	D	26	50	20120618	14	1172	21.92	0.0118245012245105	0.00207897171843438
5	D	26	50	20120618	14	1174	21.96	0.0122087571915429	0.00218137492248581
5	D	26	50	20120618	14	1176	22	0.0123575607425758	0.00175459355363286
5	D	26	50	20120618	14	1178	22.04	0.0126338061487820	0.00135159218583121
5	D	26	50	20120618	14	1180	22.08	0.0131533175009197	0.00063833357564834
5	D	26	50	20120618	14	1182	22.12	0.0131520305665780	0.000181669874222450
5	D	26	50	20120618	14	1184	22.16	0.0131239301430936	0.000514335330499469
5	D	26	50	20120618	14	1186	22.2	0.0133227614988954	0.00059804970232414
5	D	26	50	20120618	14	1188	22.24	0.0129107515907015	0.000247275241380929
5	D	26	50	20120618	14	1190	22.28	0.0128353315814201	-0.00083068076226671
5	D	26	50	20120618	14	1192	22.32	0.0129755296429260	-0.00048273472844825
5	D	26	50	20120618	14	1194	22.36	0.0125640783490892	-0.000186513555673579
5	D	26	50	20120618	14	1196	22.4	0.0125902271578574	-0.00059367978241642
5	D	26	50	20120618	14	1198	22.44	0.0126565042764580	-0.00136744551986542
5	D	26	50	20120618	14	1200	22.48	0.0124995053578312	-0.001803185931636
5	D	26	50	20120618	14	1202	22.52	0.0121678369221156	-0.00210854999509141
5	D	26	50	20120618	14	1204	22.56	0.0119623234072316	-0.00167271765943927
5	D	26	50	20120618	14	1206	22.6	0.0120926290448686	-0.00206114555648067
5	D	26	50	20120618	14	1208	22.64	0.0120155614767871	-0.00234200129890015
5	D	26	50	20120618	14	1210	22.68	0.0117220980204591	-0.00256121854320361
5	D	26	50	20120618	14	1212	22.72	0.0118775837305742	-0.00272690073310343
5	D	26	50	20120618	14	1214	22.76	0.0119695005410606	-0.00248408733551178
5	D	26	50	20120618	14	1216	22.8	0.0120805516610460	-0.00262943313438467
5	D	26	50	20120618	14	1218	22.84	0.0120805516610460	-0.00262943313438467
5	D	26	50	20120618	14	1220	22.88	0.0119444477478032	-0.00270755429157016
5	D	26	50	20120618	14	1222	22.92	0.0119229050326076	-0.00334640122674165
5	D	26	50	20120618	14	1224	22.96	0.0119035083864928	-0.00350014816128182
5	D	26	50	20120618	14	1226	23	0.0122281814148221	-0.00307195470018684
5	D	26	50	20120618	14	1228	23.04	0.0126557830275412	-0.00297457195428183
5	D	26	50	20120618	14	1230	23.08	0.0126070654916378	-0.00391311266363034
5	D	26	50	20120618	14	1232	23.12	0.0128138850327467	-0.00351226302176389
5	D	26	50	20120618	14	1234	23.16	0.0130706850024703	-0.00373869982630324
5	D	26	50	20120618	14	1236	23.2	0.0128470129854453	-0.00359722190152345
5	D	26	50	20120618	14	1238	23.24	0.0126236733086076	-0.0031260412978798
5	D	26	50	20120618	14	1240	23.28	0.0126756774768299	-0.00381381224413484
5	D	26	50	20120618	14	1242	23.32	0.0126577205001217	-0.0034075051521311
5	D	26	50	20120618	14	1244	23.36	0.0126032944911738	-0.00321529231580116
5	D	26	50	20120618	14	1246	23.4	0.0127982226175435	-0.00336486661322555
5	D	26	50	20120618	14	1248	23.44	0.0126876311169659	-0.00488641898498274
5	D	26	50	20120618	14	1250	23.48	0.0127841858408301	-0.00508727337328554
5	D	26	50	20120618	14	1252	23.52	0.0127702982636476	-0.00555441639720864
5	D	26	50	20120618	14	1254	23.56	0.0128495465490423	-0.00610845294504464
5	D	26	50	20120618	14	1256	23.6	0.0127458302476982	-0.00558029862672044
5	D	26	50	20120618	14	1258	23.64	0.0128784573168979	-0.00620385154932164
5	D	26	50	20120618	14	1260	23.68	0.0129461468812939	-0.00544135886173174
5	D	26	50	20120618	14	1262	23.72	0.0129818405709481	-0.00566800178789774
5	D	26	50	20120618	14	1264	23.76	0.0125055164725781	-0.00614206314456804
5	D	26	50	20120618	14	1266	23.8	0.0124487570112522	-0.00609374653820954
5	D	26	50	20120618	14	1268	23.84	0.0125331374776648	-0.00625048948418154
5	D	26	50	20120618	14	1270	23.88	0.0119242669202681	-0.00690617051049274
5	D	26	50	20120618	14	1272	23.92	0.0115939207742334	-0.00625816371407784
5	D	26	50	20120618	14	1274	23.96	0.0115839929950255	-0.00725719245880944
5	D	26	50	20120618	14	1276	24	0.0119084206573017	-0.00703628522929894
5	D	26	50	20120618	14	1278	24.04	0.0116948531961800	-0.00689559219304624
5	D	26	50	20120618	14	1280	24.08	0.0117433112238947	-0.00679014135876784
5	D	26	50	20120618	14	1282	24.12	0.0114218463390317	-0.00684389561627364
5	D	26	50	20120618	14	1284	24.16	0.0113117568842687	-0.00656790476850874
5	D	26	50	20120618	14	1286	24.2	0.0114472597567475	-0.00638728848339024
5	D	26	50	20120618	14	1288	24.24	0.0114734156365836	-0.00654625315886884
5	D	26	50	20120618	14	1290	24.28	0.0114322266665795	-0.00687155763355374
5	D	26	50	20120618	14	1292	24.32	0.0111027502618856	-0.00717175981750644
5	D	26	50	20120618	14	1294	24.36	0.0111392440428626	-0.00634373070566914
5	D	26	50	20120618	14	1296	24.4	0.0113258283092143	-0.00715218710180324
5	D	26	50	20120618	14	1298	24.44	0.0110950498690385	-0.00697765193500294
5	D	26	50	20120618	14	1300	24.48	0.0108211308441424	-0.00688599675402554
5	D	26	50	20120618	14	1302	24.52	0.0104233549954537	-0.00674128028018784
5	D	26	50	20120618	14	1304	24.56	0.0102175586378572	-0.00684525326129354
5	D	26	50	20120618	14	1306	24.6	0.00965588250835728	-0.00674352180868424
5	D	26	50	20120618	14	1308	24.64	0.00940466161113732	-0.00647558490715704
5	D	26	50	20120618	14	1310	24.68	0.0092929104554386	-0.00631637274430504
5	D	26	50	20120618	14	1312	24.72	0.00911404779513746	-0.00724066737333304
5	D	26	50	20120618	14	1314	24.76	0.00842939165425359	-0.00729161441691754
5	D	26	50	20120618	14	1316	24.8	0.00847432121913018	-0.00718573224750264
5	D	26	50	20120618	14	1318	24.84	0.00805460384702128	-0.00629291801237314
5	D	26	50	20120618	14	1320	24.88	0.00811991930039948	-0.00614656812187094
5	D	26	50	20120618	14	1322	24.92	0.0081798183158338	-0.00639525050574644
5	D	26	50	20120618	14	1324	24.96	0.00765497537856589	-0.00598402548607954
5	D	26	50	20120618	14	1326	25	0.00755755727732182	-0.00535383070948274
5	D	26	50	20120618	14	1328	25.04	0.00753677540902275	-0.00568531529743514
5	D	26	50	20120618	14	1330	25.08	0.0074751864083814	-0.00603554528615684
5	D	26	50	20120618	14	1332	25.12	0.00711794192039033	-0.00601816460147524
5	D	26	50	20120618	14	1334	25.16	0.0072449736536305	-0.00696947070954464
5	D	26	50	20120618	14	1336	25.2	0.00726457465360499	-0.00639167961650144
5	D	26	50	20120618	14	1338	25.24	0.00715554585901384	-0.00622309828879874
5	D	26	50	20120618	14	1340	25.28	0.00733558938763955	-0.00607473314397024
5	D	26	50	20120618	14	1342	25.32	0.00682222986449812	-0.00566164136240104
5	D	26	50	20120618	14	1344	25.36	0.00706246939340625	-0.00607872829728394
5	D	26	50	20120618	14	1346	25.4	0.00683364256794647	-0.00522228763497854
5	D	26	50	20120618	14	1348	25.44	0.00678625227147135	-0.00518001679159924
5	D	26	50	20120618	14	1350	25.48	0.00651476569390259	-0.00455319491434864
5	D	26	50	20120618	14	1352	25.52	0.00634950069700366	-0.00490923732081164
5	D	26	50	20120618	14	1354	25.56	0.00659193225693347	-0.00517889249181714
5	D	26	50	20120618	14	1356	25.6	0.00653151705354889	-0.00497088996106334
5	D	26	50	20120618	14	1358	25.64	0.00629584543444723	-0.00381455117072114
5	D	26	50	20120618	14	1360	25.68	0.00598812670541047	-0.00412439122010144
5	D	26	50	20120618	14	1362	25.72	0.00621827582055107	-0.00426844301356474
5	D	26	50	20120618	14	1364	25.76	0.00615708279970718	-0.00317464781801856
5	D	26	50	20120618	14	1366	25.8	0.00618344374050982	-0.00286651896704871
5	D	26	50	20120618	14	1368	25.84	0.0060609657749405	-0.00223564536794188
5	D	26	50	20120618	14	1370	25.88	0.00608273052166542	-0.00262504907234132
5	D	26	50	20120618	14	1372	25.92	0.00589823222031822	-0.00120830406769157
5	D	26	50	20120618	14	1374	25.96	0.00623984257737725	-0.00139826830445734
5	D	26	50	20120618	14	1376	26	0.00622142244572734	-0.00077586584458913
5	D	26	50	20120618	14	1378	26.04	0.00624085374007435	-0.00122120169538042
5	D	26	50	20120618	14	1380	26.08	0.00632362765988005	-0.00068785933460265
5	D	26	50	20120618	14	1382	26.12	0.00633821810120305	8.18221540782194e-05
5	D	26	50	20120618	14	1384	26.16	0.00673549048986353	0.000536002496488591
5	D	26	50	20120618	14	1386	26.2	0.00674804446365672	0.00031545164879581
5	D	26	50	20120618	14	1388	26.24	0.00660783084580167	0.00145442248237849
5	D	26	50	20120618	14	1390	26.28	0.0066441895693835	0.00160585576353061
5	D	26	50	20120618	14	1392	26.32	0.00664605845260618	0.00182698431746362
5	D	26	50	20120618	14	1394	26.36	0.0063938200287281	0.00212979643254572
5	D	26	50	20120618	14	1396	26.4	0.00592038516866602	0.00251046171134325
5	D	26	50	20120618	14	1398	26.44	0.00568240696724412	0.00236611858988608
5	D	26	50	20120618	14	1400	26.48	0.00580374366246861	0.00252860889977562
5	D	26	50	20120618	14	1402	26.52	0.00538018457921752	0.00280966758184131
5	D	26	50	20120618	14	1404	26.56	0.00539506352010725	0.00290391218785141
5	D	26	50	20120618	14	1406	26.6	0.00530115839606279	0.00236003259253109
5	D	26	50	20120618	14	1408	26.64	0.00497623427411552	0.00212659394593373
5	D	26	50	20120618	14	1410	26.68	0.00477733857159659	0.00201344201170148
5	D	26	50	20120618	14	1412	26.72	0.00461745182887537	0.00234399039027563
5	D	26	50	20120618	14	1414	26.76	0.004416182368892	0.00269764419003183
5	D	26	50	20120618	14	1416	26.8	0.00432247374982203	0.00280380637373205
5	D	26	50	20120618	14	1418	26.84	0.00444315142152645	0.00271461475278031
5	D	26	50	20120618	14	1420	26.88	0.00375977867945043	0.00235406454058719
5	D	26	50	20120618	14	1422	26.92	0.00347847392422489	0.00340784809891998
5	D	26	50	20120618	14	1424	26.96	0.00341840096052241	0.00318645579415759
5	D	26	50	20120618	14	1426	27	0.00306398419254931	0.00352886447477259
5	D	26	50	20120618	14	1428	27.04	0.00292419625297654	0.00351065647515703
5	D	26	50	20120618	14	1430	27.08	0.003030454603199	0.00258408637650718
5	D	26	50	20120618	14	1432	27.12	0.00266300656435541	0.00310938893318285
5	D	26	50	20120618	14	1434	27.16	0.00282236014856361	0.00285481634982007
5	D	26	50	20120618	14	1436	27.2	0.00253335146495705	0.00323645602176207
5	D	26	50	20120618	14	1438	27.24	0.00278423295092203	0.00314465941942844
5	D	26	50	20120618	14	1440	27.28	0.00283953577227863	0.0027721202117603
5	D	26	50	20120618	14	1442	27.32	0.00250914719983703	0.0027576952334241
5	D	26	50	20120618	14	1444	27.36	0.00258439043242309	0.00270840281970758
5	D	26	50	20120618	14	1446	27.4	0.00265964780714478	0.00265909626385545
5	D	26	50	20120618	14	1448	27.44	0.00261466167372569	0.0026395235481522
5	D	26	50	20120618	14	1450	27.48	0.00245237359637556	0.00265348890708064
5	D	26	50	20120618	14	1452	27.52	0.00233818292228175	0.00248561468615914
5	D	26	50	20120618	14	1454	27.56	0.00229958196309677	0.00323388215307856
5	D	26	50	20120618	14	1456	27.6	0.00230005572464017	0.00289177682127269
5	D	26	50	20120618	14	1458	27.64	0.00226390842598591	0.00228867130546306
5	D	26	50	20120618	14	1460	27.68	0.00195515024998081	0.00262485108244258
5	D	26	50	20120618	14	1462	27.72	0.00162955586151565	0.00181873520975429
5	D	26	50	20120618	14	1464	27.76	0.00140248973194103	0.00247811228321075
5	D	26	50	20120618	14	1466	27.8	0.00141921987838390	0.00312758986173059
5	D	26	50	20120618	14	1468	27.84	0.00151459444103034	0.00212730246692848
5	D	26	50	20120618	14	1470	27.88	0.00166165850938152	0.0021858933348176
5	D	26	50	20120618	14	1472	27.92	0.00130345235616804	0.00225394529143899
5	D	26	50	20120618	14	1474	27.96	0.00131167600803324	0.002410562372404
5	D	26	50	20120618	14	1476	28	0.000920370186392413	0.00256483185885547
5	D	26	50	20120618	14	1478	28.04	0.000873609214952547	0.00182007164157074
5	D	26	50	20120618	14	1480	28.08	0.000937948860972711	0.0020510339295097
5	D	26	50	20120618	14	1482	28.12	0.000772408092429128	0.00252204482752587
5	D	26	50	20120618	14	1484	28.16	0.000530216948804923	0.00221020366595479
5	D	26	50	20120618	14	1486	28.2	0.000964281517504098	0.00244323777676263
5	D	26	50	20120618	14	1488	28.24	0.000989199960473112	0.00171357428925623
5	D	26	50	20120618	14	1490	28.28	0.000702616653126016	0.00262210043706377
5	D	26	50	20120618	14	1492	28.32	0.000968071609851258	0.00222639641124396
5	D	26	50	20120618	14	1494	28.36	0.000775660783622586	0.00127302555137358
5	D	26	50	20120618	14	1496	28.4	0.000904615847307577	0.00235298266721198
5	D	26	50	20120618	14	1498	28.44	0.000950811133322494	0.00173152773043056
5	D	26	50	20120618	14	1500	28.48	0.000902027836488434	0.00176185554027565
5	D	26	50	20120618	14	1502	28.52	0.00060249033291	0.00131026179447086
5	D	26	50	20120618	14	1504	28.56	0.000710925157804958	0.00153971087389808
5	D	26	50	20120618	14	1506	28.6	0.00067496170691381	0.00198930350751211
5	D	26	50	20120618	14	1508	28.64	0.000723610653459444	0.0013088546519763
5	D	26	50	20120618	14	1510	28.68	0.000519044661662176	0.00092571591365818
5	D	26	50	20120618	14	1512	28.72	0.000545844008669146	0.00181743413327691
5	D	26	50	20120618	14	1514	28.76	0.000505793480582741	0.00177370664992833
5	D	26	50	20120618	14	1516	28.8	0.000388406683837961	0.00186918727859195
5	D	26	50	20120618	14	1518	28.84	0.000264712494604999	0.00183687956975954
5	D	26	50	20120618	14	1520	28.88	0.000570585674942863	0.00204568113117612
5	D	26	50	20120618	14	1522	28.92	0.000488101668917452	0.00124797275811614
5	D	26	50	20120618	14	1524	28.96	0.00027108352670349	0.00151369641541823
5	D	26	50	20120618	14	1526	29	0.000634946534166463	0.00168938416627184
5	D	26	50	20120618	14	1528	29.04	0.000483045855431969	0.00189600076773455
5	D	26	50	20120618	14	1530	29.08	0.000305576195489769	0.00163765223416023
5	D	26	50	20120618	14	1532	29.12	0.000758944779315336	0.00129763286735887
5	D	26	50	20120618	14	1534	29.16	0.000590561441511384	0.00128383721405792
5	D	26	50	20120618	14	1536	29.2	0.000569100750702372	0.00102072985184622
5	D	26	50	20120618	14	1538	29.24	0.000433894863071692	0.000410433060071920
5	D	26	50	20120618	14	1540	29.28	0.000944447172291815	0.00135619545097674
5	D	26	50	20120618	14	1542	29.32	0.000814000113298521	0.00035344732457609
5	D	26	50	20120618	14	1544	29.36	0.000608055263277938	-0.000432947339984901
5	D	26	50	20120618	14	1546	29.4	0.000475154543753927	-0.00070639260333755
5	D	26	50	20120618	14	1548	29.44	0.000328231896758986	-0.00187887464149421
5	D	26	50	20120618	14	1550	29.48	2.02373960775598e-05	-0.00115972583182406
5	D	26	50	20120618	14	1552	29.52	4.99924494298904e-05	-0.00181347433530227
5	D	26	50	20120618	14	1554	29.56	0.00018303459031014	-0.00208015965782677
5	D	26	50	20120618	14	1556	29.6	0.0002306865162943	-0.00201656954499467
5	D	26	50	20120618	14	1558	29.64	-3.35663589029200e-05	-0.00206127990676909
5	D	26	50	20120618	14	1560	29.68	-0.00025709695457161	-0.00179682197060533
5	D	26	50	20120618	14	1562	29.72	-0.0002079813175504	-0.00212866718301617
5	D	26	50	20120618	14	1564	29.76	-0.00032762378492716	-0.00188437593225184
5	D	26	50	20120618	14	1566	29.8	-0.000271620927857190	-0.00166431015981097
5	D	26	50	20120618	14	1568	29.84	-0.00028156992026848	-0.00229911527262119
5	D	26	50	20120618	14	1570	29.88	-0.00022531250475728	-0.00185867260075571
5	D	26	50	20120618	14	1572	29.92	-0.00048821480600244	-0.00207203500091094
5	D	26	50	20120618	14	1574	29.96	-0.00046668340451531	-0.00225850613017765
5	D	26	50	20120618	14	1576	30	-0.00040541967299331	-0.00270706638789114
5	D	26	50	20120618	14	1578	30.04	-0.000511026070763520	-0.00195018636037687
5	D	26	50	20120618	14	1580	30.08	7.49038213310902e-05	-0.00281553656812516
5	D	26	50	20120618	14	1582	30.12	-0.00024108098597774	-0.00300517553577158
5	D	26	50	20120618	14	1584	30.16	0.000307004551187766	-0.00331957642389056
5	D	26	50	20120618	14	1586	30.2	0.000299007173492547	-0.0036203725775395
5	D	26	50	20120618	14	1588	30.24	-5.16329371622395e-05	-0.00316247851031434
5	D	26	50	20120618	14	1590	30.28	4.55659609796604e-05	-0.00339397112833919
5	D	26	50	20120618	14	1592	30.32	0.00017208857733737	-0.00505116779393144
5	D	26	50	20120618	14	1594	30.36	0.00016544884466203	-0.00464467331863074
5	D	26	50	20120618	14	1596	30.4	0.000122081985771860	-0.00434951987709564
5	D	26	50	20120618	14	1598	30.44	9.86626091789601e-05	-0.00530887993140264
5	D	26	50	20120618	14	1600	30.48	0.000148520708320430	-0.00521577518152384
5	D	26	50	20120618	14	1602	30.52	-0.00045540505135538	-0.00557661177196334
5	D	26	50	20120618	14	1604	30.56	-0.00016289618918194	-0.00550125540229224
5	D	26	50	20120618	14	1606	30.6	-0.00036087901684636	-0.00563217622282894
5	D	26	50	20120618	14	1608	30.64	-0.00036087901684636	-0.00563217622282894
5	D	26	50	20120618	14	1610	30.68	-0.000174931146597740	-0.00549216200908624
5	D	26	50	20120618	14	1612	30.72	-0.000134753339290720	-0.00457324846266304
5	D	26	50	20120618	14	1614	30.76	0.00015757167511961	-0.00454249638874924
5	D	26	50	20120618	14	1616	30.8	0.00031266847650507	-0.00498880804689854
5	D	26	50	20120618	14	1618	30.84	0.000574142422052233	-0.00559334191840624
5	D	26	50	20120618	14	1620	30.88	0.000464950992901405	-0.00538167657452584
5	D	26	50	20120618	14	1622	30.92	0.000668180552882231	-0.00599942627177384
5	D	26	50	20120618	14	1624	30.96	0.000781798470483284	-0.00637444742424394
5	D	26	50	20120618	14	1626	31	0.000878290261844002	-0.00656624306757294
5	D	26	50	20120618	14	1628	31.04	0.000683461130423672	-0.00577617144774984
5	D	26	50	20120618	14	1630	31.08	0.00104120766422938	-0.00710040567221694
5	D	26	50	20120618	14	1632	31.12	0.00109570438385543	-0.00820420642871694
5	D	26	50	20120618	14	1634	31.16	0.00110921012337609	-0.00907090721041724
5	D	26	50	20120618	14	1636	31.2	0.000882299557293329	-0.00905075466715344
5	D	26	50	20120618	14	1638	31.24	0.000778072017746431	-0.00849058467509744
5	D	26	50	20120618	14	1640	31.28	0.000949686833540404	-0.00909919148166474
5	D	26	50	20120618	14	1642	31.32	0.00114117134988572	-0.00892976869689244
5	D	26	50	20120618	14	1644	31.36	0.00158466872304593	-0.00915293159703494
5	D	26	50	20120618	14	1646	31.4	0.00169285606056747	-0.00934639601236754
5	D	26	50	20120618	14	1648	31.44	0.00194805089789769	-0.00976337688123324
5	D	26	50	20120618	14	1650	31.48	0.00188745184675001	-0.0109798126769084
5	D	26	50	20120618	14	1652	31.52	0.00169229037514252	-0.0100752816824146
5	D	26	50	20120618	14	1654	31.56	0.00165453087302716	-0.0105824186658816
5	D	26	50	20120618	14	1656	31.6	0.00209399773753460	-0.0111601956167891
5	D	26	50	20120618	14	1658	31.64	0.00217142593007452	-0.0105848228289376
5	D	26	50	20120618	14	1660	31.68	0.00221038751371790	-0.0113553570883966
5	D	26	50	20120618	14	1662	31.72	0.00251592835386861	-0.0113033847399794
5	D	26	50	20120618	14	1664	31.76	0.00227692626182756	-0.0111533366810116
5	D	26	50	20120618	14	1666	31.8	0.00263019680970836	-0.0124430994498959
5	D	26	50	20120618	14	1668	31.84	0.00237726471407793	-0.0118934653488796
5	D	26	50	20120618	14	1670	31.88	0.00253742440001668	-0.0113813079072662
5	D	26	50	20120618	14	1672	31.92	0.0026773608320135	-0.0120433719864911
5	D	26	50	20120618	14	1674	31.96	0.00317297197494715	-0.0119134764707872
5	D	26	50	20120618	14	1676	32	0.00319446802109522	-0.0108532405630760
5	D	26	50	20120618	14	1678	32.04	0.00290299860589013	-0.0110864443795114
5	D	26	50	20120618	14	1680	32.08	0.00318584131836474	-0.00996511444590574
5	D	26	50	20120618	14	1682	32.12	0.00312785856230745	-0.00996553870997454
5	D	26	50	20120618	14	1684	32.16	0.0031069706279912	-0.00967218839073144
5	D	26	50	20120618	14	1686	32.2	0.00333758643360738	-0.0103094754483436
5	D	26	50	20120618	14	1688	32.24	0.00352525257333429	-0.0107437804333484
5	D	26	50	20120618	14	1690	32.28	0.00409002583053579	-0.0102764464905944
5	D	26	50	20120618	14	1692	32.32	0.00394456689457791	-0.0106323404046334
5	D	26	50	20120618	14	1694	32.36	0.00438440852567938	-0.00972001002234304
5	D	26	50	20120618	14	1696	32.4	0.00440948253214025	-0.00996957628969504
5	D	26	50	20120618	14	1698	32.44	0.00470004685066543	-0.00955724818344954
5	D	26	50	20120618	14	1700	32.48	0.0050111667633197	-0.00993485027567104
5	D	26	50	20120618	14	1702	32.52	0.00502320172073549	-0.0102688733769679
5	D	26	50	20120618	14	1704	32.56	0.00528085021859644	-0.00924528681372564
5	D	26	50	20120618	14	1706	32.6	0.0059653225117172	-0.00909764998888174
5	D	26	50	20120618	14	1708	32.64	0.00638974214392099	-0.00939829765010664
5	D	26	50	20120618	14	1710	32.68	0.00674034689923672	-0.00849784666174024
5	D	26	50	20120618	14	1712	32.72	0.00660391064580677	-0.00890043790760884
5	D	26	50	20120618	14	1714	32.76	0.00743642281463675	-0.00930635255534894
5	D	26	50	20120618	14	1716	32.8	0.00727798139817629	-0.00829311803538334
5	D	26	50	20120618	14	1718	32.84	0.00774849025037781	-0.00827968300654074
5	D	26	50	20120618	14	1720	32.88	0.00787016211421658	-0.00825573329986194
5	D	26	50	20120618	14	1722	32.92	0.00838443380510575	-0.00862591077088094
5	D	26	50	20120618	14	1724	32.96	0.00822531356613534	-0.00734210891216214
5	D	26	50	20120618	14	1726	33	0.00878379357298429	-0.00835354738090354
5	D	26	50	20120618	14	1728	33.04	0.00843229786312427	-0.00740608793372384
5	D	26	50	20120618	14	1730	33.08	0.00856761688783993	-0.00645505052623134
5	D	26	50	20120618	14	1732	33.12	0.00871236164594882	-0.00574999435471024
5	D	26	50	20120618	14	1734	33.16	0.00870856448253385	-0.00576185253543074
5	D	26	50	20120618	14	1736	33.2	0.0091529245259671	-0.00532046234047854
5	D	26	50	20120618	14	1738	33.24	0.00887452244407833	-0.00542845168810134
5	D	26	50	20120618	14	1740	33.28	0.00939376509563924	-0.00485589318523894
5	D	26	50	20120618	14	1742	33.32	0.00928422011309782	-0.00472615323302684
5	D	26	50	20120618	14	1744	33.36	0.00935760365484936	-0.00438590759205554
5	D	26	50	20120618	14	1746	33.4	0.00927862689845863	-0.00379539564801884
5	D	26	50	20120618	14	1748	33.44	0.00928674448430665	-0.00405824138072144
5	D	26	50	20120618	14	1750	33.48	0.00928411404708064	-0.00378877712854684
5	D	26	50	20120618	14	1752	33.52	0.00912695249389412	-0.00313361441150631
5	D	26	50	20120618	14	1754	33.56	0.00903982138210275	-0.00258293520666741
5	D	26	50	20120618	14	1756	33.6	0.0089365427798562	-0.00225091887441551
5	D	26	50	20120618	14	1758	33.64	0.00889614930498092	-0.00265094685820227
5	D	26	50	20120618	14	1760	33.68	0.00873989143426076	-0.00180664863354348
5	D	26	50	20120618	14	1762	33.72	0.00885894771011592	-0.0017629699405628
5	D	26	50	20120618	14	1764	33.76	0.00907913015517569	-0.00242454965164265
5	D	26	50	20120618	14	1766	33.8	0.00873245125670911	-0.00131091162560277
5	D	26	50	20120618	14	1768	33.84	0.00867121368813801	-0.0015970091505912
5	D	26	50	20120618	14	1770	33.88	0.00823546761951318	-0.0015778027162006
5	D	26	50	20120618	14	1772	33.92	0.00820363862197163	-0.00117249830161263
5	D	26	50	20120618	14	1774	33.96	0.00826004566127773	-0.00057618695059935
5	D	26	50	20120618	14	1776	34	0.00776355516035099	-0.00081608254276911
5	D	26	50	20120618	14	1778	34.04	0.00766740348735203	-0.0012009176302553
5	D	26	50	20120618	14	1780	34.08	0.00725546146140906	-0.00064961051459471
5	D	26	50	20120618	14	1782	34.12	0.0072807320435551	-0.00122497057452414
5	D	26	50	20120618	14	1784	34.16	0.00717804387547085	-0.000638342768036501
5	D	26	50	20120618	14	1786	34.2	0.00672104854096457	6.08239111040999e-05
5	D	26	50	20120618	14	1788	34.24	0.00647049444543928	-0.000162817700329230
5	D	26	50	20120618	14	1790	34.28	0.00630375795932871	-0.000342084118602429
5	D	26	50	20120618	14	1792	34.32	0.00606433867428676	9.25390644538806e-05
5	D	26	50	20120618	14	1794	34.36	0.00601035107154316	-0.00045524948786352
5	D	26	50	20120618	14	1796	34.4	0.00580433551084446	0.000147396408538329
5	D	26	50	20120618	14	1798	34.44	0.00588480426254349	0.000105974093296430
5	D	26	50	20120618	14	1800	34.48	0.00573276004113242	0.00062445094821331
5	D	26	50	20120618	14	1802	34.52	0.00594215062249772	-4.01707362392093e-05
5	D	26	50	20120618	14	1804	34.56	0.00582515980555041	0.00023951120892351
5	D	26	50	20120618	14	1806	34.6	0.00572627516484215	0.00067910252422443
5	D	26	50	20120618	14	1808	34.64	0.00568766289194868	3.60412326370803e-05
5	D	26	50	20120618	14	1810	34.68	0.00585331679757725	0.00028431349457949
5	D	26	50	20120618	14	1812	34.72	0.00585119759855404	0.000523925819772699
5	D	26	50	20120618	14	1814	34.76	0.00572604606224505	0.00107292988864697
5	D	26	50	20120618	14	1816	34.8	0.00594308895319635	0.00105418095234381
5	D	26	50	20120618	14	1818	34.84	0.0059144659778007	0.00059477438371369
5	D	26	50	20120618	14	1820	34.88	0.0057818919416096	0.00055582128535168
5	D	26	50	20120618	14	1822	34.92	0.00599200872163918	0.00063578799123607
5	D	26	50	20120618	14	1824	34.96	0.00578352252984702	0.00141924533422802
5	D	26	50	20120618	14	1826	35	0.00599251288877417	0.00188193146410928
5	D	26	50	20120618	14	1828	35.04	0.00576058540007889	0.00167215055980076
5	D	26	50	20120618	14	1830	35.08	0.00552365442379993	0.00236656406715823
5	D	26	50	20120618	14	1832	35.12	0.00562922193069718	0.00226640592713706
5	D	26	50	20120618	14	1834	35.16	0.00551014161321145	0.00260978758668297
5	D	26	50	20120618	14	1836	35.2	0.00517169053854008	0.0023339720306891
5	D	26	50	20120618	14	1838	35.24	0.00506071939233169	0.00353253435896694
5	D	26	50	20120618	14	1840	35.28	0.00464987833164703	0.00339978425318732
5	D	26	50	20120618	14	1842	35.32	0.005028220623247	0.00260261808960716
5	D	26	50	20120618	14	1844	35.36	0.00474438880980686	0.00260571606583689
5	D	26	50	20120618	14	1846	35.4	0.00456946826981084	0.00334120964875417
5	D	26	50	20120618	14	1848	35.44	0.00403904272450546	0.00329843322402629
5	D	26	50	20120618	14	1850	35.48	0.00389185491246758	0.00290570965328919
5	D	26	50	20120618	14	1852	35.52	0.00371694144353937	0.00340821862287332
5	D	26	50	20120618	14	1854	35.56	0.00334575068850296	0.00335341572601102
5	D	26	50	20120618	14	1856	35.6	0.00332319645705684	0.00433698959137961
5	D	26	50	20120618	14	1858	35.64	0.00346901389615279	0.00423168512820497
5	D	26	50	20120618	14	1860	35.68	0.00348655474052029	0.00390140014690681
5	D	26	50	20120618	14	1862	35.72	0.00323214903435787	0.00372105680500587
5	D	26	50	20120618	14	1864	35.76	0.00332739773199726	0.0034456542700829
5	D	26	50	20120618	14	1866	35.8	0.00327876844302014	0.00436530872299139
5	D	26	50	20120618	14	1868	35.84	0.00325369599219419	0.00411336813248954
5	D	26	50	20120618	14	1870	35.88	0.0028727811047029	0.0044894393385297
5	D	26	50	20120618	14	1872	35.92	0.00311330559764385	0.00411315458624162
5	D	26	50	20120618	14	1874	35.96	0.00317312117447798	0.00420955586793435
5	D	26	50	20120618	14	1876	36	0.0030973073067195	0.00519773971596289
5	D	26	50	20120618	14	1878	36.04	0.00354751300191282	0.00510573593134237
5	D	26	50	20120618	14	1880	36.08	0.00355098984595592	0.00422974164521688
5	D	26	50	20120618	14	1882	36.12	0.00325461692806601	0.00444563930602537
5	D	26	50	20120618	14	1884	36.16	0.00377084985032347	0.00452449839984771
5	D	26	50	20120618	14	1886	36.2	0.00366145194599254	0.00468617695115245
5	D	26	50	20120618	14	1888	36.24	0.00362495250816125	0.0048669148586373
5	D	26	50	20120618	14	1890	36.28	0.00358846933378593	0.00504757003462874
5	D	26	50	20120618	14	1892	36.32	0.00367947044099073	0.00494932108291678
5	D	26	50	20120618	14	1894	36.36	0.00376531532554712	0.00504509374668103
5	D	26	50	20120618	14	1896	36.4	0.00396298844044138	0.00499386527459762
5	D	26	50	20120618	14	1898	36.44	0.00395381655838261	0.00446170307503766
5	D	26	50	20120618	14	1900	36.48	0.00425196742556314	0.00428457919031146
5	D	26	50	20120618	14	1902	36.52	0.00424119748217889	0.00391468385489818
5	D	26	50	20120618	14	1904	36.56	0.00437405789661637	0.00391698407325738
5	D	26	50	20120618	14	1906	36.6	0.00434830577475234	0.00439192012101592
5	D	26	50	20120618	14	1908	36.64	0.00445790237608878	0.00361131171124537
5	D	26	50	20120618	14	1910	36.68	0.00458988102837013	0.00419176576842647
5	D	26	50	20120618	14	1912	36.72	0.0045747991478342	0.0039186747655712
5	D	26	50	20120618	14	1914	36.76	0.00450185330518021	0.00440390487385025
5	D	26	50	20120618	14	1916	36.8	0.00479097583297855	0.00379327644899558
5	D	26	50	20120618	14	1918	36.84	0.00495189000185283	0.00444951891809103
5	D	26	50	20120618	14	1920	36.88	0.00470442879138844	0.00361018104750226
5	D	26	50	20120618	14	1922	36.92	0.00498966576742416	0.00379423104315018
5	D	26	50	20120618	14	1924	36.96	0.00544412824544022	0.00470081759705692
5	D	26	50	20120618	14	1926	37	0.00548297669199861	0.00467927912450198
5	D	26	50	20120618	14	1928	37.04	0.00600470128836148	0.00490110559282801
5	D	26	50	20120618	14	1930	37.08	0.0058233071857837	0.00531035778457535
5	D	26	50	20120618	14	1932	37.12	0.00565902506731063	0.0046496159950312
5	D	26	50	20120618	14	1934	37.16	0.00578885694340429	0.00500603316808828
5	D	26	50	20120618	14	1936	37.2	0.00582742961831801	0.00508236534511737
5	D	26	50	20120618	14	1938	37.24	0.00586598815109612	0.00515869752214646
5	D	26	50	20120618	14	1940	37.28	0.00554511016486147	0.00450801079103078
5	D	26	50	20120618	14	1942	37.32	0.00579099947695128	0.00456670065386927
5	D	26	50	20120618	14	1944	37.36	0.00560804266838708	0.00490165713611733
5	D	26	50	20120618	14	1946	37.4	0.00583237936578632	0.00458317624187091
5	D	26	50	20120618	14	1948	37.44	0.00573149644131444	0.00490586442146539
5	D	26	50	20120618	14	1950	37.48	0.00552847901336797	0.00501118797652313
5	D	26	50	20120618	14	1952	37.52	0.00577362586333753	0.00521289018585659
5	D	26	50	20120618	14	1954	37.56	0.00573184292363722	0.00439938504730491
5	D	26	50	20120618	14	1956	37.6	0.00563006904462104	0.00465690626594523
5	D	26	50	20120618	14	1958	37.64	0.00592084549518057	0.00434956937457031
5	D	26	50	20120618	14	1960	37.68	0.00580123131207505	0.00511272143923371
5	D	26	50	20120618	14	1962	37.72	0.005936239209807	0.00494613415265397
5	D	26	50	20120618	14	1964	37.76	0.0059893358580063	0.00534275741728931
5	D	26	50	20120618	14	1966	37.8	0.00578237277422081	0.00517867328871498
5	D	26	50	20120618	14	1968	37.84	0.00561617439637072	0.00524043199498381
5	D	26	50	20120618	14	1970	37.88	0.0056502498721561	0.00449660515865024
5	D	26	50	20120618	14	1972	37.92	0.00570369300267818	0.00471518600685063
5	D	26	50	20120618	14	1974	37.96	0.00582103030194828	0.00486455524330848
5	D	26	50	20120618	14	1976	38	0.00592829840065428	0.00402789235767293
5	D	26	50	20120618	14	1978	38.04	0.00609014100073225	0.00415985262517796
5	D	26	50	20120618	14	1980	38.08	0.00628826524975291	0.00438541261730866
5	D	26	50	20120618	14	1982	38.12	0.00643088161645043	0.00502593115291087
5	D	26	50	20120618	14	1984	38.16	0.00655858510113272	0.00418315886468587
5	D	26	50	20120618	14	1986	38.2	0.00689586089362308	0.00477314047863668
5	D	26	50	20120618	14	1988	38.24	0.0068940294870598	0.00425582822858841
5	D	26	50	20120618	14	1990	38.28	0.00714442306934577	0.00471307882864269
5	D	26	50	20120618	14	1992	38.32	0.00686132579842993	0.00378869227573314
5	D	26	50	20120618	14	1994	38.36	0.00742444442576345	0.00344473432416057
5	D	26	50	20120618	14	1996	38.4	0.00777766547616957	0.00429218058820921
5	D	26	50	20120618	14	1998	38.44	0.00785673415644185	0.00366709819364031
5	D	26	50	20120618	14	2000	38.48	0.00775457843976383	0.00395810798943763
5	D	26	50	20120618	14	2002	38.52	0.00821532214731717	0.00356243224788907
5	D	26	50	20120618	14	2004	38.56	0.00812769040392472	0.00313048192846565
5	D	26	50	20120618	14	2006	38.6	0.00850206101815613	0.00363313585493991
5	D	26	50	20120618	14	2008	38.64	0.0089318334486935	0.00250211148736422
5	D	26	50	20120618	14	2010	38.68	0.00939090838424324	0.00186413853617428
5	D	26	50	20120618	14	2012	38.72	0.00973206619296232	0.00201634327082469
5	D	26	50	20120618	14	2014	38.76	0.00956648299801186	0.00188748720208906
5	D	26	50	20120618	14	2016	38.8	0.00999788884521378	0.00145461057278228
5	D	26	50	20120618	14	2018	38.84	0.00982302840929416	0.00246955629115839
5	D	26	50	20120618	14	2020	38.88	0.00978845088769413	0.00259607183644829
5	D	26	50	20120618	14	2022	38.92	0.0100776434190638	0.00237532724149747
5	D	26	50	20120618	14	2024	38.96	0.0100135512604171	0.00228894707710772
5	D	26	50	20120618	14	2026	39	0.0105579527712526	0.00140215032068605
5	D	26	50	20120618	14	2028	39.04	0.0105350778668812	0.00061305450822092
5	D	26	50	20120618	14	2030	39.08	0.0104395477407429	0.000459258783312849
5	D	26	50	20120618	14	2032	39.12	0.0104555283539977	0.00049871534170306
5	D	26	50	20120618	14	2034	39.16	0.0102474692547014	-0.00065022004064009
5	D	26	50	20120618	14	2036	39.2	0.0101798132778774	-0.0003743635431636
5	D	26	50	20120618	14	2038	39.24	0.0103456086048623	-0.00118635547320354
5	D	26	50	20120618	14	2040	39.28	0.0107124273186706	-0.00054263374388256
5	D	26	50	20120618	14	2042	39.32	0.0104824479091575	-0.00081065549822351
5	D	26	50	20120618	14	2044	39.36	0.0107739526797016	-0.000173234090322889
5	D	26	50	20120618	14	2046	39.4	0.0107730192987505	-0.000655707189262101
5	D	26	50	20120618	14	2048	39.44	0.0109347487617435	-7.24006633256898e-05
5	D	26	50	20120618	14	2050	39.48	0.0112796118099960	-0.00031783035600773
5	D	26	50	20120618	14	2052	39.52	0.0111004380227111	-0.000112196632970870
5	D	26	50	20120618	14	2054	39.56	0.0116090740725542	-0.00084439156275392
5	D	26	50	20120618	14	2056	39.6	0.0115529156519924	-0.000331187603104341
5	D	26	50	20120618	14	2058	39.64	0.0116453840057682	-0.00064770981156688
5	D	26	50	20120618	14	2060	39.68	0.0124594689718804	-0.00122634236167964
5	D	26	50	20120618	14	2062	39.72	0.0122325230504586	-0.000469702750470979
5	D	26	50	20120618	14	2064	39.76	0.0123784557479599	-0.00082609871032462
5	D	26	50	20120618	14	2066	39.8	0.0126746132811242	-0.00142867389604836
5	D	26	50	20120618	14	2068	39.84	0.0127463846194147	-0.00109470736329396
5	D	26	50	20120618	14	2070	39.88	0.0126123101026339	-0.00093957520656944
5	D	26	50	20120618	14	2072	39.92	0.0125730091077355	-0.00129664998893302
5	D	26	50	20120618	14	2074	39.96	0.0128832734211846	-0.00221957990187333
5	D	26	50	20120618	14	2076	40	0.0126217358360271	-0.00131665403977279
5	D	26	50	20120618	14	2078	40.04	0.0127933647939567	-0.0014854262863064
5	D	26	50	20120618	14	2080	40.08	0.0125200468098247	-0.00148353831120063
5	D	26	50	20120618	14	2082	40.12	0.0123878602681497	-0.0014044413466571
5	D	26	50	20120618	14	2084	40.16	0.0123583456311029	-0.00131728336480805
5	D	26	50	20120618	14	2086	40.2	0.0120649175301139	-0.00096003180574917
5	D	26	50	20120618	14	2088	40.24	0.0120655963526239	-0.00177181867482257
5	D	26	50	20120618	14	2090	40.28	0.0120788333915677	-0.00133983300006008
5	D	26	50	20120618	14	2092	40.32	0.0121606739304222	-0.00134694649427882
5	D	26	50	20120618	14	2094	40.36	0.0122559282849159	-0.00126328869099664
5	D	26	50	20120618	14	2096	40.4	0.0123823236220530	-0.00159099732873754
5	D	26	50	20120618	14	2098	40.44	0.0120994314121037	-0.00188336476955475
5	D	26	50	20120618	14	2100	40.48	0.0127043612634088	-0.00307236482211993
5	D	26	50	20120618	14	2102	40.52	0.0126640066794064	-0.00288149548867424
5	D	26	50	20120618	14	2104	40.56	0.0127643734159281	-0.00296271377356133
5	D	26	50	20120618	14	2106	40.6	0.0124852571561903	-0.00287639724878189
5	D	26	50	20120618	14	2108	40.64	0.0123071433219704	-0.00382341899686404
5	D	26	50	20120618	14	2110	40.68	0.0120860409309883	-0.00361686320658447
5	D	26	50	20120618	14	2112	40.72	0.0121487521100914	-0.0035121498846789
5	D	26	50	20120618	14	2114	40.76	0.0120588286336211	-0.00311233120449937
5	D	26	50	20120618	14	2116	40.8	0.0117321031571488	-0.00401944992696964
5	D	26	50	20120618	14	2118	40.84	0.0120525643746466	-0.00365500666768202
5	D	26	50	20120618	14	2120	40.88	0.0120486314467297	-0.00371069981198184
5	D	26	50	20120618	14	2122	40.92	0.0120810713845302	-0.00367939124503124
5	D	26	50	20120618	14	2124	40.96	0.0118741747687821	-0.00383636612202754
5	D	26	50	20120618	14	2126	41	0.0121132744415589	-0.00405858291329674
5	D	26	50	20120618	14	2128	41.04	0.0119389528210066	-0.00364742011902667
5	D	26	50	20120618	14	2130	41.08	0.0122533841147172	-0.00422677179673594
5	D	26	50	20120618	14	2132	41.12	0.0121085085418538	-0.00421410397875094
5	D	26	50	20120618	14	2134	41.16	0.0119798702620067	-0.00424219167431324
5	D	26	50	20120618	14	2136	41.2	0.0121968394017208	-0.00459868613414154
5	D	26	50	20120618	14	2138	41.24	0.0120834797902269	-0.00417577596278354
5	D	26	50	20120618	14	2140	41.28	0.0119730169830835	-0.00477753656149534
5	D	26	50	20120618	14	2142	41.32	0.0120067459765461	-0.00409892618359054
5	D	26	50	20120618	14	2144	41.36	0.0121655982220464	-0.00498871329458994
5	D	26	50	20120618	14	2146	41.4	0.0118660918311663	-0.00509899791082444
5	D	26	50	20120618	14	2148	41.44	0.0117883786745936	-0.00437994314635614
5	D	26	50	20120618	14	2150	41.48	0.0118228854855155	-0.00492851658720074
5	D	26	50	20120618	14	2152	41.52	0.0114577037239056	-0.00540626974837554
5	D	26	50	20120618	14	2154	41.56	0.0116129949796559	-0.00527417159504814
5	D	26	50	20120618	14	2156	41.6	0.0113535398239690	-0.00665325962806574
5	D	26	50	20120618	14	2158	41.64	0.0114993098869106	-0.00672259144796114
5	D	26	50	20120618	14	2160	41.68	0.0117190857455712	-0.00612154361288474
5	D	26	50	20120618	14	2162	41.72	0.0115741076422246	-0.00691592858407314
5	D	26	50	20120618	14	2164	41.76	0.0118577493853619	-0.00686775339907094
5	D	26	50	20120618	14	2166	41.8	0.0116294741031915	-0.00702333810413534
5	D	26	50	20120618	14	2168	41.84	0.0115608423190095	-0.00715447812777424
5	D	26	50	20120618	14	2170	41.88	0.0116109903319312	-0.00732296753159534
5	D	26	50	20120618	14	2172	41.92	0.0115403362223551	-0.00662754215443404
5	D	26	50	20120618	14	2174	41.96	0.0115385401711309	-0.00703535891941554
5	D	26	50	20120618	14	2176	42	0.0114296810821672	-0.00744926387378314
5	D	26	50	20120618	14	2178	42.04	0.0111399440785760	-0.00685978430564694
5	D	26	50	20120618	14	2180	42.08	0.0111937195492852	-0.00725643585455354
5	D	26	50	20120618	14	2182	42.12	0.0113851474970881	-0.00714024406826894
5	D	26	50	20120618	14	2184	42.16	0.0109041805355928	-0.00811038750098904
5	D	26	50	20120618	14	2186	42.2	0.0108967700565259	-0.00839328678200624
5	D	26	50	20120618	14	2188	42.24	0.0107974639801761	-0.00805659081707644
5	D	26	50	20120618	14	2190	42.28	0.0105218478990052	-0.00752766080261324
5	D	26	50	20120618	14	2192	42.32	0.0107258552764453	-0.00814050317879984
5	D	26	50	20120618	14	2194	42.36	0.0105244571230278	-0.00777904433439284
5	D	26	50	20120618	14	2196	42.4	0.0108854775612304	-0.00742919618333304
5	D	26	50	20120618	14	2198	42.44	0.0109191994836252	-0.00839447472139864
5	D	26	50	20120618	14	2200	42.48	0.0109832775001363	-0.00792324462028024
5	D	26	50	20120618	14	2202	42.52	0.0109331153450789	-0.00770937310324254
5	D	26	50	20120618	14	2204	42.56	0.0106616358385780	-0.00829650507686524
5	D	26	50	20120618	14	2206	42.6	0.0107100231556146	-0.00798521545858344
5	D	26	50	20120618	14	2208	42.64	0.0109788934380929	-0.00697586295484654
5	D	26	50	20120618	14	2210	42.68	0.0110746498384012	-0.00751112864606914
5	D	26	50	20120618	14	2212	42.72	0.0109129062332726	-0.00783182985560844
5	D	26	50	20120618	14	2214	42.76	0.0105769668725987	-0.00719790155520694
5	D	26	50	20120618	14	2216	42.8	0.0107882150234782	-0.00768584058956464
5	D	26	50	20120618	14	2218	42.84	0.0106909242014547	-0.00719227298522864
5	D	26	50	20120618	14	2220	42.88	0.0105904726121194	-0.00748802746752774
5	D	26	50	20120618	14	2222	42.92	0.0102789284353964	-0.00673382030364634
5	D	26	50	20120618	14	2224	42.96	0.0103471430265774	-0.00701406793423404
5	D	26	50	20120618	14	2226	43	0.0102961606276539	-0.00741167407729524
5	D	26	50	20120618	14	2228	43.04	0.0104082229103363	-0.00783828574052074
5	D	26	50	20120618	14	2230	43.08	0.0105193800963389	-0.00715974607329404
5	D	26	50	20120618	14	2232	43.12	0.0102777475670718	-0.00703396591905664
5	D	26	50	20120618	14	2234	43.16	0.0105238914376028	-0.00658954930708084
5	D	26	50	20120618	14	2236	43.2	0.0102138392561881	-0.00754999830583094
5	D	26	50	20120618	14	2238	43.24	0.0105203700458325	-0.00654456317366174
5	D	26	50	20120618	14	2240	43.28	0.0105932232574982	-0.00717867532182644
5	D	26	50	20120618	14	2242	43.32	0.0104110584085289	-0.00776841651947164
5	D	26	50	20120618	14	2244	43.36	0.0106900968865207	-0.00732306652654474
5	D	26	50	20120618	14	2246	43.4	0.0104785234665219	-0.00678538960119834
5	D	26	50	20120618	14	2248	43.44	0.0105033711988128	-0.00730190282058384
5	D	26	50	20120618	14	2250	43.48	0.0105746263491530	-0.00674613810377464
5	D	26	50	20120618	14	2252	43.52	0.0104342090845449	-0.00726966582242954
5	D	26	50	20120618	14	2254	43.56	0.0104239843204890	-0.00684261575299974
5	D	26	50	20120618	14	2256	43.6	0.0107194276758043	-0.00680158941755524
5	D	26	50	20120618	14	2258	43.64	0.0103493067733279	-0.00707370532015934
5	D	26	50	20120618	14	2260	43.68	0.0104499704946976	-0.00741809460686844
5	D	26	50	20120618	14	2262	43.72	0.0108046764693442	-0.00741269938212794
5	D	26	50	20120618	14	2264	43.76	0.0103038751626366	-0.00721629340258554
5	D	26	50	20120618	14	2266	43.8	0.0101032336134750	-0.00699479220337884
5	D	26	50	20120618	14	2268	43.84	0.0105841298642921	-0.00730458275528454
5	D	26	50	20120618	14	2270	43.88	0.0102364596021183	-0.00750163927306554
5	D	26	50	20120618	14	2272	43.92	0.0104479128139643	-0.00657756384713974
5	D	26	50	20120618	14	2274	43.96	0.0104551960138105	-0.00652050032989804
5	D	26	50	20120618	14	2276	44	0.0102492653059256	-0.00667551934953754
5	D	26	50	20120618	14	2278	44.04	0.0103674440622653	-0.00629811524721484
5	D	26	50	20120618	14	2280	44.08	0.0105210276551390	-0.00705825503699034
5	D	26	50	20120618	14	2282	44.12	0.0102304845498173	-0.00641301302808984
5	D	26	50	20120618	14	2284	44.16	0.0104471137833016	-0.00702044603740034
5	D	26	50	20120618	14	2286	44.2	0.0104462016155539	-0.00631750411515494
5	D	26	50	20120618	14	2288	44.24	0.0102796850396522	-0.00575555928507824
5	D	26	50	20120618	14	2290	44.28	0.0108210530623965	-0.00629281194635594
5	D	26	50	20120618	14	2292	44.32	0.0103919240990300	-0.00558547889099944
5	D	26	50	20120618	14	2294	44.36	0.0104242813053371	-0.00579664926013294
5	D	26	50	20120618	14	2296	44.4	0.0103271106914664	-0.00610043647546634
5	D	26	50	20120618	14	2298	44.44	0.0103338211348199	-0.00621054007236484
5	D	26	50	20120618	14	2300	44.48	0.0104892219921212	-0.00523970367499924
5	D	26	50	20120618	14	2302	44.52	0.0102599214051181	-0.00536887794178634
5	D	26	50	20120618	14	2304	44.56	0.0102041377511503	-0.00557216407030964
5	D	26	50	20120618	14	2306	44.6	0.0103332978758018	-0.00585439867095244
5	D	26	50	20120618	14	2308	44.64	0.0103972061866854	-0.00546974672412264
5	D	26	50	20120618	14	2310	44.68	0.0101307259251275	-0.00583239350792194
5	D	26	50	20120618	14	2312	44.72	0.0102598153391009	-0.00612884095486654
5	D	26	50	20120618	14	2314	44.76	0.0101857246905682	-0.00605825755596854
5	D	26	50	20120618	14	2316	44.8	0.0101440195326138	-0.00593294409220664
5	D	26	50	20120618	14	2318	44.84	0.00994219004405971	-0.00572634870394744
5	D	26	50	20120618	14	2320	44.88	0.0100784495207944	-0.00564015238732074
5	D	26	50	20120618	14	2322	44.92	0.0102410557961960	-0.00569377936560594
5	D	26	50	20120618	14	2324	44.96	0.0103044620612650	-0.00636067298414644
5	D	26	50	20120618	14	2326	45	0.009889560086336	-0.00561591983792954
5	D	26	50	20120618	14	2328	45.04	0.0101332856516754	-0.00600731758345184
5	D	26	50	20120618	14	2330	45.08	0.00989943836806917	-0.00526295334596464
5	D	26	50	20120618	14	2332	45.12	0.00978181115501879	-0.00566031200165234
5	D	26	50	20120618	14	2334	45.16	0.0096017888395965	-0.00585928477881044
5	D	26	50	20120618	14	2336	45.2	0.0098914127061027	-0.00596889340096224
5	D	26	50	20120618	14	2338	45.24	0.00966492640408865	-0.00597504522995854
5	D	26	50	20120618	14	2340	45.28	0.00949288025315815	-0.00597201174186724
5	D	26	50	20120618	14	2342	45.32	0.00948817799306327	-0.00589341682313834
5	D	26	50	20120618	14	2344	45.36	0.00934089472160992	-0.00589249051325494
5	D	26	50	20120618	14	2346	45.4	0.0093824726003437	-0.00540444541288004
5	D	26	50	20120618	14	2348	45.44	0.00916124717278167	-0.00567474405105644
5	D	26	50	20120618	14	2350	45.48	0.0089435148527187	-0.00611860911974284
5	D	26	50	20120618	14	2352	45.52	0.00858306717100886	-0.00613568574850844
5	D	26	50	20120618	14	2354	45.56	0.00847673952432184	-0.00606551954261134
5	D	26	50	20120618	14	2356	45.6	0.0082006213973363	-0.00609004907685074
5	D	26	50	20120618	14	2358	45.64	0.0076651718583506	-0.00496294915191054
5	D	26	50	20120618	14	2360	45.68	0.00750419192854567	-0.00589283699557774
5	D	26	50	20120618	14	2362	45.72	0.00764868919928114	-0.00560720121131744
5	D	26	50	20120618	14	2364	45.76	0.0071226300383496	-0.00499425276911374
5	D	26	50	20120618	14	2366	45.8	0.00732925371088012	-0.00418121432103764
5	D	26	50	20120618	14	2368	45.84	0.00717681563099193	-0.00429447868524804
5	D	26	50	20120618	14	2370	45.88	0.00705640948829148	-0.00455871034724184
5	D	26	50	20120618	14	2372	45.92	0.00706712215602646	-0.00425101283140854
5	D	26	50	20120618	14	2374	45.96	0.00705488920871193	-0.00423482008611934
5	D	26	50	20120618	14	2376	46	0.00695072530877534	-0.00421863441189804
5	D	26	50	20120618	14	2378	46.04	0.00664051049280099	-0.00413230374498294
5	D	26	50	20120618	14	2380	46.08	0.00637546565800884	-0.00397662004496914
5	D	26	50	20120618	14	2382	46.12	0.00651601020183747	-0.00425934962035874
5	D	26	50	20120618	14	2384	46.16	0.00635734251120702	-0.00428182854493264
5	D	26	50	20120618	14	2386	46.2	0.00634626921901364	-0.00481064542231084
5	D	26	50	20120618	14	2388	46.24	0.00626249120757866	-0.00477209396060054
5	D	26	50	20120618	14	2390	46.28	0.0059914218230108	-0.00471718711904144
5	D	26	50	20120618	14	2392	46.32	0.00615124916876239	-0.00399450277546534
5	D	26	50	20120618	14	2394	46.36	0.00595108845221192	-0.00411518468981044
5	D	26	50	20120618	14	2396	46.4	0.00551896135609319	-0.00398304057454224
5	D	26	50	20120618	14	2398	46.44	0.0054658081393514	-0.00396520027045294
5	D	26	50	20120618	14	2400	46.48	0.00524713536726946	-0.00388872667206764
5	D	26	50	20120618	14	2402	46.52	0.00524756670240598	-0.00428370944897064
5	D	26	50	20120618	14	2404	46.56	0.00509180522064621	-0.00385764932903444
5	D	26	50	20120618	14	2406	46.6	0.00519212953076096	-0.00432302458600454
5	D	26	50	20120618	14	2408	46.64	0.00502108040039193	-0.00413599484238074
5	D	26	50	20120618	14	2410	46.68	0.00494359563930951	-0.00377165100230654
5	D	26	50	20120618	14	2412	46.72	0.00492776351847875	-0.00420894704899574
5	D	26	50	20120618	14	2414	46.76	0.00477854984551276	-0.00360476673087871
5	D	26	50	20120618	14	2416	46.8	0.00461309392978292	-0.00466334093765404
5	D	26	50	20120618	14	2418	46.84	0.00424541961676935	-0.00448213068283934
5	D	26	50	20120618	14	2420	46.88	0.00398515482381802	-0.00450124377913484
5	D	26	50	20120618	14	2422	46.92	0.00361773506924568	-0.00432010423499824
5	D	26	50	20120618	14	2424	46.96	0.00365975135418378	-0.00417492107068504
5	D	26	50	20120618	14	2426	47	0.00362624156382335	-0.00414904803356144
5	D	26	50	20120618	14	2428	47.04	0.00329494789470183	-0.00403421389229674
5	D	26	50	20120618	14	2430	47.08	0.00347767842909606	-0.00395794535487794
5	D	26	50	20120618	14	2432	47.12	0.0033728781330564	-0.00381961405527444
5	D	26	50	20120618	14	2434	47.16	0.00334652426332157	-0.00427338568996524
5	D	26	50	20120618	14	2436	47.2	0.0035732934080481	-0.00334416252667241
5	D	26	50	20120618	14	2438	47.24	0.00317553877256286	-0.00313644990969886
5	D	26	50	20120618	14	2440	47.28	0.00353280447375736	-0.00336534744583676
5	D	26	50	20120618	14	2442	47.32	0.0033315830970351	-0.00341176900602166
5	D	26	50	20120618	14	2444	47.36	0.00376560523932741	-0.00416444174818784
5	D	26	50	20120618	14	2446	47.4	0.00388615280338409	-0.00369209441835524
5	D	26	50	20120618	14	2448	47.44	0.00388224957395194	-0.00400049196990194
5	D	26	50	20120618	14	2450	47.48	0.00433033607012204	-0.00350046140958589
5	D	26	50	20120618	14	2452	47.52	0.00431148460333561	-0.00381889987742544
5	D	26	50	20120618	14	2454	47.56	0.00408682970788483	-0.00308621704396337
5	D	26	50	20120618	14	2456	47.6	0.0041966433910031	-0.00328625755236105
5	D	26	50	20120618	14	2458	47.64	0.00386765488998825	-0.00311923893064478
5	D	26	50	20120618	14	2460	47.68	0.00375838567909149	-0.00268588853979461
5	D	26	50	20120618	14	2462	47.72	0.00399755747676003	-0.00335871478422923
5	D	26	50	20120618	14	2464	47.76	0.00360944777777017	-0.00273537894340985
5	D	26	50	20120618	14	2466	47.8	0.00323417913792666	-0.00278020244226927
5	D	26	50	20120618	14	2468	47.84	0.00320564030823797	-0.00223513625105943
5	D	26	50	20120618	14	2470	47.88	0.00298732816061443	-0.00197039547218319
5	D	26	50	20120618	14	2472	47.92	0.00285809025421697	-0.00185576639188504
5	D	26	50	20120618	14	2474	47.96	0.00301478511692791	-0.00102969596583166
5	D	26	50	20120618	14	2476	48	0.00267960236050986	-0.00104946667143364
5	D	26	50	20120618	14	2478	48.04	0.0032402249009058	-0.00114710397577988
5	D	26	50	20120618	14	2480	48.08	0.00308213703783593	-0.00115699639964868
5	D	26	50	20120618	14	2482	48.12	0.00352232515126018	-0.00116693832099216
5	D	26	50	20120618	14	2484	48.16	0.00341965324663189	-0.00086914737116326
5	D	26	50	20120618	14	2486	48.2	0.00379159141353601	-0.000339043559443331
5	D	26	50	20120618	14	2488	48.24	0.00391693316156914	-0.00030405591591022
5	D	26	50	20120618	14	2490	48.28	0.00393584119689807	-1.30673333163297e-05
5	D	26	50	20120618	14	2492	48.32	0.0040381241927967	-9.63150146654195e-05
5	D	26	50	20120618	14	2494	48.36	0.00414319318941321	0.000374936299656349
5	D	26	50	20120618	14	2496	48.4	0.00445652634629259	7.63675323681504e-05
5	D	26	50	20120618	14	2498	48.44	0.00468755934490968	-7.06399674405e-06
5	D	26	50	20120618	14	2500	48.48	0.00465341315844618	0.000132030978183149
5	D	26	50	20120618	14	2502	48.52	0.00493511742900309	0.00122704946846083
5	D	26	50	20120618	14	2504	48.56	0.00519462561769855	0.00181919482916206
5	D	26	50	20120618	14	2506	48.6	0.00555847519013268	0.00140078631170514
5	D	26	50	20120618	14	2508	48.64	0.00541763366145594	0.00111978207686161
5	D	26	50	20120618	14	2510	48.68	0.0055830966482536	0.00158324814552252
5	D	26	50	20120618	14	2512	48.72	0.00540167355429778	0.00100167332409324
5	D	26	50	20120618	14	2514	48.76	0.00538302785558467	0.00132365510401331
5	D	26	50	20120618	14	2516	48.8	0.00555288692524096	0.00132795219192258
5	D	26	50	20120618	14	2518	48.84	0.00567903053236396	0.00134777522342637
5	D	26	50	20120618	14	2520	48.88	0.00544198924742713	0.00103742110741612
5	D	26	50	20120618	14	2522	48.92	0.00566149357708375	0.00101590101963749
5	D	26	50	20120618	14	2524	48.96	0.0056890679131229	0.00084913412793533
5	D	26	50	20120618	14	2526	49	0.00550455051989261	0.00053507477239167
5	D	26	50	20120618	14	2528	49.04	0.00546472626597619	0.00044128412893509
5	D	26	50	20120618	14	2530	49.08	0.00545789561446992	0.000305830753930991
5	D	26	50	20120618	14	2532	49.12	0.00593036951641637	0.000313947632672229
5	D	26	50	20120618	14	2534	49.16	0.00602303656719765	0.00086100150104399
5	D	26	50	20120618	14	2536	49.2	0.00601783508971524	0.00066618226911859
5	D	26	50	20120618	14	2538	49.24	0.00596483531514497	0.000322773739515
5	D	26	50	20120618	14	2540	49.28	0.00603602894719517	0.00104546727547925
5	D	26	50	20120618	14	2542	49.32	0.00638080007156611	0.00137685993955013
5	D	26	50	20120618	14	2544	49.36	0.00671214394526909	0.00121047134997591
5	D	26	50	20120618	14	2546	49.4	0.00661851593637218	0.00116417706901162
5	D	26	50	20120618	14	2548	49.44	0.0065797650705496	0.0014899963174332
5	D	26	50	20120618	14	2550	49.48	0.00671113688379133	0.00099588975630856
5	D	26	50	20120618	14	2552	49.52	0.00677017909793888	0.00066663135263532
5	D	26	50	20120618	14	2554	49.56	0.0068521708869339	0.00128117354281319
5	D	26	50	20120618	14	2556	49.6	0.00739528829185479	0.00078062962297398
5	D	26	50	20120618	14	2558	49.64	0.00742858665728765	0.000627336650987329
5	D	26	50	20120618	14	2560	49.68	0.00757261158069328	0.00037333116726306
5	D	26	50	20120618	14	2562	49.72	0.00784575985919784	0.00124452207702394
5	D	26	50	20120618	14	2564	49.76	0.0078894427948192	0.00065381709283598
5	D	26	50	20120618	14	2566	49.8	0.00779157709498263	0.000442743597331459
5	D	26	50	20120618	14	2568	49.84	0.00784324255905681	0.00187222076668324
5	D	26	50	20120618	14	2570	49.88	0.00793575333923945	0.00160856186118222
5	D	26	50	20120618	14	2572	49.92	0.00803102183586871	0.00164495664720989
5	D	26	50	20120618	14	2574	49.96	0.00767915135941466	0.00135190331281494
5	D	26	50	20120618	14	2576	50	0.00777652703425186	0.00173421473619907
5	D	26	50	20120618	14	2578	50.04	0.00761250937371496	0.00134830696772582
5	D	26	50	20120618	14	2580	50.08	0.00753821083578856	0.00212113649579653
5	D	26	50	20120618	14	2582	50.12	0.00755726029247372	0.0016988381839363
5	D	26	50	20120618	14	2584	50.16	0.00740285645573383	0.00237859407482655
5	D	26	50	20120618	14	2586	50.2	0.00745471566706605	0.00206222035878807
5	D	26	50	20120618	14	2588	50.24	0.00734841630465028	0.00195671295596722
5	D	26	50	20120618	14	2590	50.28	0.00704710749858497	0.00181293339861466
5	D	26	50	20120618	14	2592	50.32	0.00706630191216028	0.00263101705357453
5	D	26	50	20120618	14	2594	50.36	0.00705884900668657	0.00234752380286122
5	D	26	50	20120618	14	2596	50.4	0.006971259689701	0.00226317303493347
5	D	26	50	20120618	14	2598	50.44	0.0065383010360076	0.00233289659198559
5	D	26	50	20120618	14	2600	50.48	0.00662836946936802	0.00253630010023459
5	D	26	50	20120618	14	2602	50.52	0.00637885906345175	0.00239756504265901
5	D	26	50	20120618	14	2604	50.56	0.00636278228367469	0.00245084129598073
5	D	26	50	20120618	14	2606	50.6	0.0062967788153984	0.00272441878830146
5	D	26	50	20120618	14	2608	50.64	0.00626418402121282	0.00186933152837532
5	D	26	50	20120618	14	2610	50.68	0.00662941245187027	0.00185951052229142
5	D	26	50	20120618	14	2612	50.72	0.00645420977626855	0.00231353388699636
5	D	26	50	20120618	14	2614	50.76	0.00624136285695681	0.00289823270618492
5	D	26	50	20120618	14	2616	50.8	0.00649571482300386	0.00237121753688522
5	D	26	50	20120618	14	2618	50.84	0.00628285588287683	0.00295583362458038
5	D	26	50	20120618	14	2620	50.88	0.00633981616252853	0.00243982527943662
5	D	26	50	20120618	14	2622	50.92	0.00629539288610727	0.00277851245706223
5	D	26	50	20120618	14	2624	50.96	0.00615889299306702	0.0032443968309148
5	D	26	50	20120618	14	2626	51	0.00605908416379576	0.00290670313831676
5	D	26	50	20120618	14	2628	51.04	0.00607771006351899	0.00246682685898301
5	D	26	50	20120618	14	2630	51.08	0.00600181629269424	0.00314274316005142
5	D	26	50	20120618	14	2632	51.12	0.00598641267857287	0.00274257446201521
5	D	26	50	20120618	14	2634	51.16	0.00560693251074061	0.00227179266659614
5	D	26	50	20120618	14	2636	51.2	0.0058618204637278	0.00260942625511778
5	D	26	50	20120618	14	2638	51.24	0.00557390426009817	0.00320199941542163
5	D	26	50	20120618	14	2640	51.28	0.00563663028844367	0.00299878258336287
5	D	26	50	20120618	14	2642	51.32	0.00538381415832535	0.00327229431475295
5	D	26	50	20120618	14	2644	51.36	0.00547862727818753	0.00338300319505621
5	D	26	50	20120618	14	2646	51.4	0.00546370096114347	0.00365157012872545
5	D	26	50	20120618	14	2648	51.44	0.00546370096114347	0.00365157012872545
5	D	26	50	20120618	14	2650	51.48	0.00534182545055171	0.00353457365492389
5	D	26	50	20120618	14	2652	51.52	0.00518952454937907	0.00288021279697317
5	D	26	50	20120618	14	2654	51.56	0.00534346169564338	0.00334264648973355
5	D	26	50	20120618	14	2656	51.6	0.00508503113768245	0.00400513766145435
5	D	26	50	20120618	14	2658	51.64	0.00526385985685809	0.00351317660372518
5	D	26	50	20120618	14	2660	51.68	0.0049594984708184	0.00283906908180305
5	D	26	50	20120618	14	2662	51.72	0.0048740333026035	0.00296539653668915
5	D	26	50	20120618	14	2664	51.76	0.00515389838842255	0.00304160072739084
5	D	26	50	20120618	14	2666	51.8	0.00495840528373468	0.00326805238117261
5	D	26	50	20120618	14	2668	51.84	0.00478751030264396	0.00347705758934217
5	D	26	50	20120618	14	2670	51.88	0.00505136436961659	0.00357320006995298
5	D	26	50	20120618	14	2672	51.92	0.00470984452222555	0.00360254358715866
5	D	26	50	20120618	14	2674	51.96	0.00471320964339722	0.00315197443907981
5	D	26	50	20120618	14	2676	52	0.00472482811491889	0.0025388216430163
5	D	26	50	20120618	14	2678	52.04	0.00473842153568042	0.00344697585265693
5	D	26	50	20120618	14	2680	52.08	0.00378924240480891	0.0039336901780697
5	D	26	50	20120618	14	2682	52.12	0.00406016400405951	0.00335283094870298
5	D	26	50	20120618	14	2684	52.16	0.00386806854745524	0.00388051362680412
5	D	26	50	20120618	14	2686	52.2	0.00395315399932864	0.00320960293463973
5	D	26	50	20120618	14	2688	52.24	0.0037093226508148	0.00376405271567863
5	D	26	50	20120618	14	2690	52.28	0.00378332816369107	0.0031998660742628
5	D	26	50	20120618	14	2692	52.32	0.00384018973123611	0.00361343472864521
5	D	26	50	20120618	14	2694	52.36	0.0036736789536101	0.00376302896648083
5	D	26	50	20120618	14	2696	52.4	0.00339525028450636	0.00380834206607554
5	D	26	50	20120618	14	2698	52.44	0.00296885499595594	0.00378134897181052
5	D	26	50	20120618	14	2700	52.48	0.00281271521206823	0.00326021480960994
5	D	26	50	20120618	14	2702	52.52	0.00263472936417576	0.00365055896602835
5	D	26	50	20120618	14	2704	52.56	0.00282259561512175	0.00346998015756928
5	D	26	50	20120618	14	2706	52.6	0.00264250753876881	0.00342909312216073
5	D	26	50	20120618	14	2708	52.64	0.00267815986267624	0.00337256700607267
5	D	26	50	20120618	14	2710	52.68	0.0024298663875304	0.00317995111887746
5	D	26	50	20120618	14	2712	52.72	0.00205388356983788	0.00308751812044075
5	D	26	50	20120618	14	2714	52.76	0.00204739232958659	0.00314862628847089
5	D	26	50	20120618	14	2716	52.8	0.00171318538052658	0.003070858684676
5	D	26	50	20120618	14	2718	52.84	0.00142772637296157	0.00358561827924418
5	D	26	50	20120618	14	2720	52.88	0.00153694608638365	0.00264774012894959
5	D	26	50	20120618	14	2722	52.92	0.00144504341803283	0.00277117975974133
5	D	26	50	20120618	14	2724	52.96	0.00109767721177494	0.00315791767157568
5	D	26	50	20120618	14	2726	53	0.00128342709212483	0.00314194412938868
5	D	26	50	20120618	14	2728	53.04	0.000908724137706271	0.00315189312179998
5	D	26	50	20120618	14	2730	53.08	0.000812423265176475	0.00361106705229908
5	D	26	50	20120618	14	2732	53.12	0.000571222071045932	0.00304162689034174
5	D	26	50	20120618	14	2734	53.16	0.000673497995876754	0.00330411906965382
5	D	26	50	20120618	14	2736	53.2	0.00021204011047441	0.00342298371957127
5	D	26	50	20120618	14	2738	53.24	0.000111319820562200	0.00329704800184195
5	D	26	50	20120618	14	2740	53.28	1.50755165748999e-05	0.00284621793136084
5	D	26	50	20120618	14	2742	53.32	3.720088775823e-05	0.00226805207172366
5	D	26	50	20120618	14	2744	53.36	9.95535637232604e-05	0.00295124450157048
5	D	26	50	20120618	14	2746	53.4	-8.50437325732997e-05	0.00259511724229369
5	D	26	50	20120618	14	2748	53.44	-0.000124500290963510	0.00304817469913553
5	D	26	50	20120618	14	2750	53.48	0.000208589429382220	0.00242443580745088
5	D	26	50	20120618	14	2752	53.52	0.00021443720246264	0.0023048428375488
5	D	26	50	20120618	14	2754	53.56	9.70433346500401e-05	0.00206233349587306
5	D	26	50	20120618	14	2756	53.6	-0.000110386439611030	0.00234835111779521
5	D	26	50	20120618	14	2758	53.64	-4.686703745704e-05	0.00264865229669732
5	D	26	50	20120618	14	2760	53.68	3.63240753495603e-05	0.00299748928506008
5	D	26	50	20120618	14	2762	53.72	-3.79009234716e-05	0.00253261607390461
5	D	26	50	20120618	14	2764	53.76	1.03237590054006e-06	0.00182631539444861
5	D	26	50	20120618	14	2766	53.8	-0.00031635957390286	0.00194031514971151
5	D	26	50	20120618	14	2768	53.84	-1.85827662095798e-05	0.00210033341429402
5	D	26	50	20120618	14	2770	53.88	-0.00012169307704220	0.00259912653774302
5	D	26	50	20120618	14	2772	53.92	-0.0003713866236148	0.00182700835909418
5	D	26	50	20120618	14	2774	53.96	-0.00030641058149156	0.0020513945539681
5	D	26	50	20120618	14	2776	54	-0.00082246418146932	0.0018395382912568
5	D	26	50	20120618	14	2778	54.04	-0.00069739113401304	0.00185259148243751
5	D	26	50	20120618	14	2780	54.08	-0.00140507067169235	0.00096609878193174
5	D	26	50	20120618	14	2782	54.12	-0.00132175935073295	0.00072582389768455
5	D	26	50	20120618	14	2784	54.16	-0.00118960109332919	0.000341567930652160
5	D	26	50	20120618	14	2786	54.2	-0.00118629183359323	0.00110860908261208
5	D	26	50	20120618	14	2788	54.24	-0.00155678750266374	0.00131041735796272
5	D	26	50	20120618	14	2790	54.28	-0.00127889453765742	0.00075249596547091
5	D	26	50	20120618	14	2792	54.32	-0.00099729633311769	0.00073941449001896
5	D	26	50	20120618	14	2794	54.36	-0.00114655950355836	0.000372235151752220
5	D	26	50	20120618	14	2796	54.4	-0.00107487301808167	-0.000107664078503459
5	D	26	50	20120618	14	2798	54.44	-0.00097804181546598	0.000385839886222249
5	D	26	50	20120618	14	2800	54.48	-0.00072950085294672	-0.00021300177569682
5	D	26	50	20120618	14	2802	54.52	-0.00100887167112572	-0.000728560400927751
5	D	26	50	20120618	14	2804	54.56	-0.00081829225146032	-0.00047511918841487
5	D	26	50	20120618	14	2806	54.6	-0.00090530881195313	-0.000293435172056791
5	D	26	50	20120618	14	2808	54.64	-0.0008481957972367	-0.00016351844314939
5	D	26	50	20120618	14	2810	54.68	-0.00083984486615088	-4.68246110501697e-05
5	D	26	50	20120618	14	2812	54.72	-0.0008641693394237	-0.000372235151752220
5	D	26	50	20120618	14	2814	54.76	-0.00095744379493002	-0.000500369971571039
5	D	26	50	20120618	14	2816	54.8	-0.00139776625864269	-0.0009636875478079
5	D	26	50	20120618	14	2818	54.84	-0.0014282213477084	-0.00060087812944889
5	D	26	50	20120618	14	2820	54.88	-0.00134653637234573	-0.00110972631132636
5	D	26	50	20120618	14	2822	54.92	-0.00131846423313262	-3.47542982953204e-05
5	D	26	50	20120618	14	2824	54.96	-0.0015159450149824	-0.0005957586763531
5	D	26	50	20120618	14	2826	55	-0.00164970133371165	-0.00125966123320915
5	D	26	50	20120618	14	2828	55.04	-0.00139678338021684	-0.00106259057329246
5	D	26	50	20120618	14	2830	55.08	-0.00146353426036085	-0.00142980526689826
5	D	26	50	20120618	14	2832	55.12	-0.00145427823259512	-0.00038707025202152
5	D	26	50	20120618	14	2834	55.16	-0.00129162245971878	-0.00126567164084924
5	D	26	50	20120618	14	2836	55.2	-0.00108129354765484	-0.00052973611619371
5	D	26	50	20120618	14	2838	55.24	-0.0008813944606134	-0.00140063711217431
5	D	26	50	20120618	14	2840	55.28	-0.00070077110442711	-0.00150096142228906
5	D	26	50	20120618	14	2842	55.32	-0.00049802944812531	-0.00184174446441411
5	D	26	50	20120618	14	2844	55.36	-0.00054469849568362	-0.0011578449277861
5	D	26	50	20120618	14	2846	55.4	-0.000239977899399090	-0.00163326110104906
5	D	26	50	20120618	14	2848	55.44	-0.00026617620564205	-0.0016898367146118
5	D	26	50	20120618	14	2850	55.48	-0.00023466045640457	-0.0024731342514712
5	D	26	50	20120618	14	2852	55.52	0.000165597337086080	-0.00305100312626028
5	D	26	50	20120618	14	2854	55.56	0.00024304674282944	-0.00352888710218959
5	D	26	50	20120618	14	2856	55.6	0.000344891332523741	-0.00339274783360774
5	D	26	50	20120618	14	2858	55.64	0.000125023549981600	-0.00317911673287566
5	D	26	50	20120618	14	2860	55.68	0.00010153346271058	-0.00329354075220727
5	D	26	50	20120618	14	2862	55.72	-0.00011320779566796	-0.00289133134400055
5	D	26	50	20120618	14	2864	55.76	0.000147580256301450	-0.00298334714943635
5	D	26	50	20120618	14	2866	55.8	0.00013341690747428	-0.00400187082812524
5	D	26	50	20120618	14	2868	55.84	-1.76705984618495e-05	-0.00354401211623917
5	D	26	50	20120618	14	2870	55.88	0.00020991171906304	-0.00463679614908834
5	D	26	50	20120618	14	2872	55.92	4.16415183440801e-05	-0.00417411496895454
5	D	26	50	20120618	14	2874	55.96	-8.91803072432399e-05	-0.00389473000863984
5	D	26	50	20120618	14	2876	56	-0.000130369277247360	-0.00534549392053254
5	D	26	50	20120618	14	2878	56.04	0.00012264767119681	-0.00479321524015454
5	D	26	50	20120618	14	2880	56.08	-0.000179096005538930	-0.00479595174339774
5	D	26	50	20120618	14	2882	56.12	7.35391052434026e-06	-0.00549495508087194
5	D	26	50	20120618	14	2884	56.16	-5.54088873737698e-05	-0.00530099569079244
5	D	26	50	20120618	14	2886	56.2	0.00022249821976816	-0.00597803629164294
5	D	26	50	20120618	14	2888	56.24	0.000314740299373946	-0.00540718191612324
5	D	26	50	20120618	14	2890	56.28	0.000572219091607405	-0.00597667864662304
5	D	26	50	20120618	14	2892	56.32	0.00071984177431572	-0.00554860327236054
5	D	26	50	20120618	14	2894	56.36	0.00101031416895934	-0.00597525029092504
5	D	26	50	20120618	14	2896	56.4	0.000782201521348562	-0.00555935836650234
5	D	26	50	20120618	14	2898	56.44	0.00131389632332616	-0.00509011523543914
5	D	26	50	20120618	14	2900	56.48	0.00144253318895962	-0.00583642401657474
5	D	26	50	20120618	14	2902	56.52	0.00174358390104979	-0.00524086333012034
5	D	26	50	20120618	14	2904	56.56	0.00197589676294082	-0.00551499448705074
5	D	26	50	20120618	14	2906	56.6	0.00205630894609735	-0.00597066823898294
5	D	26	50	20120618	14	2908	56.64	0.00174052212868725	-0.00600365477032534
5	D	26	50	20120618	14	2910	56.68	0.00202313856699189	-0.00593308551356294
5	D	26	50	20120618	14	2912	56.72	0.00196145764246899	-0.00664445614864004
5	D	26	50	20120618	14	2914	56.76	0.00192318195240336	-0.00626245585223964
5	D	26	50	20120618	14	2916	56.8	0.0022715876056296	-0.00676085299589114
5	D	26	50	20120618	14	2918	56.84	0.00215384725549423	-0.00612237092781874
5	D	26	50	20120618	14	2920	56.88	0.00197424920414065	-0.00618617317268524
5	D	26	50	20120618	14	2922	56.92	0.00198120006379972	-0.00632368422842254
5	D	26	50	20120618	14	2924	56.96	0.00201524018424604	-0.00607464122008864
5	D	26	50	20120618	14	2926	57	0.00208749235514768	-0.00665209290187684
5	D	26	50	20120618	14	2928	57.04	0.00210395380101370	-0.00612910258437564
5	D	26	50	20120618	14	2930	57.08	0.00213600695140489	-0.00676076814307734
5	D	26	50	20120618	14	2932	57.12	0.00218511551735830	-0.00642143466985374
5	D	26	50	20120618	14	2934	57.16	0.00223518574853411	-0.00648844717950684
5	D	26	50	20120618	14	2936	57.2	0.00236880771697494	-0.00643936689782464
5	D	26	50	20120618	14	2938	57.24	0.00225028954938026	-0.00680475018486714
5	D	26	50	20120618	14	2940	57.28	0.00221029558983635	-0.00710163603801614
5	D	26	50	20120618	14	2942	57.32	0.00216794696471108	-0.00598527706508224
5	D	26	50	20120618	14	2944	57.36	0.00197450376258188	-0.00705178500994254
5	D	26	50	20120618	14	2946	57.4	0.00206697918742546	-0.00590645587218344
5	D	26	50	20120618	14	2948	57.44	0.00199439467633666	-0.00595764333207354
5	D	26	50	20120618	14	2950	57.48	0.00153505811127788	-0.00561331061390694
5	D	26	50	20120618	14	2952	57.52	0.00161284692827621	-0.00693362746680624
5	D	26	50	20120618	14	2954	57.56	0.00159082055204225	-0.00581535930556314
5	D	26	50	20120618	14	2956	57.6	0.00155563491861041	-0.00579145909635904
5	D	26	50	20120618	14	2958	57.64	0.00172597694219825	-0.00554779009956214
5	D	26	50	20120618	14	2960	57.68	0.00187347941675376	-0.00662424703683374
5	D	26	50	20120618	14	2962	57.72	0.00162439398201299	-0.00577781193548214
5	D	26	50	20120618	14	2964	57.76	0.00191683920457612	-0.00591296832563814
5	D	26	50	20120618	14	2966	57.8	0.00186425167325928	-0.00638735919406844
5	D	26	50	20120618	14	2968	57.84	0.00181159343126431	-0.00686230160578794
5	D	26	50	20120618	14	2970	57.88	0.00170354044403120	-0.00623627875920004
5	D	26	50	20120618	14	2972	57.92	0.00165080442029030	-0.00671103025208874
5	D	26	50	20120618	14	2974	57.96	0.00196118187082433	-0.00611752724636764
5	D	26	50	20120618	14	2976	58	0.00195592806744011	-0.00666484910820944
5	D	26	50	20120618	14	2978	58.04	0.00182523352107340	-0.00702751710521224
5	D	26	50	20120618	14	2980	58.08	0.00163814720890706	-0.00617283713879204
5	D	26	50	20120618	14	2982	58.12	0.00187527546797797	-0.00639896281634764
5	D	26	50	20120618	14	2984	58.16	0.00203444520442307	-0.00644693294038334
5	D	26	50	20120618	14	2986	58.2	0.00212726711158942	-0.00651772140024794
5	D	26	50	20120618	14	2988	58.24	0.00187881807295172	-0.00626763187387784
5	D	26	50	20120618	14	2990	58.28	0.00222520140078376	-0.00708998291826224
5	D	26	50	20120618	14	2992	58.32	0.00217945159204099	-0.00656306108705764
5	D	26	50	20120618	14	2994	58.36	0.00209663524582842	-0.00677252025778074
5	D	26	50	20120618	14	2996	58.4	0.00210584177611947	-0.00653329189156964
5	D	26	50	20120618	14	2998	58.44	0.00218560342103731	-0.00654032053297464
5	D	26	50	20120618	14	3000	58.48	0.00205027025418602	-0.00726137853095404
5	D	26	50	20120618	14	3002	58.52	0.00207490585444256	-0.00708782624257964
5	D	26	50	20120618	14	3004	58.56	0.00207941719570653	-0.00670873215504984
5	D	26	50	20120618	14	3006	58.6	0.00204297291220418	-0.00639238672328264
5	D	26	50	20120618	14	3008	58.64	0.00206228399839838	-0.00717738131641684
5	D	26	50	20120618	14	3010	58.68	0.00213982532802330	-0.00707890962606884
5	D	26	50	20120618	14	3012	58.72	0.00217886469341261	-0.00638463683296084
5	D	26	50	20120618	14	3014	58.76	0.00224520545162353	-0.00702840098868864
5	D	26	50	20120618	14	3016	58.8	0.00218318511584565	-0.00691180615153884
5	D	26	50	20120618	14	3018	58.84	0.00208832674114948	-0.00629448071835954
5	D	26	50	20120618	14	3020	58.88	0.00220169010030931	-0.00716087037307614
5	D	26	50	20120618	14	3022	58.92	0.00234076386203308	-0.00645250494181914
5	D	26	50	20120618	14	3024	58.96	0.00190680535935108	-0.00689791857435634
5	D	26	50	20120618	14	3026	59	0.00207286938691274	-0.00648620565101044
5	D	26	50	20120618	14	3028	59.04	0.00204920252294643	-0.00696786557715134
5	D	26	50	20120618	14	3030	59.08	0.00182662652143234	-0.00600442551671684
5	D	26	50	20120618	14	3032	59.12	0.00186570124216071	-0.00593906056586394
5	D	26	50	20120618	14	3034	59.16	0.00209824744928953	-0.00685298900947974
5	D	26	50	20120618	14	3036	59.2	0.00181982415419732	-0.00594654175560884
5	D	26	50	20120618	14	3038	59.24	0.00193139853320075	-0.00672959887616264
5	D	26	50	20120618	14	3040	59.28	0.00184611438432184	-0.00672588656556144
5	D	26	50	20120618	14	3042	59.32	0.00177664821413807	-0.00619924757706934
5	D	26	50	20120618	14	3044	59.36	0.00188867514148146	-0.00647979219250514
5	D	26	50	20120618	14	3046	59.4	0.00193175915765916	-0.00696536949021374
5	D	26	50	20120618	14	3048	59.44	0.00186333950551155	-0.00620136889741294
5	D	26	50	20120618	14	3050	59.48	0.00194544874494293	-0.00562926294289044
5	D	26	50	20120618	14	3052	59.52	0.00198730239532136	-0.00617679693676664
5	D	26	50	20120618	14	3054	59.56	0.00199585838737372	-0.00647450303378184
5	D	26	50	20120618	14	3056	59.6	0.00202472955724956	-0.00606963490407784
5	D	26	50	20120618	14	3058	59.64	0.00205424419429629	-0.00665220603896184
5	D	26	50	20120618	14	3060	59.68	0.00215301994056024	-0.00665078475433164
5	D	26	50	20120618	14	3062	59.72	0.00207675140314146	-0.00672645932205424
5	D	26	50	20120618	14	3064	59.76	0.00209200369641165	-0.00750248780120304
5	D	26	50	20120618	14	3066	59.8	0.00194225969335978	-0.00651712743055174
5	D	26	50	20120618	14	3068	59.84	0.00192768622259952	-0.00672963423150174
5	D	26	50	20120618	14	3070	59.88	0.00206394569933417	-0.00679560729418644
5	D	26	50	20120618	14	3072	59.92	0.00220023346034006	-0.00686158035687114
5	D	26	50	20120618	14	3074	59.96	0.00211463818447743	-0.00659604054733214
5	D	26	50	20120618	14	3076	60	0.00200725694868644	-0.00666485617927724
5	D	26	50	20120618	14	3078	60.04	0.00215999908449055	-0.00575678257980964
5	D	26	50	20120618	14	3080	60.08	0.00202276380039787	-0.00663768206567624
5	D	26	50	20120618	14	3082	60.12	0.00225865462260170	-0.00711875509318874
5	D	26	50	20120618	14	3084	60.16	0.00194744985713369	-0.00621506555576444
5	D	26	50	20120618	14	3086	60.2	0.00209539073789354	-0.00636501461978294
5	D	26	50	20120618	14	3088	60.24	0.00193464415332640	-0.00632649851341164
5	D	26	50	20120618	14	3090	60.28	0.00226197802447327	-0.00696439368285564
5	D	26	50	20120618	14	3092	60.32	0.00212916215776300	-0.00671866700532554
5	D	26	50	20120618	14	3094	60.36	0.00192987825362120	-0.00710591403404234
5	D	26	50	20120618	14	3096	60.4	0.00224418014679081	-0.00624504688328674
5	D	26	50	20120618	14	3098	60.44	0.00198573968933494	-0.00576064338283494
5	D	26	50	20120618	14	3100	60.48	0.00199302288918116	-0.00583596439716694
5	D	26	50	20120618	14	3102	60.52	0.00191001562413767	-0.00643694152156524
5	D	26	50	20120618	14	3104	60.56	0.0021529987273568	-0.00645444241439954
5	D	26	50	20120618	14	3106	60.6	0.00236951482375612	-0.00657828509605654
5	D	26	50	20120618	14	3108	60.64	0.00222223155230278	-0.00641370599273544
5	D	26	50	20120618	14	3110	60.68	0.00225747375427712	-0.00666035898014894
5	D	26	50	20120618	14	3112	60.72	0.00226422662403745	-0.00564793056191384
5	D	26	50	20120618	14	3114	60.76	0.00187168336552955	-0.00610657416232704
5	D	26	50	20120618	14	3116	60.8	0.00196710035458286	-0.00628086184175384
5	D	26	50	20120618	14	3118	60.84	0.00219116128033744	-0.00605466545352014
5	D	26	50	20120618	14	3120	60.88	0.00177380564487770	-0.00659194639906914
5	D	26	50	20120618	14	3122	60.92	0.00188084039834591	-0.00601945153581704
5	D	26	50	20120618	14	3124	60.96	0.00201483006231295	-0.00685302436481884
5	D	26	50	20120618	14	3126	61	0.00209320577793967	-0.00658582285434404
5	D	26	50	20120618	14	3128	61.04	0.00200654984190526	-0.00691743472151704
5	D	26	50	20120618	14	3130	61.08	0.00183033883203357	-0.00640437218322374
5	D	26	50	20120618	14	3132	61.12	0.00181993729128231	-0.00703984197640824
5	D	26	50	20120618	14	3134	61.16	0.00184538606433722	-0.00651554351136184
5	D	26	50	20120618	14	3136	61.2	0.00180068984469842	-0.00688925651628684
5	D	26	50	20120618	14	3138	61.24	0.00174814473978845	-0.00636459035571414
5	D	26	50	20120618	14	3140	61.28	0.00173509154860774	-0.00691730744229644
5	D	26	50	20120618	14	3142	61.32	0.00174675173942951	-0.00714933039040724
5	D	26	50	20120618	14	3144	61.36	0.00183927666174777	-0.00643685666875144
5	D	26	50	20120618	14	3146	61.4	0.00181655732086824	-0.00699001923260584
5	D	26	50	20120618	14	3148	61.44	0.00186610429302598	-0.00654285197525134
5	D	26	50	20120618	14	3150	61.48	0.00189737962595786	-0.00679419308062404
5	D	26	50	20120618	14	3152	61.52	0.00174958016655425	-0.00570257577396394
5	D	26	50	20120618	14	3154	61.56	0.00187700080852407	-0.00566615977473284
5	D	26	50	20120618	14	3156	61.6	0.00188873171002395	-0.00648983310879794
5	D	26	50	20120618	14	3158	61.64	0.00208170115060976	-0.00585739680370474
5	D	26	50	20120618	14	3160	61.68	0.00225460290074550	-0.00551324793330124
5	D	26	50	20120618	14	3162	61.72	0.00251015129146632	-0.00628573380747624
5	D	26	50	20120618	14	3164	61.76	0.00270182672664255	-0.00587667960562764
5	D	26	50	20120618	14	3166	61.8	0.00267734668987788	-0.00613005010746244
5	D	26	50	20120618	14	3168	61.84	0.0028485160283997	-0.00598580739516814
5	D	26	50	20120618	14	3170	61.88	0.00330208967319181	-0.00537543989271574
5	D	26	50	20120618	14	3172	61.92	0.00307850250898063	-0.00472584917711094
5	D	26	50	20120618	14	3174	61.96	0.00347319537210333	-0.00543890979739504
5	D	26	50	20120618	14	3176	62	0.00351957450588136	-0.00507096678380464
5	D	26	50	20120618	14	3178	62.04	0.00339691976361674	-0.00493571139869924
5	D	26	50	20120618	14	3180	62.08	0.00360913665078645	-0.00494288146146054
5	D	26	50	20120618	14	3182	62.12	0.00395910500999911	-0.00489460728150894
5	D	26	50	20120618	14	3184	62.16	0.00379697956720865	-0.00480141060774854
5	D	26	50	20120618	14	3186	62.2	0.0042096329425735	-0.00486093485658884
5	D	26	50	20120618	14	3188	62.24	0.00400009599010449	-0.00470038626192044
5	D	26	50	20120618	14	3190	62.28	0.00421399579141342	-0.00467672646902194
5	D	26	50	20120618	14	3192	62.32	0.00443965477849348	-0.00454065791111814
5	D	26	50	20120618	14	3194	62.36	0.00431995574257422	-0.00520580497590914
5	D	26	50	20120618	14	3196	62.4	0.00435193818228729	-0.00484756346735654
5	D	26	50	20120618	14	3198	62.44	0.00443548284848448	-0.00477688814457694
5	D	26	50	20120618	14	3200	62.48	0.00485203945328148	-0.00457967606330404
5	D	26	50	20120618	14	3202	62.52	0.00474974231524722	-0.00564476979460194
5	D	26	50	20120618	14	3204	62.56	0.00505375580475057	-0.00551527025869544
5	D	26	50	20120618	14	3206	62.6	0.00503746406451203	-0.00502357648732954
5	D	26	50	20120618	14	3208	62.64	0.00488877365056412	-0.00425274524302244
5	D	26	50	20120618	14	3210	62.68	0.0049419197962381	-0.00422477209875874
5	D	26	50	20120618	14	3212	62.72	0.00554358988528192	-0.00422555698728584
5	D	26	50	20120618	14	3214	62.76	0.0052820805843957	-0.00427465141110364
5	D	26	50	20120618	14	3216	62.8	0.00548307568694798	-0.00439058156787914
5	D	26	50	20120618	14	3218	62.84	0.00558906392238003	-0.00446207713452494
5	D	26	50	20120618	14	3220	62.88	0.00559218226328506	-0.00469060697513654
5	D	26	50	20120618	14	3222	62.92	0.00558366162657176	-0.00367622694218543
5	D	26	50	20120618	14	3224	62.96	0.00537401153701776	-0.00477753868281564
5	D	26	50	20120618	14	3226	63	0.00560544758650012	-0.00495452751014664
5	D	26	50	20120618	14	3228	63.04	0.00546889112491738	-0.00379976556792654
5	D	26	50	20120618	14	3230	63.08	0.00521841268981766	-0.00388789228606584
5	D	26	50	20120618	14	3232	63.12	0.00502491999021378	-0.00427230381659004
5	D	26	50	20120618	14	3234	63.16	0.00540858198754997	-0.00457849519497944
5	D	26	50	20120618	14	3236	63.2	0.00491961764835948	-0.00495997930342964
5	D	26	50	20120618	14	3238	63.24	0.00471300104689677	-0.00433109267437794
5	D	26	50	20120618	14	3240	63.28	0.0048148668497945	-0.00505341639349564
5	D	26	50	20120618	14	3242	63.32	0.00485734275414038	-0.00467930740877324
5	D	26	50	20120618	14	3244	63.36	0.00498287542100443	-0.00464485009532604
5	D	26	50	20120618	14	3246	63.4	0.0052277323571937	-0.00539432671484124
5	D	26	50	20120618	14	3248	63.44	0.00531955017273078	-0.00554250094083894
5	D	26	50	20120618	14	3250	63.48	0.00548656879444704	-0.00495022830091704
5	D	26	50	20120618	14	3252	63.52	0.00554133421464994	-0.00570764572958504
5	D	26	50	20120618	14	3254	63.56	0.00547806937093718	-0.00518981022051864
5	D	26	50	20120618	14	3256	63.6	0.00576433448023274	-0.00577484208700114
5	D	26	50	20120618	14	3258	63.64	0.00589827464672509	-0.00564910435917054
5	D	26	50	20120618	14	3260	63.68	0.00568628403372537	-0.00527476202921044
5	D	26	50	20120618	14	3262	63.72	0.00587620584408426	-0.00497509724641134
5	D	26	50	20120618	14	3264	63.76	0.00607061778250369	-0.00462837450732434
5	D	26	50	20120618	14	3266	63.8	0.00578784578070719	-0.00546679101777724
5	D	26	50	20120618	14	3268	63.84	0.0059147855900658	-0.00527522164861814
5	D	26	50	20120618	14	3270	63.88	0.00607841009923237	-0.00499209609343114
5	D	26	50	20120618	14	3272	63.92	0.00581266522872684	-0.00535103763769704
5	D	26	50	20120618	14	3274	63.96	0.00585633614353292	-0.00480065400349264
5	D	26	50	20120618	14	3276	64	0.00588812766441507	-0.00471766795165264
5	D	26	50	20120618	14	3278	64.04	0.00569726540203719	-0.00513763281113494
5	D	26	50	20120618	14	3280	64.08	0.00601860300767961	-0.00477952565287084
5	D	26	50	20120618	14	3282	64.12	0.00616501653779209	-0.00589063082242044
5	D	26	50	20120618	14	3284	64.16	0.00619813741942287	-0.00592397797822124
5	D	26	50	20120618	14	3286	64.2	0.00582431127741298	-0.00528353015329714
5	D	26	50	20120618	14	3288	64.24	0.00574290914476279	-0.00562472331735524
5	D	26	50	20120618	14	3290	64.28	0.0056558501578631	-0.00488050757229204
5	D	26	50	20120618	14	3292	64.32	0.005714787508075	-0.00500046823772034
5	D	26	50	20120618	14	3294	64.36	0.00561377023331469	-0.00453212313226924
5	D	26	50	20120618	14	3296	64.4	0.00575454812238112	-0.00467362227025244
5	D	26	50	20120618	14	3298	64.44	0.00553432678644838	-0.00520016226379524
5	D	26	50	20120618	14	3300	64.48	0.00544789005351613	-0.00507121427117804
5	D	26	50	20120618	14	3302	64.52	0.00544424845359302	-0.00569541278227044
5	D	26	50	20120618	14	3304	64.56	0.00507545691186518	-0.00492859083341274
5	D	26	50	20120618	14	3306	64.6	0.00523611864361857	-0.00562946800385704
5	D	26	50	20120618	14	3308	64.64	0.00505963893317004	-0.00523163558662584
5	D	26	50	20120618	14	3310	64.68	0.00481673361169683	-0.00464468038969854
5	D	26	50	20120618	14	3312	64.72	0.00483320919969848	-0.00513732168415124
5	D	26	50	20120618	14	3314	64.76	0.0044713685176297	-0.00455984171809174
5	D	26	50	20120618	14	3316	64.8	0.00422851976469899	-0.00521663078072904
5	D	26	50	20120618	14	3318	64.84	0.00438482571868028	-0.00546846686084864
5	D	26	50	20120618	14	3320	64.88	0.00426902991219317	-0.00480292381626024
5	D	26	50	20120618	14	3322	64.92	0.00419428165435394	-0.00541831177685914
5	D	26	50	20120618	14	3324	64.96	0.00411945561476878	-0.00529033959159994
5	D	26	50	20120618	14	3326	65	0.0039699449569547	-0.00550730823633924
5	D	26	50	20120618	14	3328	65.04	0.00393178240397406	-0.00565493091904754
5	D	26	50	20120618	14	3330	65.08	0.0041049245704154	-0.00528775865184864
5	D	26	50	20120618	14	3332	65.12	0.00371421978953858	-0.00451668699123594
5	D	26	50	20120618	14	3334	65.16	0.00379357838359115	-0.00496256731424874
5	D	26	50	20120618	14	3336	65.2	0.00375871801927865	-0.00575403193443084
5	D	26	50	20120618	14	3338	65.24	0.0039188140656071	-0.00564725173940384
5	D	26	50	20120618	14	3340	65.28	0.00370959531118962	-0.00570896801926584
5	D	26	50	20120618	14	3342	65.32	0.00391039949491098	-0.00580670431856144
5	D	26	50	20120618	14	3344	65.36	0.00370114538515444	-0.00586845595376244
5	D	26	50	20120618	14	3346	65.4	0.00401206023684217	-0.00595663216937644
5	D	26	50	20120618	14	3348	65.44	0.00387558155700535	-0.00509429423651594
5	D	26	50	20120618	14	3350	65.48	0.00371923317661719	-0.00556625265761894
5	D	26	50	20120618	14	3352	65.52	0.00407122386122404	-0.00526729498160104
5	D	26	50	20120618	14	3354	65.56	0.00388535377272135	-0.00607414624534184
5	D	26	50	20120618	14	3356	65.6	0.00403482200412856	-0.00581366224928834
5	D	26	50	20120618	14	3358	65.64	0.00416746816521134	-0.00588296578491244
5	D	26	50	20120618	14	3360	65.68	0.00447192713198684	-0.00595313199080954
5	D	26	50	20120618	14	3362	65.72	0.00465453038716045	-0.00639504544477984
5	D	26	50	20120618	14	3364	65.76	0.00482540981190199	-0.00675987011746524
5	D	26	50	20120618	14	3366	65.8	0.00512390786851208	-0.00648003967987854
5	D	26	50	20120618	14	3368	65.84	0.00548158369163967	-0.00677290209544254
5	D	26	50	20120618	14	3370	65.88	0.00565430866508011	-0.00705965510841714
5	D	26	50	20120618	14	3372	65.92	0.00575043983198242	-0.00741126395536214
5	D	26	50	20120618	14	3374	65.96	0.00564155245874751	-0.00725965319040794
5	D	26	50	20120618	14	3376	66	0.00548202209784401	-0.00753755322648204
5	D	26	50	20120618	14	3378	66.04	0.00539896533532584	-0.00826337005309884
5	D	26	50	20120618	14	3380	66.08	0.00541653693883832	-0.00760275554277524
5	D	26	50	20120618	14	3382	66.12	0.00537824003556926	-0.00779944436503014
5	D	26	50	20120618	14	3384	66.16	0.005271056789677	-0.00869406172245174
5	D	26	50	20120618	14	3386	66.2	0.00497136372260671	-0.00824507012960174
5	D	26	50	20120618	14	3388	66.24	0.00512626960516124	-0.00786586997605474
5	D	26	50	20120618	14	3390	66.28	0.00508001775060383	-0.00852207214006374
5	D	26	50	20120618	14	3392	66.32	0.0053775470709237	-0.00752577989857534
5	D	26	50	20120618	14	3394	66.36	0.00545992501093193	-0.00823960419418314
5	D	26	50	20120618	14	3396	66.4	0.00573146815704319	-0.00787033889091184
5	D	26	50	20120618	14	3398	66.44	0.00559252167454003	-0.00880166923241264
5	D	26	50	20120618	14	3400	66.48	0.00572099590561381	-0.00901840453191414
5	D	26	50	20120618	14	3402	66.52	0.00538812538837025	-0.00866467436462564
5	D	26	50	20120618	14	3404	66.56	0.00542120384359416	-0.00847051698464744
5	D	26	50	20120618	14	3406	66.6	0.00521127091132768	-0.00810797626686524
5	D	26	50	20120618	14	3408	66.64	0.00538513432668583	-0.00767347329196174
5	D	26	50	20120618	14	3410	66.68	0.00514980211883913	-0.00851126047737934
5	D	26	50	20120618	14	3412	66.72	0.00523897535501457	-0.00842505708968494
5	D	26	50	20120618	14	3414	66.76	0.0052856585447085	-0.00874394810586444
5	D	26	50	20120618	14	3416	66.8	0.0052059181129941	-0.00884518458372694
5	D	26	50	20120618	14	3418	66.84	0.00503835501905632	-0.00914695654473384
5	D	26	50	20120618	14	3420	66.88	0.0051235613861893	-0.00819964558997824
5	D	26	50	20120618	14	3422	66.92	0.00484337739521194	-0.00798443057005634
5	D	26	50	20120618	14	3424	66.96	0.00468755934490967	-0.00860142366304844
5	D	26	50	20120618	14	3426	67	0.00472991504110275	-0.00854393588173804
5	D	26	50	20120618	14	3428	67.04	0.0048147466416417	-0.00842912295367674
5	D	26	50	20120618	14	3430	67.08	0.00456262771880963	-0.00809236334913664
5	D	26	50	20120618	14	3432	67.12	0.00489745692183709	-0.00890559271604364
5	D	26	50	20120618	14	3434	67.16	0.00455002000490108	-0.00908374826956364
5	D	26	50	20120618	14	3436	67.2	0.00462811994888313	-0.00972138180949854
5	D	26	50	20120618	14	3438	67.24	0.00464674514149959	-0.00924992543421024
5	D	26	50	20120618	14	3440	67.28	0.00454644204458827	-0.00896400680723744
5	D	26	50	20120618	14	3442	67.32	0.00444620965835508	-0.00867830031229904
5	D	26	50	20120618	14	3444	67.36	0.004693711173906	-0.0103009548116303
5	D	26	50	20120618	14	3446	67.4	0.00458338837390527	-0.0105239904325522
5	D	26	50	20120618	14	3448	67.44	0.00465899930201755	-0.0100313279248960
5	D	26	50	20120618	14	3450	67.48	0.0046649884964542	-0.0108617046312468
5	D	26	50	20120618	14	3452	67.52	0.00464057917036764	-0.0108022510930847
5	D	26	50	20120618	14	3454	67.56	0.0045917463760589	-0.0106833581588960
5	D	26	50	20120618	14	3456	67.6	0.00469217675219082	-0.0109955953002645
5	D	26	50	20120618	14	3458	67.64	0.00479240913842401	-0.0104224498987738
5	D	26	50	20120618	14	3460	67.68	0.00476080146530498	-0.0106244703061588
5	D	26	50	20120618	14	3462	67.72	0.00472913722364344	-0.0108265472820863
5	D	26	50	20120618	14	3464	67.76	0.00469749419518534	-0.0110287444661665
5	D	26	50	20120618	14	3466	67.8	0.00466336922192528	-0.0103929564749305
5	D	26	50	20120618	14	3468	67.84	0.00462606226814988	-0.0105315211197718
5	D	26	50	20120618	14	3470	67.88	0.00475116359987741	-0.0103992072988762
5	D	26	50	20120618	14	3472	67.92	0.00447469191950128	-0.00997422905231524
5	D	26	50	20120618	14	3474	67.96	0.0047238692781236	-0.0113407906887042
5	D	26	50	20120618	14	3476	68	0.00472934228460999	-0.0106764355835082
5	D	26	50	20120618	14	3478	68.04	0.00469946702310486	-0.0101205435874784
5	D	26	50	20120618	14	3480	68.08	0.0046662400754569	-0.00997939800288574
5	D	26	50	20120618	14	3482	68.12	0.004808608954781	-0.00924107952837764
5	D	26	50	20120618	14	3484	68.16	0.00504995864133559	-0.00991203901090994
5	D	26	50	20120618	14	3486	68.2	0.00495405374860326	-0.00925402665354114
5	D	26	50	20120618	14	3488	68.24	0.00479843368819973	-0.00949987353922414
5	D	26	50	20120618	14	3490	68.28	0.00494411182725978	-0.00906809999649594
5	D	26	50	20120618	14	3492	68.32	0.00455359089414607	-0.00939639553286524
5	D	26	50	20120618	14	3494	68.36	0.00452717338480094	-0.00881554973852734
5	D	26	50	20120618	14	3496	68.4	0.00456008213439736	-0.00934281098098694
5	D	26	50	20120618	14	3498	68.44	0.00453456265066434	-0.00861116052342544
5	D	26	50	20120618	14	3500	68.48	0.00439219377134024	-0.00877247986448534
5	D	26	50	20120618	14	3502	68.52	0.00411215120171912	-0.00791577757267094
5	D	26	50	20120618	14	3504	68.56	0.00437274833485761	-0.00879461230673644
5	D	26	50	20120618	14	3506	68.6	0.00385494111006252	-0.00845455758459604
5	D	26	50	20120618	14	3508	68.64	0.0040397929648003	-0.00855339697047024
5	D	26	50	20120618	14	3510	68.68	0.00380557091460007	-0.00867165350855594
5	D	26	50	20120618	14	3512	68.72	0.00399817265965966	-0.00863362530586374
5	D	26	50	20120618	14	3514	68.76	0.00393775038520727	-0.00760581024407004
5	D	26	50	20120618	14	3516	68.8	0.0045135615792631	-0.00857601731640044
5	D	26	50	20120618	14	3518	68.84	0.00413417757795308	-0.00852406618118664
5	D	26	50	20120618	14	3520	68.88	0.00414097287412028	-0.00865261112293854
5	D	26	50	20120618	14	3522	68.92	0.00423670099015732	-0.00842493688153214
5	D	26	50	20120618	14	3524	68.96	0.00407895253834241	-0.00811571201505144
5	D	26	50	20120618	14	3526	69	0.00422096079320811	-0.00823391905566234
5	D	26	50	20120618	14	3528	69.04	0.00383435016059436	-0.00825764248817114
5	D	26	50	20120618	14	3530	69.08	0.00396836810883265	-0.00838511262761564
5	D	26	50	20120618	14	3532	69.12	0.0038967099076272	-0.00770624769126974
5	D	26	50	20120618	14	3534	69.16	0.00352005533849257	-0.00786695184943004
5	D	26	50	20120618	14	3536	69.2	0.00367887152154706	-0.00797061370355194
5	D	26	50	20120618	14	3538	69.24	0.00340544040033004	-0.00803063999820684
5	D	26	50	20120618	14	3540	69.28	0.00349829059176764	-0.00828342360141324
5	D	26	50	20120618	14	3542	69.32	0.00357289742825064	-0.00885171825038504
5	D	26	50	20120618	14	3544	69.36	0.00349920983058319	-0.00796077077715784
5	D	26	50	20120618	14	3546	69.4	0.00338726775605354	-0.00713763484424634
5	D	26	50	20120618	14	3548	69.44	0.0033868222787814	-0.00746490507578294
5	D	26	50	20120618	14	3550	69.48	0.00390925398192545	-0.00767588452608554
5	D	26	50	20120618	14	3552	69.52	0.00412195877277418	-0.00717878138784364
5	D	26	50	20120618	14	3554	69.56	0.00424686211460297	-0.00803307951660194
5	D	26	50	20120618	14	3556	69.6	0.00413371795854531	-0.00761645927219464
5	D	26	50	20120618	14	3558	69.64	0.00415555341594835	-0.00802680747945284
5	D	26	50	20120618	14	3560	69.68	0.00426263766689124	-0.00732518784688834
5	D	26	50	20120618	14	3562	69.72	0.00415872125432807	-0.00745243878323064
5	D	26	50	20120618	14	3564	69.76	0.00427672323397248	-0.00773055802240694
5	D	26	50	20120618	14	3566	69.8	0.0042721482530982	-0.00720805560858474
5	D	26	50	20120618	14	3568	69.84	0.00459864773824328	-0.00801363408011934
5	D	26	50	20120618	14	3570	69.88	0.00435475953834423	-0.00764530922886704
5	D	26	50	20120618	14	3572	69.92	0.00402899544425159	-0.00713400031539104
5	D	26	50	20120618	14	3574	69.96	0.00415053295780193	-0.00756669309693474
5	D	26	50	20120618	14	3576	70	0.00425340992339676	-0.00690322187521524
5	D	26	50	20120618	14	3578	70.04	0.00459395962028401	-0.00752942856956624
5	D	26	50	20120618	14	3580	70.08	0.0042738735936443	-0.00686479769272554
5	D	26	50	20120618	14	3582	70.12	0.00438167202243618	-0.00760623450813874
5	D	26	50	20120618	14	3584	70.16	0.00447925275823993	-0.00688286427098484
5	D	26	50	20120618	14	3586	70.2	0.00460882300482455	-0.00746789613746734
5	D	26	50	20120618	14	3588	70.24	0.00457919523069284	-0.00691642355881994
5	D	26	50	20120618	14	3590	70.28	0.00454956745656112	-0.00636565808695374
5	D	26	50	20120618	14	3592	70.32	0.00473466679867232	-0.00678471077868834
5	D	26	50	20120618	14	3594	70.36	0.00459554353947387	-0.00709467103622144
5	D	26	50	20120618	14	3596	70.4	0.00481896099805757	-0.00625564641393674
5	D	26	50	20120618	14	3598	70.44	0.00449896689529941	-0.00600189407444014
5	D	26	50	20120618	14	3600	70.48	0.00487335872273425	-0.00564404854568514
5	D	26	50	20120618	14	3602	70.52	0.0045807225813402	-0.00627496457119874
5	D	26	50	20120618	14	3604	70.56	0.00477941251578581	-0.00590147784044384
5	D	26	50	20120618	14	3606	70.6	0.00456779666938011	-0.00549225393296774
5	D	26	50	20120618	14	3608	70.64	0.0049076534016218	-0.00531786018752374
5	D	26	50	20120618	14	3610	70.68	0.00493989039977609	-0.00542647886018184
5	D	26	50	20120618	14	3612	70.72	0.00514938492583823	-0.00530508983905554
5	D	26	50	20120618	14	3614	70.76	0.00485616895688361	-0.00491524065738394
5	D	26	50	20120618	14	3616	70.8	0.00496401688315018	-0.00478830084802534
5	D	26	50	20120618	14	3618	70.84	0.00517299522126205	-0.00538443429097244
5	D	26	50	20120618	14	3620	70.88	0.00484198439485301	-0.00475377989496784
5	D	26	50	20120618	14	3622	70.92	0.00476961908686637	-0.00428605704348414
5	D	26	50	20120618	14	3624	70.96	0.00473418596606112	-0.00474745128927614
5	D	26	50	20120618	14	3626	71	0.00460553495829204	-0.00410713781464054
5	D	26	50	20120618	14	3628	71.04	0.00468516932398926	-0.00442919666919974
5	D	26	50	20120618	14	3630	71.08	0.00473717702774553	-0.00481135252909204
5	D	26	50	20120618	14	3632	71.12	0.00451505357457141	-0.00502852623479784
5	D	26	50	20120618	14	3634	71.16	0.0046768466771747	-0.00453905984979264
5	D	26	50	20120618	14	3636	71.2	0.00440235489578589	-0.00468282172947574
5	D	26	50	20120618	14	3638	71.24	0.0041781101222682	-0.00433139673029384
5	D	26	50	20120618	14	3640	71.28	0.00426252452980625	-0.00460750778621154
5	D	26	50	20120618	14	3642	71.32	0.00434898247594193	-0.00367137618966649
5	D	26	50	20120618	14	3644	71.36	0.00420914503889448	-0.00404799540346204
5	D	26	50	20120618	14	3646	71.4	0.00452201857636609	-0.00415821213744564
5	D	26	50	20120618	14	3648	71.44	0.00440284987053272	-0.00437131290809184
5	D	26	50	20120618	14	3650	71.48	0.0043080834197181	-0.00447930225571464
5	D	26	50	20120618	14	3652	71.52	0.00462292271404141	-0.00462324798316074
5	D	26	50	20120618	14	3654	71.56	0.00444478130265709	-0.00374146461381774
5	D	26	50	20120618	14	3656	71.6	0.00470529358298183	-0.00388799128101514
5	D	26	50	20120618	14	3658	71.64	0.00473002817818774	-0.00364688201076618
5	D	26	50	20120618	14	3660	71.68	0.00490323398423938	-0.00348482020758604
5	D	26	50	20120618	14	3662	71.72	0.00508972632670952	-0.00396290924448184
5	D	26	50	20120618	14	3664	71.76	0.00544151195034983	-0.00429751217333934
5	D	26	50	20120618	14	3666	71.8	0.00518196840631531	-0.00414764089106684
5	D	26	50	20120618	14	3668	71.84	0.00525244573919617	-0.00391551894800674
5	D	26	50	20120618	14	3670	71.88	0.00532112702085282	-0.00385744426806794
5	D	26	50	20120618	14	3672	71.92	0.00535313067376933	-0.00375501277974524
5	D	26	50	20120618	14	3674	71.96	0.00540803044426065	-0.00337781373838908
5	D	26	50	20120618	14	3676	72	0.00558483542382853	-0.00396425981843394
5	D	26	50	20120618	14	3678	72.04	0.00599005710692311	-0.0032255665773318
5	D	26	50	20120618	14	3680	72.08	0.00586018987549039	-0.00258536623978113
5	D	26	50	20120618	14	3682	72.12	0.00629803746546891	-0.00313806211315997
5	D	26	50	20120618	14	3684	72.16	0.00614033144006087	-0.00259737291292567
5	D	26	50	20120618	14	3686	72.2	0.00611658679434863	-0.00293822666572884
5	D	26	50	20120618	14	3688	72.24	0.00626852282842218	-0.00295148491787609
5	D	26	50	20120618	14	3690	72.28	0.00623057947854371	-0.00232078809546456
5	D	26	50	20120618	14	3692	72.32	0.00624607925918732	-0.00202909240608948
5	D	26	50	20120618	14	3694	72.36	0.00626015068413293	-0.00278143987913635
5	D	26	50	20120618	14	3696	72.4	0.00597211780788441	-0.00210954701565289
5	D	26	50	20120618	14	3698	72.44	0.00604706405562237	-0.00259467176502154
5	D	26	50	20120618	14	3700	72.48	0.00620956426500685	-0.00247251906857157
5	D	26	50	20120618	14	3702	72.52	0.0067855098093511	-0.00207337850379519
5	D	26	50	20120618	14	3704	72.56	0.00682309960583898	-0.00145764406087357
5	D	26	50	20120618	14	3706	72.6	0.0069327647965332	-0.0018539561985252
5	D	26	50	20120618	14	3708	72.64	0.00708775270347435	-0.00076632273147023
5	D	26	50	20120618	14	3710	72.68	0.00702057331662095	-0.00155528843628762
5	D	26	50	20120618	14	3712	72.72	0.00684120648918482	-0.00014748338267242
5	D	26	50	20120618	14	3714	72.76	0.00711691237291693	-0.000320224619568829
5	D	26	50	20120618	14	3716	72.8	0.00698589609296478	-0.00078237900515064
5	D	26	50	20120618	14	3718	72.84	0.00669275154179505	-0.000217039355417401
5	D	26	50	20120618	14	3720	72.88	0.00666799361206537	-0.000423339880148921
5	D	26	50	20120618	14	3722	72.92	0.00667889649152448	0.00142232124872618
5	D	26	50	20120618	14	3724	72.96	0.00671246709306809	0.00135972532802842
5	D	26	50	20120618	14	3726	73	0.00653759746476032	0.00158032638030266
5	D	26	50	20120618	14	3728	73.04	0.0062173537533084	0.00065731656429608
5	D	26	50	20120618	14	3730	73.08	0.00615048620054549	0.00081687874500473
5	D	26	50	20120618	14	3732	73.12	0.00608364198230637	0.00097637940742341
5	D	26	50	20120618	14	3734	73.16	0.00604566539840918	0.00227339214213518
5	D	26	50	20120618	14	3736	73.2	0.00586004421149346	0.00221789274509341
5	D	26	50	20120618	14	3738	73.24	0.00564313036752972	0.00189424820357738
5	D	26	50	20120618	14	3740	73.28	0.00575556687233398	0.00181300816101463
5	D	26	50	20120618	14	3742	73.32	0.00524370165674002	0.00192421715673102
5	D	26	50	20120618	14	3744	73.36	0.00510573451712881	0.00282286855833928
5	D	26	50	20120618	14	3746	73.4	0.00473783180862491	0.00277776009544705
5	D	26	50	20120618	14	3748	73.44	0.00464339451601694	0.00296224814374591
5	D	26	50	20120618	14	3750	73.48	0.00479358293568079	0.00244521060468214
5	D	26	50	20120618	14	3752	73.52	0.00447634357952077	0.00321875416918049
5	D	26	50	20120618	14	3754	73.56	0.00447835261130748	0.002853902060752
5	D	26	50	20120618	14	3756	73.6	0.0045121523154482	0.00354333117240888
5	D	26	50	20120618	14	3758	73.64	0.00341636017964123	0.00418412258051795
5	D	26	50	20120618	14	3760	73.68	0.00326948002976383	0.00400941070773306
5	D	26	50	20120618	14	3762	73.72	0.00292332156188821	0.00383568729951758
5	D	26	50	20120618	14	3764	73.76	0.00284916444531805	0.00450914004056034
5	D	26	50	20120618	14	3766	73.8	0.00287229532234423	0.00450715448471877
5	D	26	50	20120618	14	3768	73.84	0.00280137746193868	0.00462393104831138
5	D	26	50	20120618	14	3770	73.88	0.00227867705821778	0.00450579471837854
5	D	26	50	20120618	14	3772	73.92	0.00261424235940444	0.0043208587179338
5	D	26	50	20120618	14	3774	73.96	0.00231806728999191	0.00528314987127021
5	D	26	50	20120618	14	3776	74	0.00236042284476363	0.00485355407600678
5	D	26	50	20120618	14	3778	74.04	0.00217751411946054	0.00593328067503451
5	D	26	50	20120618	14	3780	74.08	0.00238773555129374	0.00622319586953456
5	D	26	50	20120618	14	3782	74.12	0.00231733317173168	0.00557016578654603
5	D	26	50	20120618	14	3784	74.16	0.00234383129124987	0.0059726325816211
5	D	26	50	20120618	14	3786	74.2	0.00247264281225828	0.00528868142619807
5	D	26	50	20120618	14	3788	74.24	0.00214186745240737	0.00570759481789676
5	D	26	50	20120618	14	3790	74.28	0.0023674034029075	0.00607861940283959
5	D	26	50	20120618	14	3792	74.32	0.0025632033919384	0.00617991315635135
5	D	26	50	20120618	14	3794	74.36	0.00246512343874714	0.00610876407202836
5	D	26	50	20120618	14	3796	74.4	0.00231512883705201	0.00529282620330668
5	D	26	50	20120618	14	3798	74.44	0.00243399094138506	0.0054548218212921
5	D	26	50	20120618	14	3800	74.48	0.00212769844672595	0.00588580269731852
5	D	26	50	20120618	14	3802	74.52	0.00228073120341712	0.00629207019134247
5	D	26	50	20120618	14	3804	74.56	0.00202839378458967	0.0053216163387454
5	D	26	50	20120618	14	3806	74.6	0.00223050399453588	0.00588932196776849
5	D	26	50	20120618	14	3808	74.64	0.0023422228354547	0.00528020908487793
5	D	26	50	20120618	14	3810	74.68	0.00209796658647604	0.0056126549844994
5	D	26	50	20120618	14	3812	74.72	0.00231408684449925	0.00591556552884545
5	D	26	50	20120618	14	3814	74.76	0.00210956433976903	0.00552568205249498
5	D	26	50	20120618	14	3816	74.8	0.00250659313014339	0.00564078736921026
5	D	26	50	20120618	14	3818	74.84	0.00216550949692566	0.00529609749140848
5	D	26	50	20120618	14	3820	74.88	0.00227471492679075	0.00540838590683955
5	D	26	50	20120618	14	3822	74.92	0.00264684988151208	0.00448880647796054
5	D	26	50	20120618	14	3824	74.96	0.00255885680655445	0.00467403946325338
5	D	26	50	20120618	14	3826	75	0.00254827848910789	0.00475447993068117
5	D	26	50	20120618	14	3828	75.04	0.00277632135235044	0.00481003116572107
5	D	26	50	20120618	14	3830	75.08	0.00270655034136224	0.004928180852901
5	D	26	50	20120618	14	3832	75.12	0.00289804249446079	0.00487395339953723
5	D	26	50	20120618	14	3834	75.16	0.00298880601378711	0.00484797358928965
5	D	26	50	20120618	14	3836	75.2	0.00275849094068497	0.00494516209296187
5	D	26	50	20120618	14	3838	75.24	0.00290929751309694	0.00510654698282039
5	D	26	50	20120618	14	3840	75.28	0.00267603288547843	0.00537484733723312
5	D	26	50	20120618	14	3842	75.32	0.00275292933371891	0.00527164368830538
5	D	26	50	20120618	14	3844	75.36	0.00288487171142238	0.00467450240606303
5	D	26	50	20120618	14	3846	75.4	0.00281564546256947	0.00550832222746346
5	D	26	50	20120618	14	3848	75.44	0.00303515865439537	0.00454108396628836
5	D	26	50	20120618	14	3850	75.48	0.00324307878387467	0.00466108243859492
5	D	26	50	20120618	14	3852	75.52	0.00337284914167837	0.00494693954727774
5	D	26	50	20120618	14	3854	75.56	0.0034192282754564	0.00509593401714156
5	D	26	50	20120618	14	3856	75.6	0.00335732814783133	0.00483345597996511
5	D	26	50	20120618	14	3858	75.64	0.00318475527305952	0.00435692618423246
5	D	26	50	20120618	14	3860	75.68	0.00332853405259463	0.00472494266621744
5	D	26	50	20120618	14	3862	75.72	0.00312351834088453	0.00410938075735043
5	D	26	50	20120618	14	3864	75.76	0.0031813809594997	0.0043229624313185
5	D	26	50	20120618	14	3866	75.8	0.00298341573879413	0.00480544606614875
5	D	26	50	20120618	14	3868	75.84	0.00326955486287449	0.00431058575040857
5	D	26	50	20120618	14	3870	75.88	0.00334432516123209	0.00471048374675574
5	D	26	50	20120618	14	3872	75.92	0.00317982242544329	0.00520735212554634
5	D	26	50	20120618	14	3874	75.96	0.0031016673271323	0.00480759072101609
5	D	26	50	20120618	14	3876	76	0.00342835207425405	0.00437274974907117
5	D	26	50	20120618	14	3878	76.04	0.00340591628319378	0.00515819759765216
5	D	26	50	20120618	14	3880	76.08	0.00350272768681959	0.00484869130267256
5	D	26	50	20120618	14	3882	76.12	0.00355146431460609	0.0044597995435827
5	D	26	50	20120618	14	3884	76.16	0.00402119817777544	0.00427572833473135
5	D	26	50	20120618	14	3886	76.2	0.00387611047287768	0.00427457928621192
5	D	26	50	20120618	14	3888	76.24	0.00415113399856594	0.00506811007240865
5	D	26	50	20120618	14	3890	76.28	0.00389919892349698	0.00538401002690374
5	D	26	50	20120618	14	3892	76.32	0.00382186972590642	0.00447860222000123
5	D	26	50	20120618	14	3894	76.36	0.0038888511228611	0.00496737281193369
5	D	26	50	20120618	14	3896	76.4	0.0042210626165846	0.00421297331500782
5	D	26	50	20120618	14	3898	76.44	0.00455515996409353	0.00436554220965054
5	D	26	50	20120618	14	3900	76.48	0.0044539439923277	0.00451021554997452
5	D	26	50	20120618	14	3902	76.52	0.00498657358947003	0.00433976887458307
5	D	26	50	20120618	14	3904	76.56	0.00498037226299903	0.00445238977162265
5	D	26	50	20120618	14	3906	76.6	0.00497417800759583	0.00456497531332317
5	D	26	50	20120618	14	3908	76.64	0.00518295128474116	0.0045934787876728
5	D	26	50	20120618	14	3910	76.68	0.00512607868633032	0.00473079185351142
5	D	26	50	20120618	14	3912	76.72	0.00555832599060185	0.00489679931253058
5	D	26	50	20120618	14	3914	76.76	0.00540968507412863	0.00398855600743552
5	D	26	50	20120618	14	3916	76.8	0.0054210553511701	0.00394876003779034
5	D	26	50	20120618	14	3918	76.84	0.00571680983346919	0.00404477099653985
5	D	26	50	20120618	14	3920	76.88	0.00567512588871824	0.0036850304216112
5	D	26	50	20120618	14	3922	76.92	0.00559016700895868	0.0037965340899365
5	D	26	50	20120618	14	3924	76.96	0.00549967148310243	0.00368879930075492
5	D	26	50	20120618	14	3926	77	0.0054956621876531	0.00416384070742385
5	D	26	50	20120618	14	3928	77.04	0.00555136805987497	0.00356562837054004
5	D	26	50	20120618	14	3930	77.08	0.00563345608610292	0.00428681364774001
5	D	26	50	20120618	14	3932	77.12	0.00591250163516257	0.00390703366663252
5	D	26	50	20120618	14	3934	77.16	0.00588006664710954	0.00327065877676807
5	D	26	50	20120618	14	3936	77.2	0.00626613987856958	0.00341785719540767
5	D	26	50	20120618	14	3938	77.24	0.00665171813528279	0.00306651704903951
5	D	26	50	20120618	14	3940	77.28	0.00657022407875105	0.00303297897440783
5	D	26	50	20120618	14	3942	77.32	0.00663534154223052	0.00285704373618081
5	D	26	50	20120618	14	3944	77.36	0.00670049436104904	0.00268104485834348
5	D	26	50	20120618	14	3946	77.4	0.0068370578936996	0.00288523608354672
5	D	26	50	20120618	14	3948	77.44	0.00696778072433756	0.00342435550672678
5	D	26	50	20120618	14	3950	77.48	0.0069553497871243	0.00284997266836894
5	D	26	50	20120618	14	3952	77.52	0.0071982551085975	0.00274581583950016
5	D	26	50	20120618	14	3954	77.56	0.00746916185860569	0.00305398711687688
5	D	26	50	20120618	14	3956	77.6	0.00744906588388437	0.00290277940278795
5	D	26	50	20120618	14	3958	77.64	0.00781281575426235	0.00219355130125785
5	D	26	50	20120618	14	3960	77.68	0.00804688931203854	0.00303070209057241
5	D	26	50	20120618	14	3962	77.72	0.0077574210090242	0.00337791273333844
5	D	26	50	20120618	14	3964	77.76	0.0081370242134364	0.00268381671692573
5	D	26	50	20120618	14	3966	77.8	0.00827971129081202	0.00328250281535294
5	D	26	50	20120618	14	3968	77.84	0.00899904394824528	0.00230927639706684
5	D	26	50	20120618	14	3970	77.88	0.0087756972003397	0.00281563556307452
5	D	26	50	20120618	14	3972	77.92	0.0089492353465785	0.00258644811315634
5	D	26	50	20120618	14	3974	77.96	0.00872719674621812	0.00249272110931006
5	D	26	50	20120618	14	3976	78	0.00878068937421488	0.00150726174370943
5	D	26	50	20120618	14	3978	78.04	0.00863193532065666	0.00264671482411687
5	D	26	50	20120618	14	3980	78.08	0.00881385975332034	0.00230946731589776
5	D	26	50	20120618	14	3982	78.12	0.00869230102656656	0.0027167537507934
5	D	26	50	20120618	14	3984	78.16	0.00880385419236655	0.00170600117562972
5	D	26	50	20120618	14	3986	78.2	0.00895698523690031	0.00185387134571145
5	D	26	50	20120618	14	3988	78.24	0.0095457647693231	0.0016335792991006
5	D	26	50	20120618	14	3990	78.28	0.00949198222754605	0.00185298039116716
5	D	26	50	20120618	14	3992	78.32	0.00950507077406581	0.00165361163421161
5	D	26	50	20120618	14	3994	78.36	0.00943387926333595	0.00236537117801837
5	D	26	50	20120618	14	3996	78.4	0.00903729842510747	0.00223015114825206
5	D	26	50	20120618	14	3998	78.44	0.00915984710135491	0.00172698103382753
5	D	26	50	20120618	14	4000	78.48	0.0093833776970236	0.00147986135593845
5	D	26	50	20120618	14	4002	78.52	0.00913036781964725	0.00227189873261332
5	D	26	50	20120618	14	4004	78.56	0.00918453927015395	0.00164340101229128
5	D	26	50	20120618	14	4006	78.6	0.00913478016596185	0.00080250255703642
5	D	26	50	20120618	14	4008	78.64	0.00897440127692093	0.00081310208768641
5	D	26	50	20120618	14	4010	78.68	0.00919688535455347	0.0007906302341803
5	D	26	50	20120618	14	4012	78.72	0.0089863584525908	0.000397047528704059
5	D	26	50	20120618	14	4014	78.76	0.00918357053386372	-3.21945717474195e-05
5	D	26	50	20120618	14	4016	78.8	0.00929973403587705	0.000529347207464059
5	D	26	50	20120618	14	4018	78.84	0.0089417895121726	0.000335819152521110
5	D	26	50	20120618	14	4020	78.88	0.00914878088022935	7.83545024232793e-05
5	D	26	50	20120618	14	4022	78.92	0.00912721836604384	-0.00081149271265243
5	D	26	50	20120618	14	4024	78.96	0.00914634136183425	-7.08379573392693e-05
5	D	26	50	20120618	14	4026	79	0.0092566783039706	0.000185134697450259
5	D	26	50	20120618	14	4028	79.04	0.00950487985523489	-0.000200627407026061
5	D	26	50	20120618	14	4030	79.08	0.00966087468223246	-0.00030003954939308
5	D	26	50	20120618	14	4032	79.12	0.00965574815806885	-0.000339248620409870
5	D	26	50	20120618	14	4034	79.16	0.00964160602244512	-0.000609787674891841
5	D	26	50	20120618	14	4036	79.2	0.00978700838986051	-0.000253950329395340
5	D	26	50	20120618	14	4038	79.24	0.0096826274081421	-0.000933209124218419
5	D	26	50	20120618	14	4040	79.28	0.0097881256185748	-0.000195416030048721
5	D	26	50	20120618	14	4042	79.32	0.0098064891816822	-0.00080241770422268
5	D	26	50	20120618	14	4044	79.36	0.00954279067820143	-0.000572272831722771
5	D	26	50	20120618	14	4046	79.4	0.00960875596271154	-0.00149710556901125
5	D	26	50	20120618	14	4048	79.44	0.00957091019356887	-0.00183292613574593
5	D	26	50	20120618	14	4050	79.48	0.00974987022247378	-0.00222502554332728
5	D	26	50	20120618	14	4052	79.52	0.00985060415954687	-0.00211962470149836
5	D	26	50	20120618	14	4054	79.56	0.00968457195179036	-0.00226119101462581
5	D	26	50	20120618	14	4056	79.6	0.00971401941369287	-0.00174822393574794
5	D	26	50	20120618	14	4058	79.64	0.0100156874300030	-0.00269629644450689
5	D	26	50	20120618	14	4060	79.68	0.00986528086789718	-0.00272875759551082
5	D	26	50	20120618	14	4062	79.72	0.0100703914026266	-0.00240046905949867
5	D	26	50	20120618	14	4064	79.76	0.00973885583227527	-0.0017740163626985
5	D	26	50	20120618	14	4066	79.8	0.0096946475163155	-0.00183392244920062
5	D	26	50	20120618	14	4068	79.84	0.0096133623391269	-0.0021543511397865
5	D	26	50	20120618	14	4070	79.88	0.00971575217886017	-0.0021030144096549
5	D	26	50	20120618	14	4072	79.92	0.00975469785260097	-0.00133787007163551
[truncated: 10,572 more rows]
