# Supplementary material for: How Do Ants Make Sense of Gravity? A Boltzmann Walker Analysis of Lasius niger Trajectories on Various Inclines
Source: PLoS One. 2013 Oct 29;8(10):e76531. doi: 10.1371/journal.pone.0076531 (PMC3812222; doi:10.1371/journal.pone.0076531)
Supplement: Dataset S5 — Trajectories for . (ZIP) [file pone.0076531.s009.zip › Incline5/5-D-26-50-20120618-15.txt]

Pente	Colonie	Temperature	Humidite	Date	Indiv	Frame	Time	X	Y
5	D	26	50	20120618	15	158	0	0	0
5	D	26	50	20120618	15	160	0.04	0.00064357323689694	7.94717311375613e-05
5	D	26	50	20120618	15	162	0.08	0.00104644732547797	0.0008486129902376
5	D	26	50	20120618	15	164	0.120000000000000	0.00107948335429501	0.00107399620567300
5	D	26	50	20120618	15	166	0.160000000000000	0.00282631994653826	-0.00133664394847692
5	D	26	50	20120618	15	168	0.200000000000000	0.00285500019758318	-0.00102766656936965
5	D	26	50	20120618	15	170	0.24	0.00269453645572852	0.000105875098347070
5	D	26	50	20120618	15	172	0.28	0.00222768334558572	0.00022692470821839
5	D	26	50	20120618	15	174	0.32	0.00222419023808666	-0.00114822827556196
5	D	26	50	20120618	15	176	0.36	0.00211740297199187	0.000383421581030600
5	D	26	50	20120618	15	178	0.4	0.00205181174696901	-0.00156766987602618
5	D	26	50	20120618	15	180	0.44	0.00168734769874202	-0.00237591414012588
5	D	26	50	20120618	15	182	0.48	0.00189624118404015	-0.00300480076917758
5	D	26	50	20120618	15	184	0.52	0.00165034480088253	-0.00439677582328228
5	D	26	50	20120618	15	186	0.56	0.00173544510199833	-0.00402275169137368
5	D	26	50	20120618	15	188	0.6	0.00187673210794722	-0.00330093001807068
5	D	26	50	20120618	15	190	0.64	0.00201101168569454	-0.00465878716998318
5	D	26	50	20120618	15	192	0.68	0.00173533903598116	-0.00438673490698948
5	D	26	50	20120618	15	194	0.72	0.00159956039185771	-0.00457059681223358
5	D	26	50	20120618	15	196	0.76	0.00138703237770429	-0.00483629925633228
5	D	26	50	20120618	15	198	0.8	0.00169109536468231	-0.00481649319539118
5	D	26	50	20120618	15	200	0.84	0.00168531830228002	-0.00627848596296908
5	D	26	50	20120618	15	202	0.88	0.00171416825895243	-0.00679962366070358
5	D	26	50	20120618	15	204	0.92	0.00215476649430977	-0.00680195711308148
5	D	26	50	20120618	15	206	0.96	0.00239631417076309	-0.00703798935664158
5	D	26	50	20120618	15	208	1	0.00246149527385287	-0.00696248449454648
5	D	26	50	20120618	15	210	1.04	0.00271113225188296	-0.00837087149704258
5	D	26	50	20120618	15	212	1.08	0.00258546523473049	-0.00796451137203028
5	D	26	50	20120618	15	214	1.12	0.0027435106713935	-0.00887660133801498
5	D	26	50	20120618	15	216	1.16	0.00274565320494049	-0.00824103254988108
5	D	26	50	20120618	15	218	1.2	0.00296315925083348	-0.00849757089009558
5	D	26	50	20120618	15	220	1.24	0.00308951923263151	-0.00873042115314028
5	D	26	50	20120618	15	222	1.28	0.00284961911497835	-0.00825076941025808
5	D	26	50	20120618	15	224	1.32	0.00239716269890051	-0.00829098257290408
5	D	26	50	20120618	15	226	1.36	0.00242053964908654	-0.00870827456875358
5	D	26	50	20120618	15	228	1.4	0.00265746991825872	-0.00882404916203718
5	D	26	50	20120618	15	230	1.44	0.00222565394912372	-0.00831569595490658
5	D	26	50	20120618	15	232	1.48	0.00215166936660817	-0.00669672548190528
5	D	26	50	20120618	15	234	1.52	0.00237599192187179	-0.00820637017546738
5	D	26	50	20120618	15	236	1.56	0.0023175354042711	-0.00757454905327368
5	D	26	50	20120618	15	238	1.6	0.00229130881375689	-0.00802136275723768
5	D	26	50	20120618	15	240	1.64	0.00214997231033332	-0.00748769512734058
5	D	26	50	20120618	15	242	1.68	0.00261596982127088	-0.00733579444860608
5	D	26	50	20120618	15	244	1.72	0.00207016823900861	-0.00793731604522588
5	D	26	50	20120618	15	246	1.76	0.0020203454952062	-0.00725415189965028
5	D	26	50	20120618	15	248	1.8	0.0020203454952062	-0.00725415189965028
5	D	26	50	20120618	15	250	1.84	0.00199905451002468	-0.00731914208390918
5	D	26	50	20120618	15	252	1.88	0.00189103687813062	-0.00799411793295858
5	D	26	50	20120618	15	254	1.92	0.00218722269556623	-0.00702717062288938
5	D	26	50	20120618	15	256	1.96	0.00192158389107788	-0.00707431343199108
5	D	26	50	20120618	15	258	2	0.00239038154486894	-0.00702567862758108
5	D	26	50	20120618	15	260	2.04	0.00201985052045937	-0.00674369151431168
5	D	26	50	20120618	15	262	2.08	0.00219470388531118	-0.00741354791026538
5	D	26	50	20120618	15	264	2.12	0.00194867315186514	-0.00703902173254208
5	D	26	50	20120618	15	266	2.16	0.00167379246174668	-0.00730145734331168
5	D	26	50	20120618	15	268	2.2	0.00172196764674892	-0.00718992539071508
5	D	26	50	20120618	15	270	2.24	0.00225769295737928	-0.00698753021673608
5	D	26	50	20120618	15	272	2.28	0.00216349926305742	-0.00728735056302698
5	D	26	50	20120618	15	274	2.32	0.0019435890541084	-0.00726783441586628
5	D	26	50	20120618	15	276	2.36	0.00214563774576465	-0.00721215682791558
5	D	26	50	20120618	15	278	2.4	0.00215147137670944	-0.00788189301571648
5	D	26	50	20120618	15	280	2.44	0.00218320632904909	-0.00706244110913498
5	D	26	50	20120618	15	282	2.48	0.00203397144287967	-0.00717137090877678
5	D	26	50	20120618	15	284	2.52	0.00238346604054893	-0.00757975335918328
5	D	26	50	20120618	15	286	2.56	0.00255559704429317	-0.00765949379089768
5	D	26	50	20120618	15	288	2.6	0.00242779456466152	-0.00744095536910418
5	D	26	50	20120618	15	290	2.64	0.00238176898427408	-0.00727583886462928
5	D	26	50	20120618	15	292	2.68	0.00220202951156428	-0.00775680582612458
5	D	26	50	20120618	15	294	2.72	0.00258936846416264	-0.00692356533730998
5	D	26	50	20120618	15	296	2.76	0.00238417314733012	-0.00825249475080418
5	D	26	50	20120618	15	298	2.8	0.00231003300132271	-0.00798029399538638
5	D	26	50	20120618	15	300	2.84	0.00253349288631328	-0.00678724929203278
5	D	26	50	20120618	15	302	2.88	0.002698277050601	-0.00809041880548838
5	D	26	50	20120618	15	304	2.92	0.00289369308064971	-0.00660198731536198
5	D	26	50	20120618	15	306	2.96	0.00289284455251229	-0.00672558958071338
5	D	26	50	20120618	15	308	3	0.00307341134015608	-0.00657203427211088
5	D	26	50	20120618	15	310	3.04	0.0032703759340556	-0.00592082428197708
5	D	26	50	20120618	15	312	3.08	0.00329682879873978	-0.00598968941139688
5	D	26	50	20120618	15	314	3.12	0.00321626105209139	-0.00522102191384028
5	D	26	50	20120618	15	316	3.16	0.00353933106934771	-0.00584080807861808
5	D	26	50	20120618	15	318	3.2	0.00341770870298362	-0.00511050819500858
5	D	26	50	20120618	15	320	3.24	0.00347127911272632	-0.00506386743172148
5	D	26	50	20120618	15	322	3.28	0.00328253109962419	-0.00581660381349808
5	D	26	50	20120618	15	324	3.32	0.0029153800456287	-0.00486372792837448
5	D	26	50	20120618	15	326	3.36	0.00319591758999665	-0.00452280346489318
5	D	26	50	20120618	15	328	3.4	0.00323650551923676	-0.00418310936721118
5	D	26	50	20120618	15	330	3.44	0.00295871154917981	-0.00473497792565608
5	D	26	50	20120618	15	332	3.48	0.00270473293551323	-0.00386564670672968
5	D	26	50	20120618	15	334	3.52	0.00259630518168608	-0.00435520501561638
5	D	26	50	20120618	15	336	3.56	0.00257936290320885	-0.00367720274954348
5	D	26	50	20120618	15	338	3.6	0.00255067558109612	-0.00371946652185498
5	D	26	50	20120618	15	340	3.64	0.00257523339960672	-0.00324759295356578
5	D	26	50	20120618	15	342	3.68	0.0020603323836823	-0.00422197195590518
5	D	26	50	20120618	15	344	3.72	0.00207825046951757	-0.00444885423771668
5	D	26	50	20120618	15	346	3.76	0.00218114157724803	-0.00378494460979288
5	D	26	50	20120618	15	348	3.8	0.00219764544952092	-0.00390576087442638
5	D	26	50	20120618	15	350	3.84	0.00225330182426811	-0.00289904587898328
5	D	26	50	20120618	15	352	3.88	0.00245366053071732	-0.00304516949531548
5	D	26	50	20120618	15	354	3.92	0.00207943840890996	-0.00307658624960358
5	D	26	50	20120618	15	356	3.96	0.00199126926436381	-0.00244364789869568
5	D	26	50	20120618	15	358	4	0.00207157538150317	-0.00217906975437918
5	D	26	50	20120618	15	360	4.04	0.00219889702852362	-0.00157515813683898
5	D	26	50	20120618	15	362	4.08	0.00237529188615842	-0.00186290817037498
5	D	26	50	20120618	15	364	4.12	0.00208779641106359	-0.00158358684967068
5	D	26	50	20120618	15	366	4.16	0.00227068250894968	-0.00145444086715478
5	D	26	50	20120618	15	368	4.2	0.0018403726772586	-0.00059751937223825
5	D	26	50	20120618	15	370	4.24	0.00173523296996398	0.000420056783363881
5	D	26	50	20120618	15	372	4.28	0.0016356652641051	-8.4923524420499e-05
5	D	26	50	20120618	15	374	4.32	0.00185459259462827	0.000466400561802841
5	D	26	50	20120618	15	376	4.36	0.00177934229097439	0.000177208030433171
5	D	26	50	20120618	15	378	4.4	0.00166997408512827	0.00138112096501357
5	D	26	50	20120618	15	380	4.44	0.00162150898634574	0.00149712890353503
5	D	26	50	20120618	15	382	4.48	0.00169552185313254	0.0014483597488366
5	D	26	50	20120618	15	384	4.52	0.00187478049323114	0.00177017111602241
5	D	26	50	20120618	15	386	4.56	0.00176162926610567	0.00153053262787829
5	D	26	50	20120618	15	388	4.6	0.00213104023337383	0.00250996461527609
5	D	26	50	20120618	15	390	4.64	0.0015039970317007	0.00264120858361178
5	D	26	50	20120618	15	392	4.68	0.00151916235083680	0.00188496283088023
5	D	26	50	20120618	15	394	4.72	0.00141569919372037	0.00295918601782999
5	D	26	50	20120618	15	396	4.76	0.00131135073891389	0.00226494080188645
5	D	26	50	20120618	15	398	4.8	0.00092563106084444	0.00285586286785623
5	D	26	50	20120618	15	400	4.84	0.000931231346551438	0.00220902986869803
5	D	26	50	20120618	15	402	4.88	0.00080778464469189	0.00287400722786148
5	D	26	50	20120618	15	404	4.92	0.000869333340246709	0.00322744960269011
5	D	26	50	20120618	15	406	4.96	0.00081927654409973	0.00356712178006191
5	D	26	50	20120618	15	408	5	0.000742405551703379	0.00298394819020036
5	D	26	50	20120618	15	410	5.04	0.000298222284965429	0.00293953481327404
5	D	26	50	20120618	15	412	5.08	0.000450370451073339	0.00286870392700258
5	D	26	50	20120618	15	414	5.12	-1.96999949238601e-05	0.00254104478673636
5	D	26	50	20120618	15	416	5.16	5.68443141395897e-05	0.00318129462176172
5	D	26	50	20120618	15	418	5.2	0.000190586490733209	0.00266657745360041
5	D	26	50	20120618	15	420	5.24	0.00030584489606662	0.00330997391380205
5	D	26	50	20120618	15	422	5.28	0.000118284822356889	0.00284320565647299
5	D	26	50	20120618	15	424	5.32	0.000195430172184340	0.00340163616584726
5	D	26	50	20120618	15	426	5.36	2.85034743496282e-05	0.00296508965234612
5	D	26	50	20120618	15	428	5.4	-5.94818224334114e-05	0.00228159316658339
5	D	26	50	20120618	15	430	5.44	-0.000328613734420821	0.00298214506790834
5	D	26	50	20120618	15	432	5.48	-0.00017249162820265	0.00340460601432824
5	D	26	50	20120618	15	434	5.52	-0.000149058109474121	0.00314027535738509
5	D	26	50	20120618	15	436	5.56	-0.00144215842236559	0.00431107448140252
5	D	26	50	20120618	15	438	5.6	-0.00110589379257232	0.00370182420766438
5	D	26	50	20120618	15	440	5.64	-0.00157181352176395	0.0032451675773063
5	D	26	50	20120618	15	442	5.68	-0.00201997779967999	0.00354437274069758
5	D	26	50	20120618	15	444	5.72	-0.00158701631755946	0.00401939293416307
5	D	26	50	20120618	15	446	5.76	-0.00189639674753201	0.00337166190939276
5	D	26	50	20120618	15	448	5.8	-0.00221238155484085	0.00410273253939372
5	D	26	50	20120618	15	450	5.84	-0.00218658629946316	0.00384141415733842
5	D	26	50	20120618	15	452	5.88	-0.00228297909587451	0.00379583405422314
5	D	26	50	20120618	15	454	5.92	-0.003024854317492	0.00461109281759216
5	D	26	50	20120618	15	456	5.96	-0.0028897544958785	0.00427617876175097
5	D	26	50	20120618	15	458	6	-0.00352528792867334	0.00495880550617284
5	D	26	50	20120618	15	460	6.04	-0.00364746890939457	0.00541153062282752
5	D	26	50	20120618	15	462	6.08	-0.00342117352621144	0.00497573364251444
5	D	26	50	20120618	15	464	6.12	-0.00352845576705306	0.00452386412506499
5	D	26	50	20120618	15	466	6.16	-0.00380929736733692	0.00515855610079023
5	D	26	50	20120618	15	468	6.2	-0.00365054482389273	0.00447488990940001
5	D	26	50	20120618	15	470	6.24	-0.00351591169275481	0.00453639405722762
5	D	26	50	20120618	15	472	6.28	-0.00356459599463950	0.00406217289442486
5	D	26	50	20120618	15	474	6.32	-0.0035747854033564	0.0047948415857513
5	D	26	50	20120618	15	476	6.36	-0.00348798097489794	0.00446107304289563
5	D	26	50	20120618	15	478	6.4	-0.00329138407652465	0.00364783660492079
5	D	26	50	20120618	15	480	6.44	-0.00329535801663491	0.00448577228276247
5	D	26	50	20120618	15	482	6.48	-0.00316929501968498	0.00488545731976036
5	D	26	50	20120618	15	484	6.52	-0.00335786625609181	0.00410028594993081
5	D	26	50	20120618	15	486	6.56	-0.00286510475348634	0.00396212435595477
5	D	26	50	20120618	15	488	6.6	-0.00312899700422515	0.00382380012741906
5	D	26	50	20120618	15	490	6.64	-0.00287677908644372	0.00363393488560266
5	D	26	50	20120618	15	492	6.68	-0.00306845452161996	0.00469873163205243
5	D	26	50	20120618	15	494	6.72	-0.00286463099194294	0.00463376973206482
5	D	26	50	20120618	15	496	6.76	-0.00326931527388381	0.00310136327121639
5	D	26	50	20120618	15	498	6.8	-0.00348105132844231	0.00255591524234471
5	D	26	50	20120618	15	500	6.84	-0.00365375508867932	0.00218157291238455
5	D	26	50	20120618	15	502	6.88	-0.00466184187127792	0.00181104188797499
5	D	26	50	20120618	15	504	6.92	-0.00474822203566767	0.00119850356770433
5	D	26	50	20120618	15	506	6.96	-0.00473166159485228	0.00173569258937175
5	D	26	50	20120618	15	508	7	-0.00502445329973819	0.00277786191882355
5	D	26	50	20120618	15	510	7.04	-0.0052421573355299	0.00238736926998109
5	D	26	50	20120618	15	512	7.08	-0.0055218887781673	0.000349346105245221
5	D	26	50	20120618	15	514	7.12	-0.00585405925969749	0.0010619541771894
5	D	26	50	20120618	15	516	7.16	-0.00666057111218325	0.00062117209406895
5	D	26	50	20120618	15	518	7.2	-0.00731612273795348	0.00094207836457484
5	D	26	50	20120618	15	520	7.24	-0.00731473680866236	0.00127808136485907
5	D	26	50	20120618	15	522	7.28	-0.00677223034400042	0.00083005850829927
5	D	26	50	20120618	15	524	7.32	-0.00664302779294201	0.000826141136731501
5	D	26	50	20120618	15	526	7.36	-0.00603097030528256	0.0007427732472296
5	D	26	50	20120618	15	528	7.4	-0.00583225915763351	0.00134879204297772
5	D	26	50	20120618	15	530	7.44	-0.00591351986892747	0.000917485190725171
5	D	26	50	20120618	15	532	7.48	-0.00530576866156545	0.00199916764710967
5	D	26	50	20120618	15	534	7.52	-0.00516393011232724	0.00210374166897935
5	D	26	50	20120618	15	536	7.56	-0.00523785812630029	0.00159596121834148
5	D	26	50	20120618	15	538	7.6	-0.00477203032099022	0.0006844864352564
5	D	26	50	20120618	15	540	7.64	-0.00442353274388243	0.00096139652183686
5	D	26	50	20120618	15	542	7.68	-0.00426811774444544	0.00092921609222506
5	D	26	50	20120618	15	544	7.72	-0.00354754057907728	0.0004695330448435
5	D	26	50	20120618	15	546	7.76	-0.00333289831564811	0.000612686812694711
5	D	26	50	20120618	15	548	7.8	-0.00341420145334894	0.00188900041060081
5	D	26	50	20120618	15	550	7.84	-0.00286519667736789	0.00190815593330315
5	D	26	50	20120618	15	552	7.88	-0.00265606277576416	0.00174639818603892
5	D	26	50	20120618	15	554	7.92	-0.00255819919724794	0.00084827357898264
5	D	26	50	20120618	15	556	7.96	-0.00246966235717557	-0.00104496947230529
5	D	26	50	20120618	15	558	8	-0.00154363531653367	-0.00150567782451958
5	D	26	50	20120618	15	560	8.04	-0.00182973779126956	-0.000230120830869339
5	D	26	50	20120618	15	562	8.08	-0.00190635988207893	-0.000184767001924040
5	D	26	50	20120618	15	564	8.12	-0.00168464655083789	-0.00093713568817434
5	D	26	50	20120618	15	566	8.16	-0.00152311507774363	-0.000555496016232329
5	D	26	50	20120618	15	568	8.2	-0.00179788970184491	-0.000794844590596169
5	D	26	50	20120618	15	570	8.24	-0.00186582145031351	-0.00095583159146891
5	D	26	50	20120618	15	572	8.28	-0.00196011413958473	-0.00190268292681678
5	D	26	50	20120618	15	574	8.32	-0.0019188544589025	-0.00229905163301088
5	D	26	50	20120618	15	576	8.36	-0.00194491134378922	-0.00213846061193558
5	D	26	50	20120618	15	578	8.4	-0.00170833462800764	-0.00171983218426968
5	D	26	50	20120618	15	580	8.44	-0.00174997614635171	-0.00127091130209782
5	D	26	50	20120618	15	582	8.48	-0.001307963697432	-0.00161189233412158
5	D	26	50	20120618	15	584	8.52	-0.00142252913811985	-9.96030611979289e-05
5	D	26	50	20120618	15	586	8.56	-0.001463979737633	0.00057994069765796
5	D	26	50	20120618	15	588	8.6	-0.00123810154745077	0.000304494322114561
5	D	26	50	20120618	15	590	8.64	-0.000996412449641211	0.000268389449867170
5	D	26	50	20120618	15	592	8.68	-0.000710960513144011	0.00141973606633417
5	D	26	50	20120618	15	594	8.72	-0.00077638203253939	0.000581192276660671
5	D	26	50	20120618	15	596	8.76	-0.000989044396981251	0.000754921341730391
5	D	26	50	20120618	15	598	8.8	-7.0668251711781e-05	0.000724247049562511
5	D	26	50	20120618	15	600	8.84	-0.000916127545705291	0.00098843628514943
5	D	26	50	20120618	15	602	8.88	-0.000271041100296611	0.00121562262287686
5	D	26	50	20120618	15	604	8.92	-2.17364624536705e-05	0.00038442567265988
5	D	26	50	20120618	15	606	8.96	0.000472990797003499	0.00163127413099393
5	D	26	50	20120618	15	608	9	0.0008732273772907	0.00110756256457593
5	D	26	50	20120618	15	610	9.04	0.00159519047194998	0.00106942829586654
5	D	26	50	20120618	15	612	9.08	0.00169115900429262	0.00145665411137992
5	D	26	50	20120618	15	614	9.12	0.00229216794849603	0.00196882215959505
5	D	26	50	20120618	15	616	9.16	0.00286132173220699	0.000694590991159550
5	D	26	50	20120618	15	618	9.2	0.00283411226326693	0.00059452123948603
5	D	26	50	20120618	15	620	9.24	0.00303050480778046	0.00161745090052852
5	D	26	50	20120618	15	622	9.28	0.00332324135833744	0.00121599243972342
5	D	26	50	20120618	15	624	9.32	0.00365215419892671	0.000566538195727351
5	D	26	50	20120618	15	626	9.36	0.00407767903902949	0.00069790661485653
5	D	26	50	20120618	15	628	9.4	0.00419036428278617	0.00084580577631629
5	D	26	50	20120618	15	630	9.44	0.00407419653813215	0.00104599760556514
5	D	26	50	20120618	15	632	9.48	0.00404300676512079	0.00129708485960345
5	D	26	50	20120618	15	634	9.52	0.00408433432805402	0.00101823447201541
5	D	26	50	20120618	15	636	9.56	0.0041356914935716	0.00105813650767777
5	D	26	50	20120618	15	638	9.6	0.00424032986215837	0.00170837846862808
5	D	26	50	20120618	15	640	9.64	0.00456763403482044	0.00123636913583687
5	D	26	50	20120618	15	642	9.68	0.00439042176174659	0.000545514496909111
5	D	26	50	20120618	15	644	9.72	0.00382613428690376	0.00068352547714076
5	D	26	50	20120618	15	646	9.76	0.00367417067566574	0.000799838178684921
5	D	26	50	20120618	15	648	9.8	0.00330731660651834	0.00136831667541984
5	D	26	50	20120618	15	650	9.84	0.0031185841497654	0.00187167205182105
5	D	26	50	20120618	15	652	9.88	0.00263116908153249	0.0023146115177309
5	D	26	50	20120618	15	654	9.92	0.0025451735832317	0.00196435607316508
5	D	26	50	20120618	15	656	9.96	0.00234289154633767	0.00249844089606309
5	D	26	50	20120618	15	658	10	0.0017999912231986	0.00259929058651626
5	D	26	50	20120618	15	660	10.04	0.00159829467071939	0.00228287302985734
5	D	26	50	20120618	15	662	10.08	0.000947036597324518	0.00313131772868101
5	D	26	50	20120618	15	664	10.12	0.00101289369449711	0.00350975844954493
5	D	26	50	20120618	15	666	10.16	0.000438887036946868	0.00280455519981334
5	D	26	50	20120618	15	668	10.2	0.00023479480669299	0.00290197330105741
5	D	26	50	20120618	15	670	10.24	0.000246193368005718	0.00239305440850183
5	D	26	50	20120618	15	672	10.28	0.000148817693168518	0.00308253301763339
5	D	26	50	20120618	15	674	10.32	-0.000281587597938011	0.00443987751712956
5	D	26	50	20120618	15	676	10.36	-0.000441487068581291	0.0048880191676286
5	D	26	50	20120618	15	678	10.4	-0.000908024101992891	0.00470008220600449
5	D	26	50	20120618	15	680	10.44	-0.000795311281071761	0.00458434296805988
5	D	26	50	20120618	15	682	10.48	-0.00153424493847951	0.00472838769045539
5	D	26	50	20120618	15	684	10.52	-0.00163928565082477	0.00468872607109864
5	D	26	50	20120618	15	686	10.56	-0.00208054856655643	0.00427330083715154
5	D	26	50	20120618	15	688	10.6	-0.00193803826587609	0.0048729698140046
5	D	26	50	20120618	15	690	10.64	-0.00194022322582995	0.00534910016511656
5	D	26	50	20120618	15	692	10.68	-0.00189310162993168	0.00581399458947547
5	D	26	50	20120618	15	694	10.72	-0.00211591097668357	0.00433935168158218
5	D	26	50	20120618	15	696	10.76	-0.00225778488126083	0.00443499494480547
5	D	26	50	20120618	15	698	10.8	-0.00210140114553362	0.00486729174655167
5	D	26	50	20120618	15	700	10.84	-0.00234759451353934	0.00382584366601669
5	D	26	50	20120618	15	702	10.88	-0.00229664039888703	0.00362957910783055
5	D	26	50	20120618	15	704	10.92	-0.00237749098824790	0.00337560049416397
5	D	26	50	20120618	15	706	10.96	-0.00229651311966642	0.00394893681448565
5	D	26	50	20120618	15	708	11	-0.00233570097747978	0.00433063305497014
5	D	26	50	20120618	15	710	11.04	-0.00248545912266728	0.00354508691854657
5	D	26	50	20120618	15	712	11.08	-0.00269073222124573	0.00365033269185838
5	D	26	50	20120618	15	714	11.12	-0.0027232520621125	0.00399330069393729
5	D	26	50	20120618	15	716	11.16	-0.00286594621055595	0.00390802361612619
5	D	26	50	20120618	15	718	11.2	-0.00264002559396685	0.00367258534226232
5	D	26	50	20120618	15	720	11.24	-0.00298756150585222	0.00303343859381561
5	D	26	50	20120618	15	722	11.28	-0.00316457154638665	0.00289086465352497
5	D	26	50	20120618	15	724	11.32	-0.00317063852256923	0.00141643387766603
5	D	26	50	20120618	15	726	11.36	-0.00320145423609334	0.00102138746115273
5	D	26	50	20120618	15	728	11.4	-0.0033813422012272	0.00163433590335647
5	D	26	50	20120618	15	730	11.44	-0.00306735143504131	0.00134007341636569
5	D	26	50	20120618	15	732	11.48	-0.00308570792708091	0.00108941820457068
5	D	26	50	20120618	15	734	11.52	-0.00315758533138853	0.00189722406246601
5	D	26	50	20120618	15	736	11.56	-0.00320028043883657	0.00159243275550336
5	D	26	50	20120618	15	738	11.6	-0.0032496435632312	0.00134509387451212
5	D	26	50	20120618	15	740	11.64	-0.00322441399327847	0.00213310781360203
5	D	26	50	20120618	15	742	11.68	-0.00322357960727667	0.00277394454725577
5	D	26	50	20120618	15	744	11.72	-0.00312891215141141	0.00336050376438564
5	D	26	50	20120618	15	746	11.76	-0.00306657361758201	0.00225437662657552
5	D	26	50	20120618	15	748	11.8	-0.00315608626501241	0.0032100102281457
5	D	26	50	20120618	15	750	11.84	-0.00310069151977426	0.00244938960575896
5	D	26	50	20120618	15	752	11.88	-0.00312237141368544	0.00240642579773406
5	D	26	50	20120618	15	754	11.92	-0.00301209811115940	0.00346270897853834
5	D	26	50	20120618	15	756	11.96	-0.00325426097051235	0.00293614777179215
5	D	26	50	20120618	15	758	12	-0.00329089617284563	0.00367020239240972
5	D	26	50	20120618	15	760	12.04	-0.0033272909588733	0.0033081000808319
5	D	26	50	20120618	15	762	12.08	-0.00350841636087423	0.00266735527105971
5	D	26	50	20120618	15	764	12.12	-0.00332066536833358	0.0029617379662033
5	D	26	50	20120618	15	766	12.16	-0.00363254188524372	0.0026376709283855
5	D	26	50	20120618	15	768	12.2	-0.00369046100169071	0.00337915017020553
5	D	26	50	20120618	15	770	12.24	-0.0036650687971783	0.00289054645547343
5	D	26	50	20120618	15	772	12.28	-0.00388934185496724	0.00224735505623834
5	D	26	50	20120618	15	774	12.32	-0.00440096896649476	0.00221981324711112
5	D	26	50	20120618	15	776	12.36	-0.00447083111647599	0.00194029393650808
5	D	26	50	20120618	15	778	12.4	-0.00459505563579485	0.00158259690017705
5	D	26	50	20120618	15	780	12.44	-0.00485222330104458	0.00233424433751054
5	D	26	50	20120618	15	782	12.48	-0.00474133481561891	0.00233360794140747
5	D	26	50	20120618	15	784	12.52	-0.00456641781115679	0.00223054712804953
5	D	26	50	20120618	15	786	12.56	-0.00473622243359093	0.00285652047716274
5	D	26	50	20120618	15	788	12.6	-0.00498693421392843	0.00277868216268972
5	D	26	50	20120618	15	790	12.64	-0.00500117534450153	0.00296258649434072
5	D	26	50	20120618	15	792	12.68	-0.00491326782946442	0.00323895210869967
5	D	26	50	20120618	15	794	12.72	-0.0049071796400784	0.00311184966478139
5	D	26	50	20120618	15	796	12.76	-0.0049041390809193	0.00304826662301709
5	D	26	50	20120618	15	798	12.8	-0.00506235422320979	0.00287607905073036
5	D	26	50	20120618	15	800	12.84	-0.00548228372735304	0.00255695468931306
5	D	26	50	20120618	15	802	12.88	-0.00521073351017397	0.00334510297869139
5	D	26	50	20120618	15	804	12.92	-0.00529439838452397	0.0029680595008271
5	D	26	50	20120618	15	806	12.96	-0.00532098559949658	0.00249002703247375
5	D	26	50	20120618	15	808	13	-0.00512511702110791	0.00266065189877406
5	D	26	50	20120618	15	810	13.04	-0.00496367747189521	0.00233357965713623
5	D	26	50	20120618	15	812	13.08	-0.00496874742751631	0.00234033252689656
5	D	26	50	20120618	15	814	13.12	-0.00478320967920078	0.00237244224583024
5	D	26	50	20120618	15	816	13.16	-0.00427317355793092	0.00277158988167442
5	D	26	50	20120618	15	818	13.2	-0.00410969047012059	0.00290219250415958
5	D	26	50	20120618	15	820	13.24	-0.0041179211930536	0.00381471380528082
5	D	26	50	20120618	15	822	13.28	-0.00454501368889027	0.00149642179675385
5	D	26	50	20120618	15	824	13.32	-0.00408251635651959	0.00136933349497119
5	D	26	50	20120618	15	826	13.36	-0.00428882890206639	0.00105448005851226
5	D	26	50	20120618	15	828	13.4	-0.00373116913908362	0.00303031318184277
5	D	26	50	20120618	15	830	13.44	-0.00353168017397527	0.00239482217545479
5	D	26	50	20120618	15	832	13.48	-0.00358704663494218	0.00256759664636991
5	D	26	50	20120618	15	834	13.52	-0.00358799415802897	0.00226792479250306
5	D	26	50	20120618	15	836	13.56	-0.00365448340866394	0.00114271284266871
5	D	26	50	20120618	15	838	13.6	-0.00344038561745628	0.00097661345976799
5	D	26	50	20120618	15	840	13.64	-0.00318036831187836	0.00130899607333254
5	D	26	50	20120618	15	842	13.68	-0.00283484765431936	0.00080511178105901
5	D	26	50	20120618	15	844	13.72	-0.00252084981706567	0.00109208399713576
5	D	26	50	20120618	15	846	13.76	-0.00270809876379167	0.00154619504308157
5	D	26	50	20120618	15	848	13.8	-0.00214792877173569	0.000786917923579081
5	D	26	50	20120618	15	850	13.84	-0.00226834905657176	0.00038837839956672
5	D	26	50	20120618	15	852	13.88	-0.00213855253581716	0.000185820591028021
5	D	26	50	20120618	15	854	13.92	-0.00179062771520213	0.00106912423995063
5	D	26	50	20120618	15	856	13.96	-0.00160739513499326	0.0007116039803149
5	D	26	50	20120618	15	858	14	-0.00177786443780171	0.000509300730217431
5	D	26	50	20120618	15	860	14.04	-0.0016727318015749	8.07374522758912e-05
5	D	26	50	20120618	15	862	14.08	-0.00147257815609223	0.000611223101657661
5	D	26	50	20120618	15	864	14.12	-0.00152566773322372	0.00059085842635948
5	D	26	50	20120618	15	866	14.16	-0.00144169173189	0.000583546942242021
5	D	26	50	20120618	15	868	14.2	-0.00107116777854825	0.00062310249558159
5	D	26	50	20120618	15	870	14.24	-0.00123171637321666	0.0007518878536391
5	D	26	50	20120618	15	872	14.28	-0.00115748430332769	0.000670768563701381
5	D	26	50	20120618	15	874	14.32	-0.00101580838864916	0.00050076595136851
5	D	26	50	20120618	15	876	14.36	-0.000542287261559771	-1.09530840405690e-05
5	D	26	50	20120618	15	878	14.4	-0.00086723818285405	0.00077785988571208
5	D	26	50	20120618	15	880	14.44	-0.00066992003556395	0.000118871720985281
5	D	26	50	20120618	15	882	14.48	-0.00084436327848267	0.00076235303400066
5	D	26	50	20120618	15	884	14.52	-0.000337989970339361	0.000331484587952451
5	D	26	50	20120618	15	886	14.56	-0.000451105842125770	0.000235240283965151
5	D	26	50	20120618	15	888	14.6	-0.00037818899084981	0.000228890465070091
5	D	26	50	20120618	15	890	14.64	-0.000215851416025000	0.00039356149227281
5	D	26	50	20120618	15	892	14.68	-0.000384482241202371	0.000444147911398901
5	D	26	50	20120618	15	894	14.72	-0.000109431845456431	0.00039342007091658
5	D	26	50	20120618	15	896	14.76	0.000180149594642898	0.000200033437329871
5	D	26	50	20120618	15	898	14.8	-5.3301709165841e-05	0.00115367299777711
5	D	26	50	20120618	15	900	14.84	0.000288648059148159	0.00090511789312222
5	D	26	50	20120618	15	902	14.88	0.000244227611154019	-0.00012373661563983
5	D	26	50	20120618	15	904	14.92	0.000325000418768959	-0.00105995306499863
5	D	26	50	20120618	15	906	14.96	0.000852813204517848	-0.000899142840821179
5	D	26	50	20120618	15	908	15	0.00122644842769682	-0.00110949296608856
5	D	26	50	20120618	15	910	15.04	0.00127285584574609	-0.00144732737293608
5	D	26	50	20120618	15	912	15.08	0.00174402937832194	-0.00216140622698508
5	D	26	50	20120618	15	914	15.12	0.00168277978893556	-0.00186542547051608
5	D	26	50	20120618	15	916	15.16	0.00191688163098299	-0.00201443408251548
5	D	26	50	20120618	15	918	15.2	0.00181851600665213	-0.00228886929536178
5	D	26	50	20120618	15	920	15.24	0.00170434654576175	-0.00178559311492008
5	D	26	50	20120618	15	922	15.28	0.00178183130684417	-0.00196747512117688
5	D	26	50	20120618	15	924	15.32	0.0018645062317005	-0.00209580085982658
5	D	26	50	20120618	15	926	15.36	0.00196231324167422	-0.00303404670564738
5	D	26	50	20120618	15	928	15.4	0.00202649732420253	-0.00278431780373578
5	D	26	50	20120618	15	930	15.44	0.00224916524959817	-0.00320709694820718
5	D	26	50	20120618	15	932	15.48	0.00217711106859526	-0.00300804638930318
5	D	26	50	20120618	15	934	15.52	0.00250238725900889	-0.00244518232041088
5	D	26	50	20120618	15	936	15.56	0.00260725826572666	-0.00287544972569508
5	D	26	50	20120618	15	938	15.6	0.00293889841717097	-0.00238301349220898
5	D	26	50	20120618	15	940	15.64	0.00269179995248533	-0.00185031459860208
5	D	26	50	20120618	15	942	15.68	0.00270342478796803	-0.00181507239662778
5	D	26	50	20120618	15	944	15.72	0.00256035587293056	-0.00148367266148908
5	D	26	50	20120618	15	946	15.76	0.00252992199706829	-0.00142656671784042
5	D	26	50	20120618	15	948	15.8	0.00243234833233236	-0.00140732634232433
5	D	26	50	20120618	15	950	15.84	0.00222481249205411	0.000144235641226441
5	D	26	50	20120618	15	952	15.88	0.00255042102265489	-0.00047452521871866
5	D	26	50	20120618	15	954	15.92	0.00260350352871856	-0.000698911413592589
5	D	26	50	20120618	15	956	15.96	0.00265674866934191	-0.000923559237975559
5	D	26	50	20120618	15	958	16	0.00260917452510368	-0.00108243198957255
5	D	26	50	20120618	15	960	16.04	0.00225349274309903	-0.000617445641332089
5	D	26	50	20120618	15	962	16.08	0.00219408870241155	-6.96500179468013e-06
5	D	26	50	20120618	15	964	16.12	0.00268149740668344	-9.8507045687089e-05
5	D	26	50	20120618	15	966	16.16	0.00203134100565366	0.000639981134448511
5	D	26	50	20120618	15	968	16.2	0.00217279771723002	0.00087570932209267
5	D	26	50	20120618	15	970	16.24	0.00209833230210327	0.00113672364823206
5	D	26	50	20120618	15	972	16.28	0.00206767922313883	0.0016797604429799
5	D	26	50	20120618	15	974	16.32	0.00165875230051084	0.00135346601880136
5	D	26	50	20120618	15	976	16.36	0.00176500923651974	0.00199224507172186
5	D	26	50	20120618	15	978	16.4	0.00148027147787154	0.00184253642400904
5	D	26	50	20120618	15	980	16.44	0.00153947045759248	0.00212140519637339
5	D	26	50	20120618	15	982	16.48	0.00161598436106433	0.00285226157301965
5	D	26	50	20120618	15	984	16.52	0.00165221863385268	0.00239544442942224
5	D	26	50	20120618	15	986	16.56	0.00159755220859915	0.00192243949028312
5	D	26	50	20120618	15	988	16.6	0.00138325642749275	0.00233058152438399
5	D	26	50	20120618	15	990	16.64	0.00154144328551199	0.00196979443141918
5	D	26	50	20120618	15	992	16.68	0.00123740151173740	0.00196617404469951
5	D	26	50	20120618	15	994	16.72	0.001289246580934	0.00192115962700917
5	D	26	50	20120618	15	996	16.76	0.00121913340804545	0.00299254307312569
5	D	26	50	20120618	15	998	16.8	0.00117301236824255	0.0023582364705962
5	D	26	50	20120618	15	1000	16.84	0.00147656482412456	0.00303077138703698
5	D	26	50	20120618	15	1002	16.88	0.00109046896524752	0.00360194254639466
5	D	26	50	20120618	15	1004	16.92	0.00107106321159745	0.00440897491432418
5	D	26	50	20120618	15	1006	16.96	0.00105887896979801	0.00380399477358481
5	D	26	50	20120618	15	1008	17	0.00122606022607395	0.00389700052851428
5	D	26	50	20120618	15	1010	17.04	0.0012960270278588	0.00482079876858188
5	D	26	50	20120618	15	1012	17.08	0.000829754452383358	0.00489916812024756
5	D	26	50	20120618	15	1014	17.12	0.00113741449155728	0.00474966948324876
5	D	26	50	20120618	15	1016	17.16	0.00105618347874813	0.0047061555461481
5	D	26	50	20120618	15	1018	17.2	0.000888463477815609	0.00465987406381656
5	D	26	50	20120618	15	1020	17.24	0.00067509959273614	0.00460167769080067
5	D	26	50	20120618	15	1022	17.28	0.000870671893383499	0.00488306447041282
5	D	26	50	20120618	15	1024	17.32	0.00084783658699186	0.00418634225941478
5	D	26	50	20120618	15	1026	17.36	0.000677367991290189	0.00466151872347892
5	D	26	50	20120618	15	1028	17.4	0.000850479752139928	0.00540267764592707
5	D	26	50	20120618	15	1030	17.44	0.000758541728450059	0.00487315366176771
5	D	26	50	20120618	15	1032	17.48	0.00156318328349957	0.00414251083136937
5	D	26	50	20120618	15	1034	17.52	0.00157641537269592	0.00496844902845466
5	D	26	50	20120618	15	1036	17.56	0.00147440107737413	0.00521148870021629
5	D	26	50	20120618	15	1038	17.6	0.00141036902280379	0.00447491324392379
5	D	26	50	20120618	15	1040	17.64	0.0022361332716209	0.00480590073580906
5	D	26	50	20120618	15	1042	17.68	0.00230027492774234	0.00529263768863882
5	D	26	50	20120618	15	1044	17.72	0.00301643974679588	0.0043995547529324
5	D	26	50	20120618	15	1046	17.76	0.00326736365916774	0.00547612482728892
5	D	26	50	20120618	15	1048	17.8	0.00341024165537429	0.00497262237267722
5	D	26	50	20120618	15	1050	17.84	0.00306736557717694	0.00602266180060362
5	D	26	50	20120618	15	1052	17.88	0.00285915091438875	0.00574362332261179
5	D	26	50	20120618	15	1054	17.92	0.00287183641004323	0.00574253437816876
5	D	26	50	20120618	15	1056	17.96	0.0026561476285779	0.00565641584328805
5	D	26	50	20120618	15	1058	18	0.0024848156554964	0.00525666009561205
5	D	26	50	20120618	15	1060	18.04	0.00250515911759114	0.00575294298998783
5	D	26	50	20120618	15	1062	18.08	0.00243091997663436	0.00522437359998307
5	D	26	50	20120618	15	1064	18.12	0.00197316733076544	0.00595208547277339
5	D	26	50	20120618	15	1066	18.16	0.00173836545300463	0.00554825679003776
5	D	26	50	20120618	15	1068	18.2	0.00185936556540128	0.00507405684043843
5	D	26	50	20120618	15	1070	18.24	0.00131196592181352	0.00565617542698245
5	D	26	50	20120618	15	1072	18.28	0.00140259650506498	0.00524320456067285
5	D	26	50	20120618	15	1074	18.32	0.000924272001611	0.00517329079189659
5	D	26	50	20120618	15	1076	18.36	0.000720775155266879	0.00500995761072387
5	D	26	50	20120618	15	1078	18.4	0.00078253598285606	0.00476892117247334
5	D	26	50	20120618	15	1080	18.44	0.00058370957680169	0.00642599550859243
5	D	26	50	20120618	15	1082	18.48	0.000503060512873448	0.00593448912052357
5	D	26	50	20120618	15	1084	18.52	0.000472536127343189	0.00527448413624542
5	D	26	50	20120618	15	1086	18.56	0.000271714973059089	0.00459854379354645
5	D	26	50	20120618	15	1088	18.6	0.000291301830897948	0.00467567500123828
5	D	26	50	20120618	15	1090	18.64	-5.4127609886271e-05	0.00507849181417004
5	D	26	50	20120618	15	1092	18.68	1.29534891245599e-05	0.00504722850205343
5	D	26	50	20120618	15	1094	18.72	-0.000102826053906581	0.00492410919063358
5	D	26	50	20120618	15	1096	18.76	-0.000345723597205191	0.00450955440513412
5	D	26	50	20120618	15	1098	18.8	-0.000422998347573601	0.00428790259218304
5	D	26	50	20120618	15	1100	18.84	-0.000241878602426922	0.00477551070056722
5	D	26	50	20120618	15	1102	18.88	-0.000823150075047071	0.0045018165356276
5	D	26	50	20120618	15	1104	18.92	-0.00120445033573410	0.004536266778007
5	D	26	50	20120618	15	1106	18.96	-0.000994616398417	0.00553571271573951
5	D	26	50	20120618	15	1108	19	-0.00114878052595807	0.0055496420122221
5	D	26	50	20120618	15	1110	19.04	-0.00133252151594261	0.00527052645959112
5	D	26	50	20120618	15	1112	19.08	-0.00107246178395782	0.00481465471776015
5	D	26	50	20120618	15	1114	19.12	-0.00131874000477729	0.00414791666271154
5	D	26	50	20120618	15	1116	19.16	-0.00159726229481886	0.00432096690527132
5	D	26	50	20120618	15	1118	19.2	-0.001713319730815	0.0043027164792489
5	D	26	50	20120618	15	1120	19.24	-0.0019637910948469	0.00419963445268752
5	D	26	50	20120618	15	1122	19.28	-0.0020575322408288	0.00396895500746104
5	D	26	50	20120618	15	1124	19.32	-0.00226359022793437	0.00381727353182871
5	D	26	50	20120618	15	1126	19.36	-0.00224754597506925	0.00477316169184012
5	D	26	50	20120618	15	1128	19.4	-0.00209970408925877	0.00474852609158358
5	D	26	50	20120618	15	1130	19.44	-0.00240887945826478	0.00468948267535451
5	D	26	50	20120618	15	1132	19.48	-0.00255137561680949	0.00572472942941848
5	D	26	50	20120618	15	1134	19.52	-0.00228332557819729	0.00570225757591237
5	D	26	50	20120618	15	1136	19.56	-0.00263591730356815	0.00478171768389248
5	D	26	50	20120618	15	1138	19.6	-0.00227077443283123	0.00445467372652589
5	D	26	50	20120618	15	1140	19.64	-0.00279628912154126	0.00419384324814961
5	D	26	50	20120618	15	1142	19.68	-0.00274537743329583	0.004020899071607
5	D	26	50	20120618	15	1144	19.72	-0.00322512817112747	0.00487695789625049
5	D	26	50	20120618	15	1146	19.76	-0.00366454553816022	0.00474821496459986
5	D	26	50	20120618	15	1148	19.8	-0.00367671484586444	0.00455745876823916
5	D	26	50	20120618	15	1150	19.84	-0.00372771845799143	0.00407936266027551
5	D	26	50	20120618	15	1152	19.88	-0.00355978059745962	0.00456609254203745
5	D	26	50	20120618	15	1154	19.92	-0.00378889733669969	0.00401924444173902
5	D	26	50	20120618	15	1156	19.96	-0.00375727552144503	0.00452270446994385
5	D	26	50	20120618	15	1158	20	-0.00357016799607525	0.00457222315783034
5	D	26	50	20120618	15	1160	20.04	-0.00378864277825846	0.00465668706284307
5	D	26	50	20120618	15	1162	20.08	-0.00382911757041358	0.00399138443456027
5	D	26	50	20120618	15	1164	20.12	-0.00368855181338151	0.00416459024061192
5	D	26	50	20120618	15	1166	20.16	-0.00338788293895317	0.00413747269555342
5	D	26	50	20120618	15	1168	20.2	-0.00335644497146162	0.00416777929219507
5	D	26	50	20120618	15	1170	20.24	-0.0038534420436864	0.00425447058356854
5	D	26	50	20120618	15	1172	20.28	-0.00375456730247308	0.00419913947794069
5	D	26	50	20120618	15	1174	20.32	-0.00377428851060038	0.00450368329752993
5	D	26	50	20120618	15	1176	20.36	-0.00374635779274351	0.00391247131777986
5	D	26	50	20120618	15	1178	20.4	-0.00388864181925386	0.00450424898295488
5	D	26	50	20120618	15	1180	20.44	-0.00365647744978688	0.00415740603571506
5	D	26	50	20120618	15	1182	20.48	-0.0041215557219089	0.00494021566889544
5	D	26	50	20120618	15	1184	20.52	-0.00407347246078821	0.00508211785774396
5	D	26	50	20120618	15	1186	20.56	-0.00389775642566336	0.00476748362438719
5	D	26	50	20120618	15	1188	20.6	-0.00388999239320593	0.00416992182574207
5	D	26	50	20120618	15	1190	20.64	-0.00398245367591388	0.00478407234947383
5	D	26	50	20120618	15	1192	20.68	-0.00420649338846503	0.00461875078403242
5	D	26	50	20120618	15	1194	20.72	-0.00391380774959629	0.00407504223784246
5	D	26	50	20120618	15	1196	20.76	-0.00399373202907381	0.00474330764353843
5	D	26	50	20120618	15	1198	20.8	-0.00419132594800858	0.00426268716436593
5	D	26	50	20120618	15	1200	20.84	-0.00380061409606395	0.00453177664994647
5	D	26	50	20120618	15	1202	20.88	-0.00383487341961244	0.0047040773593182
5	D	26	50	20120618	15	1204	20.92	-0.00372777502653392	0.00387635230339685
5	D	26	50	20120618	15	1206	20.96	-0.00362531525393999	0.00400122736095439
5	D	26	50	20120618	15	1208	21	-0.00374734067116936	0.00405323506471066
5	D	26	50	20120618	15	1210	21.04	-0.00378620325986337	0.00429510801028333
5	D	26	50	20120618	15	1212	21.08	-0.0039154835926677	0.00442546314539507
5	D	26	50	20120618	15	1214	21.12	-0.00367411976397749	0.00335115581273835
5	D	26	50	20120618	15	1216	21.16	-0.00374417283278964	0.00280015699563436
5	D	26	50	20120618	15	1218	21.2	-0.00365470968283392	0.00371638353628901
5	D	26	50	20120618	15	1220	21.24	-0.00343922596233513	0.00397798476105679
5	D	26	50	20120618	15	1222	21.28	-0.00333108812228827	0.00331447111293039
5	D	26	50	20120618	15	1224	21.32	-0.00314480791185249	0.00359270348919168
5	D	26	50	20120618	15	1226	21.36	-0.00306829188706029	0.00346923557412869
5	D	26	50	20120618	15	1228	21.4	-0.00262744616432954	0.00389169652054859
5	D	26	50	20120618	15	1230	21.44	-0.00241799406467427	0.00322022085006604
5	D	26	50	20120618	15	1232	21.48	-0.00245507474427969	0.00333143460461106
5	D	26	50	20120618	15	1234	21.52	-0.00222616306600617	0.00349867242942949
5	D	26	50	20120618	15	1236	21.56	-0.00228759650315566	0.00432226798174871
5	D	26	50	20120618	15	1238	21.6	-0.00224132343539481	0.00421734747755625
5	D	26	50	20120618	15	1240	21.64	-0.00171094385203022	0.00302344717499744
5	D	26	50	20120618	15	1242	21.68	-0.00182599012532927	0.00298662105383325
5	D	26	50	20120618	15	1244	21.72	-0.0019527673001282	0.00320813639517556
5	D	26	50	20120618	15	1246	21.76	-0.00179423395978618	0.00304769386652433
5	D	26	50	20120618	15	1248	21.8	-0.00204370830325661	0.00280770889605743
5	D	26	50	20120618	15	1250	21.84	-0.0018887034257527	0.00339964919579212
5	D	26	50	20120618	15	1252	21.88	-0.00152816382016131	0.0011561125161722
5	D	26	50	20120618	15	1254	21.92	-0.00166196963636524	0.00054813503464019
5	D	26	50	20120618	15	1256	21.96	-0.00191938478898839	0.00092512194396199
5	D	26	50	20120618	15	1258	22	-0.0023124725197178	0.000309663272685031
5	D	26	50	20120618	15	1260	22.04	-0.00243345141891101	0.00075690124071771
5	D	26	50	20120618	15	1262	22.08	-0.00242011538501783	0.00106487452819570
5	D	26	50	20120618	15	1264	22.12	-0.00229321800206609	0.000280495117961091
5	D	26	50	20120618	15	1266	22.16	-0.00178176059616605	-7.38431611593086e-05
5	D	26	50	20120618	15	1268	22.2	-0.00149420855252873	-2.14324065377601e-05
5	D	26	50	20120618	15	1270	22.24	-0.00149130234365805	0.000410730044920021
5	D	26	50	20120618	15	1272	22.28	-0.00137033051553266	0.000875949738398281
5	D	26	50	20120618	15	1274	22.32	-0.00126912232194143	-4.81044743241201e-05
5	D	26	50	20120618	15	1276	22.36	-0.00148650815968161	0.00090692101541425
5	D	26	50	20120618	15	1278	22.4	-0.00119025163156788	0.000788713974803291
5	D	26	50	20120618	15	1280	22.44	-0.00128770508815101	0.00074823918264817
5	D	26	50	20120618	15	1282	22.48	-0.00144582123549213	0.000300690087631771
5	D	26	50	20120618	15	1284	22.52	-0.00137365391740423	0.000474963624923011
5	D	26	50	20120618	15	1286	22.56	-0.00143199729791993	0.000103032529086701
5	D	26	50	20120618	15	1288	22.6	-0.00166468492640499	0.000412313964109881
5	D	26	50	20120618	15	1290	22.64	-0.00151945226461709	-0.00110244311148013
5	D	26	50	20120618	15	1292	22.68	-0.00186651441495907	-0.00165801690945838
5	D	26	50	20120618	15	1294	22.72	-0.00188875292322739	-0.00143737838052478
5	D	26	50	20120618	15	1296	22.76	-0.00241499593192204	-0.00215560088031158
5	D	26	50	20120618	15	1298	22.8	-0.00249842038996643	-0.00217244416383938
5	D	26	50	20120618	15	1300	22.84	-0.00218063953143338	-0.00206873281224278
5	D	26	50	20120618	15	1302	22.88	-0.00227359578888816	-0.00184262834789058
5	D	26	50	20120618	15	1304	22.92	-0.00233863547062170	-0.00166791640439498
5	D	26	50	20120618	15	1306	22.96	-0.00240363979701618	-0.00149328224264538
5	D	26	50	20120618	15	1308	23	-0.00229254625062396	-0.00229519082998558
5	D	26	50	20120618	15	1310	23.04	-0.00196637910566605	-0.00212909851815268
5	D	26	50	20120618	15	1312	23.08	-0.00177787857993734	-0.00170626280513878
5	D	26	50	20120618	15	1314	23.12	-0.0018108721823475	-0.00146289079318998
5	D	26	50	20120618	15	1316	23.16	-0.00169023269440926	-0.00073302224471703
5	D	26	50	20120618	15	1318	23.2	-0.00106611196506277	-0.00190437291202378
5	D	26	50	20120618	15	1320	23.24	-0.00090452392342602	-0.00164684462231568
5	D	26	50	20120618	15	1322	23.28	-0.0008416409173751	-0.00121049609871325
5	D	26	50	20120618	15	1324	23.32	-0.000671829223873151	-0.00151033058713978
5	D	26	50	20120618	15	1326	23.36	-0.000975863926579931	-0.00166519404328748
5	D	26	50	20120618	15	1328	23.4	-0.000925899761421291	-0.000292586643919360
5	D	26	50	20120618	15	1330	23.44	-0.000497378909886621	-0.00070581984684478
5	D	26	50	20120618	15	1332	23.48	-0.000440888149137621	-0.00106186932437565
5	D	26	50	20120618	15	1334	23.52	-0.000331626009308680	-0.00049930931139925
5	D	26	50	20120618	15	1336	23.56	-0.000163447732471272	-0.00109095969735366
5	D	26	50	20120618	15	1338	23.6	-0.000267526779594121	-0.0004529160354856
5	D	26	50	20120618	15	1340	23.64	0.00034816523692063	-0.00120189768025402
5	D	26	50	20120618	15	1342	23.68	0.000233698791182149	-0.00177797757488668
5	D	26	50	20120618	15	1344	23.72	0.000156751431253439	-0.00073164338649372
5	D	26	50	20120618	15	1346	23.76	0.000658783103760259	-0.00133077496219308
5	D	26	50	20120618	15	1348	23.8	0.000317696005719299	-0.000629728086121299
5	D	26	50	20120618	15	1350	23.84	0.000525415693760668	-0.00105235166710087
5	D	26	50	20120618	15	1352	23.88	0.00078740582725809	-0.000260526422460369
5	D	26	50	20120618	15	1354	23.92	0.00077718106320214	0.00078248436406104
5	D	26	50	20120618	15	1356	23.96	0.000426243967699249	0.000968142320529381
5	D	26	50	20120618	15	1358	24	0.000547385501452129	0.0011387106182872
5	D	26	50	20120618	15	1360	24.04	0.000727952289095928	0.000221593123088250
5	D	26	50	20120618	15	1362	24.08	0.00101520027681734	0.000772026254767291
5	D	26	50	20120618	15	1364	24.12	0.00088605429430143	0.00132409280311087
5	D	26	50	20120618	15	1366	24.16	0.00065096957382815	0.0014427594631296
5	D	26	50	20120618	15	1368	24.2	0.000645482425206139	0.00166855280049809
5	D	26	50	20120618	15	1370	24.24	0.000804079405158468	0.00145413681123889
5	D	26	50	20120618	15	1372	24.28	0.00069529102687292	0.00125254773899042
5	D	26	50	20120618	15	1374	24.32	0.000519518423205570	0.00104894341241556
5	D	26	50	20120618	15	1376	24.36	0.000944878507428339	0.00088713616767665
5	D	26	50	20120618	15	1378	24.4	0.00084556536001069	0.000846597735911221
5	D	26	50	20120618	15	1380	24.44	0.0010510505906235	0.00080296924751201
5	D	26	50	20120618	15	1382	24.48	0.00125513574980956	0.00078522086730423
5	D	26	50	20120618	15	1384	24.52	0.0016342934769496	0.0014838777224556
5	D	26	50	20120618	15	1386	24.56	0.00182492239408968	0.00082109946538164
5	D	26	50	20120618	15	1388	24.6	0.00209923739878319	0.00146523131663571
5	D	26	50	20120618	15	1390	24.64	0.00204122635845464	0.000872647549730131
5	D	26	50	20120618	15	1392	24.68	0.0022171828098851	0.00106206731427439
5	D	26	50	20120618	15	1394	24.72	0.00248031138530024	0.00106845955957631
5	D	26	50	20120618	15	1396	24.76	0.00209120466574891	0.00122703532632521
5	D	26	50	20120618	15	1398	24.8	0.00213066829520693	0.00154229888471723
5	D	26	50	20120618	15	1400	24.84	0.00261259692192462	0.000313976624050270
5	D	26	50	20120618	15	1402	24.88	0.00242570859965702	0.000672409051433731
5	D	26	50	20120618	15	1404	24.92	0.0030245573326439	0.000590257385595481
5	D	26	50	20120618	15	1406	24.96	0.00288264807272758	-0.00058339137875014
5	D	26	50	20120618	15	1408	25	0.0030283686381945	4.69518902708119e-06
5	D	26	50	20120618	15	1410	25.04	0.00358404850218995	-0.00173376218785908
5	D	26	50	20120618	15	1412	25.08	0.00382852360071738	-0.00199345422431768
5	D	26	50	20120618	15	1414	25.12	0.00410734287560705	-0.00122842832668414
5	D	26	50	20120618	15	1416	25.16	0.00442312262194934	-0.00177574311745818
5	D	26	50	20120618	15	1418	25.2	0.0046404943175539	-0.00119534280039242
5	D	26	50	20120618	15	1420	25.24	0.0047766689414748	-0.00178480115532518
5	D	26	50	20120618	15	1422	25.28	0.00513829749150922	-0.00270855131213168
5	D	26	50	20120618	15	1424	25.32	0.00539807438078154	-0.00246263371577058
5	D	26	50	20120618	15	1426	25.36	0.00533802687292318	-0.00231549893674128
5	D	26	50	20120618	15	1428	25.4	0.00531753491840439	-0.00164147061077868
5	D	26	50	20120618	15	1430	25.44	0.00516523118880462	-0.00183464511233098
5	D	26	50	20120618	15	1432	25.48	0.00557459651763695	-0.00171476929971648
5	D	26	50	20120618	15	1434	25.52	0.00544470807300079	-0.00144019266551388
5	D	26	50	20120618	15	1436	25.56	0.00512613525487282	-0.00214300730853858
5	D	26	50	20120618	15	1438	25.6	0.00489112831614547	-0.00188912061875358
5	D	26	50	20120618	15	1440	25.64	0.00474420566915053	-0.00161984021434218
5	D	26	50	20120618	15	1442	25.68	0.00490541187312544	-0.00258788353992218
5	D	26	50	20120618	15	1444	25.72	0.00471197574206404	-0.00148095030038148
5	D	26	50	20120618	15	1446	25.76	0.00444690262300064	-0.00129983904051617
5	D	26	50	20120618	15	1448	25.8	0.00426268716436592	-0.00190336882039448
5	D	26	50	20120618	15	1450	25.84	0.0040141674150501	-0.00139104167315361
5	D	26	50	20120618	15	1452	25.88	0.00404130617331204	-0.00260006698976198
5	D	26	50	20120618	15	1454	25.92	0.00409716760902578	-0.00186877715665888
5	D	26	50	20120618	15	1456	25.96	0.00427668787863342	-0.00208580236994068
5	D	26	50	20120618	15	1458	26	0.00422183053454897	-0.00239253114948378
5	D	26	50	20120618	15	1460	26.04	0.00417579081202591	-0.00253403028746698
5	D	26	50	20120618	15	1462	26.08	0.00397639377079912	-0.00403591801963938
5	D	26	50	20120618	15	1464	26.12	0.00412879649534825	-0.00392707307281138
5	D	26	50	20120618	15	1466	26.16	0.0043410982353317	-0.00483298999659628
5	D	26	50	20120618	15	1468	26.2	0.00407579177103051	-0.00444917243576828
5	D	26	50	20120618	15	1470	26.24	0.00411769491888362	-0.00423360386245568
5	D	26	50	20120618	15	1472	26.28	0.00405843937062019	-0.00408101021907568
5	D	26	50	20120618	15	1474	26.32	0.00373811999874268	-0.00460087512460398
5	D	26	50	20120618	15	1476	26.36	0.00369765934872319	-0.00390325771642098
5	D	26	50	20120618	15	1478	26.4	0.00342697887288498	-0.00417153402920318
5	D	26	50	20120618	15	1480	26.44	0.00323802579881631	-0.00452029323581998
5	D	26	50	20120618	15	1482	26.48	0.0029615046209655	-0.00373813414087828
5	D	26	50	20120618	15	1484	26.52	0.00278692702775835	-0.00381117120030708
5	D	26	50	20120618	15	1486	26.56	0.00269758408595543	-0.00390093840617868
5	D	26	50	20120618	15	1488	26.6	0.00288655130215972	-0.00397147937866988
5	D	26	50	20120618	15	1490	26.64	0.00258985636784166	-0.00385564821684368
5	D	26	50	20120618	15	1492	26.68	0.00291760036092163	-0.00407690192867698
5	D	26	50	20120618	15	1494	26.72	0.00322465440958407	-0.00413443213639428
5	D	26	50	20120618	15	1496	26.76	0.00320356848536909	-0.00333654698663898
5	D	26	50	20120618	15	1498	26.8	0.00321539838181834	-0.00354264740015148
5	D	26	50	20120618	15	1500	26.84	0.00291959440204457	-0.00432027394062578
5	D	26	50	20120618	15	1502	26.88	0.00309970864134841	-0.00432697731291138
5	D	26	50	20120618	15	1504	26.92	0.00302770395782018	-0.00479340615898548
5	D	26	50	20120618	15	1506	26.96	0.00319096077146053	-0.00396942876900438
5	D	26	50	20120618	15	1508	27	0.00330909710139337	-0.00309878940253288
5	D	26	50	20120618	15	1510	27.04	0.00324406449072764	-0.00433479084284348
5	D	26	50	20120618	15	1512	27.08	0.00373470467298956	-0.00262594709795338
5	D	26	50	20120618	15	1514	27.12	0.00355637941384212	-0.00296916965847358
5	D	26	50	20120618	15	1516	27.16	0.00359853712013646	-0.00310944550172538
5	D	26	50	20120618	15	1518	27.2	0.00322020670793041	-0.00255665770446498
5	D	26	50	20120618	15	1520	27.24	0.00353748552064881	-0.00346521920761158
5	D	26	50	20120618	15	1522	27.28	0.00342422822750616	-0.00299497198491908
5	D	26	50	20120618	15	1524	27.32	0.00334981230985409	-0.00245066946903288
5	D	26	50	20120618	15	1526	27.36	0.00329436806714125	-0.00317390535589828
5	D	26	50	20120618	15	1528	27.4	0.00358286056279756	-0.00278302379832618
5	D	26	50	20120618	15	1530	27.44	0.00342284936928285	-0.00231399279929738
5	D	26	50	20120618	15	1532	27.48	0.00337823093138998	-0.00292047828552108
5	D	26	50	20120618	15	1534	27.52	0.00333159723917073	-0.00229465342883188
5	D	26	50	20120618	15	1536	27.56	0.00327314779263785	-0.00296531592651608
5	D	26	50	20120618	15	1538	27.6	0.00320528675484737	-0.00249535154653608
5	D	26	50	20120618	15	1540	27.64	0.00349940074941411	-0.00308314112946518
5	D	26	50	20120618	15	1542	27.68	0.00334722429903495	-0.00228793591441058
5	D	26	50	20120618	15	1544	27.72	0.00320704745073253	-0.00262299139160808
5	D	26	50	20120618	15	1546	27.76	0.00341596922030191	-0.00270313487418778
5	D	26	50	20120618	15	1548	27.8	0.00320812225303993	-0.00242816933125558
5	D	26	50	20120618	15	1550	27.84	0.00344699706586037	-0.00178086964162178
5	D	26	50	20120618	15	1552	27.88	0.00340711624340145	-0.00266998570828568
5	D	26	50	20120618	15	1554	27.92	0.00325826319489387	-0.00258634204713918
5	D	26	50	20120618	15	1556	27.96	0.00294412393628393	-0.00270404704193548
5	D	26	50	20120618	15	1558	28	0.00289099900381339	-0.00312416039384188
5	D	26	50	20120618	15	1560	28.04	0.003061800646809	-0.00236660154381758
5	D	26	50	20120618	15	1562	28.08	0.00289969641722198	-0.00250395703606308
5	D	26	50	20120618	15	1564	28.12	0.00315903490028996	-0.00264243682809068
5	D	26	50	20120618	15	1566	28.16	0.0028324859176702	-0.00256833910849018
5	D	26	50	20120618	15	1568	28.2	0.00269607087744369	-0.00250181450251608
5	D	26	50	20120618	15	1570	28.24	0.00274616939289076	-0.00182125958096308
5	D	26	50	20120618	15	1572	28.28	0.00270725023565425	-0.00345527021520028
5	D	26	50	20120618	15	1574	28.32	0.00262937656584218	-0.00291244555248678
5	D	26	50	20120618	15	1576	28.36	0.00251329084557478	-0.00264018822852648
5	D	26	50	20120618	15	1578	28.4	0.0025842207267956	-0.00385251573380308
5	D	26	50	20120618	15	1580	28.44	0.00239702834861209	-0.00327518426016768
5	D	26	50	20120618	15	1582	28.48	0.00290317538258542	-0.00363566729721658
5	D	26	50	20120618	15	1584	28.52	0.00286675938335431	-0.00241569596763538
5	D	26	50	20120618	15	1586	28.56	0.00405635340561569	-0.00337514087475618
5	D	26	50	20120618	15	1588	28.6	0.00407695849721946	-0.00295190918194478
5	D	26	50	20120618	15	1590	28.64	0.00425843745261099	-0.00256635920950278
5	D	26	50	20120618	15	1592	28.68	0.00342063612505774	-0.00319344271626248
5	D	26	50	20120618	15	1594	28.72	0.00358657287339878	-0.00282145505188368
5	D	26	50	20120618	15	1596	28.76	0.00342094725204146	-0.00362404246173388
5	D	26	50	20120618	15	1598	28.8	0.0036585704858592	-0.00327328214292628
5	D	26	50	20120618	15	1600	28.84	0.00354338986227172	-0.00189109344667308
5	D	26	50	20120618	15	1602	28.88	0.00345445704240189	-0.00170467888594888
5	D	26	50	20120618	15	1604	28.92	0.00371023170729269	-0.00231581713479278
5	D	26	50	20120618	15	1606	28.96	0.00365673907929592	-0.00270589259063438
5	D	26	50	20120618	15	1608	29	0.00428766217587743	-0.00326856574069578
5	D	26	50	20120618	15	1610	29.04	0.00392711549921822	-0.00239987798894028
5	D	26	50	20120618	15	1612	29.08	0.00408523164655935	-0.00224048904939298
5	D	26	50	20120618	15	1614	29.12	0.00396336886388966	-0.00278053478245638
5	D	26	50	20120618	15	1616	29.16	0.00365036097612962	-0.00215690902785678
5	D	26	50	20120618	15	1618	29.2	0.00375149845904273	-0.00352160390234338
5	D	26	50	20120618	15	1620	29.24	0.00389075606852961	-0.00294521288072698
5	D	26	50	20120618	15	1622	29.28	0.00372012413116149	-0.00298814133341278
5	D	26	50	20120618	15	1624	29.32	0.00340784456338607	-0.00215519075837848
5	D	26	50	20120618	15	1626	29.36	0.00320567566357703	-0.00156073315850278
5	D	26	50	20120618	15	1628	29.4	0.00343248016364261	-0.00189904839796148
5	D	26	50	20120618	15	1630	29.44	0.00350381309572871	-0.00264145394966488
5	D	26	50	20120618	15	1632	29.48	0.00350198168916544	-0.00218748432507528
5	D	26	50	20120618	15	1634	29.52	0.00342288472462191	-0.00169622895991368
5	D	26	50	20120618	15	1636	29.56	0.00307209612154307	-0.00242857238212078
5	D	26	50	20120618	15	1638	29.6	0.00276774322078476	-0.00179940291035668
5	D	26	50	20120618	15	1640	29.64	0.00296453103798898	-0.00261844469500498
5	D	26	50	20120618	15	1642	29.68	0.00273392230344061	-0.00232183461350068
5	D	26	50	20120618	15	1644	29.72	0.00265921647200825	-0.00197680185962078
5	D	26	50	20120618	15	1646	29.76	0.00244134273058905	-0.00196981564462258
5	D	26	50	20120618	15	1648	29.8	0.00259955080181173	-0.00260172869069778
5	D	26	50	20120618	15	1650	29.84	0.00269693354771674	-0.00181307835550478
5	D	26	50	20120618	15	1652	29.88	0.00238673287387801	-0.00138109975181012
5	D	26	50	20120618	15	1654	29.92	0.00228004460273259	-0.00366468695951648
5	D	26	50	20120618	15	1656	29.96	0.0026248581535104	-0.00438647327748048
5	D	26	50	20120618	15	1658	30	0.00255951441586095	-0.00299446993910438
5	D	26	50	20120618	15	1660	30.04	0.00245426864254914	-0.00345369336707818
5	D	26	50	20120618	15	1662	30.08	0.00245220389074808	-0.00281596790326168
5	D	26	50	20120618	15	1664	30.12	0.00271676789292902	-0.00238438527936448
5	D	26	50	20120618	15	1666	30.16	0.00262452581332324	-0.00241822033884428
5	D	26	50	20120618	15	1668	30.2	0.00254344894979239	-0.00237215940311778
5	D	26	50	20120618	15	1670	30.24	0.00285459007565009	-0.00199964140865308
5	D	26	50	20120618	15	1672	30.28	0.00285560123834719	-0.00227228057027518
5	D	26	50	20120618	15	1674	30.32	0.00293112731364573	-0.00248581974712568
5	D	26	50	20120618	15	1676	30.36	0.00277816597473945	-0.00187072170030708
5	D	26	50	20120618	15	1678	30.4	0.00249896486218794	-0.00200765292848388
5	D	26	50	20120618	15	1680	30.44	0.00256906035740696	-0.00217839800293698
5	D	26	50	20120618	15	1682	30.48	0.00250940882934607	-0.00157605616245108
5	D	26	50	20120618	15	1684	30.52	0.00234376906585312	-0.00154215039229318
5	D	26	50	20120618	15	1686	30.56	0.00248045987772429	-0.00151520255286218
5	D	26	50	20120618	15	1688	30.6	0.00184800943049542	-0.00187386125441558
5	D	26	50	20120618	15	1690	30.64	0.00205126727474749	-0.000349501668737070
5	D	26	50	20120618	15	1692	30.68	0.0018788110018839	-0.000741670160650939
5	D	26	50	20120618	15	1694	30.72	0.00155016898319183	-0.00184629116101718
5	D	26	50	20120618	15	1696	30.76	0.00164941141993137	-0.00133565399898326
5	D	26	50	20120618	15	1698	30.8	0.00170755681054833	-0.000706053192082568
5	D	26	50	20120618	15	1700	30.84	0.00133247201846793	-5.81948880916498e-05
5	D	26	50	20120618	15	1702	30.88	0.00127239622633832	-0.000197608061070388
5	D	26	50	20120618	15	1704	30.92	0.00142269884374734	-0.000288202581876009
5	D	26	50	20120618	15	1706	30.96	0.00108911414865477	-0.000297861660507019
5	D	26	50	20120618	15	1708	31	0.00105716706428076	-1.29966226381992e-05
5	D	26	50	20120618	15	1710	31.04	0.00069295050342719	-0.00027686058910578
5	D	26	50	20120618	15	1712	31.08	0.000700297342883719	0.000651634254202471
5	D	26	50	20120618	15	1714	31.12	0.00046316908381281	0.00050420956139288
5	D	26	50	20120618	15	1716	31.16	0.000515636406976858	0.000535746523833812
5	D	26	50	20120618	15	1718	31.2	0.00015957278731037	0.000411995766058351
5	D	26	50	20120618	15	1720	31.24	-0.000146229682349381	0.000536227356445011
5	D	26	50	20120618	15	1722	31.28	-0.000233684649046531	0.00050999369486299
5	D	26	50	20120618	15	1724	31.32	-9.65412888354004e-05	0.000430352258097951
5	D	26	50	20120618	15	1726	31.36	-0.00030800157174923	0.00027619590873147
5	D	26	50	20120618	15	1728	31.4	-0.000798783175367381	0.00040038507271126
5	D	26	50	20120618	15	1730	31.44	-0.00086040753134779	0.00105522959170031
5	D	26	50	20120618	15	1732	31.48	-0.00103554373891207	0.00163874824967108
5	D	26	50	20120618	15	1734	31.52	-0.00102275217724041	0.00076485619200606
5	D	26	50	20120618	15	1736	31.56	-0.00130117547233261	0.00123095976896079
5	D	26	50	20120618	15	1738	31.6	-0.00139247002885161	0.000420268915398231
5	D	26	50	20120618	15	1740	31.64	-0.00126200882772269	0.00100381585764024
5	D	26	50	20120618	15	1742	31.68	-0.00167051855734978	0.000824550146473831
5	D	26	50	20120618	15	1744	31.72	-0.00146524545877133	0.00053602229547847
5	D	26	50	20120618	15	1746	31.76	-0.00241809305962364	0.00310731003924617
5	D	26	50	20120618	15	1748	31.8	-0.00233146540786047	0.00294526237820165
5	D	26	50	20120618	15	1750	31.84	-0.00225448976366050	0.00275913773125773
5	D	26	50	20120618	15	1752	31.88	-0.00223897584088127	0.00303978841271067
5	D	26	50	20120618	15	1754	31.92	-0.00256537633107698	0.00384788418438628
5	D	26	50	20120618	15	1756	31.96	-0.00265092918053274	0.00433836880315633
5	D	26	50	20120618	15	1758	32	-0.00265676988254534	0.00385581085140338
5	D	26	50	20120618	15	1760	32.04	-0.00263249490674721	0.00334781826873115
5	D	26	50	20120618	15	1762	32.08	-0.00261371415063889	0.00397015708898905
5	D	26	50	20120618	15	1764	32.12	-0.00238667630533552	0.00405417551672964
5	D	26	50	20120618	15	1766	32.16	-0.00274501680883742	0.00419806467563329
5	D	26	50	20120618	15	1768	32.2	-0.00255899822791068	0.00418831367312073
5	D	26	50	20120618	15	1770	32.24	-0.00268570469203150	0.00423818591439782
5	D	26	50	20120618	15	1772	32.28	-0.00244270037560893	0.00331877739322782
5	D	26	50	20120618	15	1774	32.32	-0.00271402431861802	0.00440505604369003
5	D	26	50	20120618	15	1776	32.36	-0.00251067455048439	0.00421552314206079
5	D	26	50	20120618	15	1778	32.4	-0.00271251818117409	0.00326978903542721
5	D	26	50	20120618	15	1780	32.44	-0.00272608048923725	0.00330257050580302
5	D	26	50	20120618	15	1782	32.48	-0.00265116959683835	0.00419629690868032
5	D	26	50	20120618	15	1784	32.52	-0.0030079898207607	0.00402704382953551
5	D	26	50	20120618	15	1786	32.56	-0.00262702190026082	0.00358168676554079
5	D	26	50	20120618	15	1788	32.6	-0.00272370461045246	0.00336092095738654
5	D	26	50	20120618	15	1790	32.64	-0.00315682165606485	0.00310962934948846
5	D	26	50	20120618	15	1792	32.68	-0.00306200570777554	0.00378565878764186
5	D	26	50	20120618	15	1794	32.72	-0.00322498674977123	0.00322637267906236
5	D	26	50	20120618	15	1796	32.76	-0.00310211987547225	0.00322357253620886
5	D	26	50	20120618	15	1798	32.8	-0.00310977077084469	0.00342687987793562
5	D	26	50	20120618	15	1800	32.84	-0.00317010819248334	0.00254400756414953
5	D	26	50	20120618	15	1802	32.88	-0.00322926474579741	0.00145275795301558
5	D	26	50	20120618	15	1804	32.92	-0.00333697125070774	0.00129701061339143
5	D	26	50	20120618	15	1806	32.96	-0.00302960607506157	0.0022660438884651
5	D	26	50	20120618	15	1808	33	-0.00331789350975133	0.00287879434077011
5	D	26	50	20120618	15	1810	33.04	-0.00319805305247583	0.00244403680742538
5	D	26	50	20120618	15	1812	33.08	-0.00304920707503607	0.00241992446618692
5	D	26	50	20120618	15	1814	33.12	-0.00344791630467591	0.00232060424770145
5	D	26	50	20120618	15	1816	33.16	-0.00398485076790210	0.00188760033917406
5	D	26	50	20120618	15	1818	33.2	-0.00398849236782521	0.00199337644257175
5	D	26	50	20120618	15	1820	33.24	-0.0043662500235385	0.00219557362665205
5	D	26	50	20120618	15	1822	33.28	-0.00426816724192012	0.0014786309901392
5	D	26	50	20120618	15	1824	33.32	-0.00427984157487751	0.00220989961003889
5	D	26	50	20120618	15	1826	33.36	-0.00423887180797556	0.00185727960039678
5	D	26	50	20120618	15	1828	33.4	-0.00419786668573455	0.00150434139270314
5	D	26	50	20120618	15	1830	33.44	-0.00416679641376921	0.00190658615624892
5	D	26	50	20120618	15	1832	33.48	-0.00400192032559995	0.0023131230579565
5	D	26	50	20120618	15	1834	33.52	-0.00446015380408008	0.00289156468923834
5	D	26	50	20120618	15	1836	33.56	-0.0046109372541003	0.00382743465627436
5	D	26	50	20120618	15	1838	33.6	-0.00462459148604501	0.00255292418066029
5	D	26	50	20120618	15	1840	33.64	-0.00453016444648536	0.00335513682391643
5	D	26	50	20120618	15	1842	33.68	-0.00478240357747022	0.00308857170954473
5	D	26	50	20120618	15	1844	33.72	-0.00469303235139606	0.00263218377976349
5	D	26	50	20120618	15	1846	33.76	-0.00455627789991458	0.00288959893238664
5	D	26	50	20120618	15	1848	33.8	-0.00381597245535132	0.00367095899666559
5	D	26	50	20120618	15	1850	33.84	-0.00423609994939331	0.00256960482962848
5	D	26	50	20120618	15	1852	33.88	-0.00438807840987373	0.00304347243904065
5	D	26	50	20120618	15	1854	33.92	-0.00425954761025745	0.00209124709215578
5	D	26	50	20120618	15	1856	33.96	-0.00434043355495738	0.00172464758144962
5	D	26	50	20120618	15	1858	34	-0.00329234574174706	0.00163362879657529
5	D	26	50	20120618	15	1860	34.04	-0.00383804125799215	0.0020342260013209
5	D	26	50	20120618	15	1862	34.08	-0.00410744894162423	-0.000199283904141799
5	D	26	50	20120618	15	1864	34.12	-0.00334298872941564	0.0018201635654523
5	D	26	50	20120618	15	1866	34.16	-0.00319211335551387	0.00133445898852307
5	D	26	50	20120618	15	1868	34.2	-0.00277449609054509	0.000982772359832131
5	D	26	50	20120618	15	1870	34.24	-0.0029590014629601	0.0016139712280583
5	D	26	50	20120618	15	1872	34.28	-0.00254776937222544	0.000796873987058181
5	D	26	50	20120618	15	1874	34.32	-0.00219215830089891	0.000400095158930981
5	D	26	50	20120618	15	1876	34.36	-0.00206818126895347	-4.15142391234601e-05
5	D	26	50	20120618	15	1878	34.4	-0.00222341242062736	0.00036981684656057
5	D	26	50	20120618	15	1880	34.44	-0.00217678579947591	0.00109986217172881
5	D	26	50	20120618	15	1882	34.48	-0.00202349212038248	0.00093130912829737
5	D	26	50	20120618	15	1884	34.52	-0.00151466515170845	0.00119843285702621
5	D	26	50	20120618	15	1886	34.56	-0.00162713048525618	0.00128026632481293
5	D	26	50	20120618	15	1888	34.6	-0.00146925475422065	0.00037947592519158
5	D	26	50	20120618	15	1890	34.64	-0.00124544131583949	0.00038052244322773
5	D	26	50	20120618	15	1892	34.68	-0.00101794385112834	0.000157508035509311
5	D	26	50	20120618	15	1894	34.72	-0.00107051724030956	0.000703740952908101
5	D	26	50	20120618	15	1896	34.76	-0.00085363344838402	0.00030740760205304
5	D	26	50	20120618	15	1898	34.8	-0.0005294320602778	-5.96303148574489e-05
5	D	26	50	20120618	15	1900	34.84	-0.000152020886887290	-0.000228148002949829
5	D	26	50	20120618	15	1902	34.88	-0.000175928167159211	0.00062593092270634
5	D	26	50	20120618	15	1904	34.92	1.64897301372681e-05	0.000464781287273921
5	D	26	50	20120618	15	1906	34.96	-0.000128078251276321	0.000565749064559551
5	D	26	50	20120618	15	1908	35	-0.000119317198257422	0.0007009973785971
5	D	26	50	20120618	15	1910	35.04	0.000120384929497008	0.00057989120018328
5	D	26	50	20120618	15	1912	35.08	2.98328350982584e-05	0.00096103589737845
5	D	26	50	20120618	15	1914	35.12	-6.06273354189311e-05	0.00134181997011522
5	D	26	50	20120618	15	1916	35.16	7.85595633897955e-06	0.000459018367007251
5	D	26	50	20120618	15	1918	35.2	0.000234031131369309	3.28875363929913e-05
5	D	26	50	20120618	15	1920	35.24	0.00057635566627734	-5.80463956675985e-05
5	D	26	50	20120618	15	1922	35.28	0.00083449913888512	-5.21420540446887e-05
5	D	26	50	20120618	15	1924	35.32	0.00078096408448148	3.62745778749105e-06
5	D	26	50	20120618	15	1926	35.36	0.000998965105121298	-0.000131585500910998
5	D	26	50	20120618	15	1928	35.4	0.00083793567784168	0.00065036853306414
5	D	26	50	20120618	15	1930	35.44	0.00117674589204722	0.00072240150086362
5	D	26	50	20120618	15	1932	35.48	0.00081955797259865	0.00126280078731763
5	D	26	50	20120618	15	1934	35.52	0.000917831673047948	0.00138473428066543
5	D	26	50	20120618	15	1936	35.56	0.00128871625084811	6.24092445075299e-05
5	D	26	50	20120618	15	1938	35.6	0.00112688072183794	0.0015196361123802
5	D	26	50	20120618	15	1940	35.64	0.00102972425010291	0.001728091191474
5	D	26	50	20120618	15	1942	35.68	0.00108965862087628	0.000641550911502751
5	D	26	50	20120618	15	1944	35.72	0.00109888636437077	0.00047414338105683
5	D	26	50	20120618	15	1946	35.76	0.00131639241026375	0.000121777929855951
5	D	26	50	20120618	15	1948	35.8	0.00124790911850583	0.000529729045125911
5	D	26	50	20120618	15	1950	35.84	0.00126524030571271	0.000317787929600861
5	D	26	50	20120618	15	1952	35.88	0.00125201740890453	-0.00105580941926088
5	D	26	50	20120618	15	1954	35.92	0.00155662486810407	-0.00183672400626768
5	D	26	50	20120618	15	1956	35.96	0.001106770604981	-0.00143805013196688
5	D	26	50	20120618	15	1958	36	0.00119743583646474	-0.00162739918583298
5	D	26	50	20120618	15	1960	36.04	0.00095819332811808	-0.00286960195261468
5	D	26	50	20120618	15	1962	36.08	0.000512341289376529	-0.00212298911556328
5	D	26	50	20120618	15	1964	36.12	0.000487988531832458	-0.00246101444124168
5	D	26	50	20120618	15	1966	36.16	0.000233833141470579	-0.00194752056781178
5	D	26	50	20120618	15	1968	36.2	0.000466711688786559	-0.00339615608829308
5	D	26	50	20120618	15	1970	36.24	0.000132759298167778	-0.00333596715907848
5	D	26	50	20120618	15	1972	36.28	0.000246992398668459	-0.00388500021933078
5	D	26	50	20120618	15	1974	36.32	0.000404542860584639	-0.00366946700135728
5	D	26	50	20120618	15	1976	36.36	0.000126494332086459	-0.00345225794031238
5	D	26	50	20120618	15	1978	36.4	0.000407576348675928	-0.00433733642725578
5	D	26	50	20120618	15	1980	36.44	0.000218835406641610	-0.00408583268732338
5	D	26	50	20120618	15	1982	36.48	0.000143330544546509	-0.00376634770144768
5	D	26	50	20120618	15	1984	36.52	0.0007582659568054	-0.00327345891962158
5	D	26	50	20120618	15	1986	36.56	0.000413325126806969	-0.00363381467744988
5	D	26	50	20120618	15	1988	36.6	0.000421273007027509	-0.00422266492055078
5	D	26	50	20120618	15	1990	36.64	0.000730519086711639	-0.00295316783201528
5	D	26	50	20120618	15	1992	36.68	0.000723257100068849	-0.00280939181019668
5	D	26	50	20120618	15	1994	36.72	0.000439205234998399	-0.00432013251926948
5	D	26	50	20120618	15	1996	36.76	0.00011027330252604	-0.00417374727342828
5	D	26	50	20120618	15	1998	36.8	0.000103308300731360	-0.00531604292309608
5	D	26	50	20120618	15	2000	36.84	0.000615670803311319	-0.00476153685635738
5	D	26	50	20120618	15	2002	36.88	0.000571639264046828	-0.00534735361136698
5	D	26	50	20120618	15	2004	36.92	0.000508247141113459	-0.00471438697618788
5	D	26	50	20120618	15	2006	36.96	0.000768716995031329	-0.00520783437237108
5	D	26	50	20120618	15	2008	37	0.00102046822233718	-0.00570872760296018
5	D	26	50	20120618	15	2010	37.04	0.00116893236211511	-0.00430783593234468
5	D	26	50	20120618	15	2012	37.08	0.00111522053101618	-0.00476544715685738
5	D	26	50	20120618	15	2014	37.12	0.00118093903525965	-0.00486802006653628
5	D	26	50	20120618	15	2016	37.16	0.00154156349366479	-0.00332299174964368
5	D	26	50	20120618	15	2018	37.2	0.00166829824205686	-0.00320742928839438
5	D	26	50	20120618	15	2020	37.24	0.00136812434237536	-0.00346164124729878
5	D	26	50	20120618	15	2022	37.28	0.00162693249535744	-0.00358085237953898
5	D	26	50	20120618	15	2024	37.32	0.00143873602554465	-0.00368546882781548
5	D	26	50	20120618	15	2026	37.36	0.00147493282167358	-0.00282054288413598
5	D	26	50	20120618	15	2028	37.4	0.0014764318880497	-0.00292496841358158
5	D	26	50	20120618	15	2030	37.44	0.00131065777426833	-0.00260722291038758
5	D	26	50	20120618	15	2032	37.48	0.00129104263215821	-0.00213370178329818
5	D	26	50	20120618	15	2034	37.52	0.00104745848817507	-0.00273578906534298
5	D	26	50	20120618	15	2036	37.56	0.00119354674916821	-0.00296842719635328
5	D	26	50	20120618	15	2038	37.6	0.00117741057242153	-0.00199051266010798
5	D	26	50	20120618	15	2040	37.64	0.0013385319235827	-0.00165219034958138
5	D	26	50	20120618	15	2042	37.68	0.00120681914345108	-0.00157261962349448
5	D	26	50	20120618	15	2044	37.72	0.00100269155785815	-0.00148772438334528
5	D	26	50	20120618	15	2046	37.76	0.00116522712258169	-0.00204653673038138
5	D	26	50	20120618	15	2048	37.8	0.00136407969158697	-0.0012322184190313
5	D	26	50	20120618	15	2050	37.84	0.00130968196691029	-0.000569765431076679
5	D	26	50	20120618	15	2052	37.88	0.00136712732181388	-0.00155910681290598
5	D	26	50	20120618	15	2054	37.92	0.00129541255206594	-0.00151372469968948
5	D	26	50	20120618	15	2056	37.96	0.00110404824387343	-0.00139418829832989
5	D	26	50	20120618	15	2058	38	0.000999346942783138	-0.00118296843172165
5	D	26	50	20120618	15	2060	38.04	0.00087252734157733	-0.00062843408071173
5	D	26	50	20120618	15	2062	38.08	0.000336858599489459	-0.000959098424797989
5	D	26	50	20120618	15	2064	38.12	0.00018317601166638	-0.00116151481198045
5	D	26	50	20120618	15	2066	38.16	0.000321302250303359	-0.000174492740393399
5	D	26	50	20120618	15	2068	38.2	0.000100359665453810	0.00025504634490618
5	D	26	50	20120618	15	2070	38.24	0.000367914729319170	-0.000190940044123799
5	D	26	50	20120618	15	2072	38.28	9.53533494430087e-05	-0.00076380967396989
5	D	26	50	20120618	15	2074	38.32	0.000224442763416419	-5.23329728756086e-05
5	D	26	50	20120618	15	2076	38.36	0.000110817774747559	-0.00030134062587045
5	D	26	50	20120618	15	2078	38.4	0.000676170859509639	-0.00038835011529546
5	D	26	50	20120618	15	2080	38.44	0.000505510637870259	-0.00028906525214906
5	D	26	50	20120618	15	2082	38.48	0.000353433182440469	-0.00022970363786844
5	D	26	50	20120618	15	2084	38.52	0.000106638773670739	-0.000313693781337780
5	D	26	50	20120618	15	2086	38.56	0.000451544248330108	-0.00050211652532056
5	D	26	50	20120618	15	2088	38.6	0.000287552043637319	-0.000586064242383029
5	D	26	50	20120618	15	2090	38.64	4.38406204339437e-07	-0.00039513126932704
5	D	26	50	20120618	15	2092	38.68	-0.000320460793233741	0.00039199171521858
5	D	26	50	20120618	15	2094	38.72	-0.000378733463071330	0.000469271415334462
5	D	26	50	20120618	15	2096	38.76	-0.00050502273419124	0.000552455457073241
5	D	26	50	20120618	15	2098	38.8	-0.000387353094733991	-0.000209614734214929
5	D	26	50	20120618	15	2100	38.84	-0.000775264803825121	0.000366330810129321
5	D	26	50	20120618	15	2102	38.88	-0.00091798723653981	-0.000298971818153479
5	D	26	50	20120618	15	2104	38.92	-0.000835446661971901	0.000212754288323411
5	D	26	50	20120618	15	2106	38.96	-0.000902084405030921	0.0010163670030063
5	D	26	50	20120618	15	2108	39	-0.00099854791212039	-7.32562625309005e-06
5	D	26	50	20120618	15	2110	39.04	-0.0008316919249638	-0.000115378613486199
5	D	26	50	20120618	15	2112	39.08	-0.001172206266512	0.00084299149132717
5	D	26	50	20120618	15	2114	39.12	-0.000959975237206671	0.0008142263874685
5	D	26	50	20120618	15	2116	39.16	-0.00110984651947916	0.00077831243405204
5	D	26	50	20120618	15	2118	39.2	-0.00103330928148352	0.00069548194570385
5	D	26	50	20120618	15	2120	39.24	-0.00109138396142238	0.000873679925630671
5	D	26	50	20120618	15	2122	39.28	-0.00118837072752992	0.00096865850847965
5	D	26	50	20120618	15	2124	39.32	-0.00142277662549326	0.000514809092042871
5	D	26	50	20120618	15	2126	39.36	-0.00154815372886545	0.000225439783977901
5	D	26	50	20120618	15	2128	39.4	-0.00155159733888983	0.00105171527099782
5	D	26	50	20120618	15	2130	39.44	-0.00153121852145603	0.00097169906763875
5	D	26	50	20120618	15	2132	39.48	-0.00172744772430311	0.00131316800334154
5	D	26	50	20120618	15	2134	39.52	-0.00175146107059221	0.00077029384315338
5	D	26	50	20120618	15	2136	39.56	-0.00187610985397977	0.0013294738857157
5	D	26	50	20120618	15	2138	39.6	-0.00193292588384811	0.00076081154121767
5	D	26	50	20120618	15	2140	39.64	-0.00219271691525605	0.00127098908384376
5	D	26	50	20120618	15	2142	39.68	-0.00212895709679646	0.00055312720851537
5	D	26	50	20120618	15	2144	39.72	-0.00206287089702676	0.00078196110504296
5	D	26	50	20120618	15	2146	39.76	-0.00207855452543348	0.0021079418832596
5	D	26	50	20120618	15	2148	39.8	-0.00224214367926099	0.00264813610874706
5	D	26	50	20120618	15	2150	39.84	-0.00225617267779973	0.00311081021781304
5	D	26	50	20120618	15	2152	39.88	-0.00227964862293512	0.00275910944698648
5	D	26	50	20120618	15	2154	39.92	-0.00219624537809417	0.00210481647128675
5	D	26	50	20120618	15	2156	39.96	-0.00244451764003658	0.00240337816750715
5	D	26	50	20120618	15	2158	40	-0.00221446044877753	0.00264288230536285
5	D	26	50	20120618	15	2160	40.04	-0.00226196388233765	0.00167619662480272
5	D	26	50	20120618	15	2162	40.08	-0.00239305440850182	0.00197238244223833
5	D	26	50	20120618	15	2164	40.12	-0.00204073845477562	0.00236470649764406
5	D	26	50	20120618	15	2166	40.16	-0.00206961669571928	0.00265736385224155
5	D	26	50	20120618	15	2168	40.2	-0.00185300160437059	0.000539508331909721
5	D	26	50	20120618	15	2170	40.24	-0.00196966008113075	0.00121702976537142
5	D	26	50	20120618	15	2172	40.28	-0.00210597612640789	0.00161479147192448
5	D	26	50	20120618	15	2174	40.32	-0.00202337898329749	0.00344496059833056
5	D	26	50	20120618	15	2176	40.36	-0.00258810981409213	0.00377736442509854
5	D	26	50	20120618	15	2178	40.4	-0.00254247314243435	0.00325626915377093
5	D	26	50	20120618	15	2180	40.44	-0.00259562635917614	0.00368442938084719
5	D	26	50	20120618	15	2182	40.48	-0.0024656884170653	0.00216379624790552
5	D	26	50	20120618	15	2184	40.52	-0.00234234778122293	0.0019345875847839
5	D	26	50	20120618	15	2186	40.56	-0.00228275989277234	0.00156094529053712
5	D	26	50	20120618	15	2188	40.6	-0.00213566754014992	0.00117073548440714
5	D	26	50	20120618	15	2190	40.64	-0.00229808289672066	0.00093670435303782
5	D	26	50	20120618	15	2192	40.68	-0.00199254912763776	0.000386808622512481
5	D	26	50	20120618	15	2194	40.72	-0.00238933502683278	0.00187601793009822
5	D	26	50	20120618	15	2196	40.76	-0.00240514593446011	0.0020894086145247
5	D	26	50	20120618	15	2198	40.8	-0.00253680921711704	0.00308601905406464
5	D	26	50	20120618	15	2200	40.84	-0.00221913442460118	0.00098678872634927
5	D	26	50	20120618	15	2202	40.88	-0.00213579481937053	0.00221097441234629
5	D	26	50	20120618	15	2204	40.92	-0.00238454084285633	0.00215548067215877
5	D	26	50	20120618	15	2206	40.96	-0.00206764386779977	0.000426378317987681
5	D	26	50	20120618	15	2208	41	-0.00236506712210246	0.00084927059954411
5	D	26	50	20120618	15	2210	41.04	-0.00237901126782746	0.00167132465908034
5	D	26	50	20120618	15	2212	41.08	-0.00233768794753491	0.00140767282464713
5	D	26	50	20120618	15	2214	41.12	-0.00249253019047914	0.00234348622314065
5	D	26	50	20120618	15	2216	41.16	-0.00232855919898980	0.00193925448953974
5	D	26	50	20120618	15	2218	41.2	-0.00258705622498816	0.00262727645870206
5	D	26	50	20120618	15	2220	41.24	-0.00256380655402275	0.00237377867764668
5	D	26	50	20120618	15	2222	41.28	-0.00267357781073415	0.00223695351548708
5	D	26	50	20120618	15	2224	41.32	-0.00246277513712681	0.00256051143642242
5	D	26	50	20120618	15	2226	41.36	-0.00275643658335359	0.00298749079517411
5	D	26	50	20120618	15	2228	41.4	-0.00306768377522847	0.00309978642309435
5	D	26	50	20120618	15	2230	41.44	-0.00317692470185398	0.00327658433159442
5	D	26	50	20120618	15	2232	41.48	-0.00309007077592084	0.00295304762386251
5	D	26	50	20120618	15	2234	41.52	-0.00310991219220093	0.00179373191397154
5	D	26	50	20120618	15	2236	41.56	-0.00317304268562526	0.00207831410912788
5	D	26	50	20120618	15	2238	41.6	-0.0030855806478603	0.00130732023026113
5	D	26	50	20120618	15	2240	41.64	-0.00315215475130901	0.00254827141804008
5	D	26	50	20120618	15	2242	41.68	-0.00311827726542237	0.00254533692489816
5	D	26	50	20120618	15	2244	41.72	-0.00310897881124976	0.00153558137029596
5	D	26	50	20120618	15	2246	41.76	-0.00322202397235806	0.00190532043511059
5	D	26	50	20120618	15	2248	41.8	-0.00351803301309837	0.00128619187963928
5	D	26	50	20120618	15	2250	41.84	-0.00353728045968227	0.00217133400619297
5	D	26	50	20120618	15	2252	41.88	-0.00350288678584535	0.00197218445233959
5	D	26	50	20120618	15	2254	41.92	-0.00322022085006603	0.00123100219536767
5	D	26	50	20120618	15	2256	41.96	-0.00341468228596014	0.00160812345497789
5	D	26	50	20120618	15	2258	42	-0.00366567690901012	0.00202079097247836
5	D	26	50	20120618	15	2260	42.04	-0.00353019524973478	0.00123690653699057
5	D	26	50	20120618	15	2262	42.08	-0.00336630203999136	0.00149683898975475
5	D	26	50	20120618	15	2264	42.12	-0.00380330110183246	0.00179581080790823
5	D	26	50	20120618	15	2266	42.16	-0.00353618444417143	0.00103360626633163
5	D	26	50	20120618	15	2268	42.2	-0.00383943425835109	0.00122779193058108
5	D	26	50	20120618	15	2270	42.24	-0.00391394917095253	0.00177451275165889
5	D	26	50	20120618	15	2272	42.28	-0.00429907487932578	0.00136045223379949
5	D	26	50	20120618	15	2274	42.32	-0.00447600006704647	0.00210446291789616
5	D	26	50	20120618	15	2276	42.36	-0.00435632224433064	0.00242087198927371
5	D	26	50	20120618	15	2278	42.4	-0.00431024009540072	0.00298020052426008
5	D	26	50	20120618	15	2280	42.44	-0.00449237666009875	0.00270597037238031
5	D	26	50	20120618	15	2282	42.48	-0.00471954885569055	0.00262985032738558
5	D	26	50	20120618	15	2284	42.52	-0.00464695727353394	0.00269838311661818
5	D	26	50	20120618	15	2286	42.56	-0.0047775033274766	0.00332985775648901
5	D	26	50	20120618	15	2288	42.6	-0.0045276259331409	0.00402553769209158
5	D	26	50	20120618	15	2290	42.64	-0.00484033683605284	0.0034517205391587
5	D	26	50	20120618	15	2292	42.68	-0.00479571839815997	0.00322379173931103
5	D	26	50	20120618	15	2294	42.72	-0.00477681743389885	0.0033566076060213
5	D	26	50	20120618	15	2296	42.76	-0.00475792354070554	0.00348938811739251
5	D	26	50	20120618	15	2298	42.8	-0.0046885917208102	0.00245464340914317
5	D	26	50	20120618	15	2300	42.84	-0.00468711386763752	0.00264071855861241
5	D	26	50	20120618	15	2302	42.88	-0.00474980595485752	0.00368952762073955
5	D	26	50	20120618	15	2304	42.92	-0.00476052569366031	0.00365791994762051
5	D	26	50	20120618	15	2306	42.96	-0.00468007108409691	0.00272735328144339
5	D	26	50	20120618	15	2308	43	-0.00480289553198901	0.00305467301045464
5	D	26	50	20120618	15	2310	43.04	-0.00522196236585922	0.00310487052085108
5	D	26	50	20120618	15	2312	43.08	-0.00500796356960092	0.00328525346073176
5	D	26	50	20120618	15	2314	43.12	-0.0053094385457598	0.00354804969595975
5	D	26	50	20120618	15	2316	43.16	-0.00526112193940133	0.00227724445987909
5	D	26	50	20120618	15	2318	43.2	-0.00569741389446124	0.0030754478076859
5	D	26	50	20120618	15	2320	43.24	-0.0057100852479801	0.00316622617625463
5	D	26	50	20120618	15	2322	43.28	-0.00589636545841589	0.00354653648744801
5	D	26	50	20120618	15	2324	43.32	-0.00548060081321382	0.00306242290077645
5	D	26	50	20120618	15	2326	43.36	-0.00575766646328615	0.00344442319717686
5	D	26	50	20120618	15	2328	43.4	-0.00573667953402053	0.00401143798287473
5	D	26	50	20120618	15	2330	43.44	-0.00568634060226786	0.00344498181153399
5	D	26	50	20120618	15	2332	43.48	-0.00583710283908464	0.00345801378951126
5	D	26	50	20120618	15	2334	43.52	-0.00622963902652473	0.00346496464917033
5	D	26	50	20120618	15	2336	43.56	-0.00607007331028217	0.00332665456277024
5	D	26	50	20120618	15	2338	43.6	-0.00596952272599745	0.00289316982163164
5	D	26	50	20120618	15	2340	43.64	-0.00630481154843267	0.00317799950416139
5	D	26	50	20120618	15	2342	43.68	-0.00621343213909993	0.00239550806903254
5	D	26	50	20120618	15	2344	43.72	-0.00614167494294512	0.00261782244103759
5	D	26	50	20120618	15	2346	43.76	-0.00565713002113704	0.00229138659550282
5	D	26	50	20120618	15	2348	43.8	-0.00583532092999605	0.0021411971151788
5	D	26	50	20120618	15	2350	43.84	-0.00579807054476314	0.00159826638644815
5	D	26	50	20120618	15	2352	43.88	-0.00610690650251418	0.00139358725756589
5	D	26	50	20120618	15	2354	43.92	-0.00599062986341586	0.00285448400963292
5	D	26	50	20120618	15	2356	43.96	-0.00562673150061383	0.00297420425875561
5	D	26	50	20120618	15	2358	44	-0.00607686153538156	0.0014830433364538
5	D	26	50	20120618	15	2360	44.04	-0.00576314654084034	0.00212643979665544
5	D	26	50	20120618	15	2362	44.08	-0.00568827807484831	0.00163559455342699
5	D	26	50	20120618	15	2364	44.12	-0.00565264696414432	0.00217215425005915
5	D	26	50	20120618	15	2366	44.16	-0.00590885296417164	0.00165475714719714
5	D	26	50	20120618	15	2368	44.2	-0.00593243497532421	0.00224333161865339
5	D	26	50	20120618	15	2370	44.24	-0.00592552654207202	0.00185311474145559
5	D	26	50	20120618	15	2372	44.28	-0.00585636442780416	0.00243780012561531
5	D	26	50	20120618	15	2374	44.32	-0.00569607039157698	0.00173036100424161
5	D	26	50	20120618	15	2376	44.36	-0.0057294529027168	0.00221600901262834
5	D	26	50	20120618	15	2378	44.4	-0.00585347943213692	0.00174402937832194
5	D	26	50	20120618	15	2380	44.44	-0.00598985911702437	0.00303474674136081
5	D	26	50	20120618	15	2382	44.48	-0.00584817613127802	0.00194100104328927
5	D	26	50	20120618	15	2384	44.52	-0.00564313637793736	0.00178101813404581
5	D	26	50	20120618	15	2386	44.56	-0.00598111220614109	0.00245759911548853
5	D	26	50	20120618	15	2388	44.6	-0.00561058118173153	0.00205087836601784
5	D	26	50	20120618	15	2390	44.64	-0.00547215088717864	0.00173905134658239
5	D	26	50	20120618	15	2392	44.68	-0.00582957922293282	0.00146151193496667
5	D	26	50	20120618	15	2394	44.72	-0.00593247740173108	0.00217984757183846
5	D	26	50	20120618	15	2396	44.76	-0.00579158637557966	0.00180152423070022
5	D	26	50	20120618	15	2398	44.8	-0.00583573105192914	0.0023755747288709
5	D	26	50	20120618	15	2400	44.84	-0.00619877381552594	0.00198764180657633
5	D	26	50	20120618	15	2402	44.88	-0.00606082435358425	0.00218818436078865
5	D	26	50	20120618	15	2404	44.92	-0.00698475128708603	0.00278704016484335
5	D	26	50	20120618	15	2406	44.96	-0.00708850506508953	0.00309506294979602
5	D	26	50	20120618	15	2408	45	-0.00697073925911004	0.00330004896302131
5	D	26	50	20120618	15	2410	45.04	-0.00710881175763165	0.00321210185000445
5	D	26	50	20120618	15	2412	45.08	-0.0074060334865017	0.00374372947683784
5	D	26	50	20120618	15	2414	45.12	-0.00743700971326514	0.00270755429157017
5	D	26	50	20120618	15	2416	45.16	-0.00773461752243771	0.00256242840290622
5	D	26	50	20120618	15	2418	45.2	-0.00811740695000592	0.00307611743780769
5	D	26	50	20120618	15	2420	45.24	-0.00794514301018682	0.00289300647996518
5	D	26	50	20120618	15	2422	45.28	-0.00802596107263575	0.00319895319940829
5	D	26	50	20120618	15	2424	45.32	-0.0081585902631558	0.00334196271747614
5	D	26	50	20120618	15	2426	45.36	-0.00843339175731476	0.00354151390798124
5	D	26	50	20120618	15	2428	45.4	-0.00813123039260337	0.00360639753124817
5	D	26	50	20120618	15	2430	45.44	-0.00862929286261536	0.00422700160643979
5	D	26	50	20120618	15	2432	45.48	-0.0086368723402029	0.00413568512961058
5	D	26	50	20120618	15	2434	45.52	-0.00860690656902978	0.00408710830795662
5	D	26	50	20120618	15	2436	45.56	-0.00867217323204008	0.0039032612519549
5	D	26	50	20120618	15	2438	45.6	-0.0087073072466769	0.00354815717619049
5	D	26	50	20120618	15	2440	45.64	-0.00841970429135133	0.00350850828475579
5	D	26	50	20120618	15	2442	45.68	-0.0087988832316948	0.00299046771472291
5	D	26	50	20120618	15	2444	45.72	-0.00869722602529752	0.00351949318860153
5	D	26	50	20120618	15	2446	45.76	-0.00852033548580911	0.00316620779147832
5	D	26	50	20120618	15	2448	45.8	-0.00881031820900676	0.00279859535030811
5	D	26	50	20120618	15	2450	45.84	-0.00844068839218982	0.00282041984755604
5	D	26	50	20120618	15	2452	45.88	-0.00859662099379064	0.0025611252051085
5	D	26	50	20120618	15	2454	45.92	-0.00866075628595104	0.0022360547827682
5	D	26	50	20120618	15	2456	45.96	-0.0087115654437132	0.00294706125785299
5	D	26	50	20120618	15	2458	46	-0.00876018115624012	0.00348915265083437
5	D	26	50	20120618	15	2460	46.04	-0.0088735423940796	0.00295242819832219
5	D	26	50	20120618	15	2462	46.08	-0.00927809161862527	0.002617145739848
5	D	26	50	20120618	15	2464	46.12	-0.00937984923418548	0.00242925827569858
5	D	26	50	20120618	15	2466	46.16	-0.00931916320890371	0.00362090078630505
5	D	26	50	20120618	15	2468	46.2	-0.00933154535574907	0.00206497666102114
5	D	26	50	20120618	15	2470	46.24	-0.0096916854460091	0.00211930721055361
5	D	26	50	20120618	15	2472	46.28	-0.00965386866824445	0.00218195616425996
5	D	26	50	20120618	15	2474	46.32	-0.00873877208422613	0.00208038593199676
5	D	26	50	20120618	15	2476	46.36	-0.00872269035470161	0.00222879138191185
5	D	26	50	20120618	15	2478	46.4	-0.00976256088000776	0.00242345717166572
5	D	26	50	20120618	15	2480	46.44	-0.00976400903469563	0.002559708163119
5	D	26	50	20120618	15	2482	46.48	-0.00964892387052362	0.00228716446091236
5	D	26	50	20120618	15	2484	46.52	-0.00967650386341702	0.00240931291472165
5	D	26	50	20120618	15	2486	46.56	-0.00973804336658368	0.00247451523101486
5	D	26	50	20120618	15	2488	46.6	-0.00960536185016184	0.00221726978401919
5	D	26	50	20120618	15	2490	46.64	-0.00976041763935399	0.00202769587019664
5	D	26	50	20120618	15	2492	46.68	-0.00949156121616853	0.00202488130236481
5	D	26	50	20120618	15	2494	46.72	-0.00966003423632554	0.00197310470231783
5	D	26	50	20120618	15	2496	46.76	-0.00983964188311813	0.00196599373247031
5	D	26	50	20120618	15	2498	46.8	-0.00951069651561693	0.00192633989128815
5	D	26	50	20120618	15	2500	46.84	-0.0095300394216163	0.00190529285794613
5	D	26	50	20120618	15	2502	46.88	-0.00923477920695725	0.00075927004843469
5	D	26	50	20120618	15	2504	46.92	-0.00925771987225929	0.00166822965269909
5	D	26	50	20120618	15	2506	46.96	-0.00888908884377077	0.00171783814314679
5	D	26	50	20120618	15	2508	47	-0.0091217474808778	0.00195396160348164
5	D	26	50	20120618	15	2510	47.04	-0.0091200412322148	0.00139931199406638
5	D	26	50	20120618	15	2512	47.08	-0.0090973395690048	0.0019300062399486
5	D	26	50	20120618	15	2514	47.12	-0.00873671440349288	0.00112444120344285
5	D	26	50	20120618	15	2516	47.16	-0.00882894304806982	0.001438715519448
5	D	26	50	20120618	15	2518	47.2	-0.00886046445416156	0.00172434281842693
5	D	26	50	20120618	15	2520	47.24	-0.00878624299087431	0.00209948771458373
5	D	26	50	20120618	15	2522	47.28	-0.00843214937070021	0.0015984148788722
5	D	26	50	20120618	15	2524	47.32	-0.00870738432131604	0.00194621312737339
5	D	26	50	20120618	15	2526	47.36	-0.00835620610240078	0.00114176531958192
5	D	26	50	20120618	15	2528	47.4	-0.00838621571419433	0.00176404757129733
5	D	26	50	20120618	15	2530	47.44	-0.00893314159623869	0.000880934841205641
5	D	26	50	20120618	15	2532	47.48	-0.00897035591902576	0.00166143152810476
5	D	26	50	20120618	15	2534	47.52	-0.00897880655216772	0.000950613143423761
5	D	26	50	20120618	15	2536	47.56	-0.00858979175649794	0.00120041275601354
5	D	26	50	20120618	15	2538	47.6	-0.0087171204745862	0.00091312234188526
5	D	26	50	20120618	15	2540	47.64	-0.00871166868130325	0.00078640173562881
5	D	26	50	20120618	15	2542	47.68	-0.00849419799074933	0.00072761994890878
5	D	26	50	20120618	15	2544	47.72	-0.00817095119679771	0.000525542972981281
5	D	26	50	20120618	15	2546	47.76	-0.00815448267986388	0.000317292954854031
5	D	26	50	20120618	15	2548	47.8	-0.00818547517008328	0.00119569635378302
5	D	26	50	20120618	15	2550	47.84	-0.00807743632498579	0.000729578634692661
5	D	26	50	20120618	15	2552	47.88	-0.00843558590965678	-0.000209232896553089
5	D	26	50	20120618	15	2554	47.92	-0.0086594912719195	-0.00117278609407256
5	D	26	50	20120618	15	2556	47.96	-0.00832116189032517	-0.000193803826587600
5	D	26	50	20120618	15	2558	48	-0.00770421829480772	-0.000845664354960049
5	D	26	50	20120618	15	2560	48.04	-0.00775292380989585	-0.000618951778776008
5	D	26	50	20120618	15	2562	48.08	-0.00752633144186462	-0.00067622035698431
5	D	26	50	20120618	15	2564	48.12	-0.00761990288221904	0.000415446447150540
5	D	26	50	20120618	15	2566	48.16	-0.00706344520076428	-0.00162643044954278
5	D	26	50	20120618	15	2568	48.2	-0.007141820916391	-0.00116679689963592
5	D	26	50	20120618	15	2570	48.24	-0.00694223295633328	-0.00106652915806366
5	D	26	50	20120618	15	2572	48.28	-0.00712326643445267	-0.00046093462638426
5	D	26	50	20120618	15	2574	48.32	-0.00646528943242296	-0.00114972734193807
5	D	26	50	20120618	15	2576	48.36	-0.006607622956408	-0.00060889672034754
5	D	26	50	20120618	15	2578	48.4	-0.00642068513666571	-0.00156758502321248
5	D	26	50	20120618	15	2580	48.44	-0.00650529753410249	-0.00169158326836128
5	D	26	50	20120618	15	2582	48.48	-0.00643159579429942	-0.00101802870394208
5	D	26	50	20120618	15	2584	48.52	-0.00631000171220658	-0.00134326953901664
5	D	26	50	20120618	15	2586	48.56	-0.00641174730695151	-0.00178533148541108
5	D	26	50	20120618	15	2588	48.6	-0.00636772283875484	-0.00147812187325678
5	D	26	50	20120618	15	2590	48.64	-0.00632515501052741	-0.00134396957473002
5	D	26	50	20120618	15	2592	48.68	-0.00606889244195759	-0.00221735251551258
5	D	26	50	20120618	15	2594	48.72	-0.00573749270681889	-0.00237821223716468
5	D	26	50	20120618	15	2596	48.76	-0.00530381704684937	-0.00258087611172058
5	D	26	50	20120618	15	2598	48.8	-0.00524617370204704	-0.00271272324214058
5	D	26	50	20120618	15	2600	48.84	-0.00500688876729352	-0.00295857012782358
5	D	26	50	20120618	15	2602	48.88	-0.005685470860927	-0.00156716783021158
5	D	26	50	20120618	15	2604	48.92	-0.00575113986769579	-0.00208954296481308
5	D	26	50	20120618	15	2606	48.96	-0.00539601670004829	-0.00110974752452979
5	D	26	50	20120618	15	2608	49	-0.00549720368043608	-0.00197745239785938
5	D	26	50	20120618	15	2610	49.04	-0.00556070894045444	-0.00148956993204418
5	D	26	50	20120618	15	2612	49.08	-0.00553321662880191	-0.000446785419692709
5	D	26	50	20120618	15	2614	49.12	-0.00570594867331016	-0.000957316515709399
5	D	26	50	20120618	15	2616	49.16	-0.00538080683318496	-0.000209041977722169
5	D	26	50	20120618	15	2618	49.2	-0.00501031116411446	-0.00103884592758021
5	D	26	50	20120618	15	2620	49.24	-0.0052438261075335	-0.000991314209748849
5	D	26	50	20120618	15	2622	49.28	-0.00567174591830417	-0.000250061242098799
5	D	26	50	20120618	15	2624	49.32	-0.00544395853981273	-0.000182702250122969
5	D	26	50	20120618	15	2626	49.36	-0.00565585015786309	7.056925676251e-06
5	D	26	50	20120618	15	2628	49.4	-0.00545944417832072	-0.000459322422923149
5	D	26	50	20120618	15	2630	49.44	-0.00556665570848422	-0.00076610777100875
5	D	26	50	20120618	15	2632	49.48	-0.00555665721859825	-5.97505230102591e-05
5	D	26	50	20120618	15	2634	49.52	-0.00537044771884058	-0.00048704100874567
5	D	26	50	20120618	15	2636	49.56	-0.00534475145841226	0.000236216091323181
5	D	26	50	20120618	15	2638	49.6	-0.00493404969776349	-0.00067063421341294
5	D	26	50	20120618	15	2640	49.64	-0.00487065757483012	0.000699151829898201
5	D	26	50	20120618	15	2642	49.68	-0.00516268560439235	0.00101492450517268
5	D	26	50	20120618	15	2644	49.72	-0.00503822066876789	0.000174810938444941
5	D	26	50	20120618	15	2646	49.76	-0.00491252536734417	-0.000749731177956469
5	D	26	50	20120618	15	2648	49.8	-0.00490899690450605	-0.00062071954572898
5	D	26	50	20120618	15	2650	49.84	-0.00466043472878336	8.54255702351508e-05
5	D	26	50	20120618	15	2652	49.88	-0.00477556585489615	8.40820673509001e-05
5	D	26	50	20120618	15	2654	49.92	-0.00471107064538412	0.000347839967801291
5	D	26	50	20120618	15	2656	49.96	-0.00434522773893383	-0.000236640355391879
5	D	26	50	20120618	15	2658	50	-0.00454647739992733	0.00048813702425652
5	D	26	50	20120618	15	2660	50.04	-0.00396346785883902	0.00055679709270973
5	D	26	50	20120618	15	2662	50.08	-0.00415212394805959	0.000660869068764771
5	D	26	50	20120618	15	2664	50.12	-0.00377935846622148	0.00167318434991486
5	D	26	50	20120618	15	2666	50.16	-0.00410639535252026	0.00194537803426481
5	D	26	50	20120618	15	2668	50.2	-0.0040150018010519	0.0025647257928383
5	D	26	50	20120618	15	2670	50.24	-0.00359059631098373	0.00340582930905969
5	D	26	50	20120618	15	2672	50.28	-0.00374416576172183	0.00186881958306574
5	D	26	50	20120618	15	2674	50.32	-0.00394251628491247	0.00128047138577948
5	D	26	50	20120618	15	2676	50.36	-0.00376297480210139	0.00312239262688888
5	D	26	50	20120618	15	2678	50.4	-0.00364869927519383	0.00184649622198368
5	D	26	50	20120618	15	2680	50.44	-0.00373285912429065	0.00160695672878893
5	D	26	50	20120618	15	2682	50.48	-0.00316985363404211	0.00225707777447965
5	D	26	50	20120618	15	2684	50.52	-0.00322802730893033	0.00255675669941432
5	D	26	50	20120618	15	2686	50.56	-0.00327370640699498	0.00194237990151258
5	D	26	50	20120618	15	2688	50.6	-0.00317277398504841	0.00295307590813376
5	D	26	50	20120618	15	2690	50.64	-0.00270107719345449	0.0037162562570684
5	D	26	50	20120618	15	2692	50.68	-0.00268174489405685	0.0037145874850648
5	D	26	50	20120618	15	2694	50.72	-0.00242866430600237	0.00347706324619643
5	D	26	50	20120618	15	2696	50.76	-0.00227938699342608	0.00374342329960159
5	D	26	50	20120618	15	2698	50.8	-0.00165822904149276	0.00434868549109384
5	D	26	50	20120618	15	2700	50.84	-0.00156549905820796	0.00434400444420238
5	D	26	50	20120618	15	2702	50.88	-0.00143100734842627	0.00411840909673263
5	D	26	50	20120618	15	2704	50.92	-0.00169245300970219	0.00384364154369916
5	D	26	50	20120618	15	2706	50.96	-0.00166454350504875	0.00346455452723724
5	D	26	50	20120618	15	2708	51	-0.00107089200690359	0.00319323058422815
5	D	26	50	20120618	15	2710	51.04	-0.000601429672738221	0.00272177420893983
5	D	26	50	20120618	15	2712	51.08	0.000201150666044139	0.00187985044885225
5	D	26	50	20120618	15	2714	51.12	0.00042280742874269	0.00251352419081258
5	D	26	50	20120618	15	2716	51.16	0.000369484506373408	0.00221865359198998
5	D	26	50	20120618	15	2718	51.2	0.000576540221147229	0.00350428756437889
5	D	26	50	20120618	15	2720	51.24	0.000558317372289278	0.00249143417496831
5	D	26	50	20120618	15	2722	51.28	0.00065924979423584	0.00179129946664426
5	D	26	50	20120618	15	2724	51.32	0.00081627699713394	0.00157174988215365
5	D	26	50	20120618	15	2726	51.36	0.00074644313142396	0.0018177806155997
5	D	26	50	20120618	15	2728	51.4	0.00098958179813495	0.00250560459486329
5	D	26	50	20120618	15	2730	51.44	0.00141942493935044	0.00139917340113726
5	D	26	50	20120618	15	2732	51.48	0.0020293398934629	0.00047473735075303
5	D	26	50	20120618	15	2734	51.52	0.00206208600849965	-0.00017945662999733
5	D	26	50	20120618	15	2736	51.56	0.00217759897227428	6.56972910400514e-05
5	D	26	50	20120618	15	2738	51.6	0.00205266734617424	9.9341431688901e-05
5	D	26	50	20120618	15	2740	51.64	0.00227027238701659	0.00052064979405547
5	D	26	50	20120618	15	2742	51.68	0.00234760865567496	0.00142811528169123
5	D	26	50	20120618	15	2744	51.72	0.00260309128546513	0.00169403480757171
5	D	26	50	20120618	15	2746	51.76	0.00284608358107242	0.000653133320578581
5	D	26	50	20120618	15	2748	51.8	0.00299868146709316	0.00111728245439012
5	D	26	50	20120618	15	2750	51.84	0.00296973675811207	0.00130577308062389
5	D	26	50	20120618	15	2752	51.88	0.00306517354615526	0.000873100098070091
5	D	26	50	20120618	15	2754	51.92	0.00313043243099097	0.000524234825436091
5	D	26	50	20120618	15	2756	51.96	0.00342127959222862	0.00160370403759547
5	D	26	50	20120618	15	2758	52	0.0033152072110896	0.00181697522097593
5	D	26	50	20120618	15	2760	52.04	0.00328932851711174	0.00114478678685793
5	D	26	50	20120618	15	2762	52.08	0.00315795514823509	0.00171158236945363
5	D	26	50	20120618	15	2764	52.12	0.00310801205485853	0.00234135274056045
5	D	26	50	20120618	15	2766	52.16	0.00294277477654543	0.0022360922594276
5	D	26	50	20120618	15	2768	52.2	0.00307282019888701	0.00164812731401674
5	D	26	50	20120618	15	2770	52.24	0.00295311833454063	0.00243441308413343
5	D	26	50	20120618	15	2772	52.28	0.00290919073997298	0.00170348882523617
5	D	26	50	20120618	15	2774	52.32	0.00288043009088703	0.0024896545993321
5	D	26	50	20120618	15	2776	52.36	0.00285170507998285	0.00191802714396852
5	D	26	50	20120618	15	2778	52.4	0.00262926837850466	0.00262175890448846
5	D	26	50	20120618	15	2780	52.44	0.00286431986495922	0.0024517372002725
5	D	26	50	20120618	15	2782	52.48	0.00269359034685529	0.00203125756705348
5	D	26	50	20120618	15	2784	52.52	0.00318491288716105	0.00157969564105384
5	D	26	50	20120618	15	2786	52.56	0.00315838082651736	0.00112519427216482
5	D	26	50	20120618	15	2788	52.6	0.00349676677665419	0.00118333966278179
5	D	26	50	20120618	15	2790	52.64	0.00341164809076207	0.00130024138427467
5	D	26	50	20120618	15	2792	52.68	0.00328978601519917	0.000463678200695272
5	D	26	50	20120618	15	2794	52.72	0.00340577274051719	-6.77620428410994e-05
5	D	26	50	20120618	15	2796	52.76	0.00324215105977775	0.00088539244235424
5	D	26	50	20120618	15	2798	52.8	0.00305465886831901	0.00061299086861062
5	D	26	50	20120618	15	2800	52.84	0.00320682117656255	-0.000296694934318059
5	D	26	50	20120618	15	2802	52.88	0.00332526863347911	-0.000245705464326699
5	D	26	50	20120618	15	2804	52.92	0.00281247479576262	-0.000398299107706749
5	D	26	50	20120618	15	2806	52.96	0.00279146665329357	-0.00143697532965948
5	D	26	50	20120618	15	2808	53	0.00266363588939067	-0.00166917505446548
5	D	26	50	20120618	15	2810	53.04	0.00236379432989632	-0.00247997197404528
5	D	26	50	20120618	15	2812	53.08	0.00293797917835542	-0.00250300951297628
5	D	26	50	20120618	15	2814	53.12	0.00291078385155099	-0.00247335345457338
5	D	26	50	20120618	15	2816	53.16	0.00314108853018345	-0.00205651400706388
5	D	26	50	20120618	15	2818	53.2	0.00314108853018345	-0.00205651400706388
5	D	26	50	20120618	15	2820	53.24	0.00336294328278073	-0.00233712933317778
5	D	26	50	20120618	15	2822	53.28	0.00334252203894006	-0.00198363251112698
5	D	26	50	20120618	15	2824	53.32	0.00334482720704673	-0.00155395200447118
5	D	26	50	20120618	15	2826	53.36	0.00352262920717608	-0.00177439254350608
5	D	26	50	20120618	15	2828	53.4	0.00359145898125678	-0.00266864220540148
5	D	26	50	20120618	15	2830	53.44	0.00371192876356753	-0.00235824354166398
5	D	26	50	20120618	15	2832	53.48	0.00382090098961619	-0.00178866195835038
5	D	26	50	20120618	15	2834	53.52	0.00355062356464326	-0.00223967587659468
5	D	26	50	20120618	15	2836	53.56	0.00371385209401236	-0.00331190431531468
5	D	26	50	20120618	15	2838	53.6	0.00365178226075981	-0.00171213179142258
5	D	26	50	20120618	15	2840	53.64	0.00371376017013081	-0.00190230816022278
5	D	26	50	20120618	15	2842	53.68	0.00376344149257697	-0.00219048245782748
5	D	26	50	20120618	15	2844	53.72	0.0033865889335436	-0.00288369459076368
5	D	26	50	20120618	15	2846	53.76	0.00368622543207141	-0.00274937965767738
5	D	26	50	20120618	15	2848	53.8	0.0036696579201882	-0.00196437092240748
5	D	26	50	20120618	15	2850	53.84	0.00372736490460084	-0.00183666036665738
5	D	26	50	20120618	15	2852	53.88	0.00329180834059336	-0.00190961257327238
5	D	26	50	20120618	15	2854	53.92	0.00341666925601528	-0.00193197128969348
5	D	26	50	20120618	15	2856	53.96	0.00340930120335532	-0.00215034000585958
5	D	26	50	20120618	15	2858	54	0.00334372412046808	-0.00246595004657438
5	D	26	50	20120618	15	2860	54.04	0.00324033096692298	-0.00168347982464888
5	D	26	50	20120618	15	2862	54.08	0.00328661817681945	-0.00201436337183738
5	D	26	50	20120618	15	2864	54.12	0.00322444227754972	-0.00230649039634898
5	D	26	50	20120618	15	2866	54.16	0.00289766702075998	-0.00250740064608748
5	D	26	50	20120618	15	2868	54.2	0.00276218536148464	-0.00160697087092458
5	D	26	50	20120618	15	2870	54.24	0.00311634686390973	-0.00198042224634038
5	D	26	50	20120618	15	2872	54.28	0.00309858434156632	-0.00232359530938588
5	D	26	50	20120618	15	2874	54.32	0.00298805648059905	-0.00116585644761694
5	D	26	50	20120618	15	2876	54.36	0.00289285869464791	-0.00138578786976939
5	D	26	50	20120618	15	2878	54.4	0.00273643253251382	-0.00209333305716028
5	D	26	50	20120618	15	2880	54.44	0.0030132294820093	-0.00269334851633608
5	D	26	50	20120618	15	2882	54.48	0.00281729726401031	-0.00216096074971298
5	D	26	50	20120618	15	2884	54.52	0.00271220705419037	-0.00263487785659978
5	D	26	50	20120618	15	2886	54.56	0.00260525715353591	-0.00169644109194808
5	D	26	50	20120618	15	2888	54.6	0.00285759527947014	-0.00135118913496593
5	D	26	50	20120618	15	2890	54.64	0.00270415310795265	-0.00202180920624328
5	D	26	50	20120618	15	2892	54.68	0.00254546420411877	-0.00171677748297498
5	D	26	50	20120618	15	2894	54.72	0.00279645175610094	-0.00144782941875068
5	D	26	50	20120618	15	2896	54.76	0.0026462552047091	-0.00245701928792798
5	D	26	50	20120618	15	2898	54.8	0.00278837659665979	-0.00147259229822788
5	D	26	50	20120618	15	2900	54.84	0.00273354046577877	-0.00132618583918318
5	D	26	50	20120618	15	2902	54.88	0.00279741342132335	-0.00216967230525718
5	D	26	50	20120618	15	2904	54.92	0.00269808613177007	-0.00192138590117918
5	D	26	50	20120618	15	2906	54.96	0.00263507584649854	-0.00183802508274508
5	D	26	50	20120618	15	2908	55	0.00265043420578591	-0.00157715924902968
5	D	26	50	20120618	15	2910	55.04	0.00288657251536316	-0.00214259718660558
5	D	26	50	20120618	15	2912	55.08	0.00263877401496415	-0.00185228742652158
5	D	26	50	20120618	15	2914	55.12	0.00291397997420195	-0.000735765819028029
5	D	26	50	20120618	15	2916	55.16	0.0030124587356178	-0.0013871030883824
5	D	26	50	20120618	15	2918	55.2	0.00313528318350991	-0.00108354214721901
5	D	26	50	20120618	15	2920	55.24	0.00296502601273581	-0.000729408929065159
5	D	26	50	20120618	15	2922	55.28	0.00295510530459576	-0.00201594021995938
5	D	26	50	20120618	15	2924	55.32	0.0032622724903432	-0.00144983053094148
5	D	26	50	20120618	15	2926	55.36	0.00327799854515679	-0.00133030120064968
5	D	26	50	20120618	15	2928	55.4	0.00332230585606594	-0.0011960499071736
5	D	26	50	20120618	15	2930	55.44	0.00296323703257941	-0.0013287031393242
5	D	26	50	20120618	15	2932	55.48	0.00319265075666757	-0.00171305810130598
5	D	26	50	20120618	15	2934	55.52	0.00347003460479143	-0.00106189760864689
5	D	26	50	20120618	15	2936	55.56	0.00332227757179469	-0.00144186850858528
5	D	26	50	20120618	15	2938	55.6	0.003088260582561	-0.00185379356396548
5	D	26	50	20120618	15	2940	55.64	0.00323077088324134	-0.00116525540685293
5	D	26	50	20120618	15	2942	55.68	0.00307250624347616	-0.00147286099880468
5	D	26	50	20120618	15	2944	55.72	0.00329485597082027	-0.00075666789547991
5	D	26	50	20120618	15	2946	55.76	0.00319393061994152	-0.00104837065592279
5	D	26	50	20120618	15	2948	55.8	0.00335852386539831	-0.00203112887361928
5	D	26	50	20120618	15	2950	55.84	0.00295842870646734	-0.00187826652966238
5	D	26	50	20120618	15	2952	55.88	0.00320136231221179	-0.00151512477111618
5	D	26	50	20120618	15	2954	55.92	0.00300975758771367	-0.00137651062880022
5	D	26	50	20120618	15	2956	55.96	0.00333528126550071	-0.00202467298870708
5	D	26	50	20120618	15	2958	56	0.00311019503491341	-0.00235921934902208
5	D	26	50	20120618	15	2960	56.04	0.00317237800525095	-0.00152544145905378
5	D	26	50	20120618	15	2962	56.08	0.00283702554320542	-0.00164852046538708
5	D	26	50	20120618	15	2964	56.12	0.00288785944970492	-0.00174688608971788
5	D	26	50	20120618	15	2966	56.16	0.00305334364970601	-0.00183921302213748
5	D	26	50	20120618	15	2968	56.2	0.00321884199184272	-0.00193152581242138
5	D	26	50	20120618	15	2970	56.24	0.00297447295933246	-0.00198794586249228
5	D	26	50	20120618	15	2972	56.28	0.00309731154936019	-0.00234198008569668
5	D	26	50	20120618	15	2974	56.32	0.00326294424178532	-0.00243444136840468
5	D	26	50	20120618	15	2976	56.36	0.00305680140186601	-0.00249435452597458
5	D	26	50	20120618	15	2978	56.4	0.0031916537361061	-0.0014163631669879
5	D	26	50	20120618	15	2980	56.44	0.00294506438830291	-0.0013222684676154
5	D	26	50	20120618	15	2982	56.48	0.0031704405326705	-0.00236332056835288
5	D	26	50	20120618	15	2984	56.52	0.00300154807798409	-0.00276584110354338
5	D	26	50	20120618	15	2986	56.56	0.00325134061950605	-0.00319628528552288
5	D	26	50	20120618	15	2988	56.6	0.00300917068908528	-0.00304643521645378
5	D	26	50	20120618	15	2990	56.64	0.00312302195192413	-0.00297288904014258
5	D	26	50	20120618	15	2992	56.68	0.00323299119853426	-0.00306288959125198
5	D	26	50	20120618	15	2994	56.72	0.00296038032118341	-0.00324484937925478
5	D	26	50	20120618	15	2996	56.76	0.00310385935815397	-0.00291992674223168
5	D	26	50	20120618	15	2998	56.8	0.00283571032459241	-0.00259311613010288
5	D	26	50	20120618	15	3000	56.84	0.0029401712093771	-0.00267278585113918
5	D	26	50	20120618	15	3002	56.88	0.00297742866567782	-0.00292827060224968
5	D	26	50	20120618	15	3004	56.92	0.00305127182683713	-0.00184383042941858
5	D	26	50	20120618	15	3006	56.96	0.00317184767516506	-0.00174545773401988
5	D	26	50	20120618	15	3008	57	0.00292929590708245	-0.00304866967388238
5	D	26	50	20120618	15	3010	57.04	0.0027047753619201	-0.00240896431107848
5	D	26	50	20120618	15	3012	57.08	0.00267520415633088	-0.00168490110927908
5	D	26	50	20120618	15	3014	57.12	0.00263467279563326	-0.00201478056483828
5	D	26	50	20120618	15	3016	57.16	0.00256401161498929	-0.00198276984085398
5	D	26	50	20120618	15	3018	57.2	0.00287099495297362	-0.00168922153171218
5	D	26	50	20120618	15	3020	57.24	0.0027545344661122	-0.00125314877975442
5	D	26	50	20120618	15	3022	57.28	0.00277910642675843	-0.00281970849813418
5	D	26	50	20120618	15	3024	57.32	0.00263136353589731	-0.00332072193687608
5	D	26	50	20120618	15	3026	57.36	0.00278512390546633	-0.00251203926657208
5	D	26	50	20120618	15	3028	57.4	0.00264544910297855	-0.00237976080101548
5	D	26	50	20120618	15	3030	57.44	0.00259954373074392	-0.00157275397378288
5	D	26	50	20120618	15	3032	57.48	0.00265383538940342	-0.00220746716271158
5	D	26	50	20120618	15	3034	57.52	0.00265158678983925	-0.00226783993968928
5	D	26	50	20120618	15	3036	57.56	0.00263603044065314	-0.00188656796327348
5	D	26	50	20120618	15	3038	57.6	0.00284244905221712	-0.00204996619827008
5	D	26	50	20120618	15	3040	57.64	0.00311307295951284	-0.00195739177847718
5	D	26	50	20120618	15	3042	57.68	0.00301723170639081	-0.00176742047064358
5	D	26	50	20120618	15	3044	57.72	0.00294999999363559	-0.00147119929786888
5	D	26	50	20120618	15	3046	57.76	0.0029382620210679	-0.00251814159809368
5	D	26	50	20120618	15	3048	57.8	0.00289881960481331	-0.00259265651069518
5	D	26	50	20120618	15	3050	57.84	0.0029368902339124	-0.00252842293069218
5	D	26	50	20120618	15	3052	57.88	0.00283539919760869	-0.00239289177394218
5	D	26	50	20120618	15	3054	57.92	0.00270616836227904	-0.00240035882155148
5	D	26	50	20120618	15	3056	57.96	0.00289883374694894	-0.00139791475106674
5	D	26	50	20120618	15	3058	58	0.00268045088864728	-0.00137885115224595
5	D	26	50	20120618	15	3060	58.04	0.00307338305588484	-0.00199283904141808
5	D	26	50	20120618	15	3062	58.08	0.00325788135723203	-0.00283633257855988
5	D	26	50	20120618	15	3064	58.12	0.00301625589903277	-0.00284927970372338
5	D	26	50	20120618	15	3066	58.16	0.00316469175453946	-0.00302370880450648
5	D	26	50	20120618	15	3068	58.2	0.0032704395736659	-0.00235863952146148
5	D	26	50	20120618	15	3070	58.24	0.0030901061312599	-0.00300424922588818
5	D	26	50	20120618	15	3072	58.28	0.0032545862396317	-0.00259680722750068
5	D	26	50	20120618	15	3074	58.32	0.00296312389549442	-0.00227902636896768
5	D	26	50	20120618	15	3076	58.36	0.00318186737825448	-0.00331044767534548
5	D	26	50	20120618	15	3078	58.4	0.00295336582191404	-0.00262536727039288
5	D	26	50	20120618	15	3080	58.44	0.00316658680071303	-0.00242911685434238
5	D	26	50	20120618	15	3082	58.48	0.00287037977007399	-0.00153130337426978
5	D	26	50	20120618	15	3084	58.52	0.00301349818258614	-0.00168785681562448
5	D	26	50	20120618	15	3086	58.56	0.00311759137184462	-0.00201340170661498
5	D	26	50	20120618	15	3088	58.6	0.00269398491243919	-0.00234564996989108
5	D	26	50	20120618	15	3090	58.64	0.00296715440414718	-0.00250127003029458
5	D	26	50	20120618	15	3092	58.68	0.00279587192854036	-0.00256422374702368
5	D	26	50	20120618	15	3094	58.72	0.0029460684799322	-0.00246592883337088
5	D	26	50	20120618	15	3096	58.76	0.00250181450251612	-0.00199051973117578
5	D	26	50	20120618	15	3098	58.8	0.00254726025534298	-0.00179276317768128
5	D	26	50	20120618	15	3100	58.84	0.0023662267772236	-0.00167469048735878
5	D	26	50	20120618	15	3102	58.88	0.00253292012982052	-0.00150163317373118
5	D	26	50	20120618	15	3104	58.92	0.00226037289207998	-0.00139403980590584
5	D	26	50	20120618	15	3106	58.96	0.00239009870215646	-0.00257910834476758
5	D	26	50	20120618	15	3108	59	0.00239212102755066	-0.000557447630948409
5	D	26	50	20120618	15	3110	59.04	0.00246734304693328	-0.00073522841787433
5	D	26	50	20120618	15	3112	59.08	0.00232773188405581	-0.00227689090648848
5	D	26	50	20120618	15	3114	59.12	0.00204792973074029	-0.00179047215171028
5	D	26	50	20120618	15	3116	59.16	0.00223952031310279	-0.00243538889149148
5	D	26	50	20120618	15	3118	59.2	0.00240391556866085	-0.00214611857837588
5	D	26	50	20120618	15	3120	59.24	0.00223558172833158	-0.00229366347933828
5	D	26	50	20120618	15	3122	59.28	0.0024766485721737	-0.00197212788379708
5	D	26	50	20120618	15	3124	59.32	0.00243777184134406	-0.00202288400855068
5	D	26	50	20120618	15	3126	59.36	0.00250353984306222	-0.00187890999683328
5	D	26	50	20120618	15	3128	59.4	0.00215808282511353	-0.00157637436050258
5	D	26	50	20120618	15	3130	59.44	0.00214055364800792	-0.00117246789602103
5	D	26	50	20120618	15	3132	59.48	0.00228336800460416	-0.00179318744174998
5	D	26	50	20120618	15	3134	59.52	0.00237654346516112	-0.00118905662110767
5	D	26	50	20120618	15	3136	59.56	0.00246300848236461	-0.00249035937266088
5	D	26	50	20120618	15	3138	59.6	0.00236785312282033	-0.00335088711216148
5	D	26	50	20120618	15	3140	59.64	0.00225751618068398	-0.00320454429272708
5	D	26	50	20120618	15	3142	59.68	0.00230209219216998	-0.00271067263247518
5	D	26	50	20120618	15	3144	59.72	0.00246483281786007	-0.00329194976194958
5	D	26	50	20120618	15	3146	59.76	0.00260540564595995	-0.00209679788038808
5	D	26	50	20120618	15	3148	59.8	0.00241135433199893	-0.00262516928049408
5	D	26	50	20120618	15	3150	59.84	0.00277498399422411	-0.00154057354417108
5	D	26	50	20120618	15	3152	59.88	0.0024646136147579	-0.00241535655638048
5	D	26	50	20120618	15	3154	59.92	0.00256414596527772	-0.00204033540391038
5	D	26	50	20120618	15	3156	59.96	0.00273429707003464	-0.00149612481190578
5	D	26	50	20120618	15	3158	60	0.00264522989987638	-0.00204636702475388
5	D	26	50	20120618	15	3160	60.04	0.00278309450900432	-0.000968474660716529
5	D	26	50	20120618	15	3162	60.08	0.00277540118722501	-0.0010802541006865
5	D	26	50	20120618	15	3164	60.12	0.00326172801812168	-0.00245036541311698
5	D	26	50	20120618	15	3166	60.16	0.00316708177545987	-0.00175163784728748
5	D	26	50	20120618	15	3168	60.2	0.00301255065949936	-0.00213767572340848
5	D	26	50	20120618	15	3170	60.24	0.00300681602350393	-0.00248423582793578
5	D	26	50	20120618	15	3172	60.28	0.00270353085398521	-0.00166647390656138
5	D	26	50	20120618	15	3174	60.32	0.00260037104567791	-0.00203621297137598
5	D	26	50	20120618	15	3176	60.36	0.00229963853163927	-0.00178059386997708
5	D	26	50	20120618	15	3178	60.4	0.00203246530543574	-0.00230218411605158
5	D	26	50	20120618	15	3180	60.44	0.00186143031720234	-0.0013291203323251
5	D	26	50	20120618	15	3182	60.48	0.00201226326469724	-0.00232281042085878
5	D	26	50	20120618	15	3184	60.52	0.00174646889671703	-0.00228073049631038
5	D	26	50	20120618	15	3186	60.56	0.00156316560583004	-0.00151325800921388
5	D	26	50	20120618	15	3188	60.6	0.00153335398393522	-0.00042674601351389
5	D	26	50	20120618	15	3190	60.64	0.00129986025371961	-0.00131977238067781
5	D	26	50	20120618	15	3192	60.68	0.00132310285361721	-0.00128012490345669
5	D	26	50	20120618	15	3194	60.72	0.00109863887699735	-0.00177272377150248
5	D	26	50	20120618	15	3196	60.76	0.00065560112324492	-0.00243934868946608
5	D	26	50	20120618	15	3198	60.8	0.000545674303041659	-0.00191757459562858
5	D	26	50	20120618	15	3200	60.84	0.0005183446259488	-0.00127673079090699
5	D	26	50	20120618	15	3202	60.88	0.00032884707965862	-0.00195577250394828
5	D	26	50	20120618	15	3204	60.92	0.000480182072968158	-0.00173181764421088
5	D	26	50	20120618	15	3206	60.96	0.000426639947496719	-0.00271017058666058
5	D	26	50	20120618	15	3208	61	0.00033003501905101	-0.00247698091236088
5	D	26	50	20120618	15	3210	61.04	9.83585532630497e-05	-0.00271784976630428
5	D	26	50	20120618	15	3212	61.08	1.33148206897388e-05	-0.00138716672799271
5	D	26	50	20120618	15	3214	61.12	1.71968369184587e-05	-0.00252649252917948
5	D	26	50	20120618	15	3216	61.16	-8.00303454946902e-05	-0.00303285169518718
5	D	26	50	20120618	15	3218	61.2	-0.00074954733019336	-0.00289240614630798
5	D	26	50	20120618	15	3220	61.24	-0.00125934303515762	-0.00246785923488358
5	D	26	50	20120618	15	3222	61.28	-0.0016088517749625	-0.00161976950366398
5	D	26	50	20120618	15	3224	61.32	-0.00131981480708469	-0.00142097350320123
5	D	26	50	20120618	15	3226	61.36	-0.00135518428827964	-0.00221519583982998
5	D	26	50	20120618	15	3228	61.4	-0.00179932512861072	-0.00193688568182278
5	D	26	50	20120618	15	3230	61.44	-0.00145371961823799	-0.00172886900893328
5	D	26	50	20120618	15	3232	61.48	-0.00144846581485377	-0.00162208881390628
5	D	26	50	20120618	15	3234	61.52	-0.00153440757303918	-0.00168261715437588
5	D	26	50	20120618	15	3236	61.56	-0.0015257737992409	-0.00198191424164868
5	D	26	50	20120618	15	3238	61.6	-0.00134584340770017	-0.00212312346585168
5	D	26	50	20120618	15	3240	61.64	-0.00135369229297134	-0.00215962431789648
5	D	26	50	20120618	15	3242	61.68	-0.000905216888071581	-0.00179322986815688
5	D	26	50	20120618	15	3244	61.72	-0.00121393970873763	-0.00253574855694528
5	D	26	50	20120618	15	3246	61.76	-0.00086789579216056	-0.00200946312184378
5	D	26	50	20120618	15	3248	61.8	-0.000438392062200041	-0.00281197982101578
5	D	26	50	20120618	15	3250	61.84	-0.000518521402644101	-0.00227811420121998
5	D	26	50	20120618	15	3252	61.88	-0.000517545595286061	-0.00283145354176968
5	D	26	50	20120618	15	3254	61.92	-0.000443235743651162	-0.00230694294468888
5	D	26	50	20120618	15	3256	61.96	-0.000128799500193131	-0.00175548450817718
5	D	26	50	20120618	15	3258	62	-2.89277384183419e-05	-0.00233645758173568
5	D	26	50	20120618	15	3260	62.04	0.000126692321985190	-0.00343112958969058
5	D	26	50	20120618	15	3262	62.08	0.000279590021281159	-0.00277208485642128
5	D	26	50	20120618	15	3264	62.12	0.000279590021281159	-0.00277208485642128
5	D	26	50	20120618	15	3266	62.16	0.000510227040100779	-0.00217969200834658
5	D	26	50	20120618	15	3268	62.2	0.000923601664382429	-0.00352658900515068
5	D	26	50	20120618	15	3270	62.24	0.00097494468776439	-0.00283630429428858
5	D	26	50	20120618	15	3272	62.28	0.00071142013255179	-0.00316954957812618
5	D	26	50	20120618	15	3274	62.32	0.000919705506018099	-0.00397921512685608
5	D	26	50	20120618	15	3276	62.36	0.000959183277611738	-0.00431082699402908
5	D	26	50	20120618	15	3278	62.4	0.00118648982349197	-0.00330216745493778
5	D	26	50	20120618	15	3280	62.44	0.00135976634022173	-0.00387248442930378
5	D	26	50	20120618	15	3282	62.48	0.00126891018990707	-0.00418664490111708
5	D	26	50	20120618	15	3284	62.52	0.00166381518506413	-0.00369712901863728
5	D	26	50	20120618	15	3286	62.56	0.00197112379216781	-0.00395479872970168
5	D	26	50	20120618	15	3288	62.6	0.00225794751582051	-0.00378365767545108
5	D	26	50	20120618	15	3290	62.64	0.00210448413109959	-0.00278439558548168
5	D	26	50	20120618	15	3292	62.68	0.00205848683498341	-0.00288780995223028
5	D	26	50	20120618	15	3294	62.72	0.00226935314820105	-0.00413160370926958
5	D	26	50	20120618	15	3296	62.76	0.00227851018101741	-0.00403830096949198
5	D	26	50	20120618	15	3298	62.8	0.0017274972217778	-0.00408698527137668
5	D	26	50	20120618	15	3300	62.84	0.00189580984890363	-0.00435623032044908
5	D	26	50	20120618	15	3302	62.88	0.00199443003167572	-0.00466235805922818
5	D	26	50	20120618	15	3304	62.92	0.00178345058137309	-0.00412691559131028
5	D	26	50	20120618	15	3306	62.96	0.00146398680870082	-0.00389342186109468
5	D	26	50	20120618	15	3308	63	0.00151079727761537	-0.00366799621925238
5	D	26	50	20120618	15	3310	63.04	0.00182411629235913	-0.00456142563728158
5	D	26	50	20120618	15	3312	63.08	0.0016939520760783	-0.00378366474651888
5	D	26	50	20120618	15	3314	63.12	0.00166572437337334	-0.00425581408645278
5	D	26	50	20120618	15	3316	63.16	0.00172796391225338	-0.00351517630170238
5	D	26	50	20120618	15	3318	63.2	0.00182230609899929	-0.00381115705817148
5	D	26	50	20120618	15	3320	63.24	0.00190501637919468	-0.00451743652442398
5	D	26	50	20120618	15	3322	63.28	0.00193438959488517	-0.00452002453524318
5	D	26	50	20120618	15	3324	63.32	0.00197212081272928	-0.00472270962300248
5	D	26	50	20120618	15	3326	63.36	0.0018827425155873	-0.00449544550352908
5	D	26	50	20120618	15	3328	63.4	0.00151470050704751	-0.00391511589714148
5	D	26	50	20120618	15	3330	63.44	0.00150658292119949	-0.00450617231339968
5	D	26	50	20120618	15	3332	63.48	0.00187192378183515	-0.00477340917921348
5	D	26	50	20120618	15	3334	63.52	0.00180261317514324	-0.00426289222533248
5	D	26	50	20120618	15	3336	63.56	0.0018144501426603	-0.00395095913987978
5	D	26	50	20120618	15	3338	63.6	0.00174699922680292	-0.00378860035185158
5	D	26	50	20120618	15	3340	63.64	0.00151588137537210	-0.00558369698191078
5	D	26	50	20120618	15	3342	63.68	0.0013556934051621	-0.00411796361946048
5	D	26	50	20120618	15	3344	63.72	0.00122298360446901	-0.00506158347681828
5	D	26	50	20120618	15	3346	63.76	0.00127641259285546	-0.00588666395337798
5	D	26	50	20120618	15	3348	63.8	0.00134189068079334	-0.00558105240254918
5	D	26	50	20120618	15	3350	63.84	0.00164371921034281	-0.00556164232140558
5	D	26	50	20120618	15	3352	63.88	0.00171452888341083	-0.00506020461859498
5	D	26	50	20120618	15	3354	63.92	0.00182287178442424	-0.00558373233724988
5	D	26	50	20120618	15	3356	63.96	0.00161892804659441	-0.00386434563025228
5	D	26	50	20120618	15	3358	64	0.00181353797491258	-0.00374935592549578
5	D	26	50	20120618	15	3360	64.04	0.00158251911843112	-0.00427665252329438
5	D	26	50	20120618	15	3362	64.08	0.00153338933927428	-0.00421420085237998
5	D	26	50	20120618	15	3364	64.12	0.00139181241954511	-0.00401000255610888
5	D	26	50	20120618	15	3366	64.16	0.00147353275024684	-0.00320378061740348
5	D	26	50	20120618	15	3368	64.2	0.00148504444864455	-0.00290334508821288
5	D	26	50	20120618	15	3370	64.24	0.0016440091241231	-0.00252786431633508
5	D	26	50	20120618	15	3372	64.28	0.00172471122105992	-0.00255549097827598
5	D	26	50	20120618	15	3374	64.32	0.00155574805569540	-0.00344980427978168
5	D	26	50	20120618	15	3376	64.36	0.00174041606267007	-0.00275955492425858
5	D	26	50	20120618	15	3378	64.4	0.00197085509159096	-0.00143083764279879
5	D	26	50	20120618	15	3380	64.44	0.00231264222534529	-0.00161372374068488
5	D	26	50	20120618	15	3382	64.48	0.0023357716881579	-0.00058268427196896
5	D	26	50	20120618	15	3384	64.52	0.00240516007659574	-0.00159389646654038
5	D	26	50	20120618	15	3386	64.56	0.00222273359811742	-0.00140198061505856
5	D	26	50	20120618	15	3388	64.6	0.00239273621045029	-0.00148045532563468
5	D	26	50	20120618	15	3390	64.64	0.00270290152894996	-0.00172211613917298
5	D	26	50	20120618	15	3392	64.68	0.00281211417130422	-0.00192459616596568
5	D	26	50	20120618	15	3394	64.72	0.00258226204101172	-0.00102010759787877
5	D	26	50	20120618	15	3396	64.76	0.00235828596807088	-0.00119020213409319
5	D	26	50	20120618	15	3398	64.8	0.00263988417261061	-0.00152025129527978
5	D	26	50	20120618	15	3400	64.84	0.00218231537450479	-0.0013101698705893
5	D	26	50	20120618	15	3402	64.88	0.00192904386761940	-0.000880234805492259
5	D	26	50	20120618	15	3404	64.92	0.00185167931468978	-0.00140873348481889
5	D	26	50	20120618	15	3406	64.96	0.00156542127646203	-0.00061661125533029
5	D	26	50	20120618	15	3408	65	0.00161527937560349	-0.00104875956465245
5	D	26	50	20120618	15	3410	65.04	0.00143544090794432	-0.00074321165343393
5	D	26	50	20120618	15	3412	65.08	0.00132217654373386	4.19880006668604e-05
5	D	26	50	20120618	15	3414	65.12	0.00116891821997948	0.000430529034793251
5	D	26	50	20120618	15	3416	65.16	0.00138223112266003	-8.66983624412797e-05
5	D	26	50	20120618	15	3418	65.2	0.0008557618397954	0.00069913768776258
5	D	26	50	20120618	15	3420	65.24	0.0009464624266182	0.00160630619055024
5	D	26	50	20120618	15	3422	65.28	0.00107951163856626	-7.22380287660092e-05
5	D	26	50	20120618	15	3424	65.32	0.00069347376244527	0.00065804771270783
5	D	26	50	20120618	15	3426	65.36	0.000231464333753609	0.00082310057757239
5	D	26	50	20120618	15	3428	65.4	0.000331215887375589	0.000253561420665691
5	D	26	50	20120618	15	3430	65.44	0.000473040294478179	0.00036734197282642
5	D	26	50	20120618	15	3432	65.48	-0.000168475261685511	0.00096450779167408
5	D	26	50	20120618	15	3434	65.52	-0.000230785511243661	0.000311240120807080
5	D	26	50	20120618	15	3436	65.56	-0.000151094577003940	0.000593163594466151
5	D	26	50	20120618	15	3438	65.6	-6.44527831051515e-05	0.00063166555870176
5	D	26	50	20120618	15	3440	65.64	2.34547319319586e-05	0.00037830919900262
5	D	26	50	20120618	15	3442	65.68	-0.00010793985014812	-0.000114911923010620
5	D	26	50	20120618	15	3444	65.72	-0.000656987052536041	0.000291766400053201
5	D	26	50	20120618	15	3446	65.76	-0.00095531540351865	0.00132788996652585
5	D	26	50	20120618	15	3448	65.8	-0.0008872280915582	0.00100559776672883
5	D	26	50	20120618	15	3450	65.84	-0.00102945554952606	-0.00050806329335034
5	D	26	50	20120618	15	3452	65.88	-0.00129920971548091	-1.42694148443385e-05
5	D	26	50	20120618	15	3454	65.92	-0.00109405682505526	-0.000910237346218
5	D	26	50	20120618	15	3456	65.96	-0.00111508618072775	-0.00106369365987111
5	D	26	50	20120618	15	3458	66	-0.00154566471299567	-0.000129584388720239
5	D	26	50	20120618	15	3460	66.04	-0.00174648303885265	-0.000175899882887959
5	D	26	50	20120618	15	3462	66.08	-0.00165746536616908	-0.000279399102450239
5	D	26	50	20120618	15	3464	66.12	-0.00157304388756322	-7.615540033379e-05
5	D	26	50	20120618	15	3466	66.16	-0.00174179492089339	0.000305972175287241
5	D	26	50	20120618	15	3468	66.2	-0.00171431675137648	0.0009532577227854
5	D	26	50	20120618	15	3470	66.24	-0.0015263112003946	0.000289411734471851
5	D	26	50	20120618	15	3472	66.28	-0.00157608444672232	0.0012487788598467
5	D	26	50	20120618	15	3474	66.32	-0.00174301114455703	0.00132675152460814
5	D	26	50	20120618	15	3476	66.36	-0.00152981845002928	0.00229789197788974
5	D	26	50	20120618	15	3478	66.4	-0.00140119572653145	0.000337777838305011
5	D	26	50	20120618	15	3480	66.44	-0.0013905608405424	0.00135141540913592
5	D	26	50	20120618	15	3482	66.48	-0.00141884511178987	0.00189393601593349
5	D	26	50	20120618	15	3484	66.52	-0.00148026440680373	0.00127605196839706
5	D	26	50	20120618	15	3486	66.56	-0.00113999048156114	0.00175070446633634
5	D	26	50	20120618	15	3488	66.6	-0.00100934543266911	0.000626249120757871
5	D	26	50	20120618	15	3490	66.64	-0.00123557010517412	0.00118694944289974
5	D	26	50	20120618	15	3492	66.68	-0.00137181543977315	0.00115671355693621
5	D	26	50	20120618	15	3494	66.72	-0.00111046877344660	0.000732619193851761
5	D	26	50	20120618	15	3496	66.76	-0.00104402902028631	-0.00085281320451784
5	D	26	50	20120618	15	3498	66.8	-0.00126480189950838	-5.18592113322187e-05
5	D	26	50	20120618	15	3500	66.84	-0.00111848736434526	0.00071246665058795
5	D	26	50	20120618	15	3502	66.88	-0.00127982084754078	-0.000536934463226189
5	D	26	50	20120618	15	3504	66.92	-0.00081733765730572	-0.00096612706620299
5	D	26	50	20120618	15	3506	66.96	-0.00080088328250751	-0.00113161126620407
5	D	26	50	20120618	15	3508	67	-0.00074854323856408	-0.000552561523090410
5	D	26	50	20120618	15	3510	67.04	-0.00107787822190171	-0.00112434927956129
5	D	26	50	20120618	15	3512	67.08	-0.00121127391617256	-0.000549619958880669
5	D	26	50	20120618	15	3514	67.12	-0.00122110977149886	-0.0011130921396048
5	D	26	50	20120618	15	3516	67.16	-0.00149304182633977	-0.00064061045948376
5	D	26	50	20120618	15	3518	67.2	-0.00153304285695149	-0.000130553125010469
5	D	26	50	20120618	15	3520	67.24	-0.0016261900332372	-0.00074514912601438
5	D	26	50	20120618	15	3522	67.28	-0.00153495911632851	-0.00019746663971415
5	D	26	50	20120618	15	3524	67.32	-0.0019826779169724	0.000367264191080491
5	D	26	50	20120618	15	3526	67.36	-0.00215008544741831	-0.00020234567650434
5	D	26	50	20120618	15	3528	67.4	-0.00224778639137486	-0.00011724537538854
5	D	26	50	20120618	15	3530	67.44	-0.00251395552594910	-0.00098558664482124
5	D	26	50	20120618	15	3532	67.48	-0.00272707043873091	-0.000791874742115188
5	D	26	50	20120618	15	3534	67.52	-0.00269228785616434	-0.000770046355779959
5	D	26	50	20120618	15	3536	67.56	-0.00302463511438983	-0.00115070314929611
5	D	26	50	20120618	15	3538	67.6	-0.00297858832079897	-0.000594662660842259
5	D	26	50	20120618	15	3540	67.64	-0.00307385681742823	-0.00058634001402769
5	D	26	50	20120618	15	3542	67.68	-0.0033296173401834	-0.00034685708937543
5	D	26	50	20120618	15	3544	67.72	-0.00316829799912350	-8.96823530578787e-05
5	D	26	50	20120618	15	3546	67.76	-0.00296892217110015	0.00026473370780844
5	D	26	50	20120618	15	3548	67.8	-0.00324294019094556	0.00130500092001884
5	D	26	50	20120618	15	3550	67.84	-0.00324294019094556	0.00130500092001884
5	D	26	50	20120618	15	3552	67.88	-0.00332146439899632	0.0014276203069444
5	D	26	50	20120618	15	3554	67.92	-0.00401237136382589	0.0023286794071426
5	D	26	50	20120618	15	3556	67.96	-0.00374493650811332	0.00391546237946428
5	D	26	50	20120618	15	3558	68	-0.00353447324576096	0.00292037929057169
5	D	26	50	20120618	15	3560	68.04	-0.00331465496069349	0.0030209793723311
5	D	26	50	20120618	15	3562	68.08	-0.0036627424158682	0.00316080973831074
5	D	26	50	20120618	15	3564	68.12	-0.00411681810647495	0.00251813452702592
5	D	26	50	20120618	15	3566	68.16	-0.0038273427323928	0.00121605395801338
5	D	26	50	20120618	15	3568	68.2	-0.0038003453954871	0.0014916276127774
5	D	26	50	20120618	15	3570	68.24	-0.00405904748245201	0.00099221223536097
5	D	26	50	20120618	15	3572	68.28	-0.00407420078077284	0.00053250090370816
5	D	26	50	20120618	15	3574	68.32	-0.00435169776598169	0.00117503469363675
5	D	26	50	20120618	15	3576	68.36	-0.00435169776598169	0.00117503469363675
5	D	26	50	20120618	15	3578	68.4	-0.00424334072283266	0.00165514605592679
5	D	26	50	20120618	15	3580	68.44	-0.00408527407296622	0.00025902028501645
5	D	26	50	20120618	15	3582	68.48	-0.00415664236039138	0.000872329351678601
5	D	26	50	20120618	15	3584	68.52	-0.00468821695421618	0.00128727375301449
5	D	26	50	20120618	15	3586	68.56	-0.00477924281015832	0.00141842084772116
5	D	26	50	20120618	15	3588	68.6	-0.00495351634744956	0.00171782400101117
5	D	26	50	20120618	15	3590	68.64	-0.00497798224207861	0.00223033499601518
5	D	26	50	20120618	15	3592	68.68	-0.00548898002857088	0.00233454839342645
5	D	26	50	20120618	15	3594	68.72	-0.00531778947684562	0.00090286929355805
5	D	26	50	20120618	15	3596	68.76	-0.00567741691468928	0.00214582866459557
5	D	26	50	20120618	15	3598	68.8	-0.00560920939457603	0.0013727346785887
5	D	26	50	20120618	15	3600	68.84	-0.00593895449984675	0.00170279091084314
5	D	26	50	20120618	15	3602	68.88	-0.00586962267995141	0.00179489156909269
5	D	26	50	20120618	15	3604	68.92	-0.00592391433861091	0.00184865996873412
5	D	26	50	20120618	15	3606	68.96	-0.00608384067931188	0.00162293027097593
5	D	26	50	20120618	15	3608	69	-0.00596837721301192	0.00156662335799005
5	D	26	50	20120618	15	3610	69.04	-0.00602802874107282	0.00138698995129742
5	D	26	50	20120618	15	3612	69.08	-0.00635981031387336	0.00217648174356001
5	D	26	50	20120618	15	3614	69.12	-0.00618215680616805	0.00193890800721696
5	D	26	50	20120618	15	3616	69.16	-0.00606856010177043	0.00177401777691206
5	D	26	50	20120618	15	3618	69.2	-0.00638399336578994	0.00178342936816966
5	D	26	50	20120618	15	3620	69.24	-0.00613118854938013	0.00177092772027828
5	D	26	50	20120618	15	3622	69.28	-0.00645432220624676	0.00184972769997371
5	D	26	50	20120618	15	3624	69.32	-0.00630266901488568	0.00182466076458065
5	D	26	50	20120618	15	3626	69.36	-0.00621734951066771	0.00149960377726919
5	D	26	50	20120618	15	3628	69.4	-0.0062827215325884	0.00220543069518179
5	D	26	50	20120618	15	3630	69.44	-0.00620134061314164	0.00171586531522728
5	D	26	50	20120618	15	3632	69.48	-0.00619411398183792	-0.000137998959416359
5	D	26	50	20120618	15	3634	69.52	-0.00663683353753881	0.00088084291732409
5	D	26	50	20120618	15	3636	69.56	-0.00681944386378024	0.000309762267634401
5	D	26	50	20120618	15	3638	69.6	-0.00729068103596639	0.000372348288837221
5	D	26	50	20120618	15	3640	69.64	-0.00747984624206942	0.00016506700700019
5	D	26	50	20120618	15	3642	69.68	-0.00775935848160465	-4.42295291632096e-05
5	D	26	50	20120618	15	3644	69.72	-0.00801897273631729	-0.000292756349546850
5	D	26	50	20120618	15	3646	69.76	-0.00803831917785055	-0.000650849365675339
5	D	26	50	20120618	15	3648	69.8	-0.00743255494054366	-0.000657015336807289
5	D	26	50	20120618	15	3650	69.84	-0.00758678200058826	-0.000726728994364469
5	D	26	50	20120618	15	3652	69.88	-0.0072175661947917	-0.00054211048486447
5	D	26	50	20120618	15	3654	69.92	-0.0070971176256844	0.000291031009000771
5	D	26	50	20120618	15	3656	69.96	-0.00722266443468406	0.000240069823280651
5	D	26	50	20120618	15	3658	70	-0.00683562246693379	-0.00065895988045555
5	D	26	50	20120618	15	3660	70.04	-0.00650618848864679	-0.000342890220332969
5	D	26	50	20120618	15	3662	70.08	-0.00681378700953075	-0.000349176399617719
5	D	26	50	20120618	15	3664	70.12	-0.00636023457794207	-0.00069731335226711
5	D	26	50	20120618	15	3666	70.16	-0.00641414439893974	-0.000449557278274969
5	D	26	50	20120618	15	3668	70.2	-0.0064375425623292	0.000294580685042321
5	D	26	50	20120618	15	3670	70.24	-0.00612051830805202	0.000348207663327511
5	D	26	50	20120618	15	3672	70.28	-0.00607472607290238	0.000471428091017080
5	D	26	50	20120618	15	3674	70.32	-0.00607672011402533	-0.000603105515809619
5	D	26	50	20120618	15	3676	70.36	-0.00607386340262933	-0.00068150951570759
5	D	26	50	20120618	15	3678	70.4	-0.00637089067713456	-0.0014029564224166
5	D	26	50	20120618	15	3680	70.44	-0.00637089067713456	-0.0014029564224166
5	D	26	50	20120618	15	3682	70.48	-0.00640728546316223	-0.00208950760947408
5	D	26	50	20120618	15	3684	70.52	-0.00605484223021542	-0.00303638722909318
5	D	26	50	20120618	15	3686	70.56	-0.00595852014448218	-0.00373162875849138
5	D	26	50	20120618	15	3688	70.6	-0.00613233406236565	-0.00362202013633968
5	D	26	50	20120618	15	3690	70.64	-0.00594263852617673	-0.00350949823424948
5	D	26	50	20120618	15	3692	70.68	-0.00604754488823357	-0.00336824658363958
5	D	26	50	20120618	15	3694	70.72	-0.00601839794671306	-0.00338961535056708
5	D	26	50	20120618	15	3696	70.76	-0.00598932171587067	-0.00341105482817268
5	D	26	50	20120618	15	3698	70.8	-0.00581439764034074	-0.00315082539056038
5	D	26	50	20120618	15	3700	70.84	-0.00607087234094491	-0.00287101616617708
5	D	26	50	20120618	15	3702	70.88	-0.00557855631561159	-0.00383270967286198
5	D	26	50	20120618	15	3704	70.92	-0.00554182918939676	-0.00381711089726898
5	D	26	50	20120618	15	3706	70.96	-0.00523847330919992	-0.00345309939738198
5	D	26	50	20120618	15	3708	71	-0.00518014407081984	-0.00324533021186598
5	D	26	50	20120618	15	3710	71.04	-0.00484725941144065	-0.00396508713336798
5	D	26	50	20120618	15	3712	71.08	-0.00446009016446977	-0.00423883645263648
5	D	26	50	20120618	15	3714	71.12	-0.00445082706563623	-0.00543391762351988
5	D	26	50	20120618	15	3716	71.16	-0.00368532740645929	-0.00614341442562688
5	D	26	50	20120618	15	3718	71.2	-0.00349288122489157	-0.00597028640132108
5	D	26	50	20120618	15	3720	71.24	-0.00367524406375958	-0.00558752950066488
5	D	26	50	20120618	15	3722	71.28	-0.00361750172400788	-0.00606699032471618
5	D	26	50	20120618	15	3724	71.32	-0.00341010023401806	-0.00612462659845068
5	D	26	50	20120618	15	3726	71.36	-0.00362902049347341	-0.00661366164831928
5	D	26	50	20120618	15	3728	71.4	-0.00340918099520251	-0.00681412642078568
5	D	26	50	20120618	15	3730	71.44	-0.00320270581509604	-0.00839663139708118
5	D	26	50	20120618	15	3732	71.48	-0.00330417563819631	-0.00782436987906698
5	D	26	50	20120618	15	3734	71.52	-0.00329816523055623	-0.00737245793521058
5	D	26	50	20120618	15	3736	71.56	-0.00284568760127495	-0.00754152716659228
5	D	26	50	20120618	15	3738	71.6	-0.0030933871067246	-0.00744854262486628
5	D	26	50	20120618	15	3740	71.64	-0.00260972606839300	-0.00763663302866188
5	D	26	50	20120618	15	3742	71.68	-0.00268234593482086	-0.00804894699277178
5	D	26	50	20120618	15	3744	71.72	-0.00221261490007864	-0.00861074333042448
5	D	26	50	20120618	15	3746	71.76	-0.00238599748282558	-0.00800828835285358
5	D	26	50	20120618	15	3748	71.8	-0.00232511558896542	-0.00824057293047338
5	D	26	50	20120618	15	3750	71.84	-0.00164784871394494	-0.0102985365064387
5	D	26	50	20120618	15	3752	71.88	-0.00175631889417896	-0.00972210305841538
5	D	26	50	20120618	15	3754	71.92	-0.00194179300288419	-0.0100819496993612
5	D	26	50	20120618	15	3756	71.96	-0.00187200156358108	-0.0100087641475084
5	D	26	50	20120618	15	3758	72	-0.00188204247987392	-0.0109287100698321
5	D	26	50	20120618	15	3760	72.04	-0.00194886407069606	-0.0107306494604218
5	D	26	50	20120618	15	3762	72.08	-0.00198436083111162	-0.0115491962703233
5	D	26	50	20120618	15	3764	72.12	-0.00202919140103885	-0.0128813854460788
5	D	26	50	20120618	15	3766	72.16	-0.00224344475573837	-0.0126935778849956
5	D	26	50	20120618	15	3768	72.2	-0.00211093294494401	-0.0129853301429132
5	D	26	50	20120618	15	3770	72.24	-0.00254700569690176	-0.0124074117706494
5	D	26	50	20120618	15	3772	72.28	-0.00258596728054514	-0.0128310394432583
5	D	26	50	20120618	15	3774	72.32	-0.00244433379227347	-0.0128731122967389
5	D	26	50	20120618	15	3776	72.36	-0.00253385351077169	-0.0127686019144795
5	D	26	50	20120618	15	3778	72.4	-0.00246137506570007	-0.0127894615645245
5	D	26	50	20120618	15	3780	72.44	-0.00232575198506849	-0.0142762242826474
5	D	26	50	20120618	15	3782	72.48	-0.00205952628195175	-0.0148687090546036
5	D	26	50	20120618	15	3784	72.52	-0.00206546597891372	-0.0134863152973839
5	D	26	50	20120618	15	3786	72.56	-0.00196696600429443	-0.0132366358929469
5	D	26	50	20120618	15	3788	72.6	-0.00198747210094884	-0.0153513094327634
5	D	26	50	20120618	15	3790	72.64	-0.00188974994378886	-0.0151251766841399
5	D	26	50	20120618	15	3792	72.68	-0.00167889070163903	-0.0148189994478862
5	D	26	50	20120618	15	3794	72.72	-0.00187886049935859	-0.0143876643113624
5	D	26	50	20120618	15	3796	72.76	-0.00145381861318736	-0.0155510670984486
5	D	26	50	20120618	15	3798	72.8	-0.00137469336437258	-0.0146061603067490
5	D	26	50	20120618	15	3800	72.84	-0.00156688498749908	-0.0146511322980325
5	D	26	50	20120618	15	3802	72.88	-0.00143684805043887	-0.0146428591486926
5	D	26	50	20120618	15	3804	72.92	-0.00146513232168634	-0.0147627844587818
5	D	26	50	20120618	15	3806	72.96	-0.00139519946102699	-0.0149752700465284
5	D	26	50	20120618	15	3808	73	-0.00107792064830858	-0.0151248231307493
5	D	26	50	20120618	15	3810	73.04	-0.00111433664753969	-0.0150349498588605
5	D	26	50	20120618	15	3812	73.08	-0.00103464571329997	-0.0149572388236081
5	D	26	50	20120618	15	3814	73.12	-0.00108626450832659	-0.0153235201362628
5	D	26	50	20120618	15	3816	73.16	-0.000747206806747641	-0.0146079987843801
5	D	26	50	20120618	15	3818	73.2	-0.000527508729832982	-0.0151484404972410
5	D	26	50	20120618	15	3820	73.24	-0.000491304862636231	-0.0147842805049299
5	D	26	50	20120618	15	3822	73.28	-0.00050530557690372	-0.0152833564710914
5	D	26	50	20120618	15	3824	73.32	0.000136605959057429	-0.0166161113322718
5	D	26	50	20120618	15	3826	73.36	0.000303058895348740	-0.0162307381365251
5	D	26	50	20120618	15	3828	73.4	0.000142262813306919	-0.0149818461395934
5	D	26	50	20120618	15	3830	73.44	0.000236661568595319	-0.0170445473309927
5	D	26	50	20120618	15	3832	73.48	0.000304190266198639	-0.0176052122977955
5	D	26	50	20120618	15	3834	73.52	0.000175779674735159	-0.0174958935894241
5	D	26	50	20120618	15	3836	73.56	0.000298957676017859	-0.0171170257760643
5	D	26	50	20120618	15	3838	73.6	-3.59988062302013e-05	-0.0166743062203634
5	D	26	50	20120618	15	3840	73.64	-3.34532218179313e-05	-0.0176314459593775
5	D	26	50	20120618	15	3842	73.68	5.59250753240387e-05	-0.0176396483980393
5	D	26	50	20120618	15	3844	73.72	0.000279017264788399	-0.0183264612146058
5	D	26	50	20120618	15	3846	73.76	6.76630478917382e-05	-0.0188452654599624
5	D	26	50	20120618	15	3848	73.8	0.000441015428358239	-0.0193122387782580
5	D	26	50	20120618	15	3850	73.84	0.00090049341477326	-0.0201822629618299
5	D	26	50	20120618	15	3852	73.88	0.000684260161086409	-0.0199473620891197
5	D	26	50	20120618	15	3854	73.92	0.00089752356629227	-0.0197636557473675
5	D	26	50	20120618	15	3856	73.96	0.00113758631850511	-0.0196381442937068
5	D	26	50	20120618	15	3858	74	0.00107663371396683	-0.0196122641855154
5	D	26	50	20120618	15	3860	74.04	0.00138111389394575	-0.0200107895673922
5	D	26	50	20120618	15	3862	74.08	0.0015488396224432	-0.0193478062493516
5	D	26	50	20120618	15	3864	74.12	0.00141597425825825	-0.0186479826680113
5	D	26	50	20120618	15	3866	74.16	0.00144143010238096	-0.0204798134953532
5	D	26	50	20120618	15	3868	74.2	0.00150959519608734	-0.0203829398663306
5	D	26	50	20120618	15	3870	74.24	0.00173424302047031	-0.0194981371510319
5	D	26	50	20120618	15	3872	74.28	0.00187163386805486	-0.0198357806390485
5	D	26	50	20120618	15	3874	74.32	0.0019274953037686	-0.0204918343106334
5	D	26	50	20120618	15	3876	74.36	0.00244806731607813	-0.0216625202975658
5	D	26	50	20120618	15	3878	74.4	0.00241257055566256	-0.0223696270787524
5	D	26	50	20120618	15	3880	74.44	0.00230650453848459	-0.0220903199001837
5	D	26	50	20120618	15	3882	74.48	0.0022269550256011	-0.0217310389446628
5	D	26	50	20120618	15	3884	74.52	0.00259012506841851	-0.0213070577186633
5	D	26	50	20120618	15	3886	74.56	0.00263424853156455	-0.0221026942688544
5	D	26	50	20120618	15	3888	74.6	0.00249664555194565	-0.0207358568608208
5	D	26	50	20120618	15	3890	74.64	0.00239977192292309	-0.0206213055622686
5	D	26	50	20120618	15	3892	74.68	0.00212590946656954	-0.0213298972676957
5	D	26	50	20120618	15	3894	74.72	0.00201496441260137	-0.0218742987785312
5	D	26	50	20120618	15	3896	74.76	0.00212704083741944	-0.0211282304137013
5	D	26	50	20120618	15	3898	74.8	0.00170730225210711	-0.0214018807380204
5	D	26	50	20120618	15	3900	74.84	0.00205130970115436	-0.0219418981868126
5	D	26	50	20120618	15	3902	74.88	0.0016602796511582	-0.0213343520404171
5	D	26	50	20120618	15	3904	74.92	0.00163234893330133	-0.0220498733922998
5	D	26	50	20120618	15	3906	74.96	0.00139433679075394	-0.0216434284144738
5	D	26	50	20120618	15	3908	75	0.00151822189881782	-0.0216166997781449
5	D	26	50	20120618	15	3910	75.04	0.00167675523915985	-0.0216562977578914
5	D	26	50	20120618	15	3912	75.08	0.00192318195240336	-0.0226191650618331
5	D	26	50	20120618	15	3914	75.12	0.00164422832722527	-0.0224297311551532
5	D	26	50	20120618	15	3916	75.16	0.00186024944887776	-0.0222859763465380
5	D	26	50	20120618	15	3918	75.2	0.00162025740734304	-0.0226016288136597
5	D	26	50	20120618	15	3920	75.24	0.00140692329145906	-0.0237366059081422
5	D	26	50	20120618	15	3922	75.28	0.00154940530786815	-0.0233964168357133
5	D	26	50	20120618	15	3924	75.32	0.0016174289802183	-0.0231253120958064
5	D	26	50	20120618	15	3926	75.36	0.00146900726684724	-0.0239507178414855
5	D	26	50	20120618	15	3928	75.4	0.00145832995445132	-0.0241839923685989
5	D	26	50	20120618	15	3930	75.44	0.00136463830594411	-0.0246910586413878
5	D	26	50	20120618	15	3932	75.48	0.00147183569397198	-0.0245694362750237
5	D	26	50	20120618	15	3934	75.52	0.00140451912840303	-0.0244864219389124
5	D	26	50	20120618	15	3936	75.56	0.00118467963013213	-0.0242060541001719
5	D	26	50	20120618	15	3938	75.6	0.00128049259898291	-0.0242691987357319
5	D	26	50	20120618	15	3940	75.64	0.00102261075588417	-0.0242467834507683
5	D	26	50	20120618	15	3942	75.68	0.00117442658180492	-0.0243967607990579
5	D	26	50	20120618	15	3944	75.72	0.000726686567957598	-0.0246210550700503
5	D	26	50	20120618	15	3946	75.76	0.00105471340375005	-0.0246720374689739
5	D	26	50	20120618	15	3948	75.8	0.00092255514634627	-0.0245948921191464
5	D	26	50	20120618	15	3950	75.84	0.000712403010977629	-0.0243698907413729
5	D	26	50	20120618	15	3952	75.88	0.000479552747932899	-0.0241813053628304
5	D	26	50	20120618	15	3954	75.92	0.000620337708067138	-0.0238658650277431
5	D	26	50	20120618	15	3956	75.96	0.00083777304328201	-0.0248065291787556
5	D	26	50	20120618	15	3958	76	0.00042453984035659	-0.0243843864303872
5	D	26	50	20120618	15	3960	76.04	0.000778658916374809	-0.0239571525131943
5	D	26	50	20120618	15	3962	76.08	0.000725272354395229	-0.0246914829054565
5	D	26	50	20120618	15	3964	76.12	0.000660784215951008	-0.0244274492333614
5	D	26	50	20120618	15	3966	76.16	0.000583143891376729	-0.0240915735122978
5	D	26	50	20120618	15	3968	76.2	0.000544465150445829	-0.0239237770731223
5	D	26	50	20120618	15	3970	76.24	0.000747687639358839	-0.0244607539627553
5	D	26	50	20120618	15	3972	76.28	0.000992770849718098	-0.0250298335002543
5	D	26	50	20120618	15	3974	76.32	0.000792942473354779	-0.024302644886482
5	D	26	50	20120618	15	3976	76.36	0.000826459334783019	-0.024603589532555
5	D	26	50	20120618	15	3978	76.4	0.00084505624312823	-0.025281775646391
5	D	26	50	20120618	15	3980	76.44	0.000628045171982079	-0.0264645531592818
5	D	26	50	20120618	15	3982	76.48	0.000745283476302809	-0.0259823063345125
5	D	26	50	20120618	15	3984	76.52	0.00092651494432092	-0.0247381519530148
5	D	26	50	20120618	15	3986	76.56	0.000517312250048269	-0.0249216461627327
5	D	26	50	20120618	15	3988	76.6	0.000894483007133169	-0.0250452484280841
5	D	26	50	20120618	15	3990	76.64	0.00092693920838963	-0.0250482889872432
5	D	26	50	20120618	15	3992	76.68	0.000444763094298528	-0.0238526421309349
5	D	26	50	20120618	15	3994	76.72	0.00040155886996803	-0.0242649560950448
5	D	26	50	20120618	15	3996	76.76	0.00100486237567639	-0.0258962514392421
5	D	26	50	20120618	15	3998	76.8	0.000902614735116809	-0.0248522789874983
5	D	26	50	20120618	15	4000	76.84	0.00140812537298708	-0.0245132212859194
5	D	26	50	20120618	15	4002	76.88	0.00187997772807286	-0.0254533197515069
5	D	26	50	20120618	15	4004	76.92	0.00160993364833772	-0.0239950534366659
5	D	26	50	20120618	15	4006	76.96	0.00153929368089718	-0.0246552790382598
5	D	26	50	20120618	15	4008	77	0.00177525521377914	-0.0238744210197954
5	D	26	50	20120618	15	4010	77.04	0.00201220669615475	-0.0239548190608164
5	D	26	50	20120618	15	4012	77.08	0.00208716001496052	-0.0238899066583034
5	D	26	50	20120618	15	4014	77.12	0.00234511256873737	-0.0236658952300235
5	D	26	50	20120618	15	4016	77.16	0.00234723388908093	-0.0239494450492793
5	D	26	50	20120618	15	4018	77.2	0.00240373172089774	-0.0233628999742851
5	D	26	50	20120618	15	4020	77.24	0.00253376865795795	-0.0223371001668178
5	D	26	50	20120618	15	4022	77.28	0.00267596783165456	-0.0228915425939461
5	D	26	50	20120618	15	4024	77.32	0.00211975763757322	-0.0233153823985894
5	D	26	50	20120618	15	4026	77.36	0.0021189091094358	-0.0238915330039002
5	D	26	50	20120618	15	4028	77.4	0.00238944816391777	-0.0219670711882229
5	D	26	50	20120618	15	4030	77.44	0.00232609139632346	-0.0226010631282347
5	D	26	50	20120618	15	4032	77.48	0.00227807884588089	-0.0220914512710336
5	D	26	50	20120618	15	4034	77.52	0.00204685492843289	-0.0218514592294989
5	D	26	50	20120618	15	4036	77.56	0.00226860361501299	-0.0211213007672456
5	D	26	50	20120618	15	4038	77.6	0.00187361376704218	-0.0211047544685659
5	D	26	50	20120618	15	4040	77.64	0.00204664279639853	-0.020962979558938
5	D	26	50	20120618	15	4042	77.68	0.00192494971935632	-0.0205462815327847
5	D	26	50	20120618	15	4044	77.72	0.00153696022851927	-0.0200508118112073
5	D	26	50	20120618	15	4046	77.76	0.00143817741118751	-0.0205540597073778
5	D	26	50	20120618	15	4048	77.8	0.0013619513001756	-0.020222285205645
5	D	26	50	20120618	15	4050	77.84	0.00128671513865735	-0.0203224115258611
5	D	26	50	20120618	15	4052	77.88	0.00121487308968879	-0.0200626204944531
5	D	26	50	20120618	15	4054	77.92	0.00075497083920506	-0.0203368365041973
5	D	26	50	20120618	15	4056	77.96	0.00103088390522406	-0.0204416297291691
5	D	26	50	20120618	15	4058	78	0.00101207486484449	-0.0196454274935531
5	D	26	50	20120618	15	4060	78.04	0.00105280421544084	-0.0185218348182476
5	D	26	50	20120618	15	4062	78.08	0.00119394272896567	-0.0182761859224634
5	D	26	50	20120618	15	4064	78.12	0.000717423469124059	-0.0187713728013284
5	D	26	50	20120618	15	4066	78.16	0.000881472242359339	-0.0180571949523300
5	D	26	50	20120618	15	4068	78.2	0.00095628413980887	-0.0179830901616616
5	D	26	50	20120618	15	4070	78.24	0.00073637393085986	-0.0181584526433959
5	D	26	50	20120618	15	4072	78.28	0.000581941809848718	-0.0173602705087925
5	D	26	50	20120618	15	4074	78.32	0.000476300056739449	-0.0172171520962803
5	D	26	50	20120618	15	4076	78.36	0.00072803007084186	-0.0172219604223924
5	D	26	50	20120618	15	4078	78.4	0.00091937316583094	-0.0165961709210423
5	D	26	50	20120618	15	4080	78.44	0.00094497043130989	-0.0166766396727413
5	D	26	50	20120618	15	4082	78.48	0.00098647759936554	-0.0163539868484859
5	D	26	50	20120618	15	4084	78.52	0.0008646431009671	-0.0161454610587140
5	D	26	50	20120618	15	4086	78.56	0.00067061300020951	-0.0169915850330818
5	D	26	50	20120618	15	4088	78.6	0.000544465150445829	-0.0157948775166017
5	D	26	50	20120618	15	4090	78.64	0.00111580742964456	-0.0167197731863937
5	D	26	50	20120618	15	4092	78.68	0.00084724827414991	-0.0163566031435763
5	D	26	50	20120618	15	4094	78.72	0.000435994970211809	-0.0151625826328647
5	D	26	50	20120618	15	4096	78.76	0.000457844569750478	-0.0146022005087744
5	D	26	50	20120618	15	4098	78.8	0.000382466986875989	-0.0149530668935991
5	D	26	50	20120618	15	4100	78.84	-0.000197219152340741	-0.0136863558057815
5	D	26	50	20120618	15	4102	78.88	0.000498432498990588	-0.0142615164615987
5	D	26	50	20120618	15	4104	78.92	0.000468309750112039	-0.0136976695142805
5	D	26	50	20120618	15	4106	78.96	0.00058646729324831	-0.0143593093294368
5	D	26	50	20120618	15	4108	79	0.000876734626925389	-0.0143053570820323
5	D	26	50	20120618	15	4110	79.04	0.00154777896227142	-0.0146870533225168
5	D	26	50	20120618	15	4112	79.08	0.00161361060359989	-0.0137305499796057
5	D	26	50	20120618	15	4114	79.12	0.00150697890099696	-0.0126608388410267
5	D	26	50	20120618	15	4116	79.16	0.00173890992522615	-0.0130607784364658
5	D	26	50	20120618	15	4118	79.2	0.00204339010520508	-0.0127151446418218
5	D	26	50	20120618	15	4120	79.24	0.00220114562808779	-0.0118649901588012
5	D	26	50	20120618	15	4122	79.28	0.00222872279255407	-0.0119857639970279
5	D	26	50	20120618	15	4124	79.32	0.00211811714984087	-0.0107718172172225
5	D	26	50	20120618	15	4126	79.36	0.00229182500170715	-0.0108072715512312
5	D	26	50	20120618	15	4128	79.4	0.00238626618340243	-0.0111202652968556
5	D	26	50	20120618	15	4130	79.44	0.00224491553784324	-0.0112036331863575
5	D	26	50	20120618	15	4132	79.48	0.00270623907295716	-0.0104465975953513
5	D	26	50	20120618	15	4134	79.52	0.00261072308895447	-0.00985961411415278
5	D	26	50	20120618	15	4136	79.56	0.00246546214289532	-0.00940736983010928
5	D	26	50	20120618	15	4138	79.6	0.00238545301060407	-0.00844170945438188
5	D	26	50	20120618	15	4140	79.64	0.00214798534027819	-0.00852941190845238
5	D	26	50	20120618	15	4142	79.68	0.00201748171274240	-0.00899055866687108
5	D	26	50	20120618	15	4144	79.72	0.00169181661359912	-0.00850828355783058
5	D	26	50	20120618	15	4146	79.76	0.00157419647161655	-0.00866818868532808
5	D	26	50	20120618	15	4148	79.8	0.0016350712944089	-0.00747707438348718
5	D	26	50	20120618	15	4150	79.84	0.00119875812614555	-0.00745956641958498
5	D	26	50	20120618	15	4152	79.88	0.00107737617608707	-0.00810194464602168
5	D	26	50	20120618	15	4154	79.92	0.00080917764505083	-0.00776556687914348
[truncated: 5,869 more rows]
