# Supplementary material for: How Do Ants Make Sense of Gravity? A Boltzmann Walker Analysis of Lasius niger Trajectories on Various Inclines
Source: PLoS One. 2013 Oct 29;8(10):e76531. doi: 10.1371/journal.pone.0076531 (PMC3812222; doi:10.1371/journal.pone.0076531)
Supplement: Dataset S5 — Trajectories for . (ZIP) [file pone.0076531.s009.zip › Incline5/5-D-26-50-20120618-16.txt]

Pente	Colonie	Temperature	Humidite	Date	Indiv	Frame	Time	X	Y
5	D	26	50	20120618	16	36	0	0	0
5	D	26	50	20120618	16	38	0.04	1.90918830920298e-05	-0.00071212723933297
5	D	26	50	20120618	16	40	0.08	0.000199496036176160	-0.00103946818154766
5	D	26	50	20120618	16	42	0.12	0.0004875359834925	-0.00224746819332332
5	D	26	50	20120618	16	44	0.16	0.00136031646929749	-0.00253694215319191
5	D	26	50	20120618	16	46	0.2	0.00209860453821402	-0.00266110798264792
5	D	26	50	20120618	16	48	0.24	0.00264405539551283	-0.00334841860238837
5	D	26	50	20120618	16	50	0.28	0.00372421827942455	-0.00493274862128611
5	D	26	50	20120618	16	52	0.32	0.00475739321061965	-0.00619214115391841
5	D	26	50	20120618	16	54	0.36	0.00611788079975819	-0.00610018898809291
5	D	26	50	20120618	16	56	0.4	0.00622716415279057	-0.00816453773829235
5	D	26	50	20120618	16	58	0.44	0.0067202579955832	-0.00966052112884184
5	D	26	50	20120618	16	60	0.48	0.00605571197155627	-0.0110119365379777
5	D	26	50	20120618	16	62	0.52	0.00527491052163446	-0.0125149909963391
5	D	26	50	20120618	16	64	0.56	0.00400136171124281	-0.0139001636832089
5	D	26	50	20120618	16	66	0.6	0.0028519737805597	-0.0144973295020565
5	D	26	50	20120618	16	68	0.64	0.00267704263396196	-0.0140781636732370
5	D	26	50	20120618	16	70	0.68	0.00339973404860586	-0.0136074002625942
5	D	26	50	20120618	16	72	0.72	0.00408350630601325	-0.0139072135378173
5	D	26	50	20120618	16	74	0.76	0.00482758770078804	-0.0125028216886349
5	D	26	50	20120618	16	76	0.8	0.00566367782993083	-0.0126252996542042
5	D	26	50	20120618	16	78	0.84	0.00623077746844244	-0.0114891346203293
5	D	26	50	20120618	16	80	0.88	0.00681472039048191	-0.0118721319372912
5	D	26	50	20120618	16	82	0.92	0.00738346051672588	-0.0107982488687032
5	D	26	50	20120618	16	84	0.96	0.00824262354013878	-0.0103961455265136
5	D	26	50	20120618	16	86	1	0.00850001747955849	-0.0114163096929349
5	D	26	50	20120618	16	88	1.04	0.00947855426977131	-0.00862040948012332
5	D	26	50	20120618	16	90	1.08	0.0105726535212334	-0.00823924356972471
5	D	26	50	20120618	16	92	1.12	0.0116185493034221	-0.00735111745255441
5	D	26	50	20120618	16	94	1.16	0.0123448688829603	-0.00595260802468469
5	D	26	50	20120618	16	96	1.2	0.0129116460807796	-0.00597936211685766
5	D	26	50	20120618	16	98	1.24	0.0137087993750164	-0.0039219182643765
5	D	26	50	20120618	16	100	1.28	0.0144535808055046	-0.00350783653331366
5	D	26	50	20120618	16	102	1.32	0.0159360231011943	-0.00258908562145017
5	D	26	50	20120618	16	104	1.36	0.0163904806294629	-0.00193956561652345
5	D	26	50	20120618	16	106	1.4	0.0158717824501236	-0.00177546734581349
5	D	26	50	20120618	16	108	1.44	0.0155165815007301	-0.00134406856967939
5	D	26	50	20120618	16	110	1.48	0.0149389813265179	-0.00104808074214251
5	D	26	50	20120618	16	112	1.52	0.0143164091610222	-0.00130848695645008
5	D	26	50	20120618	16	114	1.56	0.0136167340721059	-0.00058137612442377
5	D	26	50	20120618	16	116	1.6	0.0132484445761927	-0.00092531286279291
5	D	26	50	20120618	16	118	1.64	0.0131061251943433	-0.00144720716478326
5	D	26	50	20120618	16	120	1.68	0.0120599607115778	-0.000627189572776849
5	D	26	50	20120618	16	122	1.72	0.0113067293550544	-0.0005860430291796
5	D	26	50	20120618	16	124	1.76	0.0109324011672299	-0.000679522545652459
5	D	26	50	20120618	16	126	1.8	0.0101059206192434	-0.000802686404799529
5	D	26	50	20120618	16	128	1.84	0.00887093882691127	-0.000802211229042579
5	D	26	50	20120618	16	130	1.88	0.00780502202332011	-0.00107513606180427
5	D	26	50	20120618	16	132	1.92	0.00707466203563424	-0.000181611184359609
5	D	26	50	20120618	16	134	1.96	0.00626613280750177	-0.000961672293481519
5	D	26	50	20120618	16	136	2	0.0053307719573482	-0.00175151056806689
5	D	26	50	20120618	16	138	2.04	0.00458922695459753	-0.00140619992122191
5	D	26	50	20120618	16	140	2.08	0.00343495433026998	-0.00230986258858844
5	D	26	50	20120618	16	142	2.12	0.0030654761878576	-0.00176797767078716
5	D	26	50	20120618	16	144	2.16	0.00300282299151057	-0.00164451329125809
5	D	26	50	20120618	16	146	2.2	0.00293276214452382	-0.00321392194285922
5	D	26	50	20120618	16	148	2.24	0.00220076308331917	-0.0031710267241921
5	D	26	50	20120618	16	150	2.28	0.00180443538931836	-0.00409186925791435
5	D	26	50	20120618	16	152	2.32	0.0013015742805572	-0.00437241175202977
5	D	26	50	20120618	16	154	2.36	0.00084830610589456	-0.00473954300703538
5	D	26	50	20120618	16	156	2.4	0.00046152576765333	-0.0051498558589545
5	D	26	50	20120618	16	158	2.44	0.00091980167254033	-0.00525793005939105
5	D	26	50	20120618	16	160	2.48	0.00104277673417683	-0.0052942845403322
5	D	26	50	20120618	16	162	2.52	0.00119180726648649	-0.00628512569564444
5	D	26	50	20120618	16	164	2.56	0.00135634394340078	-0.0068512990242727
5	D	26	50	20120618	16	166	2.6	0.00162679814506901	-0.00713114360399509
5	D	26	50	20120618	16	168	2.64	0.00215557259604032	-0.00846654304453713
5	D	26	50	20120618	16	170	2.68	0.00193407139683363	-0.00820166791537246
5	D	26	50	20120618	16	172	2.72	0.0022968030334467	-0.00874090754670532
5	D	26	50	20120618	16	174	2.76	0.00215067234604669	-0.0101155372714676
5	D	26	50	20120618	16	176	2.8	0.00211292698606696	-0.0100883985132056
5	D	26	50	20120618	16	178	2.84	0.00165538647223239	-0.0109993924636795
5	D	26	50	20120618	16	180	2.88	0.00129310031289146	-0.0109584156257097
5	D	26	50	20120618	16	182	2.92	0.00140264529543288	-0.0116798908166900
5	D	26	50	20120618	16	184	2.96	0.00148569498688324	-0.0113603139069327
5	D	26	50	20120618	16	186	3	0.00154586977396221	-0.0125204640028255
5	D	26	50	20120618	16	188	3.04	0.00189917567718207	-0.0130847705695514
5	D	26	50	20120618	16	190	3.08	0.00181076611633032	-0.0142005638570604
5	D	26	50	20120618	16	192	3.12	0.0017570613562992	-0.0138512884624933
5	D	26	50	20120618	16	194	3.16	0.0020997818710047	-0.0139814526787741
5	D	26	50	20120618	16	196	3.2	0.00209533416935103	-0.0144957385117989
5	D	26	50	20120618	16	198	3.24	0.00196127379470588	-0.0143414548832118
5	D	26	50	20120618	16	200	3.28	0.00199382191984389	-0.0144394810962877
5	D	26	50	20120618	16	202	3.32	0.00219065923452279	-0.0141458691475356
5	D	26	50	20120618	16	204	3.36	0.00203675037252973	-0.0128137789667295
5	D	26	50	20120618	16	206	3.4	0.00225308969223375	-0.0129533264899967
5	D	26	50	20120618	16	208	3.44	0.00274778159635186	-0.0124477451414483
5	D	26	50	20120618	16	210	3.48	0.00317469024442543	-0.0128517435298114
5	D	26	50	20120618	16	212	3.52	0.00389333700828094	-0.0119662478498671
5	D	26	50	20120618	16	214	3.56	0.00450782694326767	-0.0123056732469723
5	D	26	50	20120618	16	216	3.6	0.00488697052827209	-0.0130259251432211
5	D	26	50	20120618	16	218	3.64	0.00536646670766250	-0.0120060721037835
5	D	26	50	20120618	16	220	3.68	0.0063549524902866	-0.0117222889392899
5	D	26	50	20120618	16	222	3.72	0.00725024159915033	-0.0121692723488814
5	D	26	50	20120618	16	224	3.76	0.00780477595016026	-0.0112316134016890
5	D	26	50	20120618	16	226	3.8	0.00821917587927463	-0.0118998080967068
5	D	26	50	20120618	16	228	3.84	0.00893242741838969	-0.0117607272639152
5	D	26	50	20120618	16	230	3.88	0.0096752643052296	-0.0117375836589670
5	D	26	50	20120618	16	232	3.92	0.0098492196444693	-0.0111525164371454
5	D	26	50	20120618	16	234	3.96	0.0100613870341643	-0.0111191056417344
5	D	26	50	20120618	16	236	4	0.00991845954048308	-0.0107472593987118
5	D	26	50	20120618	16	238	4.04	0.00981634625021194	-0.0100794748256270
5	D	26	50	20120618	16	240	4.08	0.00965836445315924	-0.0103022276038364
5	D	26	50	20120618	16	242	4.12	0.00975883018463022	-0.00921635200423954
5	D	26	50	20120618	16	244	4.16	0.0100675317920928	-0.00903912983167074
5	D	26	50	20120618	16	246	4.2	0.0105825883715091	-0.00785167127188855
5	D	26	50	20120618	16	248	4.24	0.0108588125645118	-0.00813647974121487
5	D	26	50	20120618	16	250	4.28	0.0108796722145568	-0.00770052012634212
5	D	26	50	20120618	16	252	4.32	0.0112508325640016	-0.00653134734792141
5	D	26	50	20120618	16	254	4.36	0.0110229320484252	-0.00606716003034369
5	D	26	50	20120618	16	256	4.4	0.0106744556845209	-0.00638269936038037
5	D	26	50	20120618	16	258	4.44	0.0106693503735607	-0.00565375712179079
5	D	26	50	20120618	16	260	4.48	0.0106105827289763	-0.00454188120584962
5	D	26	50	20120618	16	262	4.52	0.0106393039922145	-0.00432900105251916
5	D	26	50	20120618	16	264	4.56	0.0114039989638745	-0.00222035064826482
5	D	26	50	20120618	16	266	4.6	0.0120122805013224	-0.00245116444377973
5	D	26	50	20120618	16	268	4.64	0.0120633760373309	-0.00283843268569998
5	D	26	50	20120618	16	270	4.68	0.0122915240402808	-0.00233834555684142
5	D	26	50	20120618	16	272	4.72	0.0118910399726201	-0.00198902773586745
5	D	26	50	20120618	16	274	4.76	0.0116173189376228	-0.00212767723352251
5	D	26	50	20120618	16	276	4.8	0.0117810968889609	-0.00281737716707659
5	D	26	50	20120618	16	278	4.84	0.0116231879239067	-0.00261488794789567
5	D	26	50	20120618	16	280	4.88	0.0119150886742483	-0.00220169010030931
5	D	26	50	20120618	16	282	4.92	0.0124684633701371	-0.00215999201342274
5	D	26	50	20120618	16	284	4.96	0.0126605772115176	-0.00318263105357816
5	D	26	50	20120618	16	286	5	0.0131481061239423	-0.0033856909079315
5	D	26	50	20120618	16	288	5.04	0.0132001491830377	-0.00356321713641619
5	D	26	50	20120618	16	290	5.08	0.0135820292712853	-0.0043131463042714
5	D	26	50	20120618	16	292	5.12	0.0142377364605474	-0.00463651330637582
5	D	26	50	20120618	16	294	5.16	0.0145547395016211	-0.00405636754775131
5	D	26	50	20120618	16	296	5.2	0.0147388559653065	-0.00499574476442202
5	D	26	50	20120618	16	298	5.24	0.0149463069527710	-0.00505713577516464
5	D	26	50	20120618	16	300	5.28	0.0153364601903585	-0.00540152506187373
5	D	26	50	20120618	16	302	5.32	0.0152411775515936	-0.00587327135094234
5	D	26	50	20120618	16	304	5.36	0.0146808633097542	-0.00581161446805
5	D	26	50	20120618	16	306	5.4	0.0141243158257383	-0.00557818225612435
5	D	26	50	20120618	16	308	5.44	0.0136943213636716	-0.00483340365406331
5	D	26	50	20120618	16	310	5.48	0.0134183227377321	-0.00513088418401527
5	D	26	50	20120618	16	312	5.52	0.0129711164480832	-0.00532063289463413
5	D	26	50	20120618	16	314	5.56	0.0131303520868803	-0.00476765191580111
5	D	26	50	20120618	16	316	5.6	0.0128013218665654	-0.00452217201853761
5	D	26	50	20120618	16	318	5.64	0.0128498378770361	-0.00506524982547875
5	D	26	50	20120618	16	320	5.68	0.0125099846803284	-0.0045719615283213
5	D	26	50	20120618	16	322	5.72	0.0126586043835981	-0.00338556362871088
5	D	26	50	20120618	16	324	5.76	0.0124169647832633	-0.00313157794397649
5	D	26	50	20120618	16	326	5.8	0.0126464067916227	-0.00328147043945241
5	D	26	50	20120618	16	328	5.84	0.0123428401936050	-0.00338246508679572
5	D	26	50	20120618	16	330	5.88	0.0123013740377427	-0.00264751385477961
5	D	26	50	20120618	16	332	5.92	0.0125945178818056	-0.00380000739844569
5	D	26	50	20120618	16	334	5.96	0.0121601648135397	-0.00253583340975901
5	D	26	50	20120618	16	336	6	0.0122774738285386	-0.00231630503847183
5	D	26	50	20120618	16	338	6.04	0.0127712464938412	-0.00200181222647131
5	D	26	50	20120618	16	340	6.08	0.0128909384586926	-0.0017997847480185
5	D	26	50	20120618	16	342	6.12	0.0128330617686525	-0.00224037591230802
5	D	26	50	20120618	16	344	6.16	0.0124675936287962	-0.00181088632448313
5	D	26	50	20120618	16	346	6.2	0.0124819266832509	-0.0013284627230186
5	D	26	50	20120618	16	348	6.24	0.0123685916083623	-0.00198711854755825
5	D	26	50	20120618	16	350	6.28	0.0124561172857376	-0.00163801992968645
5	D	26	50	20120618	16	352	6.32	0.0121231124182056	-0.00146687180436806
5	D	26	50	20120618	16	354	6.36	0.0122320846442542	-0.00149458331912276
5	D	26	50	20120618	16	356	6.4	0.0117949300189213	-0.00157163674506866
5	D	26	50	20120618	16	358	6.44	0.0121695481205261	-0.00171835433109705
5	D	26	50	20120618	16	360	6.48	0.0116558067597228	-0.00142757788053752
5	D	26	50	20120618	16	362	6.52	0.0115483618843215	-0.00228165680619369
5	D	26	50	20120618	16	364	6.56	0.0116192493391355	-0.00210654181183285
5	D	26	50	20120618	16	366	6.6	0.0113202492367107	-0.00228257604500924
5	D	26	50	20120618	16	368	6.64	0.0113262384311474	-0.00189548457978428
5	D	26	50	20120618	16	370	6.68	0.0110387783113916	-0.00115061122541456
5	D	26	50	20120618	16	372	6.72	0.0110327749748193	-0.00178043830648523
5	D	26	50	20120618	16	374	6.76	0.0106609711582036	-0.00142085329504844
5	D	26	50	20120618	16	376	6.8	0.0100752109717365	-0.000935615408594789
5	D	26	50	20120618	16	378	6.84	0.0104248894171689	-0.00128921122559494
5	D	26	50	20120618	16	380	6.88	0.00977434552162302	-0.00154774926378661
5	D	26	50	20120618	16	382	6.92	0.00980135558645078	-0.00134966178431858
5	D	26	50	20120618	16	384	6.96	0.0089126991391946	-0.00044279026637902
5	D	26	50	20120618	16	386	7	0.00860952710676086	-0.000209395531112769
5	D	26	50	20120618	16	388	7.04	0.0086247284883428	8.94829489455906e-05
5	D	26	50	20120618	16	390	7.08	0.00838550153634533	-0.0006710231221426
5	D	26	50	20120618	16	392	7.12	0.00842522750241917	-0.000383597650619108
5	D	26	50	20120618	16	394	7.16	0.00804696709378446	-0.000674742503811639
5	D	26	50	20120618	16	396	7.2	0.00818373498029478	3.21655803693904e-05
5	D	26	50	20120618	16	398	7.24	0.00934617398083825	-0.0012176053502913
5	D	26	50	20120618	16	400	7.28	0.00879526850182938	3.06799490221200e-05
5	D	26	50	20120618	16	402	7.32	0.00932180990958569	-0.000326068150008550
5	D	26	50	20120618	16	404	7.36	0.00938818602313567	-0.000173891699629398
5	D	26	50	20120618	16	406	7.4	0.00927929864990075	0.00134820514434933
5	D	26	50	20120618	16	408	7.44	0.00960684465308199	0.000360900230049801
5	D	26	50	20120618	16	410	7.48	0.00965241061406165	5.28986583005608e-05
5	D	26	50	20120618	16	412	7.52	0.0096768128690804	0.000425282302476838
5	D	26	50	20120618	16	414	7.56	0.0102480066558551	0.000720096332756943
5	D	26	50	20120618	16	416	7.6	0.0100951938093729	0.00101666398785439
5	D	26	50	20120618	16	418	7.64	0.0103241054876464	0.00075931247484155
5	D	26	50	20120618	16	420	7.68	0.0104761758720083	0.00117545895770546
5	D	26	50	20120618	16	422	7.72	0.0107401954019678	0.000753217214387722
5	D	26	50	20120618	16	424	7.76	0.0114704175038313	0.00069613248394253
5	D	26	50	20120618	16	426	7.8	0.0115542025863341	0.000754037458253897
5	D	26	50	20120618	16	428	7.84	0.0120668832869656	0.00139797131960924
5	D	26	50	20120618	16	430	7.88	0.0120726108518932	0.000323041732985073
5	D	26	50	20120618	16	432	7.92	0.0129538497490148	0.00134039868548503
5	D	26	50	20120618	16	434	7.96	0.0133784320157782	0.000968877711581807
5	D	26	50	20120618	16	436	8	0.0141390597092328	0.000600369012566437
5	D	26	50	20120618	16	438	8.04	0.0143027478580097	0.00135648536475702
5	D	26	50	20120618	16	440	8.08	0.0150331325944329	0.00101621143951443
5	D	26	50	20120618	16	442	8.12	0.0152040968719881	0.00032037594042
5	D	26	50	20120618	16	444	8.16	0.0156944542115376	0.000343448834690117
5	D	26	50	20120618	16	446	8.2	0.0158803808685828	0.000356756584312048
5	D	26	50	20120618	16	448	8.24	0.0160842397535989	0.000356940432075157
5	D	26	50	20120618	16	450	8.28	0.0159694126834020	0.000342663946163000
5	D	26	50	20120618	16	452	8.32	0.0161512098368450	0.000244531667069931
5	D	26	50	20120618	16	454	8.36	0.0163155980213353	-0.00092363701972149
5	D	26	50	20120618	16	456	8.4	0.0166789448408480	-0.000617721412976759
5	D	26	50	20120618	16	458	8.44	0.0166511343311439	-0.000341928555110569
5	D	26	50	20120618	16	460	8.48	0.0167185074652553	-0.000775568859741029
5	D	26	50	20120618	16	462	8.52	0.0167899111080196	-0.00174328691620169
5	D	26	50	20120618	16	464	8.56	0.0168886514989444	-0.00210265272453632
5	D	26	50	20120618	16	466	8.6	0.0173820423265852	-0.0018925147313033
5	D	26	50	20120618	16	468	8.64	0.0176288791617618	-0.00335503782896706
5	D	26	50	20120618	16	470	8.68	0.0178059104154996	-0.00362645369585771
5	D	26	50	20120618	16	472	8.72	0.0183218296651890	-0.00417473015185413
5	D	26	50	20120618	16	474	8.76	0.0184845702908791	-0.00489587300264723
5	D	26	50	20120618	16	476	8.8	0.0183931060287326	-0.00480221670947907
5	D	26	50	20120618	16	478	8.84	0.0185822217373609	-0.00622049613584399
5	D	26	50	20120618	16	480	8.88	0.0183608336752392	-0.00562814571417621
5	D	26	50	20120618	16	482	8.92	0.0181941898201170	-0.005908350918357
5	D	26	50	20120618	16	484	8.96	0.0181650075232574	-0.00639290998230071
5	D	26	50	20120618	16	486	9	0.0183046116150671	-0.00724976076653913
5	D	26	50	20120618	16	488	9.04	0.0185934576641140	-0.00794916715487856
5	D	26	50	20120618	16	490	9.08	0.0187177670362466	-0.00843919215424083
5	D	26	50	20120618	16	492	9.12	0.0188187213785033	-0.00997575569585584
5	D	26	50	20120618	16	494	9.16	0.0189211733729227	-0.00924242303126184
5	D	26	50	20120618	16	496	9.2	0.0194009241107543	-0.0103245297517150
5	D	26	50	20120618	16	498	9.24	0.0196073285801827	-0.0101274590917984
5	D	26	50	20120618	16	500	9.28	0.0195383220294067	-0.00999296031094894
5	D	26	50	20120618	16	502	9.32	0.0193293790466339	-0.0100019334960021
5	D	26	50	20120618	16	504	9.36	0.0193730747101773	-0.0104259182575355
5	D	26	50	20120618	16	506	9.4	0.0194008321868728	-0.0113260262991130
5	D	26	50	20120618	16	508	9.44	0.0192027291510555	-0.0104670046970563
5	D	26	50	20120618	16	510	9.48	0.0190927656320103	-0.0114155968585888
5	D	26	50	20120618	16	512	9.52	0.0186394592028708	-0.0115583419894311
5	D	26	50	20120618	16	514	9.56	0.0187208309299294	-0.0121603182557112
5	D	26	50	20120618	16	516	9.6	0.0186033366529539	-0.0123751104257780
5	D	26	50	20120618	16	518	9.64	0.0185546233596912	-0.0134704831765531
5	D	26	50	20120618	16	520	9.68	0.0188855210490153	-0.0132421159705011
5	D	26	50	20120618	16	522	9.72	0.0190428381656936	-0.0132272101595536
5	D	26	50	20120618	16	524	9.76	0.0194578716624840	-0.0132119748368462
5	D	26	50	20120618	16	526	9.8	0.0196407818020006	-0.0140584707493809
5	D	26	50	20120618	16	528	9.84	0.0194755097340339	-0.0140438548522138
5	D	26	50	20120618	16	530	9.88	0.0201199385701360	-0.0166475917261701
5	D	26	50	20120618	16	532	9.92	0.0201306158825320	-0.0165008670690739
5	D	26	50	20120618	16	534	9.96	0.0202846732369491	-0.0170280363876519
5	D	26	50	20120618	16	536	10	0.0200966888991706	-0.0170088384385427
5	D	26	50	20120618	16	538	10.04	0.0198701743128853	-0.0186579104472191
5	D	26	50	20120618	16	540	10.08	0.0196446426050259	-0.0187671938002515
5	D	26	50	20120618	16	542	10.12	0.0191419957496194	-0.0204033328259000
5	D	26	50	20120618	16	544	10.16	0.0195126823375209	-0.0218576888402411
5	D	26	50	20120618	16	546	10.2	0.0196418566043080	-0.0208508536366452
5	D	26	50	20120618	16	548	10.24	0.0197647376207426	-0.0218239881310497
5	D	26	50	20120618	16	550	10.28	0.0200119209382420	-0.0228514354973172
5	D	26	50	20120618	16	552	10.32	0.0204635146840468	-0.0226552487208770
5	D	26	50	20120618	16	554	10.36	0.0205960052816377	-0.0233111821843091
5	D	26	50	20120618	16	556	10.4	0.0209070544836139	-0.0235481407377525
5	D	26	50	20120618	16	558	10.44	0.0208777944050084	-0.0250296567235589
5	D	26	50	20120618	16	560	10.48	0.0209045230413372	-0.0262537999831491
5	D	26	50	20120618	16	562	10.52	0.0209612259341206	-0.0260565242622658
5	D	26	50	20120618	16	564	10.56	0.0207494333110196	-0.0266785802398113
5	D	26	50	20120618	16	566	10.6	0.0203362354634332	-0.0260438458376792
5	D	26	50	20120618	16	568	10.64	0.0201189981181171	-0.0267895747912541
5	D	26	50	20120618	16	570	10.68	0.0202831883127086	-0.0272230312481215
5	D	26	50	20120618	16	572	10.72	0.0199526512478429	-0.0264736748367590
5	D	26	50	20120618	16	574	10.76	0.0202909664873016	-0.0269137427420305
5	D	26	50	20120618	16	576	10.8	0.0201044105052212	-0.0260986112578821
5	D	26	50	20120618	16	578	10.84	0.0201437680686620	-0.0264656986722672
5	D	26	50	20120618	16	580	10.88	0.0199741826493301	-0.0270625180087921
5	D	26	50	20120618	16	582	10.92	0.0199763676092839	-0.0260054711526642
5	D	26	50	20120618	16	584	10.96	0.0196139895260615	-0.0260034064008631
5	D	26	50	20120618	16	586	11	0.0194675477116777	-0.0251228463262515
5	D	26	50	20120618	16	588	11.04	0.0187939365787160	-0.0251396966808472
5	D	26	50	20120618	16	590	11.08	0.0183331292315523	-0.0249844726002411
5	D	26	50	20120618	16	592	11.12	0.0182296087987866	-0.0254285356588262
5	D	26	50	20120618	16	594	11.16	0.0182822175433069	-0.0262602346548579
5	D	26	50	20120618	16	596	11.2	0.0181073500363195	-0.0272462950612225
5	D	26	50	20120618	16	598	11.24	0.0177803838606988	-0.0278412547069129
5	D	26	50	20120618	16	600	11.28	0.0175229262816688	-0.0277769787005030
5	D	26	50	20120618	16	602	11.32	0.0169039250054181	-0.0281950202295405
5	D	26	50	20120618	16	604	11.36	0.0165030661711634	-0.0301441600718812
5	D	26	50	20120618	16	606	11.4	0.0165851612684592	-0.0298496500975170
5	D	26	50	20120618	16	608	11.44	0.0157398151115507	-0.0317163412891714
5	D	26	50	20120618	16	610	11.48	0.0158437598083851	-0.0319089571763666
5	D	26	50	20120618	16	612	11.52	0.0157811808582501	-0.0316943502682765
5	D	26	50	20120618	16	614	11.56	0.0152725589505426	-0.0320899765123504
5	D	26	50	20120618	16	616	11.6	0.0153068536294302	-0.0326694505195327
5	D	26	50	20120618	16	618	11.64	0.0148340113248507	-0.0339517886672145
5	D	26	50	20120618	16	620	11.68	0.0146855896114797	-0.0338094480721617
5	D	26	50	20120618	16	622	11.72	0.0143213589084905	-0.0343826995396696
5	D	26	50	20120618	16	624	11.76	0.0145164496694199	-0.0346582590522980
5	D	26	50	20120618	16	626	11.8	0.0146175659391295	-0.0356732401260132
5	D	26	50	20120618	16	628	11.84	0.0142692451387170	-0.036394206200111
5	D	26	50	20120618	16	630	11.88	0.0144798922488325	-0.0369513356330079
5	D	26	50	20120618	16	632	11.92	0.0142677602144765	-0.0379492047226183
5	D	26	50	20120618	16	634	11.96	0.0146318494961095	-0.0374596746980029
5	D	26	50	20120618	16	636	12	0.0148246068046610	-0.0387043240542474
5	D	26	50	20120618	16	638	12.04	0.0145124898714452	-0.0380069753466413
5	D	26	50	20120618	16	640	12.08	0.0146592852392195	-0.0391905306769913
5	D	26	50	20120618	16	642	12.12	0.0143398851061576	-0.0393928339270888
5	D	26	50	20120618	16	644	12.16	0.0144827913866354	-0.0396972433963896
5	D	26	50	20120618	16	646	12.2	0.0142807709792504	-0.0393291943167820
5	D	26	50	20120618	16	648	12.24	0.0136455769577105	-0.0385167993358768
5	D	26	50	20120618	16	650	12.28	0.013507620424701	-0.0388854141009093
5	D	26	50	20120618	16	652	12.32	0.0132230099452734	-0.0391930762614036
5	D	26	50	20120618	16	654	12.36	0.0128833865582695	-0.0393480033571616
5	D	26	50	20120618	16	656	12.4	0.0131428240362869	-0.0387401036573755
5	D	26	50	20120618	16	658	12.44	0.0128497282754850	-0.0377957625511008
5	D	26	50	20120618	16	660	12.48	0.0132099991804996	-0.0375889338176038
5	D	26	50	20120618	16	662	12.52	0.0133075092056252	-0.0371815696009622
5	D	26	50	20120618	16	664	12.56	0.0130464453820111	-0.0368240564123943
5	D	26	50	20120618	16	666	12.6	0.0131113577845241	-0.0364286423003548
5	D	26	50	20120618	16	668	12.64	0.0124063723236811	-0.0360163990469230
5	D	26	50	20120618	16	670	12.68	0.0121311663644433	-0.0354562290548670
5	D	26	50	20120618	16	672	12.72	0.0120036043011172	-0.0359195254179005
5	D	26	50	20120618	16	674	12.76	0.0117300246874762	-0.0340524099621774
5	D	26	50	20120618	16	676	12.8	0.0115848556652986	-0.033937787952947
5	D	26	50	20120618	16	678	12.84	0.011419463389179	-0.0337357675455620
5	D	26	50	20120618	16	680	12.88	0.0116584654812201	-0.0334319944723643
5	D	26	50	20120618	16	682	12.92	0.0117877953114991	-0.0339670621736882
5	D	26	50	20120618	16	684	12.96	0.0118447881180627	-0.0329219583510944
5	D	26	50	20120618	16	686	13	0.0118445759860284	-0.0331806887223306
5	D	26	50	20120618	16	688	13.04	0.0122858106174888	-0.0330761783400712
5	D	26	50	20120618	16	690	13.08	0.0122987506715845	-0.0323251602277730
5	D	26	50	20120618	16	692	13.12	0.0122532129948761	-0.0325172104295433
5	D	26	50	20120618	16	694	13.16	0.0124034731858782	-0.0322333070568969
5	D	26	50	20120618	16	696	13.2	0.0125528141380648	-0.0323381002818687
5	D	26	50	20120618	16	698	13.24	0.0128542537588846	-0.0312773693994108
5	D	26	50	20120618	16	700	13.28	0.0127256310353868	-0.0317527572884025
5	D	26	50	20120618	16	702	13.32	0.0126484856855593	-0.0311246343346745
5	D	26	50	20120618	16	704	13.36	0.012199543590184	-0.0313556461200881
5	D	26	50	20120618	16	706	13.4	0.0125429853538063	-0.0317023405749039
5	D	26	50	20120618	16	708	13.44	0.0124584860934545	-0.0301925968863925
5	D	26	50	20120618	16	710	13.48	0.0122641731499845	-0.0309943145549018
5	D	26	50	20120618	16	712	13.52	0.0124331716706881	-0.0307260382421196
5	D	26	50	20120618	16	714	13.56	0.0129596833799595	-0.0313293417478280
5	D	26	50	20120618	16	716	13.6	0.0132698911248661	-0.0308678131517475
5	D	26	50	20120618	16	718	13.64	0.0134714165575043	-0.0301215326548832
5	D	26	50	20120618	16	720	13.68	0.0139528855648142	-0.0301464935242591
5	D	26	50	20120618	16	722	13.72	0.0143774324762386	-0.0294366997373041
5	D	26	50	20120618	16	724	13.76	0.0142116866467285	-0.0285929799259923
5	D	26	50	20120618	16	726	13.8	0.0143150656581379	-0.0285911414483612
5	D	26	50	20120618	16	728	13.84	0.0142780839734819	-0.0279215820372557
5	D	26	50	20120618	16	730	13.88	0.0138401727438930	-0.0282209003377319
5	D	26	50	20120618	16	732	13.92	0.0140132724839275	-0.0275174705118075
5	D	26	50	20120618	16	734	13.96	0.0140214042119112	-0.0279845145407813
5	D	26	50	20120618	16	736	14	0.0136080295876295	-0.0271180258911153
5	D	26	50	20120618	16	738	14.04	0.0137783716112173	-0.0262704169925070
5	D	26	50	20120618	16	740	14.08	0.0135466527190225	-0.0259329149258466
5	D	26	50	20120618	16	742	14.12	0.0133710073945758	-0.0258284045435872
5	D	26	50	20120618	16	744	14.16	0.0132721538665659	-0.0242047459526267
5	D	26	50	20120618	16	746	14.2	0.013369946734404	-0.0241005891237579
5	D	26	50	20120618	16	748	14.24	0.0134789118893848	-0.0237609657367540
5	D	26	50	20120618	16	750	14.28	0.0136318590861555	-0.0245609156383104
5	D	26	50	20120618	16	752	14.32	0.0141008123034384	-0.0245855229542956
5	D	26	50	20120618	16	754	14.36	0.0144684371189773	-0.0243144889250668
5	D	26	50	20120618	16	756	14.4	0.0147604722196073	-0.0239885126989398
5	D	26	50	20120618	16	758	14.44	0.0150348296507077	-0.0234982048568651
5	D	26	50	20120618	16	760	14.48	0.0154576795058573	-0.0239357625330633
5	D	26	50	20120618	16	762	14.52	0.0155959188815792	-0.0233862698534033
5	D	26	50	20120618	16	764	14.56	0.0158584676294338	-0.0230517376352239
5	D	26	50	20120618	16	766	14.6	0.0162429215863649	-0.0225523081156718
5	D	26	50	20120618	16	768	14.64	0.0166438723445011	-0.0218099662035788
5	D	26	50	20120618	16	770	14.68	0.0167403782779974	-0.0227780802398369
5	D	26	50	20120618	16	772	14.72	0.0173923590145227	-0.0211508578306992
5	D	26	50	20120618	16	774	14.76	0.0176762906714403	-0.0213505872121131
5	D	26	50	20120618	16	776	14.8	0.0183836873664072	-0.0211501860792570
5	D	26	50	20120618	16	778	14.84	0.0187411864128395	-0.0207711909866767
5	D	26	50	20120618	16	780	14.88	0.0192046736947038	-0.0190629129272115
5	D	26	50	20120618	16	782	14.92	0.0193202856534278	-0.0197808384421502
5	D	26	50	20120618	16	784	14.96	0.0193627969131127	-0.0193748742969354
5	D	26	50	20120618	16	786	15	0.0191612219829999	-0.0202243004599714
5	D	26	50	20120618	16	788	15.04	0.0196969614357659	-0.0200893491307819
5	D	26	50	20120618	16	790	15.08	0.0199142624206923	-0.0200687652523816
5	D	26	50	20120618	16	792	15.12	0.0202232468708674	-0.0195763573031667
5	D	26	50	20120618	16	794	15.16	0.0202872824609717	-0.0197854063519567
5	D	26	50	20120618	16	796	15.2	0.0206595176127239	-0.0197551280395863
5	D	26	50	20120618	16	798	15.24	0.0209559438464651	-0.0190405188554514
5	D	26	50	20120618	16	800	15.28	0.0208103364180832	-0.0192773430586064
5	D	26	50	20120618	16	802	15.32	0.0207609237962138	-0.0195824454925527
5	D	26	50	20120618	16	804	15.36	0.0207434724008542	-0.0200722442177450
5	D	26	50	20120618	16	806	15.4	0.0207059745282478	-0.0195098326971927
5	D	26	50	20120618	16	808	15.44	0.0207319536313886	-0.0199990515948244
5	D	26	50	20120618	16	810	15.48	0.0205820469937771	-0.0194964400947570
5	D	26	50	20120618	16	812	15.52	0.0203588982357702	-0.0199259226115141
5	D	26	50	20120618	16	814	15.56	0.0200252499010674	-0.0199658387893121
5	D	26	50	20120618	16	816	15.6	0.0201906916746616	-0.0201205749662391
5	D	26	50	20120618	16	818	15.64	0.0202088926032093	-0.0202678370244890
5	D	26	50	20120618	16	820	15.68	0.0202435620486909	-0.0202829478964030
5	D	26	50	20120618	16	822	15.72	0.0203082552481016	-0.0205385740688697
5	D	26	50	20120618	16	824	15.76	0.0202699017762901	-0.0209480171794480
5	D	26	50	20120618	16	826	15.8	0.0202136938582536	-0.0202074571764435
5	D	26	50	20120618	16	828	15.84	0.0199983232748398	-0.0207792095775753
5	D	26	50	20120618	16	830	15.88	0.0203504200254638	-0.0213607766208300
5	D	26	50	20120618	16	832	15.92	0.0203985103576523	-0.0211670222917171
5	D	26	50	20120618	16	834	15.96	0.0206521142047249	-0.0215881397352527
5	D	26	50	20120618	16	836	16	0.0207179246328499	-0.0219926967379730
5	D	26	50	20120618	16	838	16.04	0.0205852501874959	-0.0216605191853750
5	D	26	50	20120618	16	840	16.08	0.0206729384994308	-0.0226672907493606
5	D	26	50	20120618	16	842	16.12	0.0208208228116482	-0.0226283008814460
5	D	26	50	20120618	16	844	16.16	0.0214699114814383	-0.0237277458601739
5	D	26	50	20120618	16	846	16.2	0.0218799697749162	-0.0242038337848790
5	D	26	50	20120618	16	848	16.24	0.0223138787801236	-0.0243521565033007
5	D	26	50	20120618	16	850	16.28	0.0222814862184774	-0.0238784020309735
5	D	26	50	20120618	16	852	16.32	0.0225767952235043	-0.0248905334643605
5	D	26	50	20120618	16	854	16.36	0.0230973106672714	-0.0250717507902430
5	D	26	50	20120618	16	856	16.4	0.0230699102795004	-0.0257141926562900
5	D	26	50	20120618	16	858	16.44	0.0235959623693641	-0.0252372137770406
5	D	26	50	20120618	16	860	16.48	0.0236902479875675	-0.0259060377970937
5	D	26	50	20120618	16	862	16.52	0.0242895139135553	-0.0261510573678427
5	D	26	50	20120618	16	864	16.56	0.0245490786707933	-0.0258759362614186
5	D	26	50	20120618	16	866	16.6	0.0252060162258546	-0.0256916288789023
5	D	26	50	20120618	16	868	16.64	0.0253420918548262	-0.0262611043961987
5	D	26	50	20120618	16	870	16.68	0.0257040173897087	-0.0265917192428103
5	D	26	50	20120618	16	872	16.72	0.0253963198738754	-0.0261849560669327
5	D	26	50	20120618	16	874	16.76	0.0254959370772089	-0.0257668579693528
5	D	26	50	20120618	16	876	16.8	0.0259703633009782	-0.0259151099770963
5	D	26	50	20120618	16	878	16.84	0.0258401142318837	-0.0261744767444356
5	D	26	50	20120618	16	880	16.88	0.0257757109462532	-0.0264900443587435
5	D	26	50	20120618	16	882	16.92	0.0257067468218841	-0.0261481794432432
5	D	26	50	20120618	16	884	16.96	0.0253648111957057	-0.0259548352360634
5	D	26	50	20120618	16	886	17	0.0256069316286518	-0.0256520450412915
5	D	26	50	20120618	16	888	17.04	0.0258255761164625	-0.0269842271459791
5	D	26	50	20120618	16	890	17.08	0.0255572644483413	-0.0263533818311436
5	D	26	50	20120618	16	892	17.12	0.0259265085384091	-0.0270313628840130
5	D	26	50	20120618	16	894	17.16	0.0258429143747372	-0.0265284826833688
5	D	26	50	20120618	16	896	17.2	0.0257303995437148	-0.0273464072393029
5	D	26	50	20120618	16	898	17.24	0.0258228184000159	-0.0273181936787336
5	D	26	50	20120618	16	900	17.28	0.0254219737078968	-0.0272693184580179
5	D	26	50	20120618	16	902	17.32	0.0250986067057924	-0.0273085699554416
5	D	26	50	20120618	16	904	17.36	0.0249419825537596	-0.0271587340285082
5	D	26	50	20120618	16	906	17.4	0.0248975408925620	-0.0275131713025779
5	D	26	50	20120618	16	908	17.44	0.0247050522845874	-0.0272115336918594
5	D	26	50	20120618	16	910	17.48	0.0246226955577826	-0.0277735916590211
5	D	26	50	20120618	16	912	17.52	0.0245833026390027	-0.0283516585237089
5	D	26	50	20120618	16	914	17.56	0.0244446248570764	-0.0285507232247486
5	D	26	50	20120618	16	916	17.6	0.0243179113218878	-0.0292245959872194
5	D	26	50	20120618	16	918	17.64	0.0241722685381668	-0.0280688794508446
5	D	26	50	20120618	16	920	17.68	0.0240236700481004	-0.0293610110274459
5	D	26	50	20120618	16	922	17.72	0.0244441723087365	-0.0308518183963571
5	D	26	50	20120618	16	924	17.76	0.0243928222142867	-0.0310768339162663
5	D	26	50	20120618	16	926	17.8	0.0246843623401699	-0.0324529344231334
5	D	26	50	20120618	16	928	17.84	0.0248581691869855	-0.032661248080871
5	D	26	50	20120618	16	930	17.88	0.0249064645801406	-0.0316466205605464
5	D	26	50	20120618	16	932	17.92	0.0245927920120062	-0.0314532975665700
5	D	26	50	20120618	16	934	17.96	0.0246798368567703	-0.0329272616519533
5	D	26	50	20120618	16	936	18	0.0243415569726507	-0.0327183823087908
5	D	26	50	20120618	16	938	18.04	0.0240544009088108	-0.0326703697583483
5	D	26	50	20120618	16	940	18.08	0.0241769425139904	-0.0321712230815087
5	D	26	50	20120618	16	942	18.12	0.0238397232900426	-0.0327625764826150
5	D	26	50	20120618	16	944	18.16	0.0240242781599322	-0.032545636122147
5	D	26	50	20120618	16	946	18.2	0.0237243941740310	-0.0325178468256463
5	D	26	50	20120618	16	948	18.24	0.0234431778071531	-0.0324166598452585
5	D	26	50	20120618	16	950	18.28	0.0232871193405453	-0.0333253627697614
5	D	26	50	20120618	16	952	18.32	0.0231713659604650	-0.0328362570092146
5	D	26	50	20120618	16	954	18.36	0.0225612035189792	-0.0331403836358030
5	D	26	50	20120618	16	956	18.4	0.0224072663727149	-0.0326140840585658
5	D	26	50	20120618	16	958	18.44	0.0224729565926871	-0.0331087052520058
5	D	26	50	20120618	16	960	18.48	0.0218867650710834	-0.0325647987159171
5	D	26	50	20120618	16	962	18.52	0.0218301965285885	-0.0325423127202754
5	D	26	50	20120618	16	964	18.56	0.0212984522291362	-0.0335107661677885
5	D	26	50	20120618	16	966	18.6	0.0209961640801790	-0.0331195239857580
5	D	26	50	20120618	16	968	18.64	0.0205069876089541	-0.0338064075130026
5	D	26	50	20120618	16	970	18.68	0.0197520804093594	-0.0335194635811971
5	D	26	50	20120618	16	972	18.72	0.0194751773938467	-0.0332005584228819
5	D	26	50	20120618	16	974	18.76	0.0180583475363832	-0.0333117863195626
5	D	26	50	20120618	16	976	18.8	0.0181477965442033	-0.0332260142670047
5	D	26	50	20120618	16	978	18.84	0.0172837827682715	-0.0332997655042824
5	D	26	50	20120618	16	980	18.88	0.0166897423613967	-0.0341117362211189
5	D	26	50	20120618	16	982	18.92	0.0162296986895567	-0.0335586372968748
5	D	26	50	20120618	16	984	18.96	0.0158590333148587	-0.0331671829828099
5	D	26	50	20120618	16	986	19	0.0149429764798316	-0.0331936994871044
5	D	26	50	20120618	16	988	19.04	0.0145124191607671	-0.0342762092584229
5	D	26	50	20120618	16	990	19.08	0.0143444813002353	-0.0336601071199751
5	D	26	50	20120618	16	992	19.12	0.0139806748613148	-0.0329122002775141
5	D	26	50	20120618	16	994	19.16	0.0139695732848502	-0.0322686623959562
5	D	26	50	20120618	16	996	19.2	0.0141521482557526	-0.0329343327197652
5	D	26	50	20120618	16	998	19.24	0.0141803618163219	-0.0317167655532401
5	D	26	50	20120618	16	1000	19.28	0.0139815233894522	-0.0316599141680327
5	D	26	50	20120618	16	1002	19.32	0.013821080860801	-0.0320546918839691
5	D	26	50	20120618	16	1004	19.36	0.0141075298178597	-0.0319744352643045
5	D	26	50	20120618	16	1006	19.4	0.0142512139157968	-0.0316807031073996
5	D	26	50	20120618	16	1008	19.44	0.0141749878047849	-0.0306445088302488
5	D	26	50	20120618	16	1010	19.48	0.0141657954166295	-0.0307634441908444
5	D	26	50	20120618	16	1012	19.52	0.0141159443885558	-0.0306768236101490
5	D	26	50	20120618	16	1014	19.56	0.0140721744788003	-0.0308580550781672
5	D	26	50	20120618	16	1016	19.6	0.0141450771879407	-0.0316806323967215
5	D	26	50	20120618	16	1018	19.64	0.0140378797999128	-0.0315172907302674
5	D	26	50	20120618	16	1020	19.68	0.0140130603518932	-0.0315149572778895
5	D	26	50	20120618	16	1022	19.72	0.0141537038906712	-0.0319213315450374
5	D	26	50	20120618	16	1024	19.76	0.0144762152935703	-0.0314610757411630
5	D	26	50	20120618	16	1026	19.8	0.0143744626277576	-0.0321123917973140
5	D	26	50	20120618	16	1028	19.84	0.0144575476745470	-0.0311400492625044
5	D	26	50	20120618	16	1030	19.88	0.0144383143700987	-0.0320228013681376
5	D	26	50	20120618	16	1032	19.92	0.0143419357158230	-0.0319418376416918
5	D	26	50	20120618	16	1034	19.96	0.0141206820039897	-0.0324917545854206
5	D	26	50	20120618	16	1036	20	0.0139349957632502	-0.0324134071540651
5	D	26	50	20120618	16	1038	20.04	0.0140501127472273	-0.0324399943690377
5	D	26	50	20120618	16	1040	20.08	0.0135223282457497	-0.0323319484528724
5	D	26	50	20120618	16	1042	20.12	0.0133686739421979	-0.0331085638306496
5	D	26	50	20120618	16	1044	20.16	0.0130936801149944	-0.0326983711868833
5	D	26	50	20120618	16	1046	20.2	0.0125771386113376	-0.0324742890479252
5	D	26	50	20120618	16	1048	20.24	0.0120077055204481	-0.0337105238334737
5	D	26	50	20120618	16	1050	20.28	0.0113190542262505	-0.0335601222211153
5	D	26	50	20120618	16	1052	20.32	0.0110512728882152	-0.0340338130538322
5	D	26	50	20120618	16	1054	20.36	0.0107576821526665	-0.0332117307100247
5	D	26	50	20120618	16	1056	20.4	0.0106933354355786	-0.0332418534589032
5	D	26	50	20120618	16	1058	20.44	0.0107074775712023	-0.0328458736614388
5	D	26	50	20120618	16	1060	20.48	0.0107682180437062	-0.0334401969110261
5	D	26	50	20120618	16	1062	20.52	0.0102219073445615	-0.0326254684777429
5	D	26	50	20120618	16	1064	20.56	0.0105172658470631	-0.0330237817275853
5	D	26	50	20120618	16	1066	20.6	0.0102127149564061	-0.0332119428420591
5	D	26	50	20120618	16	1068	20.64	0.0103016689894793	-0.0328899264139067
5	D	26	50	20120618	16	1070	20.68	0.0102258671425361	-0.0324503888387211
5	D	26	50	20120618	16	1072	20.72	0.0100558786723389	-0.0319982647628305
5	D	26	50	20120618	16	1074	20.76	0.0100180484595454	-0.0328980581418903
5	D	26	50	20120618	16	1076	20.8	0.00957660169605064	-0.0326316910174174
5	D	26	50	20120618	16	1078	20.84	0.00910524431571168	-0.0329723750645930
5	D	26	50	20120618	16	1080	20.88	0.00909767827315299	-0.0330799260060115
5	D	26	50	20120618	16	1082	20.92	0.00887253547402319	-0.0332313882785417
5	D	26	50	20120618	16	1084	20.96	0.0084021680431779	-0.0327781328318011
5	D	26	50	20120618	16	1086	21	0.00745669556605337	-0.0326661978283393
5	D	26	50	20120618	16	1088	21.04	0.00723904809880415	-0.0332950985995266
5	D	26	50	20120618	16	1090	21.08	0.00639935879614512	-0.0321988709566531
5	D	26	50	20120618	16	1092	21.12	0.00654205294458857	-0.0315486155606739
5	D	26	50	20120618	16	1094	21.16	0.00641272311430955	-0.0324488332038025
5	D	26	50	20120618	16	1096	21.2	0.0060998283636345	-0.0321715766348993
5	D	26	50	20120618	16	1098	21.24	0.00579478249823062	-0.0321141595642669
5	D	26	50	20120618	16	1100	21.28	0.00583042068000243	-0.0321438580490768
5	D	26	50	20120618	16	1102	21.32	0.00603102687382505	-0.0321408174899177
5	D	26	50	20120618	16	1104	21.36	0.0059432749222798	-0.0320235084749188
5	D	26	50	20120618	16	1106	21.4	0.0059512652289072	-0.0327022602741798
5	D	26	50	20120618	16	1108	21.44	0.00617407457565909	-0.0320792284892763
5	D	26	50	20120618	16	1110	21.48	0.00658433793010352	-0.032177374910505
5	D	26	50	20120618	16	1112	21.52	0.00632772887921092	-0.0329165136288793
5	D	26	50	20120618	16	1114	21.56	0.00654127512712926	-0.0332249536068329
5	D	26	50	20120618	16	1116	21.6	0.00668495922506637	-0.0325713040983040
5	D	26	50	20120618	16	1118	21.64	0.00665335155194733	-0.0335945583213591
5	D	26	50	20120618	16	1120	21.68	0.00640473280768214	-0.0333531520662620
5	D	26	50	20120618	16	1122	21.72	0.00651702136453456	-0.0335080084513419
5	D	26	50	20120618	16	1124	21.76	0.00635785162808947	-0.0336741078342426
5	D	26	50	20120618	16	1126	21.8	0.00590636394830186	-0.0341718402975198
5	D	26	50	20120618	16	1128	21.84	0.00615158858001735	-0.0354613202236916
5	D	26	50	20120618	16	1130	21.88	0.00569486831004896	-0.0349985188354050
5	D	26	50	20120618	16	1132	21.92	0.00553237517173229	-0.0354871296212049
5	D	26	50	20120618	16	1134	21.96	0.00527251342964624	-0.0353614767461880
5	D	26	50	20120618	16	1136	22	0.00494795141708161	-0.0379965808769578
5	D	26	50	20120618	16	1138	22.04	0.00439725665589353	-0.0371027979055380
5	D	26	50	20120618	16	1140	22.08	0.00400389315351945	-0.0378569272876735
5	D	26	50	20120618	16	1142	22.12	0.00353472780420218	-0.0377909542249888
5	D	26	50	20120618	16	1144	22.16	0.00304731909993029	-0.0382517757142880
5	D	26	50	20120618	16	1146	22.2	0.0022202870086545	-0.0396270984036959
5	D	26	50	20120618	16	1148	22.24	0.00161655923887743	-0.0387907325029084
5	D	26	50	20120618	16	1150	22.28	0.00153743399006266	-0.0398982738542809
5	D	26	50	20120618	16	1152	22.32	0.00104514624900058	-0.0409358823449941
5	D	26	50	20120618	16	1154	22.36	0.000244064976594340	-0.0414481812079637
5	D	26	50	20120618	16	1156	22.4	-0.00039883650886047	-0.0427348327070108
5	D	26	50	20120618	16	1158	22.44	-0.00057674457500701	-0.0425724809900503
5	D	26	50	20120618	16	1160	22.48	-0.00116173401508263	-0.0433195393043739
5	D	26	50	20120618	16	1162	22.52	-0.0010854371933926	-0.0428691829954362
5	D	26	50	20120618	16	1164	22.56	-0.00099874590201913	-0.0421830065749728
5	D	26	50	20120618	16	1166	22.6	-0.00092152984151356	-0.04240899790224
5	D	26	50	20120618	16	1168	22.64	-0.00115508721133948	-0.0424343830356846
5	D	26	50	20120618	16	1170	22.68	-0.00186431531286958	-0.0421917039883814
5	D	26	50	20120618	16	1172	22.72	-0.00200354463808522	-0.041804704447038
5	D	26	50	20120618	16	1174	22.76	-0.00264078926929053	-0.0419291552405268
5	D	26	50	20120618	16	1176	22.8	-0.00293876406688255	-0.0427455807300848
5	D	26	50	20120618	16	1178	22.84	-0.0036792462881411	-0.0440524554830738
5	D	26	50	20120618	16	1180	22.88	-0.00444631572437226	-0.0443649966803582
5	D	26	50	20120618	16	1182	22.92	-0.00460230348030206	-0.0451764724224479
5	D	26	50	20120618	16	1184	22.96	-0.00477200910778676	-0.0448366369034096
5	D	26	50	20120618	16	1186	23	-0.00508829797101156	-0.0446668605652468
5	D	26	50	20120618	16	1188	23.04	-0.00497367596178116	-0.0445098121491452
5	D	26	50	20120618	16	1190	23.08	-0.00519012134750236	-0.0452012918704676
5	D	26	50	20120618	16	1192	23.12	-0.00512527965566756	-0.0454451729992988
5	D	26	50	20120618	16	1194	23.16	-0.00515780656760216	-0.0444921344796156
5	D	26	50	20120618	16	1196	23.2	-0.00501963790255836	-0.0453478751062075
5	D	26	50	20120618	16	1198	23.24	-0.00533359331340516	-0.0448425766003716
5	D	26	50	20120618	16	1200	23.28	-0.00602259816099336	-0.0442597791913177
5	D	26	50	20120618	16	1202	23.32	-0.00598003033276586	-0.0450511731008217
5	D	26	50	20120618	16	1204	23.36	-0.00648504599588936	-0.044451263707663
5	D	26	50	20120618	16	1206	23.4	-0.00644771075784266	-0.0447317022570816
5	D	26	50	20120618	16	1208	23.44	-0.00711246184283616	-0.0442230803493741
5	D	26	50	20120618	16	1210	23.48	-0.00703284161927456	-0.0442307171026109
5	D	26	50	20120618	16	1212	23.52	-0.00720014308370326	-0.0442854471674747
5	D	26	50	20120618	16	1214	23.56	-0.00765608553621236	-0.0448348691364567
5	D	26	50	20120618	16	1216	23.6	-0.00819341597923606	-0.0442620419330175
5	D	26	50	20120618	16	1218	23.64	-0.00843609502653926	-0.0451614817586868
5	D	26	50	20120618	16	1220	23.68	-0.00858487029330086	-0.0446974782888721
5	D	26	50	20120618	16	1222	23.72	-0.00875082825484536	-0.0449546530251897
5	D	26	50	20120618	16	1224	23.76	-0.00899859847097316	-0.0452703054923114
5	D	26	50	20120618	16	1226	23.8	-0.00891607910960866	-0.0454058578622648
5	D	26	50	20120618	16	1228	23.84	-0.00906464224433596	-0.0452753966611359
5	D	26	50	20120618	16	1230	23.88	-0.00942307467171946	-0.0454362634538558
5	D	26	50	20120618	16	1232	23.92	-0.00945447021280416	-0.0451204695653779
5	D	26	50	20120618	16	1234	23.96	-0.00985575331112746	-0.0458992062634987
5	D	26	50	20120618	16	1236	24	-0.00985151067044036	-0.0460484057943290
5	D	26	50	20120618	16	1238	24.04	-0.0101470105942983	-0.0462084240589116
5	D	26	50	20120618	16	1240	24.08	-0.0104056702548563	-0.0457114694130936
5	D	26	50	20120618	16	1242	24.12	-0.0109416571949957	-0.0464805187483121
5	D	26	50	20120618	16	1244	24.16	-0.0114767248963196	-0.0472086266009
5	D	26	50	20120618	16	1246	24.2	-0.0114386825514917	-0.0468877415435975
5	D	26	50	20120618	16	1248	24.24	-0.0121041407432664	-0.0473559169434211
5	D	26	50	20120618	16	1250	24.28	-0.0124639873842122	-0.0480423054959189
5	D	26	50	20120618	16	1252	24.32	-0.0127453451724463	-0.048463670426828
5	D	26	50	20120618	16	1254	24.36	-0.0129624976649487	-0.0483670089298397
5	D	26	50	20120618	16	1256	24.4	-0.0134737358677466	-0.0497686359915077
5	D	26	50	20120618	16	1258	24.44	-0.0135915398574923	-0.0500984305942531
5	D	26	50	20120618	16	1260	24.48	-0.0138664629740176	-0.0503853745260586
5	D	26	50	20120618	16	1262	24.52	-0.0137867720397779	-0.0505842836636064
5	D	26	50	20120618	16	1264	24.56	-0.0140795849578672	-0.050634700377105
5	D	26	50	20120618	16	1266	24.6	-0.0140405526635457	-0.0516109319992111
5	D	26	50	20120618	16	1268	24.64	-0.0139532956867473	-0.0518363576410534
5	D	26	50	20120618	16	1270	24.68	-0.0140368757082836	-0.0524499849057671
5	D	26	50	20120618	16	1272	24.72	-0.0143067783666625	-0.0531693246342682
5	D	26	50	20120618	16	1274	24.76	-0.0144245116457300	-0.0518202356064423
5	D	26	50	20120618	16	1276	24.8	-0.0142379768768530	-0.0519055126842535
5	D	26	50	20120618	16	1278	24.84	-0.0146249764181964	-0.0521926687480933
5	D	26	50	20120618	16	1280	24.88	-0.0146678270891363	-0.0521641016341334
5	D	26	50	20120618	16	1282	24.92	-0.0150343912445034	-0.0526934417705296
5	D	26	50	20120618	16	1284	24.96	-0.0149305172583471	-0.0524492777989859
5	D	26	50	20120618	16	1286	25	-0.0148580388132755	-0.0522837441015101
5	D	26	50	20120618	16	1288	25.04	-0.0148691403897401	-0.0531464850852358
5	D	26	50	20120618	16	1290	25.08	-0.0148133496647045	-0.0526534195267145
5	D	26	50	20120618	16	1292	25.12	-0.0147821662556542	-0.0526881384696707
5	D	26	50	20120618	16	1294	25.16	-0.0143175971004146	-0.0527906689529428
5	D	26	50	20120618	16	1296	25.2	-0.0146433611945073	-0.0534664509037228
5	D	26	50	20120618	16	1298	25.24	-0.0149690545779218	-0.0544405612054853
5	D	26	50	20120618	16	1300	25.28	-0.0145266178649334	-0.0550917358402800
5	D	26	50	20120618	16	1302	25.32	-0.0145644480777269	-0.0546828159887199
5	D	26	50	20120618	16	1304	25.36	-0.0142272995644571	-0.0547771440333301
5	D	26	50	20120618	16	1306	25.4	-0.0142845045030551	-0.0549450818938619
5	D	26	50	20120618	16	1308	25.44	-0.0142715644489594	-0.0555077267596521
5	D	26	50	20120618	16	1310	25.48	-0.0140225214406255	-0.0560632298469522
5	D	26	50	20120618	16	1312	25.52	-0.0138888075483031	-0.0576318048196583
5	D	26	50	20120618	16	1314	25.56	-0.0138646952070646	-0.0579278704289412
5	D	26	50	20120618	16	1316	25.6	-0.0136394109865786	-0.0575379717497949
5	D	26	50	20120618	16	1318	25.64	-0.0136305014411357	-0.057915283928236
5	D	26	50	20120618	16	1320	25.68	-0.0136908176495709	-0.0585217694144597
5	D	26	50	20120618	16	1322	25.72	-0.0140752716065020	-0.0581894999379802
5	D	26	50	20120618	16	1324	25.76	-0.0141961868660849	-0.0583816915611067
5	D	26	50	20120618	16	1326	25.8	-0.0142031872232186	-0.0580747365073936
5	D	26	50	20120618	16	1328	25.84	-0.0142724129770968	-0.0588032686240501
5	D	26	50	20120618	16	1330	25.88	-0.0145798630055567	-0.059525507490354
5	D	26	50	20120618	16	1332	25.92	-0.0143571243694830	-0.0605887132465461
5	D	26	50	20120618	16	1334	25.96	-0.0144590184566519	-0.060652423567531
5	D	26	50	20120618	16	1336	26	-0.0147904394049941	-0.0618886583530796
5	D	26	50	20120618	16	1338	26.04	-0.0149029400938809	-0.0630703044951203
5	D	26	50	20120618	16	1340	26.08	-0.0149355377164936	-0.0625618240087691
5	D	26	50	20120618	16	1342	26.12	-0.0151367803064192	-0.0643464201031277
5	D	26	50	20120618	16	1344	26.16	-0.0155352349776179	-0.065481255776254
5	D	26	50	20120618	16	1346	26.2	-0.0155219413701316	-0.0661059139067542
5	D	26	50	20120618	16	1348	26.24	-0.0161061529927479	-0.0659497847294682
5	D	26	50	20120618	16	1350	26.28	-0.0161925614414089	-0.0665834938267676
5	D	26	50	20120618	16	1352	26.32	-0.0164723635947244	-0.0671986060157218
5	D	26	50	20120618	16	1354	26.36	-0.0171760762633612	-0.067152219810876
5	D	26	50	20120618	16	1356	26.4	-0.0172614240518505	-0.0687818888094765
5	D	26	50	20120618	16	1358	26.44	-0.0181205587909921	-0.0684048594737479
5	D	26	50	20120618	16	1360	26.48	-0.0181390849886592	-0.0687444121500737
5	D	26	50	20120618	16	1362	26.52	-0.0181926129719950	-0.0697861925707959
5	D	26	50	20120618	16	1364	26.56	-0.0179415193539957	-0.0700286594860648
5	D	26	50	20120618	16	1366	26.6	-0.0184020580005825	-0.0697603124626044
5	D	26	50	20120618	16	1368	26.64	-0.0181075480262183	-0.0714744100108787
5	D	26	50	20120618	16	1370	26.68	-0.0184401710560884	-0.0723102102262412
5	D	26	50	20120618	16	1372	26.72	-0.0185835016006349	-0.072821377718361
5	D	26	50	20120618	16	1374	26.76	-0.0188254735411570	-0.0732491773209788
5	D	26	50	20120618	16	1376	26.8	-0.0190728194932160	-0.0740807348956542
5	D	26	50	20120618	16	1378	26.84	-0.0190712638582974	-0.0741716688277149
5	D	26	50	20120618	16	1380	26.88	-0.0193751076421733	-0.0757481633963702
5	D	26	50	20120618	16	1382	26.92	-0.0200078975006571	-0.076108010037316
5	D	26	50	20120618	16	1384	26.96	-0.0200477783231161	-0.0758912110982043
5	D	26	50	20120618	16	1386	27	-0.0202187567428070	-0.0784325528697887
5	D	26	50	20120618	16	1388	27.04	-0.0207611783546552	-0.0778563315537997
5	D	26	50	20120618	16	1390	27.08	-0.0209810885636042	-0.0787827828585105
5	D	26	50	20120618	16	1392	27.12	-0.0212712144759250	-0.0793694693548608
5	D	26	50	20120618	16	1394	27.16	-0.0214931045838614	-0.0810665256297085
5	D	26	50	20120618	16	1396	27.2	-0.0220776697598683	-0.0804099769833768
5	D	26	50	20120618	16	1398	27.24	-0.0226903777857664	-0.0814378981111877
5	D	26	50	20120618	16	1400	27.28	-0.0227563508484511	-0.0821430957040652
5	D	26	50	20120618	16	1402	27.32	-0.0236275064028729	-0.0819698545426744
5	D	26	50	20120618	16	1404	27.36	-0.0237425526761720	-0.0826050485642142
5	D	26	50	20120618	16	1406	27.4	-0.0237040860672755	-0.0833871086642066
5	D	26	50	20120618	16	1408	27.44	-0.0239585737978245	-0.0827885427739322
5	D	26	50	20120618	16	1410	27.48	-0.0237900702518677	-0.0838579003591206
5	D	26	50	20120618	16	1412	27.52	-0.0236934794655577	-0.0820950831536225
5	D	26	50	20120618	16	1414	27.56	-0.0233285416557873	-0.082651364058382
5	D	26	50	20120618	16	1416	27.6	-0.0231915750722715	-0.0840223733964246
5	D	26	50	20120618	16	1418	27.64	-0.0229398450581690	-0.0838225450200613
5	D	26	50	20120618	16	1420	27.68	-0.0226321828976748	-0.0834221104498754
5	D	26	50	20120618	16	1422	27.72	-0.0225845239006228	-0.0840174943596344
5	D	26	50	20120618	16	1424	27.76	-0.0222273642654455	-0.0847134995643564
5	D	26	50	20120618	16	1426	27.8	-0.0215955643564553	-0.0842771439696861
5	D	26	50	20120618	16	1428	27.84	-0.0216521328989502	-0.0841026300160893
5	D	26	50	20120618	16	1430	27.88	-0.0215421777944757	-0.0851833013097767
5	D	26	50	20120618	16	1432	27.92	-0.0211256919003568	-0.0849802202422199
5	D	26	50	20120618	16	1434	27.96	-0.0210509507135854	-0.085439203253888
5	D	26	50	20120618	16	1436	28	-0.0208552942672311	-0.086011889035971
5	D	26	50	20120618	16	1438	28.04	-0.0208150598913816	-0.085477245598716
5	D	26	50	20120618	16	1440	28.08	-0.0207211561108400	-0.0867172280502046
5	D	26	50	20120618	16	1442	28.12	-0.0207391166230821	-0.0878937123127428
5	D	26	50	20120618	16	1444	28.16	-0.0209108021495542	-0.0875745243117153
5	D	26	50	20120618	16	1446	28.2	-0.0209889374488753	-0.0870961665742425
5	D	26	50	20120618	16	1448	28.24	-0.0207971700898176	-0.087688156371452
5	D	26	50	20120618	16	1450	28.28	-0.0211166409335576	-0.0893265227834611
5	D	26	50	20120618	16	1452	28.32	-0.0208948922469776	-0.0904645404371028
5	D	26	50	20120618	16	1454	28.36	-0.0209082565651420	-0.0895511706078441
5	D	26	50	20120618	16	1456	28.4	-0.0208654766048802	-0.0900398521043222
5	D	26	50	20120618	16	1458	28.44	-0.0210303739062529	-0.0916465401325341
5	D	26	50	20120618	16	1460	28.48	-0.0211260454537474	-0.0919984671775307
5	D	26	50	20120618	16	1462	28.52	-0.0211298638303658	-0.0920362266796461
5	D	26	50	20120618	16	1464	28.56	-0.0215162269756062	-0.0923477779274368
5	D	26	50	20120618	16	1466	28.6	-0.0214047869468912	-0.0936089735823612
5	D	26	50	20120618	16	1468	28.64	-0.0217560068851065	-0.0942960692416401
5	D	26	50	20120618	16	1470	28.68	-0.0217251063187687	-0.0948922309688585
5	D	26	50	20120618	16	1472	28.72	-0.0217988575560464	-0.096947295407021
5	D	26	50	20120618	16	1474	28.76	-0.0219827760298331	-0.096517020930669
5	D	26	50	20120618	16	1476	28.8	-0.0217398141398173	-0.0964218443579214
5	D	26	50	20120618	16	1478	28.84	-0.0220396981257186	-0.0977276584507386
5	D	26	50	20120618	16	1480	28.88	-0.0223267834788803	-0.097630219136291
5	D	26	50	20120618	16	1482	28.92	-0.0228477797552586	-0.0982069354270267
5	D	26	50	20120618	16	1484	28.96	-0.0228506788930614	-0.0987610950114426
5	D	26	50	20120618	16	1486	29	-0.0232144853319819	-0.0996178962982062
5	D	26	50	20120618	16	1488	29.04	-0.0232761450433014	-0.100734135062987
5	D	26	50	20120618	16	1490	29.08	-0.0238535684408183	-0.100763550705085
5	D	26	50	20120618	16	1492	29.12	-0.0240145766548945	-0.100651191437554
5	D	26	50	20120618	16	1494	29.16	-0.0239120461716224	-0.100887365102470
5	D	26	50	20120618	16	1496	29.2	-0.0241572708033379	-0.101310639221689
5	D	26	50	20120618	16	1498	29.24	-0.0244090715281184	-0.100911760286421
5	D	26	50	20120618	16	1500	29.28	-0.0242971365246566	-0.102291254905838
5	D	26	50	20120618	16	1502	29.32	-0.0243251379531916	-0.102913508873282
5	D	26	50	20120618	16	1504	29.36	-0.0244904595186330	-0.102508195266306
5	D	26	50	20120618	16	1506	29.4	-0.0247579580139559	-0.102894629122225
5	D	26	50	20120618	16	1508	29.44	-0.0251578976093950	-0.103899427858291
5	D	26	50	20120618	16	1510	29.48	-0.0253454930384438	-0.105921541120450
5	D	26	50	20120618	16	1512	29.52	-0.0258610445926069	-0.105740451073788
5	D	26	50	20120618	16	1514	29.56	-0.0255872528469315	-0.106037577343243
5	D	26	50	20120618	16	1516	29.6	-0.0257247851158722	-0.106491469186086
5	D	26	50	20120618	16	1518	29.64	-0.0257310076555467	-0.105807979771391
5	D	26	50	20120618	16	1520	29.68	-0.0257014505920931	-0.107022364957401
5	D	26	50	20120618	16	1522	29.72	-0.0257404828864146	-0.107702601680903
5	D	26	50	20120618	16	1524	29.76	-0.0260188708261677	-0.107932623516823
5	D	26	50	20120618	16	1526	29.8	-0.0262680552558579	-0.108209526532335
5	D	26	50	20120618	16	1528	29.84	-0.0261588779688427	-0.109257741624766
5	D	26	50	20120618	16	1530	29.88	-0.0265614338593722	-0.109969586021387
5	D	26	50	20120618	16	1532	29.92	-0.0265773437619489	-0.110618356493125
5	D	26	50	20120618	16	1534	29.96	-0.0264682371856118	-0.111672157729128
5	D	26	50	20120618	16	1536	30	-0.0266220329105199	-0.112661046562617
5	D	26	50	20120618	16	1538	30.04	-0.0270726013514919	-0.113303665205359
5	D	26	50	20120618	16	1540	30.08	-0.0271491103052163	-0.113179072990514
5	D	26	50	20120618	16	1542	30.12	-0.0276003858529696	-0.113822398740038
5	D	26	50	20120618	16	1544	30.16	-0.0275115732412525	-0.114653673472001
5	D	26	50	20120618	16	1546	30.2	-0.0275458679201401	-0.116278251301777
5	D	26	50	20120618	16	1548	30.24	-0.0275488377686211	-0.115879301655831
5	D	26	50	20120618	16	1550	30.28	-0.0273201594355853	-0.116518101921955
5	D	26	50	20120618	16	1552	30.32	-0.0273553733532884	-0.117339901423050
5	D	26	50	20120618	16	1554	30.36	-0.0275023808530971	-0.118140417010032
5	D	26	50	20120618	16	1556	30.4	-0.0274974311056288	-0.118842574043750
5	D	26	50	20120618	16	1558	30.44	-0.0277932138721992	-0.119457544811348
5	D	26	50	20120618	16	1560	30.48	-0.0277671216319734	-0.120292567209251
5	D	26	50	20120618	16	1562	30.52	-0.0284191447949055	-0.121546903928398
5	D	26	50	20120618	16	1564	30.56	-0.0284659552638200	-0.122248212433979
5	D	26	50	20120618	16	1566	30.6	-0.0282911584675107	-0.123776411609479
5	D	26	50	20120618	16	1568	30.64	-0.0286275998739993	-0.124069295238246
5	D	26	50	20120618	16	1570	30.68	-0.0287405955376329	-0.125107469414385
5	D	26	50	20120618	16	1572	30.72	-0.0293066345159727	-0.126304954748324
5	D	26	50	20120618	16	1574	30.76	-0.0294421868859262	-0.127003788380171
5	D	26	50	20120618	16	1576	30.8	-0.0297251710197570	-0.127754594360434
5	D	26	50	20120618	16	1578	30.84	-0.0298920482201170	-0.128086934547592
5	D	26	50	20120618	16	1580	30.88	-0.0302644813617680	-0.129264479470302
5	D	26	50	20120618	16	1582	30.92	-0.0302405811525639	-0.130405608393781
5	D	26	50	20120618	16	1584	30.96	-0.0300324089161826	-0.131373213313157
5	D	26	50	20120618	16	1586	31	-0.0296654204967468	-0.131061379222653
5	D	26	50	20120618	16	1588	31.04	-0.0299139685303338	-0.132497159541853
5	D	26	50	20120618	16	1590	31.08	-0.0295246355366125	-0.132783254945521
5	D	26	50	20120618	16	1592	31.12	-0.0295179887328694	-0.134233813796447
5	D	26	50	20120618	16	1594	31.16	-0.0295179887328694	-0.134233813796447
5	D	26	50	20120618	16	1596	31.2	-0.0297229789887354	-0.135517990421760
5	D	26	50	20120618	16	1598	31.24	-0.0300485309507936	-0.138237240259491
5	D	26	50	20120618	16	1600	31.28	-0.0299098673110030	-0.137814461115019
5	D	26	50	20120618	16	1602	31.32	-0.0303153930500134	-0.138331002618676
5	D	26	50	20120618	16	1604	31.36	-0.0304801489300299	-0.140140488871732
5	D	26	50	20120618	16	1606	31.4	-0.0307786187023687	-0.139743024150027
5	D	26	50	20120618	16	1608	31.44	-0.0308929578688866	-0.140611563409359
5	D	26	50	20120618	16	1610	31.48	-0.0311538802711444	-0.141391502189008
5	D	26	50	20120618	16	1612	31.52	-0.0316861902560217	-0.141864698046978
5	D	26	50	20120618	16	1614	31.56	-0.0321304654466412	-0.142239252508972
5	D	26	50	20120618	16	1616	31.6	-0.0318814224383073	-0.142769724016218
5	D	26	50	20120618	16	1618	31.64	-0.0320449055261176	-0.144590382556418
5	D	26	50	20120618	16	1620	31.68	-0.0324096312038536	-0.144263840644866
5	D	26	50	20120618	16	1622	31.72	-0.0326233188731282	-0.144778472960213
5	D	26	50	20120618	16	1624	31.76	-0.0325610227657057	-0.145573331692945
5	D	26	50	20120618	16	1626	31.8	-0.0325501333212754	-0.147214809374791
5	D	26	50	20120618	16	1628	31.84	-0.0326380974048550	-0.147563837281985
5	D	26	50	20120618	16	1630	31.88	-0.0329502850487489	-0.148302410314934
5	D	26	50	20120618	16	1632	31.92	-0.0328393399947807	-0.147622809987536
5	D	26	50	20120618	16	1634	31.96	-0.0332265516681585	-0.148381111299680
5	D	26	50	20120618	16	1636	32	-0.0334781402609046	-0.150199931362248
5	D	26	50	20120618	16	1638	32.04	-0.0341346181965582	-0.149445872690791
5	D	26	50	20120618	16	1640	32.08	-0.0341589426698310	-0.151547111201765
5	D	26	50	20120618	16	1642	32.12	-0.0345917627305953	-0.15281841848366
5	D	26	50	20120618	16	1644	32.16	-0.0348209360383779	-0.153241197628132
5	D	26	50	20120618	16	1646	32.2	-0.0352678982347659	-0.154989094880547
5	D	26	50	20120618	16	1648	32.24	-0.0359136281473455	-0.155278160132696
5	D	26	50	20120618	16	1650	32.28	-0.0363755810074946	-0.15706480683672
5	D	26	50	20120618	16	1652	32.32	-0.0364817177353507	-0.15705200820398
5	D	26	50	20120618	16	1654	32.36	-0.0369691264396226	-0.158574196971841
5	D	26	50	20120618	16	1656	32.4	-0.0369942994410329	-0.157977681691232
5	D	26	50	20120618	16	1658	32.44	-0.0369296698812324	-0.160281011320269
5	D	26	50	20120618	16	1660	32.48	-0.037393036954944	-0.161585411199524
5	D	26	50	20120618	16	1662	32.52	-0.0376232002122202	-0.162404594405528
5	D	26	50	20120618	16	1664	32.56	-0.0376882540360893	-0.162843000609864
5	D	26	50	20120618	16	1666	32.6	-0.0377438326290906	-0.164258204121731
5	D	26	50	20120618	16	1668	32.64	-0.0378597981412052	-0.164265275189543
5	D	26	50	20120618	16	1670	32.68	-0.0381873300022508	-0.165110126371704
5	D	26	50	20120618	16	1672	32.72	-0.0385314081619762	-0.167069802105085
5	D	26	50	20120618	16	1674	32.76	-0.0385787843163157	-0.167771959138803
5	D	26	50	20120618	16	1676	32.8	-0.0390879719094481	-0.168159382944215
5	D	26	50	20120618	16	1678	32.84	-0.0391432676597369	-0.169055852921403
5	D	26	50	20120618	16	1680	32.88	-0.0396564150508440	-0.16869402638147
5	D	26	50	20120618	16	1682	32.92	-0.0395635719304742	-0.16923376098755
5	D	26	50	20120618	16	1684	32.96	-0.0405448240107267	-0.17159146712806
5	D	26	50	20120618	16	1686	33	-0.0406433239853461	-0.170906068525056
5	D	26	50	20120618	16	1688	33.04	-0.0411972714377276	-0.171073369989485
5	D	26	50	20120618	16	1690	33.08	-0.0413294296951313	-0.171562051485963
5	D	26	50	20120618	16	1692	33.12	-0.0423396731534126	-0.172632116177932
5	D	26	50	20120618	16	1694	33.16	-0.0426557498846030	-0.172194417080378
5	D	26	50	20120618	16	1696	33.2	-0.0433347845265764	-0.173683371829522
5	D	26	50	20120618	16	1698	33.24	-0.0430742156777092	-0.172552354533015
5	D	26	50	20120618	16	1700	33.28	-0.0435261983322436	-0.173414176277925
5	D	26	50	20120618	16	1702	33.32	-0.0436931462432817	-0.17493579936036
5	D	26	50	20120618	16	1704	33.36	-0.0438223346522045	-0.173618671559044
5	D	26	50	20120618	16	1706	33.4	-0.0445355225517093	-0.175371872112318
5	D	26	50	20120618	16	1708	33.44	-0.0444338405965746	-0.175610732783003
5	D	26	50	20120618	16	1710	33.48	-0.0444339113072527	-0.175951487540856
5	D	26	50	20120618	16	1712	33.52	-0.0446946215774762	-0.17611221291222
5	D	26	50	20120618	16	1714	33.56	-0.0448370328832072	-0.178665292656372
5	D	26	50	20120618	16	1716	33.6	-0.0447358459028194	-0.178906486779435
5	D	26	50	20120618	16	1718	33.64	-0.0446338811049723	-0.179147044506395
5	D	26	50	20120618	16	1720	33.68	-0.0449723731211263	-0.179405350613562
5	D	26	50	20120618	16	1722	33.72	-0.0450413867429701	-0.179769086341804
5	D	26	50	20120618	16	1724	33.76	-0.0455473923555872	-0.179083475606766
5	D	26	50	20120618	16	1726	33.8	-0.0458322856777273	-0.178923033078115
5	D	26	50	20120618	16	1728	33.84	-0.0457858287622033	-0.18012631668766
5	D	26	50	20120618	16	1730	33.88	-0.0462387306555533	-0.179961914361034
5	D	26	50	20120618	16	1732	33.92	-0.0465689495223674	-0.180719225723685
5	D	26	50	20120618	16	1734	33.96	-0.0474633688898903	-0.180782228937889
5	D	26	50	20120618	16	1736	34	-0.0476278419271943	-0.180938782379243
5	D	26	50	20120618	16	1738	34.04	-0.0477953555236574	-0.181286042519484
5	D	26	50	20120618	16	1740	34.08	-0.047882753921812	-0.181410776155685
5	D	26	50	20120618	16	1742	34.12	-0.0480716221430669	-0.182047808654856
5	D	26	50	20120618	16	1744	34.16	-0.0486460049814248	-0.182109821919566
5	D	26	50	20120618	16	1746	34.2	-0.0489027554536736	-0.181185562645877
5	D	26	50	20120618	16	1748	34.24	-0.0491764764886709	-0.181828251999298
5	D	26	50	20120618	16	1750	34.28	-0.0500466420935991	-0.182820605656015
5	D	26	50	20120618	16	1752	34.32	-0.0503576276559649	-0.181014796358221
5	D	26	50	20120618	16	1754	34.36	-0.0512364906743017	-0.181950369340409
5	D	26	50	20120618	16	1756	34.4	-0.0516027719869563	-0.183032242715624
5	D	26	50	20120618	16	1758	34.44	-0.0522938274442099	-0.182713125425275
5	D	26	50	20120618	16	1760	34.48	-0.0526972318628769	-0.182527509895213
5	D	26	50	20120618	16	1762	34.52	-0.0532721096759815	-0.182453263683189
5	D	26	50	20120618	16	1764	34.56	-0.0537566899531287	-0.182753571933159
5	D	26	50	20120618	16	1766	34.6	-0.0546004097644405	-0.183465487040457
5	D	26	50	20120618	16	1768	34.64	-0.0548612614560202	-0.183109883040198
5	D	26	50	20120618	16	1770	34.68	-0.0556648176021606	-0.183168997167106
5	D	26	50	20120618	16	1772	34.72	-0.0562911020782575	-0.183893286643075
5	D	26	50	20120618	16	1774	34.76	-0.0568808291337671	-0.183012231593717
5	D	26	50	20120618	16	1776	34.8	-0.0574139169361036	-0.1836472841939
5	D	26	50	20120618	16	1778	34.84	-0.0578872542154299	-0.184650385873691
5	D	26	50	20120618	16	1780	34.88	-0.0586794966530713	-0.185422263636035
5	D	26	50	20120618	16	1782	34.92	-0.0592285650686627	-0.18521119226185
5	D	26	50	20120618	16	1784	34.96	-0.0600293634983564	-0.185224980844084
5	D	26	50	20120618	16	1786	35	-0.0608655172671095	-0.185439587752174
5	D	26	50	20120618	16	1788	35.04	-0.0615548756680883	-0.18605837689639
5	D	26	50	20120618	16	1790	35.08	-0.0619153587051372	-0.186713299197125
5	D	26	50	20120618	16	1792	35.12	-0.0627614119688269	-0.186522026812814
5	D	26	50	20120618	16	1794	35.16	-0.0634213547277083	-0.187328623518114
5	D	26	50	20120618	16	1796	35.2	-0.0640589529123042	-0.187631477352496
5	D	26	50	20120618	16	1798	35.24	-0.063739411357886	-0.187166130379797
5	D	26	50	20120618	16	1800	35.28	-0.0644882374391626	-0.186663377458373
5	D	26	50	20120618	16	1802	35.32	-0.0654793183036736	-0.188413042477741
5	D	26	50	20120618	16	1804	35.36	-0.065700642726185	-0.187191869066632
5	D	26	50	20120618	16	1806	35.4	-0.065990344374437	-0.186954493320188
5	D	26	50	20120618	16	1808	35.44	-0.0662010621952307	-0.187414112727959
5	D	26	50	20120618	16	1810	35.48	-0.0659803741688224	-0.188315037477869
5	D	26	50	20120618	16	1812	35.52	-0.0662134365639015	-0.187261731216613
5	D	26	50	20120618	16	1814	35.56	-0.067203668900275	-0.189085783869362
5	D	26	50	20120618	16	1816	35.6	-0.0673119976591529	-0.189397476538509
5	D	26	50	20120618	16	1818	35.64	-0.068240499573529	-0.189683784074212
5	D	26	50	20120618	16	1820	35.68	-0.068462884656212	-0.188839145024084
5	D	26	50	20120618	16	1822	35.72	-0.069120211120003	-0.188637195327377
5	D	26	50	20120618	16	1824	35.76	-0.0698025691638482	-0.18970563367375
5	D	26	50	20120618	16	1826	35.8	-0.0708196715579069	-0.190002335679136
5	D	26	50	20120618	16	1828	35.84	-0.070411529523806	-0.189566192216500
5	D	26	50	20120618	16	1830	35.88	-0.0708338844042087	-0.189006658620547
5	D	26	50	20120618	16	1832	35.92	-0.07066658293978	-0.188458368022415
5	D	26	50	20120618	16	1834	35.96	-0.070494402438561	-0.189035013602473
5	D	26	50	20120618	16	1836	36	-0.0706105093720319	-0.189527018500823
5	D	26	50	20120618	16	1838	36.04	-0.070584346421128	-0.189195385420446
5	D	26	50	20120618	16	1840	36.08	-0.0702056200291244	-0.188520522708482
5	D	26	50	20120618	16	1842	36.12	-0.0701169488387637	-0.189634498731563
5	D	26	50	20120618	16	1844	36.16	-0.0701247977240349	-0.189090662906152
5	D	26	50	20120618	16	1846	36.2	-0.0705002007141668	-0.189904613521976
5	D	26	50	20120618	16	1848	36.24	-0.0705810230192564	-0.190465844174204
5	D	26	50	20120618	16	1850	36.28	-0.070704766705964	-0.191266996157288
5	D	26	50	20120618	16	1852	36.32	-0.0708485922252574	-0.191365001157161
5	D	26	50	20120618	16	1854	36.36	-0.0708474608544075	-0.191595235125115
5	D	26	50	20120618	16	1856	36.4	-0.0708777250246422	-0.192410670665179
5	D	26	50	20120618	16	1858	36.44	-0.0708188937404476	-0.191575718977954
5	D	26	50	20120618	16	1860	36.48	-0.071134475496891	-0.193850976467778
5	D	26	50	20120618	16	1862	36.52	-0.0714563505036873	-0.194220651892983
5	D	26	50	20120618	16	1864	36.56	-0.0715834175922665	-0.195729829896069
5	D	26	50	20120618	16	1866	36.6	-0.0714458853233257	-0.194594569958874
5	D	26	50	20120618	16	1868	36.64	-0.0717799932774364	-0.197004036315767
5	D	26	50	20120618	16	1870	36.68	-0.0719269300665668	-0.198435361862245
5	D	26	50	20120618	16	1872	36.72	-0.0720987570143953	-0.198363944077345
5	D	26	50	20120618	16	1874	36.76	-0.0727384765193347	-0.199108739649969
5	D	26	50	20120618	16	1876	36.8	-0.073136719058499	-0.199557611034666
5	D	26	50	20120618	16	1878	36.84	-0.0733911360783699	-0.200088082541912
5	D	26	50	20120618	16	1880	36.88	-0.073019905018247	-0.201757561652294
5	D	26	50	20120618	16	1882	36.92	-0.0732912218901883	-0.202641657260811
5	D	26	50	20120618	16	1884	36.96	-0.0731429415981734	-0.202033333296957
5	D	26	50	20120618	16	1886	37	-0.0729457295169005	-0.203316661394132
5	D	26	50	20120618	16	1888	37.04	-0.0729421939829945	-0.204353987042133
5	D	26	50	20120618	16	1890	37.08	-0.0728737460465756	-0.203720985051614
5	D	26	50	20120618	16	1892	37.12	-0.0725917518622385	-0.204906661702308
5	D	26	50	20120618	16	1894	37.16	-0.0728731096504726	-0.205055224837035
5	D	26	50	20120618	16	1896	37.2	-0.072457401573813	-0.205260215092901
5	D	26	50	20120618	16	1898	37.24	-0.0719894383060238	-0.204049506862154
5	D	26	50	20120618	16	1900	37.28	-0.0718468148682585	-0.205377241265188
5	D	26	50	20120618	16	1902	37.32	-0.0720381579632476	-0.206690621400564
5	D	26	50	20120618	16	1904	37.36	-0.0719820136848213	-0.206748179892552
5	D	26	50	20120618	16	1906	37.4	-0.0715613558606935	-0.206854882305833
5	D	26	50	20120618	16	1908	37.44	-0.071500332545477	-0.20855497913984
5	D	26	50	20120618	16	1910	37.48	-0.0709275053420378	-0.208997698695541
5	D	26	50	20120618	16	1912	37.52	-0.0713789930218255	-0.207725967149577
5	D	26	50	20120618	16	1914	37.56	-0.070838268466252	-0.209600295094468
5	D	26	50	20120618	16	1916	37.6	-0.0706637545126553	-0.210016639567231
5	D	26	50	20120618	16	1918	37.64	-0.070668987102836	-0.211547242905787
5	D	26	50	20120618	16	1920	37.68	-0.070613549931191	-0.211384891188827
5	D	26	50	20120618	16	1922	37.72	-0.0705904982501243	-0.212610024397911
5	D	26	50	20120618	16	1924	37.76	-0.070604640385748	-0.213919586156668
5	D	26	50	20120618	16	1926	37.8	-0.070396680281401	-0.214259068122316
5	D	26	50	20120618	16	1928	37.84	-0.0706194189174748	-0.214473321477015
5	D	26	50	20120618	16	1930	37.88	-0.0704774318758126	-0.214909464939651
5	D	26	50	20120618	16	1932	37.92	-0.0704355711543664	-0.216761519020935
5	D	26	50	20120618	16	1934	37.96	-0.070264380602641	-0.216746033382427
5	D	26	50	20120618	16	1936	38	-0.0705279900106675	-0.21785845377059
5	D	26	50	20120618	16	1938	38.04	-0.0702557538999106	-0.218088263474475
5	D	26	50	20120618	16	1940	38.08	-0.0705209189428556	-0.218435452904038
5	D	26	50	20120618	16	1942	38.12	-0.070101604621612	-0.218627078841739
5	D	26	50	20120618	16	1944	38.16	-0.0701242320386099	-0.219273374439744
5	D	26	50	20120618	16	1946	38.2	-0.0701779721539801	-0.2197598639052
5	D	26	50	20120618	16	1948	38.24	-0.0706566834448434	-0.220650111342714
5	D	26	50	20120618	16	1950	38.28	-0.0708490164893261	-0.220937196695876
5	D	26	50	20120618	16	1952	38.32	-0.0706432484160009	-0.221688851204277
5	D	26	50	20120618	16	1954	38.36	-0.0707606281416778	-0.221455505966486
5	D	26	50	20120618	16	1956	38.4	-0.0712018627731382	-0.221763804523083
5	D	26	50	20120618	16	1958	38.44	-0.0710293287185287	-0.222803251491427
5	D	26	50	20120618	16	1960	38.48	-0.0713786394684349	-0.224309388935354
5	D	26	50	20120618	16	1962	38.52	-0.0717159294030609	-0.225471165376844
5	D	26	50	20120618	16	1964	38.56	-0.0715596588044186	-0.224909015485801
5	D	26	50	20120618	16	1966	38.6	-0.0713779323616537	-0.226101904625662
5	D	26	50	20120618	16	1968	38.64	-0.0712181262291054	-0.227634912127275
5	D	26	50	20120618	16	1970	38.68	-0.0714995547280178	-0.227347826774113
5	D	26	50	20120618	16	1972	38.72	-0.0710484206016207	-0.228917603828347
5	D	26	50	20120618	16	1974	38.76	-0.0711834779968274	-0.228918310935128
5	D	26	50	20120618	16	1976	38.8	-0.0705994077955673	-0.229882804584667
5	D	26	50	20120618	16	1978	38.84	-0.070568295097195	-0.229004577962433
5	D	26	50	20120618	16	1980	38.88	-0.0705159691953873	-0.231664713673257
5	D	26	50	20120618	16	1982	38.92	-0.0702755528897838	-0.232093220382656
5	D	26	50	20120618	16	1984	38.96	-0.0698067410938571	-0.231666834993601
5	D	26	50	20120618	16	1986	39	-0.0698795730923194	-0.231603902490075
5	D	26	50	20120618	16	1988	39.04	-0.0698010842396077	-0.233106504400096
5	D	26	50	20120618	16	1990	39.08	-0.070234540696475	-0.233463593324596
5	D	26	50	20120618	16	1992	39.12	-0.0701305959996406	-0.235082160746732
5	D	26	50	20120618	16	1994	39.16	-0.0702599965405977	-0.235956851835059
5	D	26	50	20120618	16	1996	39.2	-0.0705244544767615	-0.235809773624572
5	D	26	50	20120618	16	1998	39.24	-0.0707585068213342	-0.235439956778012
5	D	26	50	20120618	16	2000	39.28	-0.0708235606452034	-0.235609662405497
5	D	26	50	20120618	16	2002	39.32	-0.070685674822872	-0.236907203348974
5	D	26	50	20120618	16	2004	39.36	-0.0712563099952895	-0.237124285130798
5	D	26	50	20120618	16	2006	39.4	-0.0711919632782016	-0.237389450173743
5	D	26	50	20120618	16	2008	39.44	-0.0713015648292855	-0.238399905764059
5	D	26	50	20120618	16	2010	39.48	-0.0714875339127376	-0.239701689348223
5	D	26	50	20120618	16	2012	39.52	-0.0714182374481813	-0.24007504172869
5	D	26	50	20120618	16	2014	39.56	-0.0712980292953796	-0.240275860054547
5	D	26	50	20120618	16	2016	39.6	-0.0712980292953796	-0.240275860054547
5	D	26	50	20120618	16	2018	39.64	-0.0710420566405901	-0.24073689367588
5	D	26	50	20120618	16	2020	39.68	-0.070913363206414	-0.240543146417835
5	D	26	50	20120618	16	2022	39.72	-0.0707436575789294	-0.241311064382204
5	D	26	50	20120618	16	2024	39.76	-0.0708362885672648	-0.241498447679218
5	D	26	50	20120618	16	2026	39.8	-0.0708872002555102	-0.241502690319905
5	D	26	50	20120618	16	2028	39.84	-0.0707182017348066	-0.242037970153264
5	D	26	50	20120618	16	2030	39.88	-0.0706927458906839	-0.242282629099554
5	D	26	50	20120618	16	2032	39.92	-0.0704834422834527	-0.242093124482196
5	D	26	50	20120618	16	2034	39.96	-0.0701489807759515	-0.242300306769084
5	D	26	50	20120618	16	2036	40	-0.0698915939075996	-0.242337076321706
5	D	26	50	20120618	16	2038	40.04	-0.0697558294056117	-0.242557693637436
5	D	26	50	20120618	16	2040	40.08	-0.0698010842396077	-0.242683558644487
5	D	26	50	20120618	16	2042	40.12	-0.0698010842396077	-0.242683558644487
5	D	26	50	20120618	16	2044	40.16	-0.0698378537922294	-0.243164391255694
5	D	26	50	20120618	16	2046	40.2	-0.0699417984890638	-0.243322076067898
5	D	26	50	20120618	16	2048	40.24	-0.070189285862479	-0.243880690425036
5	D	26	50	20120618	16	2050	40.28	-0.0704212168867083	-0.244818314016889
5	D	26	50	20120618	16	2052	40.32	-0.0705923367277554	-0.245323188258656
5	D	26	50	20120618	16	2054	40.36	-0.0705845585531624	-0.246579717008825
5	D	26	50	20120618	16	2056	40.4	-0.070606478863379	-0.247068327794625
5	D	26	50	20120618	16	2058	40.44	-0.0703731336255876	-0.246935391719762
5	D	26	50	20120618	16	2060	40.48	-0.0702161559201642	-0.248383546407632
5	D	26	50	20120618	16	2062	40.52	-0.0700612995350843	-0.248546888074086
5	D	26	50	20120618	16	2064	40.56	-0.0699227066059718	-0.249280864912957
5	D	26	50	20120618	16	2066	40.6	-0.0691710520975705	-0.250004235150111
5	D	26	50	20120618	16	2068	40.64	-0.0691102409143884	-0.250012720431486
5	D	26	50	20120618	16	2070	40.68	-0.068790628649292	-0.250708513504173
5	D	26	50	20120618	16	2072	40.72	-0.069017609926053	-0.250583355603903
5	D	26	50	20120618	16	2074	40.76	-0.0691017556330142	-0.250755182551731
5	D	26	50	20120618	16	2076	40.8	-0.0688196200273208	-0.251279148676591
5	D	26	50	20120618	16	2078	40.84	-0.0688196200273208	-0.251279148676591
5	D	26	50	20120618	16	2080	40.88	-0.068725574825423	-0.251453804051544
5	D	26	50	20120618	16	2082	40.92	-0.0684561671417909	-0.251515322341507
5	D	26	50	20120618	16	2084	40.96	-0.0680276604323918	-0.251102371981294
5	D	26	50	20120618	16	2086	41	-0.067315603903737	-0.252073229591863
5	D	26	50	20120618	16	2088	41.04	-0.0678346202811279	-0.251998276273057
5	D	26	50	20120618	16	2090	41.08	-0.0665448575122436	-0.253063179085524
5	D	26	50	20120618	16	2092	41.12	-0.0659494736024845	-0.254074341782621
5	D	26	50	20120618	16	2094	41.16	-0.0657974456445294	-0.253515020318702
5	D	26	50	20120618	16	2096	41.2	-0.0656072339203903	-0.254444865735963
5	D	26	50	20120618	16	2098	41.24	-0.0656072339203903	-0.254444865735963
5	D	26	50	20120618	16	2100	41.28	-0.065288328762075	-0.254912263318327
5	D	26	50	20120618	16	2102	41.32	-0.0649234616629829	-0.25468740336191
5	D	26	50	20120618	16	2104	41.36	-0.064567786952046	-0.254840845533427
5	D	26	50	20120618	16	2106	41.4	-0.0643111071904753	-0.254801954660462
5	D	26	50	20120618	16	2108	41.44	-0.0640501847882175	-0.255004894306663
5	D	26	50	20120618	16	2110	41.48	-0.0639596751202256	-0.25422849106092
5	D	26	50	20120618	16	2112	41.52	-0.0635990506618204	-0.25497378160829
5	D	26	50	20120618	16	2114	41.56	-0.063741179124839	-0.254801954660462
5	D	26	50	20120618	16	2116	41.6	-0.0635050054599227	-0.254835895785959
5	D	26	50	20120618	16	2118	41.64	-0.0632193343203233	-0.255568458411268
5	D	26	50	20120618	16	2120	41.68	-0.0632193343203233	-0.255568458411268
5	D	26	50	20120618	16	2122	41.72	-0.0630687205759306	-0.255405116744814
5	D	26	50	20120618	16	2124	41.76	-0.0626352641190632	-0.25608181793441
5	D	26	50	20120618	16	2126	41.8	-0.0626281930512513	-0.254978731355759
5	D	26	50	20120618	16	2128	41.84	-0.0624881859085764	-0.256429714470753
5	D	26	50	20120618	16	2130	41.88	-0.0624881859085764	-0.256043634168226
5	D	26	50	20120618	16	2132	41.92	-0.0622449411758483	-0.255511889868773
5	D	26	50	20120618	16	2134	41.96	-0.0622421127487235	-0.255357740590475
5	D	26	50	20120618	16	2136	42	-0.0620639218398644	-0.255383196434597
5	D	26	50	20120618	16	2138	42.04	-0.0619536131819994	-0.255369054298974
5	D	26	50	20120618	16	2140	42.08	-0.0619479563277499	-0.255400166997346
5	D	26	50	20120618	16	2142	42.12	-0.0620200812194309	-0.255353497949787
5	D	26	50	20120618	16	2144	42.16	-0.0622117071571325	-0.255748770640471
5	D	26	50	20120618	16	2146	42.2	-0.0621954437011652	-0.255132880634057
5	D	26	50	20120618	16	2148	42.24	-0.0622513051368789	-0.254799833340118
5	D	26	50	20120618	16	2150	42.28	-0.0621742304977295	-0.255161164905305
5	D	26	50	20120618	16	2152	42.32	-0.0621742304977295	-0.255161164905305
5	D	26	50	20120618	16	2154	42.36	-0.0618906806784738	-0.255702101592912
5	D	26	50	20120618	16	2156	42.4	-0.0617280461188009	-0.255823723959277
5	D	26	50	20120618	16	2158	42.44	-0.0614890440267598	-0.25562290563342
