# Supplementary material for: How Do Ants Make Sense of Gravity? A Boltzmann Walker Analysis of Lasius niger Trajectories on Various Inclines
Source: PLoS One. 2013 Oct 29;8(10):e76531. doi: 10.1371/journal.pone.0076531 (PMC3812222; doi:10.1371/journal.pone.0076531)
Supplement: Dataset S5 — Trajectories for . (ZIP) [file pone.0076531.s009.zip › Incline5/5-D-26-50-20120618-17.txt]

Pente	Colonie	Temperature	Humidite	Date	Indiv	Frame	Time	X	Y
5	D	26	50	20120618	17	22	0	0	0
5	D	26	50	20120618	17	24	0.04	0.0004833216270767	-0.00209733528154179
5	D	26	50	20120618	17	26	0.08	0.0012907315051745	-0.00481103433104047
5	D	26	50	20120618	17	28	0.12	0.001639617991012	-0.00610942380265522
5	D	26	50	20120618	17	30	0.16	0.0019669781665311	-0.00810929346537722
5	D	26	50	20120618	17	32	0.2	0.0017980000105028	-0.00923894689432552
5	D	26	50	20120618	17	34	0.24	0.000597901209900099	-0.00925633889271562
5	D	26	50	20120618	17	36	0.28	-0.000355688853072401	-0.0105077623319239
5	D	26	50	20120618	17	38	0.32	-0.0013477030985347	-0.0117278892249969
5	D	26	50	20120618	17	40	0.36	-0.00205543213368866	-0.0136760249757084
5	D	26	50	20120618	17	42	0.4	-0.00212159611520428	-0.0148468311707936
5	D	26	50	20120618	17	44	0.44	-0.00249947397907037	-0.017230770972886
5	D	26	50	20120618	17	46	0.48	-0.00311921771744132	-0.0188560205541042
5	D	26	50	20120618	17	48	0.52	-0.00377986758310392	-0.0185876735306439
5	D	26	50	20120618	17	50	0.56	-0.0049506949913926	-0.0199539452532525
5	D	26	50	20120618	17	52	0.6	-0.00555102864861998	-0.0207961094296457
5	D	26	50	20120618	17	54	0.64	-0.00663827603537241	-0.0215780281082818
5	D	26	50	20120618	17	56	0.68	-0.00633740209997754	-0.0225134596691135
5	D	26	50	20120618	17	58	0.72	-0.0062277298382155	-0.0241733928379489
5	D	26	50	20120618	17	60	0.76	-0.00554890732827642	-0.0265239571999692
5	D	26	50	20120618	17	62	0.8	-0.00484222481115858	-0.0277947695071177
5	D	26	50	20120618	17	64	0.84	-0.00363469856092632	-0.0300498037429997
5	D	26	50	20120618	17	66	0.88	-0.00337412971205908	-0.0323775285559877
5	D	26	50	20120618	17	68	0.92	-0.00404913384537975	-0.0312171663280606
5	D	26	50	20120618	17	70	0.96	-0.00499495987589488	-0.0309631735722584
5	D	26	50	20120618	17	72	1	-0.00565129639019223	-0.0294139026146786
5	D	26	50	20120618	17	74	1.04	-0.00619272805254677	-0.0303498998609353
5	D	26	50	20120618	17	76	1.08	-0.00688901609998117	-0.0304595721226973
5	D	26	50	20120618	17	78	1.12	-0.00853487784387097	-0.029281249382528
5	D	26	50	20120618	17	80	1.16	-0.0104020640102722	-0.0293345652338295
5	D	26	50	20120618	17	82	1.2	-0.0112475515885369	-0.0301014225380263
5	D	26	50	20120618	17	84	1.24	-0.0105924878664457	-0.0292803301437125
5	D	26	50	20120618	17	86	1.28	-0.0104014276141691	-0.0275240183206013
5	D	26	50	20120618	17	88	1.32	-0.00998798227920933	-0.0267713031520283
5	D	26	50	20120618	17	90	1.36	-0.00950665469325564	-0.0257698278178338
5	D	26	50	20120618	17	92	1.4	-0.0093442322656171	-0.0260302552453448
5	D	26	50	20120618	17	94	1.44	-0.00902334720831464	-0.0250057989407617
5	D	26	50	20120618	17	96	1.48	-0.00921087192668531	-0.0249674737532214
5	D	26	50	20120618	17	98	1.52	-0.00808296590001465	-0.0248173549835755
5	D	26	50	20120618	17	100	1.56	-0.00798390023997042	-0.0244631651968791
5	D	26	50	20120618	17	102	1.6	-0.00799210267863218	-0.0237928279683143
5	D	26	50	20120618	17	104	1.64	-0.00758806186386219	-0.0233688467423148
5	D	26	50	20120618	17	106	1.68	-0.00743320547878233	-0.023567968011897
5	D	26	50	20120618	17	108	1.72	-0.00793970606614626	-0.0232242434055622
5	D	26	50	20120618	17	110	1.76	-0.00846558137931469	-0.0214129893855528
5	D	26	50	20120618	17	112	1.8	-0.00893403962185078	-0.0203928464323350
5	D	26	50	20120618	17	114	1.84	-0.00858826440585056	-0.0203791285607800
5	D	26	50	20120618	17	116	1.88	-0.0087188670283357	-0.0205619156637167
5	D	26	50	20120618	17	118	1.92	-0.00889910854686016	-0.0187588640823691
5	D	26	50	20120618	17	120	1.96	-0.00926510701680232	-0.0185499847392066
5	D	26	50	20120618	17	122	2	-0.00946154128061594	-0.0174618888243168
5	D	26	50	20120618	17	124	2.04	-0.00890172484195055	-0.0175284275724264
5	D	26	50	20120618	17	126	2.08	-0.00901203349981565	-0.0162690703951332
5	D	26	50	20120618	17	128	2.12	-0.00916554638201126	-0.0151206582718081
5	D	26	50	20120618	17	130	2.16	-0.00904470183310647	-0.0154021574813985
5	D	26	50	20120618	17	132	2.2	-0.00862920588848126	-0.0154601402374558
5	D	26	50	20120618	17	134	2.24	-0.0083250085512148	-0.0148913435426693
5	D	26	50	20120618	17	136	2.28	-0.00854817145135728	-0.0134529469283797
5	D	26	50	20120618	17	138	2.32	-0.00816449531188546	-0.0129318092306452
5	D	26	50	20120618	17	140	2.36	-0.00802285475254598	-0.0110983449866388
5	D	26	50	20120618	17	142	2.4	-0.0077496286922955	-0.0102106431335372
5	D	26	50	20120618	17	144	2.44	-0.00780110606596588	-0.00873731544425692
5	D	26	50	20120618	17	146	2.48	-0.00759591782020117	-0.00744982955920802
5	D	26	50	20120618	17	148	2.52	-0.00777490775972292	-0.00608704387303062
5	D	26	50	20120618	17	150	2.56	-0.00791693722779205	-0.00534745260631642
5	D	26	50	20120618	17	152	2.6	-0.00781522698838617	-0.00457474045797136
5	D	26	50	20120618	17	154	2.64	-0.00756383638553873	-0.00296844840955675
5	D	26	50	20120618	17	156	2.68	-0.00759360558102669	-0.00242455601560368
5	D	26	50	20120618	17	158	2.72	-0.00746075435897736	-0.00178746694789022
5	D	26	50	20120618	17	160	2.76	-0.00791833022815098	-0.00197396636142818
5	D	26	50	20120618	17	162	2.8	-0.00838489342451349	-0.00043780516357165
5	D	26	50	20120618	17	164	2.84	-0.00896880099121391	0.00084851399528823
5	D	26	50	20120618	17	166	2.88	-0.00873141817370177	-3.02570991669695e-05
5	D	26	50	20120618	17	168	2.92	-0.0100639326185766	0.00173005694832569
5	D	26	50	20120618	17	170	2.96	-0.0106105452523169	0.00320207861138113
5	D	26	50	20120618	17	172	3	-0.0110724017125986	0.00484464688522941
5	D	26	50	20120618	17	174	3.04	-0.0112878218147002	0.00512854853960633
5	D	26	50	20120618	17	176	3.08	-0.0106871001679820	0.00418764050746503
5	D	26	50	20120618	17	178	3.12	-0.0108691278382358	0.00436220537275012
5	D	26	50	20120618	17	180	3.16	-0.0109264572276272	0.00450005018288819
5	D	26	50	20120618	17	182	3.2	-0.0108301012007685	0.00492947471688922
5	D	26	50	20120618	17	184	3.24	-0.0106695759406239	0.0034132334241655
5	D	26	50	20120618	17	186	3.28	-0.0101408912922138	0.00361567314587174
5	D	26	50	20120618	17	188	3.32	-0.0100407274953384	0.00469544853526737
5	D	26	50	20120618	17	190	3.36	-0.0097077106069911	0.00400143525034806
5	D	26	50	20120618	17	192	3.4	-0.00976460067093943	0.00359159990763827
5	D	26	50	20120618	17	194	3.44	-0.0096149379144567	0.00345441772726486
5	D	26	50	20120618	17	196	3.48	-0.00920349185321007	0.00357585101327565
5	D	26	50	20120618	17	198	3.52	-0.00910049821499634	0.0034794546813304
5	D	26	50	20120618	17	200	3.56	-0.00890083530161982	0.00370137731617867
5	D	26	50	20120618	17	202	3.6	-0.0085371617987742	0.00394351330547394
5	D	26	50	20120618	17	204	3.64	-0.00774040660565526	0.00209320012108542
5	D	26	50	20120618	17	206	3.68	-0.00746970633082718	0.00276269447836709
5	D	26	50	20120618	17	208	3.72	-0.00703107385232154	0.00323405185870604
5	D	26	50	20120618	17	210	3.76	-0.00569241464951823	0.0026406549190021
5	D	26	50	20120618	17	212	3.8	-0.00432092447886442	0.00245977700437459
5	D	26	50	20120618	17	214	3.84	-0.00404730950988429	0.00268522385942029
5	D	26	50	20120618	17	216	3.88	-0.00302761910500642	0.00362949425501681
5	D	26	50	20120618	17	218	3.92	-0.00259309491689947	0.00381672905960719
5	D	26	50	20120618	17	220	3.96	-0.00223367961109016	0.00289718618814877
5	D	26	50	20120618	17	222	4	-0.00237077347382661	0.00377160857589968
5	D	26	50	20120618	17	224	4.04	-0.00171652292453376	0.00281736090362062
5	D	26	50	20120618	17	226	4.08	-0.00156706176419435	0.0026943455368976
5	D	26	50	20120618	17	228	4.12	-0.00162188375293975	0.0029555437108001
5	D	26	50	20120618	17	230	4.16	-0.00121529735375750	0.00271903063462882
5	D	26	50	20120618	17	232	4.2	-0.00111539023664360	0.00228568024377864
5	D	26	50	20120618	17	234	4.24	-0.00148823350022768	0.00178260205323566
5	D	26	50	20120618	17	236	4.28	-0.0013854060321075	0.00150216350381708
5	D	26	50	20120618	17	238	4.32	-0.0015762046548751	0.00123178708389478
5	D	26	50	20120618	17	240	4.36	-0.00145518332927502	0.00107881867392069
5	D	26	50	20120618	17	242	4.4	-0.00151617128915236	0.00132441807223022
5	D	26	50	20120618	17	244	4.44	-0.0010240603247856	0.00014139307196606
5	D	26	50	20120618	17	246	4.48	-0.0011072372954566	-0.00115517913522103
5	D	26	50	20120618	17	248	4.52	-0.0009030389991855	-0.00117287094688631
5	D	26	50	20120618	17	250	4.56	-9.09056477893001e-05	-0.00343438935195181
5	D	26	50	20120618	17	252	4.6	0.000118298964492499	-0.00361069935677287
5	D	26	50	20120618	17	254	4.64	0.0007928364073376	-0.0035253232840124
5	D	26	50	20120618	17	256	4.68	0.0011891131896502	-0.00465922557618753
5	D	26	50	20120618	17	258	4.72	0.0010557104243115	-0.00539847743164682
5	D	26	50	20120618	17	260	4.76	0.0015065737288114	-0.00717584901602202
5	D	26	50	20120618	17	262	4.8	0.0014620576658383	-0.00768182296439752
5	D	26	50	20120618	17	264	4.84	0.001322043607659	-0.00883978794477292
5	D	26	50	20120618	17	266	4.88	0.0018200221440961	-0.00864558248153352
5	D	26	50	20120618	17	268	4.92	0.0025473839990297	-0.00970239245688982
5	D	26	50	20120618	17	270	4.96	0.0024981991362546	-0.00861129692432352
5	D	26	50	20120618	17	272	5	0.0032215367757858	-0.00928350522814202
5	D	26	50	20120618	17	274	5.04	0.0033426139628216	-0.0104042489702260
5	D	26	50	20120618	17	276	5.08	0.0032920409787244	-0.0106067084909222
5	D	26	50	20120618	17	278	5.12	0.0028063767068817	-0.00956558780082692
5	D	26	50	20120618	17	280	5.16	0.0022040956775789	-0.00974770598074862
5	D	26	50	20120618	17	282	5.2	0.0020646103797085	-0.0110577358441952
5	D	26	50	20120618	17	284	5.24	0.0022462661117953	-0.0125025671301937
5	D	26	50	20120618	17	286	5.28	0.0022860691525083	-0.0131038270973044
5	D	26	50	20120618	17	288	5.32	0.002493965617245	-0.0137522369445847
5	D	26	50	20120618	17	290	5.36	0.0026669875755335	-0.0148610581592311
5	D	26	50	20120618	17	292	5.4	0.0026267249154128	-0.0155299387478267
5	D	26	50	20120618	17	294	5.44	0.0024149252212439	-0.0173211321484538
5	D	26	50	20120618	17	296	5.48	0.0023619841365365	-0.0178196919266650
5	D	26	50	20120618	17	298	5.52	0.0016973744728993	-0.0179058882432916
5	D	26	50	20120618	17	300	5.56	0.0012429593710375	-0.0185771022842651
5	D	26	50	20120618	17	302	5.6	0.0009717909915203	-0.0212343317862183
5	D	26	50	20120618	17	304	5.64	0.0002931381872087	-0.0210309395916778
5	D	26	50	20120618	17	306	5.68	0.0004183667981569	-0.0221131665202838
5	D	26	50	20120618	17	308	5.72	7.01167084224998e-05	-0.0226930647915349
5	D	26	50	20120618	17	310	5.76	-8.31133310606e-05	-0.0225925849179283
5	D	26	50	20120618	17	312	5.8	-0.000137489842533901	-0.0224464259462570
5	D	26	50	20120618	17	314	5.84	-0.000826636111478301	-0.0225349557152615
5	D	26	50	20120618	17	316	5.88	-0.0012607289644487	-0.0221512088651116
5	D	26	50	20120618	17	318	5.92	-0.00185307231504869	-0.0229105708374278
5	D	26	50	20120618	17	320	5.96	-0.00220775707649186	-0.0240558009802376
5	D	26	50	20120618	17	322	6	-0.00251393431274564	-0.023733077445304
5	D	26	50	20120618	17	324	6.04	-0.00304362800253248	-0.0242121422895579
5	D	26	50	20120618	17	326	6.08	-0.00341372769180552	-0.0252797321077934
5	D	26	50	20120618	17	328	6.12	-0.00349490355028574	-0.0250816007877049
5	D	26	50	20120618	17	330	6.16	-0.00354984574718393	-0.0272155783426478
5	D	26	50	20120618	17	332	6.2	-0.00368412532493125	-0.0278793394781476
5	D	26	50	20120618	17	334	6.24	-0.00382229398997511	-0.0300254085590488
5	D	26	50	20120618	17	336	6.28	-0.00395784635992857	-0.0308428947087785
5	D	26	50	20120618	17	338	6.32	-0.00416007889934792	-0.0304961295432847
5	D	26	50	20120618	17	340	6.36	-0.00386853877346471	-0.0316063579004256
5	D	26	50	20120618	17	342	6.4	-0.00436464489114519	-0.0315465366667373
5	D	26	50	20120618	17	344	6.44	-0.00498074702959303	-0.0320698663954934
5	D	26	50	20120618	17	346	6.48	-0.00576662550620376	-0.0326525223831911
5	D	26	50	20120618	17	348	6.52	-0.00579780891525409	-0.0316987060460486
5	D	26	50	20120618	17	350	6.56	-0.00599473815381454	-0.032155426316017
5	D	26	50	20120618	17	352	6.6	-0.00624526608638893	-0.0341042833156452
5	D	26	50	20120618	17	354	6.64	-0.00701997227585692	-0.0352783634151274
5	D	26	50	20120618	17	356	6.68	-0.00704677162286389	-0.0366598379335315
5	D	26	50	20120618	17	358	6.72	-0.0069240178856499	-0.0376611011356917
5	D	26	50	20120618	17	360	6.76	-0.0064930363025167	-0.0395997757976709
5	D	26	50	20120618	17	362	6.8	-0.00633676570387447	-0.0402068976799976
5	D	26	50	20120618	17	364	6.84	-0.00633754352133378	-0.0407573803091514
5	D	26	50	20120618	17	366	6.88	-0.00651368382052735	-0.0428649120704779
5	D	26	50	20120618	17	368	6.92	-0.00658262673169304	-0.0431424514820936
5	D	26	50	20120618	17	370	6.96	-0.00635833246070066	-0.043925784374292
5	D	26	50	20120618	17	372	7	-0.00644735720445205	-0.0453457255015927
5	D	26	50	20120618	17	374	7.04	-0.00620390033968952	-0.0450889750293439
5	D	26	50	20120618	17	376	7.08	-0.00646376208177558	-0.0453189968652639
5	D	26	50	20120618	17	378	7.12	-0.00710546148570237	-0.0453221788457792
5	D	26	50	20120618	17	380	7.16	-0.00765530771875303	-0.0467168762609916
5	D	26	50	20120618	17	382	7.2	-0.00767319752031705	-0.0463714545983819
5	D	26	50	20120618	17	384	7.24	-0.00785633817664436	-0.0451928490155002
5	D	26	50	20120618	17	386	7.28	-0.00853282723420553	-0.0456362756779823
5	D	26	50	20120618	17	388	7.32	-0.00860827552775813	-0.0457006931057484
5	D	26	50	20120618	17	390	7.36	-0.00858225399821047	-0.0452396594844148
5	D	26	50	20120618	17	392	7.4	-0.00829410798487695	-0.0444687009608871
5	D	26	50	20120618	17	394	7.44	-0.00795299967363256	-0.045271974264315
5	D	26	50	20120618	17	396	7.48	-0.00782932669760304	-0.0447103193480185
5	D	26	50	20120618	17	398	7.52	-0.00758905181335585	-0.04448475228482
5	D	26	50	20120618	17	400	7.56	-0.00752611930983025	-0.0440695391829073
5	D	26	50	20120618	17	402	7.6	-0.0074171541548494	-0.0438518210049799
5	D	26	50	20120618	17	404	7.64	-0.00731929057633318	-0.0434951563445494
5	D	26	50	20120618	17	406	7.68	-0.0075555349519276	-0.0424293342932669
5	D	26	50	20120618	17	408	7.72	-0.00729256194000433	-0.0429328650321499
5	D	26	50	20120618	17	410	7.76	-0.0071658484048157	-0.042217838655014
5	D	26	50	20120618	17	412	7.8	-0.0067799802343222	-0.0425328547260327
5	D	26	50	20120618	17	414	7.84	-0.00639679906959721	-0.0424656088711418
5	D	26	50	20120618	17	416	7.88	-0.00629313721547526	-0.0421345414761903
5	D	26	50	20120618	17	418	7.92	-0.0063024003143088	-0.0419415720356045
5	D	26	50	20120618	17	420	7.96	-0.00591808777873392	-0.0420908422771129
5	D	26	50	20120618	17	422	8	-0.00605660999716836	-0.0408645069865011
5	D	26	50	20120618	17	424	8.04	-0.00601665846403132	-0.0407746337146123
5	D	26	50	20120618	17	426	8.08	-0.00593689681911348	-0.0405948871708347
5	D	26	50	20120618	17	428	8.12	-0.00567745934109614	-0.0405291969508624
5	D	26	50	20120618	17	430	8.16	-0.00568827807484829	-0.0403305706560271
5	D	26	50	20120618	17	432	8.2	-0.00537573687756384	-0.0397679965009151
5	D	26	50	20120618	17	434	8.24	-0.00525192248017807	-0.0403029227808828
5	D	26	50	20120618	17	436	8.28	-0.00531259224200388	-0.0395864821901845
5	D	26	50	20120618	17	438	8.32	-0.00461128373642306	-0.0398440104798927
5	D	26	50	20120618	17	440	8.36	-0.0043946262186675	-0.0399185395346297
5	D	26	50	20120618	17	442	8.4	-0.00427979207740281	-0.0396926896287188
5	D	26	50	20120618	17	444	8.44	-0.00397043286063369	-0.0394008666601231
5	D	26	50	20120618	17	446	8.48	-0.00338530199920183	-0.039372228835485
5	D	26	50	20120618	17	448	8.52	-0.00337016991408443	-0.0371073658153445
5	D	26	50	20120618	17	450	8.56	-0.00315803787972846	-0.0375555300932605
5	D	26	50	20120618	17	452	8.6	-0.00331621766667989	-0.0371838040583908
5	D	26	50	20120618	17	454	8.64	-0.00327775105778335	-0.0358493521409355
5	D	26	50	20120618	17	456	8.68	-0.00327930669270196	-0.0351566703380852
5	D	26	50	20120618	17	458	8.72	-0.00343147607201331	-0.0349197895663877
5	D	26	50	20120618	17	460	8.76	-0.0031323699035714	-0.0346642411756669
5	D	26	50	20120618	17	462	8.8	-0.00300848479550751	-0.0346759791482346
5	D	26	50	20120618	17	464	8.84	-0.00342984972641658	-0.0337322037273849
5	D	26	50	20120618	17	466	8.88	-0.00397410981589586	-0.0331993987677608
5	D	26	50	20120618	17	468	8.92	-0.00404156780282106	-0.0325983580037523
5	D	26	50	20120618	17	470	8.96	-0.00414091630557777	-0.032705484681102
5	D	26	50	20120618	17	472	9	-0.00527744903497891	-0.0321626388051851
5	D	26	50	20120618	17	474	9.04	-0.00540267764592705	-0.0309665676848081
5	D	26	50	20120618	17	476	9.08	-0.00573947260580619	-0.0313411221468026
5	D	26	50	20120618	17	478	9.12	-0.00651601727290526	-0.0302606629851495
5	D	26	50	20120618	17	480	9.16	-0.00757745526214439	-0.0308827048205593
5	D	26	50	20120618	17	482	9.2	-0.00784997421561369	-0.0298289742952351
5	D	26	50	20120618	17	484	9.24	-0.00844168117011058	-0.0296913713156162
5	D	26	50	20120618	17	486	9.28	-0.0094201048232384	-0.0294718146600578
5	D	26	50	20120618	17	488	9.32	-0.0097054224094472	-0.0290122659629647
5	D	26	50	20120618	17	490	9.36	-0.00995552607795287	-0.0297239689382289
5	D	26	50	20120618	17	492	9.4	-0.0114824524612471	-0.0293691427554295
5	D	26	50	20120618	17	494	9.44	-0.0121883571609056	-0.0289186450251356
5	D	26	50	20120618	17	496	9.48	-0.0127365063376814	-0.0292248222613894
5	D	26	50	20120618	17	498	9.52	-0.0133562147207133	-0.0287493636617195
5	D	26	50	20120618	17	500	9.56	-0.0134252990532352	-0.0280870167397821
5	D	26	50	20120618	17	502	9.6	-0.0138890196803374	-0.0286200338314405
5	D	26	50	20120618	17	504	9.64	-0.0143407902028375	-0.0281716574214901
5	D	26	50	20120618	17	506	9.68	-0.0149448008153270	-0.0282775820173119
5	D	26	50	20120618	17	508	9.72	-0.0150915961831014	-0.0273962441252409
5	D	26	50	20120618	17	510	9.76	-0.0152364823625665	-0.027583980975646
5	D	26	50	20120618	17	512	9.8	-0.0152678071929730	-0.0277097752720191
5	D	26	50	20120618	17	514	9.84	-0.0153657414821674	-0.027563757721704
5	D	26	50	20120618	17	516	9.88	-0.0158534330291517	-0.0267526355330049
5	D	26	50	20120618	17	518	9.92	-0.0159645902151543	-0.0264970871422841
5	D	26	50	20120618	17	520	9.96	-0.0166253815021731	-0.0264588326654219
5	D	26	50	20120618	17	522	10	-0.0164891927361166	-0.0255957381283056
5	D	26	50	20120618	17	524	10.04	-0.0165241238111072	-0.0261130574494217
5	D	26	50	20120618	17	526	10.08	-0.0160493016075404	-0.0265740203600772
5	D	26	50	20120618	17	528	10.12	-0.0160636558751985	-0.0248552559070471
5	D	26	50	20120618	17	530	10.16	-0.0159441548291780	-0.0248662867728336
5	D	26	50	20120618	17	532	10.2	-0.0154076729142917	-0.0250224866607977
5	D	26	50	20120618	17	534	10.24	-0.0154153803782067	-0.0252816412961026
5	D	26	50	20120618	17	536	10.28	-0.0154293103817960	-0.0257571706064505
5	D	26	50	20120618	17	538	10.32	-0.0153286890868332	-0.024204434825643
5	D	26	50	20120618	17	540	10.36	-0.0147545890911879	-0.023687186215205
5	D	26	50	20120618	17	542	10.4	-0.0146498665768941	-0.0245408762321315
5	D	26	50	20120618	17	544	10.44	-0.0143505482764178	-0.0245501393309651
5	D	26	50	20120618	17	546	10.48	-0.0143449621328465	-0.0245668977616792
5	D	26	50	20120618	17	548	10.52	-0.0142952525261291	-0.0246259411779083
5	D	26	50	20120618	17	550	10.56	-0.0142316836265004	-0.0234133237588515
5	D	26	50	20120618	17	552	10.6	-0.0139445982733386	-0.0231437746538632
5	D	26	50	20120618	17	554	10.64	-0.0137879741213058	-0.0232845596139974
5	D	26	50	20120618	17	556	10.68	-0.0135793776208558	-0.0227980701485411
5	D	26	50	20120618	17	558	10.72	-0.0134716145474030	-0.02300482817136
5	D	26	50	20120618	17	560	10.76	-0.0133561440100352	-0.0220084440059900
5	D	26	50	20120618	17	562	10.8	-0.0128080655439375	-0.0225422389151078
5	D	26	50	20120618	17	564	10.84	-0.0128108232603841	-0.0213334398726694
5	D	26	50	20120618	17	566	10.88	-0.0124211367132722	-0.0208028976547451
5	D	26	50	20120618	17	568	10.92	-0.0120557039287550	-0.0208721941193014
5	D	26	50	20120618	17	570	10.96	-0.0120677247440352	-0.0197283781900540
5	D	26	50	20120618	17	572	11	-0.0116131257944104	-0.0196735774145121
5	D	26	50	20120618	17	574	11.04	-0.0112351065091880	-0.0199902198311274
5	D	26	50	20120618	17	576	11.08	-0.0115468698890132	-0.0187983913514375
5	D	26	50	20120618	17	578	11.12	-0.0112649464153541	-0.0193300649402116
5	D	26	50	20120618	17	580	11.16	-0.0109845078659355	-0.0187703192122244
5	D	26	50	20120618	17	582	11.2	-0.0105730424299631	-0.0181153262008113
5	D	26	50	20120618	17	584	11.24	-0.0102636832131940	-0.0165996428153379
5	D	26	50	20120618	17	586	11.28	-0.0105379699336162	-0.0157047991837463
5	D	26	50	20120618	17	588	11.32	-0.0102296006663408	-0.0159126178667371
5	D	26	50	20120618	17	590	11.36	-0.0102177919830949	-0.0146652107940459
5	D	26	50	20120618	17	592	11.4	-0.0105900129927116	-0.0141276682189879
5	D	26	50	20120618	17	594	11.44	-0.0104125291906337	-0.0140199051455350
5	D	26	50	20120618	17	596	11.48	-0.0104335302620350	-0.0137000807484043
5	D	26	50	20120618	17	598	11.52	-0.0104304897028759	-0.0124048732573049
5	D	26	50	20120618	17	600	11.56	-0.0104927150996203	-0.0115434757764635
5	D	26	50	20120618	17	602	11.6	-0.0102438842233207	-0.0112496729088805
5	D	26	50	20120618	17	604	11.64	-0.0102699057528684	-0.0107374447565890
5	D	26	50	20120618	17	606	11.68	-0.0100625184050142	-0.00998360528823382
5	D	26	50	20120618	17	608	11.72	-0.0100758968653142	-0.00932169677250072
5	D	26	50	20120618	17	610	11.76	-0.0102484379909916	-0.00905257900264892
5	D	26	50	20120618	17	612	11.8	-0.00992263147049206	-0.00743514295136282
5	D	26	50	20120618	17	614	11.84	-0.00977476130041034	-0.00747426009849802
5	D	26	50	20120618	17	616	11.88	-0.0094665829519658	-0.00704752822711982
5	D	26	50	20120618	17	618	11.92	-0.00914914857575554	-0.00515306188110042
5	D	26	50	20120618	17	620	11.96	-0.00841492424951048	-0.00383353698779599
5	D	26	50	20120618	17	622	12	-0.00792845599725758	-0.00182599719639708
5	D	26	50	20120618	17	624	12.04	-0.00752813456415662	-0.00139039113491492
5	D	26	50	20120618	17	626	12.08	-0.00629103215858767	0.00107434763774325
5	D	26	50	20120618	17	628	12.12	-0.00670952128621764	0.00132482395152262
5	D	26	50	20120618	17	630	12.16	-0.00742548387273177	0.00289568712177266
5	D	26	50	20120618	17	632	12.2	-0.00871527492588728	0.00352612938574296
5	D	26	50	20120618	17	634	12.24	-0.00895338889181117	0.00295387918143718
5	D	26	50	20120618	17	636	12.28	-0.00918576327199216	0.00221766293538953
5	D	26	50	20120618	17	638	12.32	-0.00980756398398958	0.0016702922831798
5	D	26	50	20120618	17	640	12.36	-0.0110565054783959	0.00149039724697814
5	D	26	50	20120618	17	642	12.4	-0.0122537079696229	0.00052093970783575
5	D	26	50	20120618	17	644	12.44	-0.0138707692543150	0.00056422171391218
5	D	26	50	20120618	17	646	12.48	-0.0138583171038983	2.58801081914305e-05
5	D	26	50	20120618	17	648	12.52	-0.0137107863450715	0.00083410315908765
5	D	26	50	20120618	17	650	12.56	-0.0121358898377416	0.00188920547156735
5	D	26	50	20120618	17	652	12.6	-0.0118572331974116	0.00302641702347842
5	D	26	50	20120618	17	654	12.64	-0.0113277092132522	0.00223087946823669
5	D	26	50	20120618	17	656	12.68	-0.0108663934563129	0.00337246023294872
5	D	26	50	20120618	17	658	12.72	-0.0101004843823097	0.00355578402993236
5	D	26	50	20120618	17	660	12.76	-0.00970715906370178	0.00418655580566269
5	D	26	50	20120618	17	662	12.8	-0.00803498870491114	0.0041919340598404
5	D	26	50	20120618	17	664	12.84	-0.00719034965478381	0.00392242738125896
5	D	26	50	20120618	17	666	12.88	-0.00633699904911226	0.0028053683726117
5	D	26	50	20120618	17	668	12.92	-0.00556009375755479	0.0026319504345257
5	D	26	50	20120618	17	670	12.96	-0.00493106570714686	0.00247138062665386
5	D	26	50	20120618	17	672	13	-0.00371943823758371	0.00237937189228586
5	D	26	50	20120618	17	674	13.04	-0.00289207380612077	0.00298986667395889
5	D	26	50	20120618	17	676	13.08	-0.00110283909127760	0.00267106051059312
5	D	26	50	20120618	17	678	13.12	-0.00142976991155918	0.00342333020189406
5	D	26	50	20120618	17	680	13.16	-0.00182515573932744	0.0030498222579357
5	D	26	50	20120618	17	682	13.2	-0.00299695188390635	0.00241971233415255
5	D	26	50	20120618	17	684	13.24	-0.00243640712525634	0.00253066445918854
5	D	26	50	20120618	17	686	13.28	-0.00272219847300851	0.00238179726854533
5	D	26	50	20120618	17	688	13.32	-0.00255609201903998	0.00126484432591525
5	D	26	50	20120618	17	690	13.36	-0.0021053397303048	0.00142515957534586
5	D	26	50	20120618	17	692	13.4	-0.00148485352981361	0.00067351920908019
5	D	26	50	20120618	17	694	13.44	-0.000510106831948	-0.00113533064787312
5	D	26	50	20120618	17	696	13.48	0.0006936293259372	-0.00128485544782283
5	D	26	50	20120618	17	698	13.52	0.0021905602395735	-0.0013009916245695
5	D	26	50	20120618	17	700	13.56	0.002210422869057	-0.00108554325940978
5	D	26	50	20120618	17	702	13.6	0.002252255306232	-0.000115421039893080
5	D	26	50	20120618	17	704	13.64	0.0018218181953203	0.000142863854070930
5	D	26	50	20120618	17	706	13.68	0.0012807612995598	0.00094021867374032
5	D	26	50	20120618	17	708	13.72	0.0006989750532029	0.00044215387027595
5	D	26	50	20120618	17	710	13.76	0.000736232509503599	0.00143075278998505
5	D	26	50	20120618	17	712	13.8	-0.0002120047551353	0.00079208687414955
5	D	26	50	20120618	17	714	13.84	-0.0007340263363463	0.00194706801947184
5	D	26	50	20120618	17	716	13.88	-0.0011900960680760	0.00274138935104994
5	D	26	50	20120618	17	718	13.92	-0.00155151248607606	0.00309644180801933
5	D	26	50	20120618	17	720	13.96	-0.00251121195163807	0.0033026765718202
5	D	26	50	20120618	17	722	14	-0.00261679006513703	0.00337837235274622
5	D	26	50	20120618	17	724	14.04	-0.00300512603829687	0.0034346792657321
5	D	26	50	20120618	17	726	14.08	-0.00332373421176391	0.00377879985186435
5	D	26	50	20120618	17	728	14.12	-0.00361497028173121	0.0040514107292152
5	D	26	50	20120618	17	730	14.16	-0.0042117330497136	0.00446364691157914
5	D	26	50	20120618	17	732	14.2	-0.0050247714977897	0.00458613901928409
5	D	26	50	20120618	17	734	14.24	-0.00541319232376328	0.00490350975588405
5	D	26	50	20120618	17	736	14.28	-0.00639764052666682	0.00451501114816453
5	D	26	50	20120618	17	738	14.32	-0.00622603278194066	0.00441347768545396
5	D	26	50	20120618	17	740	14.36	-0.0069914829436429	0.00445142810640024
5	D	26	50	20120618	17	742	14.4	-0.00725841575354083	0.00411631606066031
5	D	26	50	20120618	17	744	14.44	-0.00765209745396644	0.00405774640597463
5	D	26	50	20120618	17	746	14.48	-0.00878752709678892	0.00420311341805096
5	D	26	50	20120618	17	748	14.52	-0.00956618976082968	0.00344972275036981
5	D	26	50	20120618	17	750	14.56	-0.0101357591111959	0.00357594647269111
5	D	26	50	20120618	17	752	14.6	-0.0104528194279190	0.00356164099540093
5	D	26	50	20120618	17	754	14.64	-0.0103214255529456	0.00395118541404982
5	D	26	50	20120618	17	756	14.68	-0.0102769591430107	0.00286923072155456
5	D	26	50	20120618	17	758	14.72	-0.0103444659203038	0.00287502263319926
5	D	26	50	20120618	17	760	14.76	-0.0104338413890187	0.00266105494963934
5	D	26	50	20120618	17	762	14.8	-0.0100442467657883	0.0011318587535775
5	D	26	50	20120618	17	764	14.84	-0.0100078873350997	0.00110859494047646
5	D	26	50	20120618	17	766	14.88	-0.00875970951601705	-0.00074432888214821
5	D	26	50	20120618	17	768	14.92	-0.00810547310885982	-0.00175275507600178
5	D	26	50	20120618	17	770	14.96	-0.00751309440292079	-0.00147314384151718
5	D	26	50	20120618	17	772	15	-0.00666477839753128	-0.00377517239407686
5	D	26	50	20120618	17	774	15.04	-0.00602461341531967	-0.00459342929019812
5	D	26	50	20120618	17	776	15.08	-0.00595368353409885	-0.0046434146685602
5	D	26	50	20120618	17	778	15.12	-0.00564808612540564	-0.0045527777213477
5	D	26	50	20120618	17	780	15.16	-0.00607647262665189	-0.00452607029822229
5	D	26	50	20120618	17	782	15.2	-0.006327424823295	-0.00396073842666364
5	D	26	50	20120618	17	784	15.24	-0.00700877170444292	-0.00409880102569032
5	D	26	50	20120618	17	786	15.28	-0.00731401555974553	-0.00429780915818746
5	D	26	50	20120618	17	788	15.32	-0.00845686275270266	-0.00351595411916168
5	D	26	50	20120618	17	790	15.36	-0.0090999622280562	-0.0033028604195833
5	D	26	50	20120618	17	792	15.4	-0.00971227427415688	-0.00234942592010261
5	D	26	50	20120618	17	794	15.44	-0.0100443245475343	-0.00265548294820358
5	D	26	50	20120618	17	796	15.48	-0.00972182728677071	-0.00229211491548744
5	D	26	50	20120618	17	798	15.52	-0.0109669857598977	-0.00066657542048893
5	D	26	50	20120618	17	800	15.56	-0.0114031150803980	0.00108226935501288
5	D	26	50	20120618	17	802	15.6	-0.0113332034329421	0.00094287739523758
5	D	26	50	20120618	17	804	15.64	-0.0112767692407356	0.00061293430006813
5	D	26	50	20120618	17	806	15.68	-0.0110245230386829	0.00149098414560652
5	D	26	50	20120618	17	808	15.72	-0.0106391215586650	0.00129256998280557
5	D	26	50	20120618	17	810	15.76	-0.0102193971154883	0.000461012408130190
5	D	26	50	20120618	17	812	15.8	-0.0103975385268726	0.001217496455847
5	D	26	50	20120618	17	814	15.84	-0.0101991738615463	0.00110370176155065
5	D	26	50	20120618	17	816	15.88	-0.0099817738816705	0.00158516369779276
5	D	26	50	20120618	17	818	15.92	-0.00909427708953546	-0.000345414591541819
5	D	26	50	20120618	17	820	15.96	-0.00886984139718685	0.000128219672632560
5	D	26	50	20120618	17	822	16	-0.0083138645483433	0.00101990253691223
5	D	26	50	20120618	17	824	16.04	-0.00810634709284136	0.00086791276272331
5	D	26	50	20120618	17	826	16.08	-0.0083050999597905	0.00075088729754371
5	D	26	50	20120618	17	828	16.12	-0.00802206986401886	0.00065939121559208
5	D	26	50	20120618	17	830	16.16	-0.00756274956241605	0.00039729289475713
5	D	26	50	20120618	17	832	16.2	-0.00765822453422542	0.00108215268239399
5	D	26	50	20120618	17	834	16.24	-0.00745849868834537	-0.00038225485484163
5	D	26	50	20120618	17	836	16.28	-0.006621295573129	0.00084658642220272
5	D	26	50	20120618	17	838	16.32	-0.0061128398355151	-0.00070713577256457
5	D	26	50	20120618	17	840	16.36	-0.00579780184418627	7.40694353292904e-05
5	D	26	50	20120618	17	842	16.4	-0.00572688539799429	0.00070492959940728
5	D	26	50	20120618	17	844	16.44	-0.00495110511332569	0.00091122022464386
5	D	26	50	20120618	17	846	16.48	-0.00517096582480002	0.00089268695590896
5	D	26	50	20120618	17	848	16.52	-0.00544701324110744	0.00113647616085864
5	D	26	50	20120618	17	850	16.56	-0.00581965851479275	0.00190510123200842
5	D	26	50	20120618	17	852	16.6	-0.00585170459411612	0.00194888528389949
5	D	26	50	20120618	17	854	16.64	-0.00595460348002117	0.00104384446541643
5	D	26	50	20120618	17	856	16.68	-0.00624921032801439	0.00077732389877194
5	D	26	50	20120618	17	858	16.72	-0.00604589874364695	0.00075980603537482
5	D	26	50	20120618	17	860	16.76	-0.0063093349105119	0.00061380616272933
5	D	26	50	20120618	17	862	16.8	-0.00624305779191128	0.00020114571629667
5	D	26	50	20120618	17	864	16.84	-0.00593171231219382	6.675936542539e-05
5	D	26	50	20120618	17	866	16.88	-0.00592565862961872	-0.000254421828197030
5	D	26	50	20120618	17	868	16.92	-0.00567894674021036	-0.00040663130046287
5	D	26	50	20120618	17	870	16.96	-0.00538082521796125	-0.00046499059088115
5	D	26	50	20120618	17	872	17	-0.00434605505386779	-0.00041010071988476
5	D	26	50	20120618	17	874	17.04	-0.00377771090742129	-0.00090575428922528
5	D	26	50	20120618	17	876	17.08	-0.0034829640522854	-0.00135697680396995
5	D	26	50	20120618	17	878	17.12	-0.00343419136205306	-0.00082202577526498
5	D	26	50	20120618	17	880	17.16	-0.00343173063045453	-0.00121947635483432
5	D	26	50	20120618	17	882	17.2	-0.00325566104193908	-0.00095091719933967
5	D	26	50	20120618	17	884	17.24	-0.00284942819614741	7.75696138961704e-05
5	D	26	50	20120618	17	886	17.28	-0.00287470726357483	0.00039943754962447
5	D	26	50	20120618	17	888	17.32	-0.002829636277342	-0.0008918808541784
5	D	26	50	20120618	17	890	17.36	-0.00315522359473934	-0.00029955871678187
5	D	26	50	20120618	17	892	17.4	-0.00350394744601711	-0.00042298420543798
5	D	26	50	20120618	17	894	17.44	-0.00346550912139181	-0.00110660089935351
5	D	26	50	20120618	17	896	17.48	-0.00340607396800596	-0.00151399764290702
5	D	26	50	20120618	17	898	17.52	-0.00361532878486927	-0.00178222516532129
5	D	26	50	20120618	17	900	17.56	-0.00382642207936367	-0.00168205005473737
5	D	26	50	20120618	17	902	17.6	-0.00385402682099442	-0.00121766404015414
5	D	26	50	20120618	17	904	17.64	-0.0038832685148236	-0.00205497322138769
5	D	26	50	20120618	17	906	17.68	-0.00432710742055912	-0.00288149831710136
5	D	26	50	20120618	17	908	17.72	-0.00473714167240645	-0.00384972266201736
5	D	26	50	20120618	17	910	17.76	-0.00511483568850943	-0.00456187818562158
5	D	26	50	20120618	17	912	17.8	-0.00528799906815421	-0.00512607161526252
5	D	26	50	20120618	17	914	17.84	-0.00479044338157229	-0.00516959403764452
5	D	26	50	20120618	17	916	17.88	-0.00480524312650253	-0.00696955556235832
5	D	26	50	20120618	17	918	17.92	-0.00460774820251712	-0.00694204910857022
5	D	26	50	20120618	17	920	17.96	-0.00465247270642717	-0.00628574794961192
5	D	26	50	20120618	17	922	18	-0.00479242328055961	-0.00650531874730592
5	D	26	50	20120618	17	924	18.04	-0.00476743412691248	-0.00679640632484922
5	D	26	50	20120618	17	926	18.08	-0.00487814583564286	-0.00569867254453172
5	D	26	50	20120618	17	928	18.12	-0.00524405238170346	-0.00595752312392072
5	D	26	50	20120618	17	930	18.16	-0.00504249866479405	-0.00579669875760762
5	D	26	50	20120618	17	932	18.2	-0.00524849301228931	-0.00509391946992192
5	D	26	50	20120618	17	934	18.24	-0.00528867789066415	-0.00492706348276532
5	D	26	50	20120618	17	936	18.28	-0.00568463647492517	-0.00431497063976686
5	D	26	50	20120618	17	938	18.32	-0.00560885584118541	-0.00483174548866142
5	D	26	50	20120618	17	940	18.36	-0.0055873951503764	-0.00401818378156724
5	D	26	50	20120618	17	942	18.4	-0.0059433456329579	-0.00332396755700172
5	D	26	50	20120618	17	944	18.44	-0.0065236681682777	-0.00333536611831445
5	D	26	50	20120618	17	946	18.48	-0.00649314236853388	-0.00388055251767709
5	D	26	50	20120618	17	948	18.52	-0.00729428020948261	-0.00318748887716491
5	D	26	50	20120618	17	950	18.56	-0.00763114588003988	-0.00287726699012274
5	D	26	50	20120618	17	952	18.6	-0.00780469109734649	-0.00181659974727511
5	D	26	50	20120618	17	954	18.64	-0.00762619613257157	-0.00126309777216572
5	D	26	50	20120618	17	956	18.68	-0.00779800186719647	-0.00025161687701742
5	D	26	50	20120618	17	958	18.72	-0.00801443311078205	0.00023757373634306
5	D	26	50	20120618	17	960	18.76	-0.00784363853885425	-0.000237488883529310
5	D	26	50	20120618	17	962	18.8	-0.0084159198558584	0.00140542563929651
5	D	26	50	20120618	17	964	18.84	-0.0092145708022577	0.0020658612516044
5	D	26	50	20120618	17	966	18.88	-0.00980603663334222	0.00213290982370329
5	D	26	50	20120618	17	968	18.92	-0.0102240428070406	0.00234707125452126
5	D	26	50	20120618	17	970	18.96	-0.0110620916219673	0.00199252791443433
5	D	26	50	20120618	17	972	19	-0.0112426654806789	0.00194436687156771
5	D	26	50	20120618	17	974	19.04	-0.0121333018269224	0.00226022439965593
5	D	26	50	20120618	17	976	19.08	-0.0121580647063996	0.00213346843806043
5	D	26	50	20120618	17	978	19.12	-0.0124095472331286	0.00258777747390497
5	D	26	50	20120618	17	980	19.16	-0.0128807702631791	0.0018644425920902
5	D	26	50	20120618	17	982	19.2	-0.0134560412276541	0.00235445062088972
5	D	26	50	20120618	17	984	19.24	-0.0144930451420693	0.00158181271875671
5	D	26	50	20120618	17	986	19.28	-0.0148955656772598	0.00131888920430812
5	D	26	50	20120618	17	988	19.32	-0.0156526889495068	0.00172196411121501
5	D	26	50	20120618	17	990	19.36	-0.0151563516079089	0.00253876648868737
5	D	26	50	20120618	17	992	19.4	-0.0146793621220578	0.00229735669805638
5	D	26	50	20120618	17	994	19.44	-0.0143671681142029	0.00325949638912026
5	D	26	50	20120618	17	996	19.48	-0.0140098423089320	0.00332535985025388
5	D	26	50	20120618	17	998	19.52	-0.0138773807027191	0.00288226623506574
5	D	26	50	20120618	17	1000	19.56	-0.0129062319762881	0.00361903494364153
5	D	26	50	20120618	17	1002	19.6	-0.0129647971762011	0.00375580615355372
5	D	26	50	20120618	17	1004	19.64	-0.0127259909527384	0.00400484704056728
5	D	26	50	20120618	17	1006	19.68	-0.0124956855669992	0.00386681908977289
5	D	26	50	20120618	17	1008	19.72	-0.0122252356079716	0.00340936767139275
5	D	26	50	20120618	17	1010	19.76	-0.0119193659631677	0.00389892244474554
5	D	26	50	20120618	17	1012	19.8	-0.0118235791572678	0.00349114598485053
5	D	26	50	20120618	17	1014	19.84	-0.0115061525592321	0.00438689259180169
5	D	26	50	20120618	17	1016	19.88	-0.0114437850340247	0.00400401760431295
5	D	26	50	20120618	17	1018	19.92	-0.0115583886584787	0.00352865375695179
5	D	26	50	20120618	17	1020	19.96	-0.0114476698786805	0.00398066186733036
5	D	26	50	20120618	17	1022	20	-0.0108736865556541	0.00369409906607992
5	D	26	50	20120618	17	1024	20.04	-0.0104663725435940	0.00336852518371141
5	D	26	50	20120618	17	1026	20.08	-0.0103322485293385	0.00321430519473463
5	D	26	50	20120618	17	1028	20.12	-0.00977999601191146	0.00292980997371238
5	D	26	50	20120618	17	1030	20.16	-0.00952244368057276	0.00289469080831796
5	D	26	50	20120618	17	1032	20.2	-0.00887588291752531	0.00318027355956968
5	D	26	50	20120618	17	1034	20.24	-0.00907731430496158	0.00340162131660485
5	D	26	50	20120618	17	1036	20.28	-0.00860200349060901	0.00399127129747528
5	D	26	50	20120618	17	1038	20.32	-0.0081722098468682	0.00418267096100686
5	D	26	50	20120618	17	1040	20.36	-0.00797792518766939	0.00460059935295935
5	D	26	50	20120618	17	1042	20.4	-0.00808948542453719	0.00393960300497398
5	D	26	50	20120618	17	1044	20.44	-0.00785915953270129	0.00515118097706245
5	D	26	50	20120618	17	1046	20.48	-0.0082945534621491	0.00478088329789067
5	D	26	50	20120618	17	1048	20.52	-0.00841008056805936	0.00505631553129846
5	D	26	50	20120618	17	1050	20.56	-0.00817893443235729	0.00450524600351635
5	D	26	50	20120618	17	1052	20.6	-0.00829164725327842	0.00513585797311413
5	D	26	50	20120618	17	1054	20.64	-0.00829341502023139	0.00425869201105222
5	D	26	50	20120618	17	1056	20.68	-0.00835320796964852	0.00444956841556572
5	D	26	50	20120618	17	1058	20.72	-0.00844511770906715	0.00431801826999377
5	D	26	50	20120618	17	1060	20.76	-0.00916245986091137	0.00430262101983344
5	D	26	50	20120618	17	1062	20.8	-0.00855779305332888	0.00364507393872669
5	D	26	50	20120618	17	1064	20.84	-0.00824869051632134	0.00394641244327681
5	D	26	50	20120618	17	1066	20.88	-0.00821919426405092	0.00292053768249068
5	D	26	50	20120618	17	1068	20.92	-0.009093099049638	0.00318839821648551
5	D	26	50	20120618	17	1070	20.96	-0.00799876221029739	0.00294911752437267
5	D	26	50	20120618	17	1072	21	-0.00769158017530755	0.00254055193330987
5	D	26	50	20120618	17	1074	21.04	-0.00720109060679003	0.00306563316556303
5	D	26	50	20120618	17	1076	21.08	-0.00653527179055697	0.00232070324265081
5	D	26	50	20120618	17	1078	21.12	-0.00584130305336487	0.00204511544575117
5	D	26	50	20120618	17	1080	21.16	-0.00521776922264676	0.00176529207923222
5	D	26	50	20120618	17	1082	21.2	-0.0046924171684964	0.00113562763272122
5	D	26	50	20120618	17	1084	21.24	-0.00395805142089511	0.00069369296554744
5	D	26	50	20120618	17	1086	21.28	-0.00369860687180996	0.00057336460459292
5	D	26	50	20120618	17	1088	21.32	-0.00346222107485929	4.81963982056797e-05
5	D	26	50	20120618	17	1090	21.36	-0.0027497827085426	0.0007082098677652
5	D	26	50	20120618	17	1092	21.4	-0.00306764841988939	0.000206595388259270
5	D	26	50	20120618	17	1094	21.44	-0.00296294004773128	-0.00022068095534051
5	D	26	50	20120618	17	1096	21.48	-0.0033840999176738	0.00031378570521934
5	D	26	50	20120618	17	1098	21.52	-0.00356413637523171	-0.00034159621492341
5	D	26	50	20120618	17	1100	21.56	-0.00363479755587568	-0.00090670888337988
5	D	26	50	20120618	17	1102	21.6	-0.00344640309616415	-0.00121420840931448
5	D	26	50	20120618	17	1104	21.64	-0.00358498117603431	-0.00213739217358923
5	D	26	50	20120618	17	1106	21.68	-0.00364422852185908	-0.00262047932405722
5	D	26	50	20120618	17	1108	21.72	-0.00369804967166638	-0.00221567101558692
5	D	26	50	20120618	17	1110	21.76	-0.00369176632080876	-0.00355133491406513
5	D	26	50	20120618	17	1112	21.8	-0.00411034807942707	-0.00438018002712788
5	D	26	50	20120618	17	1114	21.84	-0.00380004841063898	-0.00552454042859672
5	D	26	50	20120618	17	1116	21.88	-0.00360240499422953	-0.00548543035252932
5	D	26	50	20120618	17	1118	21.92	-0.00361293381420139	-0.00616643782242232
5	D	26	50	20120618	17	1120	21.96	-0.00402030510191077	-0.00767208736267062
5	D	26	50	20120618	17	1122	22	-0.00411306336946683	-0.00728472012580102
5	D	26	50	20120618	17	1124	22.04	-0.0048846653601654	-0.00768848516892632
5	D	26	50	20120618	17	1126	22.08	-0.00563296818242388	-0.00753961090721532
5	D	26	50	20120618	17	1128	22.12	-0.00603848685036655	-0.00805204412047342
5	D	26	50	20120618	17	1130	22.16	-0.00597162283313755	-0.00877926101851692
5	D	26	50	20120618	17	1132	22.2	-0.00632488630995054	-0.00848962300987502
5	D	26	50	20120618	17	1134	22.24	-0.00647578996812356	-0.00842782894826712
5	D	26	50	20120618	17	1136	22.28	-0.00611870104362435	-0.00932302613324932
5	D	26	50	20120618	17	1138	22.32	-0.00579785841272877	-0.0100305996049114
5	D	26	50	20120618	17	1140	22.36	-0.0056075971911149	-0.0100107511175635
5	D	26	50	20120618	17	1142	22.4	-0.00494541997480495	-0.0105093603932494
5	D	26	50	20120618	17	1144	22.44	-0.00443828299133796	-0.0111279374054314
5	D	26	50	20120618	17	1146	22.48	-0.00426979358751682	-0.0109356892137624
5	D	26	50	20120618	17	1148	22.52	-0.00346731931475165	-0.0112234321762307
5	D	26	50	20120618	17	1150	22.56	-0.00324827177607568	-0.0118039809857204
5	D	26	50	20120618	17	1152	22.6	-0.00306921819694362	-0.0130457877727046
5	D	26	50	20120618	17	1154	22.64	-0.00303377093400274	-0.0134027847733223
5	D	26	50	20120618	17	1156	22.68	-0.00314378967808756	-0.0141251579899146
5	D	26	50	20120618	17	1158	22.72	-0.00341752485522049	-0.0146248844943148
5	D	26	50	20120618	17	1160	22.76	-0.00364770225463234	-0.0145997963457183
5	D	26	50	20120618	17	1162	22.8	-0.00381508150080701	-0.0160956878123863
5	D	26	50	20120618	17	1164	22.84	-0.00405278958743849	-0.0161957929193988
5	D	26	50	20120618	17	1166	22.88	-0.00445267968540292	-0.0169063857370166
5	D	26	50	20120618	17	1168	22.92	-0.00486690283782199	-0.0167064159392971
5	D	26	50	20120618	17	1170	22.96	-0.00516042286269253	-0.0173841777890644
5	D	26	50	20120618	17	1172	23	-0.00569902609792232	-0.0180575555767883
5	D	26	50	20120618	17	1174	23.04	-0.00591009747210651	-0.0185151243748941
5	D	26	50	20120618	17	1176	23.08	-0.00653037154056335	-0.0194492124328416
5	D	26	50	20120618	17	1178	23.12	-0.00687353046147318	-0.0202160697370384
5	D	26	50	20120618	17	1180	23.16	-0.00694869591231331	-0.0206770326476939
5	D	26	50	20120618	17	1182	23.2	-0.00695845398589368	-0.0217471680503416
5	D	26	50	20120618	17	1184	23.24	-0.00732042194718308	-0.0221584920649578
5	D	26	50	20120618	17	1186	23.28	-0.00745639858120525	-0.0225667048097368
5	D	26	50	20120618	17	1188	23.32	-0.00775854530880626	-0.0230443554404283
5	D	26	50	20120618	17	1190	23.36	-0.0080384181727999	-0.0235144400285612
5	D	26	50	20120618	17	1192	23.4	-0.00844790370978503	-0.0237298954647887
5	D	26	50	20120618	17	1194	23.44	-0.00905933894347703	-0.0245700090315164
5	D	26	50	20120618	17	1196	23.48	-0.00975407135599282	-0.0260064964574969
5	D	26	50	20120618	17	1198	23.52	-0.0103872854785454	-0.0266504586031235
5	D	26	50	20120618	17	1200	23.56	-0.0108692494606021	-0.0278316097704175
5	D	26	50	20120618	17	1202	23.6	-0.0118496530127173	-0.0273982240242283
5	D	26	50	20120618	17	1204	23.64	-0.0124862612478195	-0.0292108922578
5	D	26	50	20120618	17	1206	23.68	-0.0131653666004711	-0.029753808844395
5	D	26	50	20120618	17	1208	23.72	-0.0137203747130244	-0.0298053569287435
5	D	26	50	20120618	17	1210	23.76	-0.0143746606176563	-0.0305709414407342
5	D	26	50	20120618	17	1212	23.8	-0.0145013034421668	-0.0306489353186991
5	D	26	50	20120618	17	1214	23.84	-0.0146988690768304	-0.0307056452825502
5	D	26	50	20120618	17	1216	23.88	-0.0153716104684512	-0.0315124541198841
5	D	26	50	20120618	17	1218	23.92	-0.0156671103923091	-0.0330378955789378
5	D	26	50	20120618	17	1220	23.96	-0.0161820962610472	-0.0341171526590628
5	D	26	50	20120618	17	1222	24	-0.0167080422848938	-0.0354537258968616
5	D	26	50	20120618	17	1224	24.04	-0.0173532065120484	-0.035978964813927
5	D	26	50	20120618	17	1226	24.08	-0.0175311145781950	-0.0364490494020598
5	D	26	50	20120618	17	1228	24.12	-0.0179931381490222	-0.0371724196392137
5	D	26	50	20120618	17	1230	24.16	-0.0185099624953915	-0.0378381606737008
5	D	26	50	20120618	17	1232	24.2	-0.0185148415321817	-0.0380816175384633
5	D	26	50	20120618	17	1234	24.24	-0.0186161699339257	-0.03825125245527
5	D	26	50	20120618	17	1236	24.28	-0.0188676878159938	-0.039241696923678
5	D	26	50	20120618	17	1238	24.32	-0.0190315244571947	-0.040145167258
5	D	26	50	20120618	17	1240	24.36	-0.0195080437170363	-0.0406923971959603
5	D	26	50	20120618	17	1242	24.4	-0.0202103421721108	-0.0414132218487019
5	D	26	50	20120618	17	1244	24.44	-0.0200180091276280	-0.0418564363791496
5	D	26	50	20120618	17	1246	24.48	-0.0203569961185289	-0.043074781363134
5	D	26	50	20120618	17	1248	24.52	-0.0206277473050452	-0.0432787816695063
5	D	26	50	20120618	17	1250	24.56	-0.0208640623913177	-0.0447992026704137
5	D	26	50	20120618	17	1252	24.6	-0.0212003623764501	-0.045004405058314
5	D	26	50	20120618	17	1254	24.64	-0.0214354046705165	-0.045397132164585
5	D	26	50	20120618	17	1256	24.68	-0.022101994233141	-0.045944220681189
5	D	26	50	20120618	17	1258	24.72	-0.0225904635975847	-0.046537766113317
5	D	26	50	20120618	17	1260	24.76	-0.0227138537309017	-0.047385799275994
5	D	26	50	20120618	17	1262	24.8	-0.0230990855052922	-0.047162919218564
5	D	26	50	20120618	17	1264	24.84	-0.0229901203503113	-0.0489378279500204
5	D	26	50	20120618	17	1266	24.88	-0.0229807158301215	-0.0497459802902385
5	D	26	50	20120618	17	1268	24.92	-0.0229817764902933	-0.0503188074936777
5	D	26	50	20120618	17	1270	24.96	-0.0231709982649388	-0.050711676021305
5	D	26	50	20120618	17	1272	25	-0.0235241273914634	-0.0512294196064898
5	D	26	50	20120618	17	1274	25.04	-0.023361209989078	-0.0511749723843384
5	D	26	50	20120618	17	1276	25.08	-0.023255709657325	-0.0504903515987936
5	D	26	50	20120618	17	1278	25.12	-0.0231656242534018	-0.0501478290739868
5	D	26	50	20120618	17	1280	25.16	-0.0226784276811643	-0.0509618504004888
5	D	26	50	20120618	17	1282	25.2	-0.0224197680206063	-0.0500619863107508
5	D	26	50	20120618	17	1284	25.24	-0.021391634760761	-0.0511749723843384
5	D	26	50	20120618	17	1286	25.28	-0.0207772296785880	-0.0504788257582602
5	D	26	50	20120618	17	1288	25.32	-0.0208269392853054	-0.0510813514465093
5	D	26	50	20120618	17	1290	25.36	-0.0203511978429231	-0.0512434203207573
5	D	26	50	20120618	17	1292	25.4	-0.0210844675750136	-0.0501959123351075
5	D	26	50	20120618	17	1294	25.44	-0.0214138379136903	-0.0504953013462619
5	D	26	50	20120618	17	1296	25.48	-0.0211437231232770	-0.0499151909429764
5	D	26	50	20120618	17	1298	25.52	-0.0212246161390448	-0.0497918715203375
5	D	26	50	20120618	17	1300	25.56	-0.0214560521885271	-0.0479970223776517
5	D	26	50	20120618	17	1302	25.6	-0.0213215604787454	-0.0482214580700003
5	D	26	50	20120618	17	1304	25.64	-0.021475073360941	-0.048067520923736
5	D	26	50	20120618	17	1306	25.68	-0.0217087721521232	-0.0477605658700229
5	D	26	50	20120618	17	1308	25.72	-0.0219674318126812	-0.046937634998078
5	D	26	50	20120618	17	1310	25.76	-0.0218856902687761	-0.047055014723755
5	D	26	50	20120618	17	1312	25.8	-0.0221481683059525	-0.0469746873934122
5	D	26	50	20120618	17	1314	25.84	-0.0222452540670094	-0.0457944554649337
5	D	26	50	20120618	17	1316	25.88	-0.0223011862134013	-0.0452979957938627
5	D	26	50	20120618	17	1318	25.92	-0.0222765081867379	-0.0444290322704625
5	D	26	50	20120618	17	1320	25.96	-0.0228812966166867	-0.0443704131183021
5	D	26	50	20120618	17	1322	26	-0.0230823270745781	-0.0449497457041283
5	D	26	50	20120618	17	1324	26.04	-0.0231085607361601	-0.044636709532097
5	D	26	50	20120618	17	1326	26.08	-0.0231625836942427	-0.0446122436374679
5	D	26	50	20120618	17	1328	26.12	-0.0232004846177143	-0.0429996159122939
5	D	26	50	20120618	17	1330	26.16	-0.0236524672722488	-0.0435528562578942
5	D	26	50	20120618	17	1332	26.2	-0.0242139100565109	-0.0428743165906676
5	D	26	50	20120618	17	1334	26.24	-0.0244268199083262	-0.0428537397833351
5	D	26	50	20120618	17	1336	26.28	-0.0246134960985594	-0.0430525782102048
5	D	26	50	20120618	17	1338	26.32	-0.0246466594065971	-0.0422683260791908
5	D	26	50	20120618	17	1340	26.36	-0.0251637665956788	-0.0418123129160036
5	D	26	50	20120618	17	1342	26.4	-0.0252700447448911	-0.0418020598676764
5	D	26	50	20120618	17	1344	26.44	-0.0252011725444035	-0.0406207672790261
5	D	26	50	20120618	17	1346	26.48	-0.0256054254912079	-0.0403565214748967
5	D	26	50	20120618	17	1348	26.52	-0.0257981827997593	-0.0402063319945727
5	D	26	50	20120618	17	1350	26.56	-0.0262556101765089	-0.0390686678943216
5	D	26	50	20120618	17	1352	26.6	-0.0265931122431693	-0.0396769918581764
5	D	26	50	20120618	17	1354	26.64	-0.0269704244216104	-0.0387494091826159
5	D	26	50	20120618	17	1356	26.68	-0.0271339782200989	-0.039437777634101
5	D	26	50	20120618	17	1358	26.72	-0.0277568685836461	-0.0389131751131387
5	D	26	50	20120618	17	1360	26.76	-0.0280732988682271	-0.0392334237743381
5	D	26	50	20120618	17	1362	26.8	-0.0282188214437953	-0.0381458935448732
5	D	26	50	20120618	17	1364	26.84	-0.0285213217247869	-0.0386422825052661
5	D	26	50	20120618	17	1366	26.88	-0.028699017658899	-0.0390991441965908
5	D	26	50	20120618	17	1368	26.92	-0.0294539248584938	-0.0383801580214803
5	D	26	50	20120618	17	1370	26.96	-0.0296462579029765	-0.0392620615989762
5	D	26	50	20120618	17	1372	27	-0.0298573999878388	-0.038686900943159
5	D	26	50	20120618	17	1374	27.04	-0.0302847046157099	-0.0395470963424725
5	D	26	50	20120618	17	1376	27.08	-0.0304592185693067	-0.0396571221576251
5	D	26	50	20120618	17	1378	27.12	-0.0312556329369571	-0.0392101599612371
5	D	26	50	20120618	17	1380	27.16	-0.0316293388708142	-0.0395381867970295
5	D	26	50	20120618	17	1382	27.2	-0.0319950544980439	-0.0397204789252194
5	D	26	50	20120618	17	1384	27.24	-0.0319092117348078	-0.0392281911841573
5	D	26	50	20120618	17	1386	27.28	-0.0324221469938806	-0.0389426614659142
5	D	26	50	20120618	17	1388	27.32	-0.0327443048433892	-0.0396212011331408
5	D	26	50	20120618	17	1390	27.36	-0.0335658215017717	-0.039028928493219
5	D	26	50	20120618	17	1392	27.4	-0.0339469520568312	-0.0385705818776538
5	D	26	50	20120618	17	1394	27.44	-0.0344265825865101	-0.0391644808631724
5	D	26	50	20120618	17	1396	27.48	-0.0342709483839709	-0.0383974821376194
5	D	26	50	20120618	17	1398	27.52	-0.0344410075648463	-0.037191087258237
5	D	26	50	20120618	17	1400	27.56	-0.0350857475279322	-0.0378649600207078
5	D	26	50	20120618	17	1402	27.6	-0.0351573067341883	-0.0367987844160347
5	D	26	50	20120618	17	1404	27.64	-0.0356309975669051	-0.0362132292905341
5	D	26	50	20120618	17	1406	27.68	-0.0354983443347545	-0.0350763430077424
5	D	26	50	20120618	17	1408	27.72	-0.0361275279486543	-0.0340599477204648
5	D	26	50	20120618	17	1410	27.76	-0.0358522512787384	-0.0339037478325007
5	D	26	50	20120618	17	1412	27.8	-0.03633891752089	-0.0328795390152911
5	D	26	50	20120618	17	1414	27.84	-0.0364829127458109	-0.0328935114452873
5	D	26	50	20120618	17	1416	27.88	-0.03669800755758	-0.0317876035105794
5	D	26	50	20120618	17	1418	27.92	-0.0367784550960756	-0.031779987970546
5	D	26	50	20120618	17	1420	27.96	-0.0367443018385443	-0.0311524307022429
5	D	26	50	20120618	17	1422	28	-0.0372690316387272	-0.030987052568259
5	D	26	50	20120618	17	1424	28.04	-0.0374025546122186	-0.0302987336142486
5	D	26	50	20120618	17	1426	28.08	-0.0376633214509846	-0.0287525880686417
5	D	26	50	20120618	17	1428	28.12	-0.0381006811372841	-0.028769190935864
5	D	26	50	20120618	17	1430	28.16	-0.0384454381195194	-0.028674891175525
5	D	26	50	20120618	17	1432	28.2	-0.0390015068922445	-0.0263236197067234
5	D	26	50	20120618	17	1434	28.24	-0.038931694239738	-0.0266656684699868
5	D	26	50	20120618	17	1436	28.28	-0.0385981731842557	-0.0270608492367885
5	D	26	50	20120618	17	1438	28.32	-0.0384022975347992	-0.0258430770092969
5	D	26	50	20120618	17	1440	28.36	-0.0383391811835105	-0.0254673628921812
5	D	26	50	20120618	17	1442	28.4	-0.0380210397005191	-0.0256058992527513
5	D	26	50	20120618	17	1444	28.44	-0.0380022094469361	-0.0246550032666151
5	D	26	50	20120618	17	1446	28.48	-0.0376344007836341	-0.0254725318427517
5	D	26	50	20120618	17	1448	28.52	-0.0374614283228202	-0.0246350487132500
5	D	26	50	20120618	17	1450	28.56	-0.0372383361333559	-0.024560590369191
5	D	26	50	20120618	17	1452	28.6	-0.036789676880693	-0.0242071076892759
5	D	26	50	20120618	17	1454	28.64	-0.0365041471624499	-0.0239249720835824
5	D	26	50	20120618	17	1456	28.68	-0.035991968507633	-0.0240103410852751
5	D	26	50	20120618	17	1458	28.72	-0.035413908714013	-0.0229882182330699
5	D	26	50	20120618	17	1460	28.76	-0.0352277628538657	-0.022885157419712
5	D	26	50	20120618	17	1462	28.8	-0.0346227340076112	-0.0224268390884181
5	D	26	50	20120618	17	1464	28.84	-0.0341837691889184	-0.0228824916271469
5	D	26	50	20120618	17	1466	28.88	-0.0329829604531074	-0.0214786018237791
5	D	26	50	20120618	17	1468	28.92	-0.032942761432597	-0.021697840281286
5	D	26	50	20120618	17	1470	28.96	-0.0326869796966384	-0.0223111352058126
5	D	26	50	20120618	17	1472	29	-0.031773786644075	-0.0219823659078999
5	D	26	50	20120618	17	1474	29.04	-0.031557822090965	-0.0215897943651207
5	D	26	50	20120618	17	1476	29.08	-0.0317139583393188	-0.0218698015794028
5	D	26	50	20120618	17	1478	29.12	-0.0313930591398807	-0.0214411675907831
5	D	26	50	20120618	17	1480	29.16	-0.0313790796388167	-0.0220093773869412
5	D	26	50	20120618	17	1482	29.2	-0.0316109965209102	-0.0211890062415442
5	D	26	50	20120618	17	1484	29.24	-0.031601945554111	-0.0208078756864846
5	D	26	50	20120618	17	1486	29.28	-0.0312727661342653	-0.0212327973645031
5	D	26	50	20120618	17	1488	29.32	-0.0307669302272757	-0.0209138639219167
5	D	26	50	20120618	17	1490	29.36	-0.0306456472721665	-0.0208118425555271
5	D	26	50	20120618	17	1492	29.4	-0.0297732967072845	-0.0203330534829179
5	D	26	50	20120618	17	1494	29.44	-0.0292582189146648	-0.0196720712770681
5	D	26	50	20120618	17	1496	29.48	-0.0293478093438411	-0.0189986934893442
5	D	26	50	20120618	17	1498	29.52	-0.0289371995070739	-0.0192514770925506
5	D	26	50	20120618	17	1500	29.56	-0.028772648688024	-0.0191681162741165
5	D	26	50	20120618	17	1502	29.6	-0.0283161334790221	-0.0189032411449518
5	D	26	50	20120618	17	1504	29.64	-0.0282745909556274	-0.0177074882226263
5	D	26	50	20120618	17	1506	29.68	-0.0277914461052461	-0.0179700157572774
5	D	26	50	20120618	17	1508	29.72	-0.0271540105552099	-0.0170349872473110
5	D	26	50	20120618	17	1510	29.76	-0.0269017431399538	-0.0165797236173119
5	D	26	50	20120618	17	1512	29.8	-0.0271727206006401	-0.0170687445250449
5	D	26	50	20120618	17	1514	29.84	-0.0274014837864895	-0.0161791193414985
5	D	26	50	20120618	17	1516	29.88	-0.0273976371255999	-0.0156513631242921
5	D	26	50	20120618	17	1518	29.92	-0.027358993740008	-0.0157520904852721
5	D	26	50	20120618	17	1520	29.96	-0.0275918298609171	-0.0143550737598174
5	D	26	50	20120618	17	1522	30	-0.0277480438910169	-0.0140229315625585
5	D	26	50	20120618	17	1524	30.04	-0.0274671527932583	-0.0134415766513382
5	D	26	50	20120618	17	1526	30.08	-0.0274149895260102	-0.0126891938229522
5	D	26	50	20120618	17	1528	30.12	-0.027202783952549	-0.0119694326588096
5	D	26	50	20120618	17	1530	30.16	-0.0267707728219424	-0.0120872055358569
5	D	26	50	20120618	17	1532	30.2	-0.0265378709401026	-0.0109146619794103
5	D	26	50	20120618	17	1534	30.24	-0.0268469074333368	-0.0104234747793424
5	D	26	50	20120618	17	1536	30.28	-0.0267197571890001	-0.0109867684863150
5	D	26	50	20120618	17	1538	30.32	-0.0266382058568191	-0.0104421060530772
5	D	26	50	20120618	17	1540	30.36	-0.0265225507645814	-0.0110043697883123
5	D	26	50	20120618	17	1542	30.4	-0.0261751096050047	-0.0102023381643921
5	D	26	50	20120618	17	1544	30.44	-0.0263026603546223	-0.0104769897519135
5	D	26	50	20120618	17	1546	30.48	-0.0256705153775229	-0.00986363684463092
5	D	26	50	20120618	17	1548	30.52	-0.0257265069208844	-0.0101787349400361
5	D	26	50	20120618	17	1550	30.56	-0.0254852661287741	-0.00998072099967332
5	D	26	50	20120618	17	1552	30.6	-0.0248170742621834	-0.00948444941900602
5	D	26	50	20120618	17	1554	30.64	-0.0245407206686397	-0.00981341175707002
5	D	26	50	20120618	17	1556	30.68	-0.0240298572324358	-0.00895262945912822
5	D	26	50	20120618	17	1558	30.72	-0.0243196225202983	-0.00925032848507552
5	D	26	50	20120618	17	1560	30.76	-0.0237487752158464	-0.00910699794052902
5	D	26	50	20120618	17	1562	30.8	-0.02333557736826	-0.00825518175657262
5	D	26	50	20120618	17	1564	30.84	-0.0231416179781805	-0.00850839669491552
5	D	26	50	20120618	17	1566	30.88	-0.0225868927083397	-0.00863786794655082
5	D	26	50	20120618	17	1568	30.92	-0.0223124999219003	-0.00857228379259572
5	D	26	50	20120618	17	1570	30.96	-0.0222986830553959	-0.00850379342977002
5	D	26	50	20120618	17	1572	31	-0.0219088126605209	-0.00777671795308282
5	D	26	50	20120618	17	1574	31.04	-0.0221202517302313	-0.00794697512385692
5	D	26	50	20120618	17	1576	31.08	-0.0214790543721191	-0.00807028747542802
5	D	26	50	20120618	17	1578	31.12	-0.0213182441479417	-0.00708388765780842
5	D	26	50	20120618	17	1580	31.16	-0.0211706214652334	-0.00719657926552612
5	D	26	50	20120618	17	1582	31.2	-0.0213773441327132	-0.00727312357458952
5	D	26	50	20120618	17	1584	31.24	-0.0212846848601066	-0.00803102890693652
5	D	26	50	20120618	17	1586	31.28	-0.0208209995883435	-0.00670686539314752
5	D	26	50	20120618	17	1588	31.32	-0.0209819300206737	-0.00744282920207432
5	D	26	50	20120618	17	1590	31.36	-0.0203929666404878	-0.00687468304552652
5	D	26	50	20120618	17	1592	31.4	-0.0199401354578159	-0.00589816858070792
5	D	26	50	20120618	17	1594	31.44	-0.0198002343811582	-0.00576328796219662
5	D	26	50	20120618	17	1596	31.48	-0.0194964047394180	-0.00610176583621492
5	D	26	50	20120618	17	1598	31.52	-0.0193544459820270	-0.00629265638286412
5	D	26	50	20120618	17	1600	31.56	-0.0194370643383408	-0.00592153845982612
5	D	26	50	20120618	17	1602	31.6	-0.0194047778427118	-0.00606215371433292
5	D	26	50	20120618	17	1604	31.64	-0.0192554156773218	-0.00566619513007182
5	D	26	50	20120618	17	1606	31.68	-0.0192403825871537	-0.00595501996591532
5	D	26	50	20120618	17	1608	31.72	-0.0189355912801911	-0.00556232114391552
5	D	26	50	20120618	17	1610	31.76	-0.0186813368948799	-0.00543841482264822
5	D	26	50	20120618	17	1612	31.8	-0.0182888077785076	-0.00542746880967542
5	D	26	50	20120618	17	1614	31.84	-0.0179079671372283	-0.00512708277795962
5	D	26	50	20120618	17	1616	31.88	-0.0176788503979882	-0.00469774168255876
5	D	26	50	20120618	17	1618	31.92	-0.0175199281489166	-0.00525603784164462
5	D	26	50	20120618	17	1620	31.96	-0.0173470617541199	-0.00440911483661403
5	D	26	50	20120618	17	1622	32	-0.0167780175719600	-0.00484494010119832
5	D	26	50	20120618	17	1624	32.04	-0.0163885997254250	-0.00505135871276232
5	D	26	50	20120618	17	1626	32.08	-0.0162441378100285	-0.004412912000029
5	D	26	50	20120618	17	1628	32.12	-0.0156268053057814	-0.0036999928011011
5	D	26	50	20120618	17	1630	32.16	-0.0147170417211068	-0.00435876176272574
5	D	26	50	20120618	17	1632	32.2	-0.0142488380370120	-0.00420567314459885
5	D	26	50	20120618	17	1634	32.24	-0.0144083825400511	-0.0039539784858355
5	D	26	50	20120618	17	1636	32.28	-0.0140036558317034	-0.00337895218030679
5	D	26	50	20120618	17	1638	32.32	-0.0136568835951417	-0.00382017974069938
5	D	26	50	20120618	17	1640	32.36	-0.0134203705189704	-0.00332828797943477
5	D	26	50	20120618	17	1642	32.4	-0.0133026513820384	-0.0031268191153391
5	D	26	50	20120618	17	1644	32.44	-0.012857697368909	-0.00288282484942287
5	D	26	50	20120618	17	1646	32.48	-0.0130363620393114	-0.00410970461225621
5	D	26	50	20120618	17	1648	32.52	-0.0132172470250067	-0.00377106410367816
5	D	26	50	20120618	17	1650	32.56	-0.01287795597819	-0.0036930207282386
5	D	26	50	20120618	17	1652	32.6	-0.0130669939050724	-0.00388152125396731
5	D	26	50	20120618	17	1654	32.64	-0.0127170750433344	-0.00370239696415714
5	D	26	50	20120618	17	1656	32.68	-0.0125323009703426	-0.00406342447342755
5	D	26	50	20120618	17	1658	32.72	-0.0122528806546889	-0.00422407913411314
5	D	26	50	20120618	17	1660	32.76	-0.0124977163776747	-0.0032517860967782
5	D	26	50	20120618	17	1662	32.8	-0.0125281431824692	-0.0032641816786524
5	D	26	50	20120618	17	1664	32.84	-0.0125730939605492	-0.00375093277361778
5	D	26	50	20120618	17	1666	32.88	-0.0127909394176972	-0.00418970667347966
5	D	26	50	20120618	17	1668	32.92	-0.0127380902568713	-0.00489460728150892
5	D	26	50	20120618	17	1670	32.96	-0.0129882363517839	-0.00452562482095014
5	D	26	50	20120618	17	1672	33	-0.0128084120262603	-0.00366836391477863
5	D	26	50	20120618	17	1674	33.04	-0.0126240056487947	-0.00356336562884024
5	D	26	50	20120618	17	1676	33.08	-0.0124421660689447	-0.00430536105861053
5	D	26	50	20120618	17	1678	33.12	-0.0121813497327041	-0.00408954499792458
5	D	26	50	20120618	17	1680	33.16	-0.0119925663642629	-0.00379579869888407
5	D	26	50	20120618	17	1682	33.2	-0.0117508419111143	-0.00416443467712005
5	D	26	50	20120618	17	1684	33.24	-0.0116958855720804	-0.00275091407939252
5	D	26	50	20120618	17	1686	33.28	-0.0116369128665295	-0.0020323238840795
5	D	26	50	20120618	17	1688	33.32	-0.0111815785258522	-0.00158324036734793
5	D	26	50	20120618	17	1690	33.36	-0.0104819458633428	-0.00178547997783509
5	D	26	50	20120618	17	1692	33.4	-0.0098514328886944	-0.00178023324551869
5	D	26	50	20120618	17	1694	33.44	-0.0100446073902468	-0.0019799414137292
5	D	26	50	20120618	17	1696	33.48	-0.00983031868020816	-0.00221516048449091
5	D	26	50	20120618	17	1698	33.52	-0.00981748469212963	-0.00219618880955167
5	D	26	50	20120618	17	1700	33.56	-0.00959825330569055	-0.00192047373343141
5	D	26	50	20120618	17	1702	33.6	-0.00962749217109261	-0.00108141375580765
5	D	26	50	20120618	17	1704	33.64	-0.00949461266477204	-0.00137938855339966
5	D	26	50	20120618	17	1706	33.68	-0.0096961310263424	-0.00052395198272361
5	D	26	50	20120618	17	1708	33.72	-0.00912541807217892	-0.00106756860503201
5	D	26	50	20120618	17	1710	33.76	-0.0086381720024667	-0.00093009997570154
5	D	26	50	20120618	17	1712	33.8	-0.00779457239930771	-0.00114505336611443
5	D	26	50	20120618	17	1714	33.84	-0.00751175797110434	-0.00121026275347546
5	D	26	50	20120618	17	1716	33.88	-0.00784222432529188	-0.00096991008748234
5	D	26	50	20120618	17	1718	33.92	-0.00755370354536433	-0.000116736258506090
5	D	26	50	20120618	17	1720	33.96	-0.00782456079789784	0.00018123146801811
5	D	26	50	20120618	17	1722	34	-0.00781531396252026	0.000266506424508870
5	D	26	50	20120618	17	1724	34.04	-0.0073774548467012	0.00117596333697248
5	D	26	50	20120618	17	1726	34.08	-0.00715179593033182	0.00098285947538757
5	D	26	50	20120618	17	1728	34.12	-0.00659038722861655	0.0015947273170083
5	D	26	50	20120618	17	1730	34.16	-0.00643218269292778	0.00180660125738913
5	D	26	50	20120618	17	1732	34.2	-0.0061789182571102	0.001992690548994
5	D	26	50	20120618	17	1734	34.24	-0.00615703330223247	0.00231226745875126
5	D	26	50	20120618	17	1736	34.28	-0.00543526112640412	0.00156799514514555
5	D	26	50	20120618	17	1738	34.32	-0.00547598340593265	0.00205159254386684
5	D	26	50	20120618	17	1740	34.36	-0.00523373569376595	0.00146294736173247
5	D	26	50	20120618	17	1742	34.4	-0.00502332899995608	0.00243626570390013
5	D	26	50	20120618	17	1744	34.44	-0.00472567947148342	0.00247976691307873
5	D	26	50	20120618	17	1746	34.48	-0.0044838984497923	0.00220745302057598
5	D	26	50	20120618	17	1748	34.52	-0.00450168925640695	0.00182339504344232
5	D	26	50	20120618	17	1750	34.56	-0.00406691050985878	0.00130988702787683
5	D	26	50	20120618	17	1752	34.6	-0.00390281931021663	0.00133921781716045
5	D	26	50	20120618	17	1754	34.64	-0.00346173317118027	0.000455638396593181
5	D	26	50	20120618	17	1756	34.68	-0.00322148657120433	1.69210652737999e-05
5	D	26	50	20120618	17	1758	34.72	-0.00247939921755249	-0.00048267108883794
5	D	26	50	20120618	17	1760	34.76	-0.00205710797676007	-0.00074188936375311
5	D	26	50	20120618	17	1762	34.8	-0.00163449853791612	-0.00115663577519027
5	D	26	50	20120618	17	1764	34.84	-0.0010487524935846	-0.00078585019233948
5	D	26	50	20120618	17	1766	34.88	-0.0010116081743689	-0.00153302871481587
5	D	26	50	20120618	17	1768	34.92	-0.0010113182605886	-0.00119827729353435
5	D	26	50	20120618	17	1770	34.96	-0.0011270928538723	-0.00219439982939527
5	D	26	50	20120618	17	1772	35	-0.00153186198862689	-0.001909739852493
5	D	26	50	20120618	17	1774	35.04	-0.0019144562547235	-0.00102039044059125
5	D	26	50	20120618	17	1776	35.08	-0.00162921645026065	-0.00120749796596102
5	D	26	50	20120618	17	1778	35.12	-0.00180665075486379	-0.00089264452950209
5	D	26	50	20120618	17	1780	35.16	-0.00201109653850826	0.000193238141162660
5	D	26	50	20120618	17	1782	35.2	-0.00175533601575309	-0.000337728340830320
5	D	26	50	20120618	17	1784	35.24	-0.00188756498383497	0.00091369509837801
5	D	26	50	20120618	17	1786	35.28	-0.00210612461883192	0.00154575663687723
5	D	26	50	20120618	17	1788	35.32	-0.00191784329620538	0.00214193957729904
5	D	26	50	20120618	17	1790	35.36	-0.00224075774996984	0.00305326586796008
5	D	26	50	20120618	17	1792	35.4	-0.00265155850556797	0.00316667165352678
5	D	26	50	20120618	17	1794	35.44	-0.00293987422452898	0.00398943281984419
5	D	26	50	20120618	17	1796	35.48	-0.00356881742212316	0.00461056955857408
5	D	26	50	20120618	17	1798	35.52	-0.0040452306159476	0.00409865960433408
5	D	26	50	20120618	17	1800	35.56	-0.00406840250516708	0.00428843999333674
5	D	26	50	20120618	17	1802	35.6	-0.00470179340441493	0.00466868666491981
5	D	26	50	20120618	17	1804	35.64	-0.00469088274678123	0.00372166562394447
5	D	26	50	20120618	17	1806	35.68	-0.00471043424928103	0.00376616385368454
5	D	26	50	20120618	17	1808	35.72	-0.00519104058631791	0.00417993445776366
5	D	26	50	20120618	17	1810	35.76	-0.00574693965341552	0.00503612763269558
5	D	26	50	20120618	17	1812	35.8	-0.00599556546874852	0.00481568709366068
5	D	26	50	20120618	17	1814	35.84	-0.00658104988357099	0.00516638377285796
5	D	26	50	20120618	17	1816	35.88	-0.0068755103604605	0.00515435588650997
5	D	26	50	20120618	17	1818	35.92	-0.00734843751785369	0.00581435521393387
5	D	26	50	20120618	17	1820	35.96	-0.00815173910555285	0.00580315464251988
5	D	26	50	20120618	17	1822	36	-0.00798612055526334	0.00539812387825622
5	D	26	50	20120618	17	1824	36.04	-0.00856655622766813	0.00601296736663355
5	D	26	50	20120618	17	1826	36.08	-0.00858472887194462	0.00634889965623966
5	D	26	50	20120618	17	1828	36.12	-0.00825621413247316	0.00646212866511106
5	D	26	50	20120618	17	1830	36.16	-0.00825621413247316	0.00646212866511106
5	D	26	50	20120618	17	1832	36.2	-0.00801414319700176	0.00644158014204978
5	D	26	50	20120618	17	1834	36.24	-0.00809943441694848	0.0064986860856984
5	D	26	50	20120618	17	1836	36.28	-0.00810123753924051	0.0065486856061961
5	D	26	50	20120618	17	1838	36.32	-0.00773791193293124	0.00714129765737292
5	D	26	50	20120618	17	1840	36.36	-0.00786319711242187	0.00671969231015826
5	D	26	50	20120618	17	1842	36.4	-0.00723937336792347	0.00690354007326676
5	D	26	50	20120618	17	1844	36.44	-0.00696592103350301	0.00722173812480071
5	D	26	50	20120618	17	1846	36.48	-0.00633292611405263	0.00674214295046093
5	D	26	50	20120618	17	1848	36.52	-0.00643810117668631	0.00756722342702064
5	D	26	50	20120618	17	1850	36.56	-0.00595924139339897	0.00709342652828659
5	D	26	50	20120618	17	1852	36.6	-0.00514611809250912	0.00707159814195137
5	D	26	50	20120618	17	1854	36.64	-0.00505404571853082	0.00714473419632949
5	D	26	50	20120618	17	1856	36.68	-0.00501885301403117	0.00700083089529022
5	D	26	50	20120618	17	1858	36.72	-0.00506503415791046	0.00676261369177628
5	D	26	50	20120618	17	1860	36.76	-0.00562557891656048	0.00665123730267159
5	D	26	50	20120618	17	1862	36.8	-0.00582584569912813	0.00736808801530289
5	D	26	50	20120618	17	1864	36.84	-0.00572143431181812	0.00678391881909343
5	D	26	50	20120618	17	1866	36.88	-0.00586087576906811	0.00717914908336984
5	D	26	50	20120618	17	1868	36.92	-0.0061068711471751	0.00767249041353588
5	D	26	50	20120618	17	1870	36.96	-0.00645712942016804	0.0075068294368395
5	D	26	50	20120618	17	1872	37	-0.00622943396555816	0.00691538411185163
5	D	26	50	20120618	17	1874	37.04	-0.00645794966403422	0.00763881798861578
5	D	26	50	20120618	17	1876	37.08	-0.00671869528959676	0.00752017254180049
5	D	26	50	20120618	17	1878	37.12	-0.00681821349798095	0.00738784457876924
5	D	26	50	20120618	17	1880	37.16	-0.0072357600522716	0.00742318577569294
5	D	26	50	20120618	17	1882	37.2	-0.00721374781817327	0.00651540916107346
5	D	26	50	20120618	17	1884	37.24	-0.00738475452213543	0.00678155001137646
5	D	26	50	20120618	17	1886	37.28	-0.0075645929897946	0.00656843509859464
5	D	26	50	20120618	17	1888	37.32	-0.00767441374398068	0.00574463448530888
5	D	26	50	20120618	17	1890	37.36	-0.00754597486824596	0.00608697316235254
5	D	26	50	20120618	17	1892	37.4	-0.0077222778019992	0.00543054472417363
5	D	26	50	20120618	17	1894	37.44	-0.00756814973690397	0.00642205692382122
5	D	26	50	20120618	17	1896	37.48	-0.00817986074224064	0.00673265357745741
5	D	26	50	20120618	17	1898	37.52	-0.00832683995777808	0.00659595569451842
5	D	26	50	20120618	17	1900	37.56	-0.00899722102696336	0.00664071696798109
5	D	26	50	20120618	17	1902	37.6	-0.00923096924490952	0.00745631507189442
5	D	26	50	20120618	17	1904	37.64	-0.00946240748642289	0.00756726231789361
5	D	26	50	20120618	17	1906	37.68	-0.0098399282613645	0.00846727843558956
5	D	26	50	20120618	17	1908	37.72	-0.00997340880844907	0.00814938443997153
5	D	26	50	20120618	17	1910	37.76	-0.0102855115995292	0.00981299456406912
5	D	26	50	20120618	17	1912	37.8	-0.0104108109211554	0.00940355145349086
5	D	26	50	20120618	17	1914	37.84	-0.0104266430419862	0.0104124867642269
5	D	26	50	20120618	17	1916	37.88	-0.0100856761520981	0.00962254949469214
5	D	26	50	20120618	17	1918	37.92	-0.0100468701319465	0.0098991555253567
5	D	26	50	20120618	17	1920	37.96	-0.0100693702697239	0.0099197747590961
5	D	26	50	20120618	17	1922	38	-0.00983712811851099	0.00940227159021691
5	D	26	50	20120618	17	1924	38.04	-0.00967812808769338	0.0101204658057325
5	D	26	50	20120618	17	1926	38.08	-0.00974678108507878	0.0100433558112441
5	D	26	50	20120618	17	1928	38.12	-0.0097077558618251	0.00977778771743384
5	D	26	50	20120618	17	1930	38.16	-0.00963173481177973	0.00936335950404821
5	D	26	50	20120618	17	1932	38.2	-0.00933591668987034	0.00909772069955986
5	D	26	50	20120618	17	1934	38.24	-0.0094084870588235	0.00954959728807713
5	D	26	50	20120618	17	1936	38.28	-0.00954659208425706	0.0100798354500855
5	D	26	50	20120618	17	1938	38.32	-0.00933698442110993	0.00989657458560537
5	D	26	50	20120618	17	1940	38.36	-0.0094876193787061	0.0097867679735549
5	D	26	50	20120618	17	1942	38.4	-0.00939766832507136	0.0094808099404033
5	D	26	50	20120618	17	1944	38.44	-0.00937640208862717	0.00857351062286112
5	D	26	50	20120618	17	1946	38.48	-0.00931346604956767	0.00907109812924819
5	D	26	50	20120618	17	1948	38.52	-0.00913191638349802	0.00991515028074714
5	D	26	50	20120618	17	1950	38.56	-0.00904117337026835	0.00895510433286235
5	D	26	50	20120618	17	1952	38.6	-0.00901773136625845	0.00885750096964161
5	D	26	50	20120618	17	1954	38.64	-0.00903823887712643	0.0090329638605388
5	D	26	50	20120618	17	1956	38.68	-0.00913137898234432	0.00947071952663577
5	D	26	50	20120618	17	1958	38.72	-0.0086241642171314	0.00869200404171846
5	D	26	50	20120618	17	1960	38.76	-0.0080420675508976	0.00805773703716872
5	D	26	50	20120618	17	1962	38.8	-0.0078899900954678	0.00803404188893116
5	D	26	50	20120618	17	1964	38.84	-0.00771676456113697	0.00892765663964771
5	D	26	50	20120618	17	1966	38.88	-0.00662988974894754	0.00764331518774413
5	D	26	50	20120618	17	1968	38.92	-0.00652288327975058	0.00807737268537549
5	D	26	50	20120618	17	1970	38.96	-0.00594850044139275	0.00737360344819614
5	D	26	50	20120618	17	1972	39	-0.00593741300706374	0.00752628194438994
5	D	26	50	20120618	17	1974	39.04	-0.00556163525033777	0.00725918649993235
5	D	26	50	20120618	17	1976	39.08	-0.00486634422346486	0.00670425616912495
5	D	26	50	20120618	17	1978	39.12	-0.00441233924353622	0.00724993047216661
5	D	26	50	20120618	17	1980	39.16	-0.00399504017661898	0.00659271007439278
5	D	26	50	20120618	17	1982	39.2	-0.00383560173959704	0.00710786564875842
5	D	26	50	20120618	17	1984	39.24	-0.00328953145675791	0.00649340399804294
5	D	26	50	20120618	17	1986	39.28	-0.0031401834335035	0.00598241328261848
5	D	26	50	20120618	17	1988	39.32	-0.00287255765896002	0.00644570964565191
5	D	26	50	20120618	17	1990	39.36	-0.00220997032071698	0.00638952294081882
5	D	26	50	20120618	17	1992	39.4	-0.00186022116460649	0.0058467902019869
5	D	26	50	20120618	17	1994	39.44	-0.00166861644010837	0.00593227234076454
5	D	26	50	20120618	17	1996	39.48	-0.00152970531294427	0.00589412392991953
5	D	26	50	20120618	17	1998	39.52	-0.0009688635694462	0.00553509046177206
5	D	26	50	20120618	17	2000	39.56	-0.000372171512141901	0.00614318108038905
5	D	26	50	20120618	17	2002	39.6	4.20233560058988e-05	0.00621300080396341
5	D	26	50	20120618	17	2004	39.64	5.14632315347999e-05	0.00631709399322188
5	D	26	50	20120618	17	2006	39.68	-0.000316451497784401	0.00674509865680629
5	D	26	50	20120618	17	2008	39.72	-0.000200033437329801	0.00597063288364391
5	D	26	50	20120618	17	2010	39.76	-0.000158589908884501	0.00556819720126721
5	D	26	50	20120618	17	2012	39.8	-0.000219309168185000	0.00600314565344287
5	D	26	50	20120618	17	2014	39.84	-0.000198378807461900	0.00621321293599777
5	D	26	50	20120618	17	2016	39.88	0.000148025733573599	0.0056154460763861
5	D	26	50	20120618	17	2018	39.92	0.000239433427177600	0.00482909383823197
5	D	26	50	20120618	17	2020	39.96	0.0003910088367928	0.00500471087840746
5	D	26	50	20120618	17	2022	40	0.000879280211337699	0.00481424459582706
5	D	26	50	20120618	17	2024	40.04	0.0016346399592724	0.00314643425744922
5	D	26	50	20120618	17	2026	40.08	0.0017857062520051	0.00370323842122675
5	D	26	50	20120618	17	2028	40.12	0.0018279488111132	0.003055486183253
5	D	26	50	20120618	17	2030	40.16	0.0019389362914882	0.00374516985335111
5	D	26	50	20120618	17	2032	40.2	0.0021904683156919	0.00290860596266493
5	D	26	50	20120618	17	2034	40.24	0.0023675561379723	0.00350811937602614
5	D	26	50	20120618	17	2036	40.28	0.0031900344615772	0.00332226342965906
5	D	26	50	20120618	17	2038	40.32	0.0032009168349397	0.00249239584019072
5	D	26	50	20120618	17	2040	40.36	0.0036248414923966	0.00239136442329479
5	D	26	50	20120618	17	2042	40.4	0.0038070699809762	0.00167075897365539
5	D	26	50	20120618	17	2044	40.44	0.0040226880517634	0.00177974534183967
5	D	26	50	20120618	17	2046	40.48	0.0038326531043195	0.00220178202419086
5	D	26	50	20120618	17	2048	40.52	0.0037779725369304	0.00269609916171494
5	D	26	50	20120618	17	2050	40.56	0.0036891669962812	0.00196849335494179
5	D	26	50	20120618	17	2052	40.6	0.0036743318960119	0.0021837508012706
5	D	26	50	20120618	17	2054	40.64	0.0035934671645154	0.00152150287428253
5	D	26	50	20120618	17	2056	40.68	0.0032173712097379	0.0019932279501477
5	D	26	50	20120618	17	2058	40.72	0.0031473534962648	0.00191684627564393
5	D	26	50	20120618	17	2060	40.76	0.0030386146154539	0.00130874858595912
5	D	26	50	20120618	17	2062	40.8	0.0030028845098006	0.00114687063054208
5	D	26	50	20120618	17	2064	40.84	0.0034581198555285	-2.42396204590701e-05
5	D	26	50	20120618	17	2066	40.88	0.0032057180899839	2.23233610820604e-05
5	D	26	50	20120618	17	2068	40.92	0.0035967339978445	-0.00107342344918024
5	D	26	50	20120618	17	2070	40.96	0.0040857195502384	-0.00146620005292593
5	D	26	50	20120618	17	2072	41	0.0043457368558163	-0.00207040865531421
5	D	26	50	20120618	17	2074	41.04	0.0047675755482688	-0.00228072342524253
5	D	26	50	20120618	17	2076	41.08	0.0050269564577436	-0.00301638317825339
5	D	26	50	20120618	17	2078	41.12	0.0051181449482454	-0.00289705183786034
5	D	26	50	20120618	17	2080	41.16	0.0053034281381197	-0.00244391659927257
5	D	26	50	20120618	17	2082	41.2	0.005708550826265	-0.0026222984269625
5	D	26	50	20120618	17	2084	41.24	0.0062114451690448	-0.00284645127659863
5	D	26	50	20120618	17	2086	41.28	0.0064807962841344	-0.00413146228791332
5	D	26	50	20120618	17	2088	41.32	0.0065835388994408	-0.00369425816510568
5	D	26	50	20120618	17	2090	41.36	0.006844524941309	-0.00424206085955871
5	D	26	50	20120618	17	2092	41.4	0.0073873566750902	-0.00525161135319432
5	D	26	50	20120618	17	2094	41.44	0.0068127404914946	-0.00456870883712784
5	D	26	50	20120618	17	2096	41.48	0.0069369296554744	-0.00573640376237582
5	D	26	50	20120618	17	2098	41.52	0.0070502293750239	-0.00509970360339202
5	D	26	50	20120618	17	2100	41.56	0.0071059776736527	-0.00635959818183902
5	D	26	50	20120618	17	2102	41.6	0.0071532831173141	-0.00595421386418472
5	D	26	50	20120618	17	2104	41.64	0.0075976573028829	-0.00673808415753692
5	D	26	50	20120618	17	2106	41.68	0.0079908157442905	-0.00737716019530552
5	D	26	50	20120618	17	2108	41.72	0.0078460497729781	-0.00692654225685872
5	D	26	50	20120618	17	2110	41.76	0.0078097186265608	-0.00712861923278622
5	D	26	50	20120618	17	2112	41.8	0.0081425396463297	-0.00782732558541232
5	D	26	50	20120618	17	2114	41.84	0.0081451276571488	-0.00769858972482952
5	D	26	50	20120618	17	2116	41.88	0.0082679733182443	-0.00751012455443982
5	D	26	50	20120618	17	2118	41.92	0.0087685342086463	-0.00697137989785382
5	D	26	50	20120618	17	2120	41.96	0.0089937265052508	-0.00747606322079012
5	D	26	50	20120618	17	2122	42	0.0088301939199658	-0.00707815302181292
5	D	26	50	20120618	17	2124	42.04	0.0091730558560275	-0.00768026858812892
5	D	26	50	20120618	17	2126	42.08	0.009420161391781	-0.00827122600943782
5	D	26	50	20120618	17	2128	42.12	0.0101305915748391	-0.00853278480779872
5	D	26	50	20120618	17	2130	42.16	0.0105707796882633	-0.00891496188089442
5	D	26	50	20120618	17	2132	42.2	0.0107133960549608	-0.00857817399208302
5	D	26	50	20120618	17	2134	42.24	0.0112046443490546	-0.00986770341572952
5	D	26	50	20120618	17	2136	42.28	0.0112406785106238	-0.00893746201867172
5	D	26	50	20120618	17	2138	42.32	0.0116849819855146	-0.0101670217162058
5	D	26	50	20120618	17	2140	42.36	0.0120113966178459	-0.00938565458085902
5	D	26	50	20120618	17	2142	42.4	0.0119119561912077	-0.0102919038448311
5	D	26	50	20120618	17	2144	42.44	0.012590806985418	-0.0103518382156045
5	D	26	50	20120618	17	2146	42.48	0.0128903586311321	-0.00992514877063312
5	D	26	50	20120618	17	2148	42.52	0.0132336165469912	-0.0102798052478050
5	D	26	50	20120618	17	2150	42.56	0.0137665912122428	-0.00977553911786962
5	D	26	50	20120618	17	2152	42.6	0.0140368474240123	-0.0104378153291290
5	D	26	50	20120618	17	2154	42.64	0.0136821909468404	-0.0100371403426374
5	D	26	50	20120618	17	2156	42.68	0.0136714782791054	-0.00961114386231162
5	D	26	50	20120618	17	2158	42.72	0.0138432628005269	-0.00957229541575322
5	D	26	50	20120618	17	2160	42.76	0.0137521096653641	-0.00993158344234192
5	D	26	50	20120618	17	2162	42.8	0.013903282024114	-0.0108075543939436
5	D	26	50	20120618	17	2164	42.84	0.0141987607347684	-0.0104871855245914
5	D	26	50	20120618	17	2166	42.88	0.0143360101609967	-0.0110147578940347
5	D	26	50	20120618	17	2168	42.92	0.0140590152216025	-0.0109902425019310
5	D	26	50	20120618	17	2170	42.96	0.0142059449396652	-0.0102712633978883
5	D	26	50	20120618	17	2172	43	0.0144012054062221	-0.0113058030451711
5	D	26	50	20120618	17	2174	43.04	0.0144076683622021	-0.0115343823832574
5	D	26	50	20120618	17	2176	43.08	0.0143515452969794	-0.0104012932638807
5	D	26	50	20120618	17	2178	43.12	0.0146709807853804	-0.0109817218652177
5	D	26	50	20120618	17	2180	43.16	0.0147711353898677	-0.0116127156724773
5	D	26	50	20120618	17	2182	43.2	0.0149486050498099	-0.0118858144535072
5	D	26	50	20120618	17	2184	43.24	0.0153251464818595	-0.0118984645938226
5	D	26	50	20120618	17	2186	43.28	0.0151534892396587	-0.0119042345851571
5	D	26	50	20120618	17	2188	43.32	0.0157900338351506	-0.0126855805073004
5	D	26	50	20120618	17	2190	43.36	0.0159148876795047	-0.0132289425711676
5	D	26	50	20120618	17	2192	43.4	0.0162971849607532	-0.0132324427497344
5	D	26	50	20120618	17	2194	43.44	0.0166699292293879	-0.0141617649079767
5	D	26	50	20120618	17	2196	43.48	0.0169589661972657	-0.0141875318790831
5	D	26	50	20120618	17	2198	43.52	0.0169477231994448	-0.0144650712906988
5	D	26	50	20120618	17	2200	43.56	0.0170415916246474	-0.0137942037320481
5	D	26	50	20120618	17	2202	43.6	0.0171931599631947	-0.0143644499957360
5	D	26	50	20120618	17	2204	43.64	0.0171473182305704	-0.0150507890507591
5	D	26	50	20120618	17	2206	43.68	0.017116962136454	-0.0149364710974447
5	D	26	50	20120618	17	2208	43.72	0.0170709365560666	-0.0160193980617640
5	D	26	50	20120618	17	2210	43.76	0.0166381094242345	-0.0158086166013601
5	D	26	50	20120618	17	2212	43.8	0.0166417298109542	-0.0158519481049113
5	D	26	50	20120618	17	2214	43.84	0.0163057268106699	-0.016435579899967
5	D	26	50	20120618	17	2216	43.88	0.0163384517125033	-0.017343448438468
5	D	26	50	20120618	17	2218	43.92	0.0161908219587271	-0.0177754765396374
5	D	26	50	20120618	17	2220	43.96	0.0160414810065405	-0.0175296862224969
5	D	26	50	20120618	17	2222	44	0.0159996768536368	-0.0181292562044006
5	D	26	50	20120618	17	2224	44.04	0.0158958665070908	-0.0191165257633611
5	D	26	50	20120618	17	2226	44.08	0.0156570341206772	-0.0195933702923221
5	D	26	50	20120618	17	2228	44.12	0.0156446654088607	-0.0205756066652141
5	D	26	50	20120618	17	2230	44.16	0.016027218662764	-0.0207150396371827
5	D	26	50	20120618	17	2232	44.2	0.0158442569044523	-0.0217104670870777
5	D	26	50	20120618	17	2234	44.24	0.0156007484208948	-0.0232616988517616
5	D	26	50	20120618	17	2236	44.28	0.0152258474765775	-0.0235081892046155
5	D	26	50	20120618	17	2238	44.32	0.0148991217172624	-0.0228660372523487
5	D	26	50	20120618	17	2240	44.36	0.0150632199879724	-0.0238046012962211
5	D	26	50	20120618	17	2242	44.4	0.0143824246501138	-0.0259343998500871
5	D	26	50	20120618	17	2244	44.44	0.0143154616379354	-0.0257967261597901
5	D	26	50	20120618	17	2246	44.48	0.0142083632448569	-0.0262112745813285
5	D	26	50	20120618	17	2248	44.52	0.014486828966356	-0.0268943326608869
5	D	26	50	20120618	17	2250	44.56	0.0145022651073893	-0.0280244095053758
5	D	26	50	20120618	17	2252	44.6	0.0144629570414231	-0.0279794304430245
5	D	26	50	20120618	17	2254	44.64	0.0144682532712142	-0.0286690787577836
5	D	26	50	20120618	17	2256	44.68	0.0145447763670742	-0.0299852731781486
5	D	26	50	20120618	17	2258	44.72	0.0147933668270682	-0.0308355266561186
5	D	26	50	20120618	17	2260	44.76	0.014846894810404	-0.0317809991332431
5	D	26	50	20120618	17	2262	44.8	0.0150564176207374	-0.0335919632394722
5	D	26	50	20120618	17	2264	44.84	0.0149939730208908	-0.0341827580262213
5	D	26	50	20120618	17	2266	44.88	0.0144008164974925	-0.0339862176963905
5	D	26	50	20120618	17	2268	44.92	0.0142697259713283	-0.0343513605671274
5	D	26	50	20120618	17	2270	44.96	0.0140057064413688	-0.0351642363806439
5	D	26	50	20120618	17	2272	45	0.0137187625095633	-0.0363656108018798
5	D	26	50	20120618	17	2274	45.04	0.0135366825134078	-0.0362416549831378
5	D	26	50	20120618	17	2276	45.08	0.0133618857170985	-0.0367287101340191
5	D	26	50	20120618	17	2278	45.12	0.013236444974116	-0.0375865720809546
5	D	26	50	20120618	17	2280	45.16	0.0136402029461735	-0.0377425598368844
5	D	26	50	20120618	17	2282	45.2	0.0137325510917965	-0.0389313477574152
5	D	26	50	20120618	17	2284	45.24	0.0140366070077067	-0.0400972254182356
5	D	26	50	20120618	17	2286	45.28	0.0146290210689848	-0.0412005948395991
5	D	26	50	20120618	17	2288	45.32	0.0148229097483861	-0.0416044942330128
5	D	26	50	20120618	17	2290	45.36	0.0154210513745918	-0.0423580579297233
5	D	26	50	20120618	17	2292	45.4	0.0155863729400333	-0.0437659075310658
5	D	26	50	20120618	17	2294	45.44	0.0161697360345121	-0.0440150919607559
5	D	26	50	20120618	17	2296	45.48	0.0161514926795575	-0.0454775302056059
5	D	26	50	20120618	17	2298	45.52	0.0160284560996311	-0.0456323865906858
5	D	26	50	20120618	17	2300	45.56	0.0162115967559584	-0.0465984358751428
5	D	26	50	20120618	17	2302	45.6	0.0161257539927223	-0.0473987393300898
5	D	26	50	20120618	17	2304	45.64	0.0166478816399505	-0.0485356256128815
5	D	26	50	20120618	17	2306	45.68	0.0169021572384652	-0.0498604608781126
5	D	26	50	20120618	17	2308	45.72	0.0168100919355547	-0.0507850737051921
5	D	26	50	20120618	17	2310	45.76	0.0172029604631819	-0.0509529408550458
5	D	26	50	20120618	17	2312	45.8	0.0173805149759379	-0.0527270010583648
5	D	26	50	20120618	17	2314	45.84	0.0174790149505572	-0.051912484757116
5	D	26	50	20120618	17	2316	45.88	0.0178961372407791	-0.0514604313919034
5	D	26	50	20120618	17	2318	45.92	0.0185541708113513	-0.0522458856044454
5	D	26	50	20120618	17	2320	45.96	0.0186325889533849	-0.0522487847422483
5	D	26	50	20120618	17	2322	46	0.0189913042234808	-0.0523419107053306
5	D	26	50	20120618	17	2324	46.04	0.019109391055939	-0.0519117069396567
5	D	26	50	20120618	17	2326	46.08	0.0196906328300743	-0.051713434198212
5	D	26	50	20120618	17	2328	46.12	0.0203482421365778	-0.0527681546730298
5	D	26	50	20120618	17	2330	46.16	0.0205059269487824	-0.0525802056905904
5	D	26	50	20120618	17	2332	46.2	0.0212973915689645	-0.0530514923602513
5	D	26	50	20120618	17	2334	46.24	0.0222331766831868	-0.0536217032686001
5	D	26	50	20120618	17	2336	46.28	0.0226075897238251	-0.0536033892029674
5	D	26	50	20120618	17	2338	46.32	0.0225682745867911	-0.0536869692245036
5	D	26	50	20120618	17	2340	46.36	0.0232412281104463	-0.0541477907138029
5	D	26	50	20120618	17	2342	46.4	0.0229296768626555	-0.0532886559746612
5	D	26	50	20120618	17	2344	46.44	0.0229846897702318	-0.054269413080167
5	D	26	50	20120618	17	2346	46.48	0.0234776846180751	-0.0548515033824397
5	D	26	50	20120618	17	2348	46.52	0.0237224849857219	-0.0560236035829346
5	D	26	50	20120618	17	2350	46.56	0.0234175098309961	-0.0553973191068376
5	D	26	50	20120618	17	2352	46.6	0.0238526633441383	-0.056494041724458
5	D	26	50	20120618	17	2354	46.64	0.0240034892205654	-0.0562351699318656
5	D	26	50	20120618	17	2356	46.68	0.0246084897825486	-0.057255666438474
5	D	26	50	20120618	17	2358	46.72	0.0245452037256325	-0.0568447666879265
5	D	26	50	20120618	17	2360	46.76	0.0241468197651119	-0.0567310639175117
5	D	26	50	20120618	17	2362	46.8	0.0243655986032111	-0.0569031737080525
5	D	26	50	20120618	17	2364	46.84	0.0246959588913814	-0.0575112855398729
5	D	26	50	20120618	17	2366	46.88	0.0244714524883547	-0.0569831474850047
5	D	26	50	20120618	17	2368	46.92	0.0248704021343001	-0.0578562829384139
5	D	26	50	20120618	17	2370	46.96	0.0247605177405037	-0.0587284284423293
5	D	26	50	20120618	17	2372	47	0.0250920801102021	-0.0596461823336314
5	D	26	50	20120618	17	2374	47.04	0.0251002118381858	-0.0598129888233133
5	D	26	50	20120618	17	2376	47.08	0.0250454110626438	-0.0587960985612889
5	D	26	50	20120618	17	2378	47.12	0.0251812462753097	-0.0589634707363957
5	D	26	50	20120618	17	2380	47.16	0.0252368955789891	-0.0595884824202865
5	D	26	50	20120618	17	2382	47.2	0.0253665789626587	-0.0604288081190486
5	D	26	50	20120618	17	2384	47.24	0.025759447490286	-0.0602185145623237
5	D	26	50	20120618	17	2386	47.28	0.0259283753003114	-0.0621018934740141
5	D	26	50	20120618	17	2388	47.32	0.0260121674538821	-0.061948663434531
5	D	26	50	20120618	17	2390	47.36	0.0261538009421537	-0.0630260820370249
5	D	26	50	20120618	17	2392	47.4	0.026714748751669	-0.063759705322506
5	D	26	50	20120618	17	2394	47.44	0.0269228502773722	-0.0649693528930818
5	D	26	50	20120618	17	2396	47.48	0.0271597310490697	-0.0655603527407975
5	D	26	50	20120618	17	2398	47.52	0.0275368310954765	-0.0663344225341624
5	D	26	50	20120618	17	2400	47.56	0.0276066932454577	-0.0667291295394208
5	D	26	50	20120618	17	2402	47.6	0.0276307348760181	-0.0662470241360078
5	D	26	50	20120618	17	2404	47.64	0.0282161485801624	-0.0667168965921062
5	D	26	50	20120618	17	2406	47.68	0.0283214367798811	-0.0676864106997911
5	D	26	50	20120618	17	2408	47.72	0.0285431147557831	-0.0683408380257793
5	D	26	50	20120618	17	2410	47.76	0.0284917788034689	-0.0679609802629259
5	D	26	50	20120618	17	2412	47.8	0.0287885515195329	-0.0674978960319268
5	D	26	50	20120618	17	2414	47.84	0.028478131642592	-0.0675567273161215
5	D	26	50	20120618	17	2416	47.88	0.0285485594779982	-0.0675338170564111
5	D	26	50	20120618	17	2418	47.92	0.0286365942722559	-0.0676328827164553
5	D	26	50	20120618	17	2420	47.96	0.0282783032662287	-0.0676868349638598
5	D	26	50	20120618	17	2422	48	0.0284641309283245	-0.0685183925385352
5	D	26	50	20120618	17	2424	48.04	0.0288513426017023	-0.0689099882739563
5	D	26	50	20120618	17	2426	48.08	0.0280339978733288	-0.0678658036901781
5	D	26	50	20120618	17	2428	48.12	0.0281972688291047	-0.0684892597391503
5	D	26	50	20120618	17	2430	48.16	0.0281011023068634	-0.0683590106700558
5	D	26	50	20120618	17	2432	48.2	0.0277543371413695	-0.0678897746100604
5	D	26	50	20120618	17	2434	48.24	0.0278415941181679	-0.0688473386131432
5	D	26	50	20120618	17	2436	48.28	0.0276713228052582	-0.0686526014056044
5	D	26	50	20120618	17	2438	48.32	0.0275035263660826	-0.0685451918855422
5	D	26	50	20120618	17	2440	48.36	0.0273766006988596	-0.0693092207626143
5	D	26	50	20120618	17	2442	48.4	0.0273295780979107	-0.0702074585067555
5	D	26	50	20120618	17	2444	48.44	0.0269681051113682	-0.0705095345236784
5	D	26	50	20120618	17	2446	48.48	0.0273976017702609	-0.071221449630977
5	D	26	50	20120618	17	2448	48.52	0.0271016068716562	-0.0710555623801107
5	D	26	50	20120618	17	2450	48.56	0.0272175016730926	-0.0723420017471234
5	D	26	50	20120618	17	2452	48.6	0.0273057485993847	-0.0728736046252194
5	D	26	50	20120618	17	2454	48.64	0.0273662062291762	-0.0726474011659178
5	D	26	50	20120618	17	2456	48.68	0.0276996777871838	-0.072940143373329
5	D	26	50	20120618	17	2458	48.72	0.0275748027296262	-0.0731703773412834
5	D	26	50	20120618	17	2460	48.76	0.0275164664201783	-0.0725254252461631
5	D	26	50	20120618	17	2462	48.8	0.0276262801032966	-0.0732918582862912
5	D	26	50	20120618	17	2464	48.84	0.027619350456841	-0.0727681750041445
5	D	26	50	20120618	17	2466	48.88	0.0277290934292811	-0.0735351030190194
5	D	26	50	20120618	17	2468	48.92	0.0277220930721474	-0.073011066183482
5	D	26	50	20120618	17	2470	48.96	0.0278448468093614	-0.0736633014784485
5	D	26	50	20120618	17	2472	49	0.0279910057810326	-0.0740124000963203
5	D	26	50	20120618	17	2474	49.04	0.0283134464732537	-0.0733130714897268
5	D	26	50	20120618	17	2476	49.08	0.0280576152398204	-0.0736964647864862
5	D	26	50	20120618	17	2478	49.12	0.0280755050413844	-0.0734849691482333
5	D	26	50	20120618	17	2480	49.16	0.0280755050413844	-0.0734849691482333
5	D	26	50	20120618	17	2482	49.2	0.0282037742114916	-0.0743247291615704
5	D	26	50	20120618	17	2484	49.24	0.028339255870767	-0.0748175825880575
5	D	26	50	20120618	17	2486	49.28	0.0283567214082623	-0.0740156527875138
5	D	26	50	20120618	17	2488	49.32	0.0281903391826491	-0.0735276783978169
5	D	26	50	20120618	17	2490	49.36	0.028557963998188	-0.0746932025052467
5	D	26	50	20120618	17	2492	49.4	0.0280760707268094	-0.0736823933615406
5	D	26	50	20120618	17	2494	49.44	0.0283385487639858	-0.073804157149261
5	D	26	50	20120618	17	2496	49.48	0.0288752428109064	-0.074800046339884
5	D	26	50	20120618	17	2498	49.52	0.0290531508770529	-0.0748611403657785
5	D	26	50	20120618	17	2500	49.56	0.0291776723812199	-0.0748944450951724
5	D	26	50	20120618	17	2502	49.6	0.0299020325678674	-0.0745881264375624
5	D	26	50	20120618	17	2504	49.64	0.0296854457607899	-0.0740274614707596
5	D	26	50	20120618	17	2506	49.68	0.0300369485417178	-0.074165983689194
5	D	26	50	20120618	17	2508	49.72	0.0299756423837889	-0.0736775850354285
5	D	26	50	20120618	17	2510	49.76	0.0297546715146681	-0.0742956670728637
5	D	26	50	20120618	17	2512	49.8	0.0301341050134528	-0.0748114307590611
5	D	26	50	20120618	17	2514	49.84	0.030431584836298	-0.0758471300614651
5	D	26	50	20120618	17	2516	49.88	0.0301715109621776	-0.0758204014251362
5	D	26	50	20120618	17	2518	49.92	0.0306898909434654	-0.076682576723437
5	D	26	50	20120618	17	2520	49.96	0.0306357265640265	-0.0761977843142555
5	D	26	50	20120618	17	2522	50	0.030703325972308	-0.0770142098038135
5	D	26	50	20120618	17	2524	50.04	0.0308591723068815	-0.0764947691623538
5	D	26	50	20120618	17	2526	50.08	0.0305563184724993	-0.076024048178118
5	D	26	50	20120618	17	2528	50.12	0.0306197459507717	-0.0768792938299631
5	D	26	50	20120618	17	2530	50.16	0.0305529950706277	-0.0766544338735457
5	D	26	50	20120618	17	2532	50.2	0.0309632584250721	-0.0766046535561502
5	D	26	50	20120618	17	2534	50.24	0.0306517778879595	-0.0762759196135766
5	D	26	50	20120618	17	2536	50.28	0.0306870625163407	-0.076141498614473
5	D	26	50	20120618	17	2538	50.32	0.0307719153300831	-0.0764970319040536
5	D	26	50	20120618	17	2540	50.36	0.0305890575164682	-0.0779034672918336
5	D	26	50	20120618	17	2542	50.4	0.0304377366652943	-0.0782326962091541
5	D	26	50	20120618	17	2544	50.44	0.0304986185591545	-0.0788862750070048
5	D	26	50	20120618	17	2546	50.48	0.0304386559041098	-0.0793993516874338
5	D	26	50	20120618	17	2548	50.52	0.0300001082784179	-0.0799438239089474
5	D	26	50	20120618	17	2550	50.56	0.0299936736067091	-0.0796726484583624
5	D	26	50	20120618	17	2552	50.6	0.0302060884837776	-0.0815272481240585
5	D	26	50	20120618	17	2554	50.64	0.0301720766476025	-0.080972664275574
5	D	26	50	20120618	17	2556	50.68	0.0303728949734595	-0.0808441122627541
5	D	26	50	20120618	17	2558	50.72	0.0303341455218505	-0.0813222578681925
5	D	26	50	20120618	17	2560	50.76	0.0305997348288642	-0.081500165934339
5	D	26	50	20120618	17	2562	50.8	0.0306130284363504	-0.0809005393838928
5	D	26	50	20120618	17	2564	50.84	0.0308251604707064	-0.0817701393033961
5	D	26	50	20120618	17	2566	50.88	0.0312312518951418	-0.08194288549004
5	D	26	50	20120618	17	2568	50.92	0.0311158520684522	-0.0820646492777602
5	D	26	50	20120618	17	2570	50.96	0.0313347723279076	-0.082892812739886
5	D	26	50	20120618	17	2572	51	0.031156864261761	-0.0830492247598844
5	D	26	50	20120618	17	2574	51.04	0.0311895325950518	-0.0832012527178395
5	D	26	50	20120618	17	2576	51.08	0.0317236810575601	-0.0838068189652477
5	D	26	50	20120618	17	2578	51.12	0.0322294745381429	-0.0851256438228387
5	D	26	50	20120618	17	2580	51.16	0.0322948819154026	-0.0856583073611065
5	D	26	50	20120618	17	2582	51.2	0.032054324188443	-0.0852730755867161
5	D	26	50	20120618	17	2584	51.24	0.0322699917567049	-0.0857507969280857
5	D	26	50	20120618	17	2586	51.28	0.0326651230260319	-0.0861081686952974
5	D	26	50	20120618	17	2588	51.32	0.0326796894257244	-0.086893340065127
5	D	26	50	20120618	17	2590	51.36	0.03279148300783	-0.0878822288986163
5	D	26	50	20120618	17	2592	51.4	0.0331174592339569	-0.0881369287611997
5	D	26	50	20120618	17	2594	51.44	0.0329949883394554	-0.0882620866614698
5	D	26	50	20120618	17	2596	51.48	0.0334423040892341	-0.0891922149214425
5	D	26	50	20120618	17	2598	51.52	0.0334864275523801	-0.0900357933113981
5	D	26	50	20120618	17	2600	51.56	0.0334658507450476	-0.0908529966184154
5	D	26	50	20120618	17	2602	51.6	0.0332849021197419	-0.0901837200500223
5	D	26	50	20120618	17	2604	51.64	0.0332320105325092	-0.0916197125012559
5	D	26	50	20120618	17	2606	51.68	0.0336018273790697	-0.091735960856083
5	D	26	50	20120618	17	2608	51.72	0.0334870639484832	-0.0914632297705794
5	D	26	50	20120618	17	2610	51.76	0.0337165200989782	-0.0909666286781521
5	D	26	50	20120618	17	2612	51.8	0.0335048830393691	-0.0899662847148075
5	D	26	50	20120618	17	2614	51.84	0.0335181059361773	-0.0910370565135582
5	D	26	50	20120618	17	2616	51.88	0.0336504763256154	-0.090101271399336
5	D	26	50	20120618	17	2618	51.92	0.0334300711419195	-0.0909642952257741
5	D	26	50	20120618	17	2620	51.96	0.0335403090891065	-0.0905326065358597
5	D	26	50	20120618	17	2622	52	0.0331965844827717	-0.0924947571429743
5	D	26	50	20120618	17	2624	52.04	0.0335968776316014	-0.0923150813098748
5	D	26	50	20120618	17	2626	52.08	0.0336547896769806	-0.0933800548330199
5	D	26	50	20120618	17	2628	52.12	0.0337305208132457	-0.0938784944030783
5	D	26	50	20120618	17	2630	52.16	0.0334859325776333	-0.0940438866791978
5	D	26	50	20120618	17	2632	52.2	0.0337769777287697	-0.0943623675734442
5	D	26	50	20120618	17	2634	52.24	0.03355784533728	-0.0943283557372692
5	D	26	50	20120618	17	2636	52.28	0.0337218941105152	-0.0937499423902585
5	D	26	50	20120618	17	2638	52.32	0.0334165654023989	-0.0945346894960194
5	D	26	50	20120618	17	2640	52.36	0.0336966503984269	-0.094063685669071
5	D	26	50	20120618	17	2642	52.4	0.0335154896410869	-0.093543396499474
5	D	26	50	20120618	17	2644	52.44	0.0338575171911468	-0.0946184109389119
5	D	26	50	20120618	17	2646	52.48	0.0336101712390878	-0.0942901719710851
5	D	26	50	20120618	17	2648	52.52	0.0336898621733275	-0.093049411702137
5	D	26	50	20120618	17	2650	52.56	0.0336855488219622	-0.0930084702195063
5	D	26	50	20120618	17	2652	52.6	0.0337415516790322	-0.0928280165689475
5	D	26	50	20120618	17	2654	52.64	0.0336110904779033	-0.0931126270483751
5	D	26	50	20120618	17	2656	52.68	0.0337827052936973	-0.092776963459346
5	D	26	50	20120618	17	2658	52.72	0.0337698359502797	-0.0934771405940768
5	D	26	50	20120618	17	2660	52.76	0.0334787907991433	-0.0923256879115926
5	D	26	50	20120618	17	2662	52.8	0.0334622445004635	-0.0932148039782566
5	D	26	50	20120618	17	2664	52.84	0.0337947261089774	-0.0937647916326635
5	D	26	50	20120618	17	2666	52.88	0.0333464204097052	-0.0924566440874684
5	D	26	50	20120618	17	2668	52.92	0.0334971755754541	-0.0923963985897113
5	D	26	50	20120618	17	2670	52.96	0.0333257021810164	-0.091893292114897
5	D	26	50	20120618	17	2672	53	0.0331859071703758	-0.0915748819313287
5	D	26	50	20120618	17	2674	53.04	0.0332802352149861	-0.092365851576764
5	D	26	50	20120618	17	2676	53.08	0.0328562539889867	-0.0915574871045115
5	D	26	50	20120618	17	2678	53.12	0.0328811441476844	-0.0930972828312234
5	D	26	50	20120618	17	2680	53.16	0.0323926747832408	-0.093369377520624
5	D	26	50	20120618	17	2682	53.2	0.0325107616156989	-0.0932145211355441
5	D	26	50	20120618	17	2684	53.24	0.0320701633803416	-0.0930441791119563
5	D	26	50	20120618	17	2686	53.28	0.032140166951679	-0.0946090064187221
5	D	26	50	20120618	17	2688	53.32	0.0320868511003776	-0.0944813029340398
5	D	26	50	20120618	17	2690	53.36	0.0314895580023093	-0.0953854803751427
5	D	26	50	20120618	17	2692	53.4	0.0316122410288452	-0.0949290429478867
5	D	26	50	20120618	17	2694	53.44	0.031755783705426	-0.0948052992611795
5	D	26	50	20120618	17	2696	53.48	0.031379744319191	-0.0966266649081597
5	D	26	50	20120618	17	2698	53.52	0.031225382908858	-0.0960923043136167
5	D	26	50	20120618	17	2700	53.56	0.0315887650837098	-0.0959071130476247
5	D	26	50	20120618	17	2702	53.6	0.0313042253149603	-0.0959399228022717
5	D	26	50	20120618	17	2704	53.64	0.0311761682768874	-0.0966718490314777
5	D	26	50	20120618	17	2706	53.68	0.0313944521402397	-0.0966077144464237
5	D	26	50	20120618	17	2708	53.72	0.0314322823530332	-0.0978483332940157
5	D	26	50	20120618	17	2710	53.76	0.0315191150657629	-0.0959696919977597
5	D	26	50	20120618	17	2712	53.8	0.0315406818225891	-0.0957034662946427
5	D	26	50	20120618	17	2714	53.84	0.0311741883779001	-0.0968902036055077
5	D	26	50	20120618	17	2716	53.88	0.0310440100194837	-0.0966173310986477
5	D	26	50	20120618	17	2718	53.92	0.0309457221768987	-0.0963818645405127
5	D	26	50	20120618	17	2720	53.96	0.0306154325994065	-0.0960828290827497
5	D	26	50	20120618	17	2722	54	0.0304537879892272	-0.0954016024097537
5	D	26	50	20120618	17	2724	54.04	0.0301013659694839	-0.0960722224810317
5	D	26	50	20120618	17	2726	54.08	0.0300864460164008	-0.0955893392601587
5	D	26	50	20120618	17	2728	54.12	0.0302012801576655	-0.0954985467494547
5	D	26	50	20120618	17	2730	54.16	0.0297859963450747	-0.0975712888571467
5	D	26	50	20120618	17	2732	54.2	0.029797522185608	-0.0973914716026907
5	D	26	50	20120618	17	2734	54.24	0.0298096844222444	-0.0972124321656947
5	D	26	50	20120618	17	2736	54.28	0.0298644851977864	-0.0982055636398717
5	D	26	50	20120618	17	2738	54.32	0.0303026085594095	-0.0988917400603347
5	D	26	50	20120618	17	2740	54.36	0.0300628286499092	-0.100093185192249
5	D	26	50	20120618	17	2742	54.4	0.0300756272826487	-0.0997989580605967
5	D	26	50	20120618	17	2744	54.44	0.0304016035087757	-0.101582988469531
5	D	26	50	20120618	17	2746	54.48	0.030664010835274	-0.101384220753339
5	D	26	50	20120618	17	2748	54.52	0.0311517023822584	-0.102411151931657
5	D	26	50	20120618	17	2750	54.56	0.0312418584968597	-0.102526056783599
5	D	26	50	20120618	17	2752	54.6	0.031097255160107	-0.103025627724508
5	D	26	50	20120618	17	2754	54.64	0.0310552530173045	-0.102712662263155
5	D	26	50	20120618	17	2756	54.68	0.0311337418700162	-0.103434618286746
5	D	26	50	20120618	17	2758	54.72	0.0307356407522082	-0.102487802306737
5	D	26	50	20120618	17	2760	54.76	0.0309363176567089	-0.102845739759374
5	D	26	50	20120618	17	2762	54.8	0.0310686880461471	-0.103105106526713
5	D	26	50	20120618	17	2764	54.84	0.0307883202074066	-0.102201777613747
5	D	26	50	20120618	17	2766	54.88	0.0305529243599496	-0.102922248713098
5	D	26	50	20120618	17	2768	54.92	0.0302595457564353	-0.102890358197267
5	D	26	50	20120618	17	2770	54.96	0.0303105281553588	-0.101758916636690
5	D	26	50	20120618	17	2772	55	0.0299068408939794	-0.102142804908196
5	D	26	50	20120618	17	2774	55.04	0.029791582488646	-0.101884710933063
5	D	26	50	20120618	17	2776	55.08	0.0294750814933869	-0.102952159329942
5	D	26	50	20120618	17	2778	55.12	0.0292002997982178	-0.101896166062918
5	D	26	50	20120618	17	2780	55.16	0.0291579441020248	-0.101959734962547
5	D	26	50	20120618	17	2782	55.2	0.0290105123381474	-0.101224697463504
5	D	26	50	20120618	17	2784	55.24	0.0289221947011772	-0.101559088260327
5	D	26	50	20120618	17	2786	55.28	0.0289199319594774	-0.102240173511966
5	D	26	50	20120618	17	2788	55.32	0.0285551355710632	-0.102655881588625
5	D	26	50	20120618	17	2790	55.36	0.0285682170465152	-0.102682398092920
5	D	26	50	20120618	17	2792	55.4	0.0285268512998158	-0.103569463549918
5	D	26	50	20120618	17	2794	55.44	0.0289771368980754	-0.103194131270465
5	D	26	50	20120618	17	2796	55.48	0.0286378670644621	-0.105212072602615
5	D	26	50	20120618	17	2798	55.52	0.0289005572336729	-0.104619870673371
5	D	26	50	20120618	17	2800	55.56	0.0288668282402103	-0.105755272031922
5	D	26	50	20120618	17	2802	55.6	0.0289735306534913	-0.106501340396752
5	D	26	50	20120618	17	2804	55.64	0.0285415591208645	-0.106890885522508
5	D	26	50	20120618	17	2806	55.68	0.028422128785522	-0.106699188874128
5	D	26	50	20120618	17	2808	55.72	0.0283020620540766	-0.107615457841190
5	D	26	50	20120618	17	2810	55.76	0.0282286643701894	-0.109050743185642
5	D	26	50	20120618	17	2812	55.8	0.0282472612785346	-0.110917292955940
5	D	26	50	20120618	17	2814	55.84	0.0285412055674739	-0.110160900832105
5	D	26	50	20120618	17	2816	55.88	0.0283707928332079	-0.110981851805063
5	D	26	50	20120618	17	2818	55.92	0.0281733686199006	-0.111377265917102
5	D	26	50	20120618	17	2820	55.96	0.0283026277395015	-0.112031481111056
5	D	26	50	20120618	17	2822	56	0.0281924605029927	-0.111928102099646
5	D	26	50	20120618	17	2824	56.04	0.0284997691100963	-0.113993843850205
5	D	26	50	20120618	17	2826	56.08	0.0285617116641283	-0.114701233474104
5	D	26	50	20120618	17	2828	56.12	0.0283306998787146	-0.115611067769457
5	D	26	50	20120618	17	2830	56.16	0.0287122546978429	-0.115536397293363
5	D	26	50	20120618	17	2832	56.2	0.0284569891498345	-0.116832524023278
5	D	26	50	20120618	17	2834	56.24	0.0287062442902028	-0.117501093484890
5	D	26	50	20120618	17	2836	56.28	0.028581227811289	-0.118583532545530
5	D	26	50	20120618	17	2838	56.32	0.0282379981797011	-0.118150358931376
5	D	26	50	20120618	17	2840	56.36	0.028323770232259	-0.119286467396708
5	D	26	50	20120618	17	2842	56.4	0.028771934510175	-0.121013363577722
5	D	26	50	20120618	17	2844	56.44	0.0285625601922657	-0.121422142007926
5	D	26	50	20120618	17	2846	56.48	0.0284289170106214	-0.121390322202772
5	D	26	50	20120618	17	2848	56.52	0.0287060321581684	-0.123192100991914
5	D	26	50	20120618	17	2850	56.56	0.0287222249034576	-0.123400768203042
5	D	26	50	20120618	17	2852	56.6	0.0285276998279532	-0.123719744072035
5	D	26	50	20120618	17	2854	56.64	0.0281787426314376	-0.125372606173059
5	D	26	50	20120618	17	2856	56.68	0.0285264270357471	-0.126618740453544
5	D	26	50	20120618	17	2858	56.72	0.0286216036084948	-0.126629629897974
5	D	26	50	20120618	17	2860	56.76	0.0285967841604751	-0.127497320629168
5	D	26	50	20120618	17	2862	56.8	0.0285058502284145	-0.128930343231921
5	D	26	50	20120618	17	2864	56.84	0.0286416854410805	-0.129696776272049
5	D	26	50	20120618	17	2866	56.88	0.028557963998188	-0.130448006516381
5	D	26	50	20120618	17	2868	56.92	0.0290105123381474	-0.131302191508055
5	D	26	50	20120618	17	2870	56.96	0.0290240887883462	-0.131456906471778
5	D	26	50	20120618	17	2872	57	0.0290966379440959	-0.132866453129396
5	D	26	50	20120618	17	2874	57.04	0.02874393308164	-0.134285475017881
5	D	26	50	20120618	17	2876	57.08	0.0286730809821652	-0.134192278344120
5	D	26	50	20120618	17	2878	57.12	0.0290814351483004	-0.135391884998403
5	D	26	50	20120618	17	2880	57.16	0.028442988435567	-0.135696577310417
5	D	26	50	20120618	17	2882	57.2	0.0286765458053929	-0.136223866837147
5	D	26	50	20120618	17	2884	57.24	0.0284133606614353	-0.136009047797023
5	D	26	50	20120618	17	2886	57.28	0.0282660703189142	-0.137881678685639
5	D	26	50	20120618	17	2888	57.32	0.0287448523204556	-0.138562551805244
5	D	26	50	20120618	17	2890	57.36	0.0283130929198631	-0.138847232995350
5	D	26	50	20120618	17	2892	57.4	0.0284830106793822	-0.140104256720265
5	D	26	50	20120618	17	2894	57.44	0.0284007034500521	-0.141152471812696
5	D	26	50	20120618	17	2896	57.48	0.0287121839871648	-0.141330309168164
5	D	26	50	20120618	17	2898	57.52	0.0284466653908292	-0.141959280650030
5	D	26	50	20120618	17	2900	57.56	0.0286170781250952	-0.143224294681572
5	D	26	50	20120618	17	2902	57.6	0.028737922674	-0.143905309222533
5	D	26	50	20120618	17	2904	57.64	0.0285670856756653	-0.143849872050888
5	D	26	50	20120618	17	2906	57.68	0.0284505544781257	-0.144997364935398
5	D	26	50	20120618	17	2908	57.72	0.0288920012416205	-0.146832802007324
5	D	26	50	20120618	17	2910	57.76	0.0284197953331441	-0.145278439880919
5	D	26	50	20120618	17	2912	57.8	0.0283343061232987	-0.145553433708123
5	D	26	50	20120618	17	2914	57.84	0.028225411678996	-0.146680561917334
5	D	26	50	20120618	17	2916	57.88	0.0282965466211833	-0.146460934551098
5	D	26	50	20120618	17	2918	57.92	0.0278188252798137	-0.148809660435487
5	D	26	50	20120618	17	2920	57.96	0.0279410840422808	-0.148991457588930
5	D	26	50	20120618	17	2922	58	0.027593753191362	-0.149893160156299
5	D	26	50	20120618	17	2924	58.04	0.0273691760776571	-0.149638318872359
5	D	26	50	20120618	17	2926	58.08	0.0273722873474944	-0.150646370299619
5	D	26	50	20120618	17	2928	58.12	0.027743942671686	-0.152206530701629
5	D	26	50	20120618	17	2930	58.16	0.0278495844247953	-0.152508182454483
5	D	26	50	20120618	17	2932	58.2	0.0277524986637384	-0.153728153784064
5	D	26	50	20120618	17	2934	58.24	0.0276744340750954	-0.154391702787530
5	D	26	50	20120618	17	2936	58.28	0.0274427151829005	-0.154719588201966
5	D	26	50	20120618	17	2938	58.32	0.0277174968780697	-0.156656636518348
5	D	26	50	20120618	17	2940	58.36	0.0273587108972956	-0.156989966655000
5	D	26	50	20120618	17	2942	58.4	0.0274953239274208	-0.158578694170970
5	D	26	50	20120618	17	2944	58.44	0.0271552055656701	-0.159521267510291
5	D	26	50	20120618	17	2946	58.48	0.0271824291767458	-0.160450052267380
5	D	26	50	20120618	17	2948	58.52	0.0276028041581612	-0.160810323172394
5	D	26	50	20120618	17	2950	58.56	0.0271202037800014	-0.162594000027937
5	D	26	50	20120618	17	2952	58.6	0.0271859647106517	-0.164109329860020
5	D	26	50	20120618	17	2954	58.64	0.027140214901909	-0.165350090128968
5	D	26	50	20120618	17	2956	58.68	0.0265668927237229	-0.165988466131023
5	D	26	50	20120618	17	2958	58.72	0.0264760295023404	-0.167065036205380
5	D	26	50	20120618	17	2960	58.76	0.0264392599497187	-0.167425660663785
5	D	26	50	20120618	17	2962	58.8	0.0264225722296827	-0.167945808412026
5	D	26	50	20120618	17	2964	58.84	0.0257042931613534	-0.168242651838768
5	D	26	50	20120618	17	2966	58.88	0.0256373301491751	-0.169019550059258
5	D	26	50	20120618	17	2968	58.92	0.0255203039768887	-0.169538212883258
5	D	26	50	20120618	17	2970	58.96	0.0254273901458408	-0.169161607811598
5	D	26	50	20120618	17	2972	59	0.0260187435469471	-0.171192206355131
5	D	26	50	20120618	17	2974	59.04	0.0259505077425626	-0.170896989273986
5	D	26	50	20120618	17	2976	59.08	0.0260586950800841	-0.171412470117471
5	D	26	50	20120618	17	2978	59.12	0.0262782517356425	-0.172133365480891
5	D	26	50	20120618	17	2980	59.16	0.0260761606175794	-0.173574307679593
5	D	26	50	20120618	17	2982	59.2	0.0269016370739366	-0.175435836991744
5	D	26	50	20120618	17	2984	59.24	0.0266463715259283	-0.175661404054943
5	D	26	50	20120618	17	2986	59.28	0.0269207289570286	-0.176972380027263
5	D	26	50	20120618	17	2988	59.32	0.0267305172328895	-0.176830251564244
5	D	26	50	20120618	17	2990	59.36	0.0269468919079325	-0.177313912602576
5	D	26	50	20120618	17	2992	59.4	0.0267496091159815	-0.176915811484768
5	D	26	50	20120618	17	2994	59.44	0.0266937476802678	-0.179793028977416
5	D	26	50	20120618	17	2996	59.48	0.0263508008913923	-0.180138804193416
5	D	26	50	20120618	17	2998	59.52	0.026819612687319	-0.181432102496206
5	D	26	50	20120618	17	3000	59.56	0.026615258827556	-0.180119005203543
5	D	26	50	20120618	17	3002	59.6	0.0264314110644476	-0.182511854551078
5	D	26	50	20120618	17	3004	59.64	0.0264314110644476	-0.182511854551078
5	D	26	50	20120618	17	3006	59.68	0.0264229257830733	-0.184324876338040
5	D	26	50	20120618	17	3008	59.72	0.0264398963458218	-0.184529937304585
5	D	26	50	20120618	17	3010	59.76	0.0262956465624598	-0.183647468041664
5	D	26	50	20120618	17	3012	59.8	0.0262723120386806	-0.184291642319325
5	D	26	50	20120618	17	3014	59.84	0.0258310774072202	-0.184943594771579
5	D	26	50	20120618	17	3016	59.88	0.025894717017527	-0.185763838637755
5	D	26	50	20120618	17	3018	59.92	0.0258310774072202	-0.184943594771579
5	D	26	50	20120618	17	3020	59.96	0.0257540027680708	-0.186355687013608
5	D	26	50	20120618	17	3022	60	0.0256097529847088	-0.185262499929894
5	D	26	50	20120618	17	3024	60.04	0.0256147027321771	-0.184451448451873
5	D	26	50	20120618	17	3026	60.08	0.0252470072059601	-0.184404779404315
5	D	26	50	20120618	17	3028	60.12	0.0253361026603896	-0.184418921539938
5	D	26	50	20120618	17	3030	60.16	0.0249910345511706	-0.185266035463800
5	D	26	50	20120618	17	3032	60.2	0.0249266878340826	-0.184165070205492
5	D	26	50	20120618	17	3034	60.24	0.0246367740537961	-0.184289520998981
5	D	26	50	20120618	17	3036	60.28	0.0248199147101234	-0.184352453502507
5	D	26	50	20120618	17	3038	60.32	0.0245505070264913	-0.184391344375472
5	D	26	50	20120618	17	3040	60.36	0.0245505070264913	-0.184391344375472
5	D	26	50	20120618	17	3042	60.4	0.0246572801504505	-0.184933695276642
5	D	26	50	20120618	17	3044	60.44	0.0245356577840864	-0.185512108623653
5	D	26	50	20120618	17	3046	60.48	0.0248001157202502	-0.184472661655308
5	D	26	50	20120618	17	3048	60.52	0.0248064796812809	-0.185432205557379
5	D	26	50	20120618	17	3050	60.56	0.0252597351280215	-0.184826215045902
5	D	26	50	20120618	17	3052	60.6	0.0252830696518006	-0.185123907000781
5	D	26	50	20120618	17	3054	60.64	0.0256118743050524	-0.185490895420217
5	D	26	50	20120618	17	3056	60.68	0.0251869031295592	-0.185037639973476
5	D	26	50	20120618	17	3058	60.72	0.0252519569534284	-0.186200123521747
5	D	26	50	20120618	17	3060	60.76	0.0254414615707864	-0.186453267749412
5	D	26	50	20120618	17	3062	60.8	0.0256585433526106	-0.186946121175899
5	D	26	50	20120618	17	3064	60.84	0.0258763322412161	-0.187439681709167
5	D	26	50	20120618	17	3066	60.88	0.0255185362099357	-0.186159818435220
5	D	26	50	20120618	17	3068	60.92	0.0255227788506228	-0.187060672474451
5	D	26	50	20120618	17	3070	60.96	0.0259046165124636	-0.186380435750950
5	D	26	50	20120618	17	3072	61	0.0259696703363327	-0.187203508044251
5	D	26	50	20120618	17	3074	61.04	0.0258197636987212	-0.186923493758901
5	D	26	50	20120618	17	3076	61.08	0.0259166373277437	-0.186050216884136
5	D	26	50	20120618	17	3078	61.12	0.0261266480417562	-0.186120220455473
5	D	26	50	20120618	17	3080	61.16	0.026417976035605	-0.186319624567768
5	D	26	50	20120618	17	3082	61.2	0.0261535180994412	-0.186572768795432
5	D	26	50	20120618	17	3084	61.24	0.0261803881571263	-0.185349474063980
5	D	26	50	20120618	17	3086	61.28	0.0264264613169793	-0.186014154438295
5	D	26	50	20120618	17	3088	61.32	0.0260078541025168	-0.184602769303047
5	D	26	50	20120618	17	3090	61.36	0.0259562353074902	-0.184677015515071
5	D	26	50	20120618	17	3092	61.4	0.0259689632295515	-0.184009506713631
5	D	26	50	20120618	17	3094	61.44	0.0258989596582141	-0.183260680632355
5	D	26	50	20120618	17	3096	61.48	0.0259583566278338	-0.184148806749525
5	D	26	50	20120618	17	3098	61.52	0.0257907723206925	-0.183170878071144
5	D	26	50	20120618	17	3100	61.56	0.0257009697594819	-0.183542109131267
5	D	26	50	20120618	17	3102	61.6	0.0257568311951956	-0.182705601809123
5	D	26	50	20120618	17	3104	61.64	0.0260990708772899	-0.182825809961925
5	D	26	50	20120618	17	3106	61.68	0.0259470429193348	-0.182048699609401
5	D	26	50	20120618	17	3108	61.72	0.0253799432808232	-0.181170472987167
5	D	26	50	20120618	17	3110	61.76	0.0257921865342549	-0.181808990410579
5	D	26	50	20120618	17	3112	61.8	0.0256154098389583	-0.181463922301360
5	D	26	50	20120618	17	3114	61.84	0.0257059195069501	-0.180889751595036
5	D	26	50	20120618	17	3116	61.88	0.0252936762535184	-0.180252648385187
5	D	26	50	20120618	17	3118	61.92	0.0251939741973711	-0.181527561911666
5	D	26	50	20120618	17	3120	61.96	0.0255708621117435	-0.180681155094586
5	D	26	50	20120618	17	3122	62	0.0254379260368805	-0.181081377532738
5	D	26	50	20120618	17	3124	62.04	0.0252943833602996	-0.179998797050741
5	D	26	50	20120618	17	3126	62.08	0.0250985147819109	-0.180198908269817
5	D	26	50	20120618	17	3128	62.12	0.0252950904670808	-0.179535642109064
5	D	26	50	20120618	17	3130	62.16	0.024935880222238	-0.178573976886650
5	D	26	50	20120618	17	3132	62.2	0.0246318243063278	-0.176661960150322
5	D	26	50	20120618	17	3134	62.24	0.0248559771559639	-0.178632666749489
5	D	26	50	20120618	17	3136	62.28	0.0247301121489127	-0.177016220647696
5	D	26	50	20120618	17	3138	62.32	0.0247873877981888	-0.177746661952662
5	D	26	50	20120618	17	3140	62.36	0.024348274487072	-0.176481647921119
5	D	26	50	20120618	17	3142	62.4	0.0245363648908676	-0.176893184067770
5	D	26	50	20120618	17	3144	62.44	0.0246693009657307	-0.175643019278632
5	D	26	50	20120618	17	3146	62.48	0.0244267633397837	-0.175939297019949
5	D	26	50	20120618	17	3148	62.52	0.0246304100927654	-0.174865908926108
5	D	26	50	20120618	17	3150	62.56	0.0241934181019921	-0.174970560729724
5	D	26	50	20120618	17	3152	62.6	0.0242556434987365	-0.175773834033151
5	D	26	50	20120618	17	3154	62.64	0.0243624166226957	-0.174877929741388
5	D	26	50	20120618	17	3156	62.68	0.0240420972508182	-0.174383662101339
5	D	26	50	20120618	17	3158	62.72	0.0239261317387036	-0.173685040601526
5	D	26	50	20120618	17	3160	62.76	0.0234262072444047	-0.174530033205044
5	D	26	50	20120618	17	3162	62.8	0.0235831849498281	-0.173623522311563
5	D	26	50	20120618	17	3164	62.84	0.0235110600581471	-0.172690141360397
5	D	26	50	20120618	17	3166	62.88	0.0236121763278568	-0.173238149115817
5	D	26	50	20120618	17	3168	62.92	0.0235937915515459	-0.173006218091587
5	D	26	50	20120618	17	3170	62.96	0.0236779372585072	-0.172485080393853
5	D	26	50	20120618	17	3172	63	0.0235336874751451	-0.171676150236175
5	D	26	50	20120618	17	3174	63.04	0.0235944986583271	-0.173107334361297
5	D	26	50	20120618	17	3176	63.08	0.0234806544665561	-0.172135062537166
5	D	26	50	20120618	17	3178	63.12	0.0231419503183677	-0.171302797855709
5	D	26	50	20120618	17	3180	63.16	0.0230931599504659	-0.172086979276045
5	D	26	50	20120618	17	3182	63.2	0.0233696387019098	-0.172121627508323
5	D	26	50	20120618	17	3184	63.24	0.0229453746331979	-0.171722819283734
5	D	26	50	20120618	17	3186	63.28	0.022835773082114	-0.171905959940061
5	D	26	50	20120618	17	3188	63.32	0.0228562791787684	-0.172172539196568
5	D	26	50	20120618	17	3190	63.36	0.0226215197274144	-0.171967478230024
5	D	26	50	20120618	17	3192	63.4	0.0224727444606528	-0.170020388997349
5	D	26	50	20120618	17	3194	63.44	0.0223638500163501	-0.169543799026829
5	D	26	50	20120618	17	3196	63.48	0.0221831135230788	-0.170339718419733
5	D	26	50	20120618	17	3198	63.52	0.0220904825347433	-0.171116828772257
5	D	26	50	20120618	17	3200	63.56	0.0219674459548169	-0.170425278340256
5	D	26	50	20120618	17	3202	63.6	0.0214823707029229	-0.169832722857622
5	D	26	50	20120618	17	3204	63.64	0.0219589606734426	-0.169629076104640
5	D	26	50	20120618	17	3206	63.68	0.0214420656163953	-0.169303099878513
5	D	26	50	20120618	17	3208	63.72	0.0208360043942403	-0.168415751578802
5	D	26	50	20120618	17	3210	63.76	0.0204849965880593	-0.167452954985539
5	D	26	50	20120618	17	3212	63.8	0.020329291674842	-0.167970698570724
5	D	26	50	20120618	17	3214	63.84	0.0198687530282552	-0.167527554750954
5	D	26	50	20120618	17	3216	63.88	0.0199120986739419	-0.167010447561872
5	D	26	50	20120618	17	3218	63.92	0.0197343320291517	-0.166814861826196
5	D	26	50	20120618	17	3220	63.96	0.0190739650062015	-0.167411589238839
5	D	26	50	20120618	17	3222	64	0.0186006984375534	-0.165841317209858
5	D	26	50	20120618	17	3224	64.04	0.0184989457717406	-0.165568303281642
5	D	26	50	20120618	17	3226	64.08	0.0182730958658296	-0.164138109106014
5	D	26	50	20120618	17	3228	64.12	0.0181470187267441	-0.163897904932445
5	D	26	50	20120618	17	3230	64.16	0.0177211283124354	-0.163937715044226
5	D	26	50	20120618	17	3232	64.2	0.017134441816085	-0.163640518064093
5	D	26	50	20120618	17	3234	64.24	0.017069529413572	-0.162726794681444
5	D	26	50	20120618	17	3236	64.28	0.0170529831148923	-0.163526815293679
5	D	26	50	20120618	17	3238	64.32	0.0171613825844482	-0.162763634944744
5	D	26	50	20120618	17	3240	64.36	0.0164701857058383	-0.163344523165489
5	D	26	50	20120618	17	3242	64.4	0.016401454926707	-0.162740088288930
5	D	26	50	20120618	17	3244	64.44	0.0165769588297975	-0.162761160071010
5	D	26	50	20120618	17	3246	64.48	0.0163625640537417	-0.162242992221756
5	D	26	50	20120618	17	3248	64.52	0.0162772869759306	-0.161802181854365
5	D	26	50	20120618	17	3250	64.56	0.015934269476377	-0.162296520205092
5	D	26	50	20120618	17	3252	64.6	0.0159255013522903	-0.161005626065358
5	D	26	50	20120618	17	3254	64.64	0.0155307236363538	-0.160785220881662
5	D	26	50	20120618	17	3256	64.68	0.0154815797150614	-0.160080588974210
5	D	26	50	20120618	17	3258	64.72	0.0154424767100618	-0.161511278124585
5	D	26	50	20120618	17	3260	64.76	0.0152719225544396	-0.159064122976254
5	D	26	50	20120618	17	3262	64.8	0.0153184501806416	-0.159730358985488
5	D	26	50	20120618	17	3264	64.84	0.0155682710064349	-0.160077336283016
5	D	26	50	20120618	17	3266	64.88	0.0152198794953443	-0.158810695905877
5	D	26	50	20120618	17	3268	64.92	0.0155162279473395	-0.159014979054962
5	D	26	50	20120618	17	3270	64.96	0.0154934591089853	-0.158682780289160
5	D	26	50	20120618	17	3272	65	0.0157446234376628	-0.159134480100982
5	D	26	50	20120618	17	3274	65.04	0.0158888025103467	-0.158109245978940
5	D	26	50	20120618	17	3276	65.08	0.0158081216266133	-0.158520852836268
5	D	26	50	20120618	17	3278	65.12	0.016067771236665	-0.158589300772687
5	D	26	50	20120618	17	3280	65.16	0.0157365624203573	-0.158318054611424
5	D	26	50	20120618	17	3282	65.2	0.0157425021173192	-0.158404038796016
5	D	26	50	20120618	17	3284	65.24	0.0161261075461129	-0.157504245416957
5	D	26	50	20120618	17	3286	65.28	0.0161461186680205	-0.156931276792161
5	D	26	50	20120618	17	3288	65.32	0.0159422597830044	-0.155882142460915
5	D	26	50	20120618	17	3290	65.36	0.0161806961896205	-0.156591229141089
5	D	26	50	20120618	17	3292	65.4	0.0163014700278472	-0.156775925432334
5	D	26	50	20120618	17	3294	65.44	0.0165384922209009	-0.156879728707813
5	D	26	50	20120618	17	3296	65.48	0.0166926414991996	-0.155844524380155
5	D	26	50	20120618	17	3298	65.52	0.016545068313966	-0.154452018995965
5	D	26	50	20120618	17	3300	65.56	0.0164761961134784	-0.154488364284518
5	D	26	50	20120618	17	3302	65.6	0.0162269409731101	-0.154145063942252
5	D	26	50	20120618	17	3304	65.64	0.0164016670587413	-0.152956346732399
5	D	26	50	20120618	17	3306	65.68	0.0161304916081563	-0.153090343467434
5	D	26	50	20120618	17	3308	65.72	0.0160708117958241	-0.152963347089533
5	D	26	50	20120618	17	3310	65.76	0.0157668265905921	-0.151881403003639
5	D	26	50	20120618	17	3312	65.8	0.015670872200385	-0.153155397291303
5	D	26	50	20120618	17	3314	65.84	0.0156153643180619	-0.152256311019024
5	D	26	50	20120618	17	3316	65.88	0.0155218140909109	-0.151731849919418
5	D	26	50	20120618	17	3318	65.92	0.0154061314215088	-0.151068300915953
5	D	26	50	20120618	17	3320	65.96	0.0153168238350449	-0.152072604677272
5	D	26	50	20120618	17	3322	66	0.0153332287123685	-0.150777750739563
5	D	26	50	20120618	17	3324	66.04	0.0153732509561836	-0.150026379073874
5	D	26	50	20120618	17	3326	66.08	0.0152587703683095	-0.148855339533551
5	D	26	50	20120618	17	3328	66.12	0.0150798723526693	-0.148547748083735
5	D	26	50	20120618	17	3330	66.16	0.0153852717714638	-0.148297502993873
5	D	26	50	20120618	17	3332	66.2	0.0152541741742318	-0.147947767979898
5	D	26	50	20120618	17	3334	66.24	0.01558085750714	-0.147046913940667
5	D	26	50	20120618	17	3336	66.28	0.0153596745059848	-0.146937170968227
5	D	26	50	20120618	17	3338	66.32	0.0151624624247119	-0.146413134132689
5	D	26	50	20120618	17	3340	66.36	0.0157007121065511	-0.147228286830041
5	D	26	50	20120618	17	3342	66.4	0.0151824028359414	-0.145886905266130
5	D	26	50	20120618	17	3344	66.44	0.0150892768728591	-0.145369090970267
5	D	26	50	20120618	17	3346	66.48	0.0149966458845237	-0.144852195913220
5	D	26	50	20120618	17	3348	66.52	0.0151078737812043	-0.145077550844384
5	D	26	50	20120618	17	3350	66.56	0.0151217330741156	-0.143080964137026
5	D	26	50	20120618	17	3352	66.6	0.0149306021111608	-0.144056983627098
5	D	26	50	20120618	17	3354	66.64	0.0150170105598218	-0.143409132394175
5	D	26	50	20120618	17	3356	66.68	0.0143679572453707	-0.143481186575177
5	D	26	50	20120618	17	3358	66.72	0.0144934686990313	-0.143133643592224
5	D	26	50	20120618	17	3360	66.76	0.0139197929674547	-0.141759947248413
5	D	26	50	20120618	17	3362	66.8	0.0140337785805819	-0.142411051172530
5	D	26	50	20120618	17	3364	66.84	0.0139697147062064	-0.141978726086512
5	D	26	50	20120618	17	3366	66.88	0.0134270102516457	-0.139462486605660
5	D	26	50	20120618	17	3368	66.92	0.0128898212299783	-0.139743702972538
5	D	26	50	20120618	17	3370	66.96	0.0129069332140831	-0.139992463138159
5	D	26	50	20120618	17	3372	67	0.0125527434273867	-0.139591462882548
5	D	26	50	20120618	17	3374	67.04	0.0121484904805824	-0.138348157029188
5	D	26	50	20120618	17	3376	67.08	0.0117008918880913	-0.137006775465277
5	D	26	50	20120618	17	3378	67.12	0.0114417372527864	-0.138449626852288
5	D	26	50	20120618	17	3380	67.16	0.011399169424559	-0.138260263656287
5	D	26	50	20120618	17	3382	67.2	0.0115673901278033	-0.136440241512191
5	D	26	50	20120618	17	3384	67.24	0.0112670818778333	-0.137027635115322
5	D	26	50	20120618	17	3386	67.28	0.0110470302475281	-0.137295770006748
5	D	26	50	20120618	17	3388	67.32	0.0104175637909158	-0.135516830766639
5	D	26	50	20120618	17	3390	67.36	0.0106970123908407	-0.136870798831255
5	D	26	50	20120618	17	3392	67.4	0.0104662127374615	-0.136255898774335
5	D	26	50	20120618	17	3394	67.44	0.0098823546682357	-0.135429785921875
5	D	26	50	20120618	17	3396	67.48	0.0099013758406496	-0.134415158401550
5	D	26	50	20120618	17	3398	67.52	0.009168601083306	-0.134242836478975
5	D	26	50	20120618	17	3400	67.56	0.0091290031035596	-0.133851099322198
5	D	26	50	20120618	17	3402	67.6	0.0090747680134426	-0.134965994584095
5	D	26	50	20120618	17	3404	67.64	0.0086384831294505	-0.133908869946221
5	D	26	50	20120618	17	3406	67.68	0.0081145170045912	-0.133117617458073
5	D	26	50	20120618	17	3408	67.72	0.0079351947248823	-0.133131476750984
5	D	26	50	20120618	17	3410	67.76	0.0075545591445696	-0.132925213702912
5	D	26	50	20120618	17	3412	67.8	0.0071051927851256	-0.132608076311550
5	D	26	50	20120618	17	3414	67.84	0.0074591704397875	-0.131835491442426
5	D	26	50	20120618	17	3416	67.88	0.0070870201408491	-0.131707010140284
5	D	26	50	20120618	17	3418	67.92	0.0068404520062493	-0.132382084984283
5	D	26	50	20120618	17	3420	67.96	0.0064672410471391	-0.130747112684823
5	D	26	50	20120618	17	3422	68	0.0062354514442661	-0.129643884684816
5	D	26	50	20120618	17	3424	68.04	0.005775902747173	-0.129831904377934
5	D	26	50	20120618	17	3426	68.08	0.0057851658460065	-0.129978204770961
5	D	26	50	20120618	17	3428	68.12	0.0059475175629669	-0.129968588118737
5	D	26	50	20120618	17	3430	68.16	0.0054775743961903	-0.129980326091305
5	D	26	50	20120618	17	3432	68.2	0.0054491487035866	-0.130379275737250
5	D	26	50	20120618	17	3434	68.24	0.0055329408571573	-0.130600953713152
5	D	26	50	20120618	17	3436	68.28	0.0052447948438237	-0.130128252829929
5	D	26	50	20120618	17	3438	68.32	0.0055769228989471	-0.131177811425244
5	D	26	50	20120618	17	3440	68.36	0.0053425170009837	-0.130425096256671
5	D	26	50	20120618	17	3442	68.4	0.0049625885274522	-0.130380760661491
5	D	26	50	20120618	17	3444	68.44	0.0047960648804828	-0.130223429402677
5	D	26	50	20120618	17	3446	68.48	0.0042226012809405	-0.129006498632254
5	D	26	50	20120618	17	3448	68.52	0.0039375665374442	-0.128178547302163
5	D	26	50	20120618	17	3450	68.56	0.0032087515780752	-0.128816852593540
5	D	26	50	20120618	17	3452	68.6	0.0031849220795492	-0.129610014269997
5	D	26	50	20120618	17	3454	68.64	0.0027523141508193	-0.128916908203078
5	D	26	50	20120618	17	3456	68.68	0.0023032306340877	-0.128383113293960
5	D	26	50	20120618	17	3458	68.72	0.0018721076295983	-0.129056066817616
5	D	26	50	20120618	17	3460	68.76	0.0013385248525149	-0.128618084877349
5	D	26	50	20120618	17	3462	68.8	0.0010273978687928	-0.127066692599425
5	D	26	50	20120618	17	3464	68.84	0.0005957798895566	-0.127737312670703
5	D	26	50	20120618	17	3466	68.88	4.65700526089997e-05	-0.126363192062823
5	D	26	50	20120618	17	3468	68.92	-0.000380239600515201	-0.126600497098589
5	D	26	50	20120618	17	3470	68.96	-0.000866234091224801	-0.126147453783883
5	D	26	50	20120618	17	3472	69	-0.0012794672941502	-0.125313492046151
5	D	26	50	20120618	17	3474	69.04	-0.00147837643169794	-0.125044296494554
5	D	26	50	20120618	17	3476	69.08	-0.00248402369590147	-0.125377202367136
5	D	26	50	20120618	17	3478	69.12	-0.00272238939183944	-0.124185232466090
5	D	26	50	20120618	17	3480	69.16	-0.00337589747901205	-0.124304026405330
5	D	26	50	20120618	17	3482	69.2	-0.0040395171931556	-0.123512703206504
5	D	26	50	20120618	17	3484	69.24	-0.00457840327109788	-0.122567654993448
5	D	26	50	20120618	17	3486	69.28	-0.00507592360234075	-0.121948088031772
5	D	26	50	20120618	17	3488	69.32	-0.005601091808728	-0.122511864268412
5	D	26	50	20120618	17	3490	69.36	-0.00620580952799873	-0.121646365568240
5	D	26	50	20120618	17	3492	69.4	-0.00656367626995723	-0.121808929417235
5	D	26	50	20120618	17	3494	69.44	-0.00641299181488639	-0.120809858246096
5	D	26	50	20120618	17	3496	69.48	-0.00703962984437391	-0.120867982423510
5	D	26	50	20120618	17	3498	69.52	-0.00709648122958131	-0.119690366790122
5	D	26	50	20120618	17	3500	69.56	-0.00741022450839377	-0.119607423164688
5	D	26	50	20120618	17	3502	69.6	-0.00759018318420575	-0.118878749626676
5	D	26	50	20120618	17	3504	69.64	-0.00798184963030499	-0.118003280720889
5	D	26	50	20120618	17	3506	69.68	-0.00806790452557539	-0.117733378062510
5	D	26	50	20120618	17	3508	69.72	-0.0086005680638432	-0.116873324084553
5	D	26	50	20120618	17	3510	69.76	-0.00899421440892976	-0.116886122717292
5	D	26	50	20120618	17	3512	69.8	-0.00953267622280332	-0.116442837476166
5	D	26	50	20120618	17	3514	69.84	-0.010192194717616	-0.115345619883799
5	D	26	50	20120618	17	3516	69.88	-0.00992717109602729	-0.115631008180686
5	D	26	50	20120618	17	3518	69.92	-0.0103406871416652	-0.115902537184662
5	D	26	50	20120618	17	3520	69.96	-0.0103935080182198	-0.115755953948922
5	D	26	50	20120618	17	3522	70	-0.0107703252219141	-0.114563418362451
5	D	26	50	20120618	17	3524	70.04	-0.0113401825768724	-0.113209662429869
5	D	26	50	20120618	17	3526	70.08	-0.0116180048312006	-0.113018107202845
5	D	26	50	20120618	17	3528	70.12	-0.0118159240192547	-0.113670696051202
5	D	26	50	20120618	17	3530	70.16	-0.0117819828937577	-0.112893020013254
5	D	26	50	20120618	17	3532	70.2	-0.0118159240192547	-0.113670696051202
5	D	26	50	20120618	17	3534	70.24	-0.0118198838172293	-0.112432834920057
5	D	26	50	20120618	17	3536	70.28	-0.0118669771288563	-0.112743537639711
5	D	26	50	20120618	17	3538	70.32	-0.0123699421823143	-0.111898191482802
5	D	26	50	20120618	17	3540	70.36	-0.0125616388306940	-0.110407539677383
5	D	26	50	20120618	17	3542	70.4	-0.0125865289893918	-0.109826015060535
5	D	26	50	20120618	17	3544	70.44	-0.0129059998331319	-0.110460431264616
5	D	26	50	20120618	17	3546	70.48	-0.0128549467235302	-0.109954425651998
5	D	26	50	20120618	17	3548	70.52	-0.0128543103274271	-0.110571942004009
5	D	26	50	20120618	17	3550	70.56	-0.0134096012826929	-0.109897008581366
5	D	26	50	20120618	17	3552	70.6	-0.0138569877431497	-0.109438591255123
5	D	26	50	20120618	17	3554	70.64	-0.0144801609494094	-0.109629156532653
5	D	26	50	20120618	17	3556	70.68	-0.0148258654547315	-0.108067086942333
5	D	26	50	20120618	17	3558	70.72	-0.0149466392929581	-0.108099755275624
5	D	26	50	20120618	17	3560	70.76	-0.0155698124992178	-0.108175486411889
5	D	26	50	20120618	17	3562	70.8	-0.0157634183359067	-0.108019922920028
5	D	26	50	20120618	17	3564	70.84	-0.0159005970514569	-0.107706250351894
5	D	26	50	20120618	17	3566	70.88	-0.0164493119136577	-0.107047085410472
5	D	26	50	20120618	17	3568	70.92	-0.0169150124397471	-0.105528220044483
5	D	26	50	20120618	17	3570	70.96	-0.0173381451376092	-0.105206486459043
5	D	26	50	20120618	17	3572	71	-0.0172150378470046	-0.106045327233565
5	D	26	50	20120618	17	3574	71.04	-0.0175883195167929	-0.104096045969868
5	D	26	50	20120618	17	3576	71.08	-0.0182800113701496	-0.105117391004614
5	D	26	50	20120618	17	3578	71.12	-0.0184578487256180	-0.104411344883599
5	D	26	50	20120618	17	3580	71.16	-0.0185719757601015	-0.103627870570044
5	D	26	50	20120618	17	3582	71.2	-0.0185952395732026	-0.103511127240470
5	D	26	50	20120618	17	3584	71.24	-0.0187267614345033	-0.103310026071901
5	D	26	50	20120618	17	3586	71.28	-0.0190483535985869	-0.103228991634777
5	D	26	50	20120618	17	3588	71.32	-0.0190475050704495	-0.101606040150598
5	D	26	50	20120618	17	3590	71.36	-0.0192652232483768	-0.101293003978566
5	D	26	50	20120618	17	3592	71.4	-0.0195183674760416	-0.101141400284680
5	D	26	50	20120618	17	3594	71.44	-0.0198463943118340	-0.100425030404660
5	D	26	50	20120618	17	3596	71.48	-0.020422049942398	-0.101042263913958
5	D	26	50	20120618	17	3598	71.52	-0.0207098424023410	-0.101010585530160
5	D	26	50	20120618	17	3600	71.56	-0.021079942091614	-0.100743157745516
5	D	26	50	20120618	17	3602	71.6	-0.0211865737942169	-0.0998251917221787
5	D	26	50	20120618	17	3604	71.64	-0.0223126413432565	-0.0983734307897247
5	D	26	50	20120618	17	3606	71.68	-0.0224825591027756	-0.0981562782972227
5	D	26	50	20120618	17	3608	71.72	-0.023089468853068	-0.0990932654929727
5	D	26	50	20120618	17	3610	71.76	-0.0231537448594779	-0.0987790979500917
5	D	26	50	20120618	17	3612	71.8	-0.0235618161829007	-0.0979988056170527
5	D	26	50	20120618	17	3614	71.84	-0.0240362848330768	-0.0972713341605677
5	D	26	50	20120618	17	3616	71.88	-0.0246133546772032	-0.0978840421864657
5	D	26	50	20120618	17	3618	71.92	-0.0247774741611166	-0.0964641010591647
5	D	26	50	20120618	17	3620	71.96	-0.0253910307151521	-0.0963037999518697
5	D	26	50	20120618	17	3622	72	-0.0257311490769029	-0.0965440748361167
5	D	26	50	20120618	17	3624	72.04	-0.0257630395927344	-0.0961833796670337
5	D	26	50	20120618	17	3626	72.08	-0.0265140577050326	-0.094824673986984
5	D	26	50	20120618	17	3628	72.12	-0.0269218461857429	-0.094237704647921
5	D	26	50	20120618	17	3630	72.16	-0.026769959649144	-0.0945629737672668
5	D	26	50	20120618	17	3632	72.2	-0.0270048605218542	-0.0943351439623685
5	D	26	50	20120618	17	3634	72.24	-0.0269756570117912	-0.093911657711116
5	D	26	50	20120618	17	3636	72.28	-0.0270312356047924	-0.0934485027694387
5	D	26	50	20120618	17	3638	72.32	-0.0268072948871907	-0.0939624986886832
5	D	26	50	20120618	17	3640	72.36	-0.0271397057850265	-0.0925620737085433
5	D	26	50	20120618	17	3642	72.4	-0.0270018199626951	-0.0921317285215131
5	D	26	50	20120618	17	3644	72.44	-0.0271713134581455	-0.0931158090288904
5	D	26	50	20120618	17	3646	72.48	-0.0275210484721204	-0.0930233194619113
5	D	26	50	20120618	17	3648	72.52	-0.0279119371007603	-0.0924017726012483
5	D	26	50	20120618	17	3650	72.56	-0.02820736631394	-0.0925480022835977
5	D	26	50	20120618	17	3652	72.6	-0.0282733393766247	-0.0912731594677964
5	D	26	50	20120618	17	3654	72.64	-0.0286123970782037	-0.0907701944143384
5	D	26	50	20120618	17	3656	72.68	-0.0290739963849623	-0.0898566124530454
5	D	26	50	20120618	17	3658	72.72	-0.0295810626577511	-0.090466633473175
5	D	26	50	20120618	17	3660	72.76	-0.0304488948103014	-0.0885514347563313
5	D	26	50	20120618	17	3662	72.8	-0.0305309899075972	-0.088971385473678
5	D	26	50	20120618	17	3664	72.84	-0.0308201258704243	-0.0880206804063726
5	D	26	50	20120618	17	3666	72.88	-0.0310034079481079	-0.0873401608401587
5	D	26	50	20120618	17	3668	72.92	-0.0314559562880673	-0.0875019468716942
5	D	26	50	20120618	17	3670	72.96	-0.0314955542678137	-0.08728486508987
5	D	26	50	20120618	17	3672	73	-0.0319619619006844	-0.0862738438141294
5	D	26	50	20120618	17	3674	73.04	-0.0327629724624125	-0.08491662305832
5	D	26	50	20120618	17	3676	73.08	-0.0329152832630801	-0.084725279963331
5	D	26	50	20120618	17	3678	73.12	-0.0328853726462359	-0.0846161733869938
5	D	26	50	20120618	17	3680	73.16	-0.0331284052469297	-0.0842341235931187
5	D	26	50	20120618	17	3682	73.2	-0.0338161373023117	-0.083805192619651
5	D	26	50	20120618	17	3684	73.24	-0.0337928734892107	-0.0827604423504478
5	D	26	50	20120618	17	3686	73.28	-0.0343035460065836	-0.082466144508118
5	D	26	50	20120618	17	3688	73.32	-0.0345621349564635	-0.0810809930344517
5	D	26	50	20120618	17	3690	73.36	-0.0349098900714511	-0.0808995494343992
5	D	26	50	20120618	17	3692	73.4	-0.0354834950923496	-0.079969704017139
5	D	26	50	20120618	17	3694	73.44	-0.0357629436922745	-0.079965602797808
5	D	26	50	20120618	17	3696	73.48	-0.0358650499114779	-0.0801121153228698
5	D	26	50	20120618	17	3698	73.52	-0.0364006832982267	-0.0794064934659238
5	D	26	50	20120618	17	3700	73.56	-0.0369147499281493	-0.078916185623849
5	D	26	50	20120618	17	3702	73.6	-0.0369608532902827	-0.0785579653284999
5	D	26	50	20120618	17	3704	73.64	-0.0374636769223844	-0.0778001589911023
5	D	26	50	20120618	17	3706	73.68	-0.037567126644472	-0.0763459938955922
5	D	26	50	20120618	17	3708	73.72	-0.0378175838663683	-0.0765668940540348
5	D	26	50	20120618	17	3710	73.76	-0.0375056790651869	-0.0754405436622828
5	D	26	50	20120618	17	3712	73.8	-0.0375567321747886	-0.0757861774569268
5	D	26	50	20120618	17	3714	73.84	-0.0373957946713905	-0.0744483314269218
5	D	26	50	20120618	17	3716	73.88	-0.0375447113595084	-0.0744621907198331
5	D	26	50	20120618	17	3718	73.92	-0.037496203834319	-0.0735821256199683
5	D	26	50	20120618	17	3720	73.96	-0.0371780764934632	-0.0736649278240453
5	D	26	50	20120618	17	3722	74	-0.0373260032320874	-0.0734062681634872
5	D	26	50	20120618	17	3724	74.04	-0.0370027140117289	-0.07247104873469
5	D	26	50	20120618	17	3726	74.08	-0.0371459738455973	-0.0715417690028545
5	D	26	50	20120618	17	3728	74.12	-0.0368523123993705	-0.071657098118866
5	D	26	50	20120618	17	3730	74.16	-0.0367927740083946	-0.0714811699517068
5	D	26	50	20120618	17	3732	74.2	-0.0367467413569394	-0.0716134696304668
5	D	26	50	20120618	17	3734	74.24	-0.0369298113025886	-0.0712250558755611
5	D	26	50	20120618	17	3736	74.28	-0.036804299848928	-0.0694221457155697
5	D	26	50	20120618	17	3738	74.32	-0.0363779851705506	-0.0688322065280258
5	D	26	50	20120618	17	3740	74.36	-0.0363779851705506	-0.0688322065280258
5	D	26	50	20120618	17	3742	74.4	-0.0364894251992656	-0.06813033233702
5	D	26	50	20120618	17	3744	74.44	-0.0365126183016885	-0.0667950318914274
5	D	26	50	20120618	17	3746	74.48	-0.0363964406575396	-0.0665268262893233
5	D	26	50	20120618	17	3748	74.52	-0.0364185730997907	-0.065266267030502
5	D	26	50	20120618	17	3750	74.56	-0.0365331243983429	-0.0650534278893649
5	D	26	50	20120618	17	3752	74.6	-0.0365670655238399	-0.0652613172830337
5	D	26	50	20120618	17	3754	74.64	-0.0364380892469514	-0.0649173805446646
5	D	26	50	20120618	17	3756	74.68	-0.0366697374284682	-0.0644960863244336
5	D	26	50	20120618	17	3758	74.72	-0.0365100020065981	-0.0630840647930822
5	D	26	50	20120618	17	3760	74.76	-0.0367054463209181	-0.062925390031384
5	D	26	50	20120618	17	3762	74.8	-0.0367054463209181	-0.062925390031384
5	D	26	50	20120618	17	3764	74.84	-0.0369140428213681	-0.0624916507318041
5	D	26	50	20120618	17	3766	74.88	-0.03654450881752	-0.0624923578385853
5	D	26	50	20120618	17	3768	74.92	-0.0368617876302384	-0.0609770987171807
5	D	26	50	20120618	17	3770	74.96	-0.0370149469590434	-0.059786613740375
5	D	26	50	20120618	17	3772	75	-0.0368244523921918	-0.0604265453773488
5	D	26	50	20120618	17	3774	75.04	-0.0370067445203817	-0.0590697488856081
5	D	26	50	20120618	17	3776	75.08	-0.037449110522692	-0.0584064827248551
5	D	26	50	20120618	17	3778	75.12	-0.0375439335420491	-0.0584656675624404
5	D	26	50	20120618	17	3780	75.16	-0.0373542875033349	-0.0583472978872698
5	D	26	50	20120618	17	3782	75.2	-0.0377619345626889	-0.0577649954529627
5	D	26	50	20120618	17	3784	75.24	-0.0377918451795331	-0.0559137191891382
5	D	26	50	20120618	17	3786	75.28	-0.0380773748977762	-0.0556271995214014
5	D	26	50	20120618	17	3788	75.32	-0.0380949111459496	-0.0549899548901961
5	D	26	50	20120618	17	3790	75.36	-0.0384635259109822	-0.0548910306515081
5	D	26	50	20120618	17	3792	75.4	-0.0387476414156629	-0.052955396548688
5	D	26	50	20120618	17	3794	75.44	-0.0388851736846037	-0.0523247280105477
5	D	26	50	20120618	17	3796	75.48	-0.0387660261919738	-0.0537800244769078
5	D	26	50	20120618	17	3798	75.52	-0.0385174074477086	-0.0533563260936208
5	D	26	50	20120618	17	3800	75.56	-0.0389135993772074	-0.0526453302251377
5	D	26	50	20120618	17	3802	75.6	-0.0388880728224066	-0.0513332935926461
5	D	26	50	20120618	17	3804	75.64	-0.0383894211203138	-0.0519913271632183
5	D	26	50	20120618	17	3806	75.68	-0.0381924918817534	-0.0509156056169992
5	D	26	50	20120618	17	3808	75.72	-0.0381490048147104	-0.050464400779924
5	D	26	50	20120618	17	3810	75.76	-0.0380861430218629	-0.0502413085904597
5	D	26	50	20120618	17	3812	75.8	-0.0378820720048125	-0.0505446573995887
5	D	26	50	20120618	17	3814	75.84	-0.0376253215325637	-0.0485576166337764
5	D	26	50	20120618	17	3816	75.88	-0.0375787939063616	-0.0486576015326362
5	D	26	50	20120618	17	3818	75.92	-0.0372489993036162	-0.0485556367347891
5	D	26	50	20120618	17	3820	75.96	-0.0368326548308535	-0.0479924968942521
5	D	26	50	20120618	17	3822	76	-0.0367642776051128	-0.0464978852908581
5	D	26	50	20120618	17	3824	76.04	-0.0366168458412354	-0.0473027849398827
5	D	26	50	20120618	17	3826	76.08	-0.0364907687021498	-0.0469013604202031
5	D	26	50	20120618	17	3828	76.12	-0.0367439836404927	-0.0459413215433862
5	D	26	50	20120618	17	3830	76.16	-0.0364653835687052	-0.0454282448629572
5	D	26	50	20120618	17	3832	76.2	-0.0364269169598087	-0.0453177947837359
5	D	26	50	20120618	17	3834	76.24	-0.0359952282698943	-0.044891762948071
5	D	26	50	20120618	17	3836	76.28	-0.036012340253999	-0.0439651702220041
5	D	26	50	20120618	17	3838	76.32	-0.0362693028582822	-0.0437125916797643
5	D	26	50	20120618	17	3840	76.36	-0.0360027236017749	-0.0433970806339988
5	D	26	50	20120618	17	3842	76.4	-0.0361176284537177	-0.04190077197433
5	D	26	50	20120618	17	3844	76.44	-0.0360196941645234	-0.0426247786075869
5	D	26	50	20120618	17	3846	76.48	-0.0359481349582673	-0.0417425921873786
5	D	26	50	20120618	17	3848	76.52	-0.0360031478658436	-0.0407491071598115
5	D	26	50	20120618	17	3850	76.56	-0.0360493926493332	-0.0406509607385828
5	D	26	50	20120618	17	3852	76.6	-0.0360240075158886	-0.0399529756348735
5	D	26	50	20120618	17	3854	76.64	-0.0359033043883401	-0.0393429546147439
5	D	26	50	20120618	17	3856	76.68	-0.0356512208208471	-0.0382735970295555
5	D	26	50	20120618	17	3858	76.72	-0.0358639892513061	-0.0387501162893971
5	D	26	50	20120618	17	3860	76.76	-0.0355304469826204	-0.038351944460911
5	D	26	50	20120618	17	3862	76.8	-0.0356150876643284	-0.0376774353023371
5	D	26	50	20120618	17	3864	76.84	-0.0356263306621493	-0.0370877789575056
5	D	26	50	20120618	17	3866	76.88	-0.0357007890062082	-0.0368566257507358
5	D	26	50	20120618	17	3868	76.92	-0.0356095722314352	-0.0361311341932384
5	D	26	50	20120618	17	3870	76.96	-0.0353866921740052	-0.0348331689856923
5	D	26	50	20120618	17	3872	77	-0.0350938792559158	-0.0352576451864386
5	D	26	50	20120618	17	3874	77.04	-0.0351170723583387	-0.0340858278286563
5	D	26	50	20120618	17	3876	77.08	-0.0351718024232026	-0.0334388251238706
5	D	26	50	20120618	17	3878	77.12	-0.0350598674197407	-0.0337993788715976
5	D	26	50	20120618	17	3880	77.16	-0.034835361016714	-0.0327885697278914
5	D	26	50	20120618	17	3882	77.2	-0.0346454321352873	-0.0324121060775877
5	D	26	50	20120618	17	3884	77.24	-0.034852614422175	-0.032508838285254
5	D	26	50	20120618	17	3886	77.28	-0.0346968317272118	-0.0320067288310013
5	D	26	50	20120618	17	3888	77.32	-0.0347605208349932	-0.0318982091532926
5	D	26	50	20120618	17	3890	77.36	-0.0346176499098545	-0.0315797636143852
5	D	26	50	20120618	17	3892	77.4	-0.0349794835208555	-0.0320619326574085
5	D	26	50	20120618	17	3894	77.44	-0.035197194627715	-0.0314403221571352
5	D	26	50	20120618	17	3896	77.48	-0.0351837525278046	-0.0321191517381421
5	D	26	50	20120618	17	3898	77.52	-0.0351423089993593	-0.0317301086582011
5	D	26	50	20120618	17	3900	77.56	-0.0347549134782184	-0.0315458790574308
5	D	26	50	20120618	17	3902	77.6	-0.0344947547512843	-0.0315282862407148
5	D	26	50	20120618	17	3904	77.64	-0.0346154295945616	-0.0312004291105499
5	D	26	50	20120618	17	3906	77.68	-0.0342095715153639	-0.0321313846854567
5	D	26	50	20120618	17	3908	77.72	-0.0339048084926725	-0.0316214192748649
5	D	26	50	20120618	17	3910	77.76	-0.0339608820604206	-0.0307725375840505
5	D	26	50	20120618	17	3912	77.8	-0.0334670245423043	-0.0310394138254059
5	D	26	50	20120618	17	3914	77.84	-0.033822140638884	-0.0310256888827831
5	D	26	50	20120618	17	3916	77.88	-0.0337880722341664	-0.0304495241353366
5	D	26	50	20120618	17	3918	77.92	-0.033557880692619	-0.0307939841327239
5	D	26	50	20120618	17	3920	77.96	-0.0335530370111678	-0.0294779523469185
5	D	26	50	20120618	17	3922	78	-0.0338218153697647	-0.0288755610089579
5	D	26	50	20120618	17	3924	78.04	-0.0337866085231294	-0.0287245159294286
5	D	26	50	20120618	17	3926	78.08	-0.0343108079932264	-0.0285602338109556
5	D	26	50	20120618	17	3928	78.12	-0.0347529335792311	-0.028271974660537
5	D	26	50	20120618	17	3930	78.16	-0.0352400523697227	-0.0280143827312186
5	D	26	50	20120618	17	3932	78.2	-0.0350918286462504	-0.0281433731502426
5	D	26	50	20120618	17	3934	78.24	-0.0358009153264242	-0.028058944600569
5	D	26	50	20120618	17	3936	78.28	-0.0360956020774837	-0.027137054134597
5	D	26	50	20120618	17	3938	78.32	-0.0363742162914069	-0.0264247006210941
5	D	26	50	20120618	17	3940	78.36	-0.0361195517841625	-0.0255805211903745
5	D	26	50	20120618	17	3942	78.4	-0.036289306909122	-0.0252397876457241
5	D	26	50	20120618	17	3944	78.44	-0.0358591597119906	-0.0260510653979151
5	D	26	50	20120618	17	3946	78.48	-0.0355409545893888	-0.0257071357306138
5	D	26	50	20120618	17	3948	78.52	-0.0352851940666336	-0.0256338087574047
5	D	26	50	20120618	17	3950	78.56	-0.0347752145139063	-0.0245563335863683
5	D	26	50	20120618	17	3952	78.6	-0.0344458441752296	-0.0246650866093148
5	D	26	50	20120618	17	3954	78.64	-0.0338023416490108	-0.0241374788845324
5	D	26	50	20120618	17	3956	78.68	-0.0338427669436912	-0.0237391161372154
5	D	26	50	20120618	17	3958	78.72	-0.0334403949009248	-0.0232069758579656
5	D	26	50	20120618	17	3960	78.76	-0.0331834888651841	-0.0233657354724776
5	D	26	50	20120618	17	3962	78.8	-0.0333602867736842	-0.0237146007451116
5	D	26	50	20120618	17	3964	78.84	-0.0328186571214309	-0.0232556743019859
5	D	26	50	20120618	17	3966	78.88	-0.0329004481628108	-0.0231605896531198
5	D	26	50	20120618	17	3968	78.92	-0.0326733749621683	-0.0230821927242896
5	D	26	50	20120618	17	3970	78.96	-0.0327918648454918	-0.0228500000705514
5	D	26	50	20120618	17	3972	79	-0.0323538546209536	-0.0234299973367519
5	D	26	50	20120618	17	3974	79.04	-0.0317780787822368	-0.0222324907896090
5	D	26	50	20120618	17	3976	79.08	-0.0315085226061807	-0.0219001576735191
5	D	26	50	20120618	17	3978	79.12	-0.0315902712211536	-0.021597791742816
5	D	26	50	20120618	17	3980	79.16	-0.0313575835926686	-0.0214572684121907
5	D	26	50	20120618	17	3982	79.2	-0.0309683637360323	-0.0209802824618736
5	D	26	50	20120618	17	3984	79.24	-0.0308806188555548	-0.0194241454974485
5	D	26	50	20120618	17	3986	79.28	-0.0303599478482959	-0.0184188800709068
5	D	26	50	20120618	17	3988	79.32	-0.030086813711927	-0.0185904736734974
5	D	26	50	20120618	17	3990	79.36	-0.0300451156250404	-0.0186432026261705
5	D	26	50	20120618	17	3992	79.4	-0.0297034274862355	-0.0178833598212430
5	D	26	50	20120618	17	3994	79.44	-0.0297979464496767	-0.0174256708149844
5	D	26	50	20120618	17	3996	79.48	-0.0294923348988478	-0.0157735865314202
5	D	26	50	20120618	17	3998	79.52	-0.0293634576169088	-0.0163953172398462
5	D	26	50	20120618	17	4000	79.56	-0.029234983385835	-0.0144218458531649
5	D	26	50	20120618	17	4002	79.6	-0.0294402989108203	-0.0135290811155100
5	D	26	50	20120618	17	4004	79.64	-0.0291954773299701	-0.0154016625066517
5	D	26	50	20120618	17	4006	79.68	-0.0294477376741584	-0.0145114504244768
5	D	26	50	20120618	17	4008	79.72	-0.0295960462504445	-0.0145158769129271
5	D	26	50	20120618	17	4010	79.76	-0.0299219680293493	-0.0137122337926526
5	D	26	50	20120618	17	4012	79.8	-0.0297524356430259	-0.0136915544548368
5	D	26	50	20120618	17	4014	79.84	-0.0296668799651431	-0.0141037934656279
5	D	26	50	20120618	17	4016	79.88	-0.0294106782077564	-0.0143377920700852
5	D	26	50	20120618	17	4018	79.92	-0.0295055889083544	-0.0142744183319282
[truncated: 1,577 more rows]
