# Supplementary material for: How Do Ants Make Sense of Gravity? A Boltzmann Walker Analysis of Lasius niger Trajectories on Various Inclines
Source: PLoS One. 2013 Oct 29;8(10):e76531. doi: 10.1371/journal.pone.0076531 (PMC3812222; doi:10.1371/journal.pone.0076531)
Supplement: Dataset S5 — Trajectories for . (ZIP) [file pone.0076531.s009.zip › Incline5/5-D-26-50-20120618-18.txt]

Pente	Colonie	Temperature	Humidite	Date	Indiv	Frame	Time	X	Y
5	D	26	50	20120618	18	44	0	0	0
5	D	26	50	20120618	18	46	0.04	-0.00064457096456519	-0.000193267132540691
5	D	26	50	20120618	18	48	0.08	-0.00081875257797487	-0.00129549811198647
5	D	26	50	20120618	18	50	0.12	-0.00078708833631334	-0.00314961694507134
5	D	26	50	20120618	18	52	0.16	-0.00054078183122263	-0.00399819457996993
5	D	26	50	20120618	18	54	0.2	-0.000126848592583831	-0.00438244347593443
5	D	26	50	20120618	18	56	0.24	0.00071950165595397	-0.00575782273388483
5	D	26	50	20120618	18	58	0.28	0.00082979617168345	-0.00606740822482393
5	D	26	50	20120618	18	60	0.32	0.00032339457926889	-0.00494095883812243
5	D	26	50	20120618	18	62	0.36	-0.000138657275829650	-0.00565742771309193
5	D	26	50	20120618	18	64	0.4	-0.00128051451929312	-0.00524407430201373
5	D	26	50	20120618	18	66	0.44	-0.00169820956600783	-0.00503018157177263
5	D	26	50	20120618	18	68	0.48	-0.00191024967648224	-0.00365717112153923
5	D	26	50	20120618	18	70	0.52	-0.00255143996352657	-0.00385520344667833
5	D	26	50	20120618	18	72	0.56	-0.00288359630292114	-0.00352907165705943
5	D	26	50	20120618	18	74	0.6	-0.00257406030945673	-0.00297183615814542
5	D	26	50	20120618	18	76	0.64	-0.00249606643149186	-0.00236457285446241
5	D	26	50	20120618	18	78	0.68	-0.00239361372996574	-0.00139761140225762
5	D	26	50	20120618	18	80	0.72	-0.00267746053406964	-0.00057897973954233
5	D	26	50	20120618	18	82	0.76	-0.00286424279032007	0.00033001309874079
5	D	26	50	20120618	18	84	0.8	-0.00280826114645353	0.00061211334909516
5	D	26	50	20120618	18	86	0.84	-0.00253856354904117	0.00211793259497097
5	D	26	50	20120618	18	88	0.88	-0.00195793695780546	0.00155619989692857
5	D	26	50	20120618	18	90	0.92	-0.00177871579436626	0.00276769796595076
5	D	26	50	20120618	18	92	0.96	-0.00126515997838237	0.00228550601266776
5	D	26	50	20120618	18	94	1	-0.000375587545001821	0.00360440539931352
5	D	26	50	20120618	18	96	1.04	0.00038545734145363	0.00312258283861301
5	D	26	50	20120618	18	98	1.08	0.00086351809407823	0.00328593864720272
5	D	26	50	20120618	18	100	1.12	0.00143843833358977	0.00317783616249492
5	D	26	50	20120618	18	102	1.16	0.00204775224693822	0.00393319591042964
5	D	26	50	20120618	18	104	1.2	0.00265269624037893	0.00320965596764832
5	D	26	50	20120618	18	106	1.24	0.00253144156954106	0.00360637115616522
5	D	26	50	20120618	18	108	1.28	0.00313692296413548	0.00301910483225417
5	D	26	50	20120618	18	110	1.32	0.00320775385040694	0.00265186892544493
5	D	26	50	20120618	18	112	1.36	0.00249082535602971	0.00195522025355214
5	D	26	50	20120618	18	114	1.4	0.00218894732900554	0.00199873560486636
5	D	26	50	20120618	18	116	1.44	0.00219588404652898	0.00150525285334408
5	D	26	50	20120618	18	118	1.48	0.0016953655825339	0.00268487666999072
5	D	26	50	20120618	18	120	1.52	0.00142661550820833	0.00281026791549853
5	D	26	50	20120618	18	122	1.56	0.00134254051192525	0.00265254067688706
5	D	26	50	20120618	18	124	1.6	0.00084084117960558	0.00354856517680322
5	D	26	50	20120618	18	126	1.64	0.000558832853132759	0.00360077794152603
5	D	26	50	20120618	18	128	1.68	0.000273748612161779	0.00380126392719586
5	D	26	50	20120618	18	130	1.72	-0.00016870931403008	0.00310310204679132
5	D	26	50	20120618	18	132	1.76	-0.000586920548695051	0.00388801885817963
5	D	26	50	20120618	18	134	1.8	-0.00110370317576421	0.00331123114965899
5	D	26	50	20120618	18	136	1.84	-0.00166521667070444	0.00393922682416638
5	D	26	50	20120618	18	138	1.88	-0.00309023553180085	0.00397086207444989
5	D	26	50	20120618	18	140	1.92	-0.00346063856988302	0.00418073914528065
5	D	26	50	20120618	18	142	1.96	-0.00396622557528565	0.00409185016603125
5	D	26	50	20120618	18	144	2	-0.00395121086989393	0.00390597583488787
5	D	26	50	20120618	18	146	2.04	-0.00372568552599552	0.00395772261624188
5	D	26	50	20120618	18	148	2.08	-0.00399362101330916	0.00414594171347168
5	D	26	50	20120618	18	150	2.12	-0.00410091456785928	0.00406509395253793
5	D	26	50	20120618	18	152	2.16	-0.0039493405724577	0.00333267133437134
5	D	26	50	20120618	18	154	2.2	-0.00404907798394406	0.00301177920600108
5	D	26	50	20120618	18	156	2.24	-0.00378210274763927	0.00231887112898075
5	D	26	50	20120618	18	158	2.28	-0.00389026180088956	0.00246027834308244
5	D	26	50	20120618	18	160	2.32	-0.00340106411646127	0.00103451772697257
5	D	26	50	20120618	18	162	2.36	-0.00339921856776237	0.00054520690545929
5	D	26	50	20120618	18	164	2.4	-0.00304495807038791	0.00042958080459967
5	D	26	50	20120618	18	166	2.44	-0.00269478465020871	0.000329680758553628
5	D	26	50	20120618	18	168	2.48	-0.00219387727748397	-0.00084433570131821
5	D	26	50	20120618	18	170	2.52	-0.00196773038672489	-0.00126980185155815
5	D	26	50	20120618	18	172	2.56	-0.00164333100871994	-0.00152978380179701
5	D	26	50	20120618	18	174	2.6	-0.0010400416451472	-0.0022634353715493
5	D	26	50	20120618	18	176	2.64	-0.00092928043894214	-0.00323905888182363
5	D	26	50	20120618	18	178	2.68	-0.00137493448778496	-0.00297269882841847
5	D	26	50	20120618	18	180	2.72	-0.00200743443248852	-0.00327316971294807
5	D	26	50	20120618	18	182	2.76	-0.00222215447766362	-0.00379876218340403
5	D	26	50	20120618	18	184	2.8	-0.00292083961708624	-0.00427958772354303
5	D	26	50	20120618	18	186	2.84	-0.00279837579365254	-0.00364927980986123
5	D	26	50	20120618	18	188	2.88	-0.00319414345908265	-0.00409532276743363
5	D	26	50	20120618	18	190	2.92	-0.00288492566366978	-0.00485352508462873
5	D	26	50	20120618	18	192	2.96	-0.00267448361452085	-0.00473550189178093
5	D	26	50	20120618	18	194	3	-0.00237824829961055	-0.00403451865531943
5	D	26	50	20120618	18	196	3.04	-0.00203535807927757	-0.00457706754638823
5	D	26	50	20120618	18	198	3.08	-0.00138880085176403	-0.00414702641527403
5	D	26	50	20120618	18	200	3.12	-0.00070783580827795	-0.00522308030168023
5	D	26	50	20120618	18	202	3.16	-0.00036392028311225	-0.00523809217864483
5	D	26	50	20120618	18	204	3.2	-0.0003449415371052	-0.00556149453608833
5	D	26	50	20120618	18	206	3.24	-0.00056247586726943	-0.00499173617607943
5	D	26	50	20120618	18	208	3.28	-0.00062516795448943	-0.00587297507320103
5	D	26	50	20120618	18	210	3.32	-0.00106252056972112	-0.00417585515874303
5	D	26	50	20120618	18	212	3.36	-0.000698190871782561	-0.00444155760284163
5	D	26	50	20120618	18	214	3.4	-0.00047997064804058	-0.00419052762445263
5	D	26	50	20120618	18	216	3.44	-0.00035381572720909	-0.00294926530968995
5	D	26	50	20120618	18	218	3.48	-0.00022732846619044	-0.00194667274678116
5	D	26	50	20120618	18	220	3.52	-0.000352344945104221	-0.00152503911529525
5	D	26	50	20120618	18	222	3.56	5.86191521609672e-07	-0.00056468911149455
5	D	26	50	20120618	18	224	3.6	-3.44155941471302e-05	-0.00028744668472693
5	D	26	50	20120618	18	226	3.64	0.000383135202784209	0.00149510304260693
5	D	26	50	20120618	18	228	3.68	0.000158978110507389	0.00187273624752673
5	D	26	50	20120618	18	230	3.72	0.000123999659362439	0.00207619420299787
5	D	26	50	20120618	18	232	3.76	-0.000228240633938170	0.0027100708846044
5	D	26	50	20120618	18	234	3.8	-0.00073479778984459	0.00398398031945446
5	D	26	50	20120618	18	236	3.84	-0.00088292251836755	0.00501929778419656
5	D	26	50	20120618	18	238	3.88	-0.00135826798095239	0.00482477270869214
5	D	26	50	20120618	18	240	3.92	-0.00157127682771703	0.0055823669140554
5	D	26	50	20120618	18	242	3.96	-0.00111827593941768	0.00421933374050459
5	D	26	50	20120618	18	244	4	-0.00126437127147863	0.00477521159439877
5	D	26	50	20120618	18	246	4.04	-0.00069339668780612	0.00385634047438248
5	D	26	50	20120618	18	248	4.08	-0.000202777718747641	0.0045127194150867
5	D	26	50	20120618	18	250	4.12	9.48010990468994e-05	0.00409005340770025
5	D	26	50	20120618	18	252	4.16	0.0003762013136879	0.0038717271179411
5	D	26	50	20120618	18	254	4.2	0.000662784621035	0.00442892019044828
5	D	26	50	20120618	18	256	4.24	0.0009829272162172	0.00452259062575206
5	D	26	50	20120618	18	258	4.28	0.00133378652997416	0.00486188167256881
5	D	26	50	20120618	18	260	4.32	0.00180268317871458	0.00403043723497842
5	D	26	50	20120618	18	262	4.36	0.00195695266516605	0.00323436934965079
5	D	26	50	20120618	18	264	4.4	0.00229230512721158	0.00315187827255757
5	D	26	50	20120618	18	266	4.44	0.0023507192184054	0.00300053620818021
5	D	26	50	20120618	18	268	4.48	0.00193786785314183	0.00278370898479717
5	D	26	50	20120618	18	270	4.52	0.0020848682818827	0.00284198165463475
5	D	26	50	20120618	18	272	4.56	0.00238122380494579	0.00136542248736444
5	D	26	50	20120618	18	274	4.6	0.00278995273767505	0.00186770164724468
5	D	26	50	20120618	18	276	4.64	0.00339201880651634	0.00063959151861207
5	D	26	50	20120618	18	278	4.68	0.0033194130822241	0.000265334041465649
5	D	26	50	20120618	18	280	4.72	0.0038688633354773	-0.00047101867619077
5	D	26	50	20120618	18	282	4.76	0.00424839653631815	-0.00192034645421081
5	D	26	50	20120618	18	284	4.8	0.00461622570571682	-0.00190720204625533
5	D	26	50	20120618	18	286	4.84	0.00434863316519203	-0.00237476438449965
5	D	26	50	20120618	18	288	4.88	0.00414538522043489	-0.00356216354731223
5	D	26	50	20120618	18	290	4.92	0.00377718694129646	-0.00453225111859663
5	D	26	50	20120618	18	292	4.96	0.00357006829401911	-0.00512262164127713
5	D	26	50	20120618	18	294	5	0.00318084136631497	-0.00498264985394123
5	D	26	50	20120618	18	296	5.04	0.00318077065563686	-0.00476436599058893
5	D	26	50	20120618	18	298	5.08	0.00252013493210989	-0.00598842439736533
5	D	26	50	20120618	18	300	5.12	0.0019750970251713	-0.00614738200177613
5	D	26	50	20120618	18	302	5.16	0.0016218901169008	-0.00556876359379893
5	D	26	50	20120618	18	304	5.2	0.00128803672123139	-0.00580036934890883
5	D	26	50	20120618	18	306	5.24	0.00116823869036276	-0.00594604748796883
5	D	26	50	20120618	18	308	5.28	0.00081613486867092	-0.00654196172781383
5	D	26	50	20120618	18	310	5.32	1.072610276382e-05	-0.00752329866088013
5	D	26	50	20120618	18	312	5.36	-0.00081349170352284	-0.00854041519707443
5	D	26	50	20120618	18	314	5.4	-0.00109525254262225	-0.00855220266711683
5	D	26	50	20120618	18	316	5.44	-0.00076528823424936	-0.00948795949706793
5	D	26	50	20120618	18	318	5.48	-0.00034093931272369	-0.00856552455887443
5	D	26	50	20120618	18	320	5.52	-0.000194575280085880	-0.00920122062622893
5	D	26	50	20120618	18	322	5.56	-0.000143578739026711	-0.00859712516092563
5	D	26	50	20120618	18	324	5.6	0.00030030047179533	-0.0106945877216880
5	D	26	50	20120618	18	326	5.64	0.00077846729043711	-0.0106798586874359
5	D	26	50	20120618	18	328	5.68	0.000629585957658279	-0.0106092540753344
5	D	26	50	20120618	18	330	5.72	0.00089398732527956	-0.0105755109397362
5	D	26	50	20120618	18	332	5.76	0.00039863074078714	-0.0104378655337104
5	D	26	50	20120618	18	334	5.8	0.000121289319070150	-0.0108566283116647
5	D	26	50	20120618	18	336	5.84	-0.000364471826401581	-0.0109838863190749
5	D	26	50	20120618	18	338	5.88	-0.000371811594790290	-0.0113794277103350
5	D	26	50	20120618	18	340	5.92	-0.00096329227511721	-0.0122949047178016
5	D	26	50	20120618	18	342	5.96	-0.00117620212693248	-0.0121095720304526
5	D	26	50	20120618	18	344	6	-0.00170787571570665	-0.0117825351441538
5	D	26	50	20120618	18	346	6.04	-0.00215101953547626	-0.0115740093543819
5	D	26	50	20120618	18	348	6.08	-0.00268279211919979	-0.0101572784918678
5	D	26	50	20120618	18	350	6.12	-0.00324166103477839	-0.0110305270823619
5	D	26	50	20120618	18	352	6.16	-0.0037405248689055	-0.0105704126998438
5	D	26	50	20120618	18	354	6.2	-0.00334383796465985	-0.0108398203834759
5	D	26	50	20120618	18	356	6.24	-0.0035544709326397	-0.00933769930606573
5	D	26	50	20120618	18	358	6.28	-0.00313508590071795	-0.00936661997341623
5	D	26	50	20120618	18	360	6.32	-0.00329286263680411	-0.00831086005163003
5	D	26	50	20120618	18	362	6.36	-0.00360189658445387	-0.00756771910887423
5	D	26	50	20120618	18	364	6.4	-0.00333658304908487	-0.00790867892769463
5	D	26	50	20120618	18	366	6.44	-0.00359083036332831	-0.00628753763687503
5	D	26	50	20120618	18	368	6.48	-0.00352922722055133	-0.00551076669560603
5	D	26	50	20120618	18	370	6.52	-0.00391372360388933	-0.00538377031770493
5	D	26	50	20120618	18	372	6.56	-0.0046831759899731	-0.00472923692569963
5	D	26	50	20120618	18	374	6.6	-0.00454673266547534	-0.00539606690462973
5	D	26	50	20120618	18	376	6.64	-0.00547406078259462	-0.00341359404862393
5	D	26	50	20120618	18	378	6.68	-0.00573185070181181	-0.00296064265779924
5	D	26	50	20120618	18	380	6.72	-0.00581616611440049	-0.00293326348323169
5	D	26	50	20120618	18	382	6.76	-0.0055336981685199	-0.00159853579413178
5	D	26	50	20120618	18	384	6.8	-0.00533260407101826	-0.00245974235614231
5	D	26	50	20120618	18	386	6.84	-0.00563740244904872	-0.00186323414660115
5	D	26	50	20120618	18	388	6.88	-0.00555087379223492	-0.00211727639987804
5	D	26	50	20120618	18	390	6.92	-0.00574521501997623	-0.000389856959846179
5	D	26	50	20120618	18	392	6.96	-0.00576422912132234	0.000331342459489421
5	D	26	50	20120618	18	394	7	-0.00576372000443988	0.00222983931416156
5	D	26	50	20120618	18	396	7.04	-0.0057709395646758	0.00219466075179753
5	D	26	50	20120618	18	398	7.08	-0.00595992092301571	0.00350863485686962
5	D	26	50	20120618	18	400	7.12	-0.0059473344223106	0.00325574518764606
5	D	26	50	20120618	18	402	7.16	-0.00574413314660102	0.00396513592373584
5	D	26	50	20120618	18	404	7.2	-0.00572445436488059	0.00473454588341273
5	D	26	50	20120618	18	406	7.24	-0.00509308579102694	0.0039490845998029
5	D	26	50	20120618	18	408	7.28	-0.00472422707415488	0.00444177185619635
5	D	26	50	20120618	18	410	7.32	-0.00441339353974699	0.00409810735393797
5	D	26	50	20120618	18	412	7.36	-0.00412277159201915	0.00522735794415306
5	D	26	50	20120618	18	414	7.4	-0.0038846226243096	0.00529414665450986
5	D	26	50	20120618	18	416	7.44	-0.00338754989165923	0.00509828302586866
5	D	26	50	20120618	18	418	7.48	-0.00184745859431287	0.00524695788346738
5	D	26	50	20120618	18	420	7.52	-0.00151021815716157	0.00595861136125695
5	D	26	50	20120618	18	422	7.56	-0.00160750190811722	0.00590673800778911
5	D	26	50	20120618	18	424	7.6	-0.00195979664863998	0.0070211948634816
5	D	26	50	20120618	18	426	7.64	-0.00217955836516495	0.00659774396756804
5	D	26	50	20120618	18	428	7.68	-0.00234092720369953	0.00707253081579574
5	D	26	50	20120618	18	430	7.72	-0.00238688914447665	0.00715106209491432
5	D	26	50	20120618	18	432	7.76	-0.00272710862249709	0.00823883486200518
5	D	26	50	20120618	18	434	7.8	-0.00284385690181846	0.00740436895713878
5	D	26	50	20120618	18	436	7.84	-0.00278762069951069	0.00764036584535979
5	D	26	50	20120618	18	438	7.88	-0.00303848804334006	0.00742281737305994
5	D	26	50	20120618	18	440	7.92	-0.00276304166779665	0.00699025187073688
5	D	26	50	20120618	18	442	7.96	-0.0027490055981901	0.0071556936443311
5	D	26	50	20120618	18	444	8	-0.0030479279188689	0.00716219902671801
5	D	26	50	20120618	18	446	8.04	-0.00306160336401704	0.00697622994326595
5	D	26	50	20120618	18	448	8.08	-0.00288733689779362	0.00702031805107293
5	D	26	50	20120618	18	450	8.12	-0.00229087111465933	0.00694542837187746
5	D	26	50	20120618	18	452	8.16	-0.00203588133829565	0.00740564882041273
5	D	26	50	20120618	18	454	8.2	-0.00187595499759469	0.00704329195039368
5	D	26	50	20120618	18	456	8.24	-0.00153792967191627	0.00794022861805757
5	D	26	50	20120618	18	458	8.28	-0.0010184678172532	0.00683637129301506
5	D	26	50	20120618	18	460	8.32	-0.00056926409236882	0.00710431526561008
5	D	26	50	20120618	18	462	8.36	-2.768393759023e-05	0.00701173377474933
5	D	26	50	20120618	18	464	8.4	4.93694883556698e-05	0.00707085497272433
5	D	26	50	20120618	18	466	8.44	0.00050780095673453	0.0068238767161915
5	D	26	50	20120618	18	468	8.48	0.00103114482762632	0.00685493284602121
5	D	26	50	20120618	18	470	8.52	0.0009283951412521	0.0067585046942708
5	D	26	50	20120618	18	472	8.56	0.00140864085383057	0.006404519968541
5	D	26	50	20120618	18	474	8.6	0.00160116481714423	0.00566056585298682
5	D	26	50	20120618	18	476	8.64	0.00166327707680365	0.00526114951656579
5	D	26	50	20120618	18	478	8.68	0.00256381291798378	0.00443048996750252
5	D	26	50	20120618	18	480	8.72	0.0026244897508774	0.00374533885187181
5	D	26	50	20120618	18	482	8.76	0.00362505998839199	0.00305292574959832
5	D	26	50	20120618	18	484	8.8	0.00427101617514152	0.00261911573934037
5	D	26	50	20120618	18	486	8.84	0.00457780152322712	0.0023513202591694
5	D	26	50	20120618	18	488	8.88	0.00571313217110022	0.00107117414250928
5	D	26	50	20120618	18	490	8.92	0.00657678532257372	-0.000529156995739931
5	D	26	50	20120618	18	492	8.96	0.00752070216477962	-0.00147675079320802
5	D	26	50	20120618	18	494	9	0.00744523972909132	-0.00079320480997061
5	D	26	50	20120618	18	496	9.04	0.00732550533783302	-0.00097375038441097
5	D	26	50	20120618	18	498	9.08	0.00721190156236762	0.000440279330199019
5	D	26	50	20120618	18	500	9.12	0.00742026471757982	0.000645389794217799
5	D	26	50	20120618	18	502	9.16	0.00745393714249992	0.00075019716132527
5	D	26	50	20120618	18	504	9.2	0.00741089555272912	0.00139983737440478
5	D	26	50	20120618	18	506	9.24	0.00741933133662872	0.00098740320214211
5	D	26	50	20120618	18	508	9.28	0.00727108639995292	0.000242784406213619
5	D	26	50	20120618	18	510	9.32	0.00661723183045752	0.00031314860200949
5	D	26	50	20120618	18	512	9.36	0.00626964642109752	0.00071099516137629
5	D	26	50	20120618	18	514	9.4	0.00576716927131852	0.00120129593238323
5	D	26	50	20120618	18	516	9.44	0.00555638781091462	0.000646294890897719
5	D	26	50	20120618	18	518	9.48	0.00545816360794002	4.80047722679691e-05
5	D	26	50	20120618	18	520	9.52	0.00574269630562162	-0.00122394597679820
5	D	26	50	20120618	18	522	9.56	0.00590530258102332	-0.00235845638080515
5	D	26	50	20120618	18	524	9.6	0.00564862564787972	-0.00390376471198313
5	D	26	50	20120618	18	526	9.64	0.00571847931257962	-0.00500120292166603
5	D	26	50	20120618	18	528	9.68	0.00578524999171342	-0.00611459346033243
5	D	26	50	20120618	18	530	9.72	0.00612084287006462	-0.00652231123036463
5	D	26	50	20120618	18	532	9.76	0.00629222434062082	-0.00740296322885783
5	D	26	50	20120618	18	534	9.8	0.00670416353813662	-0.00724529962985663
5	D	26	50	20120618	18	536	9.84	0.00689249435823782	-0.00789036486206183
5	D	26	50	20120618	18	538	9.88	0.00708928217544202	-0.00776103503178283
5	D	26	50	20120618	18	540	9.92	0.00693055791626912	-0.00800249078435463
5	D	26	50	20120618	18	542	9.96	0.00639783073839102	-0.00810741835961493
5	D	26	50	20120618	18	544	10	0.00600467936805122	-0.00828843769559863
5	D	26	50	20120618	18	546	10.04	0.00578793699748192	-0.00755468713089703
5	D	26	50	20120618	18	548	10.08	0.00511047920363052	-0.00772104814330673
5	D	26	50	20120618	18	550	10.12	0.00419777405474622	-0.00891843448229683
5	D	26	50	20120618	18	552	10.16	0.00400174991286568	-0.00973741969840273
5	D	26	50	20120618	18	554	10.2	0.00321962617326306	-0.0115975984366023
5	D	26	50	20120618	18	556	10.24	0.00302004528427315	-0.0120887901621535
5	D	26	50	20120618	18	558	10.28	0.00274474033008598	-0.0132346849853376
5	D	26	50	20120618	18	560	10.32	0.00280347969039915	-0.0140144328461554
5	D	26	50	20120618	18	562	10.36	0.00328900749063308	-0.0143495731761666
5	D	26	50	20120618	18	564	10.4	0.00265219419456429	-0.0143549401166358
5	D	26	50	20120618	18	566	10.44	0.00324466482438487	-0.0156474747441023
5	D	26	50	20120618	18	568	10.48	0.00333044394801061	-0.0162163350784991
5	D	26	50	20120618	18	570	10.52	0.00334870144510085	-0.0156568580510887
5	D	26	50	20120618	18	572	10.56	0.00316985292693533	-0.0158068566125818
5	D	26	50	20120618	18	574	10.6	0.00347604430532473	-0.0145924572844364
5	D	26	50	20120618	18	576	10.64	0.00394595211676225	-0.0156057766572157
5	D	26	50	20120618	18	578	10.68	0.00397784263259377	-0.0167461277632353
5	D	26	50	20120618	18	580	10.72	0.00384618642100464	-0.0166812082896545
5	D	26	50	20120618	18	582	10.76	0.00401469703802921	-0.0170178547571097
5	D	26	50	20120618	18	584	10.8	0.00385033713781021	-0.0165864064835009
5	D	26	50	20120618	18	586	10.84	0.00368367206948454	-0.0175235351006074
5	D	26	50	20120618	18	588	10.88	0.00360787022254134	-0.0180514610234413
5	D	26	50	20120618	18	590	10.92	0.0039276239089939	-0.0180401473149423
5	D	26	50	20120618	18	592	10.96	0.00396022153160659	-0.0182237829460164
5	D	26	50	20120618	18	594	11	0.00443207388669238	-0.0180634818387214
5	D	26	50	20120618	18	596	11.04	0.00450231080326762	-0.0175142507885704
5	D	26	50	20120618	18	598	11.08	0.00501905736789092	-0.0167802810207666
5	D	26	50	20120618	18	600	11.12	0.00563623430864622	-0.0163504873770258
5	D	26	50	20120618	18	602	11.16	0.00611866498117852	-0.0167687693223689
5	D	26	50	20120618	18	604	11.2	0.00597512230459762	-0.0165152008306354
5	D	26	50	20120618	18	606	11.24	0.00591474952761992	-0.0167908169118063
5	D	26	50	20120618	18	608	11.28	0.00504283029787442	-0.0155916203794564
5	D	26	50	20120618	18	610	11.32	0.00497916240329642	-0.0168781587414184
5	D	26	50	20120618	18	612	11.36	0.00454190878301412	-0.0168156292887581
5	D	26	50	20120618	18	614	11.4	0.00433760442072586	-0.0168932201158577
5	D	26	50	20120618	18	616	11.44	0.00380452368945713	-0.0166964252275857
5	D	26	50	20120618	18	618	11.48	0.00291808755749386	-0.0168633094990135
5	D	26	50	20120618	18	620	11.52	0.00272589593436736	-0.0173383438346146
5	D	26	50	20120618	18	622	11.56	0.00202274895115546	-0.0167357474356875
5	D	26	50	20120618	18	624	11.6	0.00177907995435857	-0.0168198931426487
5	D	26	50	20120618	18	626	11.64	0.00197735269580328	-0.0168201759853611
5	D	26	50	20120618	18	628	11.68	0.00164253763491145	-0.0167076752964744
5	D	26	50	20120618	18	630	11.72	0.00183091088141955	-0.0156226906514217
5	D	26	50	20120618	18	632	11.76	0.00169564135417856	-0.0157630513474873
5	D	26	50	20120618	18	634	11.8	0.00107635723521538	-0.0149713745952708
5	D	26	50	20120618	18	636	11.84	0.00073970369669247	-0.0140458425293757
5	D	26	50	20120618	18	638	11.88	0.000231732327223669	-0.0129127604810668
5	D	26	50	20120618	18	640	11.92	-2.82849783542405e-05	-0.0132265179020149
5	D	26	50	20120618	18	642	11.96	-0.00137122217718373	-0.0128275682560694
5	D	26	50	20120618	18	644	12	-0.00219585010540348	-0.0130174971374961
5	D	26	50	20120618	18	646	12.04	-0.00284872179647302	-0.0134008197235774
5	D	26	50	20120618	18	648	12.08	-0.00354500984390742	-0.0126175575420570
5	D	26	50	20120618	18	650	12.12	-0.00497612325835087	-0.0132233359214995
5	D	26	50	20120618	18	652	12.16	-0.00521639814259806	-0.0126276691690280
5	D	26	50	20120618	18	654	12.2	-0.00527247171034615	-0.0120327802340157
5	D	26	50	20120618	18	656	12.24	-0.00503608591339549	-0.0111417549790426
5	D	26	50	20120618	18	658	12.28	-0.00523351012670277	-0.0107006617689384
5	D	26	50	20120618	18	660	12.32	-0.00516654711452441	-0.00968278155742043
5	D	26	50	20120618	18	662	12.36	-0.00528944227309463	-0.00897341203453403
5	D	26	50	20120618	18	664	12.4	-0.00540724626284031	-0.00778250279365963
5	D	26	50	20120618	18	666	12.44	-0.00557262439682422	-0.00696138211507463
5	D	26	50	20120618	18	668	12.48	-0.00559994700284927	-0.00641037622690283
5	D	26	50	20120618	18	670	12.52	-0.00554979898992752	-0.00565845301792463
5	D	26	50	20120618	18	672	12.56	-0.00587071233150122	-0.00535670227012113
5	D	26	50	20120618	18	674	12.6	-0.00633945341674978	-0.00367852574633103
5	D	26	50	20120618	18	676	12.64	-0.00660238400226619	-0.00389966632107933
5	D	26	50	20120618	18	678	12.68	-0.0068599547183812	-0.00359599224283093
5	D	26	50	20120618	18	680	12.72	-0.00744423705167564	-0.00334071255268701
5	D	26	50	20120618	18	682	12.76	-0.00758839491115615	-0.00389004259778743
5	D	26	50	20120618	18	684	12.8	-0.00659130363900499	-0.00305777791633083
5	D	26	50	20120618	18	686	12.84	-0.00683233512750805	-0.002190193251154
5	D	26	50	20120618	18	688	12.88	-0.00652206374299121	-0.00205037702730998
5	D	26	50	20120618	18	690	12.92	-0.00597592274947397	-0.00099097550560067
5	D	26	50	20120618	18	692	12.96	-0.00588603533544953	-0.000727026686319361
5	D	26	50	20120618	18	694	13	-0.0055885837968756	-0.00026405559240528
5	D	26	50	20120618	18	696	13.04	-0.00542956962392237	0.00182524695610224
5	D	26	50	20120618	18	698	13.08	-0.00540113686025086	0.00210545216028303
5	D	26	50	20120618	18	700	13.12	-0.00550313701343702	0.00256097741979122
5	D	26	50	20120618	18	702	13.16	-0.00549457395031685	0.00239086874144117
5	D	26	50	20120618	18	704	13.2	-0.00535615779789958	0.00308833765720014
5	D	26	50	20120618	18	706	13.24	-0.00564062685597093	0.00314854072855037
5	D	26	50	20120618	18	708	13.28	-0.00635566030417458	0.00373749703766845
5	D	26	50	20120618	18	710	13.32	-0.00650783675455373	0.00410958369699663
5	D	26	50	20120618	18	712	13.36	-0.00692113925394371	0.00406414360102402
5	D	26	50	20120618	18	714	13.4	-0.00741969629353034	0.00474742521612783
5	D	26	50	20120618	18	716	13.44	-0.00732961574955208	0.00465079686335578
5	D	26	50	20120618	18	718	13.48	-0.00699561562922557	0.00502989978972028
5	D	26	50	20120618	18	720	13.52	-0.00694630518428614	0.00505534467368788
5	D	26	50	20120618	18	722	13.56	-0.00627473900413559	0.00511322984900938
5	D	26	50	20120618	18	724	13.6	-0.0061705263138311	0.00519047490089298
5	D	26	50	20120618	18	726	13.64	-0.00568056141854522	0.00534544795859173
5	D	26	50	20120618	18	728	13.68	-0.00563169821864489	0.00553809000873785
5	D	26	50	20120618	18	730	13.72	-0.005031466384794	0.00573173968604716
5	D	26	50	20120618	18	732	13.76	-0.0042913811332824	0.00543541004309225
5	D	26	50	20120618	18	734	13.8	-0.00404806894256731	0.00533231062170406
5	D	26	50	20120618	18	736	13.84	-0.0033329435704821	0.00570781260678536
5	D	26	50	20120618	18	738	13.88	-0.00292971804983082	0.00496037740454741
5	D	26	50	20120618	18	740	13.92	-0.00319594233873399	0.00560688654879983
5	D	26	50	20120618	18	742	13.96	-0.00330400876099595	0.00533580372920312
5	D	26	50	20120618	18	744	14	-0.00326965468513878	0.0049878110263371
5	D	26	50	20120618	18	746	14.04	-0.00301807882031467	0.00542884908211234
5	D	26	50	20120618	18	748	14.08	-0.00282098553298098	0.00453134107216925
5	D	26	50	20120618	18	750	14.12	-0.00282406074037236	0.00477899178725099
5	D	26	50	20120618	18	752	14.16	-0.00286427461012522	0.00506219441707724
5	D	26	50	20120618	18	754	14.2	-0.00194662819905394	0.0038320746909725
5	D	26	50	20120618	18	756	14.24	-0.00186242804487059	0.00438710896647672
5	D	26	50	20120618	18	758	14.28	-0.00157424526198445	0.00318620972099774
5	D	26	50	20120618	18	760	14.32	-0.0012638989241488	0.00277812142701223
5	D	26	50	20120618	18	762	14.36	-0.00074795704704247	0.00338833478018635
5	D	26	50	20120618	18	764	14.4	-0.00090583772782546	0.00340189920956985
5	D	26	50	20120618	18	766	14.44	-0.0007365302014585	0.00326504364181866
5	D	26	50	20120618	18	768	14.48	-0.00053712255362999	0.00268066584910876
5	D	26	50	20120618	18	770	14.52	-0.00071549745167346	0.00191568930752855
5	D	26	50	20120618	18	772	14.56	-0.000393517651652370	0.00163917392795334
5	D	26	50	20120618	18	774	14.6	-0.00069727516850093	0.00205375204797658
5	D	26	50	20120618	18	776	14.64	-0.000300848408840071	0.00133108333146035
5	D	26	50	20120618	18	778	14.68	-0.000390723165653120	0.00112959884030482
5	D	26	50	20120618	18	780	14.72	0.000367489758143679	-0.00021119228944377
5	D	26	50	20120618	18	782	14.76	0.00019400040227278	0.000378739119925569
5	D	26	50	20120618	18	784	14.8	0.0010021145587247	-0.000663065342427129
5	D	26	50	20120618	18	786	14.84	0.00124286886136953	-0.0005284477676384
5	D	26	50	20120618	18	788	14.88	0.00184625792699842	-0.00121602355242179
5	D	26	50	20120618	18	790	14.92	0.00221651218981383	-0.00109353950573415
5	D	26	50	20120618	18	792	14.96	0.00351830595631591	-0.00273825969643641
5	D	26	50	20120618	18	794	15	0.00354035213153975	-0.00226507939481556
5	D	26	50	20120618	18	796	15.04	0.00439674046794327	-0.00378315562963643
5	D	26	50	20120618	18	798	15.08	0.00451130802995142	-0.00410303447398933
5	D	26	50	20120618	18	800	15.12	0.00493903267925052	-0.00478348757216583
5	D	26	50	20120618	18	802	15.16	0.00501991296709622	-0.00597752081079943
5	D	26	50	20120618	18	804	15.2	0.00529466637799402	-0.00644013835132293
5	D	26	50	20120618	18	806	15.24	0.00511758562678152	-0.00703709910920403
5	D	26	50	20120618	18	808	15.28	0.00528409513161532	-0.00665973036222043
5	D	26	50	20120618	18	810	15.32	0.00541220873823072	-0.00729854477047993
5	D	26	50	20120618	18	812	15.36	0.00558588830582572	-0.00803844716417793
5	D	26	50	20120618	18	814	15.4	0.00572794605816612	-0.00773658327928943
5	D	26	50	20120618	18	816	15.44	0.00574429436694712	-0.00736201467515923
5	D	26	50	20120618	18	818	15.48	0.00577653843616922	-0.00693605355017253
5	D	26	50	20120618	18	820	15.52	0.00570754602752882	-0.00669886872255913
5	D	26	50	20120618	18	822	15.56	0.00538051621229792	-0.00576229871980973
5	D	26	50	20120618	18	824	15.6	0.00531847819885052	-0.00504609500988323
5	D	26	50	20120618	18	826	15.64	0.00527740236593132	-0.00480998498457723
5	D	26	50	20120618	18	828	15.68	0.00547974945664932	-0.00386517577361343
5	D	26	50	20120618	18	830	15.72	0.00612494974624972	-0.00373998181089753
5	D	26	50	20120618	18	832	15.76	0.00617207275636152	-0.00268169610368896
5	D	26	50	20120618	18	834	15.8	0.00629433151882872	-0.00202726877770081
5	D	26	50	20120618	18	836	15.84	0.00627789835723392	-0.00142356929219498
5	D	26	50	20120618	18	838	15.88	0.00660437662917562	-0.00116186200141003
5	D	26	50	20120618	18	840	15.92	0.00625575177284722	-0.00049069745791119
5	D	26	50	20120618	18	842	15.96	0.00635784384991492	-0.00034801745160337
5	D	26	50	20120618	18	844	16	0.00609816595559192	0.000106341081715859
5	D	26	50	20120618	18	846	16.04	0.00594555109900842	0.000534402313842761
5	D	26	50	20120618	18	848	16.08	0.00558040822827152	0.00095273375666053
5	D	26	50	20120618	18	850	16.12	0.00518227175512442	0.00196456820519942
5	D	26	50	20120618	18	852	16.16	0.00485557428008062	0.00251765298730792
5	D	26	50	20120618	18	854	16.2	0.00447632462905902	0.00306546275282876
5	D	26	50	20120618	18	856	16.24	0.0039589699526039	0.00442348253930096
5	D	26	50	20120618	18	858	16.28	0.00336018485922732	0.00426924133712074
5	D	26	50	20120618	18	860	16.32	0.00271992088206634	0.00572672276343464
5	D	26	50	20120618	18	862	16.36	0.00227759023509509	0.00581517475069326
5	D	26	50	20120618	18	864	16.4	0.00201301916184633	0.00591247264378453
5	D	26	50	20120618	18	866	16.44	0.00153624534356349	0.00609429808149884
5	D	26	50	20120618	18	868	16.48	0.00142577405113872	0.00561352910990229
5	D	26	50	20120618	18	870	16.52	0.00090844765895483	0.00603184641058444
5	D	26	50	20120618	18	872	16.56	0.0007020573316621	0.00559103604319275
5	D	26	50	20120618	18	874	16.6	0.00061501955796584	0.00583216652664518
5	D	26	50	20120618	18	876	16.64	0.00074260990556314	0.0050133651583024
5	D	26	50	20120618	18	878	16.68	0.000448792895844510	0.006011078684421
5	D	26	50	20120618	18	880	16.72	0.000324914858848439	0.00578834711941504
5	D	26	50	20120618	18	882	16.76	3.71577542445699e-05	0.00488472829266894
5	D	26	50	20120618	18	884	16.8	-0.000205712211889570	0.00543830097845646
5	D	26	50	20120618	18	886	16.84	-4.60333585620204e-05	0.00450658879929381
5	D	26	50	20120618	18	888	16.88	-7.09235172597902e-05	0.00474584544977609
5	D	26	50	20120618	18	890	16.92	-0.000175101559332000	0.00477439135053259
5	D	26	50	20120618	18	892	16.96	-1.13992684195102e-05	0.00428496739193433
5	D	26	50	20120618	18	894	17	-0.00026696887234376	0.00452039859473039
5	D	26	50	20120618	18	896	17.04	-0.000299474571074911	0.00473659649307817
5	D	26	50	20120618	18	898	17.08	-0.000400095866037751	0.00404450865992403
5	D	26	50	20120618	18	900	17.12	-0.00057442597187148	0.00480674148577188
5	D	26	50	20120618	18	902	17.16	-0.00113228372475299	0.00465128405992802
5	D	26	50	20120618	18	904	17.2	-0.00161163848278716	0.00432853931179104
5	D	26	50	20120618	18	906	17.24	-0.00173169390052413	0.00389277485838989
5	D	26	50	20120618	18	908	17.28	-0.00205442874916617	0.00461808539655131
5	D	26	50	20120618	18	910	17.32	-0.00317383747364732	0.00480194518047509
5	D	26	50	20120618	18	912	17.36	-0.00347025522210716	0.00567956510509052
5	D	26	50	20120618	18	914	17.4	-0.00368493708351608	0.00561063209341977
5	D	26	50	20120618	18	916	17.44	-0.00412917762590331	0.00528034887988857
5	D	26	50	20120618	18	918	17.48	-0.00386943962750396	0.00452598261698142
5	D	26	50	20120618	18	920	17.52	-0.00396438356212066	0.0044914538857493
5	D	26	50	20120618	18	922	17.56	-0.00373612807894008	0.0043126987056789
5	D	26	50	20120618	18	924	17.6	-0.00379825306652157	0.00449076374953086
5	D	26	50	20120618	18	926	17.64	-0.00372443776536943	0.00469842022222598
5	D	26	50	20120618	18	928	17.68	-0.00403225591361963	0.00434223597014262
5	D	26	50	20120618	18	930	17.72	-0.00402923868898431	0.00494234830294749
5	D	26	50	20120618	18	932	17.76	-0.00414019717798132	0.00441843945373754
5	D	26	50	20120618	18	934	17.8	-0.00401372405909829	0.00385582287221865
5	D	26	50	20120618	18	936	17.84	-0.0040980875549481	0.00348331336303533
5	D	26	50	20120618	18	938	17.88	-0.00434276771444208	0.0036260852932247
5	D	26	50	20120618	18	940	17.92	-0.00429702497676712	0.00298705168186298
5	D	26	50	20120618	18	942	17.96	-0.0044690004170195	0.00342105261095185
5	D	26	50	20120618	18	944	18	-0.00484159619323013	0.00264973346296575
5	D	26	50	20120618	18	946	18.04	-0.00489698386740047	0.0022075159530795
5	D	26	50	20120618	18	948	18.08	-0.00500327615874843	0.00179991132013232
5	D	26	50	20120618	18	950	18.12	-0.00505309890255084	0.00139169857535333
5	D	26	50	20120618	18	952	18.16	-0.00523970438210597	0.00109938063201081
5	D	26	50	20120618	18	954	18.2	-0.00550722409063227	0.00057048597288671
5	D	26	50	20120618	18	956	18.24	-0.0058596178261044	0.000598515685692941
5	D	26	50	20120618	18	958	18.28	-0.00672748533399371	-2.98264711372301e-05
5	D	26	50	20120618	18	960	18.32	-0.00709214737211943	-0.00077204110400969
5	D	26	50	20120618	18	962	18.36	-0.0075793722286282	-0.000354423839040920
5	D	26	50	20120618	18	964	18.4	-0.00834237580086755	-0.00033837958617579
5	D	26	50	20120618	18	966	18.44	-0.00835696341376343	1.39229325214936e-06
5	D	26	50	20120618	18	968	18.48	-0.00871363514526173	0.00041830952250755
5	D	26	50	20120618	18	970	18.52	-0.00905846990924298	0.00087919465141713
5	D	26	50	20120618	18	972	18.56	-0.0092665855770818	0.00101541170174491
5	D	26	50	20120618	18	974	18.6	-0.00936637248604285	0.00114711741080871
5	D	26	50	20120618	18	976	18.64	-0.00911303026847933	0.00085604397540108
5	D	26	50	20120618	18	978	18.68	-0.00857849996830917	-7.370244690986e-05
5	D	26	50	20120618	18	980	18.72	-0.00861500082035402	0.000229179671743591
5	D	26	50	20120618	18	982	18.76	-0.00857659077999997	0.00014882405712955
5	D	26	50	20120618	18	984	18.8	-0.00831992516056487	0.00032387541188009
5	D	26	50	20120618	18	986	18.84	-0.0085405566184307	-0.00077697670934237
5	D	26	50	20120618	18	988	18.88	-0.00871507764309535	-0.000424476907853071
5	D	26	50	20120618	18	990	18.92	-0.00855585840917558	-0.00100224678769279
5	D	26	50	20120618	18	992	18.96	-0.00864259919802373	-0.0013958719195759
5	D	26	50	20120618	18	994	19	-0.00849309561127746	-0.00251752005123306
5	D	26	50	20120618	18	996	19.04	-0.00824780733995166	-0.00329989834927692
5	D	26	50	20120618	18	998	19.08	-0.0084414485319796	-0.00263068542049416
5	D	26	50	20120618	18	1000	19.12	-0.00844531640607269	-0.00371805301539943
5	D	26	50	20120618	18	1002	19.16	-0.00817919676897313	-0.00475409880012613
5	D	26	50	20120618	18	1004	19.2	-0.00872961575851655	-0.00575993698316053
5	D	26	50	20120618	18	1006	19.24	-0.00903321912608681	-0.00653141876570633
5	D	26	50	20120618	18	1008	19.28	-0.00935334050806558	-0.00674403163267353
5	D	26	50	20120618	18	1010	19.32	-0.0096441735271676	-0.00732873823003663
5	D	26	50	20120618	18	1012	19.36	-0.0104493206635657	-0.00765496194353703
5	D	26	50	20120618	18	1014	19.4	-0.0113248461378952	-0.00880473171188203
5	D	26	50	20120618	18	1016	19.44	-0.0121543389607695	-0.00966055719128773
5	D	26	50	20120618	18	1018	19.48	-0.0123366452310951	-0.00972107138962163
5	D	26	50	20120618	18	1020	19.52	-0.0124063376754488	-0.00919501222869013
5	D	26	50	20120618	18	1022	19.56	-0.0122001524091226	-0.0100360379631655
5	D	26	50	20120618	18	1024	19.6	-0.0121289467562571	-0.00928261568781133
5	D	26	50	20120618	18	1026	19.64	-0.0122535460421700	-0.00965398109822263
5	D	26	50	20120618	18	1028	19.68	-0.0120394411798945	-0.0103253012052133
5	D	26	50	20120618	18	1030	19.72	-0.0116766034772643	-0.00961262949365893
5	D	26	50	20120618	18	1032	19.76	-0.0115224541989656	-0.0105192818084962
5	D	26	50	20120618	18	1034	19.8	-0.0114057815800698	-0.0109723958338806
5	D	26	50	20120618	18	1036	19.84	-0.0111107129913485	-0.0121954713622311
5	D	26	50	20120618	18	1038	19.88	-0.0109999729983469	-0.0128560575882834
5	D	26	50	20120618	18	1040	19.92	-0.0110453621826312	-0.0131703029129105
5	D	26	50	20120618	18	1042	19.96	-0.0112043904977201	-0.0142721874100335
5	D	26	50	20120618	18	1044	20	-0.0111660653101798	-0.0151786983035147
5	D	26	50	20120618	18	1046	20.04	-0.0111034863600448	-0.0150350849162557
5	D	26	50	20120618	18	1048	20.08	-0.0110382204041413	-0.0150617428419064
5	D	26	50	20120618	18	1050	20.12	-0.0108349979152282	-0.0144584393361981
5	D	26	50	20120618	18	1052	20.16	-0.0105716006392363	-0.0149270390000904
5	D	26	50	20120618	18	1054	20.2	-0.0100723125410404	-0.0143594443868320
5	D	26	50	20120618	18	1056	20.24	-0.00983309831696503	-0.0139158763029936
5	D	26	50	20120618	18	1058	20.28	-0.00947770644874067	-0.0144996636615412
5	D	26	50	20120618	18	1060	20.32	-0.0090282693786185	-0.0141660506821774
5	D	26	50	20120618	18	1062	20.36	-0.00910513188573348	-0.0136008602319750
5	D	26	50	20120618	18	1064	20.4	-0.00869182797212994	-0.0136379833379873
5	D	26	50	20120618	18	1066	20.44	-0.00848832264050446	-0.0122162744437336
5	D	26	50	20120618	18	1068	20.48	-0.00865838182137982	-0.0129622013872073
5	D	26	50	20120618	18	1070	20.52	-0.0082701801985084	-0.0122545289205958
5	D	26	50	20120618	18	1072	20.56	-0.00820745982701716	-0.0125805758574010
5	D	26	50	20120618	18	1074	20.6	-0.00779337809595431	-0.0126565191257004
5	D	26	50	20120618	18	1076	20.64	-0.00739676190238678	-0.0119066323842521
5	D	26	50	20120618	18	1078	20.68	-0.00708273578086183	-0.0123765048403505
5	D	26	50	20120618	18	1080	20.72	-0.0063805787471436	-0.0122480942488870
5	D	26	50	20120618	18	1082	20.76	-0.00567234059510715	-0.0126430840968578
5	D	26	50	20120618	18	1084	20.8	-0.00534424304863659	-0.0123930511390303
5	D	26	50	20120618	18	1086	20.84	-0.00445668261689123	-0.0134827026888388
5	D	26	50	20120618	18	1088	20.88	-0.00376117238691614	-0.0139172905165560
5	D	26	50	20120618	18	1090	20.92	-0.00332920085428928	-0.0137142801596774
5	D	26	50	20120618	18	1092	20.96	-0.0030074672688494	-0.0138489132908153
5	D	26	50	20120618	18	1094	21	-0.00229343084120723	-0.0146103258727969
5	D	26	50	20120618	18	1096	21.04	-0.00210703749368645	-0.0141012089903426
5	D	26	50	20120618	18	1098	21.08	-0.00177533370263184	-0.0147540806814122
5	D	26	50	20120618	18	1100	21.12	-0.00134279648458003	-0.0151671017523032
5	D	26	50	20120618	18	1102	21.16	-0.00109000581030584	-0.0155401005793791
5	D	26	50	20120618	18	1104	21.2	-0.00126374194644338	-0.0153935173436392
5	D	26	50	20120618	18	1106	21.24	-0.00094950369288408	-0.0163403333236480
5	D	26	50	20120618	18	1108	21.28	-0.00111680515731281	-0.0158013765350276
5	D	26	50	20120618	18	1110	21.32	-0.00119989020410223	-0.0162217515164430
5	D	26	50	20120618	18	1112	21.36	-0.00136705024717473	-0.0156829361491788
5	D	26	50	20120618	18	1114	21.4	-0.00098514187465588	-0.0162279033454393
5	D	26	50	20120618	18	1116	21.44	-0.00106907544958272	-0.0155727689126700
5	D	26	50	20120618	18	1118	21.48	-0.00081621406463041	-0.0144421051695527
5	D	26	50	20120618	18	1120	21.52	-0.0005485741479513	-0.0142426303465799
5	D	26	50	20120618	18	1122	21.56	-4.75889934806305e-05	-0.0142361956748711
5	D	26	50	20120618	18	1124	21.6	0.00072294526597835	-0.0137989915520635
5	D	26	50	20120618	18	1126	21.64	0.00143674127731492	-0.0130134949131146
5	D	26	50	20120618	18	1128	21.68	0.0014346411701748	-0.0126029275027543
5	D	26	50	20120618	18	1130	21.72	0.0018665207789201	-0.0125752301301352
5	D	26	50	20120618	18	1132	21.76	0.0019046621186973	-0.0126404678017675
5	D	26	50	20120618	18	1134	21.8	0.00191299890764749	-0.0123016293032907
5	D	26	50	20120618	18	1136	21.84	0.00183490603473325	-0.0113795903448947
5	D	26	50	20120618	18	1138	21.88	0.00223335363486406	-0.0109571011142035
5	D	26	50	20120618	18	1140	21.92	0.0021902342633473	-0.0103699055009706
5	D	26	50	20120618	18	1142	21.96	0.00256121076502901	-0.00935178487314693
5	D	26	50	20120618	18	1144	22	0.00297655114616237	-0.00876560749367893
5	D	26	50	20120618	18	1146	22.04	0.0031272214590976	-0.00826025241930053
5	D	26	50	20120618	18	1148	22.08	0.00297260549032334	-0.00793799557484263
5	D	26	50	20120618	18	1150	22.12	0.00327187429332493	-0.00781366498950653
5	D	26	50	20120618	18	1152	22.16	0.00340112634185802	-0.00599117504274413
5	D	26	50	20120618	18	1154	22.2	0.00331886861000259	-0.00663360276665563
5	D	26	50	20120618	18	1156	22.24	0.00340569425166448	-0.00536152473836883
5	D	26	50	20120618	18	1158	22.28	0.00358817022761748	-0.00547461939695173
5	D	26	50	20120618	18	1160	22.32	0.00421803973509503	-0.00462879947849983
5	D	26	50	20120618	18	1162	22.36	0.00401734161739085	-0.00545189298500443
5	D	26	50	20120618	18	1164	22.4	0.00439143645997759	-0.00629600170504583
5	D	26	50	20120618	18	1166	22.44	0.00458517664695492	-0.00612842446897243
5	D	26	50	20120618	18	1168	22.48	0.00482640612535672	-0.00639716040116243
5	D	26	50	20120618	18	1170	22.52	0.00508699618742732	-0.00600165436524133
5	D	26	50	20120618	18	1172	22.56	0.00506170509918462	-0.00518110432182873
5	D	26	50	20120618	18	1174	22.6	0.00538955445117502	-0.00530099498368563
5	D	26	50	20120618	18	1176	22.64	0.00571950320319872	-0.00632656993119653
5	D	26	50	20120618	18	1178	22.68	0.00500768001978162	-0.00554682207037873
5	D	26	50	20120618	18	1180	22.72	0.00512254951638542	-0.00556700996898163
5	D	26	50	20120618	18	1182	22.76	0.00483139122816402	-0.00587740156165123
5	D	26	50	20120618	18	1184	22.8	0.00447944933392512	-0.00467964823424173
5	D	26	50	20120618	18	1186	22.84	0.00422933152328379	-0.00384167012999323
5	D	26	50	20120618	18	1188	22.88	0.00386278292426587	-0.00376146866465743
5	D	26	50	20120618	18	1190	22.92	0.00355981312437156	-0.00362603226021613
5	D	26	50	20120618	18	1192	22.96	0.00371677739476613	-0.00331491871152288
5	D	26	50	20120618	18	1194	23	0.00354206474416378	-0.00271110679603885
5	D	26	50	20120618	18	1196	23.04	0.00366134481931518	-0.00258885687240646
5	D	26	50	20120618	18	1198	23.08	0.0038258071298093	-0.00274655241142093
5	D	26	50	20120618	18	1200	23.12	0.00362953243878299	-0.00187226743573081
5	D	26	50	20120618	18	1202	23.16	0.00342247389558204	-0.00048310313108125
5	D	26	50	20120618	18	1204	23.2	0.00389226856993457	-0.00120322774810944
5	D	26	50	20120618	18	1206	23.24	0.00374791979162315	-0.000819509182230751
5	D	26	50	20120618	18	1208	23.28	0.00449014856663122	-0.000297473458884151
5	D	26	50	20120618	18	1210	23.32	0.00455850457916852	-0.00051676848493354
5	D	26	50	20120618	18	1212	23.36	0.00527461282967962	-7.04921821232697e-05
5	D	26	50	20120618	18	1214	23.4	0.00559903342088802	0.00064948394248087
5	D	26	50	20120618	18	1216	23.44	0.00575055226196062	0.00039682054742729
5	D	26	50	20120618	18	1218	23.48	0.00507601481911552	0.000181902512353449
5	D	26	50	20120618	18	1220	23.52	0.00490699508520852	0.000322029863181189
5	D	26	50	20120618	18	1222	23.56	0.00512786695937992	0.00084186648443829
5	D	26	50	20120618	18	1224	23.6	0.00465477716742712	0.00161172899245515
5	D	26	50	20120618	18	1226	23.64	0.00439936312699469	0.00097278023390717
5	D	26	50	20120618	18	1228	23.68	0.00438696047405268	0.00152252747200846
5	D	26	50	20120618	18	1230	23.72	0.00400363081690364	0.00151976268449403
5	D	26	50	20120618	18	1232	23.76	0.00370271445510189	0.00098974372558784
5	D	26	50	20120618	18	1234	23.8	0.00325669271073286	0.00204031348360013
5	D	26	50	20120618	18	1236	23.84	0.00315414808532518	0.00164621459017362
5	D	26	50	20120618	18	1238	23.88	0.00294598999107949	0.00127933930782279
5	D	26	50	20120618	18	1240	23.92	0.00278971939243726	0.00110290202378112
5	D	26	50	20120618	18	1242	23.96	0.00249088899564001	0.00100228779988608
5	D	26	50	20120618	18	1244	24	0.00200797749049647	0.00225335768570382
5	D	26	50	20120618	18	1246	24.04	0.00161219568293074	0.0019200982597306
5	D	26	50	20120618	18	1248	24.08	0.00164346394479481	0.00120060296773766
5	D	26	50	20120618	18	1250	24.12	0.00124462743593435	0.00147411187070062
5	D	26	50	20120618	18	1252	24.16	0.00085625610743545	0.00212607846509024
5	D	26	50	20120618	18	1254	24.2	0.00094210594173931	0.00126511231938531
5	D	26	50	20120618	18	1256	24.24	0.00053761894259038	0.0016534051590315
5	D	26	50	20120618	18	1258	24.28	0.0006055386702437	0.00127884574728952
5	D	26	50	20120618	18	1260	24.32	0.0003502073613047	0.00185099907796627
5	D	26	50	20120618	18	1262	24.36	0.00029746497360278	0.00225333647250039
5	D	26	50	20120618	18	1264	24.4	0.00019542522243687	0.00208943902011628
5	D	26	50	20120618	18	1266	24.44	0.000202950959909040	0.00223995589087999
5	D	26	50	20120618	18	1268	24.48	0.00046414418406407	0.0030050616915798
5	D	26	50	20120618	18	1270	24.52	0.00055623777124581	0.00288435856403126
5	D	26	50	20120618	18	1272	24.56	0.000261416669897889	0.0028771743591344
5	D	26	50	20120618	18	1274	24.6	0.00047681553758293	0.00320385769204259
5	D	26	50	20120618	18	1276	24.64	0.00056980715037678	0.00364847936498488
5	D	26	50	20120618	18	1278	24.68	0.00067018802903402	0.00423908323290313
5	D	26	50	20120618	18	1280	24.72	0.00072323517975863	0.00402088422236459
5	D	26	50	20120618	18	1282	24.76	0.000692044699640499	0.00469419837047823
5	D	26	50	20120618	18	1284	24.8	0.00043954393914659	0.00455712572094522
5	D	26	50	20120618	18	1286	24.84	0.000235621414520200	0.00438949191632932
5	D	26	50	20120618	18	1288	24.88	7.33121239666398e-05	0.00452897579998618
5	D	26	50	20120618	18	1290	24.92	-0.000278325007249620	0.00415464054109383
5	D	26	50	20120618	18	1292	24.96	-4.49444141190003e-05	0.00376028001815828
5	D	26	50	20120618	18	1294	25	-0.000245395044449761	0.00446112183326352
5	D	26	50	20120618	18	1296	25.04	-0.00016792442550296	0.00398719058424105
5	D	26	50	20120618	18	1298	25.08	-0.00022877096402406	0.00393614454570719
5	D	26	50	20120618	18	1300	25.12	-0.000494261276088361	0.00406301364438768
5	D	26	50	20120618	18	1302	25.16	-0.00067205620514991	0.00391620413447773
5	D	26	50	20120618	18	1304	25.2	-0.0005159128857283	0.00385520910353258
5	D	26	50	20120618	18	1306	25.24	-0.00058370321284065	0.00356533067858515
5	D	26	50	20120618	18	1308	25.28	-0.00080343876641471	0.00276829900671477
5	D	26	50	20120618	18	1310	25.32	-0.00125365789663688	0.00318224921591631
5	D	26	50	20120618	18	1312	25.36	-0.0017289439622521	0.00169114769058411
5	D	26	50	20120618	18	1314	25.4	-0.00235633506046158	0.00181695259355892
5	D	26	50	20120618	18	1316	25.44	-0.00262758122172474	0.0018570455480522
5	D	26	50	20120618	18	1318	25.48	-0.0025678448408501	0.00137413404290866
5	D	26	50	20120618	18	1320	25.52	-0.00307334840765255	0.00056846364749252
5	D	26	50	20120618	18	1322	25.56	-0.00304706524859585	0.00020125602495453
5	D	26	50	20120618	18	1324	25.6	-0.00326800076237759	-0.00042734069031688
5	D	26	50	20120618	18	1326	25.64	-0.00348050756332758	-0.000173256010633109
5	D	26	50	20120618	18	1328	25.68	-0.00378466954525497	0.000128996782985079
5	D	26	50	20120618	18	1330	25.72	-0.00436742452790205	0.000128091686305159
5	D	26	50	20120618	18	1332	25.76	-0.00542145203807435	0.000648098013189741
5	D	26	50	20120618	18	1334	25.8	-0.00523975387958065	-7.69975645101909e-05
5	D	26	50	20120618	18	1336	25.84	-0.0054534839752621	0.000143888451796859
5	D	26	50	20120618	18	1338	25.88	-0.00556306431314258	0.00070689394204541
5	D	26	50	20120618	18	1340	25.92	-0.00582947386402242	0.0018739736843938
5	D	26	50	20120618	18	1342	25.96	-0.00599378426676674	0.00264963446801639
5	D	26	50	20120618	18	1344	26	-0.00564629078128823	0.00201457479676494
5	D	26	50	20120618	18	1346	26.04	-0.00590885367127842	0.00149920709036493
5	D	26	50	20120618	18	1348	26.08	-0.00613215799277713	0.00196002857966421
5	D	26	50	20120618	18	1350	26.12	-0.00594949109799321	0.00238530381107323
5	D	26	50	20120618	18	1352	26.16	-0.00608459091960671	0.00139658468321133
5	D	26	50	20120618	18	1354	26.2	-0.00553963079441405	3.40394133395289e-05
5	D	26	50	20120618	18	1356	26.24	-0.00551276073672896	0.00086476260201311
5	D	26	50	20120618	18	1358	26.28	-0.00550526540484839	0.000545815017291109
5	D	26	50	20120618	18	1360	26.32	-0.00578141181610517	-0.000164636378970451
5	D	26	50	20120618	18	1362	26.36	-0.00578679996977781	-5.62369094145500e-05
5	D	26	50	20120618	18	1364	26.4	-0.00584961226515061	-0.000510333813224739
5	D	26	50	20120618	18	1366	26.44	-0.00601168113939857	-0.000563791085882441
5	D	26	50	20120618	18	1368	26.48	-0.00593098611352956	-0.00149574368135069
5	D	26	50	20120618	18	1370	26.52	-0.00596371808643069	-0.00160348554160008
5	D	26	50	20120618	18	1372	26.56	-0.00575003748822392	-0.00123528796956844
5	D	26	50	20120618	18	1374	26.6	-0.00579965517105978	-0.0024212403919067
5	D	26	50	20120618	18	1376	26.64	-0.00575221537710998	-0.00308512173555932
5	D	26	50	20120618	18	1378	26.68	-0.00540180154062517	-0.00352047323860023
5	D	26	50	20120618	18	1380	26.72	-0.0054345971531366	-0.00364464118937663
5	D	26	50	20120618	18	1382	26.76	-0.005508249395465	-0.00427593198148433
5	D	26	50	20120618	18	1384	26.8	-0.00560417550140076	-0.00499300896828563
5	D	26	50	20120618	18	1386	26.84	-0.0054820935156289	-0.00690210535360773
5	D	26	50	20120618	18	1388	26.88	-0.00585481657106015	-0.00606878708304723
5	D	26	50	20120618	18	1390	26.92	-0.00583928850614529	-0.00793735917873953
5	D	26	50	20120618	18	1392	26.96	-0.00632351522990184	-0.00876000720797193
5	D	26	50	20120618	18	1394	27	-0.00676573981085591	-0.00906010332590753
5	D	26	50	20120618	18	1396	27.04	-0.00647009846564181	-0.00940708062343573
5	D	26	50	20120618	18	1398	27.08	-0.00610438283841213	-0.00932067217477473
5	D	26	50	20120618	18	1400	27.12	-0.00553169705632914	-0.00892985425681293
5	D	26	50	20120618	18	1402	27.16	-0.00521965083379152	-0.00843664727693533
5	D	26	50	20120618	18	1404	27.2	-0.004815892861734	-0.00912437933231743
5	D	26	50	20120618	18	1406	27.24	-0.00441340768188261	-0.00869714541512443
5	D	26	50	20120618	18	1408	27.28	-0.00384383316963685	-0.00952834943640923
5	D	26	50	20120618	18	1410	27.32	-0.00345640936422474	-0.0106692662278537
5	D	26	50	20120618	18	1412	27.36	-0.0036825421128482	-0.0107968282911798
5	D	26	50	20120618	18	1414	27.4	-0.0041123923251315	-0.0106219607841923
5	D	26	50	20120618	18	1416	27.44	-0.00390096739755673	-0.0101165208570002
5	D	26	50	20120618	18	1418	27.48	-0.0039141195836868	-0.0109830095066662
5	D	26	50	20120618	18	1420	27.52	-0.00398440599773674	-0.0107365120827446
5	D	26	50	20120618	18	1422	27.56	-0.00410468486121657	-0.0106350422596443
5	D	26	50	20120618	18	1424	27.6	-0.00374936370367033	-0.0106799435402496
5	D	26	50	20120618	18	1426	27.64	-0.00370021978237787	-0.0107750494023192
5	D	26	50	20120618	18	1428	27.68	-0.00365100515040728	-0.0108702259750669
5	D	26	50	20120618	18	1430	27.72	-0.0038015481841219	-0.0105431890887682
5	D	26	50	20120618	18	1432	27.76	-0.00320991194030311	-0.0107200364947429
5	D	26	50	20120618	18	1434	27.8	-0.00306255088710384	-0.0107331886808730
5	D	26	50	20120618	18	1436	27.84	-0.00267399571084183	-0.0109690087923987
5	D	26	50	20120618	18	1438	27.88	-0.0023622464731523	-0.0103888418205708
5	D	26	50	20120618	18	1440	27.92	-0.00148669978561931	-0.0109972294240359
5	D	26	50	20120618	18	1442	27.96	-0.00157682761594935	-0.0105526431064326
5	D	26	50	20120618	18	1444	28	-0.00185627621587427	-0.0104035849969585
5	D	26	50	20120618	18	1446	28.04	-0.00157877215959761	-0.00990659499580153
5	D	26	50	20120618	18	1448	28.08	-0.00158744835980277	-0.0101527176531291
5	D	26	50	20120618	18	1450	28.12	-0.00156764936992954	-0.0102553895577574
5	D	26	50	20120618	18	1452	28.16	-0.00140382687086424	-0.0106532926856667
5	D	26	50	20120618	18	1454	28.2	-0.00099858397456623	-0.0111563991604809
5	D	26	50	20120618	18	1456	28.24	-0.000673852256374121	-0.0118655989777398
5	D	26	50	20120618	18	1458	28.28	-0.00061029749888108	-0.0114159639177189
5	D	26	50	20120618	18	1460	28.32	-0.0006660316553742	-0.0116975479801230
5	D	26	50	20120618	18	1462	28.36	-1.83713412820006e-05	-0.0115896929827886
5	D	26	50	20120618	18	1464	28.4	0.00015537893699115	-0.0115838098543692
5	D	26	50	20120618	18	1466	28.44	0.00090070483970083	-0.0118534650253746
5	D	26	50	20120618	18	1468	28.48	0.0006722032833604	-0.0118143973757141
5	D	26	50	20120618	18	1470	28.52	0.00060797677442522	-0.0119699820807786
5	D	26	50	20120618	18	1472	28.56	0.000582577498845	-0.0119901487661780
5	D	26	50	20120618	18	1474	28.6	0.00066708383026461	-0.0123451800099440
5	D	26	50	20120618	18	1476	28.64	0.00080634143975149	-0.0131704160499955
5	D	26	50	20120618	18	1478	28.68	0.00066074815350518	-0.0132099433190639
5	D	26	50	20120618	18	1480	28.72	0.00072769702354792	-0.0131787740521492
5	D	26	50	20120618	18	1482	28.76	0.0011082477510469	-0.0134988247234498
5	D	26	50	20120618	18	1484	28.8	0.00135075002165482	-0.0140576158572825
5	D	26	50	20120618	18	1486	28.84	0.00158823183411632	-0.0137812431718557
5	D	26	50	20120618	18	1488	28.88	0.00195114731849251	-0.0148001557592743
5	D	26	50	20120618	18	1490	28.92	0.00207294646155189	-0.0147722603967565
5	D	26	50	20120618	18	1492	28.96	0.00232275314520948	-0.0143830122558489
5	D	26	50	20120618	18	1494	29	0.00252215018643627	-0.0140887214845869
5	D	26	50	20120618	18	1496	29.04	0.00246723627380932	-0.0156108819681759
5	D	26	50	20120618	18	1498	29.08	0.0024085817663099	-0.0150826378472905
5	D	26	50	20120618	18	1500	29.12	0.00221584567096188	-0.0144388666204948
5	D	26	50	20120618	18	1502	29.16	0.00236288145504181	-0.0149316210520325
5	D	26	50	20120618	18	1504	29.2	0.00192309639248284	-0.0147321815843988
5	D	26	50	20120618	18	1506	29.24	0.00172169116799747	-0.0143145855326335
5	D	26	50	20120618	18	1508	29.28	0.00182320341750461	-0.0149833954105510
5	D	26	50	20120618	18	1510	29.32	0.00165180073374499	-0.0158486112680108
5	D	26	50	20120618	18	1512	29.36	0.00167251896243376	-0.0154740568060163
5	D	26	50	20120618	18	1514	29.4	0.00143754737904547	-0.0155390399192074
5	D	26	50	20120618	18	1516	29.44	0.00136096771464297	-0.0154921587396147
5	D	26	50	20120618	18	1518	29.48	0.00122039488654308	-0.0153593640861079
5	D	26	50	20120618	18	1520	29.52	0.00085927545339111	-0.0152023156700063
5	D	26	50	20120618	18	1522	29.56	0.00049370124751767	-0.0153187054461896
5	D	26	50	20120618	18	1524	29.6	8.145799408591e-05	-0.0150057399848365
5	D	26	50	20120618	18	1526	29.64	3.42232611026498e-05	-0.0154816228485750
5	D	26	50	20120618	18	1528	29.68	-0.00083106330703533	-0.0161912045034957
5	D	26	50	20120618	18	1530	29.72	-0.00092298718858958	-0.0160577027432077
5	D	26	50	20120618	18	1532	29.76	-0.00112316911834349	-0.0169081400689407
5	D	26	50	20120618	18	1534	29.8	-0.00161573970211804	-0.0166527330995762
5	D	26	50	20120618	18	1536	29.84	-0.00197424284017962	-0.0170965133154488
5	D	26	50	20120618	18	1538	29.88	-0.00198301096426633	-0.0176588046278484
5	D	26	50	20120618	18	1540	29.92	-0.00205308524628192	-0.0174743204686368
5	D	26	50	20120618	18	1542	29.96	-0.00205895423256577	-0.0176240149742140
5	D	26	50	20120618	18	1544	30	-0.00239985041177581	-0.0179688709513987
5	D	26	50	20120618	18	1546	30.04	-0.00213928156290856	-0.0175909223768545
5	D	26	50	20120618	18	1548	30.08	-0.00213213978441858	-0.0181337682527714
5	D	26	50	20120618	18	1550	30.12	-0.0025358977564761	-0.0173840936433574
5	D	26	50	20120618	18	1552	30.16	-0.00221345706425503	-0.0183686691254816
5	D	26	50	20120618	18	1554	30.2	-0.0023672527891631	-0.0181822050672827
5	D	26	50	20120618	18	1556	30.24	-0.00241844732012101	-0.0175904981127858
5	D	26	50	20120618	18	1558	30.28	-0.00211665414591059	-0.0180308842161087
5	D	26	50	20120618	18	1560	30.32	-0.00183112442766747	-0.0191271825696604
5	D	26	50	20120618	18	1562	30.36	-0.00224456976262724	-0.0200545531131865
5	D	26	50	20120618	18	1564	30.4	-0.00204976184441035	-0.0196474717392574
5	D	26	50	20120618	18	1566	30.44	-0.00233946349266247	-0.0201160714031498
5	D	26	50	20120618	18	1568	30.48	-0.00211538135370446	-0.0205633164422503
5	D	26	50	20120618	18	1570	30.52	-0.00207924819718582	-0.0199366077020846
5	D	26	50	20120618	18	1572	30.56	-0.00230990642920888	-0.0202808272831662
5	D	26	50	20120618	18	1574	30.6	-0.00213928156290856	-0.0202333804181486
5	D	26	50	20120618	18	1576	30.64	-0.00209197611924718	-0.0200056213239284
5	D	26	50	20120618	18	1578	30.68	-0.0022633788030068	-0.0197579925291569
5	D	26	50	20120618	18	1580	30.72	-0.00236110096016678	-0.0199028079979439
5	D	26	50	20120618	18	1582	30.76	-0.00197905116629169	-0.0200209655410802
5	D	26	50	20120618	18	1584	30.8	-0.00196299984235876	-0.0200173592964961
5	D	26	50	20120618	18	1586	30.84	-0.00205266098221321	-0.0200258445778704
5	D	26	50	20120618	18	1588	30.88	-0.00190473424358898	-0.0201283750611424
5	D	26	50	20120618	18	1590	30.92	-0.001596647819026	-0.0194146921868908
5	D	26	50	20120618	18	1592	30.96	-0.00155026161418016	-0.0193690130888262
5	D	26	50	20120618	18	1594	31	-0.00147898525063656	-0.0197292132831626
5	D	26	50	20120618	18	1596	31.04	-0.00181486097170018	-0.0192741193587909
5	D	26	50	20120618	18	1598	31.08	-0.00178685954316519	-0.0193886706573432
5	D	26	50	20120618	18	1600	31.12	-0.0018259625481648	-0.0193265159712769
5	D	26	50	20120618	18	1602	31.16	-0.00178141482095005	-0.0201611848157895
5	D	26	50	20120618	18	1604	31.2	-0.00202812437690603	-0.0195722355777392
5	D	26	50	20120618	18	1606	31.24	-0.00184993346804703	-0.0203363351654894
5	D	26	50	20120618	18	1608	31.28	-0.00235219141472383	-0.0206015709191124
5	D	26	50	20120618	18	1610	31.32	-0.00240218386415372	-0.0210548970765311
5	D	26	50	20120618	18	1612	31.36	-0.00266501545472076	-0.0217510437026093
5	D	26	50	20120618	18	1614	31.4	-0.00259875954932358	-0.0215945609719327
5	D	26	50	20120618	18	1616	31.44	-0.00289758287505301	-0.0217188703440653
5	D	26	50	20120618	18	1618	31.48	-0.00334228232974123	-0.0222474326630023
5	D	26	50	20120618	18	1620	31.52	-0.00338909279865579	-0.0235953196093000
5	D	26	50	20120618	18	1622	31.56	-0.00358276934602278	-0.0231834299092589
5	D	26	50	20120618	18	1624	31.6	-0.00339743665867378	-0.0238142398687554
5	D	26	50	20120618	18	1626	31.64	-0.003499472167199	-0.023783622145130
5	D	26	50	20120618	18	1628	31.68	-0.00389333064431991	-0.0244337361197529
5	D	26	50	20120618	18	1630	31.72	-0.003916028771996	-0.0255245897510894
5	D	26	50	20120618	18	1632	31.76	-0.00400703341473471	-0.0250400094739423
5	D	26	50	20120618	18	1634	31.8	-0.00448291627847325	-0.0252374336872496
5	D	26	50	20120618	18	1636	31.84	-0.00457887066868027	-0.0255606521969299
5	D	26	50	20120618	18	1638	31.88	-0.00507533033975135	-0.0255447422943532
5	D	26	50	20120618	18	1640	31.92	-0.00480769042307223	-0.0263386110775914
5	D	26	50	20120618	18	1642	31.96	-0.00536100147935071	-0.0265549150419563
5	D	26	50	20120618	18	1644	32	-0.00573590949473582	-0.0259694306271339
5	D	26	50	20120618	18	1646	32.04	-0.00584628886327904	-0.0263905127153305
5	D	26	50	20120618	18	1648	32.08	-0.00592364634514085	-0.0269591679887607
5	D	26	50	20120618	18	1650	32.12	-0.00591410040359483	-0.0267415912321896
5	D	26	50	20120618	18	1652	32.16	-0.00573866721118245	-0.0276027765809967
5	D	26	50	20120618	18	1654	32.2	-0.00606400704120638	-0.0285502289571085
5	D	26	50	20120618	18	1656	32.24	-0.00583285383443650	-0.0286607497470080
5	D	26	50	20120618	18	1658	32.28	-0.00595009213875722	-0.0279738662197634
5	D	26	50	20120618	18	1660	32.32	-0.00549832161625714	-0.0295912315603714
5	D	26	50	20120618	18	1662	32.36	-0.00530358440871836	-0.0293737255144784
5	D	26	50	20120618	18	1664	32.4	-0.00542739880610413	-0.0295000854962764
5	D	26	50	20120618	18	1666	32.44	-0.00516619356113382	-0.0308407599534061
5	D	26	50	20120618	18	1668	32.48	-0.00513600010157715	-0.0308435176698528
5	D	26	50	20120618	18	1670	32.52	-0.00515304137500374	-0.0314538215326949
5	D	26	50	20120618	18	1672	32.56	-0.00518613397236328	-0.0318840252983688
5	D	26	50	20120618	18	1674	32.6	-0.00552703015157331	-0.0312833380877508
5	D	26	50	20120618	18	1676	32.64	-0.0060133074849953	-0.0314871969727669
5	D	26	50	20120618	18	1678	32.68	-0.00600963052973313	-0.0321954351248033
5	D	26	50	20120618	18	1680	32.72	-0.00601832794314172	-0.0332795005310404
5	D	26	50	20120618	18	1682	32.76	-0.00604215744166771	-0.0325762828371504
5	D	26	50	20120618	18	1684	32.8	-0.00629325105966705	-0.0343038154142672
5	D	26	50	20120618	18	1686	32.84	-0.00613210142423464	-0.0349059168384476
5	D	26	50	20120618	18	1688	32.88	-0.00635554716708959	-0.0349685664992607
5	D	26	50	20120618	18	1690	32.92	-0.00613712188238107	-0.0353395854273493
5	D	26	50	20120618	18	1692	32.96	-0.00649194806518047	-0.0361463942646831
5	D	26	50	20120618	18	1694	33	-0.00613542482610622	-0.0357457475624628
5	D	26	50	20120618	18	1696	33.04	-0.00598346757882923	-0.0363489803574931
5	D	26	50	20120618	18	1698	33.08	-0.0055152214683275	-0.035873380336467
5	D	26	50	20120618	18	1700	33.12	-0.00571087791468182	-0.0365535463492904
5	D	26	50	20120618	18	1702	33.16	-0.00523464149755268	-0.0365452731999505
5	D	26	50	20120618	18	1704	33.2	-0.00515240497890068	-0.0368139030661232
5	D	26	50	20120618	18	1706	33.24	-0.00500150839179547	-0.0364232972801958
5	D	26	50	20120618	18	1708	33.28	-0.00453510075892482	-0.0367668097544962
5	D	26	50	20120618	18	1710	33.32	-0.00445293495095094	-0.0373211814709465
5	D	26	50	20120618	18	1712	33.36	-0.00399437620335147	-0.0368217519513944
5	D	26	50	20120618	18	1714	33.4	-0.00358234508195407	-0.0377428999552461
5	D	26	50	20120618	18	1716	33.44	-0.00321747798286181	-0.0385434862529055
5	D	26	50	20120618	18	1718	33.48	-0.00306976337627194	-0.0384109037314331
5	D	26	50	20120618	18	1720	33.52	-0.00280926523808282	-0.0379757502182909
5	D	26	50	20120618	18	1722	33.56	-0.00271126023821036	-0.038746355188428
5	D	26	50	20120618	18	1724	33.6	-0.00279073904041573	-0.039687938578256
5	D	26	50	20120618	18	1726	33.64	-0.00255880801618654	-0.03868200847134
5	D	26	50	20120618	18	1728	33.68	-0.00278734492786604	-0.0390863321288225
5	D	26	50	20120618	18	1730	33.72	-0.00286159113989062	-0.0394687354760881
5	D	26	50	20120618	18	1732	33.76	-0.00346814733679244	-0.0404162585628781
5	D	26	50	20120618	18	1734	33.8	-0.00379129513579469	-0.0394735438022002
5	D	26	50	20120618	18	1736	33.84	-0.00418161807900967	-0.0413214966641531
5	D	26	50	20120618	18	1738	33.88	-0.00444430824822047	-0.0411433764659722
5	D	26	50	20120618	18	1740	33.92	-0.00482352961497082	-0.0414064908992518
5	D	26	50	20120618	18	1742	33.96	-0.00528371470816702	-0.0422066529328425
5	D	26	50	20120618	18	1744	34	-0.00568520993852474	-0.0415312245354531
5	D	26	50	20120618	18	1746	34.04	-0.00605474394237283	-0.041634886389575
5	D	26	50	20120618	18	1748	34.08	-0.00620443844795003	-0.0418056526772316
5	D	26	50	20120618	18	1750	34.12	-0.00668244263203213	-0.0416004502893312
5	D	26	50	20120618	18	1752	34.16	-0.00662672261767463	-0.0409154052397177
5	D	26	50	20120618	18	1754	34.2	-0.0076223996762634	-0.0399023333543117
5	D	26	50	20120618	18	1756	34.24	-0.00787497821850325	-0.0404907876176152
5	D	26	50	20120618	18	1758	34.28	-0.00816163930759627	-0.0394540276550395
5	D	26	50	20120618	18	1760	34.32	-0.00858144860358672	-0.0392187732289387
5	D	26	50	20120618	18	1762	34.36	-0.0088606850714773	-0.038763042908464
5	D	26	50	20120618	18	1764	34.4	-0.00948887873588342	-0.038391811848341
5	D	26	50	20120618	18	1766	34.44	-0.00939709627568541	-0.0375724165103021
5	D	26	50	20120618	18	1768	34.48	-0.0092966164020788	-0.0379367886346475
5	D	26	50	20120618	18	1770	34.52	-0.00946632202956357	-0.037440116831542
5	D	26	50	20120618	18	1772	34.56	-0.00998017652745183	-0.0366903715114499
5	D	26	50	20120618	18	1774	34.6	-0.0100831312747926	-0.0353348478119153
5	D	26	50	20120618	18	1776	34.64	-0.0105400636767953	-0.0354438836775743
5	D	26	50	20120618	18	1778	34.68	-0.0106726461982678	-0.0344292561572497
5	D	26	50	20120618	18	1780	34.72	-0.0110335534993854	-0.0345869409694543
5	D	26	50	20120618	18	1782	34.76	-0.0108258055270728	-0.0332160023420899
5	D	26	50	20120618	18	1784	34.8	-0.0103581958126742	-0.0329376144023367
5	D	26	50	20120618	18	1786	34.84	-0.0102276639008671	-0.0321156734798855
5	D	26	50	20120618	18	1788	34.88	-0.0100605745684727	-0.0315412906415276
5	D	26	50	20120618	18	1790	34.92	-0.0100530792365922	-0.0315658979575129
5	D	26	50	20120618	18	1792	34.96	-0.00945967522582042	-0.0311453108440632
5	D	26	50	20120618	18	1794	35	-0.00912662793188155	-0.0303734330817199
5	D	26	50	20120618	18	1796	35.04	-0.00886966532759836	-0.0300795595034588
5	D	26	50	20120618	18	1798	35.08	-0.00818002408390712	-0.0285394102233564
5	D	26	50	20120618	18	1800	35.12	-0.00732732401647426	-0.027875931930569
5	D	26	50	20120618	18	1802	35.16	-0.00679791316939989	-0.0274811542146326
5	D	26	50	20120618	18	1804	35.2	-0.00667996775829798	-0.0279362481390043
5	D	26	50	20120618	18	1806	35.24	-0.00632089893481145	-0.0277238332619358
5	D	26	50	20120618	18	1808	35.28	-0.00585053150396616	-0.0266145241436104
5	D	26	50	20120618	18	1810	35.32	-0.00557412346320034	-0.0272804065994537
5	D	26	50	20120618	18	1812	35.36	-0.00518754818592565	-0.0268796891865553
5	D	26	50	20120618	18	1814	35.4	-0.00532345410926971	-0.0264228982059088
5	D	26	50	20120618	18	1816	35.44	-0.00516357726604343	-0.0273986348532681
5	D	26	50	20120618	18	1818	35.48	-0.00446806703606834	-0.026851475625986
5	D	26	50	20120618	18	1820	35.52	-0.00450024039461233	-0.0266388486168832
5	D	26	50	20120618	18	1822	35.56	-0.00364181276225186	-0.0267644307812219
5	D	26	50	20120618	18	1824	35.6	-0.00352492801132172	-0.0270057663256409
5	D	26	50	20120618	18	1826	35.64	-0.00252960450612354	-0.0272135142979535
5	D	26	50	20120618	18	1828	35.68	-0.00224874169263624	-0.0274318688719839
5	D	26	50	20120618	18	1830	35.72	-0.00144320564750852	-0.0284970545271633
5	D	26	50	20120618	18	1832	35.76	-0.0012342555936679	-0.0282731138095615
5	D	26	50	20120618	18	1834	35.8	-0.00146208539856621	-0.0292514667520112
5	D	26	50	20120618	18	1836	35.84	-0.00125914575236567	-0.0290571538085412
5	D	26	50	20120618	18	1838	35.88	-0.00094158409693479	-0.0300145056795896
5	D	26	50	20120618	18	1840	35.92	-0.00066482250277838	-0.0301262285510171
5	D	26	50	20120618	18	1842	35.96	6.68915943934697e-05	-0.0301856255206368
5	D	26	50	20120618	18	1844	36	0.00022337432507005	-0.0311148345417940
5	D	26	50	20120618	18	1846	36.04	0.000473265861541380	-0.0308280320313448
5	D	26	50	20120618	18	1848	36.08	0.00102586981103866	-0.0305891006499818
5	D	26	50	20120618	18	1850	36.12	0.0012689731224106	-0.0314418714280928
5	D	26	50	20120618	18	1852	36.16	0.001643456873727	-0.0310241127417678
5	D	26	50	20120618	18	1854	36.2	0.00218312076912857	-0.032167221564234
5	D	26	50	20120618	18	1856	36.24	0.0025482707109333	-0.0327323413037582
5	D	26	50	20120618	18	1858	36.28	0.00313842203051159	-0.0326368818882981
5	D	26	50	20120618	18	1860	36.32	0.00395138269684176	-0.0341346047615293
5	D	26	50	20120618	18	1862	36.36	0.00400314291322462	-0.0335399279585514
5	D	26	50	20120618	18	1864	36.4	0.00488419796258302	-0.035606376815891
5	D	26	50	20120618	18	1866	36.44	0.00540632560981122	-0.0354691981003408
5	D	26	50	20120618	18	1868	36.48	0.00573350391746622	-0.0356010735150321
5	D	26	50	20120618	18	1870	36.52	0.00602150850944352	-0.0375315457383495
5	D	26	50	20120618	18	1872	36.56	0.00609999736215522	-0.036948465486583
5	D	26	50	20120618	18	1874	36.6	0.00623682252431482	-0.0362774918619151
5	D	26	50	20120618	18	1876	36.64	0.00616922311603332	-0.037184427019465
5	D	26	50	20120618	18	1878	36.68	0.00641550840792062	-0.0382212576927188
5	D	26	50	20120618	18	1880	36.72	0.00626206623640312	-0.0387381527497662
5	D	26	50	20120618	18	1882	36.76	0.00656484936010722	-0.0391318698055309
5	D	26	50	20120618	18	1884	36.8	0.00667218816949132	-0.0402686146669664
5	D	26	50	20120618	18	1886	36.84	0.00627953177389842	-0.0405403558029763
5	D	26	50	20120618	18	1888	36.88	0.00629395675223472	-0.0406799386815826
5	D	26	50	20120618	18	1890	36.92	0.00634281783081472	-0.0408753122852244
5	D	26	50	20120618	18	1892	36.96	0.00651096782338082	-0.0422680298014494
5	D	26	50	20120618	18	1894	37	0.00655261641279272	-0.0430695353379244
5	D	26	50	20120618	18	1896	37.04	0.00604272171287912	-0.0429776821670483
5	D	26	50	20120618	18	1898	37.08	0.00589670416256412	-0.0443123462165379
5	D	26	50	20120618	18	1900	37.12	0.00617127372569882	-0.0444010881175768
5	D	26	50	20120618	18	1902	37.16	0.00625499516859132	-0.0452680010313115
5	D	26	50	20120618	18	1904	37.2	0.00576023255379502	-0.0459512783139721
5	D	26	50	20120618	18	1906	37.24	0.00569913852790052	-0.045759935218983
5	D	26	50	20120618	18	1908	37.28	0.00600856845534782	-0.0454193925931635
5	D	26	50	20120618	18	1910	37.32	0.00557355636356182	-0.0472332629082633
5	D	26	50	20120618	18	1912	37.36	0.00554081731959292	-0.0478799120596584
5	D	26	50	20120618	18	1914	37.4	0.00527105608257022	-0.0475043676481702
5	D	26	50	20120618	18	1916	37.44	0.00551755350649182	-0.0477300761327249
5	D	26	50	20120618	18	1918	37.48	0.00515289853943392	-0.0488263037755984
5	D	26	50	20120618	18	1920	37.52	0.00519574921037382	-0.0501314814723126
5	D	26	50	20120618	18	1922	37.56	0.00449818837073332	-0.0508457300319891
5	D	26	50	20120618	18	1924	37.6	0.004363908792986	-0.0506584174456528
5	D	26	50	20120618	18	1926	37.64	0.0040281037826005	-0.050190100624473
5	D	26	50	20120618	18	1928	37.68	0.00401085037713955	-0.050863549122875
5	D	26	50	20120618	18	1930	37.72	0.00367179267556061	-0.0513308759945612
5	D	26	50	20120618	18	1932	37.76	0.0033230476110794	-0.052912391021363
5	D	26	50	20120618	18	1934	37.8	0.00345478160441445	-0.0521886672308186
5	D	26	50	20120618	18	1936	37.84	0.00301934524855978	-0.0532132649567579
5	D	26	50	20120618	18	1938	37.88	0.00271239019484669	-0.0545524544896471
5	D	26	50	20120618	18	1940	37.92	0.00251539024560813	-0.0552878455420811
5	D	26	50	20120618	18	1942	37.96	0.00256573624842861	-0.0552927952895494
5	D	26	50	20120618	18	1944	38	0.0024417804296866	-0.0561285247942338
5	D	26	50	20120618	18	1946	38.04	0.00260611204563435	-0.0561771737407794
5	D	26	50	20120618	18	1948	38.08	0.00241894088065428	-0.0572708557992407
5	D	26	50	20120618	18	1950	38.12	0.00249163145776025	-0.0578631284391625
5	D	26	50	20120618	18	1952	38.16	0.00249163145776025	-0.0578631284391625
5	D	26	50	20120618	18	1954	38.2	0.00197919117343437	-0.0585751142571392
5	D	26	50	20120618	18	1956	38.24	0.00180149523932218	-0.0589713061866381
5	D	26	50	20120618	18	1958	38.28	0.00176670558568781	-0.0588016005591533
5	D	26	50	20120618	18	1960	38.32	0.00175192705396101	-0.0588497545309521
5	D	26	50	20120618	18	1962	38.36	0.00137447345416363	-0.0593182834841663
5	D	26	50	20120618	18	1964	38.4	0.00102770828866974	-0.0603368000917874
5	D	26	50	20120618	18	1966	38.44	0.00126890241173248	-0.0606625641858801
5	D	26	50	20120618	18	1968	38.48	0.00103159737596627	-0.0613691052816417
5	D	26	50	20120618	18	1970	38.52	0.0005275716623365	-0.0618540391121794
5	D	26	50	20120618	18	1972	38.56	0.000117803282638889	-0.0618801313524052
5	D	26	50	20120618	18	1974	38.6	-0.000135694498416480	-0.061738780706846
5	D	26	50	20120618	18	1976	38.64	-0.00054447292862043	-0.0632486658167136
5	D	26	50	20120618	18	1978	38.68	-0.00108809662199664	-0.0639112248706854
5	D	26	50	20120618	18	1980	38.72	-0.00122053772211289	-0.0647048108112111
5	D	26	50	20120618	18	1982	38.76	-0.00149461231050079	-0.0649119930980987
5	D	26	50	20120618	18	1984	38.8	-0.00176607060379831	-0.065448475012985
5	D	26	50	20120618	18	1986	38.84	-0.00242063935114269	-0.0663168728509602
5	D	26	50	20120618	18	1988	38.88	-0.00288308718603869	-0.067249405273989
5	D	26	50	20120618	18	1990	38.92	-0.0030646722074474	-0.066646950296418
5	D	26	50	20120618	18	1992	38.96	-0.00283578174237732	-0.066543783417043
5	D	26	50	20120618	18	1994	39	-0.00329540115014857	-0.0682009588694317
5	D	26	50	20120618	18	1996	39.04	-0.00334921197619687	-0.0681580374878137
5	D	26	50	20120618	18	1998	39.08	-0.00369230018642858	-0.0684036863835979
5	D	26	50	20120618	18	2000	39.12	-0.00344580276250694	-0.068505651181445
5	D	26	50	20120618	18	2002	39.16	-0.00370495739781182	-0.0688432946694616
5	D	26	50	20120618	18	2004	39.2	-0.00436984990416153	-0.0694712762018333
5	D	26	50	20120618	18	2006	39.24	-0.00473620192749428	-0.0695700590191651
5	D	26	50	20120618	18	2008	39.28	-0.00524220754011138	-0.07028211554782
5	D	26	50	20120618	18	2010	39.32	-0.0058366722110549	-0.0714794594604031
5	D	26	50	20120618	18	2012	39.36	-0.00629289750627646	-0.0719243710471257
5	D	26	50	20120618	18	2014	39.4	-0.00672798030874055	-0.0732583279898341
5	D	26	50	20120618	18	2016	39.44	-0.00706859364523811	-0.0732841373873475
5	D	26	50	20120618	18	2018	39.48	-0.00750466639719585	-0.074970374928443
5	D	26	50	20120618	18	2020	39.52	-0.00792949615133272	-0.0749484546182262
5	D	26	50	20120618	18	2022	39.56	-0.00820936901532636	-0.0756404293142954
5	D	26	50	20120618	18	2024	39.6	-0.00825971501814685	-0.0758430861177835
5	D	26	50	20120618	18	2026	39.64	-0.00828778715735995	-0.0769175348717964
5	D	26	50	20120618	18	2028	39.68	-0.00911425356321079	-0.076727747411726
5	D	26	50	20120618	18	2030	39.72	-0.00937977215954634	-0.0775169492902082
5	D	26	50	20120618	18	2032	39.76	-0.00935219499508007	-0.0772489558201385
5	D	26	50	20120618	18	2034	39.8	-0.00986315035516546	-0.0788385318642459
5	D	26	50	20120618	18	2036	39.84	-0.00979215683433434	-0.0795025051317801
5	D	26	50	20120618	18	2038	39.88	-0.0098614532988906	-0.0785534264100715
5	D	26	50	20120618	18	2040	39.92	-0.00987757533350168	-0.0789102324918582
5	D	26	50	20120618	18	2042	39.96	-0.0101976118626667	-0.079050098213177
5	D	26	50	20120618	18	2044	40	-0.0108094713604274	-0.0796736956835053
5	D	26	50	20120618	18	2046	40.04	-0.0109065571214843	-0.0808256433407363
5	D	26	50	20120618	18	2048	40.08	-0.0112499988851066	-0.0809822674927692
5	D	26	50	20120618	18	2050	40.12	-0.0114568983292818	-0.082104870218581
5	D	26	50	20120618	18	2052	40.16	-0.0122144218239670	-0.0824733435622572
5	D	26	50	20120618	18	2054	40.2	-0.0121883295837412	-0.0832906882906308
5	D	26	50	20120618	18	2056	40.24	-0.0127166797706438	-0.08398153161585
5	D	26	50	20120618	18	2058	40.28	-0.0127857641031657	-0.0840451005154787
5	D	26	50	20120618	18	2060	40.32	-0.0134332617826982	-0.0841786729864448
5	D	26	50	20120618	18	2062	40.36	-0.0134816985972095	-0.086125125823017
5	D	26	50	20120618	18	2064	40.4	-0.0135060230704823	-0.0849610866398277
5	D	26	50	20120618	18	2066	40.44	-0.0134003106066949	-0.0857620264908777
5	D	26	50	20120618	18	2068	40.48	-0.0139142358152613	-0.0868970742960384
5	D	26	50	20120618	18	2070	40.52	-0.0140659102198258	-0.087627444890326
5	D	26	50	20120618	18	2072	40.56	-0.0138003916234903	-0.0889483910682606
5	D	26	50	20120618	18	2074	40.6	-0.0138694052453341	-0.0892858224242428
5	D	26	50	20120618	18	2076	40.64	-0.0136489293509601	-0.0889869990985133
5	D	26	50	20120618	18	2078	40.68	-0.0133314384062074	-0.0905061473072145
5	D	26	50	20120618	18	2080	40.72	-0.0131481563285238	-0.0907967681942822
5	D	26	50	20120618	18	2082	40.76	-0.0131422873422400	-0.0908164964734773
5	D	26	50	20120618	18	2084	40.8	-0.0134657886946328	-0.0911054910149482
5	D	26	50	20120618	18	2086	40.84	-0.0134479696037469	-0.0920972789862405
5	D	26	50	20120618	18	2088	40.88	-0.0133976943116045	-0.0921700402740246
5	D	26	50	20120618	18	2090	40.92	-0.0133827036478434	-0.0921220984342602
5	D	26	50	20120618	18	2092	40.96	-0.0135782186728415	-0.0932791372603157
5	D	26	50	20120618	18	2094	41	-0.0137101647982109	-0.0932648537033357
5	D	26	50	20120618	18	2096	41.04	-0.014126792113686	-0.0942379740556047
5	D	26	50	20120618	18	2098	41.08	-0.0144776584985108	-0.0944242259817687
5	D	26	50	20120618	18	2100	41.12	-0.0141945329433237	-0.0957357676395137
5	D	26	50	20120618	18	2102	41.16	-0.0143628950679242	-0.0960674714305687
5	D	26	50	20120618	18	2104	41.2	-0.0147578142052169	-0.0982816348944977
5	D	26	50	20120618	18	2106	41.24	-0.0147271257709134	-0.0979765890290937
5	D	26	50	20120618	18	2108	41.28	-0.0150228378268056	-0.100243573369579
5	D	26	50	20120618	18	2110	41.32	-0.0149158525708121	-0.100308697904126
5	D	26	50	20120618	18	2112	41.36	-0.0147359646056782	-0.100519415724919
5	D	26	50	20120618	18	2114	41.4	-0.0145069327192519	-0.0996358858018267
5	D	26	50	20120618	18	2116	41.44	-0.0145621577588625	-0.100538507608011
5	D	26	50	20120618	18	2118	41.48	-0.0141773502485408	-0.100257786215880
5	D	26	50	20120618	18	2120	41.52	-0.0141532379073024	-0.0996471995103257
5	D	26	50	20120618	18	2122	41.56	-0.0136306859960055	-0.0994452498136187
5	D	26	50	20120618	18	2124	41.6	-0.0136811027095041	-0.0993036163253467
5	D	26	50	20120618	18	2126	41.64	-0.0131402367325745	-0.100490777900281
5	D	26	50	20120618	18	2128	41.68	-0.0131044571294465	-0.100259836825546
5	D	26	50	20120618	18	2130	41.72	-0.0127092551494413	-0.100043532861181
5	D	26	50	20120618	18	2132	41.76	-0.0130367162998088	-0.0997729230960207
5	D	26	50	20120618	18	2134	41.8	-0.0126606062028957	-0.100023875292664
5	D	26	50	20120618	18	2136	41.84	-0.0123663083605658	-0.100341224816060
5	D	26	50	20120618	18	2138	41.88	-0.0123113661636676	-0.100802187726716
5	D	26	50	20120618	18	2140	41.92	-0.0121843697857665	-0.101996773922852
5	D	26	50	20120618	18	2142	41.96	-0.012080354378254	-0.102663363485477
5	D	26	50	20120618	18	2144	42	-0.0120500902080192	-0.102908022431768
5	D	26	50	20120618	18	2146	42.04	-0.0116669797539724	-0.103460555670587
5	D	26	50	20120618	18	2148	42.08	-0.0113717626728270	-0.103998027534967
5	D	26	50	20120618	18	2150	42.12	-0.0115037087981964	-0.103525397362422
5	D	26	50	20120618	18	2152	42.16	-0.0109056378826688	-0.105370521797250
5	D	26	50	20120618	18	2154	42.2	-0.0103514782982529	-0.105799240638683
5	D	26	50	20120618	18	2156	42.24	-0.0101269011845481	-0.105917186049785
5	D	26	50	20120618	18	2158	42.28	-0.0100457253260678	-0.106041212579205
5	D	26	50	20120618	18	2160	42.32	-0.00954283098328798	-0.106969360940191
5	D	26	50	20120618	18	2162	42.36	-0.00945910954039547	-0.106978694749702
5	D	26	50	20120618	18	2164	42.4	-0.00876861976856681	-0.107055557256817
5	D	26	50	20120618	18	2166	42.44	-0.00857692312018714	-0.108865679905977
5	D	26	50	20120618	18	2168	42.48	-0.00842143033900421	-0.108762230183889
5	D	26	50	20120618	18	2170	42.52	-0.00872619336169561	-0.108549108200039
5	D	26	50	20120618	18	2172	42.56	-0.00862118800468941	-0.108224334055441
5	D	26	50	20120618	18	2174	42.6	-0.00851625335836132	-0.107899772042876
5	D	26	50	20120618	18	2176	42.64	-0.00881557165883759	-0.108917935097106
5	D	26	50	20120618	18	2178	42.68	-0.00881656160833126	-0.108892337831627
5	D	26	50	20120618	18	2180	42.72	-0.00881762226850304	-0.108866669855470
5	D	26	50	20120618	18	2182	42.76	-0.00887518076049162	-0.109260104068523
5	D	26	50	20120618	18	2184	42.8	-0.00880560145322287	-0.110350886989181
5	D	26	50	20120618	18	2186	42.84	-0.00908469649975719	-0.110093429410151
5	D	26	50	20120618	18	2188	42.88	-0.00917845885894253	-0.110348270694091
5	D	26	50	20120618	18	2190	42.92	-0.00948223193214027	-0.110392252735880
5	D	26	50	20120618	18	2192	42.96	-0.00948286832824335	-0.110790707407079
5	D	26	50	20120618	18	2194	43	-0.009334870878941	-0.111206132641026
5	D	26	50	20120618	18	2196	43.04	-0.009656675175059	-0.112112431402473
5	D	26	50	20120618	18	2198	43.08	-0.00979753084587134	-0.113217497880111
5	D	26	50	20120618	18	2200	43.12	-0.010233532887151	-0.113870157439146
5	D	26	50	20120618	18	2202	43.16	-0.0101514377898552	-0.113960879239173
5	D	26	50	20120618	18	2204	43.2	-0.0101054051384000	-0.114605124227512
5	D	26	50	20120618	18	2206	43.24	-0.0101354571766004	-0.115407195449412
5	D	26	50	20120618	18	2208	43.28	-0.0101889851599362	-0.114569061781671
5	D	26	50	20120618	18	2210	43.32	-0.0101520741859583	-0.115522383144067
5	D	26	50	20120618	18	2212	43.36	-0.00993739656719006	-0.116760668539281
5	D	26	50	20120618	18	2214	43.4	-0.00962874445720212	-0.115512412938452
5	D	26	50	20120618	18	2216	43.44	-0.00894751778420701	-0.116728636602093
5	D	26	50	20120618	18	2218	43.48	-0.00869706056231072	-0.115482290189574
5	D	26	50	20120618	18	2220	43.52	-0.00880630856000406	-0.115526342942042
5	D	26	50	20120618	18	2222	43.56	-0.0086650993358011	-0.116387952554917
5	D	26	50	20120618	18	2224	43.6	-0.00807388735605103	-0.116903221266368
5	D	26	50	20120618	18	2226	43.64	-0.00752255619875987	-0.118684352537499
5	D	26	50	20120618	18	2228	43.68	-0.00771177797340539	-0.117670361413277
5	D	26	50	20120618	18	2230	43.72	-0.00713499097199153	-0.118444714049355
5	D	26	50	20120618	18	2232	43.76	-0.00710288832412566	-0.118336385290477
5	D	26	50	20120618	18	2234	43.8	-0.00684854201493285	-0.120157963069492
5	D	26	50	20120618	18	2236	43.84	-0.00660890352678874	-0.120639856340870
5	D	26	50	20120618	18	2238	43.88	-0.0062096003274527	-0.122033775938623
5	D	26	50	20120618	18	2240	43.92	-0.0060393997252211	-0.121756519369720
5	D	26	50	20120618	18	2242	43.96	-0.00638489209850883	-0.122108234282682
5	D	26	50	20120618	18	2244	44	-0.00602900525553765	-0.124674254080930
5	D	26	50	20120618	18	2246	44.04	-0.00560000357139176	-0.124867506364228
5	D	26	50	20120618	18	2248	44.08	-0.00512009019900047	-0.125821464122727
5	D	26	50	20120618	18	2250	44.12	-0.00505348074021269	-0.126533944915451
5	D	26	50	20120618	18	2252	44.16	-0.00472863588493558	-0.127661214546018
5	D	26	50	20120618	18	2254	44.2	-0.00464951063612081	-0.128299944101464
5	D	26	50	20120618	18	2256	44.24	-0.00468472455382391	-0.128245214036600
5	D	26	50	20120618	18	2258	44.28	-0.00492139319348705	-0.128555846045575
5	D	26	50	20120618	18	2260	44.32	-0.0049026548637856	-0.129915117411050
5	D	26	50	20120618	18	2262	44.36	-0.0050914523743624	-0.130677237099813
5	D	26	50	20120618	18	2264	44.4	-0.00502378225540285	-0.130642376735501
5	D	26	50	20120618	18	2266	44.44	-0.00515155645076327	-0.130708349798185
5	D	26	50	20120618	18	2268	44.48	-0.00537747706735235	-0.131972020326844
5	D	26	50	20120618	18	2270	44.52	-0.00585046079328804	-0.132276146953432
5	D	26	50	20120618	18	2272	44.56	-0.00559639732680773	-0.132445074763458
5	D	26	50	20120618	18	2274	44.6	-0.00616024427412587	-0.134506715294685
5	D	26	50	20120618	18	2276	44.64	-0.00600722636667711	-0.134402346333782
5	D	26	50	20120618	18	2278	44.68	-0.00626150196519178	-0.135480259911023
5	D	26	50	20120618	18	2280	44.72	-0.00608635161549187	-0.137138920287652
5	D	26	50	20120618	18	2282	44.76	-0.00654950655716906	-0.136916181651578
5	D	26	50	20120618	18	2284	44.8	-0.00697872037334931	-0.137984619997951
5	D	26	50	20120618	18	2286	44.84	-0.00714135493302221	-0.138308474903735
5	D	26	50	20120618	18	2288	44.88	-0.00765683577650721	-0.139235491893870
5	D	26	50	20120618	18	2290	44.92	-0.00777067996827824	-0.139626521943866
5	D	26	50	20120618	18	2292	44.96	-0.00768936268844178	-0.140453129771073
5	D	26	50	20120618	18	2294	45	-0.00826989735579595	-0.141033664438428
5	D	26	50	20120618	18	2296	45.04	-0.00869416142450787	-0.142453534855050
5	D	26	50	20120618	18	2298	45.08	-0.00880659140271655	-0.141991794126935
5	D	26	50	20120618	18	2300	45.12	-0.00927964583933032	-0.143162055849799
5	D	26	50	20120618	18	2302	45.16	-0.00963390633670479	-0.144284234311542
5	D	26	50	20120618	18	2304	45.2	-0.00975552870306888	-0.145490558480246
5	D	26	50	20120618	18	2306	45.24	-0.0100397856291059	-0.146531419662153
5	D	26	50	20120618	18	2308	45.28	-0.0108515442139080	-0.146913257323994
5	D	26	50	20120618	18	2310	45.32	-0.0109279117462762	-0.147795726586915
5	D	26	50	20120618	18	2312	45.36	-0.0112694443215893	-0.148913662407970
5	D	26	50	20120618	18	2314	45.4	-0.0112454026910289	-0.149605212839971
5	D	26	50	20120618	18	2316	45.44	-0.0116717880800844	-0.151071045197371
5	D	26	50	20120618	18	2318	45.48	-0.0119949358790867	-0.151426719908307
5	D	26	50	20120618	18	2320	45.52	-0.0121540349048536	-0.151013062441313
5	D	26	50	20120618	18	2322	45.56	-0.0126235538075615	-0.152950535021764
5	D	26	50	20120618	18	2324	45.6	-0.0124623334614510	-0.152957606089576
5	D	26	50	20120618	18	2326	45.64	-0.0128972041318807	-0.153631478852047
5	D	26	50	20120618	18	2328	45.68	-0.0132663138716601	-0.154103826181880
5	D	26	50	20120618	18	2330	45.72	-0.0136856281929037	-0.154511826794624
5	D	26	50	20120618	18	2332	45.76	-0.014016554166499	-0.153247519869863
5	D	26	50	20120618	18	2334	45.8	-0.0146098167559145	-0.154627085199958
5	D	26	50	20120618	18	2336	45.84	-0.0147568949664013	-0.153593295085863
5	D	26	50	20120618	18	2338	45.88	-0.0148714462649536	-0.153818155042280
5	D	26	50	20120618	18	2340	45.92	-0.0152398488979518	-0.154607993316866
5	D	26	50	20120618	18	2342	45.96	-0.0155488545613303	-0.155320049845521
5	D	26	50	20120618	18	2344	46	-0.0160706993658460	-0.156162921128695
5	D	26	50	20120618	18	2346	46.04	-0.0161124186659360	-0.156036349014863
5	D	26	50	20120618	18	2348	46.08	-0.0166314350433269	-0.157336011278683
5	D	26	50	20120618	18	2350	46.12	-0.0166788111976664	-0.155792397175353
5	D	26	50	20120618	18	2352	46.16	-0.0172331829141166	-0.157683200708246
5	D	26	50	20120618	18	2354	46.2	-0.0174856200350002	-0.158482938477768
5	D	26	50	20120618	18	2356	46.24	-0.0177981612322847	-0.159569054493671
5	D	26	50	20120618	18	2358	46.28	-0.0178504871340925	-0.160771136021688
5	D	26	50	20120618	18	2360	46.32	-0.0179763521411437	-0.160971954347545
5	D	26	50	20120618	18	2362	46.36	-0.0184791050625673	-0.161538346879275
5	D	26	50	20120618	18	2364	46.4	-0.0183907167149190	-0.162623755788396
5	D	26	50	20120618	18	2366	46.44	-0.0179035201426815	-0.162683859864797
5	D	26	50	20120618	18	2368	46.48	-0.0180343348972010	-0.162840130463440
5	D	26	50	20120618	18	2370	46.52	-0.0175245109079655	-0.163683708853395
5	D	26	50	20120618	18	2372	46.56	-0.0173639976686361	-0.162548802469591
5	D	26	50	20120618	18	2374	46.6	-0.0172543961175522	-0.163809573860446
5	D	26	50	20120618	18	2376	46.64	-0.0169673107643905	-0.162972359431521
5	D	26	50	20120618	18	2378	46.68	-0.0163846547766928	-0.164482739516136
5	D	26	50	20120618	18	2380	46.72	-0.0163160654189177	-0.164614968484218
5	D	26	50	20120618	18	2382	46.76	-0.0159335206502957	-0.165544813901478
5	D	26	50	20120618	18	2384	46.8	-0.0159681688825739	-0.165279648858533
5	D	26	50	20120618	18	2386	46.84	-0.0158755378942385	-0.165134691968390
5	D	26	50	20120618	18	2388	46.88	-0.0155092565815838	-0.166663456829315
5	D	26	50	20120618	18	2390	46.92	-0.0150326666110641	-0.166342430350657
5	D	26	50	20120618	18	2392	46.96	-0.0148184132563646	-0.167154896042240
5	D	26	50	20120618	18	2394	47	-0.014353844101125	-0.166427283164399
5	D	26	50	20120618	18	2396	47.04	-0.0143283882570023	-0.167216414332203
5	D	26	50	20120618	18	2398	47.08	-0.0146154736101640	-0.166561633452824
5	D	26	50	20120618	18	2400	47.12	-0.0142902044908182	-0.166070901346681
5	D	26	50	20120618	18	2402	47.16	-0.0142633344331331	-0.166896802067107
5	D	26	50	20120618	18	2404	47.2	-0.0137011845420898	-0.167487236229398
5	D	26	50	20120618	18	2406	47.24	-0.0132316656393820	-0.166804171078771
5	D	26	50	20120618	18	2408	47.28	-0.0129961990812468	-0.167813212455525
5	D	26	50	20120618	18	2410	47.32	-0.0126355746228417	-0.167756643913030
5	D	26	50	20120618	18	2412	47.36	-0.0127084066213039	-0.167720581467189
5	D	26	50	20120618	18	2414	47.4	-0.0120833242267350	-0.168282024251451
5	D	26	50	20120618	18	2416	47.44	-0.0120840313335162	-0.169671489076483
5	D	26	50	20120618	18	2418	47.48	-0.0118817987940968	-0.169112874719345
5	D	26	50	20120618	18	2420	47.52	-0.0110467056855155	-0.168925491422331
5	D	26	50	20120618	18	2422	47.56	-0.0112411600503418	-0.168609414691141
5	D	26	50	20120618	18	2424	47.6	-0.0112814651368695	-0.169256417395926
5	D	26	50	20120618	18	2426	47.64	-0.0109314472801821	-0.169206212814462
5	D	26	50	20120618	18	2428	47.68	-0.0110474127922967	-0.168718309135443
5	D	26	50	20120618	18	2430	47.72	-0.0110509483262026	-0.170121916096099
5	D	26	50	20120618	18	2432	47.76	-0.0108529584274704	-0.170499511117252
5	D	26	50	20120618	18	2434	47.8	-0.0109385183479940	-0.171252579839216
5	D	26	50	20120618	18	2436	47.84	-0.0106521401016134	-0.171154291996631
5	D	26	50	20120618	18	2438	47.88	-0.0109229619988079	-0.171306319954586
5	D	26	50	20120618	18	2440	47.92	-0.0105863791709631	-0.173113684887299
5	D	26	50	20120618	18	2442	47.96	-0.010798511205319	-0.173263591524910
5	D	26	50	20120618	18	2444	48	-0.0101529227140957	-0.173595224605287
5	D	26	50	20120618	18	2446	48.04	-0.0106132492286481	-0.174467087266490
5	D	26	50	20120618	18	2448	48.08	-0.0104824344741287	-0.174306574027161
5	D	26	50	20120618	18	2450	48.12	-0.0109194264649019	-0.174377284705279
5	D	26	50	20120618	18	2452	48.16	-0.0110764041703253	-0.174320716162784
5	D	26	50	20120618	18	2454	48.2	-0.0109788234345216	-0.174614872583758
5	D	26	50	20120618	18	2456	48.24	-0.0116307758867756	-0.175529868758613
5	D	26	50	20120618	18	2458	48.28	-0.0121801978557575	-0.176260310063579
5	D	26	50	20120618	18	2460	48.32	-0.0119426099772789	-0.177412894116913
5	D	26	50	20120618	18	2462	48.36	-0.0125273872853201	-0.177160456996029
5	D	26	50	20120618	18	2464	48.4	-0.0129573082082816	-0.177809581021159
5	D	26	50	20120618	18	2466	48.44	-0.0133129829192184	-0.179326325066804
5	D	26	50	20120618	18	2468	48.48	-0.0129304381505965	-0.179286019980276
5	D	26	50	20120618	18	2470	48.52	-0.0134791530127972	-0.179574519547000
5	D	26	50	20120618	18	2472	48.56	-0.0137902799965193	-0.180970348333063
5	D	26	50	20120618	18	2474	48.6	-0.0145779969507611	-0.182127175027084
5	D	26	50	20120618	18	2476	48.64	-0.0149350858752603	-0.182147681123738
5	D	26	50	20120618	18	2478	48.68	-0.0149096300311376	-0.182962268135665
5	D	26	50	20120618	18	2480	48.72	-0.0155792601529213	-0.183170864636115
5	D	26	50	20120618	18	2482	48.76	-0.0153501575558168	-0.183363197680598
5	D	26	50	20120618	18	2484	48.8	-0.0156874474904428	-0.184232231914676
5	D	26	50	20120618	18	2486	48.84	-0.0160197876776005	-0.183051363590095
5	D	26	50	20120618	18	2488	48.88	-0.0164065750869096	-0.184531338083118
5	D	26	50	20120618	18	2490	48.92	-0.0164228385428768	-0.184462748725343
5	D	26	50	20120618	18	2492	48.96	-0.0173647047754173	-0.184701750817384
5	D	26	50	20120618	18	2494	49	-0.0173116717668283	-0.185068739236820
5	D	26	50	20120618	18	2496	49.04	-0.0170309503746973	-0.185401786530759
5	D	26	50	20120618	18	2498	49.08	-0.0166031507720794	-0.185818272424878
5	D	26	50	20120618	18	2500	49.12	-0.0163280862341978	-0.184095053199126
5	D	26	50	20120618	18	2502	49.16	-0.0162114136153021	-0.184290921777515
5	D	26	50	20120618	18	2504	49.2	-0.0161640374609626	-0.184168592304369
5	D	26	50	20120618	18	2506	49.24	-0.0155573398427045	-0.184332641077605
5	D	26	50	20120618	18	2508	49.28	-0.0152257067623280	-0.184375774591257
5	D	26	50	20120618	18	2510	49.32	-0.0148078066546468	-0.184466991366030
5	D	26	50	20120618	18	2512	49.36	-0.0146543644831293	-0.184357389814946
5	D	26	50	20120618	18	2514	49.4	-0.0147597233935261	-0.184524974122087
5	D	26	50	20120618	18	2516	49.44	-0.0140314034089039	-0.185362188551012
5	D	26	50	20120618	18	2518	49.48	-0.0133207610938115	-0.185146520982750
5	D	26	50	20120618	18	2520	49.52	-0.0125005172276350	-0.186211423795217
5	D	26	50	20120618	18	2522	49.56	-0.0117644190684199	-0.187745138403611
5	D	26	50	20120618	18	2524	49.6	-0.0110304422295482	-0.188661548792029
5	D	26	50	20120618	18	2526	49.64	-0.0106082994811798	-0.189271781944193
5	D	26	50	20120618	18	2528	49.68	-0.0102406039549628	-0.190215062390296
5	D	26	50	20120618	18	2530	49.72	-0.0099160419423982	-0.190917219424014
5	D	26	50	20120618	18	2532	49.76	-0.00942106719556764	-0.191502703838836
5	D	26	50	20120618	18	2534	49.8	-0.00904064374728926	-0.193666450589267
5	D	26	50	20120618	18	2536	49.84	-0.00861142993110904	-0.192969950409798
5	D	26	50	20120618	18	2538	49.88	-0.00812423335887153	-0.194234964441341
5	D	26	50	20120618	18	2540	49.92	-0.00770279771728434	-0.195767971942954
5	D	26	50	20120618	18	2542	49.96	-0.00757622560345194	-0.196102433450455
5	D	26	50	20120618	18	2544	50	-0.00746520983880565	-0.197544224177294
5	D	26	50	20120618	18	2546	50.04	-0.00669941319478063	-0.197438865266897
5	D	26	50	20120618	18	2548	50.08	-0.0065657700131364	-0.196830046328296
5	D	26	50	20120618	18	2550	50.12	-0.00603402571368409	-0.198006672012190
5	D	26	50	20120618	18	2552	50.16	-0.0058805835421666	-0.197708980057311
5	D	26	50	20120618	18	2554	50.2	-0.00602907596621576	-0.197503919090766
5	D	26	50	20120618	18	2556	50.24	-0.00526893617644024	-0.198998035719414
5	D	26	50	20120618	18	2558	50.28	-0.00482840865176103	-0.200175368510089
5	D	26	50	20120618	18	2560	50.32	-0.00461981215131101	-0.200010612630073
5	D	26	50	20120618	18	2562	50.36	-0.0044458638831391	-0.200276484779799
5	D	26	50	20120618	18	2564	50.4	-0.00429171460484041	-0.199122486512902
5	D	26	50	20120618	18	2566	50.44	-0.00388937084634528	-0.199874141021304
5	D	26	50	20120618	18	2568	50.48	-0.003505411864161	-0.199628774968232
5	D	26	50	20120618	18	2570	50.52	-0.00332934227564552	-0.201145519013877
5	D	26	50	20120618	18	2572	50.56	-0.0030259934665165	-0.201304618039644
5	D	26	50	20120618	18	2574	50.6	-0.00276719238460223	-0.202744287446140
5	D	26	50	20120618	18	2576	50.64	-0.00287255129499902	-0.202917528607531
5	D	26	50	20120618	18	2578	50.68	-0.00227858159880231	-0.203568066846222
5	D	26	50	20120618	18	2580	50.72	-0.00199361756598413	-0.204922176332195
5	D	26	50	20120618	18	2582	50.76	-0.00177158603669159	-0.204603978280661
5	D	26	50	20120618	18	2584	50.8	-0.00137702045278947	-0.204756713345397
5	D	26	50	20120618	18	2586	50.84	-0.00089901626870738	-0.205718378567811
5	D	26	50	20120618	18	2588	50.88	-0.00076183755315719	-0.205948895378477
5	D	26	50	20120618	18	2590	50.92	-8.86718974675606e-05	-0.206209110673954
5	D	26	50	20120618	18	2592	50.96	-3.28104617538802e-05	-0.205197240870076
5	D	26	50	20120618	18	2594	51	3.50717892400399e-05	-0.206014656309128
5	D	26	50	20120618	18	2596	51.04	0.00053428917675778	-0.207187039352335
5	D	26	50	20120618	18	2598	51.08	0.00058307954465965	-0.206859648912646
5	D	26	50	20120618	18	2600	51.12	0.00137008939212025	-0.206998948948539
5	D	26	50	20120618	18	2602	51.16	0.00165081078425132	-0.207541299849710
5	D	26	50	20120618	18	2604	51.2	0.00182122351851725	-0.207383615037505
5	D	26	50	20120618	18	2606	51.24	0.00220447539392038	-0.206851870738053
5	D	26	50	20120618	18	2608	51.28	0.00271712781028063	-0.208389827987133
5	D	26	50	20120618	18	2610	51.32	0.0029129963886693	-0.206523773191582
5	D	26	50	20120618	18	2612	51.36	0.00296956493116422	-0.206413464533717
5	D	26	50	20120618	18	2614	51.4	0.00307704516190458	-0.206873083941488
5	D	26	50	20120618	18	2616	51.44	0.00360313260710737	-0.207075316480908
5	D	26	50	20120618	18	2618	51.48	0.00406416622844103	-0.204801261072612
5	D	26	50	20120618	18	2620	51.52	0.00473308924344352	-0.206161734519615
5	D	26	50	20120618	18	2622	51.56	0.00498623347110832	-0.206144763956866
5	D	26	50	20120618	18	2624	51.6	0.00499118321857662	-0.205559986648825
5	D	26	50	20120618	18	2626	51.64	0.00523159952418002	-0.206566906705234
5	D	26	50	20120618	18	2628	51.68	0.00538645590925992	-0.205863335457954
5	D	26	50	20120618	18	2630	51.72	0.00543524627716172	-0.205527459736890
5	D	26	50	20120618	18	2632	51.76	0.00559010266224162	-0.206567613812016
5	D	26	50	20120618	18	2634	51.8	0.00601012409026642	-0.206393665543844
5	D	26	50	20120618	18	2636	51.84	0.00599598195464262	-0.207293105369513
5	D	26	50	20120618	18	2638	51.88	0.00663025673736702	-0.206880862116081
5	D	26	50	20120618	18	2640	51.92	0.00736989043048812	-0.208343158939575
5	D	26	50	20120618	18	2642	51.96	0.00764212654124492	-0.208449932063534
5	D	26	50	20120618	18	2644	52	0.00714785890119552	-0.208248406630896
5	D	26	50	20120618	18	2646	52.04	0.00772697935498732	-0.209709996347609
5	D	26	50	20120618	18	2648	52.08	0.00843408613617382	-0.209226335309277
5	D	26	50	20120618	18	2650	52.12	0.00851823184313502	-0.209697975532328
5	D	26	50	20120618	18	2652	52.16	0.00905492589005562	-0.211383010991896
5	D	26	50	20120618	18	2654	52.2	0.00905916853074282	-0.211465035378514
5	D	26	50	20120618	18	2656	52.24	0.00928190716681652	-0.211703330363774
5	D	26	50	20120618	18	2658	52.28	0.00992396012413392	-0.212677723508249
5	D	26	50	20120618	18	2660	52.32	0.0104740891998970	-0.211796668458890
5	D	26	50	20120618	18	2662	52.36	0.0118826459080206	-0.213374930794499
5	D	26	50	20120618	18	2664	52.4	0.0125685394857716	-0.215330788151261
5	D	26	50	20120618	18	2666	52.44	0.0140668987551059	-0.217345335370861
5	D	26	50	20120618	18	2668	52.48	0.0152817082051844	-0.218854301241913
5	D	26	50	20120618	18	2670	52.52	0.0167242060388049	-0.218654897129619
5	D	26	50	20120618	18	2672	52.56	0.0181822602216116	-0.220285485367035
5	D	26	50	20120618	18	2674	52.6	0.0187472385397796	-0.223900922339242
5	D	26	50	20120618	18	2676	52.64	0.0191630173271173	-0.224117297014285
5	D	26	50	20120618	18	2678	52.68	0.0187670375296529	-0.224258718370522
5	D	26	50	20120618	18	2680	52.72	0.0184566176527120	-0.223368470933008
5	D	26	50	20120618	18	2682	52.76	0.0187811796652766	-0.224322357980829
5	D	26	50	20120618	18	2684	52.8	0.0186694567938491	-0.222550348387175
5	D	26	50	20120618	18	2686	52.84	0.0191368543762134	-0.221737882695592
5	D	26	50	20120618	18	2688	52.88	0.0191368543762134	-0.221737882695592
5	D	26	50	20120618	18	2690	52.92	0.0204457090281897	-0.222086486338717
5	D	26	50	20120618	18	2692	52.96	0.0209336127072085	-0.221611310581759
5	D	26	50	20120618	18	2694	53	0.0209979594242964	-0.221008148497407
5	D	26	50	20120618	18	2696	53.04	0.0204478303485333	-0.222293668625604
5	D	26	50	20120618	18	2698	53.08	0.0203523709330731	-0.222066687348844
5	D	26	50	20120618	18	2700	53.12	0.0201126617342509	-0.220923295683665
5	D	26	50	20120618	18	2702	53.16	0.0203693414958216	-0.221993148243600
5	D	26	50	20120618	18	2704	53.2	0.0197272885385042	-0.221121992689178
5	D	26	50	20120618	18	2706	53.24	0.0198863875642712	-0.222757530674063
5	D	26	50	20120618	18	2708	53.28	0.0199330566118295	-0.222624594599200
5	D	26	50	20120618	18	2710	53.32	0.0198439611574	-0.224229726992493
5	D	26	50	20120618	18	2712	53.36	0.0194812153786513	-0.225060577460387
5	D	26	50	20120618	18	2714	53.4	0.0191142269592154	-0.225010372878923
5	D	26	50	20120618	18	2716	53.44	0.0189473497588554	-0.225911226918155
5	D	26	50	20120618	18	2718	53.48	0.0184226765272150	-0.226761169269141
5	D	26	50	20120618	18	2720	53.52	0.0185520770681722	-0.226975422623841
5	D	26	50	20120618	18	2722	53.56	0.0186072313971047	-0.227867791381698
5	D	26	50	20120618	18	2724	53.6	0.0185499557478286	-0.228695813422467
5	D	26	50	20120618	18	2726	53.64	0.0187776441313707	-0.229291197332227
5	D	26	50	20120618	18	2728	53.68	0.0187557238211539	-0.231266146572081
5	D	26	50	20120618	18	2730	53.72	0.0190611939506265	-0.230813598232121
5	D	26	50	20120618	18	2732	53.76	0.0193899986038782	-0.230999567315573
5	D	26	50	20120618	18	2734	53.8	0.019381513322504	-0.231749100503631
5	D	26	50	20120618	18	2736	53.84	0.0194925290871503	-0.232992901331738
5	D	26	50	20120618	18	2738	53.88	0.0194713158837147	-0.234221852917440
5	D	26	50	20120618	18	2740	53.92	0.0192874681206062	-0.234419842816173
5	D	26	50	20120618	18	2742	53.96	0.0187295608702500	-0.236096392994366
5	D	26	50	20120618	18	2744	54	0.0186623857260372	-0.237030481052313
5	D	26	50	20120618	18	2746	54.04	0.0182282221623887	-0.23757071063314
5	D	26	50	20120618	18	2748	54.08	0.0179510363041636	-0.238013359478163
5	D	26	50	20120618	18	2750	54.12	0.0171887751940445	-0.239625562939268
5	D	26	50	20120618	18	2752	54.16	0.0168118872796721	-0.239595157347677
5	D	26	50	20120618	18	2754	54.2	0.0163345902023711	-0.240191248364217
5	D	26	50	20120618	18	2756	54.24	0.0158770921149434	-0.240535609366655
5	D	26	50	20120618	18	2758	54.28	0.0156331402754341	-0.240947852620087
5	D	26	50	20120618	18	2760	54.32	0.0142634744402757	-0.240899062252185
5	D	26	50	20120618	18	2762	54.36	0.0135627316201199	-0.242353580901086
5	D	26	50	20120618	18	2764	54.4	0.0130104812240132	-0.243106649623049
5	D	26	50	20120618	18	2766	54.44	0.0125883384756448	-0.242767945474861
5	D	26	50	20120618	18	2768	54.48	0.0114838376834314	-0.244005382341937
5	D	26	50	20120618	18	2770	54.52	0.0103354962707844	-0.244606423105946
5	D	26	50	20120618	18	2772	54.56	0.00983415756292322	-0.243990533099532
5	D	26	50	20120618	18	2774	54.6	0.00887602787441542	-0.243854061490763
5	D	26	50	20120618	18	2776	54.64	0.00783728801285242	-0.243950935119786
5	D	26	50	20120618	18	2778	54.68	0.00623427693990252	-0.243844161995827
5	D	26	50	20120618	18	2780	54.72	0.00559080976902272	-0.243945985372318
5	D	26	50	20120618	18	2782	54.76	0.00359394021895194	-0.245047657737406
5	D	26	50	20120618	18	2784	54.8	0.00354939249173721	-0.244461466215803
5	D	26	50	20120618	18	2786	54.84	0.0020715393190573	-0.244983311020318
5	D	26	50	20120618	18	2788	54.88	0.0015044396805457	-0.244403483459745
5	D	26	50	20120618	18	2790	54.92	0.00114027968823463	-0.244851082052237
5	D	26	50	20120618	18	2792	54.96	0.00114027968823463	-0.244851082052237
5	D	26	50	20120618	18	2794	55	0.00090976287756781	-0.245067456727280
5	D	26	50	20120618	18	2796	55.04	0.00101158625405864	-0.245797190925464
5	D	26	50	20120618	18	2798	55.08	0.0009627958861568	-0.245960532591918
5	D	26	50	20120618	18	2800	55.12	0.00056469476834879	-0.246078619424376
5	D	26	50	20120618	18	2802	55.16	0.000286094696561289	-0.246039021444630
5	D	26	50	20120618	18	2804	55.2	-0.000202516089238630	-0.247412929920475
5	D	26	50	20120618	18	2806	55.24	-0.00071587561238007	-0.248721077465670
5	D	26	50	20120618	18	2808	55.28	-0.00113377572006132	-0.249342624326334
5	D	26	50	20120618	18	2810	55.32	-0.00144773113090816	-0.249262014153278
5	D	26	50	20120618	18	2812	55.36	-0.00178855659944005	-0.250714411481835
5	D	26	50	20120618	18	2814	55.4	-0.00206079271019686	-0.251417982729116
5	D	26	50	20120618	18	2816	55.44	-0.00203321554573061	-0.252299744885256
5	D	26	50	20120618	18	2818	55.48	-0.00203321554573061	-0.252299744885256
5	D	26	50	20120618	18	2820	55.52	-0.00209331962213142	-0.252475814473771
5	D	26	50	20120618	18	2822	55.56	-0.00226656078352217	-0.252411467756683
5	D	26	50	20120618	18	2824	55.6	-0.00238181918885555	-0.252751586118434
5	D	26	50	20120618	18	2826	55.64	-0.00243697351778813	-0.253570415771048
5	D	26	50	20120618	18	2828	55.68	-0.00232171511245472	-0.253586679227015
5	D	26	50	20120618	18	2830	55.72	-0.00239808264482286	-0.254507332256120
5	D	26	50	20120618	18	2832	55.76	-0.00223898361905587	-0.255152920747343
5	D	26	50	20120618	18	2834	55.8	-0.00219160746471639	-0.255040490769135
