# Supplementary material for: How Do Ants Make Sense of Gravity? A Boltzmann Walker Analysis of Lasius niger Trajectories on Various Inclines
Source: PLoS One. 2013 Oct 29;8(10):e76531. doi: 10.1371/journal.pone.0076531 (PMC3812222; doi:10.1371/journal.pone.0076531)
Supplement: Dataset S5 — Trajectories for . (ZIP) [file pone.0076531.s009.zip › Incline5/5-D-26-50-20120618-19.txt]

Pente	Colonie	Temperature	Humidite	Date	Indiv	Frame	Time	X	Y
5	D	26	50	20120618	19	20	0	0	0
5	D	26	50	20120618	19	22	0.04	-0.000160866792719935	-0.0009248249591138
5	D	26	50	20120618	19	24	0.08	-0.000767352278943634	-0.00149623794899070
5	D	26	50	20120618	19	26	0.12	-0.00126338768594600	-0.0020513874829002
5	D	26	50	20120618	19	28	0.16	-0.00151285495834861	-0.0029723233547176
5	D	26	50	20120618	19	30	0.2	-0.00198477802411252	-0.0030857432824199
5	D	26	50	20120618	19	32	0.24	-0.00239631417076309	-0.0035354631952546
5	D	26	50	20120618	19	34	0.28	-0.00216282751161529	-0.0042919260297679
5	D	26	50	20120618	19	36	0.32	-0.00241639600334878	-0.0055313427958317
5	D	26	50	20120618	19	38	0.36	-0.00241639600334878	-0.0055313427958317
5	D	26	50	20120618	19	40	0.4	-0.00219535442354987	-0.0057413535098441
5	D	26	50	20120618	19	42	0.44	-0.00236300944136920	-0.0061160493931949
5	D	26	50	20120618	19	44	0.48	-0.00235197857558269	-0.0074469657767442
5	D	26	50	20120618	19	46	0.52	-0.00282340666659976	-0.0072303789696668
5	D	26	50	20120618	19	48	0.56	-0.00274739268762221	-0.0085855491158108
5	D	26	50	20120618	19	50	0.6	-0.00332198765801439	-0.0096665739628888
5	D	26	50	20120618	19	52	0.64	-0.00377552594746745	-0.0105149606789564
5	D	26	50	20120618	19	54	0.68	-0.00369838059763999	-0.012688677635002
5	D	26	50	20120618	19	56	0.72	-0.00409209765340466	-0.0132243817324289
5	D	26	50	20120618	19	58	0.76	-0.00462179134319152	-0.0138437365620702
5	D	26	50	20120618	19	60	0.8	-0.00500320474096353	-0.0168397479939576
5	D	26	50	20120618	19	62	0.84	-0.0053158166489261	-0.0179669469138471
5	D	26	50	20120618	19	64	0.88	-0.00573795939729447	-0.0190868626338903
5	D	26	50	20120618	19	66	0.92	-0.006349111788274	-0.020871529438927
5	D	26	50	20120618	19	68	0.96	-0.00691741350831365	-0.021742190018602
5	D	26	50	20120618	19	70	1	-0.00773680884635262	-0.0225997691228251
5	D	26	50	20120618	19	72	1.04	-0.0073141004125593	-0.0239520401311662
5	D	26	50	20120618	19	74	1.08	-0.0080308945566481	-0.0247799914612576
5	D	26	50	20120618	19	76	1.12	-0.00825370390339998	-0.0261901745149779
5	D	26	50	20120618	19	78	1.16	-0.00853810225079321	-0.0271266667359814
5	D	26	50	20120618	19	80	1.2	-0.00850430254665249	-0.0297016667903503
5	D	26	50	20120618	19	82	1.24	-0.00885333045384618	-0.0297269812131168
5	D	26	50	20120618	19	84	1.28	-0.00887906914068136	-0.0308249766229432
5	D	26	50	20120618	19	86	1.32	-0.00894956768676566	-0.0304133697656145
5	D	26	50	20120618	19	88	1.36	-0.00957613500557503	-0.0324087543914449
5	D	26	50	20120618	19	90	1.4	-0.0103475885038495	-0.0345266806224548
5	D	26	50	20120618	19	92	1.44	-0.0107286483482310	-0.0343335697605128
5	D	26	50	20120618	19	94	1.48	-0.0119515895262931	-0.0359148726552802
5	D	26	50	20120618	19	96	1.52	-0.0125969658854821	-0.0363276108834588
5	D	26	50	20120618	19	98	1.56	-0.0129877838034439	-0.0380789022484236
5	D	26	50	20120618	19	100	1.6	-0.0131975116747438	-0.0383143688065587
5	D	26	50	20120618	19	102	1.64	-0.0135827434491342	-0.0378077975085166
5	D	26	50	20120618	19	104	1.68	-0.0139408223231271	-0.0386437391452354
5	D	26	50	20120618	19	106	1.72	-0.0134446454947685	-0.0380504058451417
5	D	26	50	20120618	19	108	1.76	-0.0140834457608924	-0.0392387695016038
5	D	26	50	20120618	19	110	1.8	-0.0141379636937219	-0.0389298345489034
5	D	26	50	20120618	19	112	1.84	-0.0144868501795594	-0.0384000701484385
5	D	26	50	20120618	19	114	1.88	-0.0147365295839963	-0.0384685887955355
5	D	26	50	20120618	19	116	1.92	-0.0145188114060690	-0.0385912718220713
5	D	26	50	20120618	19	118	1.96	-0.0144563738772902	-0.0384489312270185
5	D	26	50	20120618	19	120	2	-0.0140492217926830	-0.0390417695523653
5	D	26	50	20120618	19	122	2.04	-0.0138055527958861	-0.0392715792562509
5	D	26	50	20120618	19	124	2.08	-0.0137523076552628	-0.0412689437810685
5	D	26	50	20120618	19	126	2.12	-0.0136089771107163	-0.0414136885391774
5	D	26	50	20120618	19	128	2.16	-0.0133209018080609	-0.0424121233142128
5	D	26	50	20120618	19	130	2.2	-0.0130515648351069	-0.0433939410798904
5	D	26	50	20120618	19	132	2.24	-0.0127472260764842	-0.0446554195775272
5	D	26	50	20120618	19	134	2.28	-0.0128940214442585	-0.0467913063207792
5	D	26	50	20120618	19	136	2.32	-0.0126673230102101	-0.0471239293506494
5	D	26	50	20120618	19	138	2.36	-0.0128474938180565	-0.0489037171188959
5	D	26	50	20120618	19	140	2.4	-0.0129686919203518	-0.0492069245066687
5	D	26	50	20120618	19	142	2.44	-0.0126961729668826	-0.0497786910499362
5	D	26	50	20120618	19	144	2.48	-0.0129170024146471	-0.0504151578636822
5	D	26	50	20120618	19	146	2.52	-0.0130187550804599	-0.051463302245435
5	D	26	50	20120618	19	148	2.56	-0.0137223263277405	-0.0531293872432667
5	D	26	50	20120618	19	150	2.6	-0.0138157351335352	-0.0542738395686172
5	D	26	50	20120618	19	152	2.64	-0.0143748444654194	-0.0544269281867441
5	D	26	50	20120618	19	154	2.68	-0.0148664958103784	-0.056446495864491
5	D	26	50	20120618	19	156	2.72	-0.0151456615675909	-0.0570049688002721
5	D	26	50	20120618	19	158	2.76	-0.0157927349830547	-0.0588590734912213
5	D	26	50	20120618	19	160	2.8	-0.0157239334932452	-0.0603394015376354
5	D	26	50	20120618	19	162	2.84	-0.0161894925979785	-0.0614109511538455
5	D	26	50	20120618	19	164	2.88	-0.0164407276373340	-0.0624141235443148
5	D	26	50	20120618	19	166	2.92	-0.0162395557580865	-0.063753878762629
5	D	26	50	20120618	19	168	2.96	-0.0168284342854586	-0.0648531469646616
5	D	26	50	20120618	19	170	3	-0.0168799116591290	-0.065314039164639
5	D	26	50	20120618	19	172	3.04	-0.0166818510497186	-0.0651258780501652
5	D	26	50	20120618	19	174	3.08	-0.0163152161836734	-0.0667609210603029
5	D	26	50	20120618	19	176	3.12	-0.0159934825982335	-0.0669799827411145
5	D	26	50	20120618	19	178	3.16	-0.0155559249220353	-0.0677792962465678
5	D	26	50	20120618	19	180	3.2	-0.0155262264372255	-0.0688197331644056
5	D	26	50	20120618	19	182	3.24	-0.0149350851681535	-0.0706317650018743
5	D	26	50	20120618	19	184	3.28	-0.0146488483431292	-0.0701793580832711
5	D	26	50	20120618	19	186	3.32	-0.0144779406341164	-0.0721767226080888
5	D	26	50	20120618	19	188	3.36	-0.0142312310781604	-0.072281727965095
5	D	26	50	20120618	19	190	3.4	-0.0141116593214618	-0.0744224937451372
5	D	26	50	20120618	19	192	3.44	-0.0135608938495956	-0.0760234542084217
5	D	26	50	20120618	19	194	3.48	-0.0134394129045877	-0.0776840237733602
5	D	26	50	20120618	19	196	3.52	-0.0134041282762065	-0.0788977725632669
5	D	26	50	20120618	19	198	3.56	-0.0135437818654909	-0.0800836613459949
5	D	26	50	20120618	19	200	3.6	-0.0132127851812174	-0.081720118569695
5	D	26	50	20120618	19	202	3.64	-0.0134261192971014	-0.0837033409588887
5	D	26	50	20120618	19	204	3.68	-0.0136061486835915	-0.0857236864540947
5	D	26	50	20120618	19	206	3.72	-0.0139333269912465	-0.0865868517018897
5	D	26	50	20120618	19	208	3.76	-0.0142862439857367	-0.0887119197113897
5	D	26	50	20120618	19	210	3.8	-0.0147223874483726	-0.0893453459659767
5	D	26	50	20120618	19	212	3.84	-0.0147538537001354	-0.0903349419062467
5	D	26	50	20120618	19	214	3.88	-0.0154328883421089	-0.0900302495942337
5	D	26	50	20120618	19	216	3.92	-0.0153097810515043	-0.0911038498201087
5	D	26	50	20120618	19	218	3.96	-0.0155409342582742	-0.0928742330681657
5	D	26	50	20120618	19	220	4	-0.0161475611658541	-0.0934320696078437
5	D	26	50	20120618	19	222	4.04	-0.0170096657534767	-0.0929786727397467
5	D	26	50	20120618	19	224	4.08	-0.0168976600393368	-0.0947165997865477
5	D	26	50	20120618	19	226	4.12	-0.0179049336491370	-0.0952949424228797
5	D	26	50	20120618	19	228	4.16	-0.0187019844128905	-0.0971952211866407
5	D	26	50	20120618	19	230	4.2	-0.0190442240949848	-0.0984472244534097
5	D	26	50	20120618	19	232	4.24	-0.0200814083216292	-0.0994078997263297
5	D	26	50	20120618	19	234	4.28	-0.0208272645544248	-0.100820274811072
5	D	26	50	20120618	19	236	4.32	-0.0217477054514953	-0.102013376082968
5	D	26	50	20120618	19	238	4.36	-0.0229405945913570	-0.103711139464597
5	D	26	50	20120618	19	240	4.4	-0.0241423932766617	-0.103138665814548
5	D	26	50	20120618	19	242	4.44	-0.0250621977776291	-0.104197346087341
5	D	26	50	20120618	19	244	4.48	-0.0262204386852127	-0.105385285479734
5	D	26	50	20120618	19	246	4.52	-0.0275261820673518	-0.107062118500640
5	D	26	50	20120618	19	248	4.56	-0.0284317737220174	-0.105744990699324
5	D	26	50	20120618	19	250	4.6	-0.0294769482552892	-0.108403641485907
5	D	26	50	20120618	19	252	4.64	-0.0306119960604499	-0.108842613375668
5	D	26	50	20120618	19	254	4.68	-0.0309557206667846	-0.109442169215436
5	D	26	50	20120618	19	256	4.72	-0.0309270121314685	-0.108372033812788
5	D	26	50	20120618	19	258	4.76	-0.0316426041940293	-0.110028077894327
5	D	26	50	20120618	19	260	4.8	-0.0320347656148753	-0.109889060701146
5	D	26	50	20120618	19	262	4.84	-0.0328968702024980	-0.111218987135201
5	D	26	50	20120618	19	264	4.88	-0.0336244123696608	-0.111774136669111
5	D	26	50	20120618	19	266	4.92	-0.0350362217689779	-0.111650675825116
5	D	26	50	20120618	19	268	4.96	-0.0353578139330615	-0.112159227022145
5	D	26	50	20120618	19	270	5	-0.0356123723742887	-0.112169126517082
5	D	26	50	20120618	19	272	5.04	-0.0362542839102498	-0.111450847448752
5	D	26	50	20120618	19	274	5.08	-0.0368791541727844	-0.111736730720386
5	D	26	50	20120618	19	276	5.12	-0.0365170447901387	-0.111837210593993
5	D	26	50	20120618	19	278	5.16	-0.0369891092772589	-0.113387471501066
5	D	26	50	20120618	19	280	5.2	-0.0375303995182572	-0.112964975199307
5	D	26	50	20120618	19	282	5.24	-0.0378918017941216	-0.115177441606962
5	D	26	50	20120618	19	284	5.28	-0.0381451581538208	-0.115069749244187
5	D	26	50	20120618	19	286	5.32	-0.0383401074933939	-0.116576098820149
5	D	26	50	20120618	19	288	5.36	-0.0388603259523128	-0.117378170042049
5	D	26	50	20120618	19	290	5.4	-0.0391474820161527	-0.118745643846185
5	D	26	50	20120618	19	292	5.44	-0.0393518358759156	-0.119047578441752
5	D	26	50	20120618	19	294	5.48	-0.0393396029286011	-0.120510794504061
5	D	26	50	20120618	19	296	5.52	-0.0395440982097202	-0.121680914805569
5	D	26	50	20120618	19	298	5.56	-0.0398206476718423	-0.123607710073624
5	D	26	50	20120618	19	300	5.6	-0.0398825195151961	-0.123807467739309
5	D	26	50	20120618	19	302	5.64	-0.0404830653044578	-0.125946253620364
5	D	26	50	20120618	19	304	5.68	-0.0409356136444172	-0.127203489477314
5	D	26	50	20120618	19	306	5.72	-0.0413022485104624	-0.127900343210173
5	D	26	50	20120618	19	308	5.76	-0.0412063648309335	-0.128315839154798
5	D	26	50	20120618	19	310	5.8	-0.0424220228091495	-0.128913202963545
5	D	26	50	20120618	19	312	5.84	-0.0428847534867580	-0.130035805689356
5	D	26	50	20120618	19	314	5.88	-0.0440676017103268	-0.131053473768840
5	D	26	50	20120618	19	316	5.92	-0.0449838706773883	-0.133187663455817
5	D	26	50	20120618	19	318	5.96	-0.0457104228950575	-0.133009826100349
5	D	26	50	20120618	19	320	6	-0.0468885335031924	-0.134071829775013
5	D	26	50	20120618	19	322	6.04	-0.0474647548191813	-0.134774057519409
5	D	26	50	20120618	19	324	6.08	-0.0481962567843188	-0.135503438164203
5	D	26	50	20120618	19	326	6.12	-0.049335193676776	-0.136119540302651
5	D	26	50	20120618	19	328	6.16	-0.0506106021780022	-0.137222839013337
5	D	26	50	20120618	19	330	6.2	-0.0513912480644321	-0.137519823861435
5	D	26	50	20120618	19	332	6.24	-0.0524671817426856	-0.138566624740303
5	D	26	50	20120618	19	334	6.28	-0.0530238162008356	-0.137806343529172
5	D	26	50	20120618	19	336	6.32	-0.0538600406802668	-0.139115481023860
5	D	26	50	20120618	19	338	6.36	-0.0540024519859978	-0.138545977222293
5	D	26	50	20120618	19	340	6.4	-0.0544527375842574	-0.138155088593653
5	D	26	50	20120618	19	342	6.44	-0.0549835626448941	-0.137676589434824
5	D	26	50	20120618	19	344	6.48	-0.0551761078214112	-0.138894015179993
5	D	26	50	20120618	19	346	6.52	-0.0556103420957379	-0.139202243025912
5	D	26	50	20120618	19	348	6.56	-0.0557209335963155	-0.137920682695690
5	D	26	50	20120618	19	350	6.6	-0.0556511421570124	-0.137662376588522
5	D	26	50	20120618	19	352	6.64	-0.055901245825518	-0.138064225372270
5	D	26	50	20120618	19	354	6.68	-0.0559162364892792	-0.138947260320616
5	D	26	50	20120618	19	356	6.72	-0.0557954626510525	-0.139445629179996
5	D	26	50	20120618	19	358	6.76	-0.0560784467848834	-0.138850103848881
5	D	26	50	20120618	19	360	6.8	-0.0560058269184555	-0.138436234249853
5	D	26	50	20120618	19	362	6.84	-0.0560062511825242	-0.140244589132059
5	D	26	50	20120618	19	364	6.88	-0.0561752497032278	-0.141837700710072
5	D	26	50	20120618	19	366	6.92	-0.0565754014307013	-0.143489572861602
5	D	26	50	20120618	19	368	6.96	-0.0568364652543154	-0.144147747853531
5	D	26	50	20120618	19	370	7	-0.0568927509540978	-0.145524060492432
5	D	26	50	20120618	19	372	7.04	-0.0570560219098738	-0.145435742855462
5	D	26	50	20120618	19	374	7.08	-0.0571958169205144	-0.147475250944438
5	D	26	50	20120618	19	376	7.12	-0.0580442743472601	-0.148745285434128
5	D	26	50	20120618	19	378	7.16	-0.0577351272625254	-0.149200096515787
5	D	26	50	20120618	19	380	7.2	-0.0583127627920766	-0.149861312066874
5	D	26	50	20120618	19	382	7.24	-0.0585745337224719	-0.150849705925617
5	D	26	50	20120618	19	384	7.28	-0.0579413903105975	-0.152443100346343
5	D	26	50	20120618	19	386	7.32	-0.0579236419303897	-0.151534538843196
5	D	26	50	20120618	19	388	7.36	-0.0579580780306334	-0.153318781384164
5	D	26	50	20120618	19	390	7.4	-0.0579880593581558	-0.154882618741436
5	D	26	50	20120618	19	392	7.44	-0.0585342286359443	-0.156583634814259
5	D	26	50	20120618	19	394	7.48	-0.0584934992853479	-0.158120602113846
5	D	26	50	20120618	19	396	7.52	-0.0587326427987452	-0.159319713793382
5	D	26	50	20120618	19	398	7.56	-0.0584834583690551	-0.160295803994132
5	D	26	50	20120618	19	400	7.6	-0.0587322185346765	-0.161155787261411
5	D	26	50	20120618	19	402	7.64	-0.059267639789391	-0.163638297748801
5	D	26	50	20120618	19	404	7.68	-0.0590180310956321	-0.166341566973277
5	D	26	50	20120618	19	406	7.72	-0.0593224405649329	-0.166945082611019
5	D	26	50	20120618	19	408	7.76	-0.0594442043526532	-0.166929384840477
5	D	26	50	20120618	19	410	7.8	-0.0593224405649329	-0.166945082611019
5	D	26	50	20120618	19	412	7.84	-0.0596624882160055	-0.169808228678722
5	D	26	50	20120618	19	414	7.88	-0.0599248248318257	-0.172906063487100
5	D	26	50	20120618	19	416	7.92	-0.0605713325618646	-0.174453000992302
5	D	26	50	20120618	19	418	7.96	-0.0612029203388204	-0.176303358017311
5	D	26	50	20120618	19	420	8	-0.0615889299306701	-0.176434950589290
5	D	26	50	20120618	19	422	8.04	-0.0623223410841168	-0.178855235679935
5	D	26	50	20120618	19	424	8.08	-0.0628363370033613	-0.179704541634818
5	D	26	50	20120618	19	426	8.12	-0.0635737079547827	-0.181358605817370
5	D	26	50	20120618	19	428	8.16	-0.0645383430256774	-0.182231034163998
5	D	26	50	20120618	19	430	8.2	-0.0647486365824022	-0.183699412105810
5	D	26	50	20120618	19	432	8.24	-0.064890906466777	-0.184387285582548
5	D	26	50	20120618	19	434	8.28	-0.0658529252425813	-0.185120908868029
5	D	26	50	20120618	19	436	8.32	-0.065993993045428	-0.184074744385263
5	D	26	50	20120618	19	438	8.36	-0.0668921600788912	-0.185484573885593
5	D	26	50	20120618	19	440	8.4	-0.0678302786454913	-0.186474028404508
5	D	26	50	20120618	19	442	8.44	-0.06776267923721	-0.186384650107366
5	D	26	50	20120618	19	444	8.48	-0.0683677505098712	-0.186372134317339
5	D	26	50	20120618	19	446	8.52	-0.069016591692288	-0.186399287217736
5	D	26	50	20120618	19	448	8.56	-0.0701312748221505	-0.186892564908292
5	D	26	50	20120618	19	450	8.6	-0.0705120518238194	-0.187894888770624
5	D	26	50	20120618	19	452	8.64	-0.071170863211851	-0.188552710209162
5	D	26	50	20120618	19	454	8.68	-0.0717769951446841	-0.188051230079944
5	D	26	50	20120618	19	456	8.72	-0.0718083906857687	-0.189482131362353
5	D	26	50	20120618	19	458	8.76	-0.0727615706268082	-0.189434048101233
5	D	26	50	20120618	19	460	8.8	-0.0728517267414095	-0.187356921931497
5	D	26	50	20120618	19	462	8.84	-0.0739836632767329	-0.189128365839726
5	D	26	50	20120618	19	464	8.88	-0.0742636775620828	-0.188248725003930
5	D	26	50	20120618	19	466	8.92	-0.0755264995626038	-0.189281171615140
5	D	26	50	20120618	19	468	8.96	-0.076736288554536	-0.188369781684869
5	D	26	50	20120618	19	470	9	-0.077473447373923	-0.189309880150456
5	D	26	50	20120618	19	472	9.04	-0.0786720640787122	-0.189842260846012
5	D	26	50	20120618	19	474	9.08	-0.0802346993544563	-0.192260636748348
5	D	26	50	20120618	19	476	9.12	-0.0814297805253398	-0.192423200597342
5	D	26	50	20120618	19	478	9.16	-0.083353605944914	-0.192654636646825
5	D	26	50	20120618	19	480	9.2	-0.0839243825386877	-0.193052596343277
5	D	26	50	20120618	19	482	9.24	-0.084531150867624	-0.193524872962431
5	D	26	50	20120618	19	484	9.28	-0.0849804465163898	-0.193153359059596
5	D	26	50	20120618	19	486	9.32	-0.0860959781743897	-0.193300720112795
5	D	26	50	20120618	19	488	9.36	-0.0867818717521407	-0.193037676390194
5	D	26	50	20120618	19	490	9.4	-0.0875793467799629	-0.192614967956400
5	D	26	50	20120618	19	492	9.44	-0.087817712475901	-0.192885719142917
5	D	26	50	20120618	19	494	9.48	-0.0884087123236166	-0.193088093103692
5	D	26	50	20120618	19	496	9.52	-0.0888078033909183	-0.192751227433135
5	D	26	50	20120618	19	498	9.56	-0.0884980199100804	-0.192725842299690
5	D	26	50	20120618	19	500	9.6	-0.0881899334855175	-0.192604007801292
5	D	26	50	20120618	19	502	9.64	-0.0884819685861475	-0.193086961732842
5	D	26	50	20120618	19	504	9.68	-0.088596024909953	-0.194872194223304
5	D	26	50	20120618	19	506	9.72	-0.0885944692750343	-0.194633333552619
5	D	26	50	20120618	19	508	9.76	-0.0885529621069786	-0.194809191009100
5	D	26	50	20120618	19	510	9.8	-0.088452977208119	-0.197662649713900
5	D	26	50	20120618	19	512	9.84	-0.0886112984164265	-0.198498520639941
5	D	26	50	20120618	19	514	9.88	-0.0888423809125183	-0.198383403655964
5	D	26	50	20120618	19	516	9.92	-0.0891811557713848	-0.200363939039389
5	D	26	50	20120618	19	518	9.96	-0.0900267847710058	-0.201888531970306
5	D	26	50	20120618	19	520	10	-0.0908585544777155	-0.203100300861225
5	D	26	50	20120618	19	522	10.04	-0.0911082338821525	-0.203065581918269
5	D	26	50	20120618	19	524	10.08	-0.0915252147510182	-0.204250905015572
5	D	26	50	20120618	19	526	10.12	-0.0920696869725318	-0.205044278824063
5	D	26	50	20120618	19	528	10.16	-0.0922231998547274	-0.206067391625762
5	D	26	50	20120618	19	530	10.2	-0.0934059773676182	-0.208181145926763
5	D	26	50	20120618	19	532	10.24	-0.0939562478647375	-0.211020745338652
5	D	26	50	20120618	19	534	10.28	-0.093913609325832	-0.210230412089320
5	D	26	50	20120618	19	536	10.32	-0.094252101341986	-0.211146327502990
5	D	26	50	20120618	19	538	10.36	-0.0947891489422972	-0.212657061140996
5	D	26	50	20120618	19	540	10.4	-0.094446979970881	-0.213368339852191
5	D	26	50	20120618	19	542	10.44	-0.094635848192136	-0.214859557343035
5	D	26	50	20120618	19	544	10.48	-0.0945944824454365	-0.215042344445972
5	D	26	50	20120618	19	546	10.52	-0.0950587687579636	-0.217185867942461
5	D	26	50	20120618	19	548	10.56	-0.0947835627987258	-0.218575474188849
5	D	26	50	20120618	19	550	10.6	-0.0951071348617967	-0.218599798662122
5	D	26	50	20120618	19	552	10.64	-0.0950648498762818	-0.220522987685593
5	D	26	50	20120618	19	554	10.68	-0.0952960737937298	-0.220747140535229
5	D	26	50	20120618	19	556	10.72	-0.0952960737937298	-0.220747140535229
5	D	26	50	20120618	19	558	10.76	-0.0952494047461715	-0.221908209869937
5	D	26	50	20120618	19	560	10.8	-0.095387290568503	-0.223508392515762
5	D	26	50	20120618	19	562	10.84	-0.09560012970964	-0.223659006260155
5	D	26	50	20120618	19	564	10.88	-0.0954855784110878	-0.223900836779321
5	D	26	50	20120618	19	566	10.92	-0.0955534606620817	-0.224367527254904
5	D	26	50	20120618	19	568	10.96	-0.0960576277970677	-0.226519253190055
5	D	26	50	20120618	19	570	11	-0.0960081303223847	-0.227401722452976
5	D	26	50	20120618	19	572	11.04	-0.0962167268228347	-0.228706334464265
5	D	26	50	20120618	19	574	11.08	-0.0963383491891988	-0.229052816787046
5	D	26	50	20120618	19	576	11.12	-0.0964288588571907	-0.229434654448887
5	D	26	50	20120618	19	578	11.16	-0.0961248029412804	-0.231763864186115
5	D	26	50	20120618	19	580	11.2	-0.0962117770753664	-0.231140903111890
5	D	26	50	20120618	19	582	11.24	-0.095777613511718	-0.232569258809887
5	D	26	50	20120618	19	584	11.28	-0.095436788043186	-0.233591735215483
5	D	26	50	20120618	19	586	11.32	-0.0953370859870386	-0.234580977602363
5	D	26	50	20120618	19	588	11.36	-0.0945776533040443	-0.235322025509046
5	D	26	50	20120618	19	590	11.4	-0.0945642182752017	-0.237622243868246
5	D	26	50	20120618	19	592	11.44	-0.0944708801800851	-0.239607799709818
5	D	26	50	20120618	19	594	11.48	-0.094178137972674	-0.239432437228083
5	D	26	50	20120618	19	596	11.52	-0.093996411529909	-0.240389152703029
5	D	26	50	20120618	19	598	11.56	-0.0937934718837084	-0.241724877412690
5	D	26	50	20120618	19	600	11.6	-0.0934293118913973	-0.241404558040813
5	D	26	50	20120618	19	602	11.64	-0.0933324382623748	-0.243991861753174
5	D	26	50	20120618	19	604	11.68	-0.0928042294968284	-0.245464765178386
5	D	26	50	20120618	19	606	11.72	-0.0924598684943906	-0.246824531518608
5	D	26	50	20120618	19	608	11.76	-0.0918227652845415	-0.247272130111099
5	D	26	50	20120618	19	610	11.8	-0.0913680956242386	-0.248638967519132
5	D	26	50	20120618	19	612	11.84	-0.0904234009645733	-0.250109749624000
5	D	26	50	20120618	19	614	11.88	-0.0894695139167527	-0.250712911708352
5	D	26	50	20120618	19	616	11.92	-0.0888698873663065	-0.251356378879232
5	D	26	50	20120618	19	618	11.96	-0.0884958278790587	-0.252337135984738
5	D	26	50	20120618	19	620	12	-0.088443501977251	-0.251979339953457
5	D	26	50	20120618	19	622	12.04	-0.088583509119926	-0.252402189808607
5	D	26	50	20120618	19	624	12.08	-0.0887786705915334	-0.252150459794505
5	D	26	50	20120618	19	626	12.12	-0.0895168900710922	-0.252617150270088
5	D	26	50	20120618	19	628	12.16	-0.0898803429566221	-0.253119196084730
