# Supplementary material for: How Do Ants Make Sense of Gravity? A Boltzmann Walker Analysis of Lasius niger Trajectories on Various Inclines
Source: PLoS One. 2013 Oct 29;8(10):e76531. doi: 10.1371/journal.pone.0076531 (PMC3812222; doi:10.1371/journal.pone.0076531)
Supplement: Dataset S5 — Trajectories for . (ZIP) [file pone.0076531.s009.zip › Incline5/5-D-26-50-20120618-20.txt]

Pente	Colonie	Temperature	Humidite	Date	Indiv	Frame	Time	X	Y
5	D	26	50	20120618	20	304	0	0	0
5	D	26	50	20120618	20	306	0.04	-8.67761441872093e-05	9.94899241129497e-05
5	D	26	50	20120618	20	308	0.08	-0.000279321320704309	0.000174895791258680
5	D	26	50	20120618	20	310	0.12	-0.00044082450952731	-0.000140799102269860
5	D	26	50	20120618	20	312	0.16	-0.00093393249445556	-0.000365263078889720
5	D	26	50	20120618	20	314	0.2	-0.00082773212698916	-0.00116065214170741
5	D	26	50	20120618	20	316	0.24	-0.00085075623089137	-0.00056109700904612
5	D	26	50	20120618	20	318	0.28	-0.00131358024659497	-0.0006984114890983
5	D	26	50	20120618	20	320	0.32	-0.00134229868140608	-0.00081573040359208
5	D	26	50	20120618	20	322	0.36	-0.00143519554189124	-0.00040325804756322
5	D	26	50	20120618	20	324	0.4	-0.00152629422983185	-4.89926004412899e-05
5	D	26	50	20120618	20	326	0.440000000000000	-0.00187004634262042	-0.0004045109700688
5	D	26	50	20120618	20	328	0.48	-0.00180560070129375	9.281130056464e-05
5	D	26	50	20120618	20	330	0.52	-0.00202831812416408	3.89226927704099e-05
5	D	26	50	20120618	20	332	0.56	-0.00236838981686725	0.00101416860802359
5	D	26	50	20120618	20	334	0.6	-0.00224358193445392	0.00097389534130111
5	D	26	50	20120618	20	336	0.64	-0.00227198499964062	0.00046215650690215
5	D	26	50	20120618	20	338	0.68	-0.00242484875781109	0.00108812844180179
5	D	26	50	20120618	20	340	0.72	-0.00227407944992649	0.00034857960149441
5	D	26	50	20120618	20	342	0.76	-0.00239678015413189	0.00070836613836384
5	D	26	50	20120618	20	344	0.8	-0.00258452266139117	0.00113830968874226
5	D	26	50	20120618	20	346	0.84	-0.0026140669969227	0.00059377948447256
5	D	26	50	20120618	20	348	0.88	-0.00265530263597438	0.0012042700235049
5	D	26	50	20120618	20	350	0.92	-0.00219329674281662	0.00193071971069081
5	D	26	50	20120618	20	352	0.96	-0.00292980007421743	0.00191294799595925
5	D	26	50	20120618	20	354	1	-0.00310598067849753	0.00293817009718634
5	D	26	50	20120618	20	356	1.04	-0.00307369913261602	0.0020463620750064
5	D	26	50	20120618	20	358	1.08	-0.0031339113963544	0.00229352912904982
5	D	26	50	20120618	20	360	1.12	-0.00315334976176922	0.00246896939253001
5	D	26	50	20120618	20	362	1.16	-0.00302041368690615	0.00215051678255484
5	D	26	50	20120618	20	364	1.2	-0.00307204662406839	0.00273926803070638
5	D	26	50	20120618	20	366	1.24	-0.00329580490812062	0.00205663987207095
5	D	26	50	20120618	20	368	1.28	-0.00313169178816825	0.00146561951825858
5	D	26	50	20120618	20	370	1.32	-0.00291445373574534	0.00204894089343739
5	D	26	50	20120618	20	372	1.36	-0.00294167310418034	0.00193258364416602
5	D	26	50	20120618	20	374	1.4	-0.0028100324489404	0.00179799859628922
5	D	26	50	20120618	20	376	1.44	-0.00289150104962803	0.00198030910925542
5	D	26	50	20120618	20	378	1.48	-0.00257560109513294	0.00187214298493732
5	D	26	50	20120618	20	380	1.52	-0.00193805240801171	0.00224766618322206
5	D	26	50	20120618	20	382	1.56	-0.00208002530753834	0.00138962038852343
5	D	26	50	20120618	20	384	1.6	-0.0021280307869131	0.00179471479239739
5	D	26	50	20120618	20	386	1.64	-0.00222622670561648	0.00223000265582802
5	D	26	50	20120618	20	388	1.68	-0.00209935760693599	0.00214128903906035
5	D	26	50	20120618	20	390	1.72	-0.00194235161724132	0.00217638981967845
5	D	26	50	20120618	20	392	1.76	-0.00157587938575577	0.00209786561162769
5	D	26	50	20120618	20	394	1.8	-0.000739570053510819	0.00120942836747366
5	D	26	50	20120618	20	396	1.84	-0.00053476364540795	0.00176907510051156
5	D	26	50	20120618	20	398	1.88	-0.000273777603539799	0.00205428662070316
5	D	26	50	20120618	20	400	1.92	-4.91509923602699e-05	0.00270207421401597
5	D	26	50	20120618	20	402	1.96	-4.79559819000705e-05	0.00253902246134216
5	D	26	50	20120618	20	404	2	-8.52558646076591e-05	0.00260149534545999
5	D	26	50	20120618	20	406	2.04	9.31542473535194e-05	0.00348425452216109
5	D	26	50	20120618	20	408	2.08	-0.000260978970800329	0.00322246944963021
5	D	26	50	20120618	20	410	2.12	-1.60513239329304e-05	0.00317113349731606
5	D	26	50	20120618	20	412	2.16	-0.00026551152526773	0.00307644482824737
5	D	26	50	20120618	20	414	2.2	-0.00041332512680697	0.00168699414535143
5	D	26	50	20120618	20	416	2.24	-0.00082107825217819	0.00175341268530828
5	D	26	50	20120618	20	418	2.28	-0.00069799924584486	0.00266048926421439
5	D	26	50	20120618	20	420	2.32	-0.00091315062615649	0.00274995948523792
5	D	26	50	20120618	20	422	2.36	-0.000738714454305581	0.00182768718160412
5	D	26	50	20120618	20	424	2.4	-0.000822987440487401	0.00188832865915868
5	D	26	50	20120618	20	426	2.44	-0.00112731205697446	0.00191442089938446
5	D	26	50	20120618	20	428	2.48	-0.0009477776452312	0.00175093781157413
5	D	26	50	20120618	20	430	2.52	-0.00072997461449012	0.00223860107428724
5	D	26	50	20120618	20	432	2.56	-0.000781918678636079	0.00126866270253366
5	D	26	50	20120618	20	434	2.6	-0.00126704342800474	0.00109623471394132
5	D	26	50	20120618	20	436	2.64	-0.00107454774896232	0.00161466419270386
5	D	26	50	20120618	20	438	2.68	-0.0012393107000466	0.00213049151851163
5	D	26	50	20120618	20	440	2.72	-0.00114159561395443	0.00179569767082324
5	D	26	50	20120618	20	442	2.76	-0.00144608993606898	0.00158793555637501
5	D	26	50	20120618	20	444	2.8	-0.0014977087310956	0.00134075930994344
5	D	26	50	20120618	20	446	2.84	-0.00103455378941841	0.00105773274970571
5	D	26	50	20120618	20	448	2.88	-0.0010026067050444	0.00159149937455219
5	D	26	50	20120618	20	450	2.92	-0.00094545833498891	0.00084220660280005
5	D	26	50	20120618	20	452	2.96	-0.00105142535721752	0.00082467035462662
5	D	26	50	20120618	20	454	3	-0.00096581593921927	0.00050348124140826
5	D	26	50	20120618	20	456	3.04	-0.0005172768947092	0.00143975425930955
5	D	26	50	20120618	20	458	3.08	-0.00068269745509998	0.0009937820124152
5	D	26	50	20120618	20	460	3.12	-0.00054908962879479	0.00095553460662082
5	D	26	50	20120618	20	462	3.16	-0.00039453729963084	0.00122403012250516
5	D	26	50	20120618	20	464	3.2	-0.00064357323689693	0.00130942740846906
5	D	26	50	20120618	20	466	3.24	-0.000352026039945910	0.00146269280329125
5	D	26	50	20120618	20	468	3.28	-0.00070339447058531	0.00159979373709551
5	D	26	50	20120618	20	470	3.32	-0.00096467042623374	0.00170660928746155
5	D	26	50	20120618	20	472	3.36	-0.00121642165353959	0.00162387072299491
5	D	26	50	20120618	20	474	3.4	-0.00135674699426606	0.00128967084500271
5	D	26	50	20120618	20	476	3.44	-0.00146542859942765	0.00039689267231898
5	D	26	50	20120618	20	478	3.48	-0.0013201825026109	0.00083574364682001
5	D	26	50	20120618	20	480	3.52	-0.00149013561746909	0.00141164676475739
5	D	26	50	20120618	20	482	3.56	-0.00118347754860411	0.0011713153119677
5	D	26	50	20120618	20	484	3.6	-0.00119852478090776	0.00090491990322349
5	D	26	50	20120618	20	486	3.64	-0.0004869759549218	-0.00085130565286036
5	D	26	50	20120618	20	488	3.68	-0.00087167174237209	0.00096141773504029
5	D	26	50	20120618	20	490	3.72	-0.000274661487016289	-0.000144893250532930
5	D	26	50	20120618	20	492	3.76	7.85737055254507e-05	-0.00067820025597164
5	D	26	50	20120618	20	494	3.8	0.000435584848278730	-0.00127968649725235
5	D	26	50	20120618	20	496	3.84	0.00083739120562017	-0.00092917366581818
5	D	26	50	20120618	20	498	3.88	0.00140809001764802	-0.00217597969774536
5	D	26	50	20120618	20	500	3.92	0.00144812640359881	-0.00209210269136101
5	D	26	50	20120618	20	502	3.96	0.00145416509551014	-0.00222324271499987
5	D	26	50	20120618	20	504	4	0.00175814322967442	-0.00300212790554467
5	D	26	50	20120618	20	506	4.04	0.00208661221933714	-0.00435657305510593
5	D	26	50	20120618	20	508	4.08	0.00169091505245311	-0.00456757393074403
5	D	26	50	20120618	20	510	4.12	0.00149527133402086	-0.00396291419422935
5	D	26	50	20120618	20	512	4.16	0.00081300662827095	-0.00407030108687459
5	D	26	50	20120618	20	514	4.2	0.000128410591463480	-0.00457331210227336
5	D	26	50	20120618	20	516	4.24	-0.00066519656226562	-0.00544569095142664
5	D	26	50	20120618	20	518	4.28	-0.00131620856250064	-0.00586505477014498
5	D	26	50	20120618	20	520	4.32	-0.00199384313304733	-0.00836391356631568
5	D	26	50	20120618	20	522	4.36	-0.00251710215112537	-0.00757181255003058
5	D	26	50	20120618	20	524	4.4	-0.00310231079430317	-0.00928386655970718
5	D	26	50	20120618	20	526	4.44	-0.00295091216138332	-0.00966166664182738
5	D	26	50	20120618	20	528	4.48	-0.00238737634104889	-0.00939992399570338
5	D	26	50	20120618	20	530	4.52	-0.00212875910689772	-0.0101444084413435
5	D	26	50	20120618	20	532	4.56	-0.00215608171292277	-0.0101609830242945
5	D	26	50	20120618	20	534	4.6	-0.00216856921867852	-0.0101992092168854
5	D	26	50	20120618	20	536	4.64	-0.00228977439204171	-0.0122501087961067
5	D	26	50	20120618	20	538	4.68	-0.00239029669205519	-0.0114674547264182
5	D	26	50	20120618	20	540	4.72	-0.00267612339514642	-0.0117742117902325
5	D	26	50	20120618	20	542	4.76	-0.00304594024170698	-0.0116961472015895
5	D	26	50	20120618	20	544	4.8	-0.00373790786670832	-0.0111956499507979
5	D	26	50	20120618	20	546	4.84	-0.00472047516557391	-0.0112084910099442
5	D	26	50	20120618	20	548	4.88	-0.00538060177221842	-0.0111121547820754
5	D	26	50	20120618	20	550	4.92	-0.00579459157939971	-0.0110764246764220
5	D	26	50	20120618	20	552	4.96	-0.00608662668002975	-0.0106252905500250
5	D	26	50	20120618	20	554	5	-0.00602517910074464	-0.0114241090807314
5	D	26	50	20120618	20	556	5.04	-0.00585509163559803	-0.0106723555773808
5	D	26	50	20120618	20	558	5.08	-0.00564486878955126	-0.0101665620967980
5	D	26	50	20120618	20	560	5.12	-0.00579835338747562	-0.00923675910594458
5	D	26	50	20120618	20	562	5.16	-0.00614299723262594	-0.00894073592306868
5	D	26	50	20120618	20	564	5.2	-0.00587984037293956	-0.00854189941420818
5	D	26	50	20120618	20	566	5.24	-0.00623276443849757	-0.00761955639989628
5	D	26	50	20120618	20	568	5.28	-0.00632921380345142	-0.00761107111852198
5	D	26	50	20120618	20	570	5.32	-0.00725307002627508	-0.00648440252871848
5	D	26	50	20120618	20	572	5.36	-0.00756674966547724	-0.00655311209464628
5	D	26	50	20120618	20	574	5.4	-0.00752460610131852	-0.00630446506610988
5	D	26	50	20120618	20	576	5.44	-0.00781446331306251	-0.00654660671225938
5	D	26	50	20120618	20	578	5.48	-0.00813254822751147	-0.00628499134535598
5	D	26	50	20120618	20	580	5.52	-0.00807611403530497	-0.00512035112140271
5	D	26	50	20120618	20	582	5.56	-0.00806062132572917	-0.00419670703061341
5	D	26	50	20120618	20	584	5.6	-0.00830231749460655	-0.00411674032472902
5	D	26	50	20120618	20	586	5.64	-0.00785382794757117	-0.00381514514041733
5	D	26	50	20120618	20	588	5.68	-0.007994365420332	-0.00451199180220886
5	D	26	50	20120618	20	590	5.72	-0.00754320300966373	-0.00370193027368155
5	D	26	50	20120618	20	592	5.76	-0.00775288138348898	-0.00287203439994196
5	D	26	50	20120618	20	594	5.8	-0.00786968835267318	-0.00304030460066093
5	D	26	50	20120618	20	596	5.84	-0.0078994363349577	-0.00338718997430761
5	D	26	50	20120618	20	598	5.88	-0.00722803844622107	-0.00215259567649152
5	D	26	50	20120618	20	600	5.92	-0.00747216706242573	-0.00336654952736478
5	D	26	50	20120618	20	602	5.96	-0.00759704211998327	-0.00218580848200385
5	D	26	50	20120618	20	604	6	-0.00757428742376469	-0.00393135813990534
5	D	26	50	20120618	20	606	6.04	-0.00748712944191564	-0.00372529308173196
5	D	26	50	20120618	20	608	6.08	-0.00767734823712263	-0.00343173770152236
5	D	26	50	20120618	20	610	6.12	-0.00771727855705623	-0.00348182207483381
5	D	26	50	20120618	20	612	6.16	-0.00726915670554707	-0.00152821331763599
5	D	26	50	20120618	20	614	6.2	-0.00714869399430413	-0.000114706862044080
5	D	26	50	20120618	20	616	6.24	-0.00704692011528795	-0.00026039207217194
5	D	26	50	20120618	20	618	6.28	-0.00698140667201102	-0.00157247820213827
5	D	26	50	20120618	20	620	6.32	-0.00699943789493127	-0.00163064480595867
5	D	26	50	20120618	20	622	6.36	-0.00699942375279565	-0.00103644883559199
5	D	26	50	20120618	20	624	6.4	-0.00680468654525688	-0.00034837736895499
5	D	26	50	20120618	20	626	6.44	-0.00661318081570812	-0.000105875098347060
5	D	26	50	20120618	20	628	6.48	-0.00648360349805569	-0.000234222050200230
5	D	26	50	20120618	20	630	6.52	-0.00635825467895475	9.087029245028e-05
5	D	26	50	20120618	20	632	6.56	-0.00675867510700507	0.00034285486499392
5	D	26	50	20120618	20	634	6.6	-0.0068619692656008	0.00071421320433747
5	D	26	50	20120618	20	636	6.64	-0.00693430628931618	0.00136702832686452
5	D	26	50	20120618	20	638	6.68	-0.00724052595197683	0.00091931659728844
5	D	26	50	20120618	20	640	6.72	-0.00720732021753231	0.00064966849735077
5	D	26	50	20120618	20	642	6.76	-0.00736535151205969	0.00186710131358746
5	D	26	50	20120618	20	644	6.8	-0.00741328628075633	0.00184086058093762
5	D	26	50	20120618	20	646	6.84	-0.00759973761103316	0.00295241971304081
5	D	26	50	20120618	20	648	6.88	-0.007327754644504	0.00251363025682975
5	D	26	50	20120618	20	650	6.92	-0.00736777476699881	0.00253424736924881
5	D	26	50	20120618	20	652	6.96	-0.00735081622506562	0.00269942539201364
5	D	26	50	20120618	20	654	7	-0.007268888712077	0.00320672995978778
5	D	26	50	20120618	20	656	7.04	-0.0072178327740482	0.00270394592566577
5	D	26	50	20120618	20	658	7.08	-0.00723952963852214	0.00343213297421305
5	D	26	50	20120618	20	660	7.12	-0.00680553365918074	0.00311316912603508
5	D	26	50	20120618	20	662	7.16	-0.0066056571995563	0.00305598115799983
5	D	26	50	20120618	20	664	7.2	-0.00604351013694012	0.00333602089919383
5	D	26	50	20120618	20	666	7.24	-0.00573594060743419	0.00269667545374161
5	D	26	50	20120618	20	668	7.28	-0.00579466229007782	0.003831394454249
5	D	26	50	20120618	20	670	7.32	-0.0057246721537692	0.00476249781447304
5	D	26	50	20120618	20	672	7.36	-0.00554513279227846	0.00465447523283152
5	D	26	50	20120618	20	674	7.4	-0.0052302355151991	0.00437302410650227
5	D	26	50	20120618	20	676	7.44	-0.00463243330024837	0.00429856576244333
5	D	26	50	20120618	20	678	7.48	-0.00416510642856218	0.00447406966553383
5	D	26	50	20120618	20	680	7.52	-0.00355134481356006	0.00475891349019921
5	D	26	50	20120618	20	682	7.56	-0.00310885153202915	0.00421835864025334
5	D	26	50	20120618	20	684	7.6	-0.00231320791077023	0.00458194587607165
5	D	26	50	20120618	20	686	7.64	-0.00162966192753282	0.00466337629299309
5	D	26	50	20120618	20	688	7.68	-0.00107754588171455	0.00404583872777945
5	D	26	50	20120618	20	690	7.72	-0.00047659704158754	0.00342602427873038
5	D	26	50	20120618	20	692	7.76	-0.000406246987927289	0.00427912739702851
5	D	26	50	20120618	20	694	7.8	-0.00048942395859827	0.00383968174572451
5	D	26	50	20120618	20	696	7.84	-0.000117499933829760	0.00398519017915708
5	D	26	50	20120618	20	698	7.88	-0.000145663996924429	0.00427349882705027
5	D	26	50	20120618	20	700	7.92	0.000385394408950111	0.00350901033057043
5	D	26	50	20120618	20	702	7.96	8.60548952704102e-05	0.00414009606171161
5	D	26	50	20120618	20	704	8	0.000184470017075951	0.00328868292862051
5	D	26	50	20120618	20	706	8.04	0.000415580797438961	0.00335769655046432
5	D	26	50	20120618	20	708	8.08	0.0006622620691237	0.00345557427111616
5	D	26	50	20120618	20	710	8.12	0.00090180156231846	0.00299206577604838
5	D	26	50	20120618	20	712	8.16	0.00089607399739084	0.00344097958715247
5	D	26	50	20120618	20	714	8.2	0.00100541391896572	0.00298227234712895
5	D	26	50	20120618	20	716	8.24	0.000695630438127891	0.00315400030000791
5	D	26	50	20120618	20	718	8.28	0.00118605848835545	0.0030693666893677
5	D	26	50	20120618	20	720	8.32	0.00137016788097299	0.00254363986862331
5	D	26	50	20120618	20	722	8.36	0.00159836538139751	0.00305719738166347
5	D	26	50	20120618	20	724	8.4	0.00194821353245737	0.00231409886531453
5	D	26	50	20120618	20	726	8.44	0.00211343610294942	0.00073354550373511
5	D	26	50	20120618	20	728	8.48	0.00218221637955543	0.00085845591663172
5	D	26	50	20120618	20	730	8.52	0.00287935295512725	0.00077899125656197
5	D	26	50	20120618	20	732	8.56	0.00407627967470954	0.000169769267095080
5	D	26	50	20120618	20	734	8.6	0.00444224986038044	-0.00072545620215834
5	D	26	50	20120618	20	736	8.64	0.00491859234352674	-0.0024513270783394
5	D	26	50	20120618	20	738	8.68	0.00529434181598144	-0.00125547516106453
5	D	26	50	20120618	20	740	8.72	0.00597532807267104	-0.00112843635675655
5	D	26	50	20120618	20	742	8.76	0.00554533643903144	-0.00068585822241189
5	D	26	50	20120618	20	744	8.8	0.00557031852161074	0.000175206918242400
5	D	26	50	20120618	20	746	8.84	0.00637416458153144	0.00041209476100771
5	D	26	50	20120618	20	748	8.88	0.00657203427211084	0.0009915192707154
5	D	26	50	20120618	20	750	8.92	0.00694532301296704	0.00035802937651819
5	D	26	50	20120618	20	752	8.96	0.00717957334743854	0.00146555658575505
5	D	26	50	20120618	20	754	9	0.00728393523727384	0.00133077496219308
5	D	26	50	20120618	20	756	9.04	0.00742754155346504	0.001452178125455
5	D	26	50	20120618	20	758	9.08	0.00741065584353034	0.00145593993353091
5	D	26	50	20120618	20	760	9.12	0.00720342405916794	0.00122466651860823
5	D	26	50	20120618	20	762	9.16	0.00695290319766144	0.000858745830412
5	D	26	50	20120618	20	764	9.2	0.00722028148483144	0.00134249879262516
5	D	26	50	20120618	20	766	9.24	0.00748409595382434	0.00057492731057935
5	D	26	50	20120618	20	768	9.28	0.00769011858559084	0.000185283189874310
5	D	26	50	20120618	20	770	9.32	0.00800579226591594	0.00075466678328916
5	D	26	50	20120618	20	772	9.36	0.00877358295106394	0.00034187198656807
5	D	26	50	20120618	20	774	9.4	0.00855849521036264	0.00101618315524319
5	D	26	50	20120618	20	776	9.44	0.00938150386405344	4.85145962572098e-05
5	D	26	50	20120618	20	778	9.48	0.0104566102273729	7.66503750805961e-06
5	D	26	50	20120618	20	780	9.52	0.0107547264463211	-0.00050824007004564
5	D	26	50	20120618	20	782	9.56	0.0116489761082165	5.02045814641978e-06
5	D	26	50	20120618	20	784	9.6	0.0119208374523793	-0.00122020467481894
5	D	26	50	20120618	20	786	9.64	0.0132172470250067	-0.0011548680082373
5	D	26	50	20120618	20	788	9.68	0.0135498700548769	-0.00135186795747588
5	D	26	50	20120618	20	790	9.72	0.0130099798853053	-0.00155022555173433
5	D	26	50	20120618	20	792	9.76	0.0129813844870741	-0.00150811027184686
5	D	26	50	20120618	20	794	9.8	0.0128921334691528	-0.00226826420375802
5	D	26	50	20120618	20	796	9.84	0.0129655735794468	-0.00186502949071858
5	D	26	50	20120618	20	798	9.88	0.0125529060619463	-0.00178795485156925
5	D	26	50	20120618	20	800	9.92	0.0128235299692421	-0.00151832089376719
5	D	26	50	20120618	20	802	9.96	0.0130776287910614	-0.00290909386634395
5	D	26	50	20120618	20	804	10	0.0131526669626810	-0.00366844169652456
5	D	26	50	20120618	20	806	10.04	0.0133003532849996	-0.00414201939215644
5	D	26	50	20120618	20	808	10.08	0.0131124608711027	-0.00407379772990756
5	D	26	50	20120618	20	810	10.12	0.0133769541626055	-0.00435193818228729
5	D	26	50	20120618	20	812	10.16	0.0132024684932799	-0.00464521779085222
5	D	26	50	20120618	20	814	10.2	0.0134705892425702	-0.00408237493516335
5	D	26	50	20120618	20	816	10.24	0.0134122953595292	-0.00461372325481817
5	D	26	50	20120618	20	818	10.28	0.0139199697441499	-0.00612879852845968
5	D	26	50	20120618	20	820	10.32	0.0137456325672484	-0.00538870521593081
5	D	26	50	20120618	20	822	10.36	0.0140695864679812	-0.00511099609868761
5	D	26	50	20120618	20	824	10.4	0.0145735485420006	-0.00532375745807883
5	D	26	50	20120618	20	826	10.44	0.0142366828714434	-0.00482680281226093
5	D	26	50	20120618	20	828	10.48	0.0144104826471912	-0.00373065295113336
5	D	26	50	20120618	20	830	10.52	0.0154034797710793	-0.00447968409337645
5	D	26	50	20120618	20	832	10.56	0.0160653034339986	-0.00449852141802726
5	D	26	50	20120618	20	834	10.6	0.0162620488247960	-0.00447162307607093
5	D	26	50	20120618	20	836	10.64	0.0167036370096470	-0.00416678934270141
5	D	26	50	20120618	20	838	10.68	0.0171654484484399	-0.00501213549960992
5	D	26	50	20120618	20	840	10.72	0.0178294924266522	-0.00424640956626301
5	D	26	50	20120618	20	842	10.76	0.0184026731834820	-0.00429463424873993
5	D	26	50	20120618	20	844	10.8	0.0191439332221999	-0.00445394540654126
5	D	26	50	20120618	20	846	10.84	0.0200812739713408	-0.00478020447538073
5	D	26	50	20120618	20	848	10.88	0.0205710868386687	-0.00485607703300205
5	D	26	50	20120618	20	850	10.92	0.0209688344030861	-0.00485091515349939
5	D	26	50	20120618	20	852	10.96	0.0211893102974601	-0.00348096647562857
5	D	26	50	20120618	20	854	11	0.0222039378177847	-0.00347028916323265
5	D	26	50	20120618	20	856	11.04	0.0235246011530068	-0.00451673648871063
5	D	26	50	20120618	20	858	11.08	0.0246090201126345	-0.00512866669714947
5	D	26	50	20120618	20	860	11.12	0.0254211322508272	-0.00586016866228698
5	D	26	50	20120618	20	862	11.16	0.0260644580003507	-0.00542176245795129
5	D	26	50	20120618	20	864	11.2	0.0264749334868295	-0.00595598163113768
5	D	26	50	20120618	20	866	11.24	0.0270271838829362	-0.00534659700711116
5	D	26	50	20120618	20	868	11.28	0.0276244062703264	-0.00545139023208301
5	D	26	50	20120618	20	870	11.32	0.0289538377296352	-0.00713281944706648
5	D	26	50	20120618	20	872	11.36	0.0286088403310943	-0.00500266026874202
5	D	26	50	20120618	20	874	11.4	0.0283181487333485	-0.00381323595210813
5	D	26	50	20120618	20	876	11.44	0.0284059713955719	-0.00409084607440197
5	D	26	50	20120618	20	878	11.48	0.0283039358870467	-0.00249172408874859
5	D	26	50	20120618	20	880	11.52	0.0286327405402984	-0.00217197040229604
5	D	26	50	20120618	20	882	11.56	0.0285204519834460	-0.00275222222693772
5	D	26	50	20120618	20	884	11.6	0.0288035068279550	-0.00294024192005522
5	D	26	50	20120618	20	886	11.64	0.0289996582490561	-0.00326239976956381
5	D	26	50	20120618	20	888	11.68	0.0295895267259219	-0.00207898586057
5	D	26	50	20120618	20	890	11.72	0.0297508884933887	-0.00279302228821218
5	D	26	50	20120618	20	892	11.76	0.0301583941313865	-0.00144478178852379
5	D	26	50	20120618	20	894	11.8	0.0305007045241589	-0.00205084301067878
5	D	26	50	20120618	20	896	11.84	0.0310562783221372	-0.0014652878851782
5	D	26	50	20120618	20	898	11.88	0.0310427725826165	-0.00134119064507996
5	D	26	50	20120618	20	900	11.92	0.0312418938521986	-0.00128787479377849
5	D	26	50	20120618	20	902	11.96	0.0314648446203068	-0.00129515799362472
5	D	26	50	20120618	20	904	12	0.0318794920367946	-0.00133164470353394
5	D	26	50	20120618	20	906	12.04	0.0321682037355530	-0.00153225089735656
5	D	26	50	20120618	20	908	12.08	0.0328116001957547	-0.00258534502657769
5	D	26	50	20120618	20	910	12.12	0.0329521023131764	-0.00207276332089556
5	D	26	50	20120618	20	912	12.16	0.0339411325680221	-0.00419189163343353
5	D	26	50	20120618	20	914	12.2	0.0345287383031881	-0.00397792112144649
5	D	26	50	20120618	20	916	12.24	0.0354259860978357	-0.00388408805158303
5	D	26	50	20120618	20	918	12.28	0.0363566800432334	-0.00404191428514386
5	D	26	50	20120618	20	920	12.32	0.0369526296384174	-0.00422533778418365
5	D	26	50	20120618	20	922	12.36	0.0380556455063903	-0.00410166480815412
5	D	26	50	20120618	20	924	12.4	0.0390905669913350	-0.00415073801876847
5	D	26	50	20120618	20	926	12.44	0.0400351909403221	-0.00450054374342146
5	D	26	50	20120618	20	928	12.48	0.0412965280166026	-0.00481138788443106
5	D	26	50	20120618	20	930	12.52	0.0419073975648697	-0.00335269730552133
5	D	26	50	20120618	20	932	12.56	0.0433055598033099	-0.0041735775678008
5	D	26	50	20120618	20	934	12.6	0.0443154497082005	-0.00477970950063391
5	D	26	50	20120618	20	936	12.64	0.0448744883294066	-0.00503455078457354
5	D	26	50	20120618	20	938	12.68	0.0459075713367201	-0.00495394061151827
5	D	26	50	20120618	20	940	12.72	0.0464890959535679	-0.00516409274688692
5	D	26	50	20120618	20	942	12.76	0.0475083903786483	-0.00595230467587558
5	D	26	50	20120618	20	944	12.8	0.0487717780645943	-0.00580345869843578
5	D	26	50	20120618	20	946	12.84	0.049126179983325	-0.00522193408158798
5	D	26	50	20120618	20	948	12.88	0.049717886937822	-0.00528302810748249
5	D	26	50	20120618	20	950	12.92	0.0497748090337075	-0.004938879237079
5	D	26	50	20120618	20	952	12.96	0.0496104774177597	-0.00566026957524548
5	D	26	50	20120618	20	954	13	0.0500459844842925	-0.00490882719887857
5	D	26	50	20120618	20	956	13.04	0.0500342465117248	-0.00445019774060098
5	D	26	50	20120618	20	958	13.08	0.050611245645173	-0.00476033477482939
5	D	26	50	20120618	20	960	13.12	0.0516789768847647	-0.00595435528554098
5	D	26	50	20120618	20	962	13.16	0.0530612292206282	-0.00587317942706078
5	D	26	50	20120618	20	964	13.2	0.0548660485689287	-0.00613848589136198
5	D	26	50	20120618	20	966	13.24	0.0556363706963533	-0.00569512993955798
5	D	26	50	20120618	20	968	13.28	0.0568319468419836	-0.00601247946295448
5	D	26	50	20120618	20	970	13.32	0.0566378460305478	-0.00530572623515858
5	D	26	50	20120618	20	972	13.36	0.0578836974683204	-0.00618925615825118
5	D	26	50	20120618	20	974	13.4	0.0586613735062694	-0.00540818600775251
5	D	26	50	20120618	20	976	13.44	0.0598115533965474	-0.00647224029208198
5	D	26	50	20120618	20	978	13.48	0.060445969600628	-0.00466954226412505
5	D	26	50	20120618	20	980	13.52	0.061489376366947	-0.005054491195803
5	D	26	50	20120618	20	982	13.56	0.062189694923034	-0.00495648619593054
5	D	26	50	20120618	20	984	13.6	0.0630247880316153	-0.00493159603723278
5	D	26	50	20120618	20	986	13.64	0.0650833880036837	-0.0043688097500864
5	D	26	50	20120618	20	988	13.68	0.0650760340931594	-0.00428522972855015
5	D	26	50	20120618	20	990	13.72	0.0653012476029673	-0.00385834936474784
5	D	26	50	20120618	20	992	13.76	0.0658234459608736	-0.00425736972137141
5	D	26	50	20120618	20	994	13.8	0.0673909602734079	-0.0050078928589228
5	D	26	50	20120618	20	996	13.84	0.067433881655026	-0.00391307942961167
5	D	26	50	20120618	20	998	13.88	0.0681256442190607	-0.00491356481431252
5	D	26	50	20120618	20	1000	13.92	0.0689971533268732	-0.00420355889532311
5	D	26	50	20120618	20	1002	13.96	0.0687703841821466	-0.00561317626361848
5	D	26	50	20120618	20	1004	14	0.0692832487305412	-0.00452727237975031
5	D	26	50	20120618	20	1006	14.04	0.0696384284667312	-0.00537360848615249
5	D	26	50	20120618	20	1008	14.08	0.0700791681234448	-0.00519110422592825
5	D	26	50	20120618	20	1010	14.12	0.071117907985008	-0.00526436048845917
5	D	26	50	20120618	20	1012	14.16	0.0718243783700913	-0.00479208386930467
5	D	26	50	20120618	20	1014	14.2	0.0722753710751321	-0.00497324462664468
5	D	26	50	20120618	20	1016	14.24	0.0728411979214376	-0.00343811580468868
5	D	26	50	20120618	20	1018	14.28	0.0734273894430412	-0.00366891545806796
5	D	26	50	20120618	20	1020	14.32	0.0733064034727802	-0.00256703096094496
5	D	26	50	20120618	20	1022	14.36	0.0734310663983034	-0.00313193856843491
5	D	26	50	20120618	20	1024	14.4	0.0737163132738341	-0.0025853450265777
5	D	26	50	20120618	20	1026	14.44	0.074131031401	-0.00332123105375853
5	D	26	50	20120618	20	1028	14.48	0.0740388953874114	-0.00292334206798487
5	D	26	50	20120618	20	1030	14.52	0.0738943627613368	-0.00360230599928018
5	D	26	50	20120618	20	1032	14.56	0.074032672847737	-0.00338423426796226
5	D	26	50	20120618	20	1034	14.6	0.0742284000047694	-0.0029769407619988
5	D	26	50	20120618	20	1036	14.64	0.0743028583488283	-0.00258018314707503
5	D	26	50	20120618	20	1038	14.68	0.0748720793076835	-0.00280589163162977
5	D	26	50	20120618	20	1040	14.72	0.0750680893074284	-0.00314558572931179
5	D	26	50	20120618	20	1042	14.76	0.0757528515143294	-0.00356532431462414
5	D	26	50	20120618	20	1044	14.8	0.0765474274043488	-0.00487269404235995
5	D	26	50	20120618	20	1046	14.84	0.0771221637960972	-0.00490734227463808
5	D	26	50	20120618	20	1048	14.88	0.0773820255381833	-0.00511516095762881
5	D	26	50	20120618	20	1050	14.92	0.0773147089726143	-0.00542317667151367
5	D	26	50	20120618	20	1052	14.96	0.0773108198853178	-0.00578938727349018
5	D	26	50	20120618	20	1054	15	0.0787057294325645	-0.00758253935990118
5	D	26	50	20120618	20	1056	15.04	0.0786849404931976	-0.00690159552961848
5	D	26	50	20120618	20	1058	15.08	0.0794760515599891	-0.00821370287278828
5	D	26	50	20120618	20	1060	15.12	0.0795932191536317	-0.00831290995418868
5	D	26	50	20120618	20	1062	15.16	0.08019164362255	-0.00856810479151898
5	D	26	50	20120618	20	1064	15.2	0.0809111247724072	-0.00954186153989098
5	D	26	50	20120618	20	1066	15.24	0.0818066048001018	-0.0107664290635498
5	D	26	50	20120618	20	1068	15.28	0.0828493044596395	-0.0117531258660175
5	D	26	50	20120618	20	1070	15.32	0.0837653612946667	-0.0118844355952839
5	D	26	50	20120618	20	1072	15.36	0.0840610026398808	-0.0127047501721384
5	D	26	50	20120618	20	1074	15.4	0.0849294711885341	-0.0135132560657471
5	D	26	50	20120618	20	1076	15.44	0.0859455129224211	-0.0153573198404035
5	D	26	50	20120618	20	1078	15.48	0.086190949686171	-0.0164613256578701
5	D	26	50	20120618	20	1080	15.52	0.086337532921911	-0.0172273344339294
5	D	26	50	20120618	20	1082	15.56	0.0864605695018373	-0.0182680541944798
5	D	26	50	20120618	20	1084	15.6	0.0870703783899326	-0.0180646902842105
5	D	26	50	20120618	20	1086	15.64	0.0866579937151446	-0.0179532502554955
5	D	26	50	20120618	20	1088	15.68	0.0867084811393213	-0.0182632458683677
5	D	26	50	20120618	20	1090	15.72	0.0875602619679386	-0.0211666263119197
5	D	26	50	20120618	20	1092	15.76	0.0869969099953673	-0.0206423066336699
5	D	26	50	20120618	20	1094	15.8	0.0876204367550176	-0.0234493791336242
5	D	26	50	20120618	20	1096	15.84	0.0877723232916165	-0.0235741127698255
5	D	26	50	20120618	20	1098	15.88	0.0872617214849217	-0.0241383132705343
5	D	26	50	20120618	20	1100	15.92	0.0876352859974225	-0.0272916559612357
5	D	26	50	20120618	20	1102	15.96	0.0875752526316998	-0.0265979134982136
5	D	26	50	20120618	20	1104	16	0.0877538678046275	-0.0282787063170940
5	D	26	50	20120618	20	1106	16.04	0.0878725910331887	-0.0295924400058605
5	D	26	50	20120618	20	1108	16.08	0.08794959496166	-0.0294071073185115
5	D	26	50	20120618	20	1110	16.12	0.0880571459030784	-0.0304558173856892
5	D	26	50	20120618	20	1112	16.16	0.0879087241897074	-0.0308493223094196
5	D	26	50	20120618	20	1114	16.2	0.0876395286381097	-0.0311731065045249
5	D	26	50	20120618	20	1116	16.24	0.0877890817223306	-0.032540863151374
5	D	26	50	20120618	20	1118	16.28	0.0880895313936568	-0.0352897407632367
5	D	26	50	20120618	20	1120	16.32	0.0877405034864631	-0.0336604253180267
5	D	26	50	20120618	20	1122	16.36	0.0885704347155417	-0.0371007119405336
5	D	26	50	20120618	20	1124	16.4	0.0885792028396285	-0.0394369927455739
5	D	26	50	20120618	20	1126	16.44	0.0885183916564464	-0.039806526749422
5	D	26	50	20120618	20	1128	16.48	0.0889292206963158	-0.0412850870288831
5	D	26	50	20120618	20	1130	16.52	0.088373364055625	-0.0410267809217157
5	D	26	50	20120618	20	1132	16.56	0.0887781826878544	-0.0418561464653694
5	D	26	50	20120618	20	1134	16.6	0.089155777709008	-0.044379103460643
5	D	26	50	20120618	20	1136	16.64	0.0893170687657966	-0.0440268935729339
5	D	26	50	20120618	20	1138	16.68	0.0892983304360952	-0.0439989628550771
5	D	26	50	20120618	20	1140	16.72	0.0899515556805553	-0.0429469293860277
5	D	26	50	20120618	20	1142	16.76	0.0909998414836644	-0.0459489512255552
5	D	26	50	20120618	20	1144	16.8	0.091388184527892	-0.0450373491632495
5	D	26	50	20120618	20	1146	16.84	0.0918974428317026	-0.0453851042782371
5	D	26	50	20120618	20	1148	16.88	0.0929695581333376	-0.0461684371704355
5	D	26	50	20120618	20	1150	16.92	0.0933371122381982	-0.0473551037706228
5	D	26	50	20120618	20	1152	16.96	0.0944997372078252	-0.0494663831978896
5	D	26	50	20120618	20	1154	17	0.0956021873903732	-0.0492548875596367
5	D	26	50	20120618	20	1156	17.04	0.0961216987425112	-0.0492727773612007
5	D	26	50	20120618	20	1158	17.08	0.0962140468881342	-0.050102496458245
5	D	26	50	20120618	20	1160	17.12	0.0974322504507622	-0.0514129067451399
5	D	26	50	20120618	20	1162	17.16	0.0976021682102812	-0.051914740427748
5	D	26	50	20120618	20	1164	17.2	0.0975655400790162	-0.0520984467695003
5	D	26	50	20120618	20	1166	17.24	0.0975173861072172	-0.0515795011027875
5	D	26	50	20120618	20	1168	17.28	0.0984113812106712	-0.0535054478427053
5	D	26	50	20120618	20	1170	17.32	0.0987887640997902	-0.0547940085300615
5	D	26	50	20120618	20	1172	17.36	0.0986809303156592	-0.0558338090517963
5	D	26	50	20120618	20	1174	17.4	0.0994545758449552	-0.0573596747749188
5	D	26	50	20120618	20	1176	17.44	0.0992778698603372	-0.0580370123606174
5	D	26	50	20120618	20	1178	17.48	0.0997520556678012	-0.0587691507218579
5	D	26	50	20120618	20	1180	17.52	0.100504700125696	-0.0614233467357197
5	D	26	50	20120618	20	1182	17.56	0.100090689105311	-0.0605631513364063
5	D	26	50	20120618	20	1184	17.6	0.100090901237345	-0.0610847840088876
5	D	26	50	20120618	20	1186	17.64	0.100106740429244	-0.0611990524647274
5	D	26	50	20120618	20	1188	17.68	0.100793836088523	-0.0622203267887951
5	D	26	50	20120618	20	1190	17.72	0.100843050720493	-0.0623295040758103
5	D	26	50	20120618	20	1192	17.76	0.101091669464759	-0.063263167869689
5	D	26	50	20120618	20	1194	17.8	0.102406746656409	-0.0654030144109157
5	D	26	50	20120618	20	1196	17.84	0.102703872925864	-0.0655683359763572
5	D	26	50	20120618	20	1198	17.88	0.103097448560272	-0.066843532345549
5	D	26	50	20120618	20	1200	17.92	0.104060245153536	-0.0676810296171863
5	D	26	50	20120618	20	1202	17.96	0.104260356372612	-0.0666338044742491
5	D	26	50	20120618	20	1204	18	0.104604434532337	-0.066219015636405
5	D	26	50	20120618	20	1206	18.04	0.104961240614124	-0.0665650736951177
5	D	26	50	20120618	20	1208	18.08	0.106196697582213	-0.0685851363476115
5	D	26	50	20120618	20	1210	18.12	0.106348159854743	-0.0690912833815848
5	D	26	50	20120618	20	1212	18.16	0.106825174089332	-0.0688900407916591
5	D	26	50	20120618	20	1214	18.2	0.106938311174321	-0.069063989059831
5	D	26	50	20120618	20	1216	18.24	0.106956271686564	-0.0691634082732658
5	D	26	50	20120618	20	1218	18.28	0.106746685236620	-0.0675882572074947
5	D	26	50	20120618	20	1220	18.32	0.107588283727588	-0.0705904911790565
5	D	26	50	20120618	20	1222	18.36	0.107890854719258	-0.0701818541702088
5	D	26	50	20120618	20	1224	18.4	0.108741787019738	-0.0723771378830806
5	D	26	50	20120618	20	1226	18.44	0.108751827936031	-0.073850606993717
5	D	26	50	20120618	20	1228	18.48	0.110034661058459	-0.0751402283412451
5	D	26	50	20120618	20	1230	18.52	0.110018821866561	-0.0755577041848577
5	D	26	50	20120618	20	1232	18.56	0.110499513056411	-0.0775674430783461
5	D	26	50	20120618	20	1234	18.6	0.110973203889128	-0.0779210671796174
5	D	26	50	20120618	20	1236	18.64	0.110770617796318	-0.0788873285961089
5	D	26	50	20120618	20	1238	18.68	0.110993780696461	-0.0790856013375536
5	D	26	50	20120618	20	1240	18.72	0.111076441479181	-0.0791825456772542
5	D	26	50	20120618	20	1242	18.76	0.110582739524557	-0.078445881832614
5	D	26	50	20120618	20	1244	18.8	0.110995548463414	-0.0797202296736685
5	D	26	50	20120618	20	1246	18.84	0.111728464642113	-0.0810039820349127
5	D	26	50	20120618	20	1248	18.88	0.112008478927463	-0.0813193516593219
5	D	26	50	20120618	20	1250	18.92	0.112408559944259	-0.0818484089530056
5	D	26	50	20120618	20	1252	18.96	0.112609590402150	-0.081672834339237
5	D	26	50	20120618	20	1254	19	0.113065179301269	-0.0820318324520454
5	D	26	50	20120618	20	1256	19.04	0.113683614892094	-0.082256268144394
5	D	26	50	20120618	20	1258	19.08	0.114544375976833	-0.0837162315155099
5	D	26	50	20120618	20	1260	19.12	0.115019410312434	-0.084352769039934
5	D	26	50	20120618	20	1262	19.16	0.115514597191299	-0.0843214442095275
5	D	26	50	20120618	20	1264	19.2	0.116365175938388	-0.0847408292414492
5	D	26	50	20120618	20	1266	19.24	0.116982833711754	-0.0841047866917719
5	D	26	50	20120618	20	1268	19.28	0.117029785602025	-0.0842190551476117
5	D	26	50	20120618	20	1270	19.32	0.117496829630999	-0.0842667848553418
5	D	26	50	20120618	20	1272	19.36	0.117621068292453	-0.0849345057888162
5	D	26	50	20120618	20	1274	19.4	0.117700971358727	-0.0836864623200219
5	D	26	50	20120618	20	1276	19.44	0.117783207877379	-0.0841303132465727
5	D	26	50	20120618	20	1278	19.48	0.118689577349504	-0.0857525576239709
5	D	26	50	20120618	20	1280	19.52	0.118488405470257	-0.085535122288756
5	D	26	50	20120618	20	1282	19.56	0.119592199155689	-0.0865243646756361
5	D	26	50	20120618	20	1284	19.6	0.120635888764720	-0.0881804087571749
5	D	26	50	20120618	20	1286	19.64	0.120873052379130	-0.0879531446377016
5	D	26	50	20120618	20	1288	19.68	0.122065375833567	-0.0894775254365836
5	D	26	50	20120618	20	1290	19.72	0.123033334306333	-0.0906662426464363
5	D	26	50	20120618	20	1292	19.76	0.124312066209431	-0.0923319033801993
5	D	26	50	20120618	20	1294	19.8	0.124412263240325	-0.0920026037522007
5	D	26	50	20120618	20	1296	19.84	0.125779100648359	-0.0928108268030969
5	D	26	50	20120618	20	1298	19.88	0.127012789849495	-0.0938200803118845
5	D	26	50	20120618	20	1300	19.92	0.127937544097931	-0.0960730639381008
5	D	26	50	20120618	20	1302	19.96	0.128065106161257	-0.0954066865075109
5	D	26	50	20120618	20	1304	20	0.128502663837455	-0.0959930194504708
5	D	26	50	20120618	20	1306	20.04	0.128839953772081	-0.0969242790812938
5	D	26	50	20120618	20	1308	20.08	0.128917028411230	-0.0971654024936778
5	D	26	50	20120618	20	1310	20.12	0.129473380026668	-0.0988109813948558
5	D	26	50	20120618	20	1312	20.16	0.129689825412389	-0.0986341339888808
5	D	26	50	20120618	20	1314	20.2	0.130240520173577	-0.101348858343212
5	D	26	50	20120618	20	1316	20.24	0.130641661850544	-0.101900896607285
5	D	26	50	20120618	20	1318	20.28	0.131332151622373	-0.104019034970329
5	D	26	50	20120618	20	1320	20.32	0.131057228505848	-0.102625186083254
5	D	26	50	20120618	20	1322	20.36	0.131109837250368	-0.102985527698947
5	D	26	50	20120618	20	1324	20.4	0.132329030762490	-0.106219692694738
5	D	26	50	20120618	20	1326	20.44	0.132656279780823	-0.107271301899718
5	D	26	50	20120618	20	1328	20.48	0.132808449160134	-0.108468292258911
5	D	26	50	20120618	20	1330	20.52	0.133249400948882	-0.109359529645918
5	D	26	50	20120618	20	1332	20.56	0.133510889036565	-0.109161681168542
5	D	26	50	20120618	20	1334	20.6	0.134560659763915	-0.111102972125612
5	D	26	50	20120618	20	1336	20.64	0.135400561198608	-0.112060536128695
5	D	26	50	20120618	20	1338	20.68	0.136507748996590	-0.111458222572480
5	D	26	50	20120618	20	1340	20.72	0.137142943018130	-0.112426746730671
5	D	26	50	20120618	20	1342	20.76	0.137680556303866	-0.112140863459038
5	D	26	50	20120618	20	1344	20.8	0.137856838024416	-0.111400310527101
5	D	26	50	20120618	20	1346	20.84	0.137899476563321	-0.111103113546968
5	D	26	50	20120618	20	1348	20.88	0.138550792619472	-0.111209815960249
5	D	26	50	20120618	20	1350	20.92	0.139676648036477	-0.111812129516464
5	D	26	50	20120618	20	1352	20.96	0.141541005775754	-0.113477648828871
5	D	26	50	20120618	20	1354	21	0.141354895270946	-0.112457435164975
5	D	26	50	20120618	20	1356	21.04	0.142635465651674	-0.113346268388926
5	D	26	50	20120618	20	1358	21.08	0.143034486008298	-0.113145237931035
5	D	26	50	20120618	20	1360	21.12	0.143346885784226	-0.112571208646068
5	D	26	50	20120618	20	1362	21.16	0.143866962821789	-0.113572825401618
5	D	26	50	20120618	20	1364	21.2	0.144928188678994	-0.115574786120514
5	D	26	50	20120618	20	1366	21.24	0.146002637433007	-0.116392555112956
5	D	26	50	20120618	20	1368	21.28	0.146460135520434	-0.117943240284098
5	D	26	50	20120618	20	1370	21.32	0.147217234751051	-0.118678136361785
5	D	26	50	20120618	20	1372	21.36	0.147226780692597	-0.118798698067978
5	D	26	50	20120618	20	1374	21.4	0.147865580958721	-0.119924836327695
5	D	26	50	20120618	20	1376	21.44	0.148323998284964	-0.121420862144652
5	D	26	50	20120618	20	1378	21.48	0.148204143685553	-0.121379496397952
5	D	26	50	20120618	20	1380	21.52	0.149068864568266	-0.123013690879952
5	D	26	50	20120618	20	1382	21.56	0.149380910790803	-0.122312735927762
5	D	26	50	20120618	20	1384	21.6	0.148843651058458	-0.122253197536786
5	D	26	50	20120618	20	1386	21.64	0.148696926401362	-0.122026569813416
5	D	26	50	20120618	20	1388	21.68	0.149108816101403	-0.121971061931093
5	D	26	50	20120618	20	1390	21.72	0.149066672537244	-0.121772789189648
5	D	26	50	20120618	20	1392	21.76	0.148694522238306	-0.121666935304505
5	D	26	50	20120618	20	1394	21.8	0.148426740900270	-0.122052096368217
5	D	26	50	20120618	20	1396	21.84	0.147995264342390	-0.123371699043267
5	D	26	50	20120618	20	1398	21.88	0.147846984050375	-0.122670036984296
5	D	26	50	20120618	20	1400	21.92	0.147823154551849	-0.124007670882266
5	D	26	50	20120618	20	1402	21.96	0.147159393416350	-0.124455057342723
5	D	26	50	20120618	20	1404	22	0.147003476371098	-0.124883917605513
5	D	26	50	20120618	20	1406	22.04	0.146649569427114	-0.124987508748957
5	D	26	50	20120618	20	1408	22.08	0.146771403925513	-0.126397267538608
5	D	26	50	20120618	20	1410	22.12	0.146242841606576	-0.125918909801136
5	D	26	50	20120618	20	1412	22.16	0.145981212097537	-0.126073059079434
5	D	26	50	20120618	20	1414	22.2	0.146349756151891	-0.126579913220189
5	D	26	50	20120618	20	1416	22.24	0.145679489634004	-0.125944860620005
5	D	26	50	20120618	20	1418	22.28	0.145625183833209	-0.127312970820245
5	D	26	50	20120618	20	1420	22.32	0.145950028688486	-0.128265160811791
5	D	26	50	20120618	20	1422	22.36	0.146390980477234	-0.128234330956131
5	D	26	50	20120618	20	1424	22.4	0.146390980477234	-0.128234330956131
5	D	26	50	20120618	20	1426	22.44	0.146531411883978	-0.128380984902549
5	D	26	50	20120618	20	1428	22.48	0.146656852626960	-0.129641473450692
5	D	26	50	20120618	20	1430	22.52	0.147690854873089	-0.130189976180859
5	D	26	50	20120618	20	1432	22.56	0.147757040067809	-0.130577753539661
5	D	26	50	20120618	20	1434	22.6	0.147896269393024	-0.129708790016261
5	D	26	50	20120618	20	1436	22.64	0.148508835997566	-0.131131276727974
5	D	26	50	20120618	20	1438	22.68	0.149177334748500	-0.131234938582096
5	D	26	50	20120618	20	1440	22.72	0.150395396889772	-0.133757471313301
5	D	26	50	20120618	20	1442	22.76	0.150625772279082	-0.134080053426878
5	D	26	50	20120618	20	1444	22.8	0.151396235827863	-0.134343379992192
5	D	26	50	20120618	20	1446	22.84	0.152397640451380	-0.134787301629421
5	D	26	50	20120618	20	1448	22.88	0.153031915234104	-0.136968726049381
5	D	26	50	20120618	20	1450	22.92	0.153883130377296	-0.135984574831326
5	D	26	50	20120618	20	1452	22.96	0.154063725449211	-0.135673872111673
5	D	26	50	20120618	20	1454	23	0.154842320725976	-0.137112763700709
5	D	26	50	20120618	20	1456	23.04	0.155253149765845	-0.137071044400619
5	D	26	50	20120618	20	1458	23.08	0.155840189815586	-0.138849983640728
5	D	26	50	20120618	20	1460	23.12	0.156514274710091	-0.140413184601897
5	D	26	50	20120618	20	1462	23.16	0.156925457303351	-0.141519453161064
5	D	26	50	20120618	20	1464	23.2	0.157967803409499	-0.142927939158509
5	D	26	50	20120618	20	1466	23.24	0.158560924577558	-0.144439167771261
5	D	26	50	20120618	20	1468	23.28	0.159599876571155	-0.144784730855227
5	D	26	50	20120618	20	1470	23.32	0.160018200942905	-0.146187913551814
5	D	26	50	20120618	20	1472	23.36	0.161320055237748	-0.147498111706674
5	D	26	50	20120618	20	1474	23.4	0.162480558887031	-0.150044261804371
5	D	26	50	20120618	20	1476	23.44	0.162231020903950	-0.149145458374804
5	D	26	50	20120618	20	1478	23.48	0.163294792345567	-0.151166086712723
5	D	26	50	20120618	20	1480	23.52	0.164173924064481	-0.153860672665926
5	D	26	50	20120618	20	1482	23.56	0.164945724045078	-0.155084328021837
5	D	26	50	20120618	20	1484	23.6	0.164871859670716	-0.156657258772316
5	D	26	50	20120618	20	1486	23.64	0.165266623244516	-0.157860556523996
5	D	26	50	20120618	20	1488	23.68	0.165634856171887	-0.159343529149772
5	D	26	50	20120618	20	1490	23.72	0.166333513027038	-0.162502846892775
5	D	26	50	20120618	20	1492	23.76	0.166285783319308	-0.162871603079163
5	D	26	50	20120618	20	1494	23.8	0.167248289998792	-0.166085269049368
5	D	26	50	20120618	20	1496	23.84	0.166351636173840	-0.165201427999291
5	D	26	50	20120618	20	1498	23.88	0.166010202593477	-0.165937427163557
5	D	26	50	20120618	20	1500	23.92	0.165794931005012	-0.164704544064152
5	D	26	50	20120618	20	1502	23.96	0.165600229152812	-0.164815807316171
5	D	26	50	20120618	20	1504	24	0.165876898823087	-0.165045426101226
5	D	26	50	20120618	20	1506	24.04	0.165726058804525	-0.165730838846366
5	D	26	50	20120618	20	1508	24.08	0.165373071099356	-0.165956547330921
5	D	26	50	20120618	20	1510	24.12	0.165507480077644	-0.167565863675038
5	D	26	50	20120618	20	1512	24.16	0.165400747400193	-0.167852201474911
5	D	26	50	20120618	20	1514	24.2	0.165558283578552	-0.170766337154026
5	D	26	50	20120618	20	1516	24.24	0.166140967850521	-0.171561096891809
5	D	26	50	20120618	20	1518	24.28	0.166470910945691	-0.171836437201335
5	D	26	50	20120618	20	1520	24.32	0.166294692864751	-0.170828958530568
5	D	26	50	20120618	20	1522	24.36	0.166992911313698	-0.171778298881786
5	D	26	50	20120618	20	1524	24.4	0.167448733558055	-0.172096051456047
5	D	26	50	20120618	20	1526	24.44	0.168536334498198	-0.175494335935752
5	D	26	50	20120618	20	1528	24.48	0.168408567373905	-0.173765240652649
5	D	26	50	20120618	20	1530	24.52	0.169469079053261	-0.175968733875250
5	D	26	50	20120618	20	1532	24.56	0.170916851903469	-0.178958763183768
5	D	26	50	20120618	20	1534	24.6	0.171375368224662	-0.179647174061660
5	D	26	50	20120618	20	1536	24.64	0.172590877710453	-0.181752238020321
5	D	26	50	20120618	20	1538	24.68	0.172920955155911	-0.183667931711911
5	D	26	50	20120618	20	1540	24.72	0.171998810131498	-0.181679625224961
5	D	26	50	20120618	20	1542	24.76	0.171846244772389	-0.182222513527284
5	D	26	50	20120618	20	1544	24.8	0.171872895626972	-0.181958274794223
5	D	26	50	20120618	20	1546	24.84	0.170940907676165	-0.181360083670542
5	D	26	50	20120618	20	1548	24.88	0.171430692259222	-0.184537354854719
5	D	26	50	20120618	20	1550	24.92	0.170990666780357	-0.186245929899032
5	D	26	50	20120618	20	1552	24.96	0.171160789600843	-0.188150458374548
5	D	26	50	20120618	20	1554	25	0.171271946786845	-0.188016673771548
5	D	26	50	20120618	20	1556	25.04	0.170591356509953	-0.189158297669773
5	D	26	50	20120618	20	1558	25.08	0.170805609864653	-0.190882931109087
5	D	26	50	20120618	20	1560	25.12	0.170934798273576	-0.193874912032322
5	D	26	50	20120618	20	1562	25.16	0.170185618638908	-0.193614343183455
5	D	26	50	20120618	20	1564	25.2	0.169756475533406	-0.196869084986578
5	D	26	50	20120618	20	1566	25.24	0.169606144631726	-0.197375797705976
5	D	26	50	20120618	20	1568	25.28	0.169052338600701	-0.198321340893779
5	D	26	50	20120618	20	1570	25.32	0.169554313704665	-0.200178274011853
5	D	26	50	20120618	20	1572	25.36	0.168803861277792	-0.20166977434541
5	D	26	50	20120618	20	1574	25.4	0.168899320693252	-0.202425671494498
5	D	26	50	20120618	20	1576	25.44	0.168680966119222	-0.20490959619545
5	D	26	50	20120618	20	1578	25.48	0.168018902039997	-0.206608278815895
5	D	26	50	20120618	20	1580	25.52	0.168276925304452	-0.209006148621577
5	D	26	50	20120618	20	1582	25.56	0.167632185341366	-0.20892822545429
5	D	26	50	20120618	20	1584	25.6	0.167930655113704	-0.21106078879567
5	D	26	50	20120618	20	1586	25.64	0.168189102642228	-0.210460101585052
5	D	26	50	20120618	20	1588	25.68	0.167846580117421	-0.210043191426865
5	D	26	50	20120618	20	1590	25.72	0.167474359107805	-0.209571126939745
5	D	26	50	20120618	20	1592	25.76	0.167812568281246	-0.211406564011671
5	D	26	50	20120618	20	1594	25.8	0.167287046521469	-0.211741166940528
5	D	26	50	20120618	20	1596	25.84	0.167410224522751	-0.210718549113576
5	D	26	50	20120618	20	1598	25.88	0.167368858776052	-0.210949419477633
5	D	26	50	20120618	20	1600	25.92	0.167481571596973	-0.211539570797212
5	D	26	50	20120618	20	1602	25.96	0.167215840868603	-0.21021289705435
5	D	26	50	20120618	20	1604	26	0.167863550680170	-0.211672365450719
5	D	26	50	20120618	20	1606	26.04	0.167228780922699	-0.209631443148180
5	D	26	50	20120618	20	1608	26.08	0.167501936272271	-0.2102718697599
5	D	26	50	20120618	20	1610	26.12	0.167524492978591	-0.210652363918857
5	D	26	50	20120618	20	1612	26.16	0.167656934078707	-0.211439161634283
5	D	26	50	20120618	20	1614	26.2	0.166820497467242	-0.210387623139981
5	D	26	50	20120618	20	1616	26.24	0.167304441348286	-0.210699881494553
5	D	26	50	20120618	20	1618	26.28	0.167300622971667	-0.211926994602624
5	D	26	50	20120618	20	1620	26.32	0.167279339057554	-0.211682406367011
5	D	26	50	20120618	20	1622	26.36	0.166921967290342	-0.211912498913610
5	D	26	50	20120618	20	1624	26.4	0.165688278089206	-0.213091033785813
5	D	26	50	20120618	20	1626	26.44	0.165246760615033	-0.214734632788003
5	D	26	50	20120618	20	1628	26.48	0.164660710514785	-0.213907883539440
5	D	26	50	20120618	20	1630	26.52	0.165384575726686	-0.214790564934395
5	D	26	50	20120618	20	1632	26.56	0.165179585470820	-0.214122985422277
5	D	26	50	20120618	20	1634	26.6	0.164954442671690	-0.213204029449447
5	D	26	50	20120618	20	1636	26.64	0.165631073150608	-0.216023334896716
5	D	26	50	20120618	20	1638	26.68	0.165869863110614	-0.216954099552791
5	D	26	50	20120618	20	1640	26.72	0.165826871018318	-0.21777349489083
5	D	26	50	20120618	20	1642	26.76	0.165893268345072	-0.220437943953019
5	D	26	50	20120618	20	1644	26.8	0.165422900914226	-0.220431721413345
5	D	26	50	20120618	20	1646	26.84	0.165762595011908	-0.223049147874585
5	D	26	50	20120618	20	1648	26.88	0.166549109884622	-0.224410823403116
5	D	26	50	20120618	20	1650	26.92	0.167033265897701	-0.224939244300697
5	D	26	50	20120618	20	1652	26.96	0.167003143148822	-0.226232259760775
5	D	26	50	20120618	20	1654	27	0.168349403749523	-0.227936457814112
5	D	26	50	20120618	20	1656	27.04	0.168521442829386	-0.228918417001146
5	D	26	50	20120618	20	1658	27.08	0.168590739293942	-0.228438998603502
5	D	26	50	20120618	20	1660	27.12	0.169602114123073	-0.230585562659150
5	D	26	50	20120618	20	1662	27.16	0.170583083360613	-0.232365138295362
5	D	26	50	20120618	20	1664	27.2	0.171020075351387	-0.232584341397530
5	D	26	50	20120618	20	1666	27.24	0.172068290443818	-0.236277984379736
5	D	26	50	20120618	20	1668	27.28	0.172346112698146	-0.236315531749817
5	D	26	50	20120618	20	1670	27.32	0.172068290443818	-0.236277984379736
5	D	26	50	20120618	20	1672	27.36	0.172624005663152	-0.236353008409219
5	D	26	50	20120618	20	1674	27.4	0.173594792563043	-0.238270045603694
5	D	26	50	20120618	20	1676	27.44	0.174041330495362	-0.238981748578959
5	D	26	50	20120618	20	1678	27.48	0.174356700119772	-0.240002810770992
5	D	26	50	20120618	20	1680	27.52	0.174609844347436	-0.240036751896489
5	D	26	50	20120618	20	1682	27.56	0.174912981024531	-0.242040197539625
5	D	26	50	20120618	20	1684	27.6	0.174715768943258	-0.241113109838811
5	D	26	50	20120618	20	1686	27.64	0.174885262438709	-0.242336616702298
5	D	26	50	20120618	20	1688	27.68	0.175185641399357	-0.244786883120466
5	D	26	50	20120618	20	1690	27.72	0.175797218054405	-0.246578055307889
5	D	26	50	20120618	20	1692	27.76	0.175797218054405	-0.246578055307889
5	D	26	50	20120618	20	1694	27.8	0.176075818126192	-0.246593611657075
5	D	26	50	20120618	20	1696	27.84	0.175790217697271	-0.246518587627592
5	D	26	50	20120618	20	1698	27.88	0.177502264635880	-0.256536027975305
5	D	26	50	20120618	20	1700	27.92	0.175853857307578	-0.251765319943996
5	D	26	50	20120618	20	1702	27.96	0.176143771087864	-0.255042052768014
5	D	26	50	20120618	20	1704	28	0.175195753026328	-0.255151442187064
5	D	26	50	20120618	20	1706	28.04	0.174780539924415	-0.256345886961844
5	D	26	50	20120618	20	1708	28.08	0.174306000563561	-0.256876994865193
5	D	26	50	20120618	20	1710	28.12	0.174163023572405	-0.256966231740979
5	D	26	50	20120618	20	1712	28.16	0.173754810827626	-0.257637488208359
5	D	26	50	20120618	20	1714	28.2	0.172668765522401	-0.258022083586647
5	D	26	50	20120618	20	1716	28.24	0.173139486506637	-0.257928957623565
5	D	26	50	20120618	20	1718	28.28	0.173139486506637	-0.257928957623565
5	D	26	50	20120618	20	1720	28.32	0.173139486506637	-0.257928957623565
5	D	26	50	20120618	20	1722	28.36	0.173235865160913	-0.258101279546140
