# Supplementary material for: How Do Ants Make Sense of Gravity? A Boltzmann Walker Analysis of Lasius niger Trajectories on Various Inclines
Source: PLoS One. 2013 Oct 29;8(10):e76531. doi: 10.1371/journal.pone.0076531 (PMC3812222; doi:10.1371/journal.pone.0076531)
Supplement: Dataset S5 — Trajectories for . (ZIP) [file pone.0076531.s009.zip › Incline5/5-D-26-50-20120618-21.txt]

Pente	Colonie	Temperature	Humidite	Date	Indiv	Frame	Time	X	Y
5	D	26	50	20120618	21	36	0	0	0
5	D	26	50	20120618	21	38	0.04	-0.0007392214498677	-7.51654508400826e-07
5	D	26	50	20120618	21	40	0.08	1.26112494424589e-05	-0.00020995060993601
5	D	26	50	20120618	21	42	0.12	-1.5252293270214e-06	0.000388496486399170
5	D	26	50	20120618	21	44	0.16	0.00068725051566404	0.00013819765642188
5	D	26	50	20120618	21	46	0.2	0.000769633405419749	-0.00048083685384754
5	D	26	50	20120618	21	48	0.24	0.00097286791514804	7.3098577718719e-05
5	D	26	50	20120618	21	50	0.28	0.00055186855844485	-8.23355136013604e-05
5	D	26	50	20120618	21	52	0.32	0.00049504757882904	0.000990739331935749
5	D	26	50	20120618	21	54	0.36	0.0016031687577621	0.000266492282373239
5	D	26	50	20120618	21	56	0.4	0.00203194133931088	-5.74099995646025e-06
5	D	26	50	20120618	21	58	0.44	0.00217583120532131	0.000443872139754229
5	D	26	50	20120618	21	60	0.48	0.0027248755792821	0.00057882629737081
5	D	26	50	20120618	21	62	0.52	0.00287034653605527	-0.00034153469663345
5	D	26	50	20120618	21	64	0.56	0.00334366260217811	-0.00168665685541681
5	D	26	50	20120618	21	66	0.6	0.00310054514867055	-0.00155529055760797
5	D	26	50	20120618	21	68	0.64	0.00365802106389021	-0.00317496813739044
5	D	26	50	20120618	21	70	0.68	0.00428436210852963	-0.00345549153962277
5	D	26	50	20120618	21	72	0.72	0.00436427931693933	-0.00230549549710784
5	D	26	50	20120618	21	74	0.76	0.00446285707330455	-0.00239365049951836
5	D	26	50	20120618	21	76	0.8	0.00486034300821295	-0.00311209220240733
5	D	26	50	20120618	21	78	0.84	0.00478227134850214	-0.00358965090921729
5	D	26	50	20120618	21	80	0.88	0.00542357477263147	-0.00492144410517526
5	D	26	50	20120618	21	82	0.92	0.00593911218465895	-0.00569332186751856
5	D	26	50	20120618	21	84	0.96	0.00593000464931727	-0.00575863024982886
5	D	26	50	20120618	21	86	1	0.00649140500717252	-0.00670499368149776
5	D	26	50	20120618	21	88	1.04	0.00652836547862514	-0.00672433305196316
5	D	26	50	20120618	21	90	1.08	0.00654940190536544	-0.00714444640386956
5	D	26	50	20120618	21	92	1.12	0.0065199367657934	-0.00655595678522706
5	D	26	50	20120618	21	94	1.16	0.00655109896164029	-0.00717850066645146
5	D	26	50	20120618	21	96	1.2	0.00678785245411716	-0.00720976892831556
5	D	26	50	20120618	21	98	1.24	0.00685091223686338	-0.00709448223871086
5	D	26	50	20120618	21	100	1.28	0.00674358049854707	-0.00712056740786886
5	D	26	50	20120618	21	102	1.32	0.00702628178966546	-0.00669749127854936
5	D	26	50	20120618	21	104	1.36	0.0075580614444568	-0.00645199087518916
5	D	26	50	20120618	21	106	1.4	0.00775845550624507	-0.00712562322135436
5	D	26	50	20120618	21	108	1.44	0.00795488269899088	-0.00687638929418956
5	D	26	50	20120618	21	110	1.48	0.00800932992114224	-0.00748929530998646
5	D	26	50	20120618	21	112	1.52	0.00809138966309894	-0.00730286660712656
5	D	26	50	20120618	21	114	1.56	0.00828131147345784	-0.00859758619454696
5	D	26	50	20120618	21	116	1.6	0.0080734291508568	-0.00868427041485266
5	D	26	50	20120618	21	118	1.64	0.0083890321205038	-0.00937643602975266
5	D	26	50	20120618	21	120	1.68	0.00834857854155211	-0.00962916306441656
5	D	26	50	20120618	21	122	1.72	0.00818840471347774	-0.00909707935370936
5	D	26	50	20120618	21	124	1.76	0.007937551511784	-0.00993497260514416
5	D	26	50	20120618	21	126	1.8	0.00817711221818219	-0.00955229348623376
5	D	26	50	20120618	21	128	1.84	0.00800920264192163	-0.00901366196673276
5	D	26	50	20120618	21	130	1.88	0.00839437784776957	-0.00948550017968296
5	D	26	50	20120618	21	132	1.92	0.00849255255326951	-0.00891667520062516
5	D	26	50	20120618	21	134	1.96	0.00848865639490517	-0.00862867767971576
5	D	26	50	20120618	21	136	2	0.0085236511095061	-0.00789279872360266
5	D	26	50	20120618	21	138	2.04	0.00879572458570324	-0.00843432230983876
5	D	26	50	20120618	21	140	2.08	0.0085648330084424	-0.00822907042446376
5	D	26	50	20120618	21	142	2.12	0.00900685252842992	-0.00831384545646026
5	D	26	50	20120618	21	144	2.16	0.00857652148353541	-0.00783823129329856
5	D	26	50	20120618	21	146	2.2	0.0084191831536536	-0.00790746411824456
5	D	26	50	20120618	21	148	2.24	0.00859195762456871	-0.00714383122096996
5	D	26	50	20120618	21	150	2.28	0.00831139179592951	-0.00692177140740606
5	D	26	50	20120618	21	152	2.32	0.00806017089870956	-0.00618929363491056
5	D	26	50	20120618	21	154	2.36	0.00774271530929586	-0.00616141241452836
5	D	26	50	20120618	21	156	2.4	0.0078820719137321	-0.00626952904137176
5	D	26	50	20120618	21	158	2.44	0.00791160069291445	-0.00609012190884916
5	D	26	50	20120618	21	160	2.48	0.0076308863718512	-0.00573337946667276
5	D	26	50	20120618	21	162	2.52	0.00750836597987501	-0.00613550402206576
5	D	26	50	20120618	21	164	2.56	0.007685354807206	-0.00542238683323906
5	D	26	50	20120618	21	166	2.6	0.0077158028252039	-0.00559718362954836
5	D	26	50	20120618	21	168	2.64	0.00762711042163967	-0.00653709117630496
5	D	26	50	20120618	21	170	2.68	0.00752932462486938	-0.00551629061378066
5	D	26	50	20120618	21	172	2.72	0.00732090490111464	-0.00519906129853696
5	D	26	50	20120618	21	174	2.76	0.00766923277259495	-0.00559287027818316
5	D	26	50	20120618	21	176	2.8	0.00778571447265981	-0.00563622299493766
5	D	26	50	20120618	21	178	2.84	0.00820241956988086	-0.00494639083241556
5	D	26	50	20120618	21	180	2.88	0.00889688328181979	-0.00425510910099195
5	D	26	50	20120618	21	182	2.92	0.00894747677201368	-0.00427203016626574
5	D	26	50	20120618	21	184	2.96	0.00958200611317925	-0.00401000467742926
5	D	26	50	20120618	21	186	3	0.00985961623547308	-0.00329008512136761
5	D	26	50	20120618	21	188	3.04	0.00986827122247481	-0.00266358851323633
5	D	26	50	20120618	21	190	3.08	0.00993228559937563	-0.00306377559604885
5	D	26	50	20120618	21	192	3.12	0.0094292993327142	-0.00278149149793137
5	D	26	50	20120618	21	194	3.16	0.00916727384387771	-0.00422991488637827
5	D	26	50	20120618	21	196	3.2	0.00912821326528497	-0.00378036467917111
5	D	26	50	20120618	21	198	3.24	0.0091341953886538	-0.00404817430147771
5	D	26	50	20120618	21	200	3.28	0.00864929691345513	-0.00257315662699038
5	D	26	50	20120618	21	202	3.32	0.00889333360577823	-0.00161164696806854
5	D	26	50	20120618	21	204	3.36	0.00866264708948393	-0.00210038503308905
5	D	26	50	20120618	21	206	3.4	0.00856694725771814	-0.00171191470964079
5	D	26	50	20120618	21	208	3.44	0.00826026797564973	-0.00148899929687173
5	D	26	50	20120618	21	210	3.48	0.00795533524733084	-0.0020025568099119
5	D	26	50	20120618	21	212	3.52	0.00780508919846432	-0.00214068304854887
5	D	26	50	20120618	21	214	3.56	0.00769142178338858	-0.000602153042975371
5	D	26	50	20120618	21	216	3.6	0.00733895733723834	0.0011410631625482
5	D	26	50	20120618	21	218	3.64	0.0074803504092044	0.000244791175258620
5	D	26	50	20120618	21	220	3.68	0.00695052944019694	0.00129054553609103
5	D	26	50	20120618	21	222	3.72	0.00729764815908142	0.000756510210667709
5	D	26	50	20120618	21	224	3.76	0.00696803033303131	0.00143432155790969
5	D	26	50	20120618	21	226	3.8	0.00681233249088184	0.00072381359310564
5	D	26	50	20120618	21	228	3.84	0.00683544781155883	0.000763715628768
5	D	26	50	20120618	21	230	3.88	0.00659472037897168	0.00082636528958112
5	D	26	50	20120618	21	232	3.92	0.00654551281806891	0.00081017961535976
5	D	26	50	20120618	21	234	3.96	0.0064812650959303	0.00103581738923639
5	D	26	50	20120618	21	236	4	0.00598090926649489	0.00074528842605028
5	D	26	50	20120618	21	238	4.04	0.00584940154732982	0.00173040130932813
5	D	26	50	20120618	21	240	4.08	0.00526297668048838	0.0020827031209187
5	D	26	50	20120618	21	242	4.12	0.00538698199670506	0.00092715629017146
5	D	26	50	20120618	21	244	4.16	0.00532337774173733	0.00185929980447062
5	D	26	50	20120618	21	246	4.2	0.00493475185479721	0.00242753081383213
5	D	26	50	20120618	21	248	4.24	0.00528052707079743	0.0026159464867471
5	D	26	50	20120618	21	250	4.28	0.00509228322483029	0.00307699212889601
5	D	26	50	20120618	21	252	4.32	0.00523240138326987	0.00253102296232659
5	D	26	50	20120618	21	254	4.36	0.00509784956941179	0.00273767138359446
5	D	26	50	20120618	21	256	4.4	0.00492424071249487	0.00284988922976876
5	D	26	50	20120618	21	258	4.44	0.00535631901824569	0.00285214419329397
5	D	26	50	20120618	21	260	4.48	0.00565852514281632	0.00167297009656015
5	D	26	50	20120618	21	262	4.52	0.00546701234219976	0.00245898999452712
5	D	26	50	20120618	21	264	4.56	0.00524597076240084	0.00161828245810319
5	D	26	50	20120618	21	266	4.6	0.00495115673212073	0.00228569933566173
5	D	26	50	20120618	21	268	4.64	0.00490476982016811	0.00284768022818434
5	D	26	50	20120618	21	270	4.68	0.00478282289179146	0.00115594068922436
5	D	26	50	20120618	21	272	4.72	0.00486423209550947	0.0012578701317324
5	D	26	50	20120618	21	274	4.76	0.00483005762477473	0.00119473256724026
5	D	26	50	20120618	21	276	4.8	0.00469722054486102	0.00107740941010578
5	D	26	50	20120618	21	278	4.84	0.00495657317006462	0.00086055390245149
5	D	26	50	20120618	21	280	4.88	0.00464013581441583	0.000555614103064799
5	D	26	50	20120618	21	282	4.92	0.00448297426122931	0.00120063690886316
5	D	26	50	20120618	21	284	4.96	0.00459756091512059	0.00090372984251075
5	D	26	50	20120618	21	286	5	0.00478566546105183	0.000572605879016709
5	D	26	50	20120618	21	288	5.04	0.0048152649509123	0.00127011015011474
5	D	26	50	20120618	21	290	5.08	0.00450468243941174	0.00083738201323201
5	D	26	50	20120618	21	292	5.12	0.00438909522942508	0.00235140016223568
5	D	26	50	20120618	21	294	5.16	0.00428407926581716	0.00171608946807691
5	D	26	50	20120618	21	296	5.2	0.00415463629845315	0.00117488407989235
5	D	26	50	20120618	21	298	5.24	0.00421338980090194	0.00132858788091887
5	D	26	50	20120618	21	300	5.28	0.00413421505461248	0.00139934805651221
5	D	26	50	20120618	21	302	5.32	0.00416007394960047	0.000150448988512719
5	D	26	50	20120618	21	304	5.36	0.00413038253585845	0.00072314184166351
5	D	26	50	20120618	21	306	5.4	0.00423507676588093	0.000637313220563089
5	D	26	50	20120618	21	308	5.44	0.00380843681838421	0.0001777928077412
5	D	26	50	20120618	21	310	5.48	0.00329861990021652	-0.00064617751117205
5	D	26	50	20120618	21	312	5.52	0.00300630195687401	-0.00147210651586918
5	D	26	50	20120618	21	314	5.56	0.00261211821063375	-0.00216225687644288
5	D	26	50	20120618	21	316	5.6	0.00252959884926928	-0.00140189081249736
5	D	26	50	20120618	21	318	5.64	0.00234249132389951	-0.00180636296240388
5	D	26	50	20120618	21	320	5.68	0.00169072271940862	-0.00125589447538577
5	D	26	50	20120618	21	322	5.72	0.00142309694486514	-0.00249573550551826
5	D	26	50	20120618	21	324	5.76	0.00136757492040637	-0.00284057734056732
5	D	26	50	20120618	21	326	5.8	0.00180702764277819	-0.00214076790136262
5	D	26	50	20120618	21	328	5.84	0.0019923744722628	-0.00254039636981801
5	D	26	50	20120618	21	330	5.88	0.00208238209444004	-0.00197378463498542
5	D	26	50	20120618	21	332	5.92	0.00228920375686929	-0.00348323840971653
5	D	26	50	20120618	21	334	5.96	0.00253618201340213	-0.0031614765400054
5	D	26	50	20120618	21	336	6	0.00262094290326296	-0.0026615449746387
5	D	26	50	20120618	21	338	6.04	0.00262935747395908	-0.00286613925070721
5	D	26	50	20120618	21	340	6.08	0.00283388103934948	-0.00308545548996003
5	D	26	50	20120618	21	342	6.12	0.00279332846544843	-0.00282421488965066
5	D	26	50	20120618	21	344	6.16	0.00284488362086474	-0.00223530100693945
5	D	26	50	20120618	21	346	6.2	0.00313230838528145	-0.00267365064273261
5	D	26	50	20120618	21	348	6.24	0.00334862649178204	-0.00233180694043579
5	D	26	50	20120618	21	350	6.28	0.00405285534836915	-0.00251525165267901
5	D	26	50	20120618	21	352	6.32	0.00386417097487734	-0.00214894205575313
5	D	26	50	20120618	21	354	6.36	0.00392650950870674	-0.00350459303450836
5	D	26	50	20120618	21	356	6.4	0.00429786784805029	-0.00281209507942113
5	D	26	50	20120618	21	358	6.44	0.00441635066030591	-0.00307586005093933
5	D	26	50	20120618	21	360	6.48	0.00423847087843062	-0.00292960208431871
5	D	26	50	20120618	21	362	6.52	0.00443912656972793	-0.00330833554739003
5	D	26	50	20120618	21	364	6.56	0.00472320671906963	-0.00218098813507651
5	D	26	50	20120618	21	366	6.6	0.00507820967856433	-0.00228202662304026
5	D	26	50	20120618	21	368	6.64	0.00492228556224489	-0.00221519796115031
5	D	26	50	20120618	21	370	6.68	0.00478126018580504	-0.00139283277463036
5	D	26	50	20120618	21	372	6.72	0.00520527676714355	-0.001687250825113
5	D	26	50	20120618	21	374	6.76	0.00499902079013925	-0.00217247456943102
5	D	26	50	20120618	21	376	6.8	0.00520620307702691	-0.00159766746700448
5	D	26	50	20120618	21	378	6.84	0.00512018353709557	-0.00175622202054994
5	D	26	50	20120618	21	380	6.88	0.00523670059249948	-0.00171581793907294
5	D	26	50	20120618	21	382	6.92	0.00564359811866547	-0.0013964319481466
5	D	26	50	20120618	21	384	6.96	0.00578513968305558	-0.0021133463003882
5	D	26	50	20120618	21	386	7	0.00613563837235413	-0.00184488613984292
5	D	26	50	20120618	21	388	7.04	0.00596046680945079	-0.00107162951927637
5	D	26	50	20120618	21	390	7.08	0.00657785588224039	-0.00164053935114782
5	D	26	50	20120618	21	392	7.12	0.00704355640832985	-0.000738214529811291
5	D	26	50	20120618	21	394	7.16	0.00688278153949146	-0.00078241577470326
5	D	26	50	20120618	21	396	7.2	0.00698321191562339	-0.000727721065178481
5	D	26	50	20120618	21	398	7.24	0.0074237960088451	-0.00191585844747061
5	D	26	50	20120618	21	400	7.28	0.00731166301548454	-0.00232446717204707
5	D	26	50	20120618	21	402	7.32	0.00705287607570588	-0.00150224340688335
5	D	26	50	20120618	21	404	7.36	0.00745386218918115	-0.00179753119870686
5	D	26	50	20120618	21	406	7.4	0.00732573444043015	-0.00164722858129784
5	D	26	50	20120618	21	408	7.44	0.00768079396846735	-0.0020797304440106
5	D	26	50	20120618	21	410	7.48	0.00761791096241643	-0.00223643237778935
5	D	26	50	20120618	21	412	7.52	0.00795730807525035	-0.00244620267549615
5	D	26	50	20120618	21	414	7.56	0.00825683850776097	-0.0015805766961032
5	D	26	50	20120618	21	416	7.6	0.00877028288371615	-0.00201452812771738
5	D	26	50	20120618	21	418	7.64	0.00885509327105166	-0.00219110683311529
5	D	26	50	20120618	21	420	7.68	0.00927213070845986	-0.00219291702647513
5	D	26	50	20120618	21	422	7.72	0.00922527781313844	-0.00080011465743636
5	D	26	50	20120618	21	424	7.76	0.00934239590930637	-2.97571746726809e-05
5	D	26	50	20120618	21	426	7.8	0.00933301260232003	-0.0006937657975459
5	D	26	50	20120618	21	428	7.84	0.00905672476970701	-0.00149266210999828
5	D	26	50	20120618	21	430	7.88	0.00904693134078757	-0.00052922204956379
5	D	26	50	20120618	21	432	7.92	0.00911276298211604	-0.000264523697094421
5	D	26	50	20120618	21	434	7.96	0.00915274987059214	-0.000169269342600781
5	D	26	50	20120618	21	436	8	0.00908221596916878	-8.48054375880512e-05
5	D	26	50	20120618	21	438	8.04	0.00915642682585431	-0.000487891658203440
5	D	26	50	20120618	21	440	8.08	0.00918891131138202	-0.000205784336781260
5	D	26	50	20120618	21	442	8.12	0.00896027540475316	0.000214774492397259
5	D	26	50	20120618	21	444	8.16	0.00906746289328611	0.00104438469499725
5	D	26	50	20120618	21	446	8.2	0.00875334484787961	0.00133543691720144
5	D	26	50	20120618	21	448	8.24	0.00891139311296973	0.00089937406473864
5	D	26	50	20120618	21	450	8.28	0.00907597292339769	0.00174597250775663
5	D	26	50	20120618	21	452	8.32	0.00901612976939909	0.000868374503451419
5	D	26	50	20120618	21	454	8.36	0.00889842477460277	0.00106784932642414
5	D	26	50	20120618	21	456	8.4	0.00926404140688309	0.00120487247848247
5	D	26	50	20120618	21	458	8.44	0.00931050115083417	0.00141200102525476
5	D	26	50	20120618	21	460	8.48	0.00935693968158182	0.00161902350600987
5	D	26	50	20120618	21	462	8.52	0.00918642229551224	0.00081380707314725
5	D	26	50	20120618	21	464	8.56	0.00913032751456071	0.0012287868298222
5	D	26	50	20120618	21	466	8.6	0.00941263211877485	0.00124681734563568
5	D	26	50	20120618	21	468	8.64	0.00928886156200952	0.00129980934203136
5	D	26	50	20120618	21	470	8.68	0.0090335988424283	0.00149017945808953
5	D	26	50	20120618	21	472	8.72	0.00922425250830572	0.00171181854311854
5	D	26	50	20120618	21	474	8.76	0.009080809533781	0.00121658994495351
5	D	26	50	20120618	21	476	8.8	0.00924812019059789	0.00170136326225192
5	D	26	50	20120618	21	478	8.84	0.00911600860224169	0.00081935079031175
5	D	26	50	20120618	21	480	8.88	0.00933199790408902	0.0009795635092591
5	D	26	50	20120618	21	482	8.92	0.00921490667797878	0.00128752831145571
5	D	26	50	20120618	21	484	8.96	0.0091895696277953	0.00167881857674735
5	D	26	50	20120618	21	486	9	0.00928877034523475	0.00094193623611182
5	D	26	50	20120618	21	488	9.04	0.00866403584720218	0.00163514978326161
5	D	26	50	20120618	21	490	9.08	0.0088188483916616	0.00127405722016733
5	D	26	50	20120618	21	492	9.12	0.00888100237062112	0.00202392911237325
5	D	26	50	20120618	21	494	9.16	0.00859766114786576	0.00163487542583051
5	D	26	50	20120618	21	496	9.2	0.0086795540126221	0.00123491744561509
5	D	26	50	20120618	21	498	9.24	0.00866582694867893	0.00168254927212489
5	D	26	50	20120618	21	500	9.28	0.00901151236211794	0.00099636790191399
5	D	26	50	20120618	21	502	9.32	0.00882345589944781	0.00128753184698962
5	D	26	50	20120618	21	504	9.36	0.00847021010030436	0.00158919420644552
5	D	26	50	20120618	21	506	9.4	0.00853978799335955	0.00160998173159884
5	D	26	50	20120618	21	508	9.44	0.00856243662356096	0.00164722504576393
5	D	26	50	20120618	21	510	9.48	0.00857900130701703	0.00169932891604245
5	D	26	50	20120618	21	512	9.52	0.00855885583482103	0.0014603338950692
5	D	26	50	20120618	21	514	9.56	0.00857139495937181	0.00102924836723917
5	D	26	50	20120618	21	516	9.6	0.00883022432555733	0.000282218337186830
5	D	26	50	20120618	21	518	9.64	0.00877405176285987	0.00053121891911386
5	D	26	50	20120618	21	520	9.68	0.00891892380018937	0.00088176003481928
5	D	26	50	20120618	21	522	9.72	0.0090937276675665	0.000351267314369689
5	D	26	50	20120618	21	524	9.76	0.00992147605801163	0.00047390296475122
5	D	26	50	20120618	21	526	9.8	0.0100015820639319	0.00162291400751996
5	D	26	50	20120618	21	528	9.84	0.0106372392404135	0.000645632331843749
5	D	26	50	20120618	21	530	9.88	0.0112092490284136	-0.00032353953615903
5	D	26	50	20120618	21	532	9.92	0.0112522800115827	-0.000210405986703091
5	D	26	50	20120618	21	534	9.96	0.0113034900988898	-0.000139142351081551
5	D	26	50	20120618	21	536	10	0.0112812155281757	-8.60110546499707e-05
5	D	26	50	20120618	21	538	10.04	0.0110583375920660	-6.67614867457308e-05
5	D	26	50	20120618	21	540	10.08	0.0111186170309486	-2.78508147906007e-05
5	D	26	50	20120618	21	542	10.12	0.0111303514679824	4.0876428806829e-05
5	D	26	50	20120618	21	544	10.16	0.0109695843773186	0.00015712549074068
5	D	26	50	20120618	21	546	10.2	0.0107036464666618	0.000325054158884329
5	D	26	50	20120618	21	548	10.24	0.0107382492319739	0.000568437272409579
5	D	26	50	20120618	21	550	10.28	0.0107335818322433	-0.000255795170987451
5	D	26	50	20120618	21	552	10.32	0.0107616497288158	0.00059178120070892
5	D	26	50	20120618	21	554	10.36	0.0107452250525024	0.00139156988191916
5	D	26	50	20120618	21	556	10.4	0.0106548956967397	0.0001947174085489
5	D	26	50	20120618	21	558	10.44	0.0104577175565923	0.00014429220976892
5	D	26	50	20120618	21	560	10.48	0.0105902583587646	-5.53233274532602e-05
5	D	26	50	20120618	21	562	10.52	0.0105716586219923	8.776397236053e-05
5	D	26	50	20120618	21	564	10.56	0.0102321292801903	0.000425275231409020
5	D	26	50	20120618	21	566	10.6	0.0100990447129032	0.0008605913791109
5	D	26	50	20120618	21	568	10.64	0.0103064313536506	8.69380716401e-05
5	D	26	50	20120618	21	570	10.68	0.0102255157104659	-0.000411396846614681
5	D	26	50	20120618	21	572	10.72	0.0106617058421493	-0.00047220378715603
5	D	26	50	20120618	21	574	10.76	0.0103787033235421	-0.000720133809416351
5	D	26	50	20120618	21	576	10.8	0.0108868161143672	-0.00123758040975304
5	D	26	50	20120618	21	578	10.84	0.0106804943764322	-0.000350729206109221
5	D	26	50	20120618	21	580	10.88	0.0105345355159800	-0.000546482526092561
5	D	26	50	20120618	21	582	10.92	0.0108607945848195	-0.000964184643875071
5	D	26	50	20120618	21	584	10.96	0.0102778274701380	-0.0018932663858117
5	D	26	50	20120618	21	586	11	0.0103901018848549	-0.00119665306925796
5	D	26	50	20120618	21	588	11.04	0.0102371971144911	-0.00143054985033885
5	D	26	50	20120618	21	590	11.08	0.00999439078796724	-0.00166185862060059
5	D	26	50	20120618	21	592	11.12	0.00932431518891143	-0.00298088853915817
5	D	26	50	20120618	21	594	11.16	0.00913463379485814	-0.00191633220901401
5	D	26	50	20120618	21	596	11.2	0.00886228454701633	-0.00188144356043026
5	D	26	50	20120618	21	598	11.24	0.0085996368042124	-0.00278116622881203
5	D	26	50	20120618	21	600	11.28	0.0085833733482451	-0.00315135077089881
5	D	26	50	20120618	21	602	11.32	0.00851951453483615	-0.00347805531701043
5	D	26	50	20120618	21	604	11.36	0.00847316368532937	-0.00311264374569666
5	D	26	50	20120618	21	606	11.4	0.00821912850312029	-0.00322189174338998
5	D	26	50	20120618	21	608	11.44	0.00830367726094677	-0.00443020288214936
5	D	26	50	20120618	21	610	11.48	0.0081807608891731	-0.00545363388189976
5	D	26	50	20120618	21	612	11.52	0.00763770995228965	-0.00456548655152597
5	D	26	50	20120618	21	614	11.56	0.00747378138720718	-0.00517475096739976
5	D	26	50	20120618	21	616	11.6	0.00729019525360771	-0.00536317371138256
5	D	26	50	20120618	21	618	11.64	0.00643335861150491	-0.00638001447593216
5	D	26	50	20120618	21	620	11.68	0.00647978724275762	-0.00587033190805296
5	D	26	50	20120618	21	622	11.72	0.00558996406931247	-0.00552739926131306
5	D	26	50	20120618	21	624	11.76	0.0055483861905787	-0.00553445618698936
5	D	26	50	20120618	21	626	11.8	0.0054592341676067	-0.00586085667718506
5	D	26	50	20120618	21	628	11.84	0.00529747642034247	-0.00697129716636036
5	D	26	50	20120618	21	630	11.88	0.00527631978544937	-0.00509832686648906
5	D	26	50	20120618	21	632	11.92	0.00518607174696653	-0.00552788716499216
5	D	26	50	20120618	21	634	11.96	0.0053429080310337	-0.00675819639571416
5	D	26	50	20120618	21	636	12	0.00505527113458264	-0.00634608042150306
5	D	26	50	20120618	21	638	12.04	0.00522395145723469	-0.00590049708333836
5	D	26	50	20120618	21	640	12.08	0.00511562269835691	-0.00576630235840476
5	D	26	50	20120618	21	642	12.12	0.00477969747981862	-0.00501988751125206
5	D	26	50	20120618	21	644	12.16	0.0049916032400046	-0.00475203546253861
5	D	26	50	20120618	21	646	12.2	0.00491954905900169	-0.00456444003348982
5	D	26	50	20120618	21	648	12.24	0.00484610894870766	-0.00388360934029216
5	D	26	50	20120618	21	650	12.28	0.00484902929971396	-0.00394417303610079
5	D	26	50	20120618	21	652	12.32	0.00461327989886637	-0.00321275592377705
5	D	26	50	20120618	21	654	12.36	0.00486111375460444	-0.00350761238046403
5	D	26	50	20120618	21	656	12.4	0.00446857049609654	-0.00272836656546083
5	D	26	50	20120618	21	658	12.44	0.00453574564030926	-0.0030726851414918
5	D	26	50	20120618	21	660	12.48	0.00476786758336937	-0.00341586527560507
5	D	26	50	20120618	21	662	12.52	0.0045941738736387	-0.00303938748316573
5	D	26	50	20120618	21	664	12.56	0.00488929903090253	-0.00277502147088352
5	D	26	50	20120618	21	666	12.6	0.00479867622582567	-0.00291925711210995
5	D	26	50	20120618	21	668	12.64	0.00440732797777797	-0.00261448701835073
5	D	26	50	20120618	21	670	12.68	0.00472756956790955	-0.00301721968557553
5	D	26	50	20120618	21	672	12.72	0.00463113434509133	-0.00151654110599895
5	D	26	50	20120618	21	674	12.76	0.00485098091443004	-0.00117596312484045
5	D	26	50	20120618	21	676	12.8	0.00476385121685223	-0.00122093511612391
5	D	26	50	20120618	21	678	12.84	0.00482128950068801	-0.00185202084726509
5	D	26	50	20120618	21	680	12.88	0.00488283607492249	-0.00212753793348662
5	D	26	50	20120618	21	682	12.92	0.00501834601846908	-0.0015775361369441
5	D	26	50	20120618	21	684	12.96	0.00472394211012206	-0.00073239504100212
5	D	26	50	20120618	21	686	13	0.00506763843218559	-0.00121131846389977
5	D	26	50	20120618	21	688	13.04	0.00548075142695821	-0.00027750617759701
5	D	26	50	20120618	21	690	13.08	0.00529393381536872	0.000248934820996380
5	D	26	50	20120618	21	692	13.12	0.00582130819491327	-0.000201166929500110
5	D	26	50	20120618	21	694	13.16	0.00557069540952514	-0.000396597101684441
5	D	26	50	20120618	21	696	13.2	0.00573468054315011	-0.000530417060024
5	D	26	50	20120618	21	698	13.24	0.00550676588543806	0.000445248876657199
5	D	26	50	20120618	21	700	13.28	0.00559642702529252	0.00115782866433013
5	D	26	50	20120618	21	702	13.32	0.00581205216714754	0.00120181070611993
5	D	26	50	20120618	21	704	13.36	0.00571275316186552	0.0012995257922121
5	D	26	50	20120618	21	706	13.4	0.00574059195584083	-0.000272959480993980
5	D	26	50	20120618	21	708	13.44	0.00577154909072118	0.00069433431139797
5	D	26	50	20120618	21	710	13.48	0.00589488972656355	0.000554617082503319
5	D	26	50	20120618	21	712	13.52	0.00612330643009024	-8.49680721477196e-05
5	D	26	50	20120618	21	714	13.56	0.00593837679360652	0.000518186941136589
5	D	26	50	20120618	21	716	13.6	0.0060378879309229	0.000247895374028029
5	D	26	50	20120618	21	718	13.64	0.00618834611182378	0.00045468168111823
5	D	26	50	20120618	21	720	13.68	0.0062855591521013	0.00049509990473085
5	D	26	50	20120618	21	722	13.72	0.00611764250477293	0.000330563227816549
5	D	26	50	20120618	21	724	13.76	0.00624059423188565	0.000247280191128400
5	D	26	50	20120618	21	726	13.8	0.00666840090557132	0.00123498815629321
5	D	26	50	20120618	21	728	13.84	0.0066121293479245	0.00141346190786469
5	D	26	50	20120618	21	730	13.88	0.00704504840363815	0.00183139029981719
5	D	26	50	20120618	21	732	13.92	0.00705470041120135	0.00164292512942754
5	D	26	50	20120618	21	734	13.96	0.00726755369447412	0.00221324917486136
5	D	26	50	20120618	21	736	14	0.00769444112934425	0.00181863409348458
5	D	26	50	20120618	21	738	14.04	0.00775428357623607	0.00198526380647119
5	D	26	50	20120618	21	740	14.08	0.0079018419122273	0.00221395557453576
5	D	26	50	20120618	21	742	14.12	0.00795406952619252	0.0017647737699616
5	D	26	50	20120618	21	744	14.16	0.0084437296584557	0.00174325226796941
5	D	26	50	20120618	21	746	14.2	0.0089090716814071	0.00214532237614024
5	D	26	50	20120618	21	748	14.24	0.00981837493956716	0.00268196621847936
5	D	26	50	20120618	21	750	14.28	0.0102735282609084	0.00268075282324285
5	D	26	50	20120618	21	752	14.32	0.0101249651261812	0.00278160039237567
5	D	26	50	20120618	21	754	14.36	0.0103325193512357	0.00182900452153746
5	D	26	50	20120618	21	756	14.4	0.0103844117965867	0.00191117527925881
5	D	26	50	20120618	21	758	14.44	0.0109385268332753	0.00199820386056691
5	D	26	50	20120618	21	760	14.48	0.0111248211858467	0.00311130307123952
5	D	26	50	20120618	21	762	14.52	0.0109876707545678	0.00199858569822875
5	D	26	50	20120618	21	764	14.56	0.0109084528747647	0.00176009908703118
5	D	26	50	20120618	21	766	14.6	0.0113905094878098	0.00248742275819863
5	D	26	50	20120618	21	768	14.64	0.0118521512209752	0.00204142222703303
5	D	26	50	20120618	21	770	14.68	0.0123607801997505	0.00220351231448442
5	D	26	50	20120618	21	772	14.72	0.0128497021125341	0.0022575494147027
5	D	26	50	20120618	21	774	14.76	0.0135749956801328	0.00176898105530966
5	D	26	50	20120618	21	776	14.8	0.0140288521676374	0.00099872256749535
5	D	26	50	20120618	21	778	14.84	0.0138428265156428	0.00185641480880338
5	D	26	50	20120618	21	780	14.88	0.0140644762072736	0.00192699820770142
5	D	26	50	20120618	21	782	14.92	0.0137762311989907	0.0017483264662312
5	D	26	50	20120618	21	784	14.96	0.0141401154196571	0.00130039553355296
5	D	26	50	20120618	21	786	15	0.0142139585808164	0.00205006307189913
5	D	26	50	20120618	21	788	15.04	0.0149125517963575	0.00127599327853421
5	D	26	50	20120618	21	790	15.08	0.0154619808364072	0.000134758289038190
5	D	26	50	20120618	21	792	15.12	0.0156820536799159	0.000204924494935329
5	D	26	50	20120618	21	794	15.16	0.0154998959020144	0.000322452713036339
5	D	26	50	20120618	21	796	15.2	0.0156262841680837	0.001063118782058
5	D	26	50	20120618	21	798	15.24	0.0153924651687488	0.00153924913316997
5	D	26	50	20120618	21	800	15.28	0.0155224031108596	0.00100654316849527
5	D	26	50	20120618	21	802	15.32	0.0150220684946276	0.00170090788548483
5	D	26	50	20120618	21	804	15.36	0.0152393411952828	0.0010548314905825
5	D	26	50	20120618	21	806	15.4	0.0152542752905015	0.00155635404620687
5	D	26	50	20120618	21	808	15.44	0.0154454628219987	0.00135079810491594
5	D	26	50	20120618	21	810	15.48	0.0148279606121241	0.0010263492294363
5	D	26	50	20120618	21	812	15.52	0.0147290858709108	0.00145076179057228
5	D	26	50	20120618	21	814	15.56	0.0150518730454546	0.00154908498849627
5	D	26	50	20120618	21	816	15.6	0.0146919132674238	0.00079153320953987
5	D	26	50	20120618	21	818	15.64	0.0145970124663208	0.00117835597418797
5	D	26	50	20120618	21	820	15.68	0.0146373529081875	0.00086432278159522
5	D	26	50	20120618	21	822	15.72	0.0146223763865620	0.000423455845661029
5	D	26	50	20120618	21	824	15.76	0.0147177933756153	0.00063121796010926
5	D	26	50	20120618	21	826	15.8	0.0148803572246100	0.000247909516163660
5	D	26	50	20120618	21	828	15.84	0.0153335843870794	-0.00144278279765338
5	D	26	50	20120618	21	830	15.88	0.0151211270836041	-0.000624702678227411
5	D	26	50	20120618	21	832	15.92	0.0152121034420715	-0.000690279761114661
5	D	26	50	20120618	21	834	15.96	0.0151798381596460	-0.00120592323915932
5	D	26	50	20120618	21	836	16	0.0151533852949618	-0.00146444854942893
5	D	26	50	20120618	21	838	16.04	0.0146353235117255	-0.00048064381369628
5	D	26	50	20120618	21	840	16.08	0.0149709093190088	-0.00078382998826563
5	D	26	50	20120618	21	842	16.12	0.0145920132213778	-0.00176914086144222
5	D	26	50	20120618	21	844	16.16	0.0145615355048951	-0.00211640241589649
5	D	26	50	20120618	21	846	16.2	0.0141479299395387	-0.00277905098958678
5	D	26	50	20120618	21	848	16.24	0.0145105241145935	-0.00277114157597515
5	D	26	50	20120618	21	850	16.28	0.0140846443068866	-0.00296989868556497
5	D	26	50	20120618	21	852	16.32	0.0139436040812043	-0.00380489350630369
5	D	26	50	20120618	21	854	16.36	0.0133112985908656	-0.00297900339247952
5	D	26	50	20120618	21	856	16.4	0.0132714205968338	-0.00362699321833175
5	D	26	50	20120618	21	858	16.44	0.0135453799268164	-0.00331188027368412
5	D	26	50	20120618	21	860	16.48	0.0131923406028530	-0.00314562037754407
5	D	26	50	20120618	21	862	16.52	0.0129475939753216	-0.00440138828081601
5	D	26	50	20120618	21	864	16.56	0.0130062696960245	-0.00365978883084318
5	D	26	50	20120618	21	866	16.6	0.0130000259431466	-0.00417019971870707
5	D	26	50	20120618	21	868	16.64	0.0130607876288539	-0.00533018718004016
5	D	26	50	20120618	21	870	16.68	0.0134786028837215	-0.00541950890863966
5	D	26	50	20120618	21	872	16.72	0.0133438212601595	-0.00592043042350006
5	D	26	50	20120618	21	874	16.76	0.0136013990473423	-0.00527832796870796
5	D	26	50	20120618	21	876	16.8	0.0134379725280745	-0.00573647659437436
5	D	26	50	20120618	21	878	16.84	0.0132075193570180	-0.00517129321523976
5	D	26	50	20120618	21	880	16.88	0.0129909466920761	-0.00565416229397636
5	D	26	50	20120618	21	882	16.92	0.0128260918171103	-0.00566203946351886
5	D	26	50	20120618	21	884	16.96	0.0125981559461948	-0.00525937750697216
5	D	26	50	20120618	21	886	17	0.0125390630324911	-0.00598640348618476
5	D	26	50	20120618	21	888	17.04	0.0119162504506898	-0.00665475374469446
5	D	26	50	20120618	21	890	17.08	0.0116524006263578	-0.00618109119624876
5	D	26	50	20120618	21	892	17.12	0.0115579665157304	-0.00586992885718766
5	D	26	50	20120618	21	894	17.16	0.0109247877485169	-0.00611080478219886
5	D	26	50	20120618	21	896	17.2	0.0104104241337462	-0.00649463648516256
5	D	26	50	20120618	21	898	17.24	0.0103142010429623	-0.00704977187693646
5	D	26	50	20120618	21	900	17.28	0.0101815407397439	-0.00657064339307226
5	D	26	50	20120618	21	902	17.32	0.0103501291385144	-0.00705103759807476
5	D	26	50	20120618	21	904	17.36	0.0099447306787245	-0.00628207311567006
5	D	26	50	20120618	21	906	17.4	0.00974797114579154	-0.00551405615635206
5	D	26	50	20120618	21	908	17.44	0.00995593832120631	-0.00502337354768336
5	D	26	50	20120618	21	910	17.48	0.0100356858239885	-0.00496462711630236
5	D	26	50	20120618	21	912	17.52	0.0099655832577017	-0.00458718765864059
5	D	26	50	20120618	21	914	17.56	0.00991431094499786	-0.00403924354283132
5	D	26	50	20120618	21	916	17.6	0.0100171101288468	-0.00428673091624661
5	D	26	50	20120618	21	918	17.64	0.0100165444434218	-0.00436974525235791
5	D	26	50	20120618	21	920	17.68	0.0100727947878652	-0.00444715223169441
5	D	26	50	20120618	21	922	17.72	0.0100511926756999	-0.00439818508709724
5	D	26	50	20120618	21	924	17.76	0.00990683682632072	-0.00408075778195478
5	D	26	50	20120618	21	926	17.8	0.00982819948118496	-0.00478477450650755
5	D	26	50	20120618	21	928	17.84	0.00999897283990933	-0.00432169734657629
5	D	26	50	20120618	21	930	17.88	0.00946575068728436	-0.00376293449701486
5	D	26	50	20120618	21	932	17.92	0.00919809662846963	-0.00426195389463384
5	D	26	50	20120618	21	934	17.96	0.00915714100370331	-0.00363586740843564
5	D	26	50	20120618	21	936	18	0.00878383104964368	-0.00390799038210747
5	D	26	50	20120618	21	938	18.04	0.00889460639798437	-0.00427073616085617
5	D	26	50	20120618	21	940	18.08	0.00881878333783773	-0.00465788419462362
5	D	26	50	20120618	21	942	18.12	0.0085380831589101	-0.00286567256023163
5	D	26	50	20120618	21	944	18.16	0.00808479942789829	-0.0032505083548246
5	D	26	50	20120618	21	946	18.2	0.00781321385538016	-0.00447888011296624
5	D	26	50	20120618	21	948	18.24	0.0077681852955542	-0.00439627589878803
5	D	26	50	20120618	21	950	18.28	0.00752549917718316	-0.00354414858784793
5	D	26	50	20120618	21	952	18.32	0.00756412842063938	-0.00281592052710734
5	D	26	50	20120618	21	954	18.36	0.00747590977861855	-0.00206262553097369
5	D	26	50	20120618	21	956	18.4	0.007720872780825	-0.0018317622379841
5	D	26	50	20120618	21	958	18.44	0.00777754031826929	-0.00221331705711236
5	D	26	50	20120618	21	960	18.48	0.00773484521082125	-0.0013907680228293
5	D	26	50	20120618	21	962	18.52	0.00774845701635909	-0.00165311170971732
5	D	26	50	20120618	21	964	18.56	0.00764835898041432	0.000377062569747380
5	D	26	50	20120618	21	966	18.6	0.00765294810342422	-0.000447897698659530
5	D	26	50	20120618	21	968	18.64	0.00764073636931313	0.00018754381025376
5	D	26	50	20120618	21	970	18.68	0.00767486841364101	0.000928047244715749
5	D	26	50	20120618	21	972	18.72	0.0076836860352024	0.000470032969337789
5	D	26	50	20120618	21	974	18.76	0.00779470179984869	-0.000186501534858300
5	D	26	50	20120618	21	976	18.8	0.00795260581515546	0.000377225204307049
5	D	26	50	20120618	21	978	18.84	0.00758454966448005	0.000560203226074699
5	D	26	50	20120618	21	980	18.88	0.00753549766706914	0.0009297443009906
5	D	26	50	20120618	21	982	18.92	0.00773664126204546	0.00158386049999503
5	D	26	50	20120618	21	984	18.96	0.00742959428445083	0.00200981455391399
5	D	26	50	20120618	21	986	19	0.00742314547060641	0.0015769944931497
5	D	26	50	20120618	21	988	19.04	0.00721840270211384	0.00170682636924337
5	D	26	50	20120618	21	990	19.08	0.00673943685280932	0.00210021815588869
5	D	26	50	20120618	21	992	19.12	0.00642586327962434	0.00165144576614084
5	D	26	50	20120618	21	994	19.16	0.00642133779622474	0.00303669623475653
5	D	26	50	20120618	21	996	19.2	0.00633289288003393	0.00250498021957549
5	D	26	50	20120618	21	998	19.24	0.00597493421419387	0.00287300808597966
5	D	26	50	20120618	21	1000	19.28	0.00592998343611384	0.00215595231238181
5	D	26	50	20120618	21	1002	19.32	0.00574076873253613	0.00262556313897124
5	D	26	50	20120618	21	1004	19.36	0.00617738595671538	0.00272374491553899
5	D	26	50	20120618	21	1006	19.4	0.0058951018585979	0.002773093897798
5	D	26	50	20120618	21	1008	19.44	0.00610729046149636	0.00273503741083454
5	D	26	50	20120618	21	1010	19.48	0.00602639744572862	0.0026914513488422
5	D	26	50	20120618	21	1012	19.52	0.00646358035533283	0.00259090783562528
5	D	26	50	20120618	21	1014	19.56	0.00608776017219999	0.00243215529218109
5	D	26	50	20120618	21	1016	19.6	0.00578637711992266	0.00103716089212065
5	D	26	50	20120618	21	1018	19.64	0.006057729347203	0.00161812689461133
5	D	26	50	20120618	21	1020	19.68	0.00579755647813322	0.00218700844221153
5	D	26	50	20120618	21	1022	19.72	0.00601502716868714	0.00298675328280132
5	D	26	50	20120618	21	1024	19.76	0.00574862468887511	0.00267591621285953
5	D	26	50	20120618	21	1026	19.8	0.00562423753499658	0.0019308590107267
5	D	26	50	20120618	21	1028	19.84	0.00549400260803765	0.00164435348512553
5	D	26	50	20120618	21	1030	19.88	0.00525362165777328	0.00085909019141444
5	D	26	50	20120618	21	1032	19.92	0.00485814390612346	0.0007248601111418
5	D	26	50	20120618	21	1034	19.96	0.00500592215232363	0.00133186178531576
5	D	26	50	20120618	21	1036	20	0.00458145302264516	0.00025783022430371
5	D	26	50	20120618	21	1038	20.04	0.00388877121979482	5.06479374160502e-05
5	D	26	50	20120618	21	1040	20.08	0.00332721529844771	3.03136677093883e-06
5	D	26	50	20120618	21	1042	20.12	0.00322863754208249	-0.00060928775039755
5	D	26	50	20120618	21	1044	20.16	0.00294766866257802	-0.000531117095737371
5	D	26	50	20120618	21	1046	20.2	0.00291855000532875	-0.00043075035921576
5	D	26	50	20120618	21	1048	20.24	0.00316485651041946	-0.00118194524820928
5	D	26	50	20120618	21	1050	20.28	0.00313848849854902	-0.0018750301019249
5	D	26	50	20120618	21	1052	20.32	0.00262742707244644	-0.00253089285467886
5	D	26	50	20120618	21	1054	20.36	0.00273190917043457	-0.00283244561258368
5	D	26	50	20120618	21	1056	20.4	0.00259869732392683	-0.00347106910201231
5	D	26	50	20120618	21	1058	20.44	0.00250786238681561	-0.00365832511980613
5	D	26	50	20120618	21	1060	20.48	0.00243620418561016	-0.00411138257664797
5	D	26	50	20120618	21	1062	20.52	0.00207209369077377	-0.00454746239967353
5	D	26	50	20120618	21	1064	20.56	0.00227223319412082	-0.00431755370083853
5	D	26	50	20120618	21	1066	20.6	0.00203929100719453	-0.00525883303475066
5	D	26	50	20120618	21	1068	20.64	0.0022970738553439	-0.00509998856742486
5	D	26	50	20120618	21	1070	20.68	0.00223993962742402	-0.00495885005390006
5	D	26	50	20120618	21	1072	20.72	0.00219266246803389	-0.00484210672432616
5	D	26	50	20120618	21	1074	20.76	0.0021454065218472	-0.00472539875009131
5	D	26	50	20120618	21	1076	20.8	0.00184825903918917	-0.00635600820071096
5	D	26	50	20120618	21	1078	20.84	0.00173819079762967	-0.00629784159689056
5	D	26	50	20120618	21	1080	20.88	0.00188548114015083	-0.00655911755253896
5	D	26	50	20120618	21	1082	20.92	0.00154942157132411	-0.00733604405729986
5	D	26	50	20120618	21	1084	20.96	0.00152564864134062	-0.00708472416513056
5	D	26	50	20120618	21	1086	21	0.00101503269251019	-0.00868425627271696
5	D	26	50	20120618	21	1088	21.04	0.00044714816547146	-0.00759792105371226
5	D	26	50	20120618	21	1090	21.08	0.000347014774187641	-0.00849975797136976
5	D	26	50	20120618	21	1092	21.12	0.00029920728471162	-0.00829822546766386
5	D	26	50	20120618	21	1094	21.16	3.03935707757393e-05	-0.00891513370784226
5	D	26	50	20120618	21	1096	21.2	0.0002618932598684	-0.00862280869343186
5	D	26	50	20120618	21	1098	21.24	-0.00017584119302513	-0.00751586838282336
5	D	26	50	20120618	21	1100	21.28	-0.00035536853370058	-0.00761932517597886
5	D	26	50	20120618	21	1102	21.32	-0.000517006072812021	-0.00864110154586116
5	D	26	50	20120618	21	1104	21.36	-0.00047262098015694	-0.00820154275747216
5	D	26	50	20120618	21	1106	21.4	-0.00046000619518057	-0.00850760685664096
5	D	26	50	20120618	21	1108	21.44	-7.61462079456408e-05	-0.00792838740789986
5	D	26	50	20120618	21	1110	21.48	6.18315382672902e-05	-0.00851000394862916
5	D	26	50	20120618	21	1112	21.52	-0.000195173492422769	-0.00792617416367476
5	D	26	50	20120618	21	1114	21.56	1.82101209358909e-05	-0.00901071333145516
5	D	26	50	20120618	21	1116	21.6	-6.98670997287005e-05	-0.00844632898298336
5	D	26	50	20120618	21	1118	21.64	0.000151994723936389	-0.00818240844797326
5	D	26	50	20120618	21	1120	21.68	0.00040709763738506	-0.00905721974445386
5	D	26	50	20120618	21	1122	21.72	0.00055472739116119	-0.00875626095624526
5	D	26	50	20120618	21	1124	21.76	0.00069404864025837	-0.00913882693807056
5	D	26	50	20120618	21	1126	21.8	0.000735782082484	-0.00803221896764926
5	D	26	50	20120618	21	1128	21.84	0.00147161154112235	-0.00842128326079376
5	D	26	50	20120618	21	1130	21.88	0.00195778280852716	-0.00897010418901166
5	D	26	50	20120618	21	1132	21.92	0.00256609970131413	-0.00860162377426756
5	D	26	50	20120618	21	1134	21.96	0.00254404504080892	-0.00927126096711906
5	D	26	50	20120618	21	1136	22	0.00276100661448039	-0.00928330299560266
5	D	26	50	20120618	21	1138	22.04	0.00321752182348224	-0.00887389524036346
5	D	26	50	20120618	21	1140	22.08	0.00401982639061993	-0.0101385062210409
5	D	26	50	20120618	21	1142	22.12	0.00430938661751582	-0.00986436092197486
5	D	26	50	20120618	21	1144	22.16	0.00453584463525863	-0.00973302290843726
5	D	26	50	20120618	21	1146	22.2	0.0045954254526414	-0.00934627792553506
5	D	26	50	20120618	21	1148	22.24	0.00502934859998434	-0.0100408406324234
5	D	26	50	20120618	21	1150	22.28	0.00513889358252576	-0.00820570054534556
5	D	26	50	20120618	21	1152	22.32	0.00516246852261052	-0.00894529181205986
5	D	26	50	20120618	21	1154	22.36	0.00563200156745401	-0.00822197814344846
5	D	26	50	20120618	21	1156	22.4	0.00593700500645102	-0.00910337260406186
5	D	26	50	20120618	21	1158	22.44	0.00629675265244749	-0.00842059029614816
5	D	26	50	20120618	21	1160	22.48	0.00664517244780934	-0.00830500662169536
5	D	26	50	20120618	21	1162	22.52	0.00710703338407696	-0.00836429752529786
5	D	26	50	20120618	21	1164	22.56	0.00732019072326565	-0.00853566485371846
5	D	26	50	20120618	21	1166	22.6	0.007579515064198	-0.00796464784363906
5	D	26	50	20120618	21	1168	22.64	0.00785511700323327	-0.00830917855170436
5	D	26	50	20120618	21	1170	22.68	0.00822220441761845	-0.00815422317167516
5	D	26	50	20120618	21	1172	22.72	0.00887795403328742	-0.00626140438445596
5	D	26	50	20120618	21	1174	22.76	0.00891581960141996	-0.00659411933820766
5	D	26	50	20120618	21	1176	22.8	0.00897808035350344	-0.00628196704965286
5	D	26	50	20120618	21	1178	22.84	0.00868557856239781	-0.00589242192389726
5	D	26	50	20120618	21	1180	22.88	0.00871384869150965	-0.00639303938284166
5	D	26	50	20120618	21	1182	22.92	0.00835400205056381	-0.00660790084937306
5	D	26	50	20120618	21	1184	22.96	0.00880677666469318	-0.00650474811213356
5	D	26	50	20120618	21	1186	23	0.0088219228919462	-0.00555704117758046
5	D	26	50	20120618	21	1188	23.04	0.00882497759324093	-0.00485301738195986
5	D	26	50	20120618	21	1190	23.08	0.00882256635911708	-0.00446680272914358
5	D	26	50	20120618	21	1192	23.12	0.00909274478914065	-0.00428658242382256
5	D	26	50	20120618	21	1194	23.16	0.00906361198975576	-0.00374097883145902
5	D	26	50	20120618	21	1196	23.2	0.00898300888776831	-0.00420204780813171
5	D	26	50	20120618	21	1198	23.24	0.00921611370925427	-0.00329433483312254
5	D	26	50	20120618	21	1200	23.28	0.0094764350707481	-0.00206302858183897
5	D	26	50	20120618	21	1202	23.32	0.00969476136050725	-0.00187935052435795
5	D	26	50	20120618	21	1204	23.36	0.00960833876971063	-0.0014396998120874
5	D	26	50	20120618	21	1206	23.4	0.00980222037804417	-0.00186596499299009
5	D	26	50	20120618	21	1208	23.44	0.0104581750546797	-0.00201005921286029
5	D	26	50	20120618	21	1210	23.48	0.0106590145937401	-0.00139587333378946
5	D	26	50	20120618	21	1212	23.52	0.0108896657546953	-0.000362005437948801
5	D	26	50	20120618	21	1214	23.56	0.0112452485417506	-0.00012469333111478
5	D	26	50	20120618	21	1216	23.6	0.0119994938893982	8.69041305145996e-05
5	D	26	50	20120618	21	1218	23.64	0.0123990056852347	-8.10231234154805e-05
5	D	26	50	20120618	21	1220	23.68	0.0124900272985361	0.000286194398617439
5	D	26	50	20120618	21	1222	23.72	0.0124647673229918	0.0009311160881461
5	D	26	50	20120618	21	1224	23.76	0.0130636726245212	0.00082642185812362
5	D	26	50	20120618	21	1226	23.8	0.0131778350143438	0.000783634826794019
5	D	26	50	20120618	21	1228	23.84	0.0130272354120866	0.00137884903092561
5	D	26	50	20120618	21	1230	23.88	0.0135076791145638	0.00090824825484253
5	D	26	50	20120618	21	1232	23.92	0.0136223859766079	0.00036793382120226
5	D	26	50	20120618	21	1234	23.96	0.0140471945175414	-0.000472752502018241
5	D	26	50	20120618	21	1236	24	0.0133942591868615	-9.64656284098211e-05
5	D	26	50	20120618	21	1238	24.04	0.0135190069651985	0.000299782869631499
5	D	26	50	20120618	21	1240	24.08	0.013833386640114	-0.000706811917658801
5	D	26	50	20120618	21	1242	24.12	0.0143044823909439	-0.00084425226271803
5	D	26	50	20120618	21	1244	24.16	0.0144119909059555	-3.914048165902e-05
5	D	26	50	20120618	21	1246	24.2	0.0147580065382613	-0.000230370439563110
5	D	26	50	20120618	21	1248	24.24	0.0150328730862442	-0.00041554756342024
5	D	26	50	20120618	21	1250	24.28	0.0149276485261358	-0.00043210093316782
5	D	26	50	20120618	21	1252	24.32	0.0140553545297963	4.66739973057802e-05
5	D	26	50	20120618	21	1254	24.36	0.0140369909666888	0.00147950568122751
5	D	26	50	20120618	21	1256	24.4	0.0140877753757137	0.00081976091224484
5	D	26	50	20120618	21	1258	24.44	0.0140127584172976	0.00056505397859364
5	D	26	50	20120618	21	1260	24.48	0.0137629941600469	0.000105858834891089
5	D	26	50	20120618	21	1262	24.52	0.0136384938690834	0.000191567247838710
5	D	26	50	20120618	21	1264	24.56	0.0137963554579833	0.00052152448514379
5	D	26	50	20120618	21	1266	24.6	0.0135777180412404	0.0008836197256538
5	D	26	50	20120618	21	1268	24.64	0.0138192232912868	0.00123127584569198
5	D	26	50	20120618	21	1270	24.68	0.0138077398771604	0.00064075683058747
5	D	26	50	20120618	21	1272	24.72	0.0138285924561375	0.00120164100049245
5	D	26	50	20120618	21	1274	24.76	0.0138748443106950	0.00115096265748481
5	D	26	50	20120618	21	1276	24.8	0.0138747736000168	0.00166005125566787
5	D	26	50	20120618	21	1278	24.84	0.0134853628245496	0.00172942550197009
5	D	26	50	20120618	21	1280	24.88	0.0135840607890676	0.00247775660849981
5	D	26	50	20120618	21	1282	24.92	0.0135223020827988	0.00209962418619249
5	D	26	50	20120618	21	1284	24.96	0.0135154643602247	0.00221483309405122
5	D	26	50	20120618	21	1286	25	0.0131430877871162	0.00309636897602086
5	D	26	50	20120618	21	1288	25.04	0.0130246544723353	0.00323099503609097
5	D	26	50	20120618	21	1290	25.08	0.0130929114899233	0.00280580465749569
5	D	26	50	20120618	21	1292	25.12	0.0128642260858197	0.00342192800914696
5	D	26	50	20120618	21	1294	25.16	0.0126824996430548	0.00319838327134265
5	D	26	50	20120618	21	1296	25.2	0.0124989559358622	0.00338056933351536
5	D	26	50	20120618	21	1298	25.24	0.0124662310340289	0.00454011131757631
5	D	26	50	20120618	21	1300	25.28	0.0125629985970343	0.00444679443566312
5	D	26	50	20120618	21	1302	25.32	0.0121389113050176	0.00511942976126682
5	D	26	50	20120618	21	1304	25.36	0.0119366646234626	0.00513665488245653
5	D	26	50	20120618	21	1306	25.4	0.0119927664754820	0.00560761628299801
5	D	26	50	20120618	21	1308	25.44	0.0120680097080680	0.00502541991470807
5	D	26	50	20120618	21	1310	25.48	0.0117745816070791	0.0053158357408092
5	D	26	50	20120618	21	1312	25.52	0.0118224385940298	0.00557701270150826
5	D	26	50	20120618	21	1314	25.56	0.0118904976217190	0.00473208373760064
5	D	26	50	20120618	21	1316	25.6	0.0118687187328584	0.0048317575094767
5	D	26	50	20120618	21	1318	25.64	0.0116357836169999	0.00468081849596462
5	D	26	50	20120618	21	1320	25.68	0.0115381463126537	0.00526852322608001
5	D	26	50	20120618	21	1322	25.72	0.0117071306912217	0.00464443078100476
5	D	26	50	20120618	21	1324	25.76	0.0116649234874526	0.00479565970829712
5	D	26	50	20120618	21	1326	25.8	0.0110446069925889	0.00460434489757929
5	D	26	50	20120618	21	1328	25.84	0.0107902818965996	0.00421575436597823
5	D	26	50	20120618	21	1330	25.88	0.0106475806770883	0.00395039840420235
5	D	26	50	20120618	21	1332	25.92	0.0105098645603844	0.00493194746930302
5	D	26	50	20120618	21	1334	25.96	0.0102629923698688	0.00532772220580094
5	D	26	50	20120618	21	1336	26	0.0101674905280017	0.00495804678059662
5	D	26	50	20120618	21	1338	26.04	0.0101140827528187	0.00433138753790566
5	D	26	50	20120618	21	1340	26.08	0.00971938281862817	0.00449726771770421
5	D	26	50	20120618	21	1342	26.12	0.00988186181480921	0.00462273674495796
5	D	26	50	20120618	21	1344	26.16	0.00895711463744126	0.00456241346545493
5	D	26	50	20120618	21	1346	26.2	0.00829460508094415	0.00459286855452064
5	D	26	50	20120618	21	1348	26.24	0.00838410570755927	0.00437213315195797
5	D	26	50	20120618	21	1350	26.28	0.00843851545305123	0.00490492891919388
5	D	26	50	20120618	21	1352	26.32	0.00854972920759625	0.00436980464932753
5	D	26	50	20120618	21	1354	26.36	0.00837770426986919	0.00463570508332492
5	D	26	50	20120618	21	1356	26.4	0.00846298134768029	0.00467589703276756
5	D	26	50	20120618	21	1358	26.44	0.00821128668891693	0.00493889125789427
5	D	26	50	20120618	21	1360	26.48	0.00798733607182022	0.00386058594349672
5	D	26	50	20120618	21	1362	26.52	0.00764851949365365	0.00394722137343448
5	D	26	50	20120618	21	1364	26.56	0.00765756126806469	0.00345171417519766
5	D	26	50	20120618	21	1366	26.6	0.00742997258657877	0.00395554260603548
5	D	26	50	20120618	21	1368	26.64	0.0071036343217798	0.00345070230539379
5	D	26	50	20120618	21	1370	26.68	0.00616815184925987	0.0039520579838178
5	D	26	50	20120618	21	1372	26.72	0.00638565718804607	0.00332953743711713
5	D	26	50	20120618	21	1374	26.76	0.0057462947720311	0.00336114157470226
5	D	26	50	20120618	21	1376	26.8	0.00605452615348422	0.002944369302337
5	D	26	50	20120618	21	1378	26.84	0.00550731955004773	0.00307862554556055
5	D	26	50	20120618	21	1380	26.88	0.00559816650797424	0.00293451930487507
5	D	26	50	20120618	21	1382	26.92	0.00568733267308186	0.0025773313854265
5	D	26	50	20120618	21	1384	26.96	0.00579593154675005	0.00363511928946114
5	D	26	50	20120618	21	1386	27	0.00550808393247819	0.00355317834144368
5	D	26	50	20120618	21	1388	27.04	0.00539050338847537	0.00224043743059798
5	D	26	50	20120618	21	1390	27.08	0.00529203876919514	0.0014889738410276
5	D	26	50	20120618	21	1392	27.12	0.00494655346697521	0.00135290528312388
5	D	26	50	20120618	21	1394	27.16	0.00443651734570535	0.00082816134080534
5	D	26	50	20120618	21	1396	27.2	0.00423912848773713	0.00117371735370339
5	D	26	50	20120618	21	1398	27.24	0.00320877491259896	-0.000475793061177340
5	D	26	50	20120618	21	1400	27.28	0.00311506912195612	-0.00058731794270608
5	D	26	50	20120618	21	1402	27.32	0.00275591544565585	-0.000461410509248
5	D	26	50	20120618	21	1404	27.36	0.00238210415288836	0.000252137307608369
5	D	26	50	20120618	21	1406	27.4	0.00211400744522861	0.00049540042511286
5	D	26	50	20120618	21	1408	27.44	0.00207595095826515	0.00086622136330271
5	D	26	50	20120618	21	1410	27.48	0.0015214738829045	0.00091408471421444
5	D	26	50	20120618	21	1412	27.52	0.0016149519851638	0.00087700544882258
5	D	26	50	20120618	21	1414	27.56	0.00186026076258625	0.000114702619403389
5	D	26	50	20120618	21	1416	27.6	0.00171766377061454	0.00054485165501242
5	D	26	50	20120618	21	1418	27.64	0.00188483060191214	0.000300214204768029
5	D	26	50	20120618	21	1420	27.68	0.00153072425381598	-0.00024902250223725
5	D	26	50	20120618	21	1422	27.72	0.00146133657248493	0.000209754741357610
5	D	26	50	20120618	21	1424	27.76	0.00155084568438142	-0.00020256275828617
5	D	26	50	20120618	21	1426	27.8	0.0016995100060891	0.00051312610719296
5	D	26	50	20120618	21	1428	27.84	0.00194895316615048	-7.40736779699797e-05
5	D	26	50	20120618	21	1430	27.88	0.00188687484761655	-0.00050920456369518
5	D	26	50	20120618	21	1432	27.92	0.00226918344257356	0.000243209377389109
5	D	26	50	20120618	21	1434	27.96	0.00224329838463466	-0.00131134578916642
5	D	26	50	20120618	21	1436	28	0.00235126651905404	-0.000796197285868591
5	D	26	50	20120618	21	1438	28.04	0.00254410160935142	-0.00055089487240716
5	D	26	50	20120618	21	1440	28.08	0.00279204860217448	-0.002156727301414
5	D	26	50	20120618	21	1442	28.12	0.00262667046819057	-0.00192291537314685
5	D	26	50	20120618	21	1444	28.16	0.00245785579525009	-0.00319546716297704
5	D	26	50	20120618	21	1446	28.2	0.00227293322983419	-0.00359393597631128
5	D	26	50	20120618	21	1448	28.24	0.00233054829036527	-0.0040779081416266
5	D	26	50	20120618	21	1450	28.28	0.00258496531023619	-0.00344640521748452
5	D	26	50	20120618	21	1452	28.32	0.00287362044045216	-0.00443453037565022
5	D	26	50	20120618	21	1454	28.36	0.00321522372644338	-0.00361954738392586
5	D	26	50	20120618	21	1456	28.4	0.0029520102982145	-0.00388080919743866
5	D	26	50	20120618	21	1458	28.44	0.00368042927778601	-0.00437329492839947
5	D	26	50	20120618	21	1460	28.48	0.00417106946004792	-0.00533795121249756
5	D	26	50	20120618	21	1462	28.52	0.00412528429596609	-0.00460819580110964
5	D	26	50	20120618	21	1464	28.56	0.00410732378372396	-0.00545245301357516
5	D	26	50	20120618	21	1466	28.6	0.00428724003312906	-0.00720145335256876
5	D	26	50	20120618	21	1468	28.64	0.0040353049580601	-0.00652009232928526
5	D	26	50	20120618	21	1470	28.68	0.00412826121551489	-0.00709904307744956
5	D	26	50	20120618	21	1472	28.72	0.00415190686627777	-0.00694845761732806
5	D	26	50	20120618	21	1474	28.76	0.00385466038867038	-0.00665276677463926
5	D	26	50	20120618	21	1476	28.8	0.00332425252103454	-0.00605999208890276
5	D	26	50	20120618	21	1478	28.84	0.00322499594215938	-0.00692918895754076
5	D	26	50	20120618	21	1480	28.88	0.00269271424155339	-0.00704405138307666
5	D	26	50	20120618	21	1482	28.92	0.00239244134692253	-0.00707498730475356
5	D	26	50	20120618	21	1484	28.96	0.00257573049567389	-0.00713255286780996
5	D	26	50	20120618	21	1486	29	0.00261557596279375	-0.00715217508098796
5	D	26	50	20120618	21	1488	29.04	0.00230958257430309	-0.00656277329459766
5	D	26	50	20120618	21	1490	29.08	0.002444328842526	-0.00600469633861406
5	D	26	50	20120618	21	1492	29.12	0.00259002112372167	-0.00620653289823586
5	D	26	50	20120618	21	1494	29.16	0.00283584679620118	-0.00687096578517786
5	D	26	50	20120618	21	1496	29.2	0.00295782271595586	-0.00621993257173936
5	D	26	50	20120618	21	1498	29.24	0.00311033150652217	-0.00610359936409856
5	D	26	50	20120618	21	1500	29.28	0.003560044348289	-0.00805393421689946
5	D	26	50	20120618	21	1502	29.32	0.00351894730216644	-0.00716770314590276
5	D	26	50	20120618	21	1504	29.36	0.00381314614954692	-0.00769849992226826
5	D	26	50	20120618	21	1506	29.4	0.00388191228401731	-0.00781676353142176
5	D	26	50	20120618	21	1508	29.44	0.00404784903235835	-0.00791792929860606
5	D	26	50	20120618	21	1510	29.48	0.00452934632393952	-0.00794348413767816
5	D	26	50	20120618	21	1512	29.52	0.00471740137239608	-0.00795306543456326
5	D	26	50	20120618	21	1514	29.56	0.00472625434929654	-0.00792656307240436
5	D	26	50	20120618	21	1516	29.6	0.00497589839839445	-0.00789237445953396
5	D	26	50	20120618	21	1518	29.64	0.00522516768089833	-0.00839676786868996
5	D	26	50	20120618	21	1520	29.68	0.00539352980549885	-0.00737952405327506
5	D	26	50	20120618	21	1522	29.72	0.00555657448710484	-0.00665298597774146
5	D	26	50	20120618	21	1524	29.76	0.00590251940873255	-0.00690494226601386
5	D	26	50	20120618	21	1526	29.8	0.00610219222160401	-0.00733093167527186
5	D	26	50	20120618	21	1528	29.84	0.00618457016161224	-0.00634174585693436
5	D	26	50	20120618	21	1530	29.88	0.00668004695425746	-0.00667474365339856
5	D	26	50	20120618	21	1532	29.92	0.00626945125962587	-0.00568103942272926
5	D	26	50	20120618	21	1534	29.96	0.00650585119871216	-0.00634125088218756
5	D	26	50	20120618	21	1536	30	0.00689009302360893	-0.00621769104324306
5	D	26	50	20120618	21	1538	30.04	0.00728180896718284	-0.00590500135353456
5	D	26	50	20120618	21	1540	30.08	0.00769591898251693	-0.00515585000313866
5	D	26	50	20120618	21	1542	30.12	0.00793366242448747	-0.00537068318539876
5	D	26	50	20120618	21	1544	30.16	0.00814442974275575	-0.00620636319260846
5	D	26	50	20120618	21	1546	30.2	0.0093849637375338	-0.00514195535488826
5	D	26	50	20120618	21	1548	30.24	0.00971048034425303	-0.00495923189156186
5	D	26	50	20120618	21	1550	30.28	0.00989187444683081	-0.00452996857790697
5	D	26	50	20120618	21	1552	30.32	0.0101271359439994	-0.00373268446891571
5	D	26	50	20120618	21	1554	30.36	0.0100328291125925	-0.00366550225363517
5	D	26	50	20120618	21	1556	30.4	0.0100607456883138	-0.00437941140205673
5	D	26	50	20120618	21	1558	30.44	0.0103747788809065	-0.00283086876446163
5	D	26	50	20120618	21	1560	30.48	0.0102219165369496	-0.00270211876174318
5	D	26	50	20120618	21	1562	30.52	0.0107239552805243	-0.00210300839924726
5	D	26	50	20120618	21	1564	30.56	0.0111825847388019	-0.00199933240298969
5	D	26	50	20120618	21	1566	30.6	0.0110843958911663	-0.00205836167708314
5	D	26	50	20120618	21	1568	30.64	0.0115751633526488	-0.00164304250915322
5	D	26	50	20120618	21	1570	30.68	0.0117858408683559	-0.00168603248012902
5	D	26	50	20120618	21	1572	30.72	0.0116682751735955	-0.00186999550164285
5	D	26	50	20120618	21	1574	30.76	0.0117659711678045	-0.000957330657845031
5	D	26	50	20120618	21	1576	30.8	0.0116307171969127	-0.00113624140140729
5	D	26	50	20120618	21	1578	30.84	0.0120058352230119	-0.00132849171439663
5	D	26	50	20120618	21	1580	30.88	0.0120297566454194	-0.00103780718771866
5	D	26	50	20120618	21	1582	30.92	0.0117285461271967	-0.00161466207138352
5	D	26	50	20120618	21	1584	30.96	0.0119081561993655	-0.00174479305364562
5	D	26	50	20120618	21	1586	31	0.0120387100314828	-0.00122838519317049
5	D	26	50	20120618	21	1588	31.04	0.0122267191179986	-0.00167640451419638
5	D	26	50	20120618	21	1590	31.08	0.0122743858932251	-0.00232902801078573
5	D	26	50	20120618	21	1592	31.12	0.0119531621317745	-0.0013288389038262
5	D	26	50	20120618	21	1594	31.16	0.0120934323181720	-0.00163021347082215
5	D	26	50	20120618	21	1596	31.2	0.0122441754631057	-0.00204443450192089
5	D	26	50	20120618	21	1598	31.24	0.012443073286945	-0.00257874984162957
5	D	26	50	20120618	21	1600	31.28	0.0120704273061529	-0.00193505710368661
5	D	26	50	20120618	21	1602	31.32	0.0121182284316679	-0.00227849816020213
5	D	26	50	20120618	21	1604	31.36	0.0123207013873929	-0.00278441892000548
5	D	26	50	20120618	21	1606	31.4	0.0124209762000329	-0.0024274643457947
5	D	26	50	20120618	21	1608	31.44	0.0125247695760162	-0.00184887705051594
5	D	26	50	20120618	21	1610	31.48	0.0128972840349470	-0.00244365638397709
5	D	26	50	20120618	21	1612	31.52	0.0129219705468917	-0.00202939646200539
5	D	26	50	20120618	21	1614	31.56	0.0126982398400040	-0.00262488148803418
5	D	26	50	20120618	21	1616	31.6	0.0123190382722435	-0.00202345322950952
5	D	26	50	20120618	21	1618	31.64	0.0123652795201992	-0.00208433865890359
5	D	26	50	20120618	21	1620	31.68	0.0124115271321159	-0.00214523186647225
5	D	26	50	20120618	21	1622	31.72	0.0124405064893293	-0.00282406639722662
5	D	26	50	20120618	21	1624	31.76	0.0123366961427833	-0.00248498748244423
5	D	26	50	20120618	21	1626	31.8	0.0122858148601295	-0.00220354272007602
5	D	26	50	20120618	21	1628	31.84	0.0124075496564718	-0.00194129166417633
5	D	26	50	20120618	21	1630	31.88	0.0122435065400907	-0.00289784591877562
5	D	26	50	20120618	21	1632	31.92	0.0121601556211516	-0.0020506018872664
5	D	26	50	20120618	21	1634	31.96	0.0124617974745108	-0.00297856215784806
5	D	26	50	20120618	21	1636	32	0.0123462350132615	-0.00314715762768637
5	D	26	50	20120618	21	1638	32.04	0.0127297980156483	-0.00320794052659717
5	D	26	50	20120618	21	1640	32.08	0.0126625663028931	-0.00313304377633389
5	D	26	50	20120618	21	1642	32.12	0.0126079493751143	-0.00322527878487186
5	D	26	50	20120618	21	1644	32.16	0.0124176740113648	-0.00297446093851718
5	D	26	50	20120618	21	1646	32.2	0.0125697443957268	-0.00275351835366763
5	D	26	50	20120618	21	1648	32.24	0.0124327848832787	-0.00304575851526422
5	D	26	50	20120618	21	1650	32.28	0.0124277714962001	-0.00370173440510317
5	D	26	50	20120618	21	1652	32.32	0.0126405540687948	-0.00386244563433125
5	D	26	50	20120618	21	1654	32.36	0.012714814422955	-0.00513890065359356
5	D	26	50	20120618	21	1656	32.4	0.0130420210148813	-0.00502736162992926
5	D	26	50	20120618	21	1658	32.44	0.0130981228669006	-0.00502910111261096
5	D	26	50	20120618	21	1660	32.48	0.0133351167756831	-0.00538268278747546
5	D	26	50	20120618	21	1662	32.52	0.0134093205613008	-0.00538428084880096
5	D	26	50	20120618	21	1664	32.56	0.0134985786502900	-0.00523308020577986
5	D	26	50	20120618	21	1666	32.6	0.0131679284483393	-0.0047659725371958
5	D	26	50	20120618	21	1668	32.64	0.0136754543405360	-0.0047817056630772
5	D	26	50	20120618	21	1670	32.68	0.0135041789359970	-0.00442321666715124
5	D	26	50	20120618	21	1672	32.72	0.0137657801607648	-0.00418381859531272
5	D	26	50	20120618	21	1674	32.76	0.0139791072055809	-0.00523706121695786
5	D	26	50	20120618	21	1676	32.8	0.0136424678091936	-0.00529792896868246
5	D	26	50	20120618	21	1678	32.84	0.0134826192502386	-0.00577074298899066
5	D	26	50	20120618	21	1680	32.88	0.0136546795433047	-0.00510455647723136
5	D	26	50	20120618	21	1682	32.92	0.0133915085414827	-0.00583243805564916
5	D	26	50	20120618	21	1684	32.96	0.0138408536877233	-0.00590592766341786
5	D	26	50	20120618	21	1686	33	0.0136661841706346	-0.00579436035548226
5	D	26	50	20120618	21	1688	33.04	0.0138795536418577	-0.00574885803411286
5	D	26	50	20120618	21	1690	33.08	0.0141150696974675	-0.00710023101684196
5	D	26	50	20120618	21	1692	33.12	0.0141932474231955	-0.00651519915035946
5	D	26	50	20120618	21	1694	33.16	0.0143947516426302	-0.00750884681248626
5	D	26	50	20120618	21	1696	33.2	0.0141226074557549	-0.00680079957928066
5	D	26	50	20120618	21	1698	33.24	0.0143015549688698	-0.00622657937548256
5	D	26	50	20120618	21	1700	33.28	0.0142130676262721	-0.00770113743056206
5	D	26	50	20120618	21	1702	33.32	0.0139697875382049	-0.00679678321276356
5	D	26	50	20120618	21	1704	33.36	0.0141438489434618	-0.00717157809106366
5	D	26	50	20120618	21	1706	33.4	0.0143226126088135	-0.00794387304640786
5	D	26	50	20120618	21	1708	33.44	0.0140922513616386	-0.00755735433767566
5	D	26	50	20120618	21	1710	33.48	0.0139183030934667	-0.00692166534138896
5	D	26	50	20120618	21	1712	33.52	0.0144123586014817	-0.00788014858328726
5	D	26	50	20120618	21	1714	33.56	0.0146707071350560	-0.00805242807945556
5	D	26	50	20120618	21	1716	33.6	0.0144922263124167	-0.00807378977531526
5	D	26	50	20120618	21	1718	33.64	0.0142581881099796	-0.00796176991903966
5	D	26	50	20120618	21	1720	33.68	0.0142595811103386	-0.00778953992034606
5	D	26	50	20120618	21	1722	33.72	0.0138438376783399	-0.00629397372279746
5	D	26	50	20120618	21	1724	33.76	0.0137950897368449	-0.00672229658443336
5	D	26	50	20120618	21	1726	33.8	0.013773438127205	-0.00704856979540846
5	D	26	50	20120618	21	1728	33.84	0.0136498217197180	-0.00753125502638206
5	D	26	50	20120618	21	1730	33.88	0.0134522702271901	-0.00813228164825496
5	D	26	50	20120618	21	1732	33.92	0.0129006915825255	-0.00769207232162726
5	D	26	50	20120618	21	1734	33.96	0.0126532819908561	-0.00720083816966916
5	D	26	50	20120618	21	1736	34	0.0124135374366948	-0.00803497668409586
5	D	26	50	20120618	21	1738	34.04	0.0123354587059162	-0.00773630892185836
5	D	26	50	20120618	21	1740	34.08	0.0123830469922901	-0.00775094603222886
5	D	26	50	20120618	21	1742	34.12	0.0118487853926968	-0.00741772903266256
5	D	26	50	20120618	21	1744	34.16	0.0114772432055901	-0.00863808219990556
5	D	26	50	20120618	21	1746	34.2	0.0111604593676185	-0.00988315582021876
5	D	26	50	20120618	21	1748	34.24	0.0112709306600433	-0.00871400425500156
5	D	26	50	20120618	21	1750	34.28	0.0107230643259800	-0.00858714929845666
5	D	26	50	20120618	21	1752	34.32	0.0109051301799999	-0.00935981902039486
5	D	26	50	20120618	21	1754	34.36	0.0107728446433755	-0.0102089694117862
5	D	26	50	20120618	21	1756	34.4	0.0103302947933021	-0.0120029417420633
5	D	26	50	20120618	21	1758	34.44	0.0103957658101722	-0.0106028773863817
5	D	26	50	20120618	21	1760	34.48	0.0104505312303751	-0.0120703714447172
5	D	26	50	20120618	21	1762	34.52	0.0103877684324769	-0.0121755606494866
5	D	26	50	20120618	21	1764	34.56	0.0103597104353995	-0.0122934212077747
5	D	26	50	20120618	21	1766	34.6	0.0101328281535879	-0.0112062162474292
5	D	26	50	20120618	21	1768	34.64	0.0102381234243744	-0.0111994916619401
5	D	26	50	20120618	21	1770	34.68	0.0103433550555506	-0.0111926892947051
5	D	26	50	20120618	21	1772	34.72	0.00997278160473418	-0.0118234780409982
5	D	26	50	20120618	21	1774	34.76	0.00977884342785814	-0.0114900559804653
5	D	26	50	20120618	21	1776	34.8	0.00954059794007296	-0.0121696775210671
5	D	26	50	20120618	21	1778	34.84	0.00950394859560406	-0.0121390102999670
5	D	26	50	20120618	21	1780	34.88	0.00969006617148017	-0.0123886119226581
5	D	26	50	20120618	21	1782	34.92	0.00937801994894255	-0.0129942488807443
5	D	26	50	20120618	21	1784	34.96	0.00926537783869953	-0.0131517215609146
5	D	26	50	20120618	21	1786	35	0.0095632112149353	-0.0125160325646279
5	D	26	50	20120618	21	1788	35.04	0.00969558160437343	-0.0128646362077529
5	D	26	50	20120618	21	1790	35.08	0.00932965384510939	-0.0129429129284302
5	D	26	50	20120618	21	1792	35.12	0.009204283812805	-0.0128446957965234
5	D	26	50	20120618	21	1794	35.16	0.00910840013327612	-0.0126946477375556
5	D	26	50	20120618	21	1796	35.2	0.00908947088474375	-0.0116565937695703
5	D	26	50	20120618	21	1798	35.24	0.00874346232350574	-0.0123591255698826
5	D	26	50	20120618	21	1800	35.28	0.00851028679134167	-0.0110418987736170
5	D	26	50	20120618	21	1802	35.32	0.0081463106467937	-0.0109707214050228
5	D	26	50	20120618	21	1804	35.36	0.00821631421813117	-0.0112225928404814
5	D	26	50	20120618	21	1806	35.4	0.00776885704699632	-0.0107393560662186
5	D	26	50	20120618	21	1808	35.44	0.00780392954334317	-0.0109796309504657
5	D	26	50	20120618	21	1810	35.48	0.00783188854547129	-0.00999043098999256
5	D	26	50	20120618	21	1812	35.52	0.00806124570101696	-0.0110303305066768
5	D	26	50	20120618	21	1814	35.56	0.00776793780818078	-0.0109941266394801
5	D	26	50	20120618	21	1816	35.6	0.00750029789150167	-0.0108464120328902
5	D	26	50	20120618	21	1818	35.64	0.00721710162563646	-0.0108054705502595
5	D	26	50	20120618	21	1820	35.68	0.00756869633044585	-0.0101404861200282
5	D	26	50	20120618	21	1822	35.72	0.00733050034013535	-0.00909401051027896
5	D	26	50	20120618	21	1824	35.76	0.0068206480666286	-0.00835342929407106
5	D	26	50	20120618	21	1826	35.8	0.00703677525429827	-0.00743267019894896
5	D	26	50	20120618	21	1828	35.84	0.006856639801791	-0.00723069928903866
5	D	26	50	20120618	21	1830	35.88	0.006825180621096	-0.00772785899582316
5	D	26	50	20120618	21	1832	35.92	0.00698295735718216	-0.00774176778620906
5	D	26	50	20120618	21	1834	35.96	0.00736919322320188	-0.00792592667630126
5	D	26	50	20120618	21	1836	36	0.00743745731185762	-0.00782654988927336
5	D	26	50	20120618	21	1838	36.04	0.00707565905619571	-0.00621419086467616
5	D	26	50	20120618	21	1840	36.08	0.00741569963620051	-0.00574199202726756
5	D	26	50	20120618	21	1842	36.12	0.00745428645324986	-0.00526519699578126
5	D	26	50	20120618	21	1844	36.16	0.00779859795821303	-0.00564869635855786
5	D	26	50	20120618	21	1846	36.2	0.00776684886373775	-0.00542427480834486
5	D	26	50	20120618	21	1848	36.24	0.00804022341641228	-0.00505715203862056
5	D	26	50	20120618	21	1850	36.28	0.00843703052881074	-0.00551561886233856
5	D	26	50	20120618	21	1852	36.32	0.00819244229319831	-0.00433057860774799
5	D	26	50	20120618	21	1854	36.36	0.00849173938047114	-0.00414398019926067
5	D	26	50	20120618	21	1856	36.4	0.00876949092412122	-0.00528027251235616
5	D	26	50	20120618	21	1858	36.44	0.00894499482721172	-0.00459980951468477
5	D	26	50	20120618	21	1860	36.48	0.00890410991312351	-0.00459623155437196
5	D	26	50	20120618	21	1862	36.52	0.00903782380544589	-0.00448624816562621
5	D	26	50	20120618	21	1864	36.56	0.0087853301160198	-0.0042752192178489
5	D	26	50	20120618	21	1866	36.6	0.00873945302805641	-0.00361768062202353
5	D	26	50	20120618	21	1868	36.64	0.00869762059088142	-0.00459179092378611
5	D	26	50	20120618	21	1870	36.68	0.00928125945700498	-0.00427688091878468
5	D	26	50	20120618	21	1872	36.72	0.00946068073166326	-0.00371956763812469
5	D	26	50	20120618	21	1874	36.76	0.0102278774471150	-0.00398630245812388
5	D	26	50	20120618	21	1876	36.8	0.0106178821922785	-0.00387802319672079
5	D	26	50	20120618	21	1878	36.84	0.0106080251237487	-0.00306073503688975
5	D	26	50	20120618	21	1880	36.88	0.0107132355417215	-0.00335895732185518
5	D	26	50	20120618	21	1882	36.92	0.0108831462301728	-0.00415594444599835
5	D	26	50	20120618	21	1884	36.96	0.0110500941412109	-0.00395398060715585
5	D	26	50	20120618	21	1886	37	0.0112821948710676	-0.00368730235569915
5	D	26	50	20120618	21	1888	37.04	0.0115355653729024	-0.00437007052147726
5	D	26	50	20120618	21	1890	37.08	0.0117769362726604	-0.00284728071285297
5	D	26	50	20120618	21	1892	37.12	0.0120157333037349	-0.00273678113615695
5	D	26	50	20120618	21	1894	37.16	0.0121262258093631	-0.00255620020637753
5	D	26	50	20120618	21	1896	37.2	0.0122949181528305	-0.00189250483180836
5	D	26	50	20120618	21	1898	37.24	0.0127410113149844	-0.00163491219538314
5	D	26	50	20120618	21	1900	37.28	0.0128697330334316	-0.00175407383014869
5	D	26	50	20120618	21	1902	37.32	0.0127829816379817	-0.00087855189135304
5	D	26	50	20120618	21	1904	37.36	0.0129384015871662	3.07853079325199e-05
5	D	26	50	20120618	21	1906	37.4	0.012831253696613	0.000292676446480580
5	D	26	50	20120618	21	1908	37.44	0.0128929275500681	0.00031523315280043
5	D	26	50	20120618	21	1910	37.48	0.0129286717978571	0.000731386706732149
5	D	26	50	20120618	21	1912	37.52	0.0129911234687714	0.000251275344442100
5	D	26	50	20120618	21	1914	37.56	0.0128983581301476	0.00124019953327055
5	D	26	50	20120618	21	1916	37.6	0.0128891586709243	0.000392753269221910
5	D	26	50	20120618	21	1918	37.64	0.0128107263867551	0.0008993528515352
5	D	26	50	20120618	21	1920	37.68	0.0130353742111381	0.00072216603430547
5	D	26	50	20120618	21	1922	37.72	0.0130597340397500	0.000712924148675369
5	D	26	50	20120618	21	1924	37.76	0.0132465304381360	0.00095398392144967
5	D	26	50	20120618	21	1926	37.8	0.0133250334329834	0.00137616909622491
5	D	26	50	20120618	21	1928	37.84	0.0136433729058736	0.00102770687445618
5	D	26	50	20120618	21	1930	37.88	0.0135275063887083	0.0022006414609528
5	D	26	50	20120618	21	1932	37.92	0.0136203424380103	0.0023276307677861
5	D	26	50	20120618	21	1934	37.96	0.0136430122814151	0.001834140945196
5	D	26	50	20120618	21	1936	38	0.0138681762937484	0.00102593910750321
5	D	26	50	20120618	21	1938	38.04	0.0140080137307958	0.00089363942874321
5	D	26	50	20120618	21	1940	38.08	0.0141388779827900	-2.66791388542006e-06
5	D	26	50	20120618	21	1942	38.12	0.0147586287922288	0.000173868365105610
5	D	26	50	20120618	21	1944	38.16	0.0146915809272367	0.000503394267274169
5	D	26	50	20120618	21	1946	38.2	0.0149638948197394	0.00093197875841915
5	D	26	50	20120618	21	1948	38.24	0.0150008057937174	0.00080103672467902
5	D	26	50	20120618	21	1950	38.28	0.0153973371344712	0.00112192178198148
5	D	26	50	20120618	21	1952	38.32	0.0155569877035274	0.0013712759172991
5	D	26	50	20120618	21	1954	38.36	0.015833593734192	0.00117180109432638
5	D	26	50	20120618	21	1956	38.4	0.0158584273243473	0.00128179862520776
5	D	26	50	20120618	21	1958	38.44	0.0160615083919041	0.00137512257818876
5	D	26	50	20120618	21	1960	38.48	0.0161286552518455	0.00086054683138368
5	D	26	50	20120618	21	1962	38.52	0.0166860392431836	0.00047351900576904
5	D	26	50	20120618	21	1964	38.56	0.0164125727666276	0.00106357133039796
5	D	26	50	20120618	21	1966	38.6	0.0168341356874353	0.0014439806365407
5	D	26	50	20120618	21	1968	38.64	0.0166578186115465	0.00178385151091802
5	D	26	50	20120618	21	1970	38.68	0.016203544931041	0.00174637485151513
5	D	26	50	20120618	21	1972	38.72	0.0164512090811516	0.00249766873545802
5	D	26	50	20120618	21	1974	38.76	0.0162844096625375	0.00154797483084981
5	D	26	50	20120618	21	1976	38.8	0.016028811774342	0.00140736664741086
5	D	26	50	20120618	21	1978	38.84	0.0159640125089140	0.00204954688394886
5	D	26	50	20120618	21	1980	38.88	0.0158738634653806	0.00162485148010041
5	D	26	50	20120618	21	1982	38.92	0.0156416778827102	0.00251415139452748
5	D	26	50	20120618	21	1984	38.96	0.0158132785563685	0.00207510879408875
5	D	26	50	20120618	21	1986	39	0.0158332613940049	0.000532343218895949
5	D	26	50	20120618	21	1988	39.04	0.0156522279158855	0.000920290283326129
5	D	26	50	20120618	21	1990	39.08	0.0157414506495356	0.0012199055686505
5	D	26	50	20120618	21	1992	39.12	0.015378174540701	0.00054513478056761
5	D	26	50	20120618	21	1994	39.16	0.0153122439044232	0.00093333640343903
5	D	26	50	20120618	21	1996	39.2	0.0155670710462272	0.00120420072704034
5	D	26	50	20120618	21	1998	39.24	0.0153937450320227	0.00156937895311632
5	D	26	50	20120618	21	2000	39.28	0.0156185201356263	0.00101403142930803
5	D	26	50	20120618	21	2002	39.32	0.0151636242011534	0.00162262409373967
5	D	26	50	20120618	21	2004	39.36	0.0154192008761454	0.00034042736741411
5	D	26	50	20120618	21	2006	39.4	0.0151586249562104	0.000515075671299369
5	D	26	50	20120618	21	2008	39.44	0.0150678395165738	0.00218024850138338
5	D	26	50	20120618	21	2010	39.48	0.0150434867590298	0.00169658746305178
5	D	26	50	20120618	21	2012	39.52	0.0149532316494791	0.00122880804302564
5	D	26	50	20120618	21	2014	39.56	0.0152301063807205	0.00071699001266719
5	D	26	50	20120618	21	2016	39.6	0.0150338913200091	0.0013187166702535
5	D	26	50	20120618	21	2018	39.64	0.0148181530410691	0.00072674101517975
5	D	26	50	20120618	21	2020	39.68	0.0147804218232250	0.00115263142948841
5	D	26	50	20120618	21	2022	39.72	0.0149383116963961	0.001880859490229
5	D	26	50	20120618	21	2024	39.76	0.0146306353937662	0.00182491320170152
5	D	26	50	20120618	21	2026	39.8	0.0147901869678731	0.00224538717806629
5	D	26	50	20120618	21	2028	39.84	0.0146847502757304	0.00167813904713063
5	D	26	50	20120618	21	2030	39.88	0.0145564528213519	0.00147256896370407
5	D	26	50	20120618	21	2032	39.92	0.0139211527337949	0.00294929783660187
5	D	26	50	20120618	21	2034	39.96	0.0139897067362309	0.0032483545075691
5	D	26	50	20120618	21	2036	40	0.0139571798242963	0.00367003056546188
5	D	26	50	20120618	21	2038	40.04	0.0137069064501632	0.00325717920019831
5	D	26	50	20120618	21	2040	40.08	0.0135711278060397	0.00311636595579282
5	D	26	50	20120618	21	2042	40.12	0.0135571058785688	0.00299923371748927
5	D	26	50	20120618	21	2044	40.16	0.0133521580491097	0.00298612395776607
5	D	26	50	20120618	21	2046	40.2	0.0134401645590962	0.00277837598545346
5	D	26	50	20120618	21	2048	40.24	0.0134264184032699	0.00321625893077104
5	D	26	50	20120618	21	2050	40.28	0.0130427210505946	0.0031068200142468
5	D	26	50	20120618	21	2052	40.32	0.0132795806090887	0.0031350689301552
5	D	26	50	20120618	21	2054	40.36	0.0130346034647466	0.00306187630723458
5	D	26	50	20120618	21	2056	40.4	0.0131781885677343	0.00289639917830131
5	D	26	50	20120618	21	2058	40.44	0.0121989870971472	0.00340391799943014
5	D	26	50	20120618	21	2060	40.48	0.0122361597006342	0.00424009298138667
5	D	26	50	20120618	21	2062	40.52	0.0120546948873783	0.00401747455346571
5	D	26	50	20120618	21	2064	40.56	0.0117761725973367	0.00351870264322015
5	D	26	50	20120618	21	2066	40.6	0.0111301386288413	0.00413882821925294
5	D	26	50	20120618	21	2068	40.64	0.0112266728466088	0.00389883617771823
5	D	26	50	20120618	21	2070	40.68	0.0110806552962938	0.00385523597359027
5	D	26	50	20120618	21	2072	40.72	0.0110451231805392	0.00328431088739243
5	D	26	50	20120618	21	2074	40.76	0.0106863159865617	0.00252195785339178
5	D	26	50	20120618	21	2076	40.8	0.0106438612954193	0.00237234820062833
5	D	26	50	20120618	21	2078	40.84	0.0103519817582811	0.00316924340088995
5	D	26	50	20120618	21	2080	40.88	0.0105393226288886	0.00372396867073079
5	D	26	50	20120618	21	2082	40.92	0.0102036661109272	0.00418858732344504
5	D	26	50	20120618	21	2084	40.96	0.00975348657868479	0.00321479521973399
5	D	26	50	20120618	21	2086	41	0.00983777370700223	0.0027806033718142
5	D	26	50	20120618	21	2088	41.04	0.0096191645745306	0.00373133672339076
5	D	26	50	20120618	21	2090	41.08	0.0082540185659176	0.0026014875672854
5	D	26	50	20120618	21	2092	41.12	0.0084868398375843	0.00237761685325495
5	D	26	50	20120618	21	2094	41.16	0.00774137887747941	0.00197102974696591
5	D	26	50	20120618	21	2096	41.2	0.00743697860056676	0.00268958670826021
5	D	26	50	20120618	21	2098	41.24	0.00736094835813324	0.00227940608530917
5	D	26	50	20120618	21	2100	41.28	0.00753127623958546	0.00195914328197416
5	D	26	50	20120618	21	2102	41.32	0.0074795725917451	0.00295606484849783
5	D	26	50	20120618	21	2104	41.36	0.00724952035023352	0.00344881715871514
5	D	26	50	20120618	21	2106	41.4	0.00719139122307252	0.00300445216553442
5	D	26	50	20120618	21	2108	41.44	0.00694468166711653	0.00235992433448289
5	D	26	50	20120618	21	2110	41.48	0.00697945010754747	0.0027309644757749
5	D	26	50	20120618	21	2112	41.52	0.00733549463533087	0.00348443129885638
5	D	26	50	20120618	21	2114	41.56	0.00742532618791959	0.00300101138393717
5	D	26	50	20120618	21	2116	41.6	0.0076577224884108	0.00275338117495208
5	D	26	50	20120618	21	2118	41.64	0.00757906251585804	0.00230221735007025
5	D	26	50	20120618	21	2120	41.68	0.0073101498069728	0.00153079213606697
5	D	26	50	20120618	21	2122	41.72	0.00744106355644168	0.00164177961644202
5	D	26	50	20120618	21	2124	41.76	0.0076639011874648	0.00176862043085126
5	D	26	50	20120618	21	2126	41.8	0.00753677753034309	0.0016876001358629
5	D	26	50	20120618	21	2128	41.84	0.00721854412347008	0.00241271692676627
5	D	26	50	20120618	21	2130	41.88	0.0076338067228575	0.00121366888684043
5	D	26	50	20120618	21	2132	41.92	0.00742675878625827	0.00100531987376382
5	D	26	50	20120618	21	2134	41.96	0.00666244706647373	0.00057006736567225
5	D	26	50	20120618	21	2136	42	0.0065356698916748	0.000548139984387649
5	D	26	50	20120618	21	2138	42.04	0.00668720994595088	0.00125021923635996
5	D	26	50	20120618	21	2140	42.08	0.0064909171034935	0.00086119736962237
5	D	26	50	20120618	21	2142	42.12	0.00625970732818112	0.00039210273098322
5	D	26	50	20120618	21	2144	42.16	0.00636930887926504	0.000222609235532800
5	D	26	50	20120618	21	2146	42.2	0.00610710661373325	-0.00107759750050958
5	D	26	50	20120618	21	2148	42.24	0.00614582071000322	-0.000212812978186250
5	D	26	50	20120618	21	2150	42.28	0.00637235650949195	-0.00081702865164234
5	D	26	50	20120618	21	2152	42.32	0.00622662887295721	-0.00183251177117215
5	D	26	50	20120618	21	2154	42.36	0.00651483852590104	-0.000388917922040760
5	D	26	50	20120618	21	2156	42.4	0.0066850744834717	-0.00129652483103275
5	D	26	50	20120618	21	2158	42.44	0.00669980351772382	-0.0015290286117547
5	D	26	50	20120618	21	2160	42.48	0.00693532664440143	-0.00287403056238526
5	D	26	50	20120618	21	2162	42.52	0.0068714819731281	-0.00392882881894904
5	D	26	50	20120618	21	2164	42.56	0.00673327088167738	-0.00308725861225206
5	D	26	50	20120618	21	2166	42.6	0.00663746498389441	-0.00347748963158548
5	D	26	50	20120618	21	2168	42.64	0.00688498064158095	-0.00497819649543336
5	D	26	50	20120618	21	2170	42.68	0.00699519030449669	-0.00485825704320846
5	D	26	50	20120618	21	2172	42.72	0.00664063282227413	-0.00520963254491566
5	D	26	50	20120618	21	2174	42.76	0.00675442751657048	-0.00466321577975376
5	D	26	50	20120618	21	2176	42.8	0.00704748792203324	-0.00446960287199708
5	D	26	50	20120618	21	2178	42.84	0.00706545550534319	-0.00365424511367868
5	D	26	50	20120618	21	2180	42.88	0.00681950962471089	-0.00466406430789119
5	D	26	50	20120618	21	2182	42.92	0.00680000761968576	-0.00447918416888215
5	D	26	50	20120618	21	2184	42.96	0.00670790696143621	-0.00416543381900187
5	D	26	50	20120618	21	2186	43	0.00707247707568038	-0.00505193359057546
5	D	26	50	20120618	21	2188	43.04	0.0067931133285692	-0.00559862612738206
5	D	26	50	20120618	21	2190	43.08	0.00678600690541827	-0.00415849710147843
5	D	26	50	20120618	21	2192	43.12	0.00666656242794024	-0.00407585046089335
5	D	26	50	20120618	21	2194	43.16	0.00646563096499827	-0.00499904907441046
5	D	26	50	20120618	21	2196	43.2	0.00608197603872988	-0.00482222288163918
5	D	26	50	20120618	21	2198	43.24	0.00564962973950899	-0.00493994908963896
5	D	26	50	20120618	21	2200	43.28	0.00514431709153746	-0.00477476894555376
5	D	26	50	20120618	21	2202	43.32	0.00516327462434107	-0.00380864187935076
5	D	26	50	20120618	21	2204	43.36	0.00488193097824257	-0.00416943604338339
5	D	26	50	20120618	21	2206	43.4	0.00458855237472827	-0.00415970625407426
5	D	26	50	20120618	21	2208	43.44	0.0043875007036335	-0.00414919157623802
5	D	26	50	20120618	21	2210	43.48	0.00432739662723264	-0.00411088053083333
5	D	26	50	20120618	21	2212	43.52	0.00445152215160213	-0.00416019415775328
5	D	26	50	20120618	21	2214	43.56	0.00376785596021192	-0.00369124801153817
5	D	26	50	20120618	21	2216	43.6	0.00409889507089221	-0.00305751062996754
5	D	26	50	20120618	21	2218	43.64	0.0038081327624683	-0.00295906722389075
5	D	26	50	20120618	21	2220	43.68	0.00380410225381554	-0.00340076854582674
5	D	26	50	20120618	21	2222	43.72	0.00355459962607387	-0.0034620676326878
5	D	26	50	20120618	21	2224	43.76	0.00335190746724674	-0.00321051439528069
5	D	26	50	20120618	21	2226	43.8	0.00339007709129519	-0.00258838770705714
5	D	26	50	20120618	21	2228	43.84	0.00368394359848851	-0.00252854526016532
5	D	26	50	20120618	21	2230	43.88	0.003610220645482	-0.00207479483867791
5	D	26	50	20120618	21	2232	43.92	0.0036645123041415	-0.00119827941485469
5	D	26	50	20120618	21	2234	43.96	0.00362634268009305	-0.00173457748197782
5	D	26	50	20120618	21	2236	44	0.00370859334088067	-0.0017099560238569
5	D	26	50	20120618	21	2238	44.04	0.0036133814127939	-0.00075790038259952
5	D	26	50	20120618	21	2240	44.08	0.0036193988915018	-0.00180448205836592
5	D	26	50	20120618	21	2242	44.12	0.00316830719151166	-0.00048726940423599
5	D	26	50	20120618	21	2244	44.16	0.0031092779174182	-0.000104201376595990
5	D	26	50	20120618	21	2246	44.2	0.00314486660171532	-0.00102002486638538
5	D	26	50	20120618	21	2248	44.24	0.0026264512650884	-0.000337787030693161
5	D	26	50	20120618	21	2250	44.28	0.00281133847516525	-8.16800256151998e-05
5	D	26	50	20120618	21	2252	44.32	0.00263999589548203	0.00112093536802172
5	D	26	50	20120618	21	2254	44.36	0.00280709512737135	0.00050287171536287
5	D	26	50	20120618	21	2256	44.4	0.00251272940279052	0.00121806496969907
5	D	26	50	20120618	21	2258	44.44	0.00212618240978708	0.00148105212375797
5	D	26	50	20120618	21	2260	44.48	0.00183653803718423	0.00168601338824592
5	D	26	50	20120618	21	2262	44.52	0.00177368402251133	0.00181542029316409
5	D	26	50	20120618	21	2264	44.56	0.00132563500300063	0.00133796553105097
5	D	26	50	20120618	21	2266	44.6	0.00157837886680591	0.00049854931303084
5	D	26	50	20120618	21	2268	44.64	0.00129701980577958	0.00172918508566448
5	D	26	50	20120618	21	2270	44.68	0.00143091047479725	0.00180080793153087
5	D	26	50	20120618	21	2272	44.72	0.00150248523740251	0.00059801788251899
5	D	26	50	20120618	21	2274	44.76	0.00164738018499172	0.00065734951547208
5	D	26	50	20120618	21	2276	44.8	0.00200406853349939	0.00104655982616686
5	D	26	50	20120618	21	2278	44.84	0.00181539271599962	0.00227734133350811
5	D	26	50	20120618	21	2280	44.88	0.00218612173030792	0.000693273651226189
5	D	26	50	20120618	21	2282	44.92	0.00174659773157256	0.000559786598759219
5	D	26	50	20120618	21	2284	44.96	0.00218284994723137	0.0002663133843576
5	D	26	50	20120618	21	2286	45	0.00230246738302808	0.00115797178274264
5	D	26	50	20120618	21	2288	45.04	0.0022838361092933	0.00094758531218672
5	D	26	50	20120618	21	2290	45.08	0.00233133600731951	0.000323001427898539
5	D	26	50	20120618	21	2292	45.12	0.0022392077719055	0.00032988086977271
5	D	26	50	20120618	21	2294	45.16	0.00212186905842184	0.00080023557269594
5	D	26	50	20120618	21	2296	45.2	0.00215713459491996	-0.00017494458162658
5	D	26	50	20120618	21	2298	45.24	0.00201862156887367	-2.70977460686307e-05
5	D	26	50	20120618	21	2300	45.28	0.00178622456127568	-0.00085801963174773
5	D	26	50	20120618	21	2302	45.32	0.0016348683547627	-0.00161528149692383
5	D	26	50	20120618	21	2304	45.36	0.00160135149333445	-0.00163058328766871
5	D	26	50	20120618	21	2306	45.4	0.00146111807648954	-0.00201527766090544
5	D	26	50	20120618	21	2308	45.44	0.00149998773625136	-0.00261986102988775
5	D	26	50	20120618	21	2310	45.48	0.0014401806446986	-0.00218197808457017
5	D	26	50	20120618	21	2312	45.52	0.00131268222098286	-0.00294267648870285
5	D	26	50	20120618	21	2314	45.56	0.0014290366418271	-0.00383300170796264
5	D	26	50	20120618	21	2316	45.6	0.0014932772928979	-0.00320679501361164
5	D	26	50	20120618	21	2318	45.64	0.00157672296414573	-0.00371775744476486
5	D	26	50	20120618	21	2320	45.68	0.00149812097434903	-0.00291052434336229
5	D	26	50	20120618	21	2322	45.72	0.00127625207961613	-0.00469873375337276
5	D	26	50	20120618	21	2324	45.76	0.00128139274591535	-0.00485123547287126
5	D	26	50	20120618	21	2326	45.8	0.00095658324597731	-0.00485904900280336
5	D	26	50	20120618	21	2328	45.84	0.00065312837083111	-0.00582287090089966
5	D	26	50	20120618	21	2330	45.88	0.00059224647697094	-0.00595092793897256
5	D	26	50	20120618	21	2332	45.92	0.00047406064956342	-0.00672850498197216
5	D	26	50	20120618	21	2334	45.96	0.000139068811976300	-0.00661087776892176
5	D	26	50	20120618	21	2336	46	-0.00031480888873172	-0.00674446438202356
5	D	26	50	20120618	21	2338	46.04	-0.00038585190703754	-0.00665927922809406
5	D	26	50	20120618	21	2340	46.08	-0.00054763086750521	-0.00674753322545396
5	D	26	50	20120618	21	2342	46.12	-0.000917716414642621	-0.00688571603263336
5	D	26	50	20120618	21	2344	46.16	-0.000943455101477812	-0.00719118616210596
5	D	26	50	20120618	21	2346	46.2	-0.00121515381108093	-0.00623019976220226
5	D	26	50	20120618	21	2348	46.24	-0.00171731983387618	-0.00633444851495256
5	D	26	50	20120618	21	2350	46.28	-0.00159381656347414	-0.00757744324132916
5	D	26	50	20120618	21	2352	46.32	-0.00158809606961434	-0.00833439397952156
5	D	26	50	20120618	21	2354	46.36	-0.00144866168343217	-0.00704533124635066
5	D	26	50	20120618	21	2356	46.4	-0.00169317920836647	-0.00613995172371936
5	D	26	50	20120618	21	2358	46.44	-0.00155419737052426	-0.00641738506931796
5	D	26	50	20120618	21	2360	46.48	-0.00141153857741987	-0.00661944083204196
5	D	26	50	20120618	21	2362	46.52	-0.00170107052004451	-0.00750031203363726
5	D	26	50	20120618	21	2364	46.56	-0.0014460029619349	-0.00793385334331836
5	D	26	50	20120618	21	2366	46.6	-0.000776712251406211	-0.00644236715189726
5	D	26	50	20120618	21	2368	46.64	-0.00097197271796307	-0.00715093057305306
5	D	26	50	20120618	21	2370	46.68	-0.00073203724497085	-0.00754784375146866
5	D	26	50	20120618	21	2372	46.72	-0.000901516598285641	-0.00700685049531846
5	D	26	50	20120618	21	2374	46.76	-0.00042306693693139	-0.00648728964570606
5	D	26	50	20120618	21	2376	46.8	-0.000338426255223350	-0.00791585747573716
5	D	26	50	20120618	21	2378	46.84	3.97627356264595e-05	-0.00812066388384006
5	D	26	50	20120618	21	2380	46.88	0.000351625110400971	-0.00906354835014546
5	D	26	50	20120618	21	2382	46.92	0.00052627341428624	-0.00934991952545816
5	D	26	50	20120618	21	2384	46.96	0.00049403641613194	-0.00947480165408356
5	D	26	50	20120618	21	2386	47	0.00069546992488856	-0.00952152019911656
5	D	26	50	20120618	21	2388	47.04	0.00071314052335041	-0.00995383821406616
5	D	26	50	20120618	21	2390	47.08	0.00100935462505726	-0.00969256932948556
5	D	26	50	20120618	21	2392	47.12	0.00078998181726195	-0.0109188056251481
5	D	26	50	20120618	21	2394	47.16	0.00067018378639332	-0.0108524648669372
5	D	26	50	20120618	21	2396	47.2	0.000935638743118569	-0.0118132886322813
5	D	26	50	20120618	21	2398	47.24	0.000627269475843109	-0.0107592045535665
5	D	26	50	20120618	21	2400	47.28	0.00073038685774355	-0.0111315881977427
5	D	26	50	20120618	21	2402	47.32	0.00085131625946207	-0.0123522100655626
5	D	26	50	20120618	21	2404	47.36	0.00096255122721053	-0.0115316197170634
5	D	26	50	20120618	21	2406	47.4	0.00073400017339541	-0.0122992406965839
5	D	26	50	20120618	21	2408	47.44	0.00087127788389497	-0.0128455089693217
5	D	26	50	20120618	21	2410	47.48	0.00102043498831845	-0.0124953072648713
5	D	26	50	20120618	21	2412	47.52	0.00107966932337846	-0.0131661889656577
5	D	26	50	20120618	21	2414	47.56	0.00134949420001143	-0.0122001326101328
5	D	26	50	20120618	21	2416	47.6	0.00168355265664739	-0.0124146900207482
5	D	26	50	20120618	21	2418	47.64	0.00203737474781751	-0.0130254747162015
5	D	26	50	20120618	21	2420	47.68	0.00194583977499291	-0.0129359196423643
5	D	26	50	20120618	21	2422	47.72	0.00259156261650466	-0.0129914911642977
5	D	26	50	20120618	21	2424	47.76	0.00249478798243147	-0.0119780232990943
5	D	26	50	20120618	21	2426	47.8	0.00261684168393208	-0.0121273713223487
5	D	26	50	20120618	21	2428	47.84	0.0027911081501555	-0.0131481860270087
5	D	26	50	20120618	21	2430	47.88	0.00299800759433069	-0.0135262053122310
5	D	26	50	20120618	21	2432	47.92	0.00309898244268413	-0.0130872334224704
5	D	26	50	20120618	21	2434	47.96	0.00291760955330978	-0.0140311502646763
5	D	26	50	20120618	21	2436	48	0.00322696877007889	-0.0141951283272335
5	D	26	50	20120618	21	2438	48.04	0.00297700652292945	-0.0140683440813667
5	D	26	50	20120618	21	2440	48.08	0.00309127497876919	-0.0140867288576776
5	D	26	50	20120618	21	2442	48.12	0.00290721508362633	-0.0142789911914822
5	D	26	50	20120618	21	2444	48.16	0.00321756424988911	-0.0136930118019129
5	D	26	50	20120618	21	2446	48.2	0.00320342211426538	-0.0142852844418347
5	D	26	50	20120618	21	2448	48.24	0.00335516722950801	-0.0137053154599055
5	D	26	50	20120618	21	2450	48.28	0.0032243524749885	-0.0138419284900308
5	D	26	50	20120618	21	2452	48.32	0.00315887438705063	-0.0139102350050934
5	D	26	50	20120618	21	2454	48.36	0.00329874010836932	-0.0141715816714199
5	D	26	50	20120618	21	2456	48.4	0.00347205198043815	-0.0142348677283361
5	D	26	50	20120618	21	2458	48.44	0.00332702437961679	-0.0140106441680219
5	D	26	50	20120618	21	2460	48.48	0.00361446328616912	-0.0134062800021417
5	D	26	50	20120618	21	2462	48.52	0.00356277378046438	-0.0137722077614058
5	D	26	50	20120618	21	2464	48.56	0.00339709866163238	-0.0129586814096507
5	D	26	50	20120618	21	2466	48.6	0.0030143417609761	-0.0125462260241845
5	D	26	50	20120618	21	2468	48.64	0.00309898244268413	-0.0128922133722191
5	D	26	50	20120618	21	2470	48.68	0.00320115937256558	-0.0131898346164205
5	D	26	50	20120618	21	2472	48.72	0.00324415146486172	-0.0122799296103897
5	D	26	50	20120618	21	2474	48.76	0.00358349200915315	-0.0123102644913026
5	D	26	50	20120618	21	2476	48.8	0.00352649920258951	-0.0117961978613800
5	D	26	50	20120618	21	2478	48.84	0.00352084234834002	-0.0123945516196200
5	D	26	50	20120618	21	2480	48.88	0.00342856491339518	-0.0119625800869932
5	D	26	50	20120618	21	2482	48.92	0.00351087214272529	-0.0123546000864830
5	D	26	50	20120618	21	2484	48.96	0.00336061195172315	-0.0122497361508330
5	D	26	50	20120618	21	2486	49	0.00367209248883582	-0.0122247752814571
5	D	26	50	20120618	21	2488	49.04	0.00369889183584279	-0.0123419428750998
5	D	26	50	20120618	21	2490	49.08	0.0043493593638563	-0.0123878341051988
5	D	26	50	20120618	21	2492	49.12	0.0040791031520868	-0.0125746517167882
5	D	26	50	20120618	21	2494	49.16	0.00415971332514207	-0.0118879096108999
5	D	26	50	20120618	21	2496	49.2	0.00425411208043047	-0.0118594132076181
5	D	26	50	20120618	21	2498	49.24	0.00411537772996167	-0.0114413716785806
5	D	26	50	20120618	21	2500	49.28	0.004324752047871	-0.00999866171292566
5	D	26	50	20120618	21	2502	49.32	0.00413057345468937	-0.00985581907205816
5	D	26	50	20120618	21	2504	49.36	0.00447646887884239	-0.00968991060798836
5	D	26	50	20120618	21	2506	49.4	0.00435146654206423	-0.0104523272815993
5	D	26	50	20120618	21	2508	49.44	0.00450064485969116	-0.00970178293084446
5	D	26	50	20120618	21	2510	49.48	0.00474604626810195	-0.00937541779598776
5	D	26	50	20120618	21	2512	49.52	0.00478566546105183	-0.00950964787626046
5	D	26	50	20120618	21	2514	49.56	0.00542307979788463	-0.00950119087915746
5	D	26	50	20120618	21	2516	49.6	0.00496816265020827	-0.00929899369507716
5	D	26	50	20120618	21	2518	49.64	0.00522358376170848	-0.00902719599052466
5	D	26	50	20120618	21	2520	49.68	0.00519877138475664	-0.00951036912517726
5	D	26	50	20120618	21	2522	49.72	0.00525024168735921	-0.00872448357749866
5	D	26	50	20120618	21	2524	49.76	0.0052773521613499	-0.00898196944079996
5	D	26	50	20120618	21	2526	49.8	0.00546416270187157	-0.00892001981570026
5	D	26	50	20120618	21	2528	49.84	0.00529039121039498	-0.00752278388714336
5	D	26	50	20120618	21	2530	49.88	0.00538858712909835	-0.00811287156711136
5	D	26	50	20120618	21	2532	49.92	0.00567746146241649	-0.00860595833883626
5	D	26	50	20120618	21	2534	49.96	0.00563796954868723	-0.00796592063584516
5	D	26	50	20120618	21	2536	50	0.00577369869533598	-0.00838733506422896
5	D	26	50	20120618	21	2538	50.04	0.00577872622455022	-0.00875983184549026
5	D	26	50	20120618	21	2540	50.08	0.00598778941547583	-0.00792909451468106
5	D	26	50	20120618	21	2542	50.12	0.00587996977348051	-0.00807642728360906
5	D	26	50	20120618	21	2544	50.16	0.00623560205801047	-0.00701221743578766
5	D	26	50	20120618	21	2546	50.2	0.00590092841847488	-0.00756548606565926
5	D	26	50	20120618	21	2548	50.24	0.00636000335402462	-0.00738044329209056
5	D	26	50	20120618	21	2550	50.28	0.00624990682819388	-0.00659337687608746
5	D	26	50	20120618	21	2552	50.32	0.0063681562952117	-0.00674667055518086
5	D	26	50	20120618	21	2554	50.36	0.00645085243327147	-0.00642272372551586
5	D	26	50	20120618	21	2556	50.4	0.00614162756679078	-0.00612768342106576
5	D	26	50	20120618	21	2558	50.44	0.00669327692213346	-0.00707461960922736
5	D	26	50	20120618	21	2560	50.48	0.00682808682996668	-0.00625417068208446
5	D	26	50	20120618	21	2562	50.52	0.00674242084342593	-0.00582562861734636
5	D	26	50	20120618	21	2564	50.56	0.00711482570080564	-0.00571755441690976
5	D	26	50	20120618	21	2566	50.6	0.0072575905599272	-0.00534531926515756
5	D	26	50	20120618	21	2568	50.64	0.00746691538036185	-0.00570435273330506
5	D	26	50	20120618	21	2570	50.68	0.00813482723266723	-0.00508175228353806
5	D	26	50	20120618	21	2572	50.72	0.0082410629554727	-0.00477728624569478
5	D	26	50	20120618	21	2574	50.76	0.00832268429122506	-0.00379127533680482
5	D	26	50	20120618	21	2576	50.8	0.008246125840026	-0.00440020034142362
5	D	26	50	20120618	21	2578	50.84	0.00849323844684726	-0.00293372451685303
5	D	26	50	20120618	21	2580	50.88	0.00873064247756283	-0.00230496516702195
5	D	26	50	20120618	21	2582	50.92	0.00875317797067924	-0.00245115949403227
5	D	26	50	20120618	21	2584	50.96	0.00904974562577669	-0.00269764984688608
5	D	26	50	20120618	21	2586	51	0.00892542918257629	-0.00294354623004371
5	D	26	50	20120618	21	2588	51.04	0.00910163312138016	-0.00212469536422625
5	D	26	50	20120618	21	2590	51.08	0.00859657503184986	-0.00179313299452788
5	D	26	50	20120618	21	2592	51.12	0.0088495141985481	-0.00241383839812124
5	D	26	50	20120618	21	2594	51.16	0.00859551437167808	-0.00139595111553539
5	D	26	50	20120618	21	2596	51.2	0.00882610896409083	-0.00127070129138382
5	D	26	50	20120618	21	2598	51.24	0.00853748918921391	-0.00101063448833122
5	D	26	50	20120618	21	2600	51.28	0.00849381120334002	-0.000900233906584561
5	D	26	50	20120618	21	2602	51.32	0.00847563148799571	-0.000693398102019691
5	D	26	50	20120618	21	2604	51.36	0.00774982173244678	-0.00033108365840751
5	D	26	50	20120618	21	2606	51.4	0.00739369447316999	0.00140228962072194
5	D	26	50	20120618	21	2608	51.44	0.00751936856139027	0.00119361533852598
5	D	26	50	20120618	21	2610	51.48	0.00758373649168169	0.000273082517573900
5	D	26	50	20120618	21	2612	51.52	0.00732822345629993	0.00042548524212303
5	D	26	50	20120618	21	2614	51.56	0.00719162456831031	0.00133458414642333
5	D	26	50	20120618	21	2616	51.6	0.00705752883832609	0.00074711983261355
5	D	26	50	20120618	21	2618	51.64	0.0073518691070628	0.00143362152219632
5	D	26	50	20120618	21	2620	51.68	0.00742996197997705	0.00163344989855964
5	D	26	50	20120618	21	2622	51.72	0.00725435908193718	0.00231877779088564
5	D	26	50	20120618	21	2624	51.76	0.00736005740358894	0.00220742261498438
5	D	26	50	20120618	21	2626	51.8	0.00751232577784966	0.00195688054027437
5	D	26	50	20120618	21	2628	51.84	0.0078130017233458	0.00160984667420363
5	D	26	50	20120618	21	2630	51.88	0.00803605643615075	0.00255357047625829
5	D	26	50	20120618	21	2632	51.92	0.00798104777121513	0.00232075274012549
5	D	26	50	20120618	21	2634	51.96	0.00801691717690438	0.0027304270746212
5	D	26	50	20120618	21	2636	52	0.0084253243760482	0.00172774612336477
5	D	26	50	20120618	21	2638	52.04	0.0083346464166424	0.00199619355598799
5	D	26	50	20120618	21	2640	52.08	0.00831422658701529	0.0024122424581161
5	D	26	50	20120618	21	2642	52.12	0.00867884619873413	0.002925283783206
5	D	26	50	20120618	21	2644	52.16	0.00850088085693832	0.00269050948260966
5	D	26	50	20120618	21	2646	52.2	0.00925369289914043	0.00285942102917916
5	D	26	50	20120618	21	2648	52.24	0.00947103206783305	0.00327346316226225
5	D	26	50	20120618	21	2650	52.28	0.0095596940658057	0.0027705454849586
5	D	26	50	20120618	21	2652	52.32	0.009658891954818	0.00241459288105676
5	D	26	50	20120618	21	2654	52.36	0.00997447158994121	0.00296743512553931
5	D	26	50	20120618	21	2656	52.4	0.0100582552582304	0.0027192604443327
5	D	26	50	20120618	21	2658	52.44	0.0101119048639326	0.00346796773167002
5	D	26	50	20120618	21	2660	52.48	0.0104315312711646	0.003186793791199
5	D	26	50	20120618	21	2662	52.52	0.0104708676214020	0.00267523739034959
5	D	26	50	20120618	21	2664	52.56	0.0105917545967136	0.00298862711577147
5	D	26	50	20120618	21	2666	52.6	0.0105713969924833	0.00354935572218459
5	D	26	50	20120618	21	2668	52.64	0.0105633147619743	0.00286758457696795
5	D	26	50	20120618	21	2670	52.68	0.0105435935538470	0.00322156930269775
5	D	26	50	20120618	21	2672	52.72	0.0106238572445795	0.00368512729524022
5	D	26	50	20120618	21	2674	52.76	0.0106700171752554	0.00305905495117765
5	D	26	50	20120618	21	2676	52.8	0.0105421369138778	0.00354409484773256
5	D	26	50	20120618	21	2678	52.84	0.0103610963646906	0.00302624519653059
5	D	26	50	20120618	21	2680	52.88	0.0103902857326180	0.00355708439930296
5	D	26	50	20120618	21	2682	52.92	0.0104488553873037	0.00264488129623325
5	D	26	50	20120618	21	2684	52.96	0.0102944586216316	0.00322919898486676
5	D	26	50	20120618	21	2686	53	0.0101371485760210	0.0037562693084954
5	D	26	50	20120618	21	2688	53.04	0.0102381446375779	0.00284095493558847
5	D	26	50	20120618	21	2690	53.08	0.0101526554277324	0.00306686141004195
5	D	26	50	20120618	21	2692	53.12	0.0101741514738805	0.00314123490128715
5	D	26	50	20120618	21	2694	53.16	0.0102519685751501	0.00315234354881959
5	D	26	50	20120618	21	2696	53.2	0.0102790578359373	0.0027701169782492
5	D	26	50	20120618	21	2698	53.24	0.0102869449049747	0.00222056348740595
5	D	26	50	20120618	21	2700	53.28	0.0103275441479233	0.00264168517358229
5	D	26	50	20120618	21	2702	53.32	0.0100770254077370	0.00193843424567355
5	D	26	50	20120618	21	2704	53.36	0.0103467456325664	0.00237340532526621
5	D	26	50	20120618	21	2706	53.4	0.0103548950382196	0.00287954175263782
5	D	26	50	20120618	21	2708	53.44	0.0106558814035927	0.00197604242693774
5	D	26	50	20120618	21	2710	53.48	0.0104580336333234	0.00311254757917441
5	D	26	50	20120618	21	2712	53.52	0.0107736366029704	0.00313632758022571
5	D	26	50	20120618	21	2714	53.56	0.0104968601595716	0.00222401770403205
5	D	26	50	20120618	21	2716	53.6	0.0107444755193143	0.00204824580747148
5	D	26	50	20120618	21	2718	53.64	0.0109494650680735	0.0016815678079126
5	D	26	50	20120618	21	2720	53.68	0.0109963610969086	0.00222203851215151
5	D	26	50	20120618	21	2722	53.72	0.0117282943971826	0.00155122752204327
5	D	26	50	20120618	21	2724	53.76	0.0119395708323333	0.00225104403231578
5	D	26	50	20120618	21	2726	53.8	0.0122734030147993	0.00164069067199899
5	D	26	50	20120618	21	2728	53.84	0.0129173156629512	0.00100062468473674
5	D	26	50	20120618	21	2730	53.88	0.0133497256017824	0.00085753455649583
5	D	26	50	20120618	21	2732	53.92	0.0133174744614925	0.00082179030870685
5	D	26	50	20120618	21	2734	53.96	0.0131320922766688	0.00118547653947452
5	D	26	50	20120618	21	2736	54	0.0134810070467775	0.00162598992201812
5	D	26	50	20120618	21	2738	54.04	0.0133727207143066	0.00225674331297214
5	D	26	50	20120618	21	2740	54.08	0.0130513406822573	0.00142194718923893
5	D	26	50	20120618	21	2742	54.12	0.0129601380496199	0.00115412342479671
5	D	26	50	20120618	21	2744	54.16	0.0132320488912573	0.000653774666429109
5	D	26	50	20120618	21	2746	54.2	0.0130373611811932	0.0012070362252329
5	D	26	50	20120618	21	2748	54.24	0.0130364631555811	0.00037769189478264
5	D	26	50	20120618	21	2750	54.28	0.0128420865725008	0.000234184573540830
5	D	26	50	20120618	21	2752	54.32	0.0129400420748985	0.00068139425730226
5	D	26	50	20120618	21	2754	54.36	0.0133210524218053	3.05095362878489e-05
5	D	26	50	20120618	21	2756	54.4	0.0134424166941942	-0.00143825377871988
5	D	26	50	20120618	21	2758	54.44	0.0135699419879677	-0.0013675515858826
5	D	26	50	20120618	21	2760	54.48	0.013198422428278	-0.00159728209380873
5	D	26	50	20120618	21	2762	54.52	0.012997853004008	-0.00077094862403276
5	D	26	50	20120618	21	2764	54.56	0.0132891937257789	-0.0015846885220358
5	D	26	50	20120618	21	2766	54.6	0.0132086825476730	-0.00290300426274438
5	D	26	50	20120618	21	2768	54.64	0.0133377118575700	-0.00285359517640897
5	D	26	50	20120618	21	2770	54.68	0.0135923339384075	-0.0037228486135894
5	D	26	50	20120618	21	2772	54.72	0.0133655944921658	-0.00331446474896936
5	D	26	50	20120618	21	2774	54.76	0.0131831595284061	-0.00368598006601833
5	D	26	50	20120618	21	2776	54.8	0.0134949511925025	-0.00388316386302001
5	D	26	50	20120618	21	2778	54.84	0.0134756903108897	-0.00315501287691857
5	D	26	50	20120618	21	2780	54.88	0.0136907632023487	-0.00433675872101556
5	D	26	50	20120618	21	2782	54.92	0.0142559960789579	-0.00561495322295966
5	D	26	50	20120618	21	2784	54.96	0.0143692745853040	-0.00500740707656416
5	D	26	50	20120618	21	2786	55	0.0146612460463238	-0.00597564132097506
5	D	26	50	20120618	21	2788	55.04	0.0147136419517029	-0.004323204191127
5	D	26	50	20120618	21	2790	55.08	0.0151188056520414	-0.00476260883023769
5	D	26	50	20120618	21	2792	55.12	0.0152827858359189	-0.00590790756240516
5	D	26	50	20120618	21	2794	55.16	0.0153610533642081	-0.00525476222101136
5	D	26	50	20120618	21	2796	55.2	0.0150510669437241	-0.00560915494735386
5	D	26	50	20120618	21	2798	55.24	0.0149748691169834	-0.00519377213981366
5	D	26	50	20120618	21	2800	55.28	0.0149035220427617	-0.00653352735812776
5	D	26	50	20120618	21	2802	55.32	0.0148984662292762	-0.00590444981024516
5	D	26	50	20120618	21	2804	55.36	0.0147471383070345	-0.00689341642548056
5	D	26	50	20120618	21	2806	55.4	0.014575205293189	-0.00718357769314046
5	D	26	50	20120618	21	2808	55.44	0.0146252755243648	-0.00701542062950646
5	D	26	50	20120618	21	2810	55.48	0.0146043593057773	-0.00640121353723216
5	D	26	50	20120618	21	2812	55.52	0.0143325403880214	-0.00749638759100176
5	D	26	50	20120618	21	2814	55.56	0.0144815702132243	-0.00687925307665336
5	D	26	50	20120618	21	2816	55.6	0.0142393649274644	-0.00645508093182296
5	D	26	50	20120618	21	2818	55.64	0.0140749979561776	-0.00726164228178336
5	D	26	50	20120618	21	2820	55.68	0.0142282633509998	-0.00800569539228696
5	D	26	50	20120618	21	2822	55.72	0.0144334798810358	-0.00824326912862996
5	D	26	50	20120618	21	2824	55.76	0.0144345971097500	-0.00780459422371746
5	D	26	50	20120618	21	2826	55.8	0.0144925162261970	-0.00738958618277126
5	D	26	50	20120618	21	2828	55.84	0.0141518604632926	-0.00830992808489246
5	D	26	50	20120618	21	2830	55.88	0.0141571708352193	-0.00815357970450426
5	D	26	50	20120618	21	2832	55.92	0.0142393083589219	-0.00892803133553106
5	D	26	50	20120618	21	2834	55.96	0.0144039157465144	-0.00952016962516446
5	D	26	50	20120618	21	2836	56	0.0145773266135325	-0.00914028357803986
5	D	26	50	20120618	21	2838	56.04	0.0144482018442201	-0.00960415269756606
5	D	26	50	20120618	21	2840	56.08	0.0143697129915084	-0.00857743365128316
5	D	26	50	20120618	21	2842	56.12	0.0147321971407480	-0.00975927071215486
5	D	26	50	20120618	21	2844	56.16	0.0149922780859362	-0.00979150771030916
5	D	26	50	20120618	21	2846	56.2	0.0150292809837957	-0.00973201881680796
5	D	26	50	20120618	21	2848	56.24	0.0148362974010743	-0.00968034345323886
5	D	26	50	20120618	21	2850	56.28	0.0151697548169463	-0.0100197688503441
5	D	26	50	20120618	21	2852	56.32	0.0149008138237898	-0.0104213630756512
5	D	26	50	20120618	21	2854	56.36	0.0146635087880236	-0.00960493758609316
5	D	26	50	20120618	21	2856	56.4	0.0147110617190584	-0.0102412983338220
5	D	26	50	20120618	21	2858	56.44	0.0145553214505020	-0.00949519461365296
5	D	26	50	20120618	21	2860	56.48	0.0144189417656146	-0.0105185690448609
5	D	26	50	20120618	21	2862	56.52	0.0138941058994145	-0.0110385965849489
5	D	26	50	20120618	21	2864	56.56	0.0137871772119634	-0.0107854664994197
5	D	26	50	20120618	21	2866	56.6	0.0137535613555858	-0.0105950709275174
5	D	26	50	20120618	21	2868	56.64	0.0134508984400346	-0.0115297458840933
5	D	26	50	20120618	21	2870	56.68	0.0131910437690163	-0.0113615181097812
5	D	26	50	20120618	21	2872	56.72	0.0131357763029988	-0.0123689755673445
5	D	26	50	20120618	21	2874	56.76	0.0133379452028078	-0.0120088390126184
5	D	26	50	20120618	21	2876	56.8	0.012999559252671	-0.0115670033403940
5	D	26	50	20120618	21	2878	56.84	0.0129287212953317	-0.0114959956774272
5	D	26	50	20120618	21	2880	56.88	0.0128626492376977	-0.0115487741275750
5	D	26	50	20120618	21	2882	56.92	0.0131738115767588	-0.0119466984686877
5	D	26	50	20120618	21	2884	56.96	0.0130929185609911	-0.0123896301564230
5	D	26	50	20120618	21	2886	57	0.0128501829451453	-0.0127313607216348
5	D	26	50	20120618	21	2888	57.04	0.0126088756849976	-0.0124727434874836
5	D	26	50	20120618	21	2890	57.08	0.0125482412785109	-0.0122792437168119
5	D	26	50	20120618	21	2892	57.12	0.0127458139842422	-0.0121385223962880
5	D	26	50	20120618	21	2894	57.16	0.0122152151977755	-0.0122823337734457
5	D	26	50	20120618	21	2896	57.2	0.0124571588540262	-0.0129880546253411
5	D	26	50	20120618	21	2898	57.24	0.0122919150703308	-0.0126352719811394
5	D	26	50	20120618	21	2900	57.28	0.0119201041826472	-0.0125768791031490
5	D	26	50	20120618	21	2902	57.32	0.0120485854847888	-0.0121818185445001
5	D	26	50	20120618	21	2904	57.36	0.0123789811282983	-0.0127384176473110
5	D	26	50	20120618	21	2906	57.4	0.0121907422320786	-0.0126435309883436
5	D	26	50	20120618	21	2908	57.44	0.0124516787764721	-0.0137697965272819
5	D	26	50	20120618	21	2910	57.48	0.0123512978978148	-0.0142299533362069
5	D	26	50	20120618	21	2912	57.52	0.0122971547315794	-0.0140023851608176
5	D	26	50	20120618	21	2914	57.56	0.0122971547315794	-0.0140023851608176
5	D	26	50	20120618	21	2916	57.6	0.0120402840511777	-0.0138310319745327
5	D	26	50	20120618	21	2918	57.64	0.0119168797757250	-0.0129002814605925
5	D	26	50	20120618	21	2920	57.68	0.0122195356202085	-0.0130846807669903
5	D	26	50	20120618	21	2922	57.72	0.0117761018866586	-0.0139303168376791
5	D	26	50	20120618	21	2924	57.76	0.0118788515730328	-0.0137045305713784
5	D	26	50	20120618	21	2926	57.8	0.0119228760412295	-0.0144878210371700
5	D	26	50	20120618	21	2928	57.84	0.0114077699643385	-0.0151111144515825
5	D	26	50	20120618	21	2930	57.88	0.0114620050544555	-0.0152144227523139
5	D	26	50	20120618	21	2932	57.92	0.0114343571793111	-0.0153987654901692
5	D	26	50	20120618	21	2934	57.96	0.0113731217320604	-0.0160009376250277
5	D	26	50	20120618	21	2936	58	0.0112325489039605	-0.0153248021208571
5	D	26	50	20120618	21	2938	58.04	0.0116226597151411	-0.0164474755573470
5	D	26	50	20120618	21	2940	58.08	0.0115469285788760	-0.0176766392750835
5	D	26	50	20120618	21	2942	58.12	0.0113831626483532	-0.0165282978624366
5	D	26	50	20120618	21	2944	58.16	0.0111977592503261	-0.0172013220967699
5	D	26	50	20120618	21	2946	58.2	0.0111097951667465	-0.0176250204800569
5	D	26	50	20120618	21	2948	58.24	0.0111275435469543	-0.0188664878557861
5	D	26	50	20120618	21	2950	58.28	0.0112429433736440	-0.0190707002941928
5	D	26	50	20120618	21	2952	58.32	0.0110572571329044	-0.0183425217309269
5	D	26	50	20120618	21	2954	58.36	0.0112319125078574	-0.0189688769177020
5	D	26	50	20120618	21	2956	58.4	0.0115783948306388	-0.0185095403526432
5	D	26	50	20120618	21	2958	58.44	0.0113560804586338	-0.0188437190174319
5	D	26	50	20120618	21	2960	58.48	0.0117435749747240	-0.0193215817801578
5	D	26	50	20120618	21	2962	58.52	0.0118594697761605	-0.0186078989059062
5	D	26	50	20120618	21	2964	58.56	0.0116153058046168	-0.0188022825600544
5	D	26	50	20120618	21	2966	58.6	0.0116430951011174	-0.0185571286390170
5	D	26	50	20120618	21	2968	58.64	0.0114795413026290	-0.0185423501072902
5	D	26	50	20120618	21	2970	58.68	0.0115594443689030	-0.0187372287361852
5	D	26	50	20120618	21	2972	58.72	0.0114534490624032	-0.0176968625290255
5	D	26	50	20120618	21	2974	58.76	0.0111776774177404	-0.0185954538265573
5	D	26	50	20120618	21	2976	58.8	0.0111189168442238	-0.0181491987369505
5	D	26	50	20120618	21	2978	58.84	0.0109408673567211	-0.0203047430487196
5	D	26	50	20120618	21	2980	58.88	0.0110009007224438	-0.0199799689041206
5	D	26	50	20120618	21	2982	58.92	0.0110882991205985	-0.0203963133768832
5	D	26	50	20120618	21	2984	58.96	0.0112093558015376	-0.0211813433253565
5	D	26	50	20120618	21	2986	59	0.0110805209460054	-0.0208408006995371
5	D	26	50	20120618	21	2988	59.04	0.0108169115379790	-0.0205407045816015
5	D	26	50	20120618	21	2990	59.08	0.0110381652498123	-0.0207189662011387
5	D	26	50	20120618	21	2992	59.12	0.0110101638212773	-0.0208397400393653
5	D	26	50	20120618	21	2994	59.16	0.0112392664183818	-0.0212297801398678
5	D	26	50	20120618	21	2996	59.2	0.0110030220427873	-0.0200771253758556
5	D	26	50	20120618	21	2998	59.24	0.0112643687091139	-0.0200027377424748
5	D	26	50	20120618	21	3000	59.28	0.0113632222371238	-0.0213465234694417
5	D	26	50	20120618	21	3002	59.32	0.0113759501591851	-0.0211588573297148
5	D	26	50	20120618	21	3004	59.36	0.0114660355631083	-0.0209784036791560
5	D	26	50	20120618	21	3006	59.4	0.0113438475113193	-0.0213448264131669
5	D	26	50	20120618	21	3008	59.44	0.0117167049170389	-0.0221348768197866
5	D	26	50	20120618	21	3010	59.48	0.0113937692500710	-0.0230127498886297
5	D	26	50	20120618	21	3012	59.52	0.0111039968911408	-0.0229861626736571
5	D	26	50	20120618	21	3014	59.56	0.0111486860397118	-0.0231950420168196
5	D	26	50	20120618	21	3016	59.6	0.0110217603724888	-0.0231193108805545
5	D	26	50	20120618	21	3018	59.64	0.0111497466998836	-0.0231012089469561
5	D	26	50	20120618	21	3020	59.68	0.0110965722699383	-0.0232183058299206
5	D	26	50	20120618	21	3022	59.72	0.0109342912636560	-0.0225910314043300
5	D	26	50	20120618	21	3024	59.76	0.0107947790957279	-0.0225782327715906
5	D	26	50	20120618	21	3026	59.8	0.0111968400115106	-0.0240350141621911
5	D	26	50	20120618	21	3028	59.84	0.0112285891059859	-0.0233122803211403
5	D	26	50	20120618	21	3030	59.88	0.0107228663360812	-0.0246912799658103
5	D	26	50	20120618	21	3032	59.92	0.0105564133997899	-0.0249208068269835
5	D	26	50	20120618	21	3034	59.96	0.0107391297920485	-0.0256064175620220
5	D	26	50	20120618	21	3036	60	0.0105835663001875	-0.0253650113069249
5	D	26	50	20120618	21	3038	60.04	0.0105368972526292	-0.0252971290559310
5	D	26	50	20120618	21	3040	60.08	0.0103328969462569	-0.0254690267144374
5	D	26	50	20120618	21	3042	60.12	0.0105485645145188	-0.0256796031138748
5	D	26	50	20120618	21	3044	60.16	0.0104140020940590	-0.0252476315812479
5	D	26	50	20120618	21	3046	60.2	0.0102383567696122	-0.0263143728713459
5	D	26	50	20120618	21	3048	60.24	0.0101901320871353	-0.0254099832982083
5	D	26	50	20120618	21	3050	60.28	0.0101624842119909	-0.0260287724424247
5	D	26	50	20120618	21	3052	60.32	0.0102395588511402	-0.0276384303191177
5	D	26	50	20120618	21	3054	60.36	0.0100817326175794	-0.0273683155287045
5	D	26	50	20120618	21	3056	60.4	0.0101121382091704	-0.0269538095335729
5	D	26	50	20120618	21	3058	60.44	0.0100725402294240	-0.0275542846121565
5	D	26	50	20120618	21	3060	60.48	0.00974543263244708	-0.0271071102837342
5	D	26	50	20120618	21	3062	60.52	0.00980221330697636	-0.0278698663686001
5	D	26	50	20120618	21	3064	60.56	0.00914177557334812	-0.0273027667300885
5	D	26	50	20120618	21	3066	60.6	0.0095120166839774	-0.0276570272274629
5	D	26	50	20120618	21	3068	60.64	0.00935673603482883	-0.0279627801996480
5	D	26	50	20120618	21	3070	60.68	0.00935037207379816	-0.0275028779491643
5	D	26	50	20120618	21	3072	60.72	0.00934414953412371	-0.0270435413841055
5	D	26	50	20120618	21	3074	60.76	0.00922613341234368	-0.0272703105288320
5	D	26	50	20120618	21	3076	60.8	0.00907820667371945	-0.0270103780760679
5	D	26	50	20120618	21	3078	60.84	0.00899455594150508	-0.0271257071920794
5	D	26	50	20120618	21	3080	60.88	0.00917918152207289	-0.0272492387467527
5	D	26	50	20120618	21	3082	60.92	0.00886409474037616	-0.0273411626283069
5	D	26	50	20120618	21	3084	60.96	0.00884733630966204	-0.0274424910300509
5	D	26	50	20120618	21	3086	61	0.00884090163795325	-0.0272674821017073
5	D	26	50	20120618	21	3088	61.04	0.0085814641599359	-0.0273402433894914
5	D	26	50	20120618	21	3090	61.08	0.0085564325798819	-0.0273953977184239
5	D	26	50	20120618	21	3092	61.12	0.0089203804401586	-0.0275977009685214
5	D	26	50	20120618	21	3094	61.16	0.00874742212148038	-0.0268242675712595
5	D	26	50	20120618	21	3096	61.2	0.00879394974768246	-0.0274748058099512
5	D	26	50	20120618	21	3098	61.24	0.00882591097419209	-0.0268623099160874
5	D	26	50	20120618	21	3100	61.28	0.00888170169922771	-0.0271050596740687
5	D	26	50	20120618	21	3102	61.32	0.00890164211045717	-0.0275238083098874
5	D	26	50	20120618	21	3104	61.36	0.00883800250015038	-0.0270882305326765
5	D	26	50	20120618	21	3106	61.4	0.00872910805584765	-0.0277857206616389
5	D	26	50	20120618	21	3108	61.44	0.00846592291189002	-0.0274958068813524
5	D	26	50	20120618	21	3110	61.48	0.0085772922299269	-0.0273145754133343
5	D	26	50	20120618	21	3112	61.52	0.00868420677524231	-0.0270478547354707
5	D	26	50	20120618	21	3114	61.56	0.00850799576537062	-0.0280252177284268
5	D	26	50	20120618	21	3116	61.6	0.00876976669576588	-0.0281728616243385
5	D	26	50	20120618	21	3118	61.64	0.00846153884984666	-0.0291925803134877
5	D	26	50	20120618	21	3120	61.68	0.00836445308878975	-0.0284557043368132
5	D	26	50	20120618	21	3122	61.72	0.00849866195585896	-0.0296205920481399
5	D	26	50	20120618	21	3124	61.76	0.0084150819343227	-0.0290048434630826
5	D	26	50	20120618	21	3126	61.8	0.00813103714032007	-0.0289142630844126
5	D	26	50	20120618	21	3128	61.84	0.00808252961513067	-0.0289097376010130
5	D	26	50	20120618	21	3130	61.88	0.00787739793790846	-0.0298307441835085
5	D	26	50	20120618	21	3132	61.92	0.0079143089118864	-0.0299230923291315
5	D	26	50	20120618	21	3134	61.96	0.00784183046681477	-0.0317646105193756
5	D	26	50	20120618	21	3136	62	0.00770161119210548	-0.0314128248957353
5	D	26	50	20120618	21	3138	62.04	0.00809009565768937	-0.0324487363301736
5	D	26	50	20120618	21	3140	62.08	0.0080174757912615	-0.0319019306562820
5	D	26	50	20120618	21	3142	62.12	0.00817523131414423	-0.0322506050100851
5	D	26	50	20120618	21	3144	62.16	0.00807404433375643	-0.0315852882396667
5	D	26	50	20120618	21	3146	62.2	0.00819396964384568	-0.0322938092344156
5	D	26	50	20120618	21	3148	62.24	0.00830533896188255	-0.0321858340289284
5	D	26	50	20120618	21	3150	62.28	0.00849144946669085	-0.0321094664965603
5	D	26	50	20120618	21	3152	62.32	0.00848084286497306	-0.0319008699961103
5	D	26	50	20120618	21	3154	62.36	0.0085708575582181	-0.0327494688442122
5	D	26	50	20120618	21	3156	62.4	0.0086212035610386	-0.0349222665614422
5	D	26	50	20120618	21	3158	62.44	0.00858301979485451	-0.0349403684950406
5	D	26	50	20120618	21	3160	62.48	0.00834246206789485	-0.0347698143394184
5	D	26	50	20120618	21	3162	62.52	0.00843749721928632	-0.0348375551690561
5	D	26	50	20120618	21	3164	62.56	0.0084817621037886	-0.0350935278238456
5	D	26	50	20120618	21	3166	62.6	0.0086311030559752	-0.0352637991367554
5	D	26	50	20120618	21	3168	62.64	0.0084324767611399	-0.0348157055695174
5	D	26	50	20120618	21	3170	62.68	0.00869163139644477	-0.0358382526857913
5	D	26	50	20120618	21	3172	62.72	0.00895983699854882	-0.0365065393046907
5	D	26	50	20120618	21	3174	62.76	0.00888877276703957	-0.0371032667173340
5	D	26	50	20120618	21	3176	62.8	0.0093152995774513	-0.0383722405468514
5	D	26	50	20120618	21	3178	62.84	0.00881834493163339	-0.0365334800730539
5	D	26	50	20120618	21	3180	62.88	0.0089483818686936	-0.0367254595641461
5	D	26	50	20120618	21	3182	62.92	0.00939470766897854	-0.0385476737392638
5	D	26	50	20120618	21	3184	62.96	0.00925420555155678	-0.0380063834982655
5	D	26	50	20120618	21	3186	63	0.0091746560386733	-0.0386506284866046
5	D	26	50	20120618	21	3188	63.04	0.00901279929645969	-0.0381997064922419
5	D	26	50	20120618	21	3190	63.08	0.00928666175281324	-0.0388002522815036
5	D	26	50	20120618	21	3192	63.12	0.00888983342721136	-0.0384054038548891
5	D	26	50	20120618	21	3194	63.16	0.00928560109264146	-0.0393292388645093
5	D	26	50	20120618	21	3196	63.2	0.00908612626966874	-0.0398545484922528
5	D	26	50	20120618	21	3198	63.24	0.00921114274858252	-0.0393202586083882
5	D	26	50	20120618	21	3200	63.28	0.00883878031760968	-0.0387392996769653
5	D	26	50	20120618	21	3202	63.32	0.00906307458860206	-0.0395926361405013
5	D	26	50	20120618	21	3204	63.36	0.00916461512238045	-0.0397337746540261
5	D	26	50	20120618	21	3206	63.4	0.00933835125851798	-0.0399182588132377
5	D	26	50	20120618	21	3208	63.44	0.00933531069935888	-0.0394496591493454
5	D	26	50	20120618	21	3210	63.48	0.0099608173579965	-0.0403977479215603
5	D	26	50	20120618	21	3212	63.52	0.00993649288472368	-0.0418920059715637
5	D	26	50	20120618	21	3214	63.56	0.0102790154095305	-0.0427593431493671
5	D	26	50	20120618	21	3216	63.6	0.0101772627437177	-0.0416863086089165
5	D	26	50	20120618	21	3218	63.64	0.0102514382450642	-0.0416510239805353
5	D	26	50	20120618	21	3220	63.68	0.0100818740389356	-0.0416087389950204
5	D	26	50	20120618	21	3222	63.72	0.0103796367044933	-0.0425717477203183
5	D	26	50	20120618	21	3224	63.76	0.0107998702645525	-0.0429296144622768
5	D	26	50	20120618	21	3226	63.8	0.0109241089260069	-0.0432970978564595
5	D	26	50	20120618	21	3228	63.84	0.0108845109462605	-0.0432914410022100
5	D	26	50	20120618	21	3230	63.88	0.0106902687134685	-0.0427221493326767
5	D	26	50	20120618	21	3232	63.92	0.0104848541935339	-0.0422440744379165
5	D	26	50	20120618	21	3234	63.96	0.0109130780602204	-0.0444025885981665
5	D	26	50	20120618	21	3236	64	0.0109963752390442	-0.0441988004238286
5	D	26	50	20120618	21	3238	64.04	0.0111665758412758	-0.0445143821802721
5	D	26	50	20120618	21	3240	64.08	0.0111211795859236	-0.0455889016449632
5	D	26	50	20120618	21	3242	64.12	0.0110558429193420	-0.0450918055777891
5	D	26	50	20120618	21	3244	64.16	0.0112415998707597	-0.0470683811632398
5	D	26	50	20120618	21	3246	64.2	0.0112435797697470	-0.045765749050938
5	D	26	50	20120618	21	3248	64.24	0.0115576766019501	-0.0472724521802903
5	D	26	50	20120618	21	3250	64.28	0.0113582017789774	-0.0472531481651639
5	D	26	50	20120618	21	3252	64.32	0.0115230990803500	-0.0473976807912384
5	D	26	50	20120618	21	3254	64.36	0.0113916479297275	-0.048414712474619
5	D	26	50	20120618	21	3256	64.4	0.0112440040338157	-0.0481215460031391
5	D	26	50	20120618	21	3258	64.44	0.0115274831423934	-0.047870593806496
5	D	26	50	20120618	21	3260	64.48	0.0113726267573135	-0.0486042878026551
5	D	26	50	20120618	21	3262	64.52	0.0118924916628419	-0.049550538097239
5	D	26	50	20120618	21	3264	64.56	0.0116505904329980	-0.0491737208935446
5	D	26	50	20120618	21	3266	64.6	0.0121016538487169	-0.0508186633986189
5	D	26	50	20120618	21	3268	64.64	0.0120927443032739	-0.0510290983767
5	D	26	50	20120618	21	3270	64.68	0.0117084317676990	-0.0515426700318758
5	D	26	50	20120618	21	3272	64.72	0.0117189676587387	-0.051096414942269
5	D	26	50	20120618	21	3274	64.76	0.0118852084629957	-0.050877706814848
5	D	26	50	20120618	21	3276	64.8	0.0121512220340781	-0.0514279773119674
5	D	26	50	20120618	21	3278	64.84	0.0120576718069271	-0.0520275331517354
5	D	26	50	20120618	21	3280	64.88	0.0120770465327316	-0.0519076078416462
5	D	26	50	20120618	21	3282	64.92	0.0121567374669713	-0.0527446101385367
5	D	26	50	20120618	21	3284	64.96	0.0122800568896102	-0.0523513173468407
5	D	26	50	20120618	21	3286	65	0.0124182962653322	-0.0535758141598215
5	D	26	50	20120618	21	3288	65.04	0.0127284332995606	-0.0543612683723635
5	D	26	50	20120618	21	3290	65.08	0.0125272614203131	-0.054270970836406
5	D	26	50	20120618	21	3292	65.12	0.0126667735882412	-0.0555113068412853
5	D	26	50	20120618	21	3294	65.16	0.0126304990103663	-0.0555077005967013
5	D	26	50	20120618	21	3296	65.2	0.0123434136572046	-0.0561254290807458
5	D	26	50	20120618	21	3298	65.24	0.0121256954792772	-0.0561038623239196
5	D	26	50	20120618	21	3300	65.28	0.0122699452626393	-0.0563075090769014
5	D	26	50	20120618	21	3302	65.32	0.0120175081417557	-0.056501539177659
5	D	26	50	20120618	21	3304	65.36	0.0116645911472655	-0.057212535046142
5	D	26	50	20120618	21	3306	65.4	0.011745342741677	-0.0575906957527206
5	D	26	50	20120618	21	3308	65.44	0.011745342741677	-0.0575906957527206
5	D	26	50	20120618	21	3310	65.48	0.0115997494554307	-0.057625556117033
5	D	26	50	20120618	21	3312	65.52	0.0110161742289174	-0.0580520122167667
5	D	26	50	20120618	21	3314	65.56	0.0109405845140086	-0.0593772010353884
5	D	26	50	20120618	21	3316	65.6	0.0107215935438751	-0.05904563866569
5	D	26	50	20120618	21	3318	65.64	0.0101448065424612	-0.0590912470530766
5	D	26	50	20120618	21	3320	65.68	0.00943451778075935	-0.0607989806403202
5	D	26	50	20120618	21	3322	65.72	0.00957544416224983	-0.0595713725575022
5	D	26	50	20120618	21	3324	65.76	0.00936112009687219	-0.0602823684259853
5	D	26	50	20120618	21	3326	65.8	0.00892554231966127	-0.0608508822780593
5	D	26	50	20120618	21	3328	65.84	0.00875406892522354	-0.06086438801758
5	D	26	50	20120618	21	3330	65.88	0.00843884072217058	-0.0606787017768404
5	D	26	50	20120618	21	3332	65.92	0.00825520509109642	-0.0617134111297506
5	D	26	50	20120618	21	3334	65.96	0.0083396336407701	-0.0615052388933693
5	D	26	50	20120618	21	3336	66	0.00842943620198079	-0.0614059611012907
5	D	26	50	20120618	21	3338	66.04	0.00814114876729104	-0.0629362108864565
5	D	26	50	20120618	21	3340	66.08	0.00787647869909291	-0.0641358175407395
5	D	26	50	20120618	21	3342	66.12	0.00787018544874035	-0.0635091088005739
5	D	26	50	20120618	21	3344	66.16	0.00736219993713594	-0.0642927245354848
5	D	26	50	20120618	21	3346	66.2	0.00744995188868118	-0.064062844120921
5	D	26	50	20120618	21	3348	66.24	0.00666753823529827	-0.0635916988726165
5	D	26	50	20120618	21	3350	66.28	0.00642917253936028	-0.0653889521783583
5	D	26	50	20120618	21	3352	66.32	0.00603948599224837	-0.0656878462147659
5	D	26	50	20120618	21	3354	66.36	0.00549119539411633	-0.0657533243027037
5	D	26	50	20120618	21	3356	66.4	0.00526831533668633	-0.0664649565672899
5	D	26	50	20120618	21	3358	66.44	0.00491702468779285	-0.0671079994741009
5	D	26	50	20120618	21	3360	66.48	0.00485699132207011	-0.0665471930859419
5	D	26	50	20120618	21	3362	66.52	0.0044479300491537	-0.0675729928934092
5	D	26	50	20120618	21	3364	66.56	0.00449438696467766	-0.0674805740371081
5	D	26	50	20120618	21	3366	66.6	0.0047200954492324	-0.0687682154856488
5	D	26	50	20120618	21	3368	66.64	0.00467095152793993	-0.0684223695589705
5	D	26	50	20120618	21	3370	66.68	0.00451220605556356	-0.068389913357714
5	D	26	50	20120618	21	3372	66.72	0.00469867011376245	-0.069324920654477
5	D	26	50	20120618	21	3374	66.76	0.00417979515772776	-0.0697030813610556
5	D	26	50	20120618	21	3376	66.8	0.00484093999813717	-0.0693478309141874
5	D	26	50	20120618	21	3378	66.84	0.00511310539821589	-0.071006067026748
5	D	26	50	20120618	21	3380	66.88	0.0051435109898069	-0.070594248037385
5	D	26	50	20120618	21	3382	66.92	0.00529412473419963	-0.0703442150795574
5	D	26	50	20120618	21	3384	66.96	0.00501128202172502	-0.0701033745098853
5	D	26	50	20120618	21	3386	67	0.00506714345743875	-0.0705327297474217
5	D	26	50	20120618	21	3388	67.04	0.00509111437732098	-0.0710526653636282
5	D	26	50	20120618	21	3390	67.08	0.00481901968792039	-0.0713178304065732
5	D	26	50	20120618	21	3392	67.12	0.00451871143795047	-0.0706034404255404
5	D	26	50	20120618	21	3394	67.16	0.00432425707312417	-0.0719845613905539
5	D	26	50	20120618	21	3396	67.2	0.0041526422573302	-0.0730967696466823
5	D	26	50	20120618	21	3398	67.24	0.00392042839038853	-0.073494729343134
5	D	26	50	20120618	21	3400	67.28	0.00369344711362765	-0.0738096747034745
5	D	26	50	20120618	21	3402	67.32	0.00370787209196386	-0.0727108307655107
5	D	26	50	20120618	21	3404	67.36	0.00375036920951317	-0.0733472975792567
5	D	26	50	20120618	21	3406	67.4	0.00378049195839171	-0.0738236047070639
5	D	26	50	20120618	21	3408	67.44	0.00331146803043068	-0.0741339538733267
5	D	26	50	20120618	21	3410	67.48	0.00314600504363302	-0.0753794517577087
5	D	26	50	20120618	21	3412	67.52	0.00290608371277643	-0.0741201652910936
5	D	26	50	20120618	21	3414	67.56	0.00234541874597361	-0.0743726731226553
5	D	26	50	20120618	21	3416	67.6	0.00210761873546058	-0.0762557691916332
5	D	26	50	20120618	21	3418	67.64	0.00166709121078136	-0.076813535020633
5	D	26	50	20120618	21	3420	67.68	0.00158881449010402	-0.0778012924832726
5	D	26	50	20120618	21	3422	67.72	0.00107404075340021	-0.078169270852202
5	D	26	50	20120618	21	3424	67.76	0.00113379127641048	-0.0780508304663533
5	D	26	50	20120618	21	3426	67.8	0.00119212758585837	-0.0795144707927314
5	D	26	50	20120618	21	3428	67.84	0.00079211727974112	-0.0793229155657079
5	D	26	50	20120618	21	3430	67.88	0.0008412612010336	-0.0802369925017478
5	D	26	50	20120618	21	3432	67.92	0.000369903820694639	-0.080120319882852
5	D	26	50	20120618	21	3434	67.96	0.00050595116539493	-0.080447568901185
5	D	26	50	20120618	21	3436	68	0.000208047078481041	-0.0803995563507426
5	D	26	50	20120618	21	3438	68.04	1.16128146674197e-05	-0.0799110869862989
5	D	26	50	20120618	21	3440	68.08	-0.000349860171875140	-0.081173979697498
5	D	26	50	20120618	21	3442	68.12	-0.000400135464017511	-0.080421264528925
5	D	26	50	20120618	21	3444	68.16	-0.00072342468437599	-0.081482066122061
5	D	26	50	20120618	21	3446	68.2	-0.00093216260618228	-0.082287743588545
5	D	26	50	20120618	21	3448	68.24	-0.00155222454260476	-0.082577445236797
5	D	26	50	20120618	21	3450	68.28	-0.00169937346376968	-0.082254368148473
5	D	26	50	20120618	21	3452	68.32	-0.0015921760757418	-0.0824833293242212
5	D	26	50	20120618	21	3454	68.36	-0.00133358712586186	-0.0826362765209919
5	D	26	50	20120618	21	3456	68.4	-0.00136229566117805	-0.0825628788371047
5	D	26	50	20120618	21	3458	68.44	-0.00134362804215472	-0.0825272406553329
5	D	26	50	20120618	21	3460	68.48	-0.00135798230981281	-0.0828644598792808
5	D	26	50	20120618	21	3462	68.52	-0.00142628882487542	-0.0835991438249336
5	D	26	50	20120618	21	3464	68.56	-0.00122730897664953	-0.0834186901743748
5	D	26	50	20120618	21	3466	68.6	-0.00147550345684601	-0.083191143212189
5	D	26	50	20120618	21	3468	68.64	-0.00150449483487466	-0.0844256102307844
5	D	26	50	20120618	21	3470	68.68	-0.001883716201625	-0.084927726756105
5	D	26	50	20120618	21	3472	68.72	-0.00190747498947287	-0.0842688446573954
5	D	26	50	20120618	21	3474	68.76	-0.00197054891435472	-0.0851688501684896
5	D	26	50	20120618	21	3476	68.8	-0.00208453452748199	-0.0864560673529616
5	D	26	50	20120618	21	3478	68.84	-0.00243490593755992	-0.0852206810955506
5	D	26	50	20120618	21	3480	68.88	-0.00266499848415802	-0.0865390109783948
5	D	26	50	20120618	21	3482	68.92	-0.00271647585782841	-0.0871932261723486
5	D	26	50	20120618	21	3484	68.96	-0.00236603373707236	-0.0865708307835482
5	D	26	50	20120618	21	3486	69	-0.0028426944182702	-0.0886225011091609
5	D	26	50	20120618	21	3488	69.04	-0.00285266462388493	-0.0889952170935244
5	D	26	50	20120618	21	3490	69.08	-0.00339558121047997	-0.0890703118336864
5	D	26	50	20120618	21	3492	69.12	-0.00347824199320067	-0.0887516188074056
5	D	26	50	20120618	21	3494	69.16	-0.00383419954685	-0.0892290573060628
5	D	26	50	20120618	21	3496	69.2	-0.00332204210523656	-0.090995622177501
5	D	26	50	20120618	21	3498	69.24	-0.0040775857009344	-0.0902693528025444
5	D	26	50	20120618	21	3500	69.28	-0.004170923796051	-0.0905125975352726
5	D	26	50	20120618	21	3502	69.32	-0.0043656610035898	-0.0912264925415585
5	D	26	50	20120618	21	3504	69.36	-0.0045265985069878	-0.0908360281769873
5	D	26	50	20120618	21	3506	69.4	-0.0044720805741584	-0.0907942381662192
5	D	26	50	20120618	21	3508	69.44	-0.0046285633048349	-0.0904319873622173
5	D	26	50	20120618	21	3510	69.48	-0.004827048178314	-0.0901613775970572
5	D	26	50	20120618	21	3512	69.52	-0.0056274930546172	-0.0898983338744558
5	D	26	50	20120618	21	3514	69.56	-0.005621411936299	-0.0900888284413075
5	D	26	50	20120618	21	3516	69.6	-0.0057265587146614	-0.0906736764600269
5	D	26	50	20120618	21	3518	69.64	-0.0060905772856163	-0.0907880863372228
5	D	26	50	20120618	21	3520	69.68	-0.0063530553227927	-0.0917848240559834
5	D	26	50	20120618	21	3522	69.72	-0.0067623287277435	-0.091412744467723
5	D	26	50	20120618	21	3524	69.76	-0.007051676822605	-0.0925190837375675
5	D	26	50	20120618	21	3526	69.8	-0.0070253724503449	-0.0925120126697557
5	D	26	50	20120618	21	3528	69.84	-0.0077700266016124	-0.0921151136334757
5	D	26	50	20120618	21	3530	69.88	-0.0078649910423258	-0.0917766216173217
5	D	26	50	20120618	21	3532	69.92	-0.0083224891297535	-0.0914772326061673
5	D	26	50	20120618	21	3534	69.96	-0.0089976346844304	-0.0910767273253032
5	D	26	50	20120618	21	3536	70	-0.009458668305764	-0.0911603073468395
5	D	26	50	20120618	21	3538	70.04	-0.0096403240378508	-0.0913505897816568
5	D	26	50	20120618	21	3540	70.08	-0.0106478097796854	-0.0911295482018578
5	D	26	50	20120618	21	3542	70.12	-0.0111146416766248	-0.0911347807920386
5	D	26	50	20120618	21	3544	70.16	-0.0114723669972271	-0.0914260380752094
5	D	26	50	20120618	21	3546	70.2	-0.0117256526462481	-0.0915415793232552
5	D	26	50	20120618	21	3548	70.24	-0.012250608720601	-0.0923428727276958
5	D	26	50	20120618	21	3550	70.28	-0.0127742212920696	-0.0925796827887152
5	D	26	50	20120618	21	3552	70.32	-0.013788141705613	-0.0937945629494718
5	D	26	50	20120618	21	3554	70.36	-0.0141149664598774	-0.0929409436432234
5	D	26	50	20120618	21	3556	70.4	-0.0145470794138605	-0.0945045688684612
5	D	26	50	20120618	21	3558	70.44	-0.0142365181155634	-0.093637938797439
5	D	26	50	20120618	21	3560	70.48	-0.0145801720112201	-0.0942850829235809
5	D	26	50	20120618	21	3562	70.52	-0.0142199011062055	-0.0948249589510169
5	D	26	50	20120618	21	3564	70.56	-0.0141440285485842	-0.0937932194465876
5	D	26	50	20120618	21	3566	70.6	-0.014176060485772	-0.0941286001929044
5	D	26	50	20120618	21	3568	70.64	-0.0142947837143332	-0.0932720817488531
5	D	26	50	20120618	21	3570	70.68	-0.0144213558281656	-0.093712467852176
5	D	26	50	20120618	21	3572	70.72	-0.0147707372887498	-0.094474092566192
5	D	26	50	20120618	21	3574	70.76	-0.0152764600586545	-0.0944750825156858
5	D	26	50	20120618	21	3576	70.8	-0.015132563828683	-0.0944427677357855
5	D	26	50	20120618	21	3578	70.84	-0.0148823894494992	-0.0942883356147744
5	D	26	50	20120618	21	3580	70.88	-0.0152087192290168	-0.094401967674511
5	D	26	50	20120618	21	3582	70.92	-0.0153249675838438	-0.0947681075658095
5	D	26	50	20120618	21	3584	70.96	-0.0158338723342638	-0.0962822353163647
5	D	26	50	20120618	21	3586	71	-0.0156707427998441	-0.0957644210205017
5	D	26	50	20120618	21	3588	71.04	-0.0158440546719129	-0.0979193289361677
5	D	26	50	20120618	21	3590	71.08	-0.0158039617174196	-0.0970195355571077
5	D	26	50	20120618	21	3592	71.12	-0.015692733820739	-0.0977316627964407
5	D	26	50	20120618	21	3594	71.16	-0.0156289527890759	-0.0971757354450717
5	D	26	50	20120618	21	3596	71.2	-0.015565242468091	-0.0966204444898057
5	D	26	50	20120618	21	3598	71.24	-0.0155881527278015	-0.0969392082267647
5	D	26	50	20120618	21	3600	71.28	-0.0153859908990602	-0.0960869324234007
5	D	26	50	20120618	21	3602	71.32	-0.0153688789149555	-0.0957845735637647
5	D	26	50	20120618	21	3604	71.36	-0.0153047443299019	-0.0968969232412497
5	D	26	50	20120618	21	3606	71.4	-0.0151809299325161	-0.0979193289361677
5	D	26	50	20120618	21	3608	71.44	-0.014983010744462	-0.0979589976265917
5	D	26	50	20120618	21	3610	71.48	-0.015310189052117	-0.0976978630922997
5	D	26	50	20120618	21	3612	71.52	-0.0152098505998667	-0.0966764473468757
5	D	26	50	20120618	21	3614	71.56	-0.0154367611659494	-0.0973766951922847
5	D	26	50	20120618	21	3616	71.6	-0.0153961025260312	-0.0968632649584647
5	D	26	50	20120618	21	3618	71.64	-0.0156083052710653	-0.0968711138437367
5	D	26	50	20120618	21	3620	71.68	-0.015758282619355	-0.0965849477293897
5	D	26	50	20120618	21	3622	71.72	-0.0155471405344927	-0.0963383088841127
5	D	26	50	20120618	21	3624	71.76	-0.0154212755274415	-0.0977470070135917
5	D	26	50	20120618	21	3626	71.8	-0.0153818189690513	-0.0973169446692747
5	D	26	50	20120618	21	3628	71.84	-0.0151907587167747	-0.0967474408677067
5	D	26	50	20120618	21	3630	71.88	-0.0155546358663732	-0.0970826094819897
5	D	26	50	20120618	21	3632	71.92	-0.0157263921035235	-0.0981180259416807
5	D	26	50	20120618	21	3634	71.96	-0.0157215837774114	-0.0979432291453717
5	D	26	50	20120618	21	3636	72	-0.0158014868436855	-0.0977090353794427
5	D	26	50	20120618	21	3638	72.04	-0.0161437265257798	-0.0984608313091997
5	D	26	50	20120618	21	3640	72.08	-0.0159732430808357	-0.0987052781234557
5	D	26	50	20120618	21	3642	72.12	-0.0159970725793617	-0.100273994517519
5	D	26	50	20120618	21	3644	72.16	-0.0157572926698613	-0.0998797824870067
5	D	26	50	20120618	21	3646	72.2	-0.0155141893584894	-0.0997932326169897
5	D	26	50	20120618	21	3648	72.24	-0.0150305283201578	-0.0988018689097667
5	D	26	50	20120618	21	3650	72.28	-0.0150090322740097	-0.0998216583095937
5	D	26	50	20120618	21	3652	72.32	-0.0148935617366419	-0.100190273074626
5	D	26	50	20120618	21	3654	72.36	-0.0142372959330227	-0.101237710349598
5	D	26	50	20120618	21	3656	72.4	-0.0142498824337278	-0.101499057015925
5	D	26	50	20120618	21	3658	72.44	-0.0142786616797221	-0.102625548829033
5	D	26	50	20120618	21	3660	72.48	-0.0143645044429582	-0.102826367154890
5	D	26	50	20120618	21	3662	72.52	-0.0146791669605862	-0.102016164205006
5	D	26	50	20120618	21	3664	72.56	-0.0149544436305021	-0.103295532504207
5	D	26	50	20120618	21	3666	72.6	-0.0148939152900325	-0.103473299148997
5	D	26	50	20120618	21	3668	72.64	-0.0147310685983253	-0.103603336086058
5	D	26	50	20120618	21	3670	72.68	-0.0144089107488167	-0.101430821211540
5	D	26	50	20120618	21	3672	72.72	-0.0141218253956549	-0.100749028853120
5	D	26	50	20120618	21	3674	72.76	-0.0141542108862333	-0.101365767387671
5	D	26	50	20120618	21	3676	72.8	-0.0139372705257652	-0.102252620712635
5	D	26	50	20120618	21	3678	72.84	-0.0140836416294709	-0.101611133440743
5	D	26	50	20120618	21	3680	72.88	-0.0139588372825914	-0.100911168438046
5	D	26	50	20120618	21	3682	72.92	-0.0137416140794109	-0.102184809172319
5	D	26	50	20120618	21	3684	72.96	-0.0136979148803336	-0.101247892687247
5	D	26	50	20120618	21	3686	73	-0.0135019755912668	-0.100965262106807
5	D	26	50	20120618	21	3688	73.04	-0.0134253252161862	-0.100441295981948
5	D	26	50	20120618	21	3690	73.08	-0.0130569932938661	-0.102266409294868
5	D	26	50	20120618	21	3692	73.12	-0.0131007632036216	-0.101774050843128
5	D	26	50	20120618	21	3694	73.16	-0.0132156680555644	-0.101453377917860
5	D	26	50	20120618	21	3696	73.2	-0.0132346892279783	-0.103535595256420
5	D	26	50	20120618	21	3698	73.24	-0.013062296594725	-0.102351191397932
5	D	26	50	20120618	21	3700	73.28	-0.0133228654435923	-0.102614588673924
5	D	26	50	20120618	21	3702	73.32	-0.0132846109667301	-0.103740797644320
5	D	26	50	20120618	21	3704	73.36	-0.0134415886721535	-0.103476905393581
5	D	26	50	20120618	21	3706	73.4	-0.0135984249562207	-0.103213154564199
5	D	26	50	20120618	21	3708	73.44	-0.0134548822796398	-0.102678157573553
5	D	26	50	20120618	21	3710	73.48	-0.0133283808764855	-0.104271905547669
5	D	26	50	20120618	21	3712	73.52	-0.0134417300935097	-0.104564294201690
5	D	26	50	20120618	21	3714	73.56	-0.0139347956520311	-0.105633793208235
5	D	26	50	20120618	21	3716	73.6	-0.0136595189821152	-0.106283836472180
5	D	26	50	20120618	21	3718	73.64	-0.0138727116766429	-0.106009691173114
5	D	26	50	20120618	21	3720	73.68	-0.0140938946777981	-0.107964700001738
5	D	26	50	20120618	21	3722	73.72	-0.0145804548539325	-0.108509950040711
5	D	26	50	20120618	21	3724	73.76	-0.0144410841073607	-0.107268624086338
5	D	26	50	20120618	21	3726	73.8	-0.014446033854829	-0.107350648472956
5	D	26	50	20120618	21	3728	73.84	-0.0149118758022747	-0.109209349357983
5	D	26	50	20120618	21	3730	73.88	-0.0152343872051739	-0.108054856116339
5	D	26	50	20120618	21	3732	73.92	-0.0160435294948856	-0.109097767907911
5	D	26	50	20120618	21	3734	73.96	-0.0158567118832961	-0.108583418435276
5	D	26	50	20120618	21	3736	74	-0.0160131239032946	-0.110081212019186
5	D	26	50	20120618	21	3738	74.04	-0.016546706680378	-0.109206803773570
5	D	26	50	20120618	21	3740	74.08	-0.0168487826973009	-0.110144568786780
5	D	26	50	20120618	21	3742	74.12	-0.0175578693774747	-0.111460494506568
5	D	26	50	20120618	21	3744	74.16	-0.0178216909175354	-0.110824169114178
5	D	26	50	20120618	21	3746	74.2	-0.0180050437058971	-0.110512829998422
5	D	26	50	20120618	21	3748	74.24	-0.0182348534097827	-0.110884485322614
5	D	26	50	20120618	21	3750	74.28	-0.0181661933413295	-0.110785136819857
5	D	26	50	20120618	21	3752	74.32	-0.0180976039835544	-0.110685859027778
5	D	26	50	20120618	21	3754	74.36	-0.0178002655820655	-0.111216401245703
5	D	26	50	20120618	21	3756	74.4	-0.0175693952180081	-0.110277009886896
5	D	26	50	20120618	21	3758	74.44	-0.0178216202068573	-0.110634028100717
5	D	26	50	20120618	21	3760	74.48	-0.0173844867947278	-0.111537851988430
5	D	26	50	20120618	21	3762	74.52	-0.0172376914269535	-0.111303516801145
5	D	26	50	20120618	21	3764	74.56	-0.0173344943452979	-0.110382793061362
5	D	26	50	20120618	21	3766	74.6	-0.0165346151544197	-0.111159054885748
5	D	26	50	20120618	21	3768	74.64	-0.0165178567237056	-0.113127286611181
5	D	26	50	20120618	21	3770	74.68	-0.0160443780230231	-0.111962823163923
5	D	26	50	20120618	21	3772	74.72	-0.0159553532792717	-0.112476819083168
5	D	26	50	20120618	21	3774	74.76	-0.0162746827016555	-0.113203159168802
5	D	26	50	20120618	21	3776	74.8	-0.0159450295202663	-0.112911972596310
5	D	26	50	20120618	21	3778	74.84	-0.0157841627275464	-0.112930145240586
5	D	26	50	20120618	21	3780	74.88	-0.0158915722476086	-0.114113347017546
5	D	26	50	20120618	21	3782	74.92	-0.0159648992208177	-0.114157399770014
5	D	26	50	20120618	21	3784	74.96	-0.0158342965983325	-0.115729086012557
5	D	26	50	20120618	21	3786	75	-0.0158082043581067	-0.114900993261109
5	D	26	50	20120618	21	3788	75.04	-0.0163579798804793	-0.115622595731310
5	D	26	50	20120618	21	3790	75.08	-0.0164773395051436	-0.117112611140627
5	D	26	50	20120618	21	3792	75.12	-0.0170880676320544	-0.116439657616971
5	D	26	50	20120618	21	3794	75.16	-0.0171442119104806	-0.118236133105254
5	D	26	50	20120618	21	3796	75.2	-0.0172400955900095	-0.116429051015254
5	D	26	50	20120618	21	3798	75.24	-0.0174570359504775	-0.117168119022950
5	D	26	50	20120618	21	3800	75.28	-0.0174920377361463	-0.118476620121535
5	D	26	50	20120618	21	3802	75.32	-0.0179052002283936	-0.116649244066915
5	D	26	50	20120618	21	3804	75.36	-0.0178669457515314	-0.117752401356244
5	D	26	50	20120618	21	3806	75.4	-0.0183108673887603	-0.118537431304717
5	D	26	50	20120618	21	3808	75.44	-0.018751112070727	-0.119501500690187
5	D	26	50	20120618	21	3810	75.48	-0.0191275050103526	-0.119239659049114
5	D	26	50	20120618	21	3812	75.52	-0.0193052009444648	-0.119377332739411
5	D	26	50	20120618	21	3814	75.56	-0.0193081000822677	-0.119986788074115
5	D	26	50	20120618	21	3816	75.6	-0.0195088476974465	-0.120402637572131
5	D	26	50	20120618	21	3818	75.64	-0.0197231010521461	-0.122173940059004
5	D	26	50	20120618	21	3820	75.68	-0.0199057467337266	-0.121946039543427
5	D	26	50	20120618	21	3822	75.72	-0.0201484257810298	-0.122851701908771
5	D	26	50	20120618	21	3824	75.76	-0.0200432082919892	-0.122617508142842
5	D	26	50	20120618	21	3826	75.8	-0.0206685735292706	-0.122678036483311
5	D	26	50	20120618	21	3828	75.84	-0.020874977998699	-0.123556333816223
5	D	26	50	20120618	21	3830	75.88	-0.0207767608667921	-0.123518786446142
5	D	26	50	20120618	21	3832	75.92	-0.0213191117679622	-0.124674906033382
5	D	26	50	20120618	21	3834	75.96	-0.0217677710206251	-0.125220438915068
5	D	26	50	20120618	21	3836	76	-0.0223859944794165	-0.125838238109790
5	D	26	50	20120618	21	3838	76.04	-0.0221372343137951	-0.125316251883919
5	D	26	50	20120618	21	3840	76.08	-0.0226995256261946	-0.125066501768803
5	D	26	50	20120618	21	3842	76.12	-0.0228106828121971	-0.125492745736503
5	D	26	50	20120618	21	3844	76.16	-0.0227621045763296	-0.126276715024804
5	D	26	50	20120618	21	3846	76.2	-0.023138992490702	-0.125769719462693
5	D	26	50	20120618	21	3848	76.24	-0.0231116274582701	-0.126680967971609
5	D	26	50	20120618	21	3850	76.28	-0.0231837523499512	-0.126931283772149
5	D	26	50	20120618	21	3852	76.32	-0.0231655797056746	-0.126171638957120
5	D	26	50	20120618	21	3854	76.36	-0.0231346084286587	-0.126929516005196
5	D	26	50	20120618	21	3856	76.4	-0.0230407753587952	-0.126285129595500
5	D	26	50	20120618	21	3858	76.44	-0.0231027886235053	-0.126535657528075
5	D	26	50	20120618	21	3860	76.48	-0.0228574225704336	-0.126938001286570
5	D	26	50	20120618	21	3862	76.52	-0.0230197035767159	-0.127202812776124
5	D	26	50	20120618	21	3864	76.56	-0.0233099001997148	-0.128043987003024
5	D	26	50	20120618	21	3866	76.6	-0.0226566042445766	-0.127811985268116
5	D	26	50	20120618	21	3868	76.64	-0.022751002999865	-0.128591570494375
5	D	26	50	20120618	21	3870	76.68	-0.0228563619102618	-0.128418329332984
5	D	26	50	20120618	21	3872	76.72	-0.0229623572167616	-0.128245865989053
5	D	26	50	20120618	21	3874	76.76	-0.0230675747058022	-0.128072766249018
5	D	26	50	20120618	21	3876	76.8	-0.0227068088260408	-0.127954113731135
5	D	26	50	20120618	21	3878	76.84	-0.0223025558792365	-0.128487060112115
5	D	26	50	20120618	21	3880	76.88	-0.0222193294110908	-0.125945506208496
5	D	26	50	20120618	21	3882	76.92	-0.0218261780407511	-0.128119152453864
5	D	26	50	20120618	21	3884	76.96	-0.0216165208801293	-0.127627359687549
5	D	26	50	20120618	21	3886	77	-0.0218495832752084	-0.126807398664085
5	D	26	50	20120618	21	3888	77.04	-0.0215973582863591	-0.127485301935208
5	D	26	50	20120618	21	3890	77.08	-0.0218604727196386	-0.128176781656531
5	D	26	50	20120618	21	3892	77.12	-0.0216766249565301	-0.127476745943156
5	D	26	50	20120618	21	3894	77.16	-0.0215504771067665	-0.128738507283505
5	D	26	50	20120618	21	3896	77.2	-0.0220622809949893	-0.127076947769073
5	D	26	50	20120618	21	3898	77.24	-0.0217847415833736	-0.128058765534751
5	D	26	50	20120618	21	3900	77.28	-0.02198407498499	-0.127626086895342
5	D	26	50	20120618	21	3902	77.32	-0.0217403352775151	-0.127318283313492
5	D	26	50	20120618	21	3904	77.36	-0.0221580939638401	-0.127913101537826
5	D	26	50	20120618	21	3906	77.4	-0.0223479521345886	-0.126318929299641
5	D	26	50	20120618	21	3908	77.44	-0.0221168696384969	-0.126214843181450
5	D	26	50	20120618	21	3910	77.48	-0.0222557454103219	-0.126500231478337
5	D	26	50	20120618	21	3912	77.52	-0.0226334111421537	-0.127412328515390
5	D	26	50	20120618	21	3914	77.56	-0.0224042378343711	-0.126874998072366
5	D	26	50	20120618	21	3916	77.6	-0.0228470988114282	-0.126016358307971
5	D	26	50	20120618	21	3918	77.64	-0.0234349166786286	-0.126329394480003
5	D	26	50	20120618	21	3920	77.68	-0.0234088951490809	-0.126790993786761
5	D	26	50	20120618	21	3922	77.72	-0.023611551952569	-0.126861280200811
5	D	26	50	20120618	21	3924	77.76	-0.0233724791498498	-0.126299908127227
5	D	26	50	20120618	21	3926	77.8	-0.0232641503909721	-0.127181811704723
5	D	26	50	20120618	21	3928	77.84	-0.0232248352539381	-0.127117889251704
5	D	26	50	20120618	21	3930	77.88	-0.0231016572526554	-0.127709171942132
5	D	26	50	20120618	21	3932	77.92	-0.0228757366360663	-0.125617196529991
5	D	26	50	20120618	21	3934	77.96	-0.0227871361563836	-0.126533111943662
5	D	26	50	20120618	21	3936	78	-0.0222797163302041	-0.127148012000582
5	D	26	50	20120618	21	3938	78.04	-0.0222650792198336	-0.127424278619992
5	D	26	50	20120618	21	3940	78.08	-0.0219518309157679	-0.126822530749202
5	D	26	50	20120618	21	3942	78.12	-0.0216459365222267	-0.126497685893925
5	D	26	50	20120618	21	3944	78.16	-0.0216551996210602	-0.125777073373218
5	D	26	50	20120618	21	3946	78.2	-0.0219984999633263	-0.126217247344506
5	D	26	50	20120618	21	3948	78.24	-0.0214862011003566	-0.126603681200425
5	D	26	50	20120618	21	3950	78.28	-0.0215189401443255	-0.126541243671646
5	D	26	50	20120618	21	3952	78.32	-0.0211029492249535	-0.125397357031721
5	D	26	50	20120618	21	3954	78.36	-0.0206965749578056	-0.125533616508455
5	D	26	50	20120618	21	3956	78.4	-0.0207915393985189	-0.124805084391799
5	D	26	50	20120618	21	3958	78.44	-0.0209827410721518	-0.123901119082730
5	D	26	50	20120618	21	3960	78.48	-0.0212450069772939	-0.123774617679576
5	D	26	50	20120618	21	3962	78.52	-0.0212254908301331	-0.123665440392560
5	D	26	50	20120618	21	3964	78.56	-0.0209782862994303	-0.124198316062863
5	D	26	50	20120618	21	3966	78.6	-0.0212727962737945	-0.124825873331166
5	D	26	50	20120618	21	3968	78.64	-0.0212824129260186	-0.124107735684193
5	D	26	50	20120618	21	3970	78.68	-0.0212824129260186	-0.124107735684193
5	D	26	50	20120618	21	3972	78.72	-0.0213044746575917	-0.123080168109772
5	D	26	50	20120618	21	3974	78.76	-0.0215981361038184	-0.122913785884159
5	D	26	50	20120618	21	3976	78.8	-0.0210773519594745	-0.123772567069910
5	D	26	50	20120618	21	3978	78.84	-0.0214327438276989	-0.123357778232066
5	D	26	50	20120618	21	3980	78.88	-0.0214881809993439	-0.123530029443963
5	D	26	50	20120618	21	3982	78.92	-0.0210917062271326	-0.123250510133360
5	D	26	50	20120618	21	3984	78.96	-0.0211745791418877	-0.123126625025296
5	D	26	50	20120618	21	3986	79	-0.0214430675867042	-0.122609234993502
5	D	26	50	20120618	21	3988	79.04	-0.0213941357974461	-0.122004800116944
5	D	26	50	20120618	21	3990	79.08	-0.0212639574390297	-0.122665308561250
5	D	26	50	20120618	21	3992	79.12	-0.0215004139466584	-0.122706037911846
5	D	26	50	20120618	21	3994	79.16	-0.0211989036151605	-0.122748747161430
5	D	26	50	20120618	21	3996	79.2	-0.0209393247157869	-0.122370515744173
5	D	26	50	20120618	21	3998	79.24	-0.021038319665153	-0.121701592729171
5	D	26	50	20120618	21	4000	79.28	-0.0211166670965085	-0.122460459726740
5	D	26	50	20120618	21	4002	79.32	-0.0211266373021232	-0.121746211167064
5	D	26	50	20120618	21	4004	79.36	-0.0211749326952783	-0.122393708846596
5	D	26	50	20120618	21	4006	79.4	-0.0203820538615338	-0.120995970872225
5	D	26	50	20120618	21	4008	79.44	-0.020219490012539	-0.120205354780180
5	D	26	50	20120618	21	4010	79.48	-0.0207640329447308	-0.120271752106934
5	D	26	50	20120618	21	4012	79.52	-0.0204032670649694	-0.120346846847096
5	D	26	50	20120618	21	4014	79.56	-0.0204657045937482	-0.120043993012714
5	D	26	50	20120618	21	4016	79.6	-0.0206639066245148	-0.120861196319731
5	D	26	50	20120618	21	4018	79.64	-0.0205502745647781	-0.119969322536620
5	D	26	50	20120618	21	4020	79.68	-0.0202667247455223	-0.120428234837610
5	D	26	50	20120618	21	4022	79.72	-0.0206386629124264	-0.120405607420612
5	D	26	50	20120618	21	4024	79.76	-0.0206398649939544	-0.120326623593154
5	D	26	50	20120618	21	4026	79.8	-0.0207956406178498	-0.120039326107958
5	D	26	50	20120618	21	4028	79.84	-0.0204377738758913	-0.119922017092959
5	D	26	50	20120618	21	4030	79.88	-0.0204586335259363	-0.118502500229727
5	D	26	50	20120618	21	4032	79.92	-0.0203957717330888	-0.119296510434321
[truncated: 5,619 more rows]
