# Supplementary material for: How Do Ants Make Sense of Gravity? A Boltzmann Walker Analysis of Lasius niger Trajectories on Various Inclines
Source: PLoS One. 2013 Oct 29;8(10):e76531. doi: 10.1371/journal.pone.0076531 (PMC3812222; doi:10.1371/journal.pone.0076531)
Supplement: Dataset S5 — Trajectories for . (ZIP) [file pone.0076531.s009.zip › Incline5/5-D-26-50-20120618-22.txt]

Pente	Colonie	Temperature	Humidite	Date	Indiv	Frame	Time	X	Y
5	D	26	50	20120618	22	12	0	0	0
5	D	26	50	20120618	22	14	0.04	-0.00088785741659345	-0.000971409153858502
5	D	26	50	20120618	22	16	0.08	-0.000841039876611091	-0.00141675207571760
5	D	26	50	20120618	22	18	0.12	0.00075890942397627	-0.002848692805095
5	D	26	50	20120618	22	20	0.16	0.00169288434483871	-0.0029323011109025
5	D	26	50	20120618	22	22	0.2	0.003091004156872	-0.0043555939243461
5	D	26	50	20120618	22	24	0.24	0.00398888834762268	-0.0041379464570968
5	D	26	50	20120618	22	26	0.28	0.00432433980461758	-0.0035535934131243
5	D	26	50	20120618	22	28	0.32	0.00463652744851144	-0.0035112377169312
5	D	26	50	20120618	22	30	0.36	0.00477123129032748	-0.0018423950026528
5	D	26	50	20120618	22	32	0.4	0.00510378360951951	-0.0009205398920199
5	D	26	50	20120618	22	34	0.44	0.00657647490269673	-0.0010715071898033
5	D	26	50	20120618	22	36	0.48	0.006814416334566	0.000407689485760900
5	D	26	50	20120618	22	38	0.52	0.00812843286604497	-0.0006615266780713
5	D	26	50	20120618	22	40	0.56	0.007712852068606	0.0011525416269272
5	D	26	50	20120618	22	42	0.6	0.00934036439152403	0.0016496730494404
5	D	26	50	20120618	22	44	0.64	0.0093479799315574	0.0012119527386825
5	D	26	50	20120618	22	46	0.68	0.0103060742647261	0.0021793808813628
5	D	26	50	20120618	22	48	0.72	0.0109223743930727	0.0019789726774389
5	D	26	50	20120618	22	50	0.76	0.0106139061308479	0.000424016581338499
5	D	26	50	20120618	22	52	0.8	0.0113673637615412	0.0012129709724474
5	D	26	50	20120618	22	54	0.84	0.0124714685739571	0.0026225459143359
5	D	26	50	20120618	22	56	0.88	0.0133517953033309	0.0027406115335906
5	D	26	50	20120618	22	58	0.92	0.0142419013194886	0.0027353789434098
5	D	26	50	20120618	22	60	0.96	0.0142009103393832	0.0037963431711056
5	D	26	50	20120618	22	62	1	0.0144134029981975	0.0036562723888203
5	D	26	50	20120618	22	64	1.04	0.0142026568931327	0.004654396036872
5	D	26	50	20120618	22	66	1.08	0.0142398436387553	0.004915311368062
5	D	26	50	20120618	22	68	1.12	0.0138776211190247	0.0049800399228118
5	D	26	50	20120618	22	70	1.16	0.0132891102871787	0.00637015528608209
5	D	26	50	20120618	22	72	1.2	0.0126459259590115	0.00654679056002249
5	D	26	50	20120618	22	74	1.24	0.0131499799569125	0.00659490210541443
5	D	26	50	20120618	22	76	1.28	0.0125139091229639	0.00706958288762495
5	D	26	50	20120618	22	78	1.32	0.0116984898463556	0.00903826928271801
5	D	26	50	20120618	22	80	1.36	0.0110453190491176	0.0103536696221678
5	D	26	50	20120618	22	82	1.4	0.0106124820885012	0.0115032952114400
5	D	26	50	20120618	22	84	1.44	0.0103400327850499	0.0119140666221067
5	D	26	50	20120618	22	86	1.48	0.00868790423660114	0.0140306192274836
5	D	26	50	20120618	22	88	1.52	0.00855591222000163	0.0136580694839244
5	D	26	50	20120618	22	90	1.56	0.0077155850363153	0.0147385978713313
5	D	26	50	20120618	22	92	1.6	0.00678583507847045	0.0147869335695729
5	D	26	50	20120618	22	94	1.64	0.00658454157685651	0.0149003987521092
5	D	26	50	20120618	22	96	1.68	0.00630853305142206	0.0151410703232606
5	D	26	50	20120618	22	98	1.72	0.00549439293098086	0.0160356579821974
5	D	26	50	20120618	22	100	1.76	0.00583729800055625	0.0151086317996737
5	D	26	50	20120618	22	102	1.8	0.00592196343100162	0.0160644626840358
5	D	26	50	20120618	22	104	1.84	0.00651085185786872	0.0162939273198122
5	D	26	50	20120618	22	106	1.88	0.00731747472611911	0.0163940783887656
5	D	26	50	20120618	22	108	1.92	0.00761731911404058	0.0158869739322105
5	D	26	50	20120618	22	110	1.96	0.00797706039607602	0.0157040447008108
5	D	26	50	20120618	22	112	2	0.00905572562782519	0.0159456185402150
5	D	26	50	20120618	22	114	2.04	0.0092390996293903	0.0157688064895793
5	D	26	50	20120618	22	116	2.08	0.00950886793748078	0.0148332264363236
5	D	26	50	20120618	22	118	2.12	0.0088908990371306	0.0147316859025452
5	D	26	50	20120618	22	120	2.16	0.00912734635237124	0.0136891608983825
5	D	26	50	20120618	22	122	2.2	0.0108808035854067	0.0135519984462882
5	D	26	50	20120618	22	124	2.24	0.0113449838319166	0.0133641131034592
5	D	26	50	20120618	22	126	2.28	0.0117381846997310	0.0120731270398435
5	D	26	50	20120618	22	128	2.32	0.0126595024092103	0.0121047205708269
5	D	26	50	20120618	22	130	2.36	0.0136019131139722	0.0108795237221327
5	D	26	50	20120618	22	132	2.4	0.0154242121419037	0.00976673563844386
5	D	26	50	20120618	22	134	2.44	0.0161010264685842	0.00916043399998327
5	D	26	50	20120618	22	136	2.48	0.0163438115819046	0.0093950166746419
5	D	26	50	20120618	22	138	2.52	0.0166333647377327	0.00800264564073966
5	D	26	50	20120618	22	140	2.56	0.0157899206980656	0.00857016247225217
5	D	26	50	20120618	22	142	2.6	0.0153190795056769	0.00910553422949194
5	D	26	50	20120618	22	144	2.64	0.0150026937688231	0.00661762356761429
5	D	26	50	20120618	22	146	2.68	0.0145414883205417	0.00608005058696469
5	D	26	50	20120618	22	148	2.72	0.0147852633833557	0.0046802266475887
5	D	26	50	20120618	22	150	2.76	0.0146485442872133	0.0023900845600208
5	D	26	50	20120618	22	152	2.8	0.0148819178092761	0.0008486200613054
5	D	26	50	20120618	22	154	2.84	0.0151620240185075	0.0015411109453248
5	D	26	50	20120618	22	156	2.88	0.0156766421917195	0.000181189041611199
5	D	26	50	20120618	22	158	2.92	0.0160290147139882	0.00113304669296990
5	D	26	50	20120618	22	160	2.96	0.0166585589523464	0.000527133963238899
5	D	26	50	20120618	22	162	3	0.0166480442745101	0.000697497200030199
5	D	26	50	20120618	22	164	3.04	0.0161460196730711	-0.000856136606389502
5	D	26	50	20120618	22	166	3.08	0.0155916550276887	0.000179640477760399
5	D	26	50	20120618	22	168	3.12	0.0152661313499016	0.0002860176219221
5	D	26	50	20120618	22	170	3.16	0.0137341491531219	0.0002515461663393
5	D	26	50	20120618	22	172	3.2	0.0126873977717280	0.000128983347956199
5	D	26	50	20120618	22	174	3.24	0.0115646111981532	0.0003071318304083
5	D	26	50	20120618	22	176	3.28	0.0106674058299124	-0.000128049967005101
5	D	26	50	20120618	22	178	3.32	0.00954287270258804	0.0003512765067578
5	D	26	50	20120618	22	180	3.36	0.00870316925779339	-0.0009027915118121
5	D	26	50	20120618	22	182	3.4	0.00721690151441739	-0.0018307277407632
5	D	26	50	20120618	22	184	3.44	0.00699614277733095	-0.001546895078795
5	D	26	50	20120618	22	186	3.48	0.00608786411689683	-0.00227825562257620
5	D	26	50	20120618	22	188	3.52	0.00603525537237655	-0.002603524741922
5	D	26	50	20120618	22	190	3.56	0.00590769330905049	-0.0033891203758203
5	D	26	50	20120618	22	192	3.6	0.00525948852273679	-0.0047136020876608
5	D	26	50	20120618	22	194	3.64	0.00527299426225745	-0.0044726908073105
5	D	26	50	20120618	22	196	3.68	0.00532277457965298	-0.0058232647593769
5	D	26	50	20120618	22	198	3.72	0.00474775534519208	-0.0062503572552135
5	D	26	50	20120618	22	200	3.76	0.00485728618559788	-0.0069640401294651
5	D	26	50	20120618	22	202	3.8	0.00484597247709889	-0.0072538124883954
5	D	26	50	20120618	22	204	3.84	0.00527108507394824	-0.0073216947393893
5	D	26	50	20120618	22	206	3.88	0.00488238847633	-0.007527109259324
5	D	26	50	20120618	22	208	3.92	0.00482794125417864	-0.0062922179766598
5	D	26	50	20120618	22	210	3.96	0.00451971340825942	-0.0063177445314606
5	D	26	50	20120618	22	212	4	0.00492594625405109	-0.0055552712893072
5	D	26	50	20120618	22	214	4.04	0.00493839133339998	-0.0051861615495278
5	D	26	50	20120618	22	216	4.08	0.00536484743313358	-0.004176766619384
5	D	26	50	20120618	22	218	4.12	0.00511997635480868	-0.0038775897402639
5	D	26	50	20120618	22	220	4.16	0.00568417685551743	-0.0032237280997007
5	D	26	50	20120618	22	222	4.2	0.00568983370976692	-0.0025020549188218
5	D	26	50	20120618	22	224	4.24	0.00618982891474393	-0.0019924430616206
5	D	26	50	20120618	22	226	4.28	0.0065911120130673	-0.000897488210953201
5	D	26	50	20120618	22	228	4.32	0.0066729949783287	-0.0008006145819307
5	D	26	50	20120618	22	230	4.36	0.00726335842994134	-0.000516994051996799
5	D	26	50	20120618	22	232	4.4	0.00751685621099672	-0.0010919425757795
5	D	26	50	20120618	22	234	4.44	0.00768670325983773	-0.000813059661279602
5	D	26	50	20120618	22	236	4.48	0.00782204349775683	0.000101936513575799
5	D	26	50	20120618	22	238	4.52	0.00839368983287148	0.0006021650637906
5	D	26	50	20120618	22	240	4.56	0.00824237605276537	0.000615607163701
5	D	26	50	20120618	22	242	4.6	0.00847747491537427	-0.000317858640279001
5	D	26	50	20120618	22	244	4.64	0.00874854429994213	0.0006963799713159
5	D	26	50	20120618	22	246	4.68	0.00959814016860558	0.0008445259130423
5	D	26	50	20120618	22	248	4.72	0.00942941741954666	0.001455034836851
5	D	26	50	20120618	22	250	4.76	0.00923052949520232	0.0015109881964463
5	D	26	50	20120618	22	252	4.8	0.00940181197080914	0.0021401930235495
5	D	26	50	20120618	22	254	4.84	0.00940751832253331	0.0025834570514719
5	D	26	50	20120618	22	256	4.88	0.0096825404340080	0.0022895410468039
5	D	26	50	20120618	22	258	4.92	0.00971250761939469	0.0036987907195731
5	D	26	50	20120618	22	260	4.96	0.0100772686524698	0.0034680264215328
5	D	26	50	20120618	22	262	5	0.00994467905992948	0.0038872629610305
5	D	26	50	20120618	22	264	5.04	0.0096187735444806	0.0045866198518953
5	D	26	50	20120618	22	266	5.08	0.00967475518834714	0.0045343293054265
5	D	26	50	20120618	22	268	5.12	0.00940741225651614	0.00580037571286978
5	D	26	50	20120618	22	270	5.16	0.0096451627695545	0.00586416381560062
5	D	26	50	20120618	22	272	5.2	0.00961542185833778	0.00627080678332538
5	D	26	50	20120618	22	274	5.24	0.00984700640024419	0.00715997234746403
5	D	26	50	20120618	22	276	5.28	0.00970224042893187	0.00737844712964724
5	D	26	50	20120618	22	278	5.32	0.00975317333038073	0.00863542135708788
5	D	26	50	20120618	22	280	5.36	0.0101446700708525	0.00918236845233568
5	D	26	50	20120618	22	282	5.4	0.00978584166367155	0.0098776665502764
5	D	26	50	20120618	22	284	5.44	0.0100614082473678	0.00983390371158877
5	D	26	50	20120618	22	286	5.48	0.0100389371009684	0.0111682856254727
5	D	26	50	20120618	22	288	5.52	0.0102387103230028	0.0117084883362415
5	D	26	50	20120618	22	290	5.56	0.0102732411755553	0.0120624900325341
5	D	26	50	20120618	22	292	5.6	0.0106772565344811	0.0125542856272764
5	D	26	50	20120618	22	294	5.64	0.0112349863010353	0.0125641773440385
5	D	26	50	20120618	22	296	5.68	0.0116257900768614	0.0129175610290042
5	D	26	50	20120618	22	298	5.72	0.0119938391564690	0.0123048812873773
5	D	26	50	20120618	22	300	5.76	0.0120545725579052	0.0130122638402086
5	D	26	50	20120618	22	302	5.8	0.0122352312694305	0.0126169133677793
5	D	26	50	20120618	22	304	5.84	0.0125338000367187	0.0118591918831955
5	D	26	50	20120618	22	306	5.88	0.0124988477485247	0.0118787999542378
5	D	26	50	20120618	22	308	5.92	0.0124922857975952	0.0117441385388286
5	D	26	50	20120618	22	310	5.96	0.0130028663910866	0.0118750027908228
5	D	26	50	20120618	22	312	6	0.0138549583466877	0.0115913115502108
5	D	26	50	20120618	22	314	6.04	0.0141603860497534	0.0110287939636412
5	D	26	50	20120618	22	316	6.08	0.0148175074525779	0.0121206163312679
5	D	26	50	20120618	22	318	6.12	0.0153711296358400	0.0115587351408015
5	D	26	50	20120618	22	320	6.16	0.0160592859552908	0.0118366988164859
5	D	26	50	20120618	22	322	6.2	0.0174288598665675	0.0118077286516607
5	D	26	50	20120618	22	324	6.24	0.0174626383575048	0.0119584060356637
5	D	26	50	20120618	22	326	6.28	0.0174339863907312	0.0110425330483997
5	D	26	50	20120618	22	328	6.32	0.0174050940076519	0.0117248486658378
5	D	26	50	20120618	22	330	6.36	0.0175797564536728	0.0116629131828737
5	D	26	50	20120618	22	332	6.4	0.0181122502863131	0.0120467731701086
5	D	26	50	20120618	22	334	6.44	0.0175699842379568	0.0133279799469405
5	D	26	50	20120618	22	336	6.48	0.0178212899879905	0.0134226756870770
5	D	26	50	20120618	22	338	6.52	0.0179901258741344	0.0137415313479175
5	D	26	50	20120618	22	340	6.56	0.0177025809015649	0.0136994655655047
5	D	26	50	20120618	22	342	6.6	0.0182645964423197	0.0127847875887008
5	D	26	50	20120618	22	344	6.64	0.0182496552760333	0.0136834849522499
5	D	26	50	20120618	22	346	6.68	0.0183382840399872	0.0124449167143235
5	D	26	50	20120618	22	348	6.72	0.0181707633724563	0.0124439904044402
5	D	26	50	20120618	22	350	6.76	0.0182002709384352	0.0117355613335728
5	D	26	50	20120618	22	352	6.8	0.0183804983148240	0.0117319409468531
5	D	26	50	20120618	22	354	6.84	0.0183586487152854	0.0106072876113759
5	D	26	50	20120618	22	356	6.88	0.0182211942280905	0.0109823441191851
5	D	26	50	20120618	22	358	6.92	0.0177908631831960	0.0105300927640738
5	D	26	50	20120618	22	360	6.96	0.0175638606932317	0.00941029725218335
5	D	26	50	20120618	22	362	7	0.0176356886000646	0.0095519873089975
5	D	26	50	20120618	22	364	7.04	0.0172199805234050	0.00988694379124557
5	D	26	50	20120618	22	366	7.08	0.0177115328734147	0.00944638798229511
5	D	26	50	20120618	22	368	7.12	0.0178765079565333	0.00738949213756937
5	D	26	50	20120618	22	370	7.16	0.0179553150072966	0.00777504211001134
5	D	26	50	20120618	22	372	7.2	0.0179261256393692	0.00765873718664177
5	D	26	50	20120618	22	374	7.24	0.0176539178128836	0.00736503331400813
5	D	26	50	20120618	22	376	7.28	0.0179159008753132	0.00567101759831952
5	D	26	50	20120618	22	378	7.32	0.0175147733404817	0.0051035785485529
5	D	26	50	20120618	22	380	7.36	0.0171955407917269	0.0053329194406426
5	D	26	50	20120618	22	382	7.4	0.0168807566517325	0.0043646272134757
5	D	26	50	20120618	22	384	7.44	0.0165971523852546	0.0042336165903778
5	D	26	50	20120618	22	386	7.48	0.0165907615541662	0.0028415793108762
5	D	26	50	20120618	22	388	7.52	0.0164826873537297	0.0020437931560703
5	D	26	50	20120618	22	390	7.56	0.0167229056694344	0.0019441759527368
5	D	26	50	20120618	22	392	7.6	0.0164991700127991	0.000568563349548599
5	D	26	50	20120618	22	394	7.64	0.0165897008939944	-0.000902480384828399
5	D	26	50	20120618	22	396	7.68	0.0165658713954685	-0.000516046528910002
5	D	26	50	20120618	22	398	7.72	0.0164681563093763	-0.000201376940214101
5	D	26	50	20120618	22	400	7.76	0.0163758930165671	-0.0009294706506663
5	D	26	50	20120618	22	402	7.8	0.0161035225555218	-0.000528251191953301
5	D	26	50	20120618	22	404	7.84	0.0165833864304385	-0.00133404886659000
5	D	26	50	20120618	22	406	7.88	0.0165264431213495	-0.0014004674065469
5	D	26	50	20120618	22	408	7.92	0.0167453845940083	-0.0014652171745001
5	D	26	50	20120618	22	410	7.96	0.0164242025518577	-0.0017236081344813
5	D	26	50	20120618	22	412	8	0.0157406141422134	-0.0014073475555278
5	D	26	50	20120618	22	414	8.04	0.0154830434260984	-0.000718243712990299
5	D	26	50	20120618	22	416	8.08	0.0154307740928331	1.47997449302002e-05
5	D	26	50	20120618	22	418	8.12	0.0151317386350693	0.000170999632894299
5	D	26	50	20120618	22	420	8.16	0.0150093808776528	0.001096998389265
5	D	26	50	20120618	22	422	8.2	0.0150166782196347	0.0005613791446518
5	D	26	50	20120618	22	424	8.24	0.0140373565408947	0.0011311870021353
5	D	26	50	20120618	22	426	8.28	0.0142143665814292	0.000614949554394499
5	D	26	50	20120618	22	428	8.32	0.0137524915030259	0.000940791430233
5	D	26	50	20120618	22	430	8.36	0.0129985035422467	0.0010685656255935
5	D	26	50	20120618	22	432	8.4	0.0129657574272099	0.0013855545245316
5	D	26	50	20120618	22	434	8.44	0.0128891636206718	0.0018346238991275
5	D	26	50	20120618	22	436	8.48	0.0124985578347444	0.0021639942378042
5	D	26	50	20120618	22	438	8.52	0.0122780253718279	0.0019503914213434
5	D	26	50	20120618	22	440	8.56	0.0123990749816992	0.0023931746166546
5	D	26	50	20120618	22	442	8.6	0.0124644116482809	0.0029469806476799
5	D	26	50	20120618	22	444	8.64	0.0125921787725735	0.0023997436386518
5	D	26	50	20120618	22	446	8.68	0.0117796918677867	0.0031380833263634
5	D	26	50	20120618	22	448	8.72	0.0117958633998724	0.0028057926366804
5	D	26	50	20120618	22	450	8.76	0.0112528478183280	0.0034972440737315
5	D	26	50	20120618	22	452	8.8	0.0108563164775742	0.0035911619964087
5	D	26	50	20120618	22	454	8.84	0.0103754838663674	0.0041794748383559
5	D	26	50	20120618	22	456	8.88	0.0103457641683541	0.004727461380572
5	D	26	50	20120618	22	458	8.92	0.0103767000900310	0.0040176322382779
5	D	26	50	20120618	22	460	8.96	0.00996473260824394	0.0045993194896854
5	D	26	50	20120618	22	462	9	0.00975306019329574	0.0042664348303062
5	D	26	50	20120618	22	464	9.04	0.0099203757998601	0.0052920932164173
5	D	26	50	20120618	22	466	9.08	0.00948408384480019	0.00592135461206299
5	D	26	50	20120618	22	468	9.12	0.00946497074850472	0.0059618223331503
5	D	26	50	20120618	22	470	9.16	0.0091712810180067	0.00675422033428356
5	D	26	50	20120618	22	472	9.2	0.00934969112996788	0.00651183120076063
5	D	26	50	20120618	22	474	9.24	0.00947351966948926	0.00693492147221579
5	D	26	50	20120618	22	476	9.28	0.0089365427798562	0.00724337559230498
5	D	26	50	20120618	22	478	9.32	0.00888769584341183	0.00669324651654185
5	D	26	50	20120618	22	480	9.36	0.00898217238044617	0.00746357571503429
5	D	26	50	20120618	22	482	9.4	0.00867110196526658	0.00663347478032815
5	D	26	50	20120618	22	484	9.44	0.00853584658016122	0.00723549135169475
5	D	26	50	20120618	22	486	9.48	0.00789585130357709	0.00790073034036725
5	D	26	50	20120618	22	488	9.52	0.00731745209870211	0.00849130592401425
5	D	26	50	20120618	22	490	9.56	0.00691307187267715	0.00820233966681455
5	D	26	50	20120618	22	492	9.6	0.00720988701514802	0.008609746309863
5	D	26	50	20120618	22	494	9.64	0.00663201106929112	0.0107107161202601
5	D	26	50	20120618	22	496	9.68	0.00696145918971375	0.0108135223751768
5	D	26	50	20120618	22	498	9.72	0.00689574068547027	0.0115164713684900
5	D	26	50	20120618	22	500	9.76	0.0068181074319638	0.0110006581848178
5	D	26	50	20120618	22	502	9.8	0.00714271894200311	0.0122238185659821
5	D	26	50	20120618	22	504	9.84	0.00805061576477539	0.0109217097126983
5	D	26	50	20120618	22	506	9.88	0.0080269630429447	0.0122877905164761
5	D	26	50	20120618	22	508	9.92	0.00798591549429682	0.0122490764202061
5	D	26	50	20120618	22	510	9.96	0.0083357438463668	0.0126348823653029
5	D	26	50	20120618	22	512	10	0.00866506610178237	0.0128818408228458
5	D	26	50	20120618	22	514	10.04	0.00911423093579379	0.0128630989576105
5	D	26	50	20120618	22	516	10.08	0.00933721776634775	0.0132363176948953
5	D	26	50	20120618	22	518	10.12	0.00973792386553766	0.0127090309965916
5	D	26	50	20120618	22	520	10.16	0.0097334945486603	0.0122158636146938
5	D	26	50	20120618	22	522	10.2	0.00959021774422917	0.0130503740672874
5	D	26	50	20120618	22	524	10.24	0.0096191096747601	0.0125136512835472
5	D	26	50	20120618	22	526	10.28	0.0096191096747601	0.0125136512835472
5	D	26	50	20120618	22	528	10.32	0.00934364607409551	0.0136956337538575
5	D	26	50	20120618	22	530	10.36	0.00918628299547635	0.0133613384164498
5	D	26	50	20120618	22	532	10.4	0.00927295590207351	0.0131396703400428
5	D	26	50	20120618	22	534	10.44	0.0083383523632826	0.0137207784709964
5	D	26	50	20120618	22	536	10.48	0.0080534717690646	0.0144124547680039
5	D	26	50	20120618	22	538	10.52	0.00816828547494332	0.0140313744882365
5	D	26	50	20120618	22	540	10.56	0.00767581897728696	0.0144457300110451
5	D	26	50	20120618	22	542	10.6	0.00753723007868305	0.0137476216586238
5	D	26	50	20120618	22	544	10.64	0.00710915116888662	0.0154441072982992
5	D	26	50	20120618	22	546	10.68	0.00656033724102582	0.0154725824176669
5	D	26	50	20120618	22	548	10.72	0.00616482506034681	0.0159671012998267
5	D	26	50	20120618	22	550	10.76	0.00652880459193626	0.0164658044722220
5	D	26	50	20120618	22	552	10.8	0.00645812644072954	0.0171084132154694
5	D	26	50	20120618	22	554	10.84	0.00697845662251991	0.0164270960328063
5	D	26	50	20120618	22	556	10.88	0.0072233128516024	0.0170587057300724
5	D	26	50	20120618	22	558	10.92	0.00715668854357223	0.0166586395625194
5	D	26	50	20120618	22	560	10.96	0.00745278738687375	0.0159219438980741
5	D	26	50	20120618	22	562	11	0.00826566461460375	0.0164896205357192
5	D	26	50	20120618	22	564	11.04	0.00884451283228477	0.0157297954084613
5	D	26	50	20120618	22	566	11.08	0.00875594770794116	0.0153911973262901
5	D	26	50	20120618	22	568	11.12	0.00916438672689013	0.0156904873424951
5	D	26	50	20120618	22	570	11.16	0.00903151712006449	0.0166028714649008
5	D	26	50	20120618	22	572	11.2	0.00993055106644138	0.0155507206161258
5	D	26	50	20120618	22	574	11.24	0.0100277923909902	0.0158837254836578
5	D	26	50	20120618	22	576	11.28	0.0104271875142078	0.0164160991081453
5	D	26	50	20120618	22	578	11.32	0.0110601682915225	0.0158905561351640
5	D	26	50	20120618	22	580	11.36	0.0113680991525936	0.0174658910486983
5	D	26	50	20120618	22	582	11.4	0.0115024777252903	0.01670172075027
5	D	26	50	20120618	22	584	11.44	0.0116048031475958	0.0169046250411315
5	D	26	50	20120618	22	586	11.48	0.0119736088314593	0.0155518661291113
5	D	26	50	20120618	22	588	11.52	0.0119714380136410	0.0163625994090807
5	D	26	50	20120618	22	590	11.56	0.0120651862306908	0.0154618019383916
5	D	26	50	20120618	22	592	11.6	0.0122601426413317	0.0157552300393805
5	D	26	50	20120618	22	594	11.64	0.0124424206273860	0.0158439719404195
5	D	26	50	20120618	22	596	11.68	0.0125848531463204	0.0159434972198715
5	D	26	50	20120618	22	598	11.72	0.0129477615596287	0.0147884736481423
5	D	26	50	20120618	22	600	11.76	0.0131880152306725	0.0152207775209563
5	D	26	50	20120618	22	602	11.8	0.0140573535206667	0.0143276663009786
5	D	26	50	20120618	22	604	11.84	0.0141719048192189	0.0145959991823033
5	D	26	50	20120618	22	606	11.88	0.0149177893362857	0.0144497129314114
5	D	26	50	20120618	22	608	11.92	0.0152421745721550	0.0139415082167049
5	D	26	50	20120618	22	610	11.96	0.0159113309323953	0.0136322267816817
5	D	26	50	20120618	22	612	12	0.0170276616210579	0.0130031492337991
5	D	26	50	20120618	22	614	12.04	0.0170469090676418	0.0135401119812965
5	D	26	50	20120618	22	616	12.08	0.0171875526064198	0.0138310015689410
5	D	26	50	20120618	22	618	12.12	0.0176521995434053	0.0128774185770363
5	D	26	50	20120618	22	620	12.16	0.0175761360669531	0.0126835652529740
5	D	26	50	20120618	22	622	12.2	0.0177498156345481	0.0114034757048564
5	D	26	50	20120618	22	624	12.24	0.0171491072107267	0.0119337138668647
5	D	26	50	20120618	22	626	12.28	0.0171696203784489	0.0115671567825654
5	D	26	50	20120618	22	628	12.32	0.0175697933191258	0.0100442821211274
5	D	26	50	20120618	22	630	12.36	0.0176639092317018	0.0100361503931437
5	D	26	50	20120618	22	632	12.4	0.0180800132881588	0.00993366233627857
5	D	26	50	20120618	22	634	12.44	0.0181752322873134	0.00922688082421137
5	D	26	50	20120618	22	636	12.48	0.0181368717444340	0.00775153788060469
5	D	26	50	20120618	22	638	12.52	0.0182514654693931	0.00705310022855549
5	D	26	50	20120618	22	640	12.56	0.0183377466388335	0.00606090213533016
5	D	26	50	20120618	22	642	12.6	0.0183305412207332	0.00607194007218448
5	D	26	50	20120618	22	644	12.64	0.0174266005189803	0.004767211246855
5	D	26	50	20120618	22	646	12.68	0.0171286682892165	0.0044636221628418
5	D	26	50	20120618	22	648	12.72	0.0163640065515753	0.0026305220788277
5	D	26	50	20120618	22	650	12.76	0.0159589475030404	0.0024613538524966
5	D	26	50	20120618	22	652	12.8	0.0150148963105461	-7.96272946294013e-05
5	D	26	50	20120618	22	654	12.84	0.0150501667967917	-0.00126835864661780
5	D	26	50	20120618	22	656	12.88	0.0149266423131862	-0.00184768416137610
5	D	26	50	20120618	22	658	12.92	0.0149763589909714	-0.0026978315733289
5	D	26	50	20120618	22	660	12.96	0.0151898415992794	-0.0034655303345953
5	D	26	50	20120618	22	662	13	0.0149322850253000	-0.0028868624291435
5	D	26	50	20120618	22	664	13.04	0.0151356065091624	-0.0023500693872735
5	D	26	50	20120618	22	666	13.08	0.0156467245038075	-0.0029506646740099
5	D	26	50	20120618	22	668	13.12	0.0153187118101507	-0.0033045574758582
5	D	26	50	20120618	22	670	13.16	0.0150619118404272	-0.0034404421859988
5	D	26	50	20120618	22	672	13.2	0.0149623865609752	-0.0028331435269767
5	D	26	50	20120618	22	674	13.24	0.0146165972028393	-0.0030628259516417
5	D	26	50	20120618	22	676	13.28	0.0145608276910071	-0.003466633421174
5	D	26	50	20120618	22	678	13.32	0.0141402830039642	-0.0040007394572754
5	D	26	50	20120618	22	680	13.36	0.0134960168024217	-0.0047257572532294
5	D	26	50	20120618	22	682	13.4	0.0131716598508237	-0.0060789545714539
5	D	26	50	20120618	22	684	13.44	0.0131553256841782	-0.0057826061194586
5	D	26	50	20120618	22	686	13.48	0.0133193744574135	-0.0053761611416326
5	D	26	50	20120618	22	688	13.52	0.0134311751105869	-0.0051526376170317
5	D	26	50	20120618	22	690	13.56	0.0136162178841556	-0.0056348208021906
5	D	26	50	20120618	22	692	13.6	0.0134605836816165	-0.0061802122625198
5	D	26	50	20120618	22	694	13.64	0.0133031817121244	-0.0053376238220579
5	D	26	50	20120618	22	696	13.68	0.0137430021300224	-0.0064665905089004
5	D	26	50	20120618	22	698	13.72	0.0141613972124505	-0.0063345736728528
5	D	26	50	20120618	22	700	13.76	0.0144322898203230	-0.0062469631426638
5	D	26	50	20120618	22	702	13.8	0.0142031872232186	-0.0065249975290264
5	D	26	50	20120618	22	704	13.84	0.0143594578218608	-0.0069189974275035
5	D	26	50	20120618	22	706	13.88	0.0142418659641495	-0.0073718993208535
5	D	26	50	20120618	22	708	13.92	0.0144914746579084	-0.0077697175959491
5	D	26	50	20120618	22	710	13.96	0.0137108994821565	-0.0072907941730514
5	D	26	50	20120618	22	712	14	0.0132395421018176	-0.0073434029175717
5	D	26	50	20120618	22	714	14.04	0.0129897919867025	-0.0081380495182691
5	D	26	50	20120618	22	716	14.08	0.0128569973331956	-0.0083988304991707
5	D	26	50	20120618	22	718	14.12	0.0127254047612168	-0.0086479442181828
5	D	26	50	20120618	22	720	14.16	0.0123993578244117	-0.0089939315662173
5	D	26	50	20120618	22	722	14.2	0.0121394960823257	-0.0103489602910051
5	D	26	50	20120618	22	724	14.24	0.0120907057144238	-0.0106688553988139
5	D	26	50	20120618	22	726	14.28	0.0121421123774160	-0.0094659960533375
5	D	26	50	20120618	22	728	14.32	0.0116711085504677	-0.0096466618359306
5	D	26	50	20120618	22	730	14.36	0.0114651990557862	-0.0096750875285343
5	D	26	50	20120618	22	732	14.4	0.0111364651132125	-0.0082789051890815
5	D	26	50	20120618	22	734	14.44	0.0111926093916388	-0.0082738140202569
5	D	26	50	20120618	22	736	14.48	0.0103417478018370	-0.0080833901640834
5	D	26	50	20120618	22	738	14.52	0.010727333129618	-0.0075563834800651
5	D	26	50	20120618	22	740	14.56	0.0108639461597432	-0.0072376197431062
5	D	26	50	20120618	22	742	14.6	0.0108162871626913	-0.0065517261653552
5	D	26	50	20120618	22	744	14.64	0.0113395461807693	-0.0062892481281788
5	D	26	50	20120618	22	746	14.68	0.0117573048670943	-0.0065452207829683
5	D	26	50	20120618	22	748	14.72	0.0115915590375842	-0.0046197690177973
5	D	26	50	20120618	22	750	14.76	0.0116757754552235	-0.0044321735887486
5	D	26	50	20120618	22	752	14.8	0.0117147370388669	-0.004777453830002
5	D	26	50	20120618	22	754	14.84	0.0117167876485323	-0.0048683170513844
5	D	26	50	20120618	22	756	14.88	0.0117980625019619	-0.0037252506553251
5	D	26	50	20120618	22	758	14.92	0.0113670738477609	-0.0026286058194507
5	D	26	50	20120618	22	760	14.96	0.0113484132998054	-0.0022893289147696
5	D	26	50	20120618	22	762	15	0.0112694789698215	-0.0017503933393526
5	D	26	50	20120618	22	764	15.04	0.0107188549193116	-0.0019245537395589
5	D	26	50	20120618	22	766	15.08	0.0103116250529584	-0.000430373471301402
5	D	26	50	20120618	22	768	15.12	0.010221023461085	-0.0001070347534682
5	D	26	50	20120618	22	770	15.16	0.0094331438722835	0.0011715345150698
5	D	26	50	20120618	22	772	15.2	0.00973609670161508	0.0019375008647224
5	D	26	50	20120618	22	774	15.24	0.00971887865149318	0.0028099645666894
5	D	26	50	20120618	22	776	15.28	0.00940832442426387	0.0032751064784217
5	D	26	50	20120618	22	778	15.32	0.00926548885446418	0.003736677500909
5	D	26	50	20120618	22	780	15.36	0.00903422251060931	0.0045749101635988
5	D	26	50	20120618	22	782	15.4	0.00838516919615818	0.00580120302780377
5	D	26	50	20120618	22	784	15.44	0.00834096088019839	0.00582155356096632
5	D	26	50	20120618	22	786	15.48	0.00847658396082998	0.00689676599030296
5	D	26	50	20120618	22	788	15.52	0.008264565063559	0.00719491049352246
5	D	26	50	20120618	22	790	15.56	0.00867758613445006	0.00748383432431528
5	D	26	50	20120618	22	792	15.6	0.0085059783897239	0.00808293054467558
5	D	26	50	20120618	22	794	15.64	0.00859983267279079	0.00825766370137459
5	D	26	50	20120618	22	796	15.68	0.00837958305258681	0.00885262334706495
5	D	26	50	20120618	22	798	15.72	0.00839839209296637	0.00849120692906488
5	D	26	50	20120618	22	800	15.76	0.0084592527736231	0.00812993900348887
5	D	26	50	20120618	22	802	15.8	0.00857733960608125	0.0084649944806863
5	D	26	50	20120618	22	804	15.84	0.00851752544346068	0.00877861755134597
5	D	26	50	20120618	22	806	15.88	0.0085008589366281	0.00909789747625513
5	D	26	50	20120618	22	808	15.92	0.00839637683863998	0.00846274588112213
5	D	26	50	20120618	22	810	15.96	0.00808139612296044	0.00880363498926435
5	D	26	50	20120618	22	812	16	0.00774527998559122	0.00834555707427608
5	D	26	50	20120618	22	814	16.04	0.00740036743986405	0.00916687574275988
5	D	26	50	20120618	22	816	16.08	0.00758481624373656	0.0101137977887858
5	D	26	50	20120618	22	818	16.12	0.00746795977707767	0.0102328180021952
5	D	26	50	20120618	22	820	16.16	0.00753736937871894	0.0103140645713535
5	D	26	50	20120618	22	822	16.2	0.0081198203054501	0.00960968015127452
5	D	26	50	20120618	22	824	16.24	0.0076978260495058	0.0099200363886051
5	D	26	50	20120618	22	826	16.28	0.00778922667204197	0.0105446238084272
5	D	26	50	20120618	22	828	16.32	0.00850109935293371	0.00927129420113769
5	D	26	50	20120618	22	830	16.36	0.00858647542569418	0.0090474666206209
5	D	26	50	20120618	22	832	16.4	0.00847952552503971	0.0090783318316197
5	D	26	50	20120618	22	834	16.44	0.00828245486512302	0.00894456137075483
5	D	26	50	20120618	22	836	16.48	0.00852424295788195	0.00873858116539519
5	D	26	50	20120618	22	838	16.52	0.00878280362349062	0.00918517566625698
5	D	26	50	20120618	22	840	16.56	0.00881943175475608	0.00920197652337798
5	D	26	50	20120618	22	842	16.6	0.008986839285202	0.00878645936554933
5	D	26	50	20120618	22	844	16.64	0.00888715137119032	0.00978998530940927
5	D	26	50	20120618	22	846	16.68	0.00899359922603014	0.00966594463785353
5	D	26	50	20120618	22	848	16.72	0.00913578425759113	0.00943272667928258
5	D	26	50	20120618	22	850	16.76	0.0093405270260837	0.0099904712950791
5	D	26	50	20120618	22	852	16.8	0.00926296448325535	0.0098178311744524
5	D	26	50	20120618	22	854	16.84	0.00929630456798829	0.00975516030043584
5	D	26	50	20120618	22	856	16.88	0.00961890082370122	0.0100321764530335
5	D	26	50	20120618	22	858	16.92	0.00945700165508075	0.0106059228952882
5	D	26	50	20120618	22	860	16.96	0.0093596542645148	0.0113147196616818
5	D	26	50	20120618	22	862	17	0.0093870687944214	0.0109178701228765
5	D	26	50	20120618	22	864	17.04	0.00925529166757269	0.0118727322709484
5	D	26	50	20120618	22	866	17.08	0.00950163494221602	0.0116729901616124
5	D	26	50	20120618	22	868	17.12	0.00936638592107169	0.0113058949690526
5	D	26	50	20120618	22	870	17.16	0.0094195462088813	0.0108718304003534
5	D	26	50	20120618	22	872	17.2	0.00941507163716995	0.0115155464728202
5	D	26	50	20120618	22	874	17.24	0.00928948098754984	0.0112015260081495
5	D	26	50	20120618	22	876	17.28	0.00899898030863497	0.0116123904033579
5	D	26	50	20120618	22	878	17.32	0.00849752139262091	0.0119595020511746
5	D	26	50	20120618	22	880	17.36	0.00867962260197988	0.0119595939750561
5	D	26	50	20120618	22	882	17.4	0.00838888150675941	0.0115510347479544
5	D	26	50	20120618	22	884	17.44	0.00854052762705267	0.0116478659505701
5	D	26	50	20120618	22	886	17.48	0.00875652753550173	0.0116450304523775
5	D	26	50	20120618	22	888	17.52	0.0092756216946386	0.0109431067638970
5	D	26	50	20120618	22	890	17.56	0.00941414391307303	0.0112612906732954
5	D	26	50	20120618	22	892	17.6	0.00961019704633159	0.0115374165784555
5	D	26	50	20120618	22	894	17.64	0.010003908445242	0.0111971652806299
5	D	26	50	20120618	22	896	17.68	0.00972892663885385	0.0109532254619358
5	D	26	50	20120618	22	898	17.72	0.0101599456986464	0.0117812991215003
5	D	26	50	20120618	22	900	17.76	0.00993798488003199	0.0114530318694023
5	D	26	50	20120618	22	902	17.8	0.0102045634294325	0.0115055267697308
5	D	26	50	20120618	22	904	17.84	0.0101797552951214	0.0114311080236516
5	D	26	50	20120618	22	906	17.88	0.0103725288671288	0.0113379417554828
5	D	26	50	20120618	22	908	17.92	0.0103677912516949	0.0111312120169351
5	D	26	50	20120618	22	910	17.96	0.0101543369276581	0.0110729817735044
5	D	26	50	20120618	22	912	18	0.0103471911098386	0.0109797264098811
5	D	26	50	20120618	22	914	18.04	0.0103293783829137	0.0121178352802975
5	D	26	50	20120618	22	916	18.08	0.0103787009193791	0.0117841604998010
5	D	26	50	20120618	22	918	18.12	0.0106480417107096	0.0118038501709659
5	D	26	50	20120618	22	920	18.16	0.0105755010402413	0.0123880702788636
5	D	26	50	20120618	22	922	18.2	0.0106161349314222	0.0119318343770403
5	D	26	50	20120618	22	924	18.24	0.0106355952171472	0.0123006478390784
5	D	26	50	20120618	22	926	18.28	0.0108678225191177	0.0115923665535283
5	D	26	50	20120618	22	928	18.32	0.0107441629781170	0.0117293889984798
5	D	26	50	20120618	22	930	18.36	0.0108325096064653	0.0118227985113814
5	D	26	50	20120618	22	932	18.4	0.0106058663267458	0.0119070276569427
5	D	26	50	20120618	22	934	18.44	0.0107290259432522	0.0116975359593077
5	D	26	50	20120618	22	936	18.48	0.0105803044166059	0.0117637466098709
5	D	26	50	20120618	22	938	18.52	0.0104459293794431	0.0120603248715701
5	D	26	50	20120618	22	940	18.56	0.0104725597279294	0.0111650152566097
5	D	26	50	20120618	22	942	18.6	0.0104077689477828	0.0115280099369454
5	D	26	50	20120618	22	944	18.64	0.0107856164060573	0.0118801045662491
5	D	26	50	20120618	22	946	18.68	0.0106146613208902	0.0110525442662077
5	D	26	50	20120618	22	948	18.72	0.0107905954277464	0.0112672843932154
5	D	26	50	20120618	22	950	18.76	0.0107424836702224	0.0113269074248730
5	D	26	50	20120618	22	952	18.8	0.0108808488402407	0.0110048470853896
5	D	26	50	20120618	22	954	18.84	0.0111372181819345	0.0106674022943785
5	D	26	50	20120618	22	956	18.88	0.0112818469745313	0.0113291665603283
5	D	26	50	20120618	22	958	18.92	0.0114164716203878	0.0111983998890699
5	D	26	50	20120618	22	960	18.96	0.0111554861442051	0.0110852280144264
5	D	26	50	20120618	22	962	19	0.0115377036638087	0.0109098211263863
5	D	26	50	20120618	22	964	19.04	0.0115357067942586	0.0108714648261476
5	D	26	50	20120618	22	966	19.08	0.0118048379284286	0.0104646301617744
5	D	26	50	20120618	22	968	19.12	0.0117767807091685	0.0104670492447836
5	D	26	50	20120618	22	970	19.16	0.0117986676439453	0.0103181416076325
5	D	26	50	20120618	22	972	19.2	0.0117951598286251	0.0113550141416077
5	D	26	50	20120618	22	974	19.24	0.0118525061885794	0.0113129978566696
5	D	26	50	20120618	22	976	19.28	0.0115552073850702	0.0113508959517141
5	D	26	50	20120618	22	978	19.32	0.0118967802654698	0.0111360182217268
5	D	26	50	20120618	22	980	19.36	0.0115994157010300	0.0111739354086544
5	D	26	50	20120618	22	982	19.4	0.0115027117776349	0.0114472887481255
5	D	26	50	20120618	22	984	19.44	0.0116478525155412	0.0115392550560866
5	D	26	50	20120618	22	986	19.48	0.0114471077287895	0.0105880295581903
5	D	26	50	20120618	22	988	19.52	0.0113545962415001	0.0114741679981987
5	D	26	50	20120618	22	990	19.56	0.0113966273756806	0.0110726734749478
5	D	26	50	20120618	22	992	19.6	0.0113439535773364	0.0104635632083523
5	D	26	50	20120618	22	994	19.64	0.011585064261799	0.010289163806054
5	D	26	50	20120618	22	996	19.68	0.0115615133633448	0.0102194388347883
5	D	26	50	20120618	22	998	19.72	0.0114800666829674	0.0100920302136338
5	D	26	50	20120618	22	1000	19.76	0.011398597375173	0.00996458482292664
5	D	26	50	20120618	22	1002	19.8	0.0116369531009054	0.010455137253237
5	D	26	50	20120618	22	1004	19.84	0.0115879358224374	0.0100041156275289
5	D	26	50	20120618	22	1006	19.88	0.0115236081972325	0.0103723535046471
5	D	26	50	20120618	22	1008	19.92	0.0116027999140847	0.00955265693911929
5	D	26	50	20120618	22	1010	19.96	0.0117419747920782	0.00963038423782766
5	D	26	50	20120618	22	1012	20	0.0119452609206015	0.00973439257427239
5	D	26	50	20120618	22	1014	20.04	0.0123834507502621	0.00942338862713024
5	D	26	50	20120618	22	1016	20.08	0.0124039752316929	0.0100906329706342
5	D	26	50	20120618	22	1018	20.12	0.012597819363367	0.00973450359003703
5	D	26	50	20120618	22	1020	20.16	0.0123887144531413	0.00945341520948654
5	D	26	50	20120618	22	1022	20.2	0.0123185652178069	0.0103091657355734
5	D	26	50	20120618	22	1024	20.24	0.012409788356541	0.0100182683697543
5	D	26	50	20120618	22	1026	20.28	0.0125525928136423	0.00973939676896285
5	D	26	50	20120618	22	1028	20.32	0.0128005468775332	0.0104528533690444
5	D	26	50	20120618	22	1030	20.36	0.0128321983912726	0.0100513312686290
5	D	26	50	20120618	22	1032	20.4	0.0128823487093625	0.00926709558491877
5	D	26	50	20120618	22	1034	20.44	0.0130337386731532	0.00982249807920823
5	D	26	50	20120618	22	1036	20.48	0.0131060445841702	0.00967920713264147
5	D	26	50	20120618	22	1038	20.52	0.0127002027684286	0.00901876444926576
5	D	26	50	20120618	22	1040	20.56	0.0129535676134091	0.00970733937593097
5	D	26	50	20120618	22	1042	20.6	0.0131858762326594	0.00928892590872658
5	D	26	50	20120618	22	1044	20.64	0.0128543039634661	0.00947877417998023
5	D	26	50	20120618	22	1046	20.68	0.0129957625842308	0.0091901987406985
5	D	26	50	20120618	22	1048	20.72	0.0132209557293634	0.00889416933528289
5	D	26	50	20120618	22	1050	20.76	0.0132913044395208	0.00906297559365267
5	D	26	50	20120618	22	1052	20.8	0.013247050868727	0.00910827002562836
5	D	26	50	20120618	22	1054	20.84	0.0134145001184730	0.00916952597897576
5	D	26	50	20120618	22	1056	20.88	0.0135104693579224	0.00969995576692182
5	D	26	50	20120618	22	1058	20.92	0.0132829612866095	0.00927075255734331
5	D	26	50	20120618	22	1060	20.96	0.0133963663650695	0.0099490228168863
5	D	26	50	20120618	22	1062	21	0.0133532519433002	0.0103573536484977
5	D	26	50	20120618	22	1064	21.04	0.0137415242768497	0.00991685440808976
5	D	26	50	20120618	22	1066	21.08	0.0138601060840547	0.0105476219411794
5	D	26	50	20120618	22	1068	21.12	0.0138771190732100	0.0100683025384843
5	D	26	50	20120618	22	1070	21.16	0.013920005099489	0.0107974356959048
5	D	26	50	20120618	22	1072	21.2	0.0136626182311371	0.0112098910813709
5	D	26	50	20120618	22	1074	21.24	0.0140225214406254	0.0111118577972272
5	D	26	50	20120618	22	1076	21.28	0.0137925985996548	0.0109666604907784
5	D	26	50	20120618	22	1078	21.32	0.0141823982838517	0.0114392058105097
5	D	26	50	20120618	22	1080	21.36	0.0141918452304484	0.0115210322072286
5	D	26	50	20120618	22	1082	21.4	0.0138932764631602	0.0112958328395563
5	D	26	50	20120618	22	1084	21.44	0.0140938473016437	0.0117406242181261
5	D	26	50	20120618	22	1086	21.48	0.0139034163744024	0.0111826816124309
5	D	26	50	20120618	22	1088	21.52	0.0140549069312038	0.0117391887913603
5	D	26	50	20120618	22	1090	21.56	0.0140081954572386	0.0114063819137270
5	D	26	50	20120618	22	1092	21.6	0.0138546542907717	0.0119887833429835
5	D	26	50	20120618	22	1094	21.64	0.014088536929717	0.0114645202332762
5	D	26	50	20120618	22	1096	21.68	0.0140559322360365	0.0109044987336443
5	D	26	50	20120618	22	1098	21.72	0.0140737442558546	0.0113100032594513
5	D	26	50	20120618	22	1100	21.76	0.0138158694838237	0.0109457230589874
5	D	26	50	20120618	22	1102	21.8	0.0139215890186789	0.0110854120036108
5	D	26	50	20120618	22	1104	21.84	0.0137338592393416	0.0106459522101712
5	D	26	50	20120618	22	1106	21.88	0.0135841081652220	0.0101530139308704
5	D	26	50	20120618	22	1108	21.92	0.0138225445718381	0.0103572546535484
5	D	26	50	20120618	22	1110	21.96	0.0138721622546739	0.00995893433263818
5	D	26	50	20120618	22	1112	22	0.0138192176344326	0.00931409891013682
5	D	26	50	20120618	22	1114	22.04	0.0138363614383424	0.0102276985490994
5	D	26	50	20120618	22	1116	22.08	0.0139165614894646	0.0100039275371251
5	D	26	50	20120618	22	1118	22.12	0.0139968039669937	0.00978002924593017
5	D	26	50	20120618	22	1120	22.16	0.0142514755453058	0.00945709357896227
5	D	26	50	20120618	22	1122	22.2	0.0139069519083083	0.0104704836624198
5	D	26	50	20120618	22	1124	22.24	0.0142910240275776	0.00960308991607386
5	D	26	50	20120618	22	1126	22.28	0.0144568547099015	0.0102218507760190
5	D	26	50	20120618	22	1128	22.32	0.0144317665613050	0.00918854149453543
5	D	26	50	20120618	22	1130	22.36	0.0145343465420517	0.00938045734601727
5	D	26	50	20120618	22	1132	22.4	0.0143879047276680	0.0097199251695293
5	D	26	50	20120618	22	1134	22.44	0.0145013105132347	0.0100304440414196
5	D	26	50	20120618	22	1136	22.48	0.0146690291706643	0.010087670193221
5	D	26	50	20120618	22	1138	22.52	0.0147635976315802	0.0105619832799053
5	D	26	50	20120618	22	1140	22.56	0.0146959487258241	0.00975265007136263
5	D	26	50	20120618	22	1142	22.6	0.0144042954628559	0.00980110102800953
5	D	26	50	20120618	22	1144	22.64	0.0142417316138611	0.00973041863416212
5	D	26	50	20120618	22	1146	22.68	0.0142793709078236	0.00942936792207195
5	D	26	50	20120618	22	1148	22.72	0.0138777554693131	0.0102521220173216
5	D	26	50	20120618	22	1150	22.76	0.0140050346899267	0.00936600408340982
5	D	26	50	20120618	22	1152	22.8	0.0134127952840235	0.0091474281849569
5	D	26	50	20120618	22	1154	22.84	0.0133594051865101	0.00936764598535574
5	D	26	50	20120618	22	1156	22.88	0.0133088562440434	0.00846772037732777
5	D	26	50	20120618	22	1158	22.92	0.0132703252884297	0.0074851453002876
5	D	26	50	20120618	22	1160	22.96	0.0131015565774301	0.00786398836491
5	D	26	50	20120618	22	1162	23	0.0126944023715025	0.00811399091714598
5	D	26	50	20120618	22	1164	23.04	0.0129216488133063	0.00839878170880277
5	D	26	50	20120618	22	1166	23.08	0.0128306024512675	0.00833464783085593
5	D	26	50	20120618	22	1168	23.12	0.0126326669997574	0.00814154898972917
5	D	26	50	20120618	22	1170	23.16	0.0129642088633591	0.00762348791359962
5	D	26	50	20120618	22	1172	23.2	0.0135040254938255	0.00738551536903198
5	D	26	50	20120618	22	1174	23.24	0.0137579659237259	0.00720797924105235
5	D	26	50	20120618	22	1176	23.28	0.0136310621768131	0.00748158077500364
5	D	26	50	20120618	22	1178	23.32	0.0135364859377226	0.00787179694509465
5	D	26	50	20120618	22	1180	23.36	0.0137165704785416	0.00747615514467159
5	D	26	50	20120618	22	1182	23.4	0.0136590190576209	0.00693946816881882
5	D	26	50	20120618	22	1184	23.44	0.0136427662082553	0.00792037730228251
5	D	26	50	20120618	22	1186	23.48	0.0136632263429689	0.00700222389564912
5	D	26	50	20120618	22	1188	23.52	0.0135914762178819	0.00704742923217038
5	D	26	50	20120618	22	1190	23.56	0.0133968380052925	0.00727776219507408
5	D	26	50	20120618	22	1192	23.6	0.0134383239601447	0.00670972210454349
5	D	26	50	20120618	22	1194	23.64	0.0135275396227270	0.00631471104336925
5	D	26	50	20120618	22	1196	23.68	0.0135684881764255	0.00561249037004071
5	D	26	50	20120618	22	1198	23.72	0.0135304246183943	0.005227944489228
5	D	26	50	20120618	22	1200	23.76	0.0136236849317650	0.00540393629599755
5	D	26	50	20120618	22	1202	23.8	0.0133693739779112	0.0049236340148766
5	D	26	50	20120618	22	1204	23.84	0.0134233191542479	0.0060100965131019
5	D	26	50	20120618	22	1206	23.88	0.0134920640755149	0.00612480337514598
5	D	26	50	20120618	22	1208	23.92	0.0139614769122056	0.00559917554935096
5	D	26	50	20120618	22	1210	23.96	0.0138897267871186	0.00589540379319344
5	D	26	50	20120618	22	1212	24	0.0141555211550988	0.0051138315968801
5	D	26	50	20120618	22	1214	24.04	0.0138783070126024	0.00537133160231703
5	D	26	50	20120618	22	1216	24.08	0.0140115047169746	0.005344157488716
5	D	26	50	20120618	22	1218	24.12	0.0136629647134599	0.0047807984450769
5	D	26	50	20120618	22	1220	24.16	0.0137893459084614	0.0045952041282189
5	D	26	50	20120618	22	1222	24.2	0.0135092043438909	0.0045254975417295
5	D	26	50	20120618	22	1224	24.24	0.0132399805080219	0.0043933110000545
5	D	26	50	20120618	22	1226	24.28	0.0130308041800113	0.0036403695573114
5	D	26	50	20120618	22	1228	24.32	0.0131084374335178	0.0044734756958376
5	D	26	50	20120618	22	1230	24.36	0.0130481353672182	0.0036343662207392
5	D	26	50	20120618	22	1232	24.4	0.0128608369230175	0.0029997520267598
5	D	26	50	20120618	22	1234	24.44	0.0126734111995962	0.0024263874221669
5	D	26	50	20120618	22	1236	24.48	0.0123630903176047	0.0020740643973729
5	D	26	50	20120618	22	1238	24.52	0.0122061408964525	0.0021894925083338
5	D	26	50	20120618	22	1240	24.56	0.0117875619662613	0.0015338913850889
5	D	26	50	20120618	22	1242	24.6	0.0119121329679029	0.0022172181652241
5	D	26	50	20120618	22	1244	24.64	0.0116871740165362	0.0018338672948717
5	D	26	50	20120618	22	1246	24.68	0.0116986645017305	0.0015794856303398
5	D	26	50	20120618	22	1248	24.72	0.0117810212285353	0.0019381796872323
5	D	26	50	20120618	22	1250	24.76	0.0122812144234111	0.0008796266936604
5	D	26	50	20120618	22	1252	24.8	0.0119862660428425	0.0003551514519187
5	D	26	50	20120618	22	1254	24.84	0.0121578950007721	0.0003399627982588
5	D	26	50	20120618	22	1256	24.88	0.0120443831491882	0.000508586552368399
5	D	26	50	20120618	22	1258	24.92	0.0121354655736729	0.0007673947053505
5	D	26	50	20120618	22	1260	24.96	0.0123099512429985	0.0006924131022735
5	D	26	50	20120618	22	1262	25	0.0125542000673559	0.0003998264583541
5	D	26	50	20120618	22	1264	25.04	0.0126719121332201	-0.000362385154290299
5	D	26	50	20120618	22	1266	25.08	0.0124743747828278	0.000136577674786200
5	D	26	50	20120618	22	1268	25.12	0.0126322505138633	-0.0012024916499502
5	D	26	50	20120618	22	1270	25.16	0.0122240306980165	-0.0009149183931095
5	D	26	50	20120618	22	1272	25.2	0.0120582919395742	-0.000592329208464401
5	D	26	50	20120618	22	1274	25.24	0.0117710580939884	-0.0008941294537426
5	D	26	50	20120618	22	1276	25.28	0.0116879094075887	-0.000135962491886601
5	D	26	50	20120618	22	1278	25.32	0.0116306125451091	-0.0007832692525882
5	D	26	50	20120618	22	1280	25.36	0.0113930175955626	0.000140770817998600
5	D	26	50	20120618	22	1282	25.4	0.0113403027850252	-0.000255597888195501
5	D	26	50	20120618	22	1284	25.44	0.0112169833623862	-0.000114317953314501
5	D	26	50	20120618	22	1286	25.48	0.0110355326912660	-0.001446089936069
5	D	26	50	20120618	22	1288	25.52	0.0110158468384777	-0.000679614469534
5	D	26	50	20120618	22	1290	25.56	0.0102918331341530	-0.0009226541412957
5	D	26	50	20120618	22	1292	25.6	0.0104190487151563	-0.00125307806907630
5	D	26	50	20120618	22	1294	25.64	0.0103496744688541	-0.00136685862123710
5	D	26	50	20120618	22	1296	25.68	0.0104090572963381	-0.000215137238176000
5	D	26	50	20120618	22	1298	25.72	0.0101161948807741	-0.0001370514363296
5	D	26	50	20120618	22	1300	25.76	0.0103112220020932	0.000271663354264
5	D	26	50	20120618	22	1302	25.8	0.0102999648621367	-0.000211799694168801
5	D	26	50	20120618	22	1304	25.84	0.0101815598316270	0.0006381073014783
5	D	26	50	20120618	22	1306	25.88	0.0102907512607778	0.00097003736670290
5	D	26	50	20120618	22	1308	25.92	0.0101053337206151	0.0014512800998429
5	D	26	50	20120618	22	1310	25.96	0.0105955637809439	0.000928791828156299
5	D	26	50	20120618	22	1312	26	0.0102034659997081	0.0015837777685016
5	D	26	50	20120618	22	1314	26.04	0.0100600293891444	0.001790217593269
5	D	26	50	20120618	22	1316	26.08	0.010327464244857	0.0019603545558903
5	D	26	50	20120618	22	1318	26.12	0.0102035013550472	0.002421876080903
5	D	26	50	20120618	22	1320	26.16	0.00974454662765026	0.0020030850186774
5	D	26	50	20120618	22	1322	26.2	0.00970634871933056	0.002488287549792
5	D	26	50	20120618	22	1324	26.24	0.00942841332791737	0.002063273947892
5	D	26	50	20120618	22	1326	26.28	0.00930558180895746	0.0024441852998494
5	D	26	50	20120618	22	1328	26.32	0.00880600379698135	0.002733455612965
5	D	26	50	20120618	22	1330	26.36	0.00904795452429995	0.0033115649040597
5	D	26	50	20120618	22	1332	26.4	0.00854773304515296	0.0025480168595988
5	D	26	50	20120618	22	1334	26.44	0.00854559051160597	0.0026525060286548
5	D	26	50	20120618	22	1336	26.48	0.00841138871560457	0.0030343649036989
5	D	26	50	20120618	22	1338	26.52	0.00820140628586342	0.0032657585267744
5	D	26	50	20120618	22	1340	26.56	0.00824057293047334	0.0025043247315893
5	D	26	50	20120618	22	1342	26.6	0.0085908382745341	0.0030003672096595
5	D	26	50	20120618	22	1344	26.64	0.00876341475555048	0.0033954560525797
5	D	26	50	20120618	22	1346	26.68	0.00875491533204062	0.0033840574912669
5	D	26	50	20120618	22	1348	26.72	0.00874642297959857	0.0033726518588864
5	D	26	50	20120618	22	1350	26.76	0.00867649719000704	0.0036703226005625
5	D	26	50	20120618	22	1352	26.8	0.00863961450030034	0.0036136974895251
5	D	26	50	20120618	22	1354	26.84	0.00890999799129046	0.0031241108963671
5	D	26	50	20120618	22	1356	26.88	0.00919615703456884	0.0039503580991158
5	D	26	50	20120618	22	1358	26.92	0.00923962288840838	0.0031266281965082
5	D	26	50	20120618	22	1360	26.96	0.00918383923444057	0.0037542208201503
5	D	26	50	20120618	22	1362	27	0.00909135673852918	0.0043832135152191
5	D	26	50	20120618	22	1364	27.04	0.00886260062374752	0.0038210848373793
5	D	26	50	20120618	22	1366	27.08	0.00929286095796391	0.0044587113062464
5	D	26	50	20120618	22	1368	27.12	0.00905639737926732	0.0041590040970405
5	D	26	50	20120618	22	1370	27.16	0.00912839499172773	0.0050150699927518
5	D	26	50	20120618	22	1372	27.2	0.00889203747904832	0.0047157658344112
5	D	26	50	20120618	22	1374	27.24	0.00883233645351274	0.0046091836292829
5	D	26	50	20120618	22	1376	27.28	0.0086977528198495	0.0051496606974829
5	D	26	50	20120618	22	1378	27.32	0.00875389709827571	0.0048542880528456
5	D	26	50	20120618	22	1380	27.36	0.00866489356772776	0.004667251238154
5	D	26	50	20120618	22	1382	27.4	0.0092383783804735	0.0044644600843775
5	D	26	50	20120618	22	1384	27.44	0.00873209699621173	0.0044712412384091
5	D	26	50	20120618	22	1386	27.48	0.00869114137144541	0.00543570660367626
5	D	26	50	20120618	22	1388	27.52	0.00889553765761519	0.0053472899717567
5	D	26	50	20120618	22	1390	27.56	0.00914277754365707	0.00583361680265336
5	D	26	50	20120618	22	1392	27.6	0.00910177242141606	0.006657459842346
5	D	26	50	20120618	22	1394	27.64	0.00907198201272467	0.00585386834086655
5	D	26	50	20120618	22	1396	27.68	0.0089873766863557	0.00636146494374131
5	D	26	50	20120618	22	1398	27.72	0.00934329888466595	0.00676959990677437
5	D	26	50	20120618	22	1400	27.76	0.00911766111078932	0.00652236709180031
5	D	26	50	20120618	22	1402	27.8	0.00890109551691532	0.00788720338764315
5	D	26	50	20120618	22	1404	27.84	0.00920730810850815	0.00704037937756195
5	D	26	50	20120618	22	1406	27.88	0.00923014765754048	0.00778803166158173
5	D	26	50	20120618	22	1408	27.92	0.00930618284972147	0.00749006393505753
5	D	26	50	20120618	22	1410	27.96	0.00934224529556198	0.007986283189823
5	D	26	50	20120618	22	1412	28	0.00975806650930654	0.00742696172590445
5	D	26	50	20120618	22	1414	28.04	0.00986031414986612	0.00847579907230283
5	D	26	50	20120618	22	1416	28.08	0.00971597244262251	0.00823626665017589
5	D	26	50	20120618	22	1418	28.12	0.00991342494020104	0.0082474106530474
5	D	26	50	20120618	22	1420	28.16	0.00983340166577416	0.00836715918644133
5	D	26	50	20120618	22	1422	28.2	0.0098042193689146	0.0089094464480011
5	D	26	50	20120618	22	1424	28.24	0.00983340166577416	0.00836715918644133
5	D	26	50	20120618	22	1426	28.28	0.00968910945600523	0.00891942372468365
5	D	26	50	20120618	22	1428	28.32	0.0101090743154875	0.00951386011135593
5	D	26	50	20120618	22	1430	28.36	0.00978142224628913	0.00948008162041865
5	D	26	50	20120618	22	1432	28.4	0.0100985808508547	0.00905631959752136
5	D	26	50	20120618	22	1434	28.44	0.0103956293385634	0.00918462412296766
5	D	26	50	20120618	22	1436	28.48	0.0106404650615492	0.00947133470953537
5	D	26	50	20120618	22	1438	28.52	0.0106591468227082	0.00988277186123657
5	D	26	50	20120618	22	1440	28.56	0.0109862190643460	0.00968297884021232
5	D	26	50	20120618	22	1442	28.6	0.0109160599295167	0.0093812988030869
5	D	26	50	20120618	22	1444	28.64	0.0111685415981275	0.00975438460429688
5	D	26	50	20120618	22	1446	28.68	0.0112497400840247	0.0103936600461778
5	D	26	50	20120618	22	1448	28.72	0.0117103595246323	0.0104306659563121
5	D	26	50	20120618	22	1450	28.76	0.0120030138669549	0.0103695972024140
5	D	26	50	20120618	22	1452	28.8	0.0123414973978276	0.00927633092274009
5	D	26	50	20120618	22	1454	28.84	0.0123185426611006	0.0096956149091028
5	D	26	50	20120618	22	1456	28.88	0.0123118378038907	0.0105480023646277
5	D	26	50	20120618	22	1458	28.92	0.0119172261873371	0.0103670925594843
5	D	26	50	20120618	22	1460	28.96	0.0118264726382164	0.0109120280066503
5	D	26	50	20120618	22	1462	29	0.0121126401667762	0.0108873655363361
5	D	26	50	20120618	22	1464	29.04	0.0115102923865933	0.0106926930997785
5	D	26	50	20120618	22	1466	29.08	0.0115160541754891	0.0114790866329686
5	D	26	50	20120618	22	1468	29.12	0.0114825896399627	0.0115415057769711
5	D	26	50	20120618	22	1470	29.16	0.0113844990801697	0.0116888661230636
5	D	26	50	20120618	22	1472	29.2	0.011566948186065	0.0115588730266238
5	D	26	50	20120618	22	1474	29.24	0.0113341233788644	0.0109845863547882
5	D	26	50	20120618	22	1476	29.28	0.0109954948911016	0.0109541574286734
5	D	26	50	20120618	22	1478	29.32	0.0108372542929670	0.0111124461100692
5	D	26	50	20120618	22	1480	29.36	0.0108007725328053	0.0111870932516387
5	D	26	50	20120618	22	1482	29.4	0.0106435408346260	0.0114280899504881
5	D	26	50	20120618	22	1484	29.44	0.00995419742431104	0.0116003702951845
5	D	26	50	20120618	22	1486	29.48	0.0097764548211513	0.0119701687569688
5	D	26	50	20120618	22	1488	29.52	0.0095326656162016	0.0118790439060773
5	D	26	50	20120618	22	1490	29.56	0.00884979067729955	0.0129536828718144
5	D	26	50	20120618	22	1492	29.6	0.00842271798045275	0.0125966561727119
5	D	26	50	20120618	22	1494	29.64	0.00825863950873266	0.0123950303309108
5	D	26	50	20120618	22	1496	29.68	0.00826108256266166	0.0130464418464772
5	D	26	50	20120618	22	1498	29.72	0.00786871961638296	0.0126966325862903
5	D	26	50	20120618	22	1500	29.76	0.00764920538723141	0.0133262263221232
5	D	26	50	20120618	22	1502	29.8	0.00757639460197263	0.0127728940526413
5	D	26	50	20120618	22	1504	29.84	0.0078341392663558	0.0129178551854252
5	D	26	50	20120618	22	1506	29.88	0.00740293423747976	0.0132833190826408
5	D	26	50	20120618	22	1508	29.92	0.00733083409453607	0.0136930697846689
5	D	26	50	20120618	22	1510	29.96	0.00759004883391734	0.0131037563866263
5	D	26	50	20120618	22	1512	30	0.00738243309057282	0.0136863466133933
5	D	26	50	20120618	22	1514	30.04	0.00724987956047837	0.0136722193270120
5	D	26	50	20120618	22	1516	30.08	0.00745420372175647	0.0144232643093679
5	D	26	50	20120618	22	1518	30.12	0.0075491992751682	0.0141576071201033
5	D	26	50	20120618	22	1520	30.16	0.00736250894279932	0.0142001890904663
5	D	26	50	20120618	22	1522	30.2	0.00758995196028832	0.0141807387042362
5	D	26	50	20120618	22	1524	30.24	0.00728500862536771	0.0143766391024301
5	D	26	50	20120618	22	1526	30.28	0.00739824258398658	0.0144501336599463
5	D	26	50	20120618	22	1528	30.32	0.00751146883514154	0.0145236063678629
5	D	26	50	20120618	22	1530	30.36	0.00746661627419342	0.0145039692347319
5	D	26	50	20120618	22	1532	30.4	0.00772683934784466	0.0138810300808168
5	D	26	50	20120618	22	1534	30.44	0.00737691695057278	0.0146106419495281
5	D	26	50	20120618	22	1536	30.48	0.00720359164347511	0.0144255574566593
5	D	26	50	20120618	22	1538	30.52	0.0073848952363849	0.0142611409878978
5	D	26	50	20120618	22	1540	30.56	0.00744411663139081	0.0147719009743796
5	D	26	50	20120618	22	1542	30.6	0.00727888932328333	0.0143448801084598
5	D	26	50	20120618	22	1544	30.64	0.00696257995396193	0.0147473447822146
5	D	26	50	20120618	22	1546	30.68	0.0068541027026601	0.0145692189271794
5	D	26	50	20120618	22	1548	30.72	0.00658811105188794	0.0153888794302614
5	D	26	50	20120618	22	1550	30.76	0.00671369045851022	0.0155550821214628
5	D	26	50	20120618	22	1552	30.8	0.00652307738056204	0.0155044535587726
5	D	26	50	20120618	22	1554	30.84	0.0071472683256119	0.0156348678787219
5	D	26	50	20120618	22	1556	30.88	0.00705549965399612	0.0155802937309033
5	D	26	50	20120618	22	1558	30.92	0.00722118057110374	0.01582333184703
5	D	26	50	20120618	22	1560	30.96	0.00740982075042173	0.016119052741757
5	D	26	50	20120618	22	1562	31	0.0072565235357944	0.0154572651412835
5	D	26	50	20120618	22	1564	31.04	0.00763158145781711	0.0149187467588674
5	D	26	50	20120618	22	1566	31.08	0.00772831720101734	0.0151230108160691
5	D	26	50	20120618	22	1568	31.12	0.00774450004681158	0.0151945954781693
5	D	26	50	20120618	22	1570	31.16	0.00792572232244153	0.0157098450977369
5	D	26	50	20120618	22	1572	31.2	0.00786707347179636	0.0157108223193085
5	D	26	50	20120618	22	1574	31.24	0.00841832048338055	0.0147788732593741
5	D	26	50	20120618	22	1576	31.28	0.00834702078531316	0.0153033534508633
5	D	26	50	20120618	22	1578	31.32	0.00906271184282332	0.0150789460427859
5	D	26	50	20120618	22	1580	31.36	0.00912665550904602	0.0156892004081533
5	D	26	50	20120618	22	1582	31.4	0.0093687688709243	0.0152227786331471
5	D	26	50	20120618	22	1584	31.44	0.00948303025569622	0.0147604227221326
5	D	26	50	20120618	22	1586	31.48	0.00967703914325038	0.0155839687769772
5	D	26	50	20120618	22	1588	31.52	0.00991473308774623	0.0153709104327378
5	D	26	50	20120618	22	1590	31.56	0.00993844944918723	0.0152382006320448
5	D	26	50	20120618	22	1592	31.6	0.0100921178948747	0.0158617839602375
5	D	26	50	20120618	22	1594	31.64	0.0104231145791481	0.0161210800168987
5	D	26	50	20120618	22	1596	31.68	0.0105520837849687	0.0159688045715701
5	D	26	50	20120618	22	1598	31.72	0.0104270248796481	0.0160501218514066
5	D	26	50	20120618	22	1600	31.76	0.010503137853575	0.0163702856597922
5	D	26	50	20120618	22	1602	31.8	0.0108936234313496	0.0154581249831294
5	D	26	50	20120618	22	1604	31.84	0.0107994368080956	0.0158274044285363
5	D	26	50	20120618	22	1606	31.88	0.0106960153702792	0.0160737604311016
5	D	26	50	20120618	22	1608	31.92	0.010848658511134	0.0166234157453214
5	D	26	50	20120618	22	1610	31.96	0.0110605289159809	0.016109002633076
5	D	26	50	20120618	22	1612	32	0.0112885284265067	0.0155915560327393
5	D	26	50	20120618	22	1614	32.04	0.0112364782963436	0.0159762857613151
5	D	26	50	20120618	22	1616	32.08	0.0113150661440046	0.0160947402892995
5	D	26	50	20120618	22	1618	32.12	0.0110407794235824	0.0157804313250620
5	D	26	50	20120618	22	1620	32.16	0.0115099589150353	0.0155863022293551
5	D	26	50	20120618	22	1622	32.2	0.0116905822712216	0.0155046031118568
5	D	26	50	20120618	22	1624	32.24	0.0114669385384679	0.0154573118103310
5	D	26	50	20120618	22	1626	32.28	0.0116547531706188	0.0150582419562328
5	D	26	50	20120618	22	1628	32.32	0.0113780410739371	0.0157604484874257
5	D	26	50	20120618	22	1630	32.36	0.0115385896686055	0.0148555851527447
5	D	26	50	20120618	22	1632	32.4	0.0116390766132799	0.0150178166615523
5	D	26	50	20120618	22	1634	32.44	0.0117395282026153	0.0151799845307497
5	D	26	50	20120618	22	1636	32.48	0.0118330855008341	0.0152074414870631
5	D	26	50	20120618	22	1638	32.52	0.0118235324882203	0.0153125529100865
5	D	26	50	20120618	22	1640	32.56	0.0118897954646853	0.0154111730928586
5	D	26	50	20120618	22	1642	32.6	0.0120800001177566	0.0154648212843472
5	D	26	50	20120618	22	1644	32.64	0.0121876429830567	0.0150644220695003
5	D	26	50	20120618	22	1646	32.68	0.0126043834356167	0.0147827390121469
5	D	26	50	20120618	22	1648	32.72	0.0127299443867521	0.0153339358191496
5	D	26	50	20120618	22	1650	32.76	0.0129472595138141	0.0143487168698546
5	D	26	50	20120618	22	1652	32.8	0.0130063241432466	0.0143498411696367
5	D	26	50	20120618	22	1654	32.84	0.0127626480753819	0.0145546687909430
5	D	26	50	20120618	22	1656	32.88	0.0130634159447596	0.0145066067430257
5	D	26	50	20120618	22	1658	32.92	0.0134250515658619	0.0135510014257268
5	D	26	50	20120618	22	1660	32.96	0.0141765292975679	0.0143906412309111
5	D	26	50	20120618	22	1662	33	0.0146276280686258	0.0133460253119964
5	D	26	50	20120618	22	1664	33.04	0.0149225410938553	0.0143728787085677
5	D	26	50	20120618	22	1666	33.08	0.0149225410938553	0.0143728787085677
5	D	26	50	20120618	22	1668	33.12	0.0156311398703501	0.0140357372663658
5	D	26	50	20120618	22	1670	33.16	0.0156384018569929	0.0137196534641076
5	D	26	50	20120618	22	1672	33.2	0.0156375109024486	0.0131863252454654
5	D	26	50	20120618	22	1674	33.24	0.0157267194939631	0.0123302310654829
5	D	26	50	20120618	22	1676	33.28	0.0155793442986282	0.0132586057006383
5	D	26	50	20120618	22	1678	33.32	0.0152274101825639	0.0125164334941727
5	D	26	50	20120618	22	1680	33.36	0.0150420067845368	0.0120135957199354
5	D	26	50	20120618	22	1682	33.4	0.0144833287877891	0.0125437914555368
5	D	26	50	20120618	22	1684	33.44	0.0146377467666646	0.0113169187637713
5	D	26	50	20120618	22	1686	33.48	0.0150081080854467	0.0113446302785260
5	D	26	50	20120618	22	1688	33.52	0.0150122870865235	0.0113197189066248
5	D	26	50	20120618	22	1690	33.56	0.0147817985601279	0.0108335971366947
5	D	26	50	20120618	22	1692	33.6	0.0150729780615527	0.0102040387562009
5	D	26	50	20120618	22	1694	33.64	0.0151696466296088	0.0100420335215632
5	D	26	50	20120618	22	1696	33.68	0.0151903931425688	0.0106545435575626
5	D	26	50	20120618	22	1698	33.72	0.0154077436249699	0.00998491343577897
5	D	26	50	20120618	22	1700	33.76	0.0150302334566300	0.0105550960598566
5	D	26	50	20120618	22	1702	33.8	0.0151006400788327	0.00980962873579064
5	D	26	50	20120618	22	1704	33.84	0.0148778448742165	0.0103084501435109
5	D	26	50	20120618	22	1706	33.88	0.0151353448796534	0.0100711309656090
5	D	26	50	20120618	22	1708	33.92	0.0152050868214818	0.00867956603343736
5	D	26	50	20120618	22	1710	33.96	0.0150888101823835	0.00877245158021402
5	D	26	50	20120618	22	1712	34	0.0151726122354490	0.00822523154174869
5	D	26	50	20120618	22	1714	34.04	0.0152191087489527	0.0089487120875604
5	D	26	50	20120618	22	1716	34.08	0.0149423082639234	0.0076328888982555
5	D	26	50	20120618	22	1718	34.12	0.01519678114523	0.00728844233589713
5	D	26	50	20120618	22	1720	34.16	0.0151488506191741	0.00628436202032073
5	D	26	50	20120618	22	1722	34.2	0.0153948269761086	0.00670513517356462
5	D	26	50	20120618	22	1724	34.24	0.0153054372945475	0.00717676401219687
5	D	26	50	20120618	22	1726	34.28	0.0154276896930536	0.00691251184410642
5	D	26	50	20120618	22	1728	34.32	0.0158652919876897	0.00638887318039756
5	D	26	50	20120618	22	1730	34.36	0.0160877639737963	0.00592941138672783
5	D	26	50	20120618	22	1732	34.4	0.0166453424194992	0.0049812766525721
5	D	26	50	20120618	22	1734	34.44	0.0164902753165986	0.00541480523433116
5	D	26	50	20120618	22	1736	34.48	0.0165171757798753	0.00595619659159918
5	D	26	50	20120618	22	1738	34.52	0.0163793521829406	0.00619540233039321
5	D	26	50	20120618	22	1740	34.56	0.0162922118787611	0.0053424653821887
5	D	26	50	20120618	22	1742	34.6	0.0159483013033429	0.0051674119061178
5	D	26	50	20120618	22	1744	34.64	0.0158960835888726	0.0049097089610347
5	D	26	50	20120618	22	1746	34.68	0.0154008917602602	0.0052266999812931
5	D	26	50	20120618	22	1748	34.72	0.0153945207281617	0.0047915393970831
5	D	26	50	20120618	22	1750	34.76	0.0149279221764601	0.0036513509256233
5	D	26	50	20120618	22	1752	34.8	0.0148193105748699	0.0044168647269358
5	D	26	50	20120618	22	1754	34.84	0.0151557519813584	0.0040668468702485
5	D	26	50	20120618	22	1756	34.88	0.0149520698730376	0.0039918581961036
5	D	26	50	20120618	22	1758	34.92	0.0148123385020074	0.0028336102174523
5	D	26	50	20120618	22	1760	34.96	0.0147827602253503	0.0021095116603138
5	D	26	50	20120618	22	1762	35	0.0150129022694231	0.0020462043901942
5	D	26	50	20120618	22	1764	35.04	0.0153571077083691	0.0007336586408201
5	D	26	50	20120618	22	1766	35.08	0.0149852331810753	0.0008218277853662
5	D	26	50	20120618	22	1768	35.12	0.0150175762452468	3.80423448279911e-06
5	D	26	50	20120618	22	1770	35.16	0.0148454664547060	-5.96939544678012e-05
5	D	26	50	20120618	22	1772	35.2	0.0147439400630632	0.00082123381567
5	D	26	50	20120618	22	1774	35.24	0.0146083240534994	0.000137751472042900
5	D	26	50	20120618	22	1776	35.28	0.0140795142471891	3.87211673376995e-05
5	D	26	50	20120618	22	1778	35.32	0.0134320802072669	-0.000351467425588801
5	D	26	50	20120618	22	1780	35.36	0.0132795502034971	0.0006341616456393
5	D	26	50	20120618	22	1782	35.4	0.0128608793494244	-0.000256715116909801
5	D	26	50	20120618	22	1784	35.44	0.0125943778746630	-0.000708902832410801
5	D	26	50	20120618	22	1786	35.48	0.0126624510444878	-0.000193372491451101
5	D	26	50	20120618	22	1788	35.52	0.0124507149899293	-0.000827251294378002
5	D	26	50	20120618	22	1790	35.56	0.0119687227236013	-0.0003317391463937
5	D	26	50	20120618	22	1792	35.6	0.0114610200547094	5.57553696965002e-05
5	D	26	50	20120618	22	1794	35.64	0.0112434574402739	-0.000835538585853501
5	D	26	50	20120618	22	1796	35.68	0.0110621906169167	-0.000856292169881302
5	D	26	50	20120618	22	1798	35.72	0.0107406620924434	-0.00109381640874970
5	D	26	50	20120618	22	1800	35.76	0.0102667803408956	-0.0008306100515886
5	D	26	50	20120618	22	1802	35.8	0.00990700441062786	-0.0010970478867397
5	D	26	50	20120618	22	1804	35.84	0.0095420807429931	-0.0017029535454028
5	D	26	50	20120618	22	1806	35.88	0.00923102446994915	-0.0014501628711286
5	D	26	50	20120618	22	1808	35.92	0.0090705112306198	-0.0016794068895893
5	D	26	50	20120618	22	1810	35.96	0.00910926068222882	-0.0028500928765218
5	D	26	50	20120618	22	1812	36	0.00891325068248391	-0.0025515523935048
5	D	26	50	20120618	22	1814	36.04	0.0089033511875473	-0.0028383549039541
5	D	26	50	20120618	22	1816	36.08	0.00882585228432926	-0.0036330015046515
5	D	26	50	20120618	22	1818	36.12	0.00876695028945642	-0.0038452042496856
5	D	26	50	20120618	22	1820	36.16	0.00879587095680695	-0.0044047378456385
5	D	26	50	20120618	22	1822	36.2	0.00867820838841751	-0.0039384716341241
5	D	26	50	20120618	22	1824	36.24	0.00810934098295293	-0.0052670545652955
5	D	26	50	20120618	22	1826	36.28	0.00820805308960657	-0.0050287595800356
5	D	26	50	20120618	22	1828	36.32	0.00811768484297093	-0.0055592310872818
5	D	26	50	20120618	22	1830	36.36	0.0079792333352146	-0.0058060113539159
5	D	26	50	20120618	22	1832	36.4	0.00820331547417262	-0.006558160837064
5	D	26	50	20120618	22	1834	36.44	0.00848347118087873	-0.007875783613127
5	D	26	50	20120618	22	1836	36.48	0.0086429237600363	-0.0081043912354847
5	D	26	50	20120618	22	1838	36.52	0.00862425614101297	-0.0068909959989685
5	D	26	50	20120618	22	1840	36.56	0.0085614650588436	-0.0068523879687158
5	D	26	50	20120618	22	1842	36.6	0.00851324037636669	-0.0067594741376678
5	D	26	50	20120618	22	1844	36.64	0.00844196401282308	-0.0064286895854288
5	D	26	50	20120618	22	1846	36.68	0.00799634531931932	-0.0069488373336696
5	D	26	50	20120618	22	1848	36.72	0.00794946413972665	-0.0062039003396896
5	D	26	50	20120618	22	1850	36.76	0.00756161607024583	-0.0070465594908296
5	D	26	50	20120618	22	1852	36.8	0.00730366351646897	-0.0063336544340373
5	D	26	50	20120618	22	1854	36.84	0.00663481121214462	-0.0068933294513465
5	D	26	50	20120618	22	1856	36.88	0.00666337832610456	-0.0069354730155052
5	D	26	50	20120618	22	1858	36.92	0.00642218420304183	-0.0067350082430388
5	D	26	50	20120618	22	1860	36.96	0.00644056897935268	-0.0077665356154337
5	D	26	50	20120618	22	1862	37	0.00644092253274327	-0.007602840395589
5	D	26	50	20120618	22	1864	37.04	0.00605957984564936	-0.0073811624196871
5	D	26	50	20120618	22	1866	37.08	0.00579993023559766	-0.0075672729244954
5	D	26	50	20120618	22	1868	37.12	0.00577518149825613	-0.0082292662930422
5	D	26	50	20120618	22	1870	37.16	0.00550662234276148	-0.0091151296685127
5	D	26	50	20120618	22	1872	37.2	0.00528628786974376	-0.0095651324240598
5	D	26	50	20120618	22	1874	37.24	0.00496314007074151	-0.0104917251501267
5	D	26	50	20120618	22	1876	37.28	0.00503498211971006	-0.0110641988001753
5	D	26	50	20120618	22	1878	37.32	0.00485155862067027	-0.0111667292834474
5	D	26	50	20120618	22	1880	37.36	0.00421509180692426	-0.0122708765222701
5	D	26	50	20120618	22	1882	37.4	0.00431323822815295	-0.0123243337949278
5	D	26	50	20120618	22	1884	37.44	0.00445161902523116	-0.0125523757318605
5	D	26	50	20120618	22	1886	37.48	0.00410379319956549	-0.0128996358721012
5	D	26	50	20120618	22	1888	37.52	0.00409735852785669	-0.0121067570383567
5	D	26	50	20120618	22	1890	37.56	0.00359594910931731	-0.0125868118321043
5	D	26	50	20120618	22	1892	37.6	0.00340460601432823	-0.0126450774308741
5	D	26	50	20120618	22	1894	37.64	0.00324762830890482	-0.0124702806345648
5	D	26	50	20120618	22	1896	37.68	0.002863952169433	-0.0118847962197423
5	D	26	50	20120618	22	1898	37.72	0.00285525475602441	-0.0126783821602679
5	D	26	50	20120618	22	1900	37.76	0.00328496354695147	-0.0126701090109281
5	D	26	50	20120618	22	1902	37.8	0.00325533577281975	-0.012215368639947
5	D	26	50	20120618	22	1904	37.84	0.00303422348234272	-0.0119112420133587
5	D	26	50	20120618	22	1906	37.88	0.00315591655938493	-0.0121296672980672
5	D	26	50	20120618	22	1908	37.92	0.00370760127006667	-0.0112078828981124
5	D	26	50	20120618	22	1910	37.96	0.00373623909470472	-0.011370305325751
5	D	26	50	20120618	22	1912	38	0.00400691957054294	-0.0108139537103134
5	D	26	50	20120618	22	1914	38.04	0.0039685236723245	-0.0102354696526247
5	D	26	50	20120618	22	1916	38.08	0.00386698313854612	-0.0108523496085318
5	D	26	50	20120618	22	1918	38.12	0.00388416583332895	-0.0095694457754251
5	D	26	50	20120618	22	1920	38.16	0.00354270396869397	-0.0090612481317863
5	D	26	50	20120618	22	1922	38.2	0.00359432276372059	-0.0094996543361219
5	D	26	50	20120618	22	1924	38.24	0.00415583625866082	-0.0097716783148444
5	D	26	50	20120618	22	1926	38.28	0.00387511486652977	-0.0091282111439647
5	D	26	50	20120618	22	1928	38.32	0.00423545648222243	-0.0089783045063531
5	D	26	50	20120618	22	1930	38.36	0.00433607777718527	-0.0089169983484242
5	D	26	50	20120618	22	1932	38.4	0.00419812124417578	-0.0080914511813889
5	D	26	50	20120618	22	1934	38.44	0.00445430603099966	-0.0078380948216898
5	D	26	50	20120618	22	1936	38.48	0.00464854826379161	-0.0069095929073137
5	D	26	50	20120618	22	1938	38.52	0.0044218498297432	-0.006708916002813
5	D	26	50	20120618	22	1940	38.56	0.00414141128032462	-0.0074073960812691
5	D	26	50	20120618	22	1942	38.6	0.00402820348465665	-0.0062949049824283
5	D	26	50	20120618	22	1944	38.64	0.00376028072526507	-0.0051132588403874
5	D	26	50	20120618	22	1946	38.68	0.00424903293242121	-0.0071924356197884
5	D	26	50	20120618	22	1948	38.72	0.00599586952466446	-0.0091678091237111
5	D	26	50	20120618	22	1950	38.76	0.0056920257407886	-0.0083210487532402
5	D	26	50	20120618	22	1952	38.8	0.00496752413278486	-0.0077951027293937
5	D	26	50	20120618	22	1954	38.84	0.00451235949773508	-0.0072021936933687
5	D	26	50	20120618	22	1956	38.88	0.00457790829635107	-0.0074521559405182
5	D	26	50	20120618	22	1958	38.92	0.00453922955542017	-0.0060845407150253
5	D	26	50	20120618	22	1960	38.96	0.0043365727519321	-0.0065814953608432
5	D	26	50	20120618	22	1962	39	0.00461177871116991	-0.0056123348065489
5	D	26	50	20120618	22	1964	39.04	0.00435184625840573	-0.0058756613718628
5	D	26	50	20120618	22	1966	39.08	0.00409233806971027	-0.0062652772082966
5	D	26	50	20120618	22	1968	39.12	0.00405514425301986	-0.0065491098702648
5	D	26	50	20120618	22	1970	39.16	0.00396647306265907	-0.0057087841715027
5	D	26	50	20120618	22	1972	39.2	0.00429025725776439	-0.0060280428832085
5	D	26	50	20120618	22	1974	39.24	0.00413886569591235	-0.0063045923453305
5	D	26	50	20120618	22	1976	39.28	0.00398726200202595	-0.0065813539394869
5	D	26	50	20120618	22	1978	39.32	0.00420688936826249	-0.0056950662999477
5	D	26	50	20120618	22	1980	39.36	0.00374090599946056	-0.0058298408524419
5	D	26	50	20120618	22	1982	39.4	0.00395947270552532	-0.005601091808728
5	D	26	50	20120618	22	1984	39.44	0.0038184049026786	-0.0068163962335534
5	D	26	50	20120618	22	1986	39.48	0.00399984850273107	-0.0062726311188209
5	D	26	50	20120618	22	1988	39.52	0.0038184049026786	-0.0068163962335534
5	D	26	50	20120618	22	1990	39.56	0.00376289702035546	-0.0061271792539308
5	D	26	50	20120618	22	1992	39.6	0.00375858366899022	-0.0065626863204636
5	D	26	50	20120618	22	1994	39.64	0.00370314649734519	-0.0058739643155879
5	D	26	50	20120618	22	1996	39.68	0.00369876243530184	-0.0063091178287301
5	D	26	50	20120618	22	1998	39.72	0.0036944490839366	-0.0067447663166192
5	D	26	50	20120618	22	2000	39.76	0.00357848357182201	-0.0061865762235505
5	D	26	50	20120618	22	2002	39.8	0.00374620930031946	-0.0066375689285913
5	D	26	50	20120618	22	2004	39.84	0.0035091163965876	-0.0058261638971797
5	D	26	50	20120618	22	2006	39.88	0.00334669396894906	-0.0061137442250883
5	D	26	50	20120618	22	2008	39.92	0.00310401492164583	-0.0058973695500452
5	D	26	50	20120618	22	2010	39.96	0.00291253040530052	-0.0053417250413888
5	D	26	50	20120618	22	2012	40	0.00310783329826424	-0.0052550337500153
5	D	26	50	20120618	22	2014	40.04	0.00268095293446192	-0.0061442205273574
5	D	26	50	20120618	22	2016	40.08	0.00248055887267366	-0.0056037081038184
5	D	26	50	20120618	22	2018	40.12	0.002439051704618	-0.0049470180361305
5	D	26	50	20120618	22	2020	40.16	0.00244675916853294	-0.0054115164806919
5	D	26	50	20120618	22	2022	40.2	0.00201287844759687	-0.0049035309690875
5	D	26	50	20120618	22	2024	40.24	0.00192696497368271	-0.0043810497684688
5	D	26	50	20120618	22	2026	40.28	0.00146324434658057	-0.0044012730224107
5	D	26	50	20120618	22	2028	40.32	0.00177727046810551	-0.0049585438766638
5	D	26	50	20120618	22	2030	40.36	0.00139465498880547	-0.0042604173515983
5	D	26	50	20120618	22	2032	40.4	0.00157079528799904	-0.0053367045832424
5	D	26	50	20120618	22	2034	40.44	0.00156704762205875	-0.004414566629897
5	D	26	50	20120618	22	2036	40.48	0.00147597226864193	-0.0047942829713942
5	D	26	50	20120618	22	2038	40.52	0.00124531403661887	-0.0043974546457923
5	D	26	50	20120618	22	2040	40.56	0.00157319237998727	-0.0039721228458408
5	D	26	50	20120618	22	2042	40.6	0.00138890621067443	-0.0037806241873598
5	D	26	50	20120618	22	2044	40.64	0.00141435498372933	-0.0041302107089107
5	D	26	50	20120618	22	2046	40.68	0.00150253827041111	-0.0034548600932672
5	D	26	50	20120618	22	2048	40.72	0.00171579460454916	-0.0037591917808221
5	D	26	50	20120618	22	2050	40.76	0.00156407777357777	-0.0040310319117814
5	D	26	50	20120618	22	2052	40.8	0.00161021649105019	-0.0035394866328396
5	D	26	50	20120618	22	2054	40.84	0.00151510355791279	-0.0037163269677465
5	D	26	50	20120618	22	2056	40.88	0.00144616771781491	-0.0025065450468823
5	D	26	50	20120618	22	2058	40.92	0.00164340808335909	-0.00232251343601070
5	D	26	50	20120618	22	2060	40.96	0.00173135095373526	-0.0026329120997481
5	D	26	50	20120618	22	2062	41	0.0015343580755645	-0.0026152415012863
5	D	26	50	20120618	22	2064	41.04	0.00191466838675787	-0.0031562064731652
5	D	26	50	20120618	22	2066	41.08	0.00162734968835834	-0.0025752970392171
5	D	26	50	20120618	22	2068	41.12	0.00174441828705159	-0.0030947093964054
5	D	26	50	20120618	22	2070	41.16	0.00201562909297569	-0.0024629448427543
5	D	26	50	20120618	22	2072	41.2	0.00164325251986723	-0.002342156862392
5	D	26	50	20120618	22	2074	41.24	0.00200268903887997	-0.0022950069822225
5	D	26	50	20120618	22	2076	41.28	0.00191342387882298	-0.0023878925289992
5	D	26	50	20120618	22	2078	41.32	0.00182422942944411	-0.0024807073650977
5	D	26	50	20120618	22	2080	41.36	0.00217288964111158	-0.0025335140995167
5	D	26	50	20120618	22	2082	41.4	0.00210962479739881	-0.0025494452152969
5	D	26	50	20120618	22	2084	41.44	0.00207164609218128	-0.0020880509695048
5	D	26	50	20120618	22	2086	41.48	0.00199589374271277	-0.0011667403310935
5	D	26	50	20120618	22	2088	41.52	0.00193081870564017	-0.00125708736452570
5	D	26	50	20120618	22	2090	41.56	0.00199672105764676	-0.0019171008340852
5	D	26	50	20120618	22	2092	41.6	0.00209253402649754	-0.0013721336378247
5	D	26	50	20120618	22	2094	41.64	0.0022105642904132	-0.0020325148029105
5	D	26	50	20120618	22	2096	41.68	0.00244621469631142	-0.00173882507241240
5	D	26	50	20120618	22	2098	41.72	0.00188377489148783	-0.000804729943397201
5	D	26	50	20120618	22	2100	41.76	0.00212129205928839	-0.0013409290155709
5	D	26	50	20120618	22	2102	41.8	0.00238037598391515	-0.0019720925284581
5	D	26	50	20120618	22	2104	41.84	0.00217903439904009	-0.0014550984764613
5	D	26	50	20120618	22	2106	41.88	0.00243818196327715	-0.002086467050315
5	D	26	50	20120618	22	2108	41.92	0.00223687573374115	-0.0015692255109448
5	D	26	50	20120618	22	2110	41.96	0.00221614336291676	-0.0020325784425208
5	D	26	50	20120618	22	2112	42	0.00212604381685797	-0.0018473023237143
5	D	26	50	20120618	22	2114	42.04	0.00224908746785224	-0.0017696690702078
5	D	26	50	20120618	22	2116	42.08	0.00237620405390614	-0.000989001970574402
5	D	26	50	20120618	22	2118	42.12	0.00250464292964087	-0.00123156788079260
5	D	26	50	20120618	22	2120	42.16	0.0022216517247422	-0.0014376117257626
5	D	26	50	20120618	22	2122	42.2	0.00235001988979881	-0.0016805311893714
5	D	26	50	20120618	22	2124	42.24	0.00228379933974069	-0.00102090662854150
5	D	26	50	20120618	22	2126	42.28	0.00267789116209938	-0.0015084779673731
5	D	26	50	20120618	22	2128	42.32	0.00270253383342374	-0.002064440674081
5	D	26	50	20120618	22	2130	42.36	0.00271078576956018	-0.0014108406630269
5	D	26	50	20120618	22	2132	42.4	0.00260561777799431	-0.0015551399438636
5	D	26	50	20120618	22	2134	42.44	0.00245533637378873	-0.0016809130270333
5	D	26	50	20120618	22	2136	42.48	0.00244998357545515	-0.0006345576254368
5	D	26	50	20120618	22	2138	42.52	0.00262534605718941	-0.00107112535214140
5	D	26	50	20120618	22	2140	42.56	0.00272528852964232	7.90969645434996e-05
5	D	26	50	20120618	22	2142	42.6	0.00268204187890495	-0.000174358390105
5	D	26	50	20120618	22	2144	42.64	0.00278559059594191	-0.000293887720396801
5	D	26	50	20120618	22	2146	42.68	0.00302125514397576	-5.90434162290997e-05
5	D	26	50	20120618	22	2148	42.72	0.00333818040330357	9.65200756318993e-05
5	D	26	50	20120618	22	2150	42.76	0.0033024432265824	0.0001331057804905
5	D	26	50	20120618	22	2152	42.8	0.0033322972748841	-0.00013320477544
5	D	26	50	20120618	22	2154	42.84	0.00329654595602731	-9.66049284457007e-05
5	D	26	50	20120618	22	2156	42.88	0.00334597272003225	0.000419653732498599
5	D	26	50	20120618	22	2158	42.92	0.00321957031182734	7.82342942705003e-05
5	D	26	50	20120618	22	2160	42.96	0.00366117263881396	-0.000452887751214402
5	D	26	50	20120618	22	2162	43	0.00348441715672076	0.000312746258251
5	D	26	50	20120618	22	2164	43.04	0.00331850869265096	0.000723879354036299
5	D	26	50	20120618	22	2166	43.08	0.00358825578753801	-0.000133473476016801
5	D	26	50	20120618	22	2168	43.12	0.00336973857894793	0.0013147024250567
5	D	26	50	20120618	22	2170	43.16	0.00366232522286729	0.0005161101685202
5	D	26	50	20120618	22	2172	43.2	0.00334012494695183	0.000798712464689199
5	D	26	50	20120618	22	2174	43.24	0.00356253831390625	0.000642201449741399
5	D	26	50	20120618	22	2176	43.28	0.00387647251154964	0.0013052059809853
5	D	26	50	20120618	22	2178	43.32	0.00405122688145209	0.000771807051665099
5	D	26	50	20120618	22	2180	43.36	0.00384738213857163	0.000184964991822700
5	D	26	50	20120618	22	2182	43.4	0.0038622667363156	0.0008300938636383
5	D	26	50	20120618	22	2184	43.44	0.00403059350557706	0.000456140442407799
5	D	26	50	20120618	22	2186	43.48	0.00415232900902614	0.0010912920375408
5	D	26	50	20120618	22	2188	43.52	0.00417599587299245	0.000919981277662699
5	D	26	50	20120618	22	2190	43.56	0.00426019107742834	0.0008685958278739
5	D	26	50	20120618	22	2192	43.6	0.00428384379925902	0.0006971577887752
5	D	26	50	20120618	22	2194	43.64	0.00467519911837453	0.00101460630712110
5	D	26	50	20120618	22	2196	43.68	0.00500046823772034	-0.0004441549824667
5	D	26	50	20120618	22	2198	43.72	0.00450061445409957	0.0008596792113631
5	D	26	50	20120618	22	2200	43.76	0.00446392975429161	0.0010201075978787
5	D	26	50	20120618	22	2202	43.8	0.0045727393457806	0.0013031765845233
5	D	26	50	20120618	22	2204	43.84	0.00509126781949251	0.0016821080374934
5	D	26	50	20120618	22	2206	43.88	0.0049776781861627	0.0010987732272857
5	D	26	50	20120618	22	2208	43.92	0.00495971060285275	0.0018644355210224
5	D	26	50	20120618	22	2210	43.96	0.00495971060285275	0.0018644355210224
5	D	26	50	20120618	22	2212	44	0.00499508715511551	0.0015969865231742
5	D	26	50	20120618	22	2214	44.04	0.00514133805066833	0.0018977685346875
5	D	26	50	20120618	22	2216	44.08	0.0053310689421963	0.0017542824266491
5	D	26	50	20120618	22	2218	44.12	0.00524855665189964	0.0015081314850503
5	D	26	50	20120618	22	2220	44.16	0.00512466447276795	0.0012773389027388
5	D	26	50	20120618	22	2222	44.2	0.00515155574365647	0.0022058903145895
5	D	26	50	20120618	22	2224	44.24	0.00521445289184302	0.0019577311897321
5	D	26	50	20120618	22	2226	44.28	0.00554315855014539	0.0018739673204327
5	D	26	50	20120618	22	2228	44.32	0.00548779208917849	0.0016360258885635
5	D	26	50	20120618	22	2230	44.36	0.00576530321652296	0.0015958197969852
5	D	26	50	20120618	22	2232	44.4	0.0056945925384043	0.0017092397246875
5	D	26	50	20120618	22	2234	44.44	0.00574262630205031	0.0018788534282907
5	D	26	50	20120618	22	2236	44.48	0.00590392442990677	0.0022895198336005
5	D	26	50	20120618	22	2238	44.52	0.00571750279811475	0.0015403826253402
5	D	26	50	20120618	22	2240	44.56	0.00584691748120751	0.0018408888652088
5	D	26	50	20120618	22	2242	44.6	0.00590932672571504	0.002657795187378
5	D	26	50	20120618	22	2244	44.64	0.0060252144560837	0.0023736019009514
5	D	26	50	20120618	22	2246	44.68	0.00584229300285855	0.0032897930862669
5	D	26	50	20120618	22	2248	44.72	0.00610598019263083	0.0029018248086333
5	D	26	50	20120618	22	2250	44.76	0.00612522763921473	0.0028825773620494
5	D	26	50	20120618	22	2252	44.8	0.00641024116950759	0.0030612561745875
5	D	26	50	20120618	22	2254	44.84	0.00639583740437482	0.003353722610354
5	D	26	50	20120618	22	2256	44.88	0.0064179981308972	0.0035935590883969
5	D	26	50	20120618	22	2258	44.92	0.00653887803514104	0.0035048384005614
5	D	26	50	20120618	22	2260	44.96	0.00682315617438147	0.0032029108760626
5	D	26	50	20120618	22	2262	45	0.00677731444175715	0.0038316348705546
5	D	26	50	20120618	22	2264	45.04	0.006893796141822	0.0036757248963708
5	D	26	50	20120618	22	2266	45.08	0.0072549862856521	0.003833423850711
5	D	26	50	20120618	22	2268	45.12	0.00722319476476995	0.0039419505994875
5	D	26	50	20120618	22	2270	45.16	0.00720730607539669	0.0039961927606723
5	D	26	50	20120618	22	2272	45.2	0.00722127143432512	0.0040222637876947
5	D	26	50	20120618	22	2274	45.24	0.00727478527552532	0.004308613749804
5	D	26	50	20120618	22	2276	45.28	0.0073725074326853	0.0037177128970376
5	D	26	50	20120618	22	2278	45.32	0.00756924575241483	0.0041099803839008
5	D	26	50	20120618	22	2280	45.36	0.00753917250101097	0.0037976159633117
5	D	26	50	20120618	22	2282	45.4	0.00762449200522894	0.0041948261265754
5	D	26	50	20120618	22	2284	45.44	0.0074974178455819	0.0044857227852878
5	D	26	50	20120618	22	2286	45.48	0.00779977670521727	0.0042322250042324
5	D	26	50	20120618	22	2288	45.52	0.00783417037905419	0.0046502523911342
5	D	26	50	20120618	22	2290	45.56	0.0073874061725649	0.0042869126426893
5	D	26	50	20120618	22	2292	45.6	0.00799754740084734	0.0050034027308622
5	D	26	50	20120618	22	2294	45.64	0.00785180562217698	0.0041774666550973
5	D	26	50	20120618	22	2296	45.68	0.00804947025178986	0.0045416973580865
5	D	26	50	20120618	22	2298	45.72	0.00801216329801446	0.0041423093059367
5	D	26	50	20120618	22	2300	45.76	0.00789372291216572	0.0051054877368621
5	D	26	50	20120618	22	2302	45.8	0.00802072636113463	0.0048666199951095
5	D	26	50	20120618	22	2304	45.84	0.00820123658023593	0.0049029369993913
5	D	26	50	20120618	22	2306	45.88	0.00811842730509118	0.004833152631156
5	D	26	50	20120618	22	2308	45.92	0.00811753635054688	0.004375286848202
5	D	26	50	20120618	22	2310	45.96	0.00829815970673317	0.0044116462788907
5	D	26	50	20120618	22	2312	46	0.00817918191973072	0.0042939695683656
5	D	26	50	20120618	22	2314	46.04	0.0084128948530485	0.0052353691104305
5	D	26	50	20120618	22	2316	46.08	0.00851295753365421	0.0049289302446677
5	D	26	50	20120618	22	2318	46.12	0.00842171954567771	0.0051777823341707
5	D	26	50	20120618	22	2320	46.16	0.00843590410770831	0.0049042592890721
5	D	26	50	20120618	22	2322	46.2	0.00847299892944936	0.00589453405185259
5	D	26	50	20120618	22	2324	46.24	0.00865324751904162	0.0050728406167748
5	D	26	50	20120618	22	2326	46.28	0.0090734952212364	0.0053258434230833
5	D	26	50	20120618	22	2328	46.32	0.00914031681205854	0.00586382440434565
5	D	26	50	20120618	22	2330	46.36	0.00941166903933888	0.00552193120457415
5	D	26	50	20120618	22	2332	46.4	0.00937566316204086	0.00585619472217665
5	D	26	50	20120618	22	2334	46.44	0.00939766125400357	0.0050975893541163
5	D	26	50	20120618	22	2336	46.48	0.00940723547982084	0.00537893300021479
5	D	26	50	20120618	22	2338	46.52	0.00937823703072438	0.00592522248615608
5	D	26	50	20120618	22	2340	46.56	0.00973314806633753	0.00565377833499419
5	D	26	50	20120618	22	2342	46.6	0.00978923577622125	0.0048982913078389
5	D	26	50	20120618	22	2344	46.64	0.00990706805023817	0.00573856043805846
5	D	26	50	20120618	22	2346	46.68	0.00961720376742637	0.00608587007577385
5	D	26	50	20120618	22	2348	46.72	0.00996855805593015	0.00556857196786121
5	D	26	50	20120618	22	2350	46.76	0.0100983262924135	0.00540028055393881
5	D	26	50	20120618	22	2352	46.8	0.0102770970288331	0.00600304665849347
5	D	26	50	20120618	22	2354	46.84	0.0105335505162338	0.00652360452866739
5	D	26	50	20120618	22	2356	46.88	0.0105390800912627	0.00624255786741698
5	D	26	50	20120618	22	2358	46.92	0.0105470774689579	0.00713076176633321
5	D	26	50	20120618	22	2360	46.96	0.0104301715048244	0.00741173064583769
5	D	26	50	20120618	22	2362	47	0.0106870987537685	0.00769269952534216
5	D	26	50	20120618	22	2364	47.04	0.0105115241399999	0.00720826066955126
5	D	26	50	20120618	22	2366	47.08	0.0105541556078376	0.0079701894394832
5	D	26	50	20120618	22	2368	47.12	0.0107041541693307	0.00741612177894886
5	D	26	50	20120618	22	2370	47.16	0.0107991115389762	0.00790564473249649
5	D	26	50	20120618	22	2372	47.2	0.0109786247375161	0.00789005302797133
5	D	26	50	20120618	22	2374	47.24	0.0110268635621286	0.00822564590632246
5	D	26	50	20120618	22	2376	47.28	0.0113124144935752	0.00822701062241015
5	D	26	50	20120618	22	2378	47.32	0.0114616140244055	0.00831252811652686
5	D	26	50	20120618	22	2380	47.36	0.0117024970204846	0.00849739411340027
5	D	26	50	20120618	22	2382	47.4	0.0116181674657603	0.0089672524273631
5	D	26	50	20120618	22	2384	47.44	0.0116485801284191	0.00842490859726083
5	D	26	50	20120618	22	2386	47.48	0.0116684639711061	0.00903481648030548
5	D	26	50	20120618	22	2388	47.52	0.0120912572577131	0.0086074835681632
5	D	26	50	20120618	22	2390	47.56	0.0121064954088477	0.00821508880207935
5	D	26	50	20120618	22	2392	47.6	0.0120506452868424	0.00892589799437219
5	D	26	50	20120618	22	2394	47.64	0.0121024649001949	0.00854167314003817
5	D	26	50	20120618	22	2396	47.68	0.0123915407589457	0.0096392266081264
5	D	26	50	20120618	22	2398	47.72	0.0124153200528902	0.00922273293583293
5	D	26	50	20120618	22	2400	47.76	0.0126613324015599	0.00928434597810484
5	D	26	50	20120618	22	2402	47.8	0.012630270614876	0.00982558813584202
5	D	26	50	20120618	22	2404	47.84	0.0128638661684681	0.0100497791692443
5	D	26	50	20120618	22	2406	47.88	0.0128792146282605	0.0108032905400530
5	D	26	50	20120618	22	2408	47.92	0.0131410845536052	0.0105229227013126
5	D	26	50	20120618	22	2410	47.96	0.0131954822782818	0.0111346337066492
5	D	26	50	20120618	22	2412	48	0.0135980381688113	0.0104125362617015
5	D	26	50	20120618	22	2414	48.04	0.0134656819215088	0.0111909618328386
5	D	26	50	20120618	22	2416	48.08	0.0135511640602865	0.0119781908834014
5	D	26	50	20120618	22	2418	48.12	0.0139896692595715	0.0120832669510857
5	D	26	50	20120618	22	2420	48.16	0.0139107773559945	0.0119524026990915
5	D	26	50	20120618	22	2422	48.2	0.0140859842742369	0.0122754939295512
5	D	26	50	20120618	22	2424	48.24	0.0143028609950946	0.0120275327945925
5	D	26	50	20120618	22	2426	48.28	0.0143680703824557	0.0130120092817673
5	D	26	50	20120618	22	2428	48.32	0.0142841438785966	0.0124848682474606
5	D	26	50	20120618	22	2430	48.36	0.0141821154411392	0.0130279333264796
5	D	26	50	20120618	22	2432	48.4	0.0141440730963114	0.0124968819916729
5	D	26	50	20120618	22	2434	48.44	0.0142674561585606	0.0132132165163540
5	D	26	50	20120618	22	2436	48.48	0.0144548394555751	0.0128558588912779
5	D	26	50	20120618	22	2438	48.52	0.0144870269562547	0.0123185567325255
5	D	26	50	20120618	22	2440	48.56	0.0143964182933134	0.0129320991444254
5	D	26	50	20120618	22	2442	48.6	0.0144178577709190	0.0124648146991461
5	D	26	50	20120618	22	2444	48.64	0.0143743141353335	0.0130765469176862
5	D	26	50	20120618	22	2446	48.68	0.0146432480574222	0.012478087093429
5	D	26	50	20120618	22	2448	48.72	0.0142726746066058	0.0123672763897493
5	D	26	50	20120618	22	2450	48.76	0.0143482360372434	0.0120040922047962
5	D	26	50	20120618	22	2452	48.8	0.0142913280834935	0.0123093643443701
5	D	26	50	20120618	22	2454	48.84	0.0143335706426016	0.0119871216420477
5	D	26	50	20120618	22	2456	48.88	0.0141104148135269	0.0134595937321228
5	D	26	50	20120618	22	2458	48.92	0.0142522038652905	0.0125320251986979
5	D	26	50	20120618	22	2460	48.96	0.0138805556121666	0.0127250724210296
5	D	26	50	20120618	22	2462	49	0.0137527389903993	0.0133110800948702
5	D	26	50	20120618	22	2464	49.04	0.0138196666472386	0.0130206784109047
5	D	26	50	20120618	22	2466	49.08	0.0139873994468039	0.0133347681720399
5	D	26	50	20120618	22	2468	49.12	0.0138970594844395	0.0128207439685242
5	D	26	50	20120618	22	2470	49.16	0.0138618384956686	0.0131655221639629
5	D	26	50	20120618	22	2472	49.2	0.0140671045231793	0.0125559183368342
5	D	26	50	20120618	22	2474	49.24	0.0140269479290757	0.0134747399593758
5	D	26	50	20120618	22	2476	49.28	0.0140956292107323	0.0137735279297662
5	D	26	50	20120618	22	2478	49.32	0.0142947716935179	0.0130710102715895
5	D	26	50	20120618	22	2480	49.36	0.0144884765251561	0.0129832441779087
5	D	26	50	20120618	22	2482	49.4	0.0145910352926994	0.0126098210867640
5	D	26	50	20120618	22	2484	49.44	0.0145520949222595	0.0135167067468392
5	D	26	50	20120618	22	2486	49.48	0.0145515009525633	0.0134118993797318
5	D	26	50	20120618	22	2488	49.52	0.0148890737299017	0.0131695880279547
5	D	26	50	20120618	22	2490	49.56	0.0149826946677308	0.0129284928998414
5	D	26	50	20120618	22	2492	49.6	0.0148173801733572	0.0135658294549283
5	D	26	50	20120618	22	2494	49.64	0.0149880050396575	0.0132554944308011
5	D	26	50	20120618	22	2496	49.68	0.0151423523078549	0.0128653977617561
5	D	26	50	20120618	22	2498	49.72	0.0152777279011131	0.0135292932475443
5	D	26	50	20120618	22	2500	49.76	0.0151309961729491	0.0131483536113157
5	D	26	50	20120618	22	2502	49.8	0.015380640222047	0.0131937145113288
5	D	26	50	20120618	22	2504	49.84	0.0154115973569273	0.0132880708402104
5	D	26	50	20120618	22	2506	49.88	0.0154669567468264	0.0125659521820592
5	D	26	50	20120618	22	2508	49.92	0.0154981542980124	0.0131568106084187
5	D	26	50	20120618	22	2510	49.96	0.0155484932297651	0.0129169387750368
5	D	26	50	20120618	22	2512	50	0.0158813354627374	0.0132767359185079
5	D	26	50	20120618	22	2514	50.04	0.0158931865723901	0.0131027027975223
5	D	26	50	20120618	22	2516	50.08	0.0159438437021943	0.012943165365551
5	D	26	50	20120618	22	2518	50.12	0.0161475116683794	0.0125440389429103
5	D	26	50	20120618	22	2520	50.16	0.0163847884198744	0.0127909323466294
5	D	26	50	20120618	22	2522	50.2	0.0166901241990586	0.0119222304527382
5	D	26	50	20120618	22	2524	50.24	0.0165216489373731	0.0121640751140397
5	D	26	50	20120618	22	2526	50.28	0.0168554811198390	0.0126054582379241
5	D	26	50	20120618	22	2528	50.32	0.0171839817171748	0.0124476815018380
5	D	26	50	20120618	22	2530	50.36	0.0173721428316486	0.0125408216070559
5	D	26	50	20120618	22	2532	50.4	0.0172027978286222	0.0120461509161412
5	D	26	50	20120618	22	2534	50.44	0.0170576995171227	0.0126183417234773
5	D	26	50	20120618	22	2536	50.48	0.0171436483463760	0.0121950181067844
5	D	26	50	20120618	22	2538	50.52	0.0173928327760661	0.0132986420865891
5	D	26	50	20120618	22	2540	50.56	0.0177876317052060	0.0127197266937639
5	D	26	50	20120618	22	2542	50.6	0.0178731633414583	0.0127998418920723
5	D	26	50	20120618	22	2544	50.64	0.0179586666934394	0.0128799712325164
5	D	26	50	20120618	22	2546	50.68	0.0180064317565085	0.0132561025426329
5	D	26	50	20120618	22	2548	50.72	0.0184058127375905	0.0130951721103027
5	D	26	50	20120618	22	2550	50.76	0.0179496722951827	0.0131058777069698
5	D	26	50	20120618	22	2552	50.8	0.0178301500359587	0.0131160671156867
5	D	26	50	20120618	22	2554	50.84	0.0177904318480595	0.0129938012821518
5	D	26	50	20120618	22	2556	50.88	0.0181197809735327	0.0126515828132609
5	D	26	50	20120618	22	2558	50.92	0.0179560645404846	0.0123842186682265
5	D	26	50	20120618	22	2560	50.96	0.0178382534796711	0.0116582250649144
5	D	26	50	20120618	22	2562	51	0.0178794070943362	0.0118417899853105
5	D	26	50	20120618	22	2564	51.04	0.0178696985182305	0.0120665580178462
5	D	26	50	20120618	22	2566	51.08	0.0175985018544420	0.0123658692472547
5	D	26	50	20120618	22	2568	51.12	0.0177000282460848	0.0128111485295035
5	D	26	50	20120618	22	2570	51.16	0.0179044669586614	0.0117950078006672
5	D	26	50	20120618	22	2572	51.2	0.0177429496277028	0.0113205250083554
5	D	26	50	20120618	22	2574	51.24	0.0175586563873222	0.0114607937805393
5	D	26	50	20120618	22	2576	51.28	0.0175557784627227	0.0115057162743481
5	D	26	50	20120618	22	2578	51.32	0.0175824929569159	0.0108366376958538
5	D	26	50	20120618	22	2580	51.36	0.0173748722638240	0.0110872221969707
5	D	26	50	20120618	22	2582	51.4	0.0174627656367254	0.0107352951519741
5	D	26	50	20120618	22	2584	51.44	0.0173670445917562	0.0103041226500100
5	D	26	50	20120618	22	2586	51.48	0.0176791473828363	0.00983727661093503
5	D	26	50	20120618	22	2588	51.52	0.0174447414848730	0.0106013054880071
5	D	26	50	20120618	22	2590	51.56	0.0173995361483517	0.0104619135282318
5	D	26	50	20120618	22	2592	51.6	0.0178596717440733	0.0100279833098210
5	D	26	50	20120618	22	2594	51.64	0.0181373737902487	0.0107565366396810
5	D	26	50	20120618	22	2596	51.68	0.0183032468989794	0.00995607762124218
5	D	26	50	20120618	22	2598	51.72	0.0185761476901105	0.00950178979860107
5	D	26	50	20120618	22	2600	51.76	0.0186433440475267	0.00917753184195236
5	D	26	50	20120618	22	2602	51.8	0.0190546114936004	0.00917966730443154
5	D	26	50	20120618	22	2604	51.84	0.0190191005910492	0.00922038251289226
5	D	26	50	20120618	22	2606	51.88	0.0186995378234276	0.00945010029289634
5	D	26	50	20120618	22	2608	51.92	0.0187332809590258	0.0098717622086535
5	D	26	50	20120618	22	2610	51.96	0.0188529163553348	0.00963289446690087
5	D	26	50	20120618	22	2612	52	0.0186175487921490	0.00886691397511273
5	D	26	50	20120618	22	2614	52.04	0.0182333423225913	0.00922163409189496
5	D	26	50	20120618	22	2616	52.08	0.0182489410981843	0.00846280952073243
5	D	26	50	20120618	22	2618	52.12	0.0182276996104774	0.00817668583279311
5	D	26	50	20120618	22	2620	52.16	0.0182316169820452	0.00879352336229338
5	D	26	50	20120618	22	2622	52.2	0.0182490047377946	0.0081719694305626
5	D	26	50	20120618	22	2624	52.24	0.0182157495058754	0.0074939742355575
5	D	26	50	20120618	22	2626	52.28	0.0182387304762639	0.00700896969434164
5	D	26	50	20120618	22	2628	52.32	0.0182417781064909	0.00672761897717533
5	D	26	50	20120618	22	2630	52.36	0.0179208011253068	0.00701843078307392
5	D	26	50	20120618	22	2632	52.4	0.0180078601122065	0.00681373751205604
5	D	26	50	20120618	22	2634	52.44	0.0179596212875940	0.00677271117661159
5	D	26	50	20120618	22	2636	52.48	0.0178767978703136	0.00670247426003633
5	D	26	50	20120618	22	2638	52.52	0.0178781767285369	0.00646725518927463
5	D	26	50	20120618	22	2640	52.56	0.0177729733816320	0.0066433389199257
5	D	26	50	20120618	22	2642	52.6	0.0176383119662228	0.00596816508097754
5	D	26	50	20120618	22	2644	52.64	0.0178157222291954	0.005046024299205
5	D	26	50	20120618	22	2646	52.68	0.0175726245746777	0.0041586109456702
5	D	26	50	20120618	22	2648	52.72	0.0174833213015652	0.0046682271162227
5	D	26	50	20120618	22	2650	52.76	0.0173633032897770	0.0052234960804676
5	D	26	50	20120618	22	2652	52.8	0.0171894349246713	0.0047434504791082
5	D	26	50	20120618	22	2654	52.84	0.0171500767248344	0.0050787174519439
5	D	26	50	20120618	22	2656	52.88	0.0170304207517181	0.0048167915944529
5	D	26	50	20120618	22	2658	52.92	0.0169505763753069	0.0039145820315217
5	D	26	50	20120618	22	2660	52.96	0.0172702296525965	0.0037044709083463
5	D	26	50	20120618	22	2662	53	0.0171787922605077	0.0040766127220034
5	D	26	50	20120618	22	2664	53.04	0.0171897517085093	0.0039502520330986
5	D	26	50	20120618	22	2666	53.08	0.0172914789184779	0.0036725457442825
5	D	26	50	20120618	22	2668	53.12	0.0174103004348817	0.0036193988915018
5	D	26	50	20120618	22	2670	53.16	0.0172927898944503	0.0034529565618122
5	D	26	50	20120618	22	2672	53.2	0.0170551489829630	0.0043787891480893
5	D	26	50	20120618	22	2674	53.24	0.0174784725996559	0.0038831567919522
5	D	26	50	20120618	22	2676	53.28	0.0174004766003707	0.0032653554759091
5	D	26	50	20120618	22	2678	53.32	0.0172300596234641	0.0036869282962119
5	D	26	50	20120618	22	2680	53.36	0.0174767734220607	0.002944682550641
5	D	26	50	20120618	22	2682	53.4	0.0169776126030855	0.0037323146520691
5	D	26	50	20120618	22	2684	53.44	0.0173204745391473	0.0027765042738036
5	D	26	50	20120618	22	2686	53.48	0.0170914214395175	0.0028185559140808
5	D	26	50	20120618	22	2688	53.52	0.0167258755179154	0.0032155539453102
5	D	26	50	20120618	22	2690	53.56	0.0165282038172346	0.0029733345174147
5	D	26	50	20120618	22	2692	53.6	0.0162784112757127	0.0031246129421818
5	D	26	50	20120618	22	2694	53.64	0.0165649309434495	0.003447760741184
5	D	26	50	20120618	22	2696	53.68	0.0162366212649446	0.0036554380028185
5	D	26	50	20120618	22	2698	53.72	0.0159537714814021	0.0036163986374292
5	D	26	50	20120618	22	2700	53.76	0.0155649688177667	0.0033398845306462
5	D	26	50	20120618	22	2702	53.8	0.0154398038464289	0.0032222148911889
5	D	26	50	20120618	22	2704	53.84	0.0149931174216855	0.0025925292314745
5	D	26	50	20120618	22	2706	53.88	0.0147828521492319	0.0024740464192189
5	D	26	50	20120618	22	2708	53.92	0.014625478464011	0.0025975355474853
5	D	26	50	20120618	22	2710	53.96	0.0141060448936192	0.0020761220781062
5	D	26	50	20120618	22	2712	54	0.0142181849580476	0.0019600080735675
5	D	26	50	20120618	22	2714	54.04	0.0139292116297800	0.0020558422556217
5	D	26	50	20120618	22	2716	54.08	0.0138312207720432	0.0019108995076141
5	D	26	50	20120618	22	2718	54.12	0.0141051044416002	0.0017647617491463
5	D	26	50	20120618	22	2720	54.16	0.0140612779633023	0.0023928281343318
5	D	26	50	20120618	22	2722	54.2	0.0139959059413816	0.0015825898291092
5	D	26	50	20120618	22	2724	54.24	0.0138672549336125	0.000845261304094699
5	D	26	50	20120618	22	2726	54.28	0.0136374310875912	0.0010227309640369
5	D	26	50	20120618	22	2728	54.32	0.0139670771979126	0.000942113719913899
5	D	26	50	20120618	22	2730	54.36	0.0135694569127158	0.000119522259223900
5	D	26	50	20120618	22	2732	54.4	0.0137852871155373	0.0001161493598777
5	D	26	50	20120618	22	2734	54.44	0.0135619757229708	0.0004128442941957
5	D	26	50	20120618	22	2736	54.48	0.0137670720448540	0.000140360696065499
5	D	26	50	20120618	22	2738	54.52	0.0133511801204313	4.62447834889863e-06
5	D	26	50	20120618	22	2740	54.56	0.0131655080218273	0.000314492812000499
5	D	26	50	20120618	22	2742	54.6	0.0130792127102513	0.0009607601257338
5	D	26	50	20120618	22	2744	54.64	0.0132056787580665	0.0005427539520353
5	D	26	50	20120618	22	2746	54.68	0.0131468474738718	0.000688559370316
5	D	26	50	20120618	22	2748	54.72	0.0128727304590770	0.0016245849008439
5	D	26	50	20120618	22	2750	54.76	0.0129655311530400	0.0017053647795266
5	D	26	50	20120618	22	2752	54.8	0.0129508445451947	0.0017066587849362
5	D	26	50	20120618	22	2754	54.84	0.0128706374230047	0.0016461092312632
5	D	26	50	20120618	22	2756	54.88	0.0122504906337685	0.0022658034721595
5	D	26	50	20120618	22	2758	54.92	0.0126991852417704	0.001567712302433
5	D	26	50	20120618	22	2760	54.96	0.0124266521461655	0.00161761989904920
5	D	26	50	20120618	22	2762	55	0.0123195396109514	0.0020661518724914
5	D	26	50	20120618	22	2764	55.04	0.0121644710938372	0.0012512113071739
5	D	26	50	20120618	22	2766	55.08	0.0118044901026029	0.0016754117362756
5	D	26	50	20120618	22	2768	55.12	0.0121632336569701	0.0027148162782129
5	D	26	50	20120618	22	2770	55.16	0.0113103780260454	0.0028804772549093
5	D	26	50	20120618	22	2772	55.2	0.0114057101622849	0.0031098768368618
5	D	26	50	20120618	22	2774	55.24	0.0112364429410045	0.002772883887084
5	D	26	50	20120618	22	2776	55.28	0.0108437724032760	0.0023031387102061
5	D	26	50	20120618	22	2778	55.32	0.0107942537153895	0.0035764753885634
5	D	26	50	20120618	22	2780	55.36	0.0106877634341428	0.0026442258082471
5	D	26	50	20120618	22	2782	55.4	0.0104850783463835	0.0032757853009316
5	D	26	50	20120618	22	2784	55.44	0.0102713694639055	0.0032302264110198
5	D	26	50	20120618	22	2786	55.48	0.0100513249046680	0.0044641348152581
5	D	26	50	20120618	22	2788	55.52	0.00997210773197171	0.0037693104788608
5	D	26	50	20120618	22	2790	55.56	0.00975301069582106	0.0044758445035546
5	D	26	50	20120618	22	2792	55.6	0.00961220452248338	0.0040669741494691
5	D	26	50	20120618	22	2794	55.64	0.00979208541654943	0.00528575046859
5	D	26	50	20120618	22	2796	55.68	0.00977650078309208	0.0042375636604303
5	D	26	50	20120618	22	2798	55.72	0.00955221358316752	0.0044537757009137
5	D	26	50	20120618	22	2800	55.76	0.00946778503349384	0.0049269432746125
5	D	26	50	20120618	22	2802	55.8	0.00938345547876953	0.00539954516288638
5	D	26	50	20120618	22	2804	55.84	0.0095641919720408	0.0051811057360422
5	D	26	50	20120618	22	2806	55.88	0.00916169265005381	0.00600870351274296
5	D	26	50	20120618	22	2808	55.92	0.00915278310461086	0.00663917406098451
5	D	26	50	20120618	22	2810	55.96	0.00938525152999375	0.00658191255384403
5	D	26	50	20120618	22	2812	56	0.00902372197490869	0.00771332583014938
5	D	26	50	20120618	22	2814	56.04	0.00907696711553204	0.00810198000136075
5	D	26	50	20120618	22	2816	56.08	0.0089771872776388	0.00816213357523629
5	D	26	50	20120618	22	2818	56.12	0.00907018596150046	0.00793782516210829
5	D	26	50	20120618	22	2820	56.16	0.0086557436059792	0.00860799975611347
5	D	26	50	20120618	22	2822	56.2	0.00879767407909897	0.00935239934893979
5	D	26	50	20120618	22	2824	56.24	0.00891638316552457	0.00934211801634134
5	D	26	50	20120618	22	2826	56.28	0.0090073383107886	0.0095954248785658
5	D	26	50	20120618	22	2828	56.32	0.00874017215565288	0.0105287280479861
5	D	26	50	20120618	22	2830	56.36	0.0091164590292613	0.0110607198348118
5	D	26	50	20120618	22	2832	56.4	0.00917243360206003	0.0105710342467045
5	D	26	50	20120618	22	2834	56.44	0.00917283665292531	0.0111972409410555
5	D	26	50	20120618	22	2836	56.48	0.00908908692576157	0.0116030636649141
5	D	26	50	20120618	22	2838	56.52	0.00916094311686575	0.0109605581592567
5	D	26	50	20120618	22	2840	56.56	0.00896141879641834	0.0110636331147503
5	D	26	50	20120618	22	2842	56.6	0.00833999921497598	0.012170340080121
5	D	26	50	20120618	22	2844	56.64	0.00830450245456042	0.0121045791494706
5	D	26	50	20120618	22	2846	56.68	0.00802222542751075	0.0123673965979021
5	D	26	50	20120618	22	2848	56.72	0.00811485641584618	0.0121060216473043
5	D	26	50	20120618	22	2850	56.76	0.00784673920208978	0.0130775050473747
5	D	26	50	20120618	22	2852	56.8	0.00776840944840384	0.0124399811089909
5	D	26	50	20120618	22	2854	56.84	0.00754944676254161	0.0131897547133542
5	D	26	50	20120618	22	2856	56.88	0.00723515901150762	0.0126826955116331
5	D	26	50	20120618	22	2858	56.92	0.00717576911295577	0.0133551752737450
5	D	26	50	20120618	22	2860	56.96	0.00714175444835357	0.0140243641608972
5	D	26	50	20120618	22	2862	57	0.00680629097054339	0.0144670434115115
5	D	26	50	20120618	22	2864	57.04	0.00684252524333173	0.0141519827927657
5	D	26	50	20120618	22	2866	57.08	0.00683411208684918	0.0145930972160733
5	D	26	50	20120618	22	2868	57.12	0.00692641214921102	0.0150408259162122
5	D	26	50	20120618	22	2870	57.16	0.006711019645487	0.0147555557061577
5	D	26	50	20120618	22	2872	57.2	0.00673371996519411	0.0153956441087049
5	D	26	50	20120618	22	2874	57.24	0.00691535724179395	0.0139908798263809
5	D	26	50	20120618	22	2876	57.28	0.00710125066482042	0.0140814976817103
5	D	26	50	20120618	22	2878	57.32	0.00708256678234113	0.0141775630876819
5	D	26	50	20120618	22	2880	57.36	0.00682372539534033	0.0142879360922641
5	D	26	50	20120618	22	2882	57.4	0.0068784505104567	0.0141703237284561
5	D	26	50	20120618	22	2884	57.44	0.00640884392650796	0.0140003790988793
5	D	26	50	20120618	22	2886	57.48	0.00623675605627737	0.0138897798201272
5	D	26	50	20120618	22	2888	57.52	0.00618299260638342	0.0145052123284532
5	D	26	50	20120618	22	2890	57.56	0.00594686207498076	0.0140355230130111
5	D	26	50	20120618	22	2892	57.6	0.00600013267144823	0.0143614030726158
5	D	26	50	20120618	22	2894	57.64	0.00591189331119871	0.0143376367187254
5	D	26	50	20120618	22	2896	57.68	0.00581981407828463	0.0128392913793947
5	D	26	50	20120618	22	2898	57.72	0.00571561694432933	0.0131152164662290
5	D	26	50	20120618	22	2900	57.76	0.00534677095537933	0.0133308041314246
5	D	26	50	20120618	22	2902	57.8	0.00537139312060703	0.0134833970676979
5	D	26	50	20120618	22	2904	57.84	0.00521409863134564	0.0134419662671746
5	D	26	50	20120618	22	2906	57.88	0.00462385963052648	0.0127448325200299
5	D	26	50	20120618	22	2908	57.92	0.00432797723261068	0.0128236897046639
5	D	26	50	20120618	22	2910	57.96	0.00380339938967504	0.0119142832796245
5	D	26	50	20120618	22	2912	58	0.00347141365393357	0.0120248738821765
5	D	26	50	20120618	22	2914	58.04	0.00298027081067412	0.0116699068932037
5	D	26	50	20120618	22	2916	58.08	0.00264622197069038	0.0114876405037007
5	D	26	50	20120618	22	2918	58.12	0.00259106976307818	0.0121852982169702
5	D	26	50	20120618	22	2920	58.16	0.0023402519167235	0.0118705013490538
5	D	26	50	20120618	22	2922	58.2	0.00196217535585189	0.0114253076267255
5	D	26	50	20120618	22	2924	58.24	0.00228708243652574	0.0118139702832182
5	D	26	50	20120618	22	2926	58.28	0.00225501514399893	0.0111617420593196
5	D	26	50	20120618	22	2928	58.32	0.00217497702032964	0.0115855755000018
5	D	26	50	20120618	22	2930	58.36	0.00223169476235539	0.0110120899801493
5	D	26	50	20120618	22	2932	58.4	0.00175388998238558	0.0116506767000253
5	D	26	50	20120618	22	2934	58.44	0.00160527240043614	0.0109974069078379
5	D	26	50	20120618	22	2936	58.48	0.00116216535021915	0.0114213937906916
5	D	26	50	20120618	22	2938	58.52	0.00094972572441337	0.0103663727954918
5	D	26	50	20120618	22	2940	58.56	0.00057421313273035	0.0111067807705383
5	D	26	50	20120618	22	2942	58.6	0.000222392153750979	0.0106787478226827
5	D	26	50	20120618	22	2944	58.64	0.000319838539266299	0.0114087153661050
5	D	26	50	20120618	22	2946	58.68	-0.00030034360530899	0.0116545834649913
5	D	26	50	20120618	22	2948	58.72	2.27334830151492e-05	0.0119780848173842
5	D	26	50	20120618	22	2950	58.76	-0.000126763032663310	0.0113757005504914
5	D	26	50	20120618	22	2952	58.8	-0.000254756431125890	0.0117846133309837
5	D	26	50	20120618	22	2954	58.84	-0.00061563544797226	0.0116933117033969
5	D	26	50	20120618	22	2956	58.88	-0.00030705404866245	0.0123866157602147
5	D	26	50	20120618	22	2958	58.92	-0.000365312576364411	0.0117545966481224
5	D	26	50	20120618	22	2960	58.96	-0.00045506564010042	0.0108784984173000
5	D	26	50	20120618	22	2962	59	-0.000506012683684911	0.0108263917185944
5	D	26	50	20120618	22	2964	59.04	-0.000104227539546900	0.0108246168805736
5	D	26	50	20120618	22	2966	59.08	-4.27941023974105e-05	0.0113668829289300
5	D	26	50	20120618	22	2968	59.12	7.82625785417292e-05	0.0106715706888536
5	D	26	50	20120618	22	2970	59.16	-5.23329728756208e-05	0.0113059373954595
5	D	26	50	20120618	22	2972	59.2	-0.00023798385827614	0.0104132080131437
5	D	26	50	20120618	22	2974	59.24	-0.000155160440995760	0.0109094767653838
5	D	26	50	20120618	22	2976	59.28	-0.000191703719447480	0.0103756252877236
5	D	26	50	20120618	22	2978	59.32	-0.000117605999846950	0.0100261519032578
5	D	26	50	20120618	22	2980	59.36	-0.000369392582491850	0.0100057730858240
5	D	26	50	20120618	22	2982	59.4	-0.00075553157488255	0.00866791503500375
5	D	26	50	20120618	22	2984	59.44	-0.00113581148048433	0.0084518210813528
5	D	26	50	20120618	22	2986	59.48	-0.00085630136226944	0.00894998700108687
5	D	26	50	20120618	22	2988	59.52	-0.0006795324451474	0.00912818568812047
5	D	26	50	20120618	22	2990	59.56	-0.00084247318205656	0.00909203343971875
5	D	26	50	20120618	22	2992	59.6	-0.00111098708271721	0.00803582521223328
5	D	26	50	20120618	22	2994	59.64	-0.000829989211834711	0.00791307783898033
5	D	26	50	20120618	22	2996	59.68	-0.00089092413870346	0.00850773696428868
5	D	26	50	20120618	22	2998	59.72	-0.00078965407326888	0.00774716053607576
5	D	26	50	20120618	22	3000	59.76	-0.00085705945144955	0.00777779636163474
5	D	26	50	20120618	22	3002	59.8	-0.00064881374667367	0.00783075590182916
5	D	26	50	20120618	22	3004	59.84	-0.00084859750459909	0.00768504728646684
5	D	26	50	20120618	22	3006	59.88	-0.00064186486691359	0.00750391191426029
5	D	26	50	20120618	22	3008	59.92	-0.00102652105638414	0.00699591650316094
5	D	26	50	20120618	22	3010	59.96	-0.00082111855726472	0.00757285694674632
5	D	26	50	20120618	22	3012	60	-0.00122641024393064	0.00715705623909842
5	D	26	50	20120618	22	3014	60.04	-0.00127565528149281	0.00690125541125672
5	D	26	50	20120618	22	3016	60.08	-0.00151931437879476	0.00767227474596759
5	D	26	50	20120618	22	3018	60.12	-0.00179900763766597	0.00629733813686228
5	D	26	50	20120618	22	3020	60.16	-0.00179886692341652	0.00704927619508284
5	D	26	50	20120618	22	3022	60.2	-0.00199840255757242	0.00676317089191983
5	D	26	50	20120618	22	3024	60.24	-0.00205885240918928	0.00714733422796388
5	D	26	50	20120618	22	3026	60.28	-0.00250104092769751	0.00660523010706044
5	D	26	50	20120618	22	3028	60.32	-0.00235402140707354	0.0069215069494699
5	D	26	50	20120618	22	3030	60.36	-0.0023206360675066	0.00660131909945369
5	D	26	50	20120618	22	3032	60.4	-0.00249758388264429	0.0062018334665681
5	D	26	50	20120618	22	3034	60.44	-0.00276526693283705	0.00627675920820941
5	D	26	50	20120618	22	3036	60.48	-0.00314674538443294	0.00685255060327537
5	D	26	50	20120618	22	3038	60.52	-0.00299048327107209	0.00593445164386413
5	D	26	50	20120618	22	3040	60.56	-0.00321630842824577	0.00613524522098377
5	D	26	50	20120618	22	3042	60.6	-0.00367272605651177	0.0051641556793904
5	D	26	50	20120618	22	3044	60.64	-0.00399001971847257	0.0041962120558665
5	D	26	50	20120618	22	3046	60.68	-0.00444908899716807	0.00543507869285457
5	D	26	50	20120618	22	3048	60.72	-0.00463096181103677	0.0048006674385215
5	D	26	50	20120618	22	3050	60.76	-0.00501776406958817	0.0053153146031114
5	D	26	50	20120618	22	3052	60.8	-0.00519331039908557	0.0051638947569882
5	D	26	50	20120618	22	3054	60.84	-0.00525254190571837	0.0043427783210438
5	D	26	50	20120618	22	3056	60.88	-0.00576631508632687	0.0041857900090186
5	D	26	50	20120618	22	3058	60.92	-0.00584766701439557	0.0044139373048617
5	D	26	50	20120618	22	3060	60.96	-0.00586994087800297	0.0044253217240388
5	D	26	50	20120618	22	3062	61	-0.00588608412581747	0.0042574757873886
5	D	26	50	20120618	22	3064	61.04	-0.00548762945461877	0.0048740021899051
5	D	26	50	20120618	22	3066	61.08	-0.00588860849702627	0.0045096088523562
5	D	26	50	20120618	22	3068	61.12	-0.00549032353145517	0.0040824739301127
5	D	26	50	20120618	22	3070	61.16	-0.00578565728521937	0.0036664582620033
5	D	26	50	20120618	22	3072	61.2	-0.00576405658726777	0.003033634462394
5	D	26	50	20120618	22	3074	61.24	-0.00571772977939147	0.0038798178337314
5	D	26	50	20120618	22	3076	61.28	-0.00585576975100117	0.002548207071323
5	D	26	50	20120618	22	3078	61.32	-0.00572370483169257	0.0023981816397722
5	D	26	50	20120618	22	3080	61.36	-0.00559151192605647	0.0022481696432502
5	D	26	50	20120618	22	3082	61.4	-0.00572426613305547	0.0026974248455083
5	D	26	50	20120618	22	3084	61.44	-0.00611221192469347	0.0023997599021078
5	D	26	50	20120618	22	3086	61.48	-0.00623106526090237	0.0018984805912161
5	D	26	50	20120618	22	3088	61.52	-0.00621077907445697	0.0015640975725676
5	D	26	50	20120618	22	3090	61.56	-0.00639459077511957	0.00150735154627060
5	D	26	50	20120618	22	3092	61.6	-0.00646121084050907	0.0008851081854282
5	D	26	50	20120618	22	3094	61.64	-0.00656453611180317	0.0013654627924509
5	D	26	50	20120618	22	3096	61.68	-0.00611578069261807	0.0007107978785843
5	D	26	50	20120618	22	3098	61.72	-0.00614989859481037	0.0007138030824044
5	D	26	50	20120618	22	3100	61.76	-0.00613749594186827	0.000345725718525499
5	D	26	50	20120618	22	3102	61.8	-0.00596175869354007	0.0004969546458179
5	D	26	50	20120618	22	3104	61.84	-0.00602781660903847	-5.76857712092007e-05
5	D	26	50	20120618	22	3106	61.88	-0.00582791752199707	-0.000476646539062299
5	D	26	50	20120618	22	3108	61.92	-0.00578139696686277	0.000101208193591199
5	D	26	50	20120618	22	3110	61.96	-0.00600086169853967	-0.0005008437331145
5	D	26	50	20120618	22	3112	62	-0.00601604328113167	-0.0011523224238251
5	D	26	50	20120618	22	3114	62.04	-0.00620741466039207	-0.0014215604018297
5	D	26	50	20120618	22	3116	62.08	-0.00602591449179707	-0.000618626509656699
5	D	26	50	20120618	22	3118	62.12	-0.00619874553125467	-0.00100497551276140
5	D	26	50	20120618	22	3120	62.16	-0.00596141928228507	-0.0014282708451831
5	D	26	50	20120618	22	3122	62.2	-0.00584172024636577	-0.0014389340154434
5	D	26	50	20120618	22	3124	62.24	-0.00590295569361657	-0.00164427782470000
5	D	26	50	20120618	22	3126	62.28	-0.00608946924929017	-0.0021814173488927
5	D	26	50	20120618	22	3128	62.32	-0.00573291772594457	-0.0020598232667999
5	D	26	50	20120618	22	3130	62.36	-0.00580251117534897	-0.00144731323080050
5	D	26	50	20120618	22	3132	62.4	-0.00584025653532877	-0.0022634700197816
5	D	26	50	20120618	22	3134	62.44	-0.00554617082503327	-0.0019685357813487
5	D	26	50	20120618	22	3136	62.48	-0.00575292177678437	-0.002453900947023
5	D	26	50	20120618	22	3138	62.52	-0.00563584610702337	-0.0026184941924797
5	D	26	50	20120618	22	3140	62.56	-0.00560159385454267	-0.0030757377214662
5	D	26	50	20120618	22	3142	62.6	-0.00558258682426437	-0.0036332772762962
5	D	26	50	20120618	22	3144	62.64	-0.00556073722472567	-0.0031803753829462
5	D	26	50	20120618	22	3146	62.68	-0.00558808811502197	-0.0029254775304641
5	D	26	50	20120618	22	3148	62.72	-0.00567003471989367	-0.0040300561044234
5	D	26	50	20120618	22	3150	62.76	-0.00564569610448527	-0.0042635569057068
5	D	26	50	20120618	22	3152	62.8	-0.00558228276834847	-0.005161497665
5	D	26	50	20120618	22	3154	62.84	-0.00584328295235217	-0.0049350042919181
5	D	26	50	20120618	22	3156	62.88	-0.00581364103608487	-0.0058127500815406
5	D	26	50	20120618	22	3158	62.92	-0.00579150859383377	-0.0056738035990374
5	D	26	50	20120618	22	3160	62.96	-0.00535732381698177	-0.0052559247045596
5	D	26	50	20120618	22	3162	63	-0.00529702882174997	-0.0059217859471996
5	D	26	50	20120618	22	3164	63.04	-0.00548089072699407	-0.0055924014663873
5	D	26	50	20120618	22	3166	63.08	-0.00510218554819407	-0.0061392566377535
5	D	26	50	20120618	22	3168	63.12	-0.00505682464818087	-0.0069723344920084
5	D	26	50	20120618	22	3170	63.16	-0.00505045361608247	-0.0066814378332961
5	D	26	50	20120618	22	3172	63.2	-0.00507648221669787	-0.0070113667863299
5	D	26	50	20120618	22	3174	63.24	-0.00509813382633787	-0.0077081356663755
5	D	26	50	20120618	22	3176	63.28	-0.00505970257278037	-0.0088195307497055
5	D	26	50	20120618	22	3178	63.32	-0.00509869951176277	-0.0076910236822708
5	D	26	50	20120618	22	3180	63.36	-0.00496141473019537	-0.0083556687012471
5	D	26	50	20120618	22	3182	63.4	-0.00526591612337777	-0.0088909273214019
5	D	26	50	20120618	22	3184	63.44	-0.00519535393768317	-0.0083344272135403
5	D	26	50	20120618	22	3186	63.48	-0.00550001089435737	-0.0088696716915594
5	D	26	50	20120618	22	3188	63.52	-0.00502301787297237	-0.0091862928949713
5	D	26	50	20120618	22	3190	63.56	-0.00525931174604147	-0.0083201083012212
5	D	26	50	20120618	22	3192	63.6	-0.00498663722908037	-0.0085937727676761
5	D	26	50	20120618	22	3194	63.64	-0.00492381786263977	-0.008872542545091
5	D	26	50	20120618	22	3196	63.68	-0.00489006765597367	-0.0083595577885436
5	D	26	50	20120618	22	3198	63.72	-0.00503474877447227	-0.0089563488407973
5	D	26	50	20120618	22	3200	63.76	-0.00498378051768437	-0.0084412074085672
5	D	26	50	20120618	22	3202	63.8	-0.00466681283194967	-0.0100634942123723
5	D	26	50	20120618	22	3204	63.84	-0.00456558342515497	-0.0098763654737991
5	D	26	50	20120618	22	3206	63.88	-0.00430760965817467	-0.0098017162109092
5	D	26	50	20120618	22	3208	63.92	-0.00423886473690777	-0.0104712190534723
5	D	26	50	20120618	22	3210	63.96	-0.00421043904430407	-0.0100069327409452
5	D	26	50	20120618	22	3212	64	-0.00416200222979277	-0.0099845174559816
5	D	26	50	20120618	22	3214	64.04	-0.00415556755808397	-0.010864370423812
5	D	26	50	20120618	22	3216	64.08	-0.00436041639259367	-0.0111392228296592
5	D	26	50	20120618	22	3218	64.12	-0.00438049822517937	-0.0105714160843664
5	D	26	50	20120618	22	3220	64.16	-0.00436041639259367	-0.0111392228296592
5	D	26	50	20120618	22	3222	64.2	-0.00443409691919337	-0.0105193730252711
5	D	26	50	20120618	22	3224	64.24	-0.00458817548681387	-0.0108498040241195
5	D	26	50	20120618	22	3226	64.28	-0.00415273913095927	-0.0114560773783089
5	D	26	50	20120618	22	3228	64.32	-0.00409935256897967	-0.0106722495113636
5	D	26	50	20120618	22	3230	64.36	-0.00446096697687847	-0.0104775123038248
5	D	26	50	20120618	22	3232	64.4	-0.00415592111147457	-0.010848884785304
5	D	26	50	20120618	22	3234	64.44	-0.00353232364114617	-0.0109220703371568
5	D	26	50	20120618	22	3236	64.48	-0.00370825180830537	-0.0111193531291079
5	D	26	50	20120618	22	3238	64.52	-0.00340886279715097	-0.0100318228996429
5	D	26	50	20120618	22	3240	64.56	-0.00331354480304707	-0.0098474094511095
5	D	26	50	20120618	22	3242	64.6	-0.00272007008159716	-0.0103565970442419
5	D	26	50	20120618	22	3244	64.64	-0.0026614509294368	-0.009797063448289
5	D	26	50	20120618	22	3246	64.68	-0.00297554776163986	-0.0103333332311409
5	D	26	50	20120618	22	3248	64.72	-0.00249082606313649	-0.0101808102984389
5	D	26	50	20120618	22	3250	64.76	-0.00270302880817057	-0.0103541221705078
5	D	26	50	20120618	22	3252	64.8	-0.0022039528420091	-0.0109219289158006
5	D	26	50	20120618	22	3254	64.84	-0.00238044669459327	-0.010569365474701
5	D	26	50	20120618	22	3256	64.88	-0.00220932685354612	-0.0112059029991251
5	D	26	50	20120618	22	3258	64.92	-0.00212348409031007	-0.0104119635052088
5	D	26	50	20120618	22	3260	64.96	-0.00206154153627813	-0.0106006195944294
5	D	26	50	20120618	22	3262	65	-0.00159343684713264	-0.0110800379920739
5	D	26	50	20120618	22	3264	65.04	-0.0014287516777943	-0.0106521676787779
5	D	26	50	20120618	22	3266	65.08	-0.00134658586982041	-0.0114957460687335
5	D	26	50	20120618	22	3268	65.12	-0.00095958632847702	-0.0118488044845799
5	D	26	50	20120618	22	3270	65.16	-0.00081477085969001	-0.0113785784750908
5	D	26	50	20120618	22	3272	65.2	-0.00071740225592062	-0.0119321723740818
5	D	26	50	20120618	22	3274	65.24	-0.0008283473098888	-0.0114167622412749
5	D	26	50	20120618	22	3276	65.28	-0.00071634159574885	-0.0119039588135124
5	D	26	50	20120618	22	3278	65.32	-0.000226245885708451	-0.0124434105768797
5	D	26	50	20120618	22	3280	65.36	-0.000188698515627450	-0.0131841049301726
5	D	26	50	20120618	22	3282	65.4	-9.29562574547797e-05	-0.0127925091947515
5	D	26	50	20120618	22	3284	65.44	0.000189957165697949	-0.0130894233321717
5	D	26	50	20120618	22	3286	65.48	0.00025105119159247	-0.0138019041248953
5	D	26	50	20120618	22	3288	65.52	0.000151844110192000	-0.0136111974260092
5	D	26	50	20120618	22	3290	65.56	0.000417362706527539	-0.0136898984107553
5	D	26	50	20120618	22	3292	65.6	0.000675668813694989	-0.0136865750088837
5	D	26	50	20120618	22	3294	65.64	0.00106153698418849	-0.0148156124064043
5	D	26	50	20120618	22	3296	65.68	0.00106245622300403	-0.014767741277318
5	D	26	50	20120618	22	3298	65.72	0.00129438724723322	-0.0148043694085834
5	D	26	50	20120618	22	3300	65.76	0.00127091130209783	-0.0146264613424369
5	D	26	50	20120618	22	3302	65.8	0.00127600247092237	-0.0137000100377263
5	D	26	50	20120618	22	3304	65.84	0.00125705200918657	-0.0143093946617528
5	D	26	50	20120618	22	3306	65.88	0.00158387676345099	-0.0139141219710696
5	D	26	50	20120618	22	3308	65.92	0.00143884916262963	-0.0148141981928419
5	D	26	50	20120618	22	3310	65.96	0.00170238785997786	-0.0144342697193104
5	D	26	50	20120618	22	3312	66	0.00191430776229947	-0.0141728523423057
5	D	26	50	20120618	22	3314	66.04	0.0017885841766045	-0.0140871510004259
5	D	26	50	20120618	22	3316	66.08	0.00224721363488209	-0.0147275069014685
5	D	26	50	20120618	22	3318	66.12	0.00208938740132126	-0.0144086017431533
5	D	26	50	20120618	22	3320	66.16	0.00256597737184099	-0.0141732766063744
5	D	26	50	20120618	22	3322	66.2	0.00222918241196184	-0.0148084706279143
5	D	26	50	20120618	22	3324	66.24	0.00226071937440275	-0.0143354161913005
5	D	26	50	20120618	22	3326	66.28	0.00260727240786229	-0.0148311687555904
5	D	26	50	20120618	22	3328	66.32	0.00220860560462931	-0.0148289060138906
5	D	26	50	20120618	22	3330	66.36	0.00209271080319283	-0.0148581095239536
5	D	26	50	20120618	22	3332	66.4	0.00190129699752563	-0.0149256382215569
5	D	26	50	20120618	22	3334	66.44	0.00189316526954199	-0.0140873631324603
5	D	26	50	20120618	22	3336	66.48	0.00214355178076014	-0.0144640389147983
5	D	26	50	20120618	22	3338	66.52	0.00262841490061976	-0.0150801410532462
5	D	26	50	20120618	22	3340	66.56	0.0027040046155286	-0.0157332955870282
5	D	26	50	20120618	22	3342	66.6	0.00278708966231802	-0.0152504123661559
5	D	26	50	20120618	22	3344	66.64	0.00270732801740018	-0.0152525336864995
5	D	26	50	20120618	22	3346	66.68	0.00280109037658552	-0.0154901215649781
5	D	26	50	20120618	22	3348	66.72	0.00284245612328493	-0.015799339360391
5	D	26	50	20120618	22	3350	66.76	0.00277895793433438	-0.0157116581195239
5	D	26	50	20120618	22	3352	66.8	0.00263591023250034	-0.0155681861536211
5	D	26	50	20120618	22	3354	66.84	0.00268356922955231	-0.0156701509514682
5	D	26	50	20120618	22	3356	66.88	0.0027926758058894	-0.0158247952045137
5	D	26	50	20120618	22	3358	66.92	0.00275901752310491	-0.0159399121884909
5	D	26	50	20120618	22	3360	66.96	0.00308909496856279	-0.0157157593388548
5	D	26	50	20120618	22	3362	67	0.00326070978435677	-0.0158233102802732
5	D	26	50	20120618	22	3364	67.04	0.00324890110111095	-0.0155579331052939
5	D	26	50	20120618	22	3366	67.08	0.00336090681525091	-0.0165771568196962
5	D	26	50	20120618	22	3368	67.12	0.00322917282191585	-0.016503122739706
5	D	26	50	20120618	22	3370	67.16	0.0030974388285808	-0.016429230081072
5	D	26	50	20120618	22	3372	67.2	0.00338657479140798	-0.0164075219028896
5	D	26	50	20120618	22	3374	67.24	0.00375144189050024	-0.0164277451568315
5	D	26	50	20120618	22	3376	67.28	0.00340453530365012	-0.0159766110304345
5	D	26	50	20120618	22	3378	67.32	0.00326261897266598	-0.0157997636244597
5	D	26	50	20120618	22	3380	67.36	0.00348358984178677	-0.0165164163471923
5	D	26	50	20120618	22	3382	67.4	0.00358555463963387	-0.0174251899823732
5	D	26	50	20120618	22	3384	67.44	0.00323977942363365	-0.0162216942407937
5	D	26	50	20120618	22	3386	67.48	0.00334400696318055	-0.0166903646153642
5	D	26	50	20120618	22	3388	67.52	0.00324861825839848	-0.016167600572033
5	D	26	50	20120618	22	3390	67.56	0.0034135862704493	-0.0158554129281391
5	D	26	50	20120618	22	3392	67.6	0.00347432674295323	-0.0163549838690474
5	D	26	50	20120618	22	3394	67.64	0.00381458652606019	-0.0159223759403175
5	D	26	50	20120618	22	3396	67.68	0.00409912629480966	-0.0159271842664295
5	D	26	50	20120618	22	3398	67.72	0.00457133220328604	-0.0155560946276628
5	D	26	50	20120618	22	3400	67.76	0.00444016389537593	-0.0152902931886148
5	D	26	50	20120618	22	3402	67.8	0.00476479661861868	-0.0149930962084821
5	D	26	50	20120618	22	3404	67.84	0.00472378442530986	-0.0158064104282029
5	D	26	50	20120618	22	3406	67.88	0.00473672447940557	-0.0155213756847066
5	D	26	50	20120618	22	3408	67.92	0.00471190503138592	-0.0155452051832326
5	D	26	50	20120618	22	3410	67.96	0.00473198686397162	-0.0155609029537749
5	D	26	50	20120618	22	3412	68	0.0047065310198489	-0.0153001219728733
5	D	26	50	20120618	22	3414	68.04	0.00454990686781608	-0.0164314221120937
5	D	26	50	20120618	22	3416	68.08	0.00467174136621453	-0.0154494629250599
5	D	26	50	20120618	22	3418	68.12	0.00496511996972883	-0.0159947129640329
5	D	26	50	20120618	22	3420	68.16	0.00487432745902448	-0.0163522261526008
5	D	26	50	20120618	22	3422	68.2	0.00508476243710559	-0.0152668172434794
5	D	26	50	20120618	22	3424	68.24	0.00504056826328143	-0.0150546144984453
5	D	26	50	20120618	22	3426	68.28	0.00518927281936496	-0.0158917582166921
5	D	26	50	20120618	22	3428	68.32	0.0055783229703738	-0.0155766714349954
5	D	26	50	20120618	22	3430	68.36	0.00556022103677542	-0.0151910153965362
5	D	26	50	20120618	22	3432	68.4	0.00559720272143148	-0.0159759746343314
5	D	26	50	20120618	22	3434	68.44	0.00544503334212014	-0.0157185877659795
5	D	26	50	20120618	22	3436	68.48	0.00584681141519033	-0.0153921872757838
5	D	26	50	20120618	22	3438	68.52	0.0058546603004615	-0.0155564481810534
5	D	26	50	20120618	22	3440	68.56	0.00632212859350393	-0.0156829495842077
5	D	26	50	20120618	22	3442	68.6	0.00615185728059421	-0.0153665900103049
5	D	26	50	20120618	22	3444	68.64	0.00668522792564322	-0.01633271000544
5	D	26	50	20120618	22	3446	68.68	0.00669929935058883	-0.0156286437834126
5	D	26	50	20120618	22	3448	68.72	0.00686801502857994	-0.0159201131986177
5	D	26	50	20120618	22	3450	68.76	0.00690527955594847	-0.0163895613906474
5	D	26	50	20120618	22	3452	68.8	0.00701396186821685	-0.0157308914239722
5	D	26	50	20120618	22	3454	68.84	0.00725197401076424	-0.0163259924910188
5	D	26	50	20120618	22	3456	68.88	0.00763098324548023	-0.0162139867768788
5	D	26	50	20120618	22	3458	68.92	0.0075691114021264	-0.0169558125010216
5	D	26	50	20120618	22	3460	68.96	0.00779679978566848	-0.0167988347955982
5	D	26	50	20120618	22	3462	69	0.0077377563694394	-0.0161359221882358
5	D	26	50	20120618	22	3464	69.04	0.00769603706934939	-0.0163470642730981
5	D	26	50	20120618	22	3466	69.08	0.00752230093321186	-0.0162578981079905
5	D	26	50	20120618	22	3468	69.12	0.00748510711652144	-0.0153912680369683
5	D	26	50	20120618	22	3470	69.16	0.00708481396769174	-0.0155261133001405
5	D	26	50	20120618	22	3472	69.2	0.00722885161901944	-0.0160303511458047
5	D	26	50	20120618	22	3474	69.24	0.00730486559799699	-0.0165091331473461
5	D	26	50	20120618	22	3476	69.28	0.00692295722547814	-0.0160191788586619
5	D	26	50	20120618	22	3478	69.32	0.00687027777027974	-0.0154415433291106
5	D	26	50	20120618	22	3480	69.36	0.00729581463119781	-0.0156227040864506
5	D	26	50	20120618	22	3482	69.4	0.00685415573566868	-0.0151240523843579
5	D	26	50	20120618	22	3484	69.44	0.00719250633046645	-0.0145930859023649
5	D	26	50	20120618	22	3486	69.48	0.00737522272272505	-0.0157186584766576
5	D	26	50	20120618	22	3488	69.52	0.0073958702407357	-0.0151787117385436
5	D	26	50	20120618	22	3490	69.56	0.00719568831098179	-0.0148400783010334
5	D	26	50	20120618	22	3492	69.6	0.00762454857377143	-0.0146328253034676
5	D	26	50	20120618	22	3494	69.64	0.00751303783437831	-0.0143415680202968
5	D	26	50	20120618	22	3496	69.68	0.00723662979361249	-0.0141017881107965
5	D	26	50	20120618	22	3498	69.72	0.00740294130854757	-0.0146879796324001
5	D	26	50	20120618	22	3500	69.76	0.00701092130905774	-0.0140809991714296
5	D	26	50	20120618	22	3502	69.8	0.00718911221791676	-0.0142115310832366
5	D	26	50	20120618	22	3504	69.84	0.00685790340160898	-0.0136868578515962
5	D	26	50	20120618	22	3506	69.88	0.00713855408306192	-0.0131430220261856
5	D	26	50	20120618	22	3508	69.92	0.00754450408614111	-0.0138490681472004
5	D	26	50	20120618	22	3510	69.96	0.00734665560876512	-0.0133358500454152
5	D	26	50	20120618	22	3512	70	0.00733237205178515	-0.01286435124372
5	D	26	50	20120618	22	3514	70.04	0.00719575902165991	-0.0131621846199558
5	D	26	50	20120618	22	3516	70.08	0.007527745655427	-0.0127901757423735
5	D	26	50	20120618	22	3518	70.12	0.00741220440738111	-0.0124516130155414
5	D	26	50	20120618	22	3520	70.16	0.00723394278784398	-0.0122080147294227
5	D	26	50	20120618	22	3522	70.2	0.00760998217407899	-0.0129624976649487
5	D	26	50	20120618	22	3524	70.24	0.00769045092577801	-0.0123813973121696
5	D	26	50	20120618	22	3526	70.28	0.00766202523317432	-0.0118110449824645
5	D	26	50	20120618	22	3528	70.32	0.00787917772567671	-0.0118126713280613
5	D	26	50	20120618	22	3530	70.36	0.00805772218792631	-0.0120559867714676
5	D	26	50	20120618	22	3532	70.4	0.0084754101635732	-0.0120942412483297
5	D	26	50	20120618	22	3534	70.44	0.0082695713795698	-0.01179167025666
5	D	26	50	20120618	22	3536	70.48	0.00848594605461288	-0.0111977005604633
5	D	26	50	20120618	22	3538	70.52	0.00838108211896292	-0.0104137312721618
5	D	26	50	20120618	22	3540	70.56	0.00853296865556179	-0.0107814267983788
5	D	26	50	20120618	22	3542	70.6	0.00888128945597428	-0.0108029228445269
5	D	26	50	20120618	22	3544	70.64	0.00928964362210951	-0.0112047716282752
5	D	26	50	20120618	22	3546	70.68	0.00973674723985377	-0.0096517530047552
5	D	26	50	20120618	22	3548	70.72	0.0101175242415227	-0.0102020942125527
5	D	26	50	20120618	22	3550	70.76	0.0101340705402025	-0.0100708551939644
5	D	26	50	20120618	22	3552	70.8	0.00999477050430874	-0.0098631072216518
5	D	26	50	20120618	22	3554	70.84	0.0101438286137829	-0.0100649154970025
5	D	26	50	20120618	22	3556	70.88	0.0102324998041437	-0.0091323830739737
5	D	26	50	20120618	22	3558	70.92	0.0103389193747122	-0.008770273691328
5	D	26	50	20120618	22	3560	70.96	0.0104690270224506	-0.0092651070168024
5	D	26	50	20120618	22	3562	71	0.0106899978915713	-0.0081106137751591
5	D	26	50	20120618	22	3564	71.04	0.0109313334359903	-0.0088585206176201
5	D	26	50	20120618	22	3566	71.08	0.0112723710365566	-0.0082701370649948
5	D	26	50	20120618	22	3568	71.12	0.0115991250801429	-0.0081873348609178
5	D	26	50	20120618	22	3570	71.16	0.0115146965304692	-0.0072289223296976
5	D	26	50	20120618	22	3572	71.2	0.0118342380848874	-0.0079088054998085
5	D	26	50	20120618	22	3574	71.24	0.0115717600477110	-0.0080580050306388
5	D	26	50	20120618	22	3576	71.28	0.0118703005307279	-0.007120098596073
5	D	26	50	20120618	22	3578	71.32	0.0120397940261783	-0.0073081182891905
5	D	26	50	20120618	22	3580	71.36	0.0121766898990161	-0.0071362913413621
5	D	26	50	20120618	22	3582	71.4	0.0124299048373590	-0.0064863894987736
5	D	26	50	20120618	22	3584	71.44	0.0127073735382966	-0.0065647369301291
5	D	26	50	20120618	22	3586	71.48	0.0130045705184293	-0.006918078188688
5	D	26	50	20120618	22	3588	71.52	0.0132032675239427	-0.0065571708875704
5	D	26	50	20120618	22	3590	71.56	0.0137554472093713	-0.0060469933449443
5	D	26	50	20120618	22	3592	71.6	0.0141452256803647	-0.0053040857474263
5	D	26	50	20120618	22	3594	71.64	0.014009270259546	-0.0053332680442858
5	D	26	50	20120618	22	3596	71.68	0.0142510937076440	-0.0050661301734214
5	D	26	50	20120618	22	3598	71.72	0.0142126836672899	-0.0047829480496918
5	D	26	50	20120618	22	3600	71.76	0.0138856467809911	-0.0053117932113412
5	D	26	50	20120618	22	3602	71.8	0.0140912097933499	-0.0049819208268498
5	D	26	50	20120618	22	3604	71.84	0.0140632578622896	-0.0045013215608808
5	D	26	50	20120618	22	3606	71.88	0.0139956725961438	-0.0047844329739323
5	D	26	50	20120618	22	3608	71.92	0.0140382262822356	-0.0041703955872855
5	D	26	50	20120618	22	3610	71.96	0.014216664678468	-0.0045690977458575
5	D	26	50	20120618	22	3612	72	0.0139237244811580	-0.0040917158157429
5	D	26	50	20120618	22	3614	72.04	0.0143055197165919	-0.0035693477522091
5	D	26	50	20120618	22	3616	72.08	0.0143835560209637	-0.0040900894701461
5	D	26	50	20120618	22	3618	72.12	0.0143186931159254	-0.0028627854432441
5	D	26	50	20120618	22	3620	72.16	0.0143719736118878	-0.0029909485473341
5	D	26	50	20120618	22	3622	72.2	0.0146223742652416	-0.0032731407215701
5	D	26	50	20120618	22	3624	72.24	0.0145118393332065	-0.0026113736271932
5	D	26	50	20120618	22	3626	72.28	0.0142806224868263	-0.0019083609942697
5	D	26	50	20120618	22	3628	72.32	0.0144476552506782	-0.001678254305536
5	D	26	50	20120618	22	3630	72.36	0.0145773881318225	-0.0016370511933963
5	D	26	50	20120618	22	3632	72.4	0.0142940928710079	-0.0013671061086105
5	D	26	50	20120618	22	3634	72.44	0.0144179638369362	-0.001976080610704
5	D	26	50	20120618	22	3636	72.48	0.0142121391950684	-0.000733326300633
5	D	26	50	20120618	22	3638	72.52	0.0143231620307825	-0.000335642375825802
5	D	26	50	20120618	22	3640	72.56	0.0141744362614955	-0.000927016990135601
5	D	26	50	20120618	22	3642	72.6	0.0140094258230379	-5.38532524552004e-05
5	D	26	50	20120618	22	3644	72.64	0.0141363939166677	0.0004859237800314
5	D	26	50	20120618	22	3646	72.68	0.0138365735703768	0.000512503923936199
5	D	26	50	20120618	22	3648	72.72	0.0138590029974760	0.0007678543247583
5	D	26	50	20120618	22	3650	72.76	0.0137544714020132	0.0012223613505015
5	D	26	50	20120618	22	3652	72.8	0.0133796128841028	0.0020835254861052
5	D	26	50	20120618	22	3654	72.84	0.0135186866458266	0.0018939360159335
5	D	26	50	20120618	22	3656	72.88	0.0132331357143800	0.0025713230991067
5	D	26	50	20120618	22	3658	72.92	0.0132358015069451	0.0031186025345417
5	D	26	50	20120618	22	3660	72.96	0.0130544286175707	0.0025870703671238
5	D	26	50	20120618	22	3662	73	0.0130607925786014	0.0031886768165573
5	D	26	50	20120618	22	3664	73.04	0.0129526971649614	0.0033149165902025
5	D	26	50	20120618	22	3666	73.08	0.0127558598502825	0.0038093468648116
5	D	26	50	20120618	22	3668	73.12	0.012646244157063	0.0041750483499056
5	D	26	50	20120618	22	3670	73.16	0.0127411025317592	0.0036724014944992
5	D	26	50	20120618	22	3672	73.2	0.0126929839152994	0.0035815736284558
5	D	26	50	20120618	22	3674	73.24	0.0122810871441904	0.0047048056793028
5	D	26	50	20120618	22	3676	73.28	0.012589640259229	0.0041840639613658
5	D	26	50	20120618	22	3678	73.32	0.012290951283788	0.0038896176266119
5	D	26	50	20120618	22	3680	73.36	0.0124028367897752	0.0047518848487942
5	D	26	50	20120618	22	3682	73.4	0.0123722614925566	0.0042730038523034
5	D	26	50	20120618	22	3684	73.44	0.0119279863019371	0.00573282580206303
5	D	26	50	20120618	22	3686	73.48	0.0115729833424424	0.00607651505305876
5	D	26	50	20120618	22	3688	73.52	0.0116720984999613	0.00543564296406595
5	D	26	50	20120618	22	3690	73.56	0.0117101408447892	0.00588748419724416
5	D	26	50	20120618	22	3692	73.6	0.0115886528287135	0.00644889162616721
5	D	26	50	20120618	22	3694	73.64	0.0115249000813217	0.00600587508561822
5	D	26	50	20120618	22	3696	73.68	0.0112185248551692	0.00724901123335104
5	D	26	50	20120618	22	3698	73.72	0.0112240120037913	0.00715007285252742
5	D	26	50	20120618	22	3700	73.76	0.0105513271807129	0.0076497569305207
5	D	26	50	20120618	22	3702	73.8	0.0106123009984546	0.00726034615505346
5	D	26	50	20120618	22	3704	73.84	0.0105498281143367	0.00751122056995063
5	D	26	50	20120618	22	3706	73.88	0.0105944536232974	0.00669460416156173
5	D	26	50	20120618	22	3708	73.92	0.0103572334403450	0.00765939479594828
5	D	26	50	20120618	22	3710	73.96	0.0106072946824438	0.00713954403255555
5	D	26	50	20120618	22	3712	74	0.0105045379250018	0.00825885164076698
5	D	26	50	20120618	22	3714	74.04	0.0105900271348472	0.00830573282035965
5	D	26	50	20120618	22	3716	74.08	0.0109007157123649	0.00812267701684608
5	D	26	50	20120618	22	3718	74.12	0.0108354356143258	0.00807945865037996
5	D	26	50	20120618	22	3720	74.16	0.0107701484452188	0.00803623321284602
5	D	26	50	20120618	22	3722	74.2	0.0111040018408883	0.00872740180718463
5	D	26	50	20120618	22	3724	74.24	0.0111441089375172	0.00800372044304707
5	D	26	50	20120618	22	3726	74.28	0.0110243038355807	0.00895552152586322
5	D	26	50	20120618	22	3728	74.32	0.0109432128299143	0.00929429638472969
5	D	26	50	20120618	22	3730	74.36	0.0113296820411718	0.00851391212780878
5	D	26	50	20120618	22	3732	74.4	0.0112994885816151	0.009056107465487
5	D	26	50	20120618	22	3734	74.44	0.0113296820411718	0.00851391212780878
5	D	26	50	20120618	22	3736	74.48	0.0113435059787440	0.00887252133188754
5	D	26	50	20120618	22	3738	74.52	0.0112323700059449	0.00848376109465899
5	D	26	50	20120618	22	3740	74.56	0.0114221008974729	0.00912841620493114
5	D	26	50	20120618	22	3742	74.6	0.0112646706437095	0.00872417740026242
5	D	26	50	20120618	22	3744	74.64	0.0112235099579766	0.00904893033165796
5	D	26	50	20120618	22	3746	74.68	0.0110423067742297	0.00875273744315454
5	D	26	50	20120618	22	3748	74.72	0.0108412621742028	0.00855347475221617
5	D	26	50	20120618	22	3750	74.76	0.010810998003968	0.00938582428648648
5	D	26	50	20120618	22	3752	74.8	0.0108690585417712	0.00966001908302719
5	D	26	50	20120618	22	3754	74.84	0.0107097049575630	0.0099347583517894
5	D	26	50	20120618	22	3756	74.88	0.0106213307520503	0.00898864947856181
5	D	26	50	20120618	22	3758	74.92	0.0108596540215814	0.00980589521198597
5	D	26	50	20120618	22	3760	74.96	0.0108719859638453	0.0090174287245561
5	D	26	50	20120618	22	3762	75	0.0105404943048251	0.00934132605674641
5	D	26	50	20120618	22	3764	75.04	0.0106163456492430	0.00962971955745334
5	D	26	50	20120618	22	3766	75.08	0.0102200476537270	0.0103260995287693
5	D	26	50	20120618	22	3768	75.12	0.0102277975440488	0.00993835045423784
5	D	26	50	20120618	22	3770	75.16	0.0101651054568288	0.0104018306650344
5	D	26	50	20120618	22	3772	75.2	0.0101826480689632	0.0109373714207948
5	D	26	50	20120618	22	3774	75.24	0.00979115141334429	0.0123428452282053
5	D	26	50	20120618	22	3776	75.28	0.00949624890986372	0.0116233958133003
5	D	26	50	20120618	22	3778	75.32	0.00935150415175484	0.0117611402142755
5	D	26	50	20120618	22	3780	75.36	0.00907552108216451	0.0118288110403418
5	D	26	50	20120618	22	3782	75.4	0.00898034592363036	0.0127344465356278
5	D	26	50	20120618	22	3784	75.44	0.00926922520669597	0.0117833857936116
5	D	26	50	20120618	22	3786	75.48	0.00909528683801902	0.0119421128812117
5	D	26	50	20120618	22	3788	75.52	0.00892185900043808	0.0125658065180623
5	D	26	50	20120618	22	3790	75.56	0.00911575545801403	0.0127135996135049
5	D	26	50	20120618	22	3792	75.6	0.00860987358908364	0.0137304863399954
5	D	26	50	20120618	22	3794	75.64	0.0084853491150682	0.0137766998693652
5	D	26	50	20120618	22	3796	75.68	0.00895881664346358	0.0134589573360197
5	D	26	50	20120618	22	3798	75.72	0.00895200649805397	0.0139037338653471
5	D	26	50	20120618	22	3800	75.76	0.00924540207213102	0.0133661092659025
5	D	26	50	20120618	22	3802	75.8	0.00917764215061025	0.013650134968022
5	D	26	50	20120618	22	3804	75.84	0.00922197845289743	0.0134002158543862
5	D	26	50	20120618	22	3806	75.88	0.00925794968196317	0.013041352798973
5	D	26	50	20120618	22	3808	75.92	0.00932570253241612	0.0125942329177728
5	D	26	50	20120618	22	3810	75.96	0.0095746868508872	0.0131331593008016
5	D	26	50	20120618	22	3812	76	0.00967804606330679	0.0128191699488293
5	D	26	50	20120618	22	3814	76.04	0.00982476435644196	0.0135690361841809
5	D	26	50	20120618	22	3816	76.08	0.00962049605659958	0.0138530251167479
5	D	26	50	20120618	22	3818	76.12	0.0100799980846452	0.0137915025841439
5	D	26	50	20120618	22	3820	76.16	0.0102733210786216	0.0140861964062712
5	D	26	50	20120618	22	3822	76.2	0.0103026377257696	0.0135508175779637
5	D	26	50	20120618	22	3824	76.24	0.0102733210786216	0.0140861964062712
5	D	26	50	20120618	22	3826	76.28	0.0102904967023366	0.0141766000082460
5	D	26	50	20120618	22	3828	76.32	0.0102362121147449	0.0146778467922257
5	D	26	50	20120618	22	3830	76.36	0.0108784347776898	0.0144707352160161
5	D	26	50	20120618	22	3832	76.4	0.0110678545422340	0.014033135113411
5	D	26	50	20120618	22	3834	76.44	0.0107930304206581	0.0146996115389506
5	D	26	50	20120618	22	3836	76.48	0.0109620006570904	0.0138335047269464
5	D	26	50	20120618	22	3838	76.52	0.0112263808115082	0.0136110135782461
5	D	26	50	20120618	22	3840	76.56	0.0114263081828209	0.0148360619345161
5	D	26	50	20120618	22	3842	76.6	0.0115799695574405	0.0152604462113809
5	D	26	50	20120618	22	3844	76.64	0.0116250334726056	0.0143605184820326
5	D	26	50	20120618	22	3846	76.68	0.0119170332178966	0.0146309373283617
5	D	26	50	20120618	22	3848	76.72	0.0125470017203235	0.0150746539046241
5	D	26	50	20120618	22	3850	76.76	0.0127935839970588	0.0150654473743331
5	D	26	50	20120618	22	3852	76.8	0.0129137285102502	0.0150884778421963
5	D	26	50	20120618	22	3854	76.84	0.0128664796351314	0.0147839128094036
5	D	26	50	20120618	22	3856	76.88	0.0128771215921882	0.0154164693226497
5	D	26	50	20120618	22	3858	76.92	0.0127004509629088	0.0147308373744078
5	D	26	50	20120618	22	3860	76.96	0.0129102495448868	0.0149943477874848
5	D	26	50	20120618	22	3862	77	0.0128579589984181	0.0149772994429904
5	D	26	50	20120618	22	3864	77.04	0.0128056543098137	0.0149602510984959
5	D	26	50	20120618	22	3866	77.08	0.0129209409994183	0.0150416532311461
5	D	26	50	20120618	22	3868	77.12	0.0127965892008789	0.0141100541890685
5	D	26	50	20120618	22	3870	77.16	0.0131410986957408	0.0142665722750841
5	D	26	50	20120618	22	3872	77.2	0.0131434887166612	0.0144607720814692
5	D	26	50	20120618	22	3874	77.24	0.0135418514639783	0.0144621085132856
5	D	26	50	20120618	22	3876	77.28	0.0134842505455828	0.0146789923052112
5	D	26	50	20120618	22	3878	77.32	0.0135392988084982	0.0147480554245297
5	D	26	50	20120618	22	3880	77.36	0.0135859183585818	0.0141636387409468
5	D	26	50	20120618	22	3882	77.4	0.0140059115023354	0.0148232420885732
5	D	26	50	20120618	22	3884	77.44	0.0138891257463546	0.0149069352471945
5	D	26	50	20120618	22	3886	77.48	0.0138574968600321	0.0148784600571161
5	D	26	50	20120618	22	3888	77.52	0.0140223234507267	0.0143647894069909
5	D	26	50	20120618	22	3890	77.56	0.0138193413781193	0.0141207951410747
5	D	26	50	20120618	22	3892	77.6	0.0136153905692217	0.0140599061761467
5	D	26	50	20120618	22	3894	77.64	0.0141779293689946	0.0142360535464081
5	D	26	50	20120618	22	3896	77.68	0.0141481248181676	0.0132317709982923
5	D	26	50	20120618	22	3898	77.72	0.0138820193232037	0.0135300781360715
5	D	26	50	20120618	22	3900	77.76	0.0139616749021043	0.0129986096082639
5	D	26	50	20120618	22	3902	77.8	0.0138896985028473	0.0136353521936545
5	D	26	50	20120618	22	3904	77.84	0.0140572686678529	0.0131198572080339
5	D	26	50	20120618	22	3906	77.88	0.0141182212723912	0.0135349995992685
5	D	26	50	20120618	22	3908	77.92	0.0142323058804679	0.0135252415256881
5	D	26	50	20120618	22	3910	77.96	0.0142119765605087	0.0128205176943542
5	D	26	50	20120618	22	3912	78	0.0147613207477448	0.0128112475244529
5	D	26	50	20120618	22	3914	78.04	0.0150869151362099	0.0126764729719587
5	D	26	50	20120618	22	3916	78.08	0.0151419492569897	0.0126259501924429
5	D	26	50	20120618	22	3918	78.12	0.015461561522086	0.0125391740482557
5	D	26	50	20120618	22	3920	78.16	0.0155782270699140	0.0134399503057414
5	D	26	50	20120618	22	3922	78.2	0.0154710226108183	0.0133193673863457
5	D	26	50	20120618	22	3924	78.24	0.0159067842357923	0.0128015106640759
5	D	26	50	20120618	22	3926	78.28	0.0162789133215273	0.0124294805732902
5	D	26	50	20120618	22	3928	78.32	0.0162774991079650	0.0124521221324238
5	D	26	50	20120618	22	3930	78.36	0.0163297330858912	0.0122817447534969
5	D	26	50	20120618	22	3932	78.4	0.0161802012148737	0.0129302253114553
5	D	26	50	20120618	22	3934	78.44	0.0162893714308211	0.0124794942359235
5	D	26	50	20120618	22	3936	78.48	0.0159953635022715	0.0132092920737184
5	D	26	50	20120618	22	3938	78.52	0.0161248983935171	0.0128345466928930
5	D	26	50	20120618	22	3940	78.56	0.0160608133059381	0.0119642608798120
5	D	26	50	20120618	22	3942	78.6	0.0158255942351764	0.0121784364527656
5	D	26	50	20120618	22	3944	78.64	0.0159364402941952	0.0127310404022629
5	D	26	50	20120618	22	3946	78.68	0.0160142856797361	0.0123119311419858
5	D	26	50	20120618	22	3948	78.72	0.0156241253710808	0.0128799146639739
5	D	26	50	20120618	22	3950	78.76	0.0154664617720796	0.0122042812056179
5	D	26	50	20120618	22	3952	78.8	0.0154883820822964	0.0125424196683813
5	D	26	50	20120618	22	3954	78.84	0.0152842969231103	0.0127473250714336
5	D	26	50	20120618	22	3956	78.88	0.0155264385692598	0.0116819272842198
5	D	26	50	20120618	22	3958	78.92	0.0153960551498769	0.0120501107141158
5	D	26	50	20120618	22	3960	78.96	0.0154902983416734	0.0119697833837730
5	D	26	50	20120618	22	3962	79	0.0156245001376748	0.0119966887967972
5	D	26	50	20120618	22	3964	79.04	0.0159584383861580	0.0117230243303424
5	D	26	50	20120618	22	3966	79.08	0.0161268075818263	0.010635699161844
5	D	26	50	20120618	22	3968	79.12	0.0165090695077357	0.0108368851832272
5	D	26	50	20120618	22	3970	79.16	0.0166777922567947	0.0105597063960699
5	D	26	50	20120618	22	3972	79.2	0.0166617480039295	0.0099035890848747
5	D	26	50	20120618	22	3974	79.24	0.0171447160776155	0.0102461257518171
5	D	26	50	20120618	22	3976	79.28	0.0173465950636443	0.0096188513262265
5	D	26	50	20120618	22	3978	79.32	0.0173101790644132	0.0099808192875159
5	D	26	50	20120618	22	3980	79.36	0.0176954815494817	0.0098758139305097
5	D	26	50	20120618	22	3982	79.4	0.0178811677902213	0.00927265184615757
5	D	26	50	20120618	22	3984	79.44	0.0177635405771710	0.00899521850055903
5	D	26	50	20120618	22	3986	79.48	0.0179115875239480	0.00898968185446234
5	D	26	50	20120618	22	3988	79.52	0.0176083235676327	0.00875797710440313
5	D	26	50	20120618	22	3990	79.56	0.0178112066452907	0.00951876743241736
5	D	26	50	20120618	22	3992	79.6	0.0174507236082418	0.00919618531884006
5	D	26	50	20120618	22	3994	79.64	0.0177808929775813	0.0092928680290317
5	D	26	50	20120618	22	3996	79.68	0.0179299935134623	0.00849684964117875
5	D	26	50	20120618	22	3998	79.72	0.0177016050942068	0.00820793288145374
5	D	26	50	20120618	22	4000	79.76	0.0178335300063728	0.00805234817638926
5	D	26	50	20120618	22	4002	79.8	0.0178967877790177	0.00833509189391452
5	D	26	50	20120618	22	4004	79.84	0.0177414293481232	0.00811439679643838
5	D	26	50	20120618	22	4006	79.88	0.0176054597851689	0.00834711270919469
5	D	26	50	20120618	22	4008	79.92	0.0177370311439443	0.00794665692580531
[truncated: 7,414 more rows]
