# Supplementary material for: How Do Ants Make Sense of Gravity? A Boltzmann Walker Analysis of Lasius niger Trajectories on Various Inclines
Source: PLoS One. 2013 Oct 29;8(10):e76531. doi: 10.1371/journal.pone.0076531 (PMC3812222; doi:10.1371/journal.pone.0076531)
Supplement: Dataset S5 — Trajectories for . (ZIP) [file pone.0076531.s009.zip › Incline5/5-D-26-50-20120618-23.txt]

Pente	Colonie	Temperature	Humidite	Date	Indiv	Frame	Time	X	Y
5	D	26	50	20120618	23	18	0	0	0
5	D	26	50	20120618	23	20	0.04	-0.00103898805604324	-0.001781266328526
5	D	26	50	20120618	23	22	0.08	-0.00143732605462296	-0.00092314628761535
5	D	26	50	20120618	23	24	0.12	-0.00249537983080733	-0.00257268074412664
5	D	26	50	20120618	23	26	0.16	-0.00444116798700522	-0.00437651014293352
5	D	26	50	20120618	23	28	0.2	-0.00586327286105636	-0.00609946066810828
5	D	26	50	20120618	23	30	0.24	-0.00726483628311403	-0.00557008517637298
5	D	26	50	20120618	23	32	0.28	-0.00730935572605753	-0.00629137651959013
5	D	26	50	20120618	23	34	0.32	-0.00587699780367919	-0.00654319138650628
5	D	26	50	20120618	23	36	0.36	-0.00550527883987723	-0.00788866709868023
5	D	26	50	20120618	23	38	0.4	-0.00588747005510856	-0.0102167454650588
5	D	26	50	20120618	23	40	0.44	-0.00583332688887311	-0.0108081059372329
5	D	26	50	20120618	23	42	0.48	-0.00678110665542465	-0.0141844397011290
5	D	26	50	20120618	23	44	0.52	-0.00744578985816711	-0.0159144443235529
5	D	26	50	20120618	23	46	0.56	-0.00718614944050359	-0.0172449272506454
5	D	26	50	20120618	23	48	0.6	-0.00771185504804451	-0.0182527948301418
5	D	26	50	20120618	23	50	0.64	-0.00731287711782784	-0.0201016245045034
5	D	26	50	20120618	23	52	0.68	-0.00687989442250388	-0.0215937117366886
5	D	26	50	20120618	23	54	0.72	-0.00631133107295522	-0.0216074791057183
5	D	26	50	20120618	23	56	0.76	-0.00527655100936682	-0.0204971800378991
5	D	26	50	20120618	23	58	0.8	-0.00397113289634709	-0.0206778741047636
5	D	26	50	20120618	23	60	0.84	-0.00293011615094863	-0.0204774941851109
5	D	26	50	20120618	23	62	0.88	-0.00296899288177827	-0.0191815230186878
5	D	26	50	20120618	23	64	0.92	-0.001833216756633	-0.0186814783162361
5	D	26	50	20120618	23	66	0.96	-0.0004828832208723	-0.0188418925606161
5	D	26	50	20120618	23	68	1	0.0013399037107382	-0.0183289360883400
5	D	26	50	20120618	23	70	1.04	0.00314537359727743	-0.0175030777943209
5	D	26	50	20120618	23	72	1.08	0.00550126247336009	-0.0178119915338179
5	D	26	50	20120618	23	74	1.12	0.00674488652477193	-0.0176088044002440
5	D	26	50	20120618	23	76	1.16	0.00913907937519146	-0.0188098252680893
5	D	26	50	20120618	23	78	1.2	0.0129582903796006	-0.0199990515948245
5	D	26	50	20120618	23	80	1.24	0.0145547536437567	-0.0205677492946616
5	D	26	50	20120618	23	82	1.28	0.0138362553723253	-0.0202333655689063
5	D	26	50	20120618	23	84	1.32	0.0162588314889416	-0.0235404757002445
5	D	26	50	20120618	23	86	1.36	0.0165175760023134	-0.0226624470679095
5	D	26	50	20120618	23	88	1.4	0.0158911925312671	-0.0206210580748952
5	D	26	50	20120618	23	90	1.44	0.0153193057798469	-0.0198599071224226
5	D	26	50	20120618	23	92	1.48	0.0146374536779749	-0.0177274742351721
5	D	26	50	20120618	23	94	1.52	0.0140128552909266	-0.0186967164673707
5	D	26	50	20120618	23	96	1.56	0.0142894839490082	-0.0177196278318458
5	D	26	50	20120618	23	98	1.6	0.0135461160249756	-0.0172841073302841
5	D	26	50	20120618	23	100	1.64	0.0126531603684898	-0.0144950165557753
5	D	26	50	20120618	23	102	1.68	0.0116450028752131	-0.0135734796431939
5	D	26	50	20120618	23	104	1.72	0.0108600026252246	-0.0135604391799353
5	D	26	50	20120618	23	106	1.76	0.0106963682165631	-0.012487626671014
5	D	26	50	20120618	23	108	1.8	0.0105202356955441	-0.0111632927444908
5	D	26	50	20120618	23	110	1.84	0.0104706533680473	-0.0094941671874999
5	D	26	50	20120618	23	112	1.88	0.0104870865296421	-0.00802901365261014
5	D	26	50	20120618	23	114	1.92	0.00991636650441077	-0.0059957139611726
5	D	26	50	20120618	23	116	1.96	0.00868144693747534	-0.00553656124387692
5	D	26	50	20120618	23	118	2	0.00723078909159989	-0.00482997772170845
5	D	26	50	20120618	23	120	2.04	0.00797572608557992	-0.00483093938693087
5	D	26	50	20120618	23	122	2.08	0.00552916490694571	-0.00446706223733227
5	D	26	50	20120618	23	124	2.12	0.00401304665080192	-0.00473824122345122
5	D	26	50	20120618	23	126	2.16	0.00312341722461481	-0.00393291306771717
5	D	26	50	20120618	23	128	2.2	0.00270316315845899	-0.00319736008783027
5	D	26	50	20120618	23	130	2.24	0.00181604820398579	-0.00279973273156564
5	D	26	50	20120618	23	132	2.28	9.29435295327213e-05	-0.00218143714788256
5	D	26	50	20120618	23	134	2.32	-0.00028614490114276	-0.000210357196335179
5	D	26	50	20120618	23	136	2.36	-0.00051794864615134	6.8518647097001e-06
5	D	26	50	20120618	23	138	2.4	3.61826539933101e-05	-0.000383782205489
5	D	26	50	20120618	23	140	2.44	0.000101010203692501	0.00087806398767402
5	D	26	50	20120618	23	142	2.48	0.00037797685881546	0.00142204830550864
5	D	26	50	20120618	23	144	2.52	0.00029463725358481	-0.00054123367245581
5	D	26	50	20120618	23	146	2.56	-0.000602320627282509	0.00099849841464571
5	D	26	50	20120618	23	148	2.6	-0.000624495495940519	6.03232795030302e-05
5	D	26	50	20120618	23	150	2.64	-0.00086248642528448	-0.00078181968368672
5	D	26	50	20120618	23	152	2.68	-0.0010354376728949	8.07303812080705e-05
5	D	26	50	20120618	23	154	2.72	-0.00131125952213912	-0.00068189206047621
5	D	26	50	20120618	23	156	2.76	-0.00121046152119165	-0.00178587673545001
5	D	26	50	20120618	23	158	2.8	-0.00096776232134517	-0.00225468252096905
5	D	26	50	20120618	23	160	2.84	-0.00119161634765557	-0.00204732868997628
5	D	26	50	20120618	23	162	2.88	-0.000911234366779479	-0.0036200755926914
5	D	26	50	20120618	23	164	2.92	-0.00158041194022318	-0.00457199688366035
5	D	26	50	20120618	23	166	2.96	-0.0020150987628898	-0.00465126355383137
5	D	26	50	20120618	23	168	3	-0.00310469374415578	-0.00613647063703559
5	D	26	50	20120618	23	170	3.04	-0.00477754575388347	-0.00590748824808395
5	D	26	50	20120618	23	172	3.08	-0.00587284001580581	-0.0084015104338714
5	D	26	50	20120618	23	174	3.12	-0.00701804894541211	-0.00776910948411721
5	D	26	50	20120618	23	176	3.16	-0.00781958276615831	-0.00841471211747615
5	D	26	50	20120618	23	178	3.2	-0.0084492754969405	-0.007249089015097
5	D	26	50	20120618	23	180	3.24	-0.0096584068795661	-0.00717411448308779
5	D	26	50	20120618	23	182	3.28	-0.00994588821252531	-0.0077676740573514
5	D	26	50	20120618	23	184	3.32	-0.00914827176334691	-0.00735036791936635
5	D	26	50	20120618	23	186	3.36	-0.00921741266441131	-0.00752099278566666
5	D	26	50	20120618	23	188	3.4	-0.00848568442510381	-0.00789099347999033
5	D	26	50	20120618	23	190	3.44	-0.00868829173111721	-0.00820361245902072
5	D	26	50	20120618	23	192	3.48	-0.00870980899046871	-0.00808580139820723
5	D	26	50	20120618	23	194	3.52	-0.0081990869756211	-0.00830775514575387
5	D	26	50	20120618	23	196	3.56	-0.00825946682366661	-0.00919543578565203
5	D	26	50	20120618	23	198	3.6	-0.0086468411316041	-0.0101425133951699
5	D	26	50	20120618	23	200	3.64	-0.00825278466458441	-0.0131462181488366
5	D	26	50	20120618	23	202	3.68	-0.00829487166020071	-0.0147678119879960
5	D	26	50	20120618	23	204	3.72	-0.00903475284069521	-0.0150487101568224
5	D	26	50	20120618	23	206	3.76	-0.0097847392841997	-0.0175983667970469
5	D	26	50	20120618	23	208	3.8	-0.0108597318033274	-0.0210621512849994
5	D	26	50	20120618	23	210	3.84	-0.0112315285488753	-0.0225559850709341
5	D	26	50	20120618	23	212	3.88	-0.0115598028720411	-0.0224763294920334
5	D	26	50	20120618	23	214	3.92	-0.0117368199836433	-0.0253214867632225
5	D	26	50	20120618	23	216	3.96	-0.010879438869319	-0.0265544829997131
5	D	26	50	20120618	23	218	4	-0.0104162344301672	-0.02880016221288
5	D	26	50	20120618	23	220	4.04	-0.010178476846061	-0.0295300661166920
5	D	26	50	20120618	23	222	4.08	-0.0103839620766738	-0.0306803874283263
5	D	26	50	20120618	23	224	4.12	-0.0105692311244125	-0.0318237720224371
5	D	26	50	20120618	23	226	4.16	-0.0107337607302590	-0.0316712632318708
5	D	26	50	20120618	23	228	4.2	-0.0104777173647913	-0.0323053258825608
5	D	26	50	20120618	23	230	4.24	-0.0104984497356157	-0.0306747942136871
5	D	26	50	20120618	23	232	4.28	-0.0104333110589328	-0.0296837982019898
5	D	26	50	20120618	23	234	4.32	-0.0100728916614942	-0.0295161502552383
5	D	26	50	20120618	23	236	4.36	-0.0100494793559691	-0.0297729077985549
5	D	26	50	20120618	23	238	4.4	-0.0103147292517278	-0.0296281488983104
5	D	26	50	20120618	23	240	4.44	-0.0103072339198473	-0.0282695139289386
5	D	26	50	20120618	23	242	4.48	-0.010358548658958	-0.0288342306175976
5	D	26	50	20120618	23	244	4.52	-0.0106047985955062	-0.0291062899516591
5	D	26	50	20120618	23	246	4.56	-0.0105945950446537	-0.0281720816855589
5	D	26	50	20120618	23	248	4.6	-0.0103617589237446	-0.0274342016172551
5	D	26	50	20120618	23	250	4.64	-0.010857377137746	-0.0270286688071768
5	D	26	50	20120618	23	252	4.68	-0.0107021106307331	-0.0273038606242790
5	D	26	50	20120618	23	254	4.72	-0.0107128091563324	-0.0269789238451203
5	D	26	50	20120618	23	256	4.76	-0.010646751240834	-0.0258677903912994
5	D	26	50	20120618	23	258	4.8	-0.0104933373535877	-0.0254634384495457
5	D	26	50	20120618	23	260	4.84	-0.0106042824075559	-0.0257364523777618
5	D	26	50	20120618	23	262	4.88	-0.0108125677810222	-0.0255070952222161
5	D	26	50	20120618	23	264	4.92	-0.0111467747300822	-0.0253284517650172
5	D	26	50	20120618	23	266	4.96	-0.0111935144883187	-0.0251948792940510
5	D	26	50	20120618	23	268	5	-0.0108908586438352	-0.0241495067708805
5	D	26	50	20120618	23	270	5.04	-0.0115843041220092	-0.0246430107356062
5	D	26	50	20120618	23	272	5.08	-0.0117421657109091	-0.0246030945578082
5	D	26	50	20120618	23	274	5.12	-0.0125677694464869	-0.0239606314785577
5	D	26	50	20120618	23	276	5.16	-0.0129749215310941	-0.0232617271360329
5	D	26	50	20120618	23	278	5.2	-0.0135083487446856	-0.0233202897196508
5	D	26	50	20120618	23	280	5.24	-0.0137272286990545	-0.0228328506097873
5	D	26	50	20120618	23	282	5.28	-0.0136175790647094	-0.0222202613778284
5	D	26	50	20120618	23	284	5.32	-0.0134422540596346	-0.0211954847538735
5	D	26	50	20120618	23	286	5.36	-0.0133352757332875	-0.0214807954104358
5	D	26	50	20120618	23	288	5.4	-0.0129783282301445	-0.0211512836504029
5	D	26	50	20120618	23	290	5.44	-0.0126826154671455	-0.0208305407215634
5	D	26	50	20120618	23	292	5.48	-0.0125437476149164	-0.0213942383279294
5	D	26	50	20120618	23	294	5.52	-0.012189386708379	-0.0212944952595888
5	D	26	50	20120618	23	296	5.56	-0.0115522757203554	-0.0196558537830417
5	D	26	50	20120618	23	298	5.6	-0.011773402152968	-0.0195668148971547
5	D	26	50	20120618	23	300	5.64	-0.0116168614395354	-0.0195979148676048
5	D	26	50	20120618	23	302	5.68	-0.0104676340220916	-0.0206533799258632
5	D	26	50	20120618	23	304	5.72	-0.0100869277311008	-0.0199346765934652
5	D	26	50	20120618	23	306	5.76	-0.0089065048837914	-0.0190562873366719
5	D	26	50	20120618	23	308	5.8	-0.00850595010545261	-0.0184782063298484
5	D	26	50	20120618	23	310	5.84	-0.00704117840822472	-0.0187339668526036
5	D	26	50	20120618	23	312	5.88	-0.0051153943028666	-0.0184779022739325
5	D	26	50	20120618	23	314	5.92	-0.00424053350891135	-0.0166823035980587
5	D	26	50	20120618	23	316	5.96	-0.00257690924267814	-0.0161226427228851
5	D	26	50	20120618	23	318	6	-0.00123573981080161	-0.0153371319418006
5	D	26	50	20120618	23	320	6.04	0.00069905990601664	-0.0158772908119490
5	D	26	50	20120618	23	322	6.08	0.00222756313743292	-0.0139114278942332
5	D	26	50	20120618	23	324	6.12	0.00353574603796709	-0.0132713477648353
5	D	26	50	20120618	23	326	6.16	0.00471847405338315	-0.0129472736559497
5	D	26	50	20120618	23	328	6.2	0.00615173707244141	-0.0128850199749341
5	D	26	50	20120618	23	330	6.24	0.00780833976833744	-0.0128408611564490
5	D	26	50	20120618	23	332	6.28	0.00985431081329384	-0.0112579460582204
5	D	26	50	20120618	23	334	6.32	0.00994631247659402	-0.00984914186272337
5	D	26	50	20120618	23	336	6.36	0.0105244359098243	-0.00847079982735987
5	D	26	50	20120618	23	338	6.4	0.0102566616428568	-0.00751967756705366
5	D	26	50	20120618	23	340	6.44	0.00946886690686906	-0.00790512854454625
5	D	26	50	20120618	23	342	6.48	0.00834782688704372	-0.00563427632996909
5	D	26	50	20120618	23	344	6.52	0.00674848569828817	-0.00423988297067266
5	D	26	50	20120618	23	346	6.56	0.00623473019534927	-0.00443766073737053
5	D	26	50	20120618	23	348	6.6	0.00545733205036531	-0.00263620226760097
5	D	26	50	20120618	23	350	6.64	0.00609940904931326	-0.00155481962449169
5	D	26	50	20120618	23	352	6.68	0.00648386385477252	-0.00192733846748453
5	D	26	50	20120618	23	354	6.72	0.0069194902102193	-0.00140070563082141
5	D	26	50	20120618	23	356	6.76	0.00705842544972464	-0.0025759482845625
5	D	26	50	20120618	23	358	6.8	0.00665158802763505	-0.00195512620835024
5	D	26	50	20120618	23	360	6.84	0.00699035157279303	-0.00212687113179196
5	D	26	50	20120618	23	362	6.88	0.0072952772300441	-0.00309121628890636
5	D	26	50	20120618	23	364	6.92	0.00739328930098437	-0.00383369962235567
5	D	26	50	20120618	23	366	6.96	0.00794893380964076	-0.00452080942377026
5	D	26	50	20120618	23	368	7	0.00939066796793764	-0.00443615459992661
5	D	26	50	20120618	23	370	7.04	0.0101052983652760	-0.00516487056434621
5	D	26	50	20120618	23	372	7.08	0.0110902698271976	-0.00498351181710749
5	D	26	50	20120618	23	374	7.12	0.011023391667833	-0.00596476389736006
5	D	26	50	20120618	23	376	7.16	0.0113776238809362	-0.00556506471822655
5	D	26	50	20120618	23	378	7.2	0.0114397078563244	-0.00635849509526035
5	D	26	50	20120618	23	380	7.24	0.0120016951128080	-0.00611272599132335
5	D	26	50	20120618	23	382	7.28	0.0121121310498937	-0.006488440108439
5	D	26	50	20120618	23	384	7.32	0.0132321386938186	-0.00805774340112975
5	D	26	50	20120618	23	386	7.36	0.0134032443927301	-0.00756197669470424
5	D	26	50	20120618	23	388	7.4	0.0134896033439164	-0.00750268579110174
5	D	26	50	20120618	23	390	7.44	0.0140070075178462	-0.00916242097003843
5	D	26	50	20120618	23	392	7.48	0.0141807790093228	-0.010251542189761
5	D	26	50	20120618	23	394	7.52	0.0141021770195261	-0.0103879855142588
5	D	26	50	20120618	23	396	7.56	0.0143543878662397	-0.0114221433238797
5	D	26	50	20120618	23	398	7.6	0.0146525606537305	-0.0128866463205308
5	D	26	50	20120618	23	400	7.64	0.0147494554959565	-0.0121749928427412
5	D	26	50	20120618	23	402	7.68	0.0150446018664237	-0.0140633922125780
5	D	26	50	20120618	23	404	7.72	0.015303777714932	-0.0151035957851781
5	D	26	50	20120618	23	406	7.76	0.0151345670621941	-0.0160258751598798
5	D	26	50	20120618	23	408	7.8	0.0150374600879337	-0.0161936928122588
5	D	26	50	20120618	23	410	7.84	0.0146444519774279	-0.0177450832517044
5	D	26	50	20120618	23	412	7.88	0.0141085894173713	-0.0172902892113187
5	D	26	50	20120618	23	414	7.92	0.0139004825883672	-0.0180069472373521
5	D	26	50	20120618	23	416	7.96	0.0129862069553219	-0.0204310372695870
5	D	26	50	20120618	23	418	8	0.0122083894960167	-0.0223400841574344
5	D	26	50	20120618	23	420	8.04	0.0125183073271429	-0.0230304395789746
5	D	26	50	20120618	23	422	8.08	0.0128267614472321	-0.0242893583500635
5	D	26	50	20120618	23	424	8.12	0.0132843726717448	-0.0240687693186046
5	D	26	50	20120618	23	426	8.16	0.0141441791623286	-0.025082088691384
5	D	26	50	20120618	23	428	8.2	0.0146371174416294	-0.0243529767471669
5	D	26	50	20120618	23	430	8.24	0.0154221898165095	-0.0250757388724889
5	D	26	50	20120618	23	432	8.28	0.0155252223455962	-0.0240674682421272
5	D	26	50	20120618	23	434	8.32	0.0150381530525793	-0.0224616428841882
5	D	26	50	20120618	23	436	8.36	0.0148250734951365	-0.0224929959988660
5	D	26	50	20120618	23	438	8.4	0.0146159254513972	-0.0214795564179338
5	D	26	50	20120618	23	440	8.44	0.0148687231967392	-0.0214743874673633
5	D	26	50	20120618	23	442	8.48	0.0146796569855855	-0.0223694290888536
5	D	26	50	20120618	23	444	8.52	0.015325917228251	-0.0214119004411099
5	D	26	50	20120618	23	446	8.56	0.0153295376149707	-0.0201578324225399
5	D	26	50	20120618	23	448	8.6	0.0155823905146416	-0.0199425976036281
5	D	26	50	20120618	23	450	8.64	0.0163403326165412	-0.0198566897865682
5	D	26	50	20120618	23	452	8.68	0.0165487275915586	-0.0191577041267636
5	D	26	50	20120618	23	454	8.72	0.0166723263213761	-0.0181191092220907
5	D	26	50	20120618	23	456	8.76	0.0168003267909065	-0.0180297167828131
5	D	26	50	20120618	23	458	8.8	0.0165655814816882	-0.0163951546052866
5	D	26	50	20120618	23	460	8.84	0.016825528076588	-0.0163022266321031
5	D	26	50	20120618	23	462	8.88	0.0166934122455911	-0.0150711820103285
5	D	26	50	20120618	23	464	8.92	0.0164396316218232	-0.0146662219567430
5	D	26	50	20120618	23	466	8.96	0.0162342807414988	-0.0131363327960356
5	D	26	50	20120618	23	468	9	0.0156773068720938	-0.0131240857065854
5	D	26	50	20120618	23	470	9.04	0.0150982500579123	-0.0127382246071597
5	D	26	50	20120618	23	472	9.08	0.0146997671024425	-0.0133976299648874
5	D	26	50	20120618	23	474	9.12	0.014241809395607	-0.0113518639808976
5	D	26	50	20120618	23	476	9.16	0.0138186979109484	-0.0111794501344409
5	D	26	50	20120618	23	478	9.2	0.0128464048736135	-0.0104965476183743
5	D	26	50	20120618	23	480	9.24	0.0122722412383578	-0.00950241912363636
5	D	26	50	20120618	23	482	9.28	0.0119953947913877	-0.00844696325776607
5	D	26	50	20120618	23	484	9.32	0.0116135500584791	-0.00749849971895712
5	D	26	50	20120618	23	486	9.36	0.0109494636538599	-0.00701027077081906
5	D	26	50	20120618	23	488	9.4	0.0102191284149114	-0.0061830760449836
5	D	26	50	20120618	23	490	9.44	0.00936777185036282	-0.00502501898516314
5	D	26	50	20120618	23	492	9.48	0.00895533767810014	-0.00408833584532876
5	D	26	50	20120618	23	494	9.52	0.00867185856952245	-0.00426234068204314
5	D	26	50	20120618	23	496	9.56	0.00851041194924194	-0.00330316447549921
5	D	26	50	20120618	23	498	9.6	0.00883771753611757	-0.00294719277971428
5	D	26	50	20120618	23	500	9.64	0.00920715254501629	-0.0028587054371166
5	D	26	50	20120618	23	502	9.68	0.0094835605857821	-0.00274961300291514
5	D	26	50	20120618	23	504	9.72	0.00990049902824095	-0.00249212713961387
5	D	26	50	20120618	23	506	9.76	0.0102810780400112	-0.00247341709418367
5	D	26	50	20120618	23	508	9.8	0.0109336810305039	-0.00312560996274327
5	D	26	50	20120618	23	510	9.84	0.0114144853574395	-0.00234642071628257
5	D	26	50	20120618	23	512	9.88	0.0113512417269301	-0.00184576083093124
5	D	26	50	20120618	23	514	9.92	0.0110895768625521	-0.001839418083104
5	D	26	50	20120618	23	516	9.96	0.0109614279005976	-0.00151609350740645
5	D	26	50	20120618	23	518	10	0.0109142992336315	-0.00112087031419785
5	D	26	50	20120618	23	520	10.04	0.0106557314969550	-0.00227810005908432
5	D	26	50	20120618	23	522	10.08	0.0106655532101457	-0.00154459698175608
5	D	26	50	20120618	23	524	10.12	0.0103461884324228	-0.00170538599273009
5	D	26	50	20120618	23	526	10.16	0.0097945107928089	-0.0014137398008297
5	D	26	50	20120618	23	528	10.2	0.0100625891156923	-0.00229654847500548
5	D	26	50	20120618	23	530	10.24	0.00951443286784872	-0.00131956024864346
5	D	26	50	20120618	23	532	10.28	0.00931517017691035	-0.0013356115725764
5	D	26	50	20120618	23	534	10.32	0.00929531461849463	-0.00118809495588526
5	D	26	50	20120618	23	536	10.36	0.00932721927646177	-0.00173918569687081
5	D	26	50	20120618	23	538	10.4	0.00826059819451654	-0.00242592073169137
5	D	26	50	20120618	23	540	10.44	0.00799378559277142	-0.00206369114089294
5	D	26	50	20120618	23	542	10.48	0.00722075241794773	-0.0011424201004613
5	D	26	50	20120618	23	544	10.52	0.00706773005572624	-0.00118785432744762
5	D	26	50	20120618	23	546	10.56	0.00693481752751898	-0.00191564631543625
5	D	26	50	20120618	23	548	10.6	0.0069682000386588	-0.00234076598335342
5	D	26	50	20120618	23	550	10.64	0.00612134562298601	-0.00173687345769633
5	D	26	50	20120618	23	552	10.68	0.00506664636137159	-0.00131196592181352
5	D	26	50	20120618	23	554	10.72	0.00408754388573383	-0.00162968314073626
5	D	26	50	20120618	23	556	10.76	0.00298662105383324	-0.00081395061582383
5	D	26	50	20120618	23	558	10.8	0.00219869903862489	-0.00040747028265875
5	D	26	50	20120618	23	560	10.84	0.00157718046223316	0.00071998319567196
5	D	26	50	20120618	23	562	10.88	0.00101882066353701	0.000299198092323471
5	D	26	50	20120618	23	564	10.92	0.00088893928996867	0.00124590093524726
5	D	26	50	20120618	23	566	10.96	4.84438855790914e-05	0.00214515691315344
5	D	26	50	20120618	23	568	11	-0.000100748574183459	0.00258385303126939
5	D	26	50	20120618	23	570	11.04	-0.000527968349240749	0.00232042747100615
5	D	26	50	20120618	23	572	11.08	-0.000516598072199269	0.00198582454214868
5	D	26	50	20120618	23	574	11.12	-0.00102918684894921	0.00241421104339492
5	D	26	50	20120618	23	576	11.16	-0.00084781395957486	0.00210314062821534
5	D	26	50	20120618	23	578	11.2	-0.00085466582428456	0.00191326124426331
5	D	26	50	20120618	23	580	11.24	-0.00083475369732634	0.00201460378814297
5	D	26	50	20120618	23	582	11.28	-0.000922512719939409	0.00107133041310793
5	D	26	50	20120618	23	584	11.32	-0.00103827317108746	0.00047520404122861
5	D	26	50	20120618	23	586	11.36	-0.00152453636237382	0.0006257895013501
5	D	26	50	20120618	23	588	11.4	-0.00224160981364119	-7.14991021796797e-05
5	D	26	50	20120618	23	590	11.44	-0.00320637994193109	-0.00084281895727255
5	D	26	50	20120618	23	592	11.48	-0.00443046239033806	-0.00180119896158087
5	D	26	50	20120618	23	594	11.52	-0.00531572472504456	-0.00151997552363516
5	D	26	50	20120618	23	596	11.56	-0.00612773786828794	-0.00253009170269577
5	D	26	50	20120618	23	598	11.6	-0.00690152481894038	-0.00298317744380886
5	D	26	50	20120618	23	600	11.64	-0.00664113981783624	-0.00438611972408984
5	D	26	50	20120618	23	602	11.68	-0.00660801893620547	-0.00440324585033018
5	D	26	50	20120618	23	604	11.72	-0.00655548090236331	-0.00484366023792441
5	D	26	50	20120618	23	606	11.76	-0.00671652447177854	-0.00456520865856096
5	D	26	50	20120618	23	608	11.8	-0.0070086868516292	-0.00658565314871653
5	D	26	50	20120618	23	610	11.84	-0.00741331456502761	-0.00693785596535774
5	D	26	50	20120618	23	612	11.88	-0.00798592256536461	-0.00835535757426335
5	D	26	50	20120618	23	614	11.92	-0.0086352870067995	-0.0102071005285634
5	D	26	50	20120618	23	616	11.96	-0.0085858461006589	-0.0100414395518670
5	D	26	50	20120618	23	618	12	-0.00876821601059471	-0.0109016278801127
5	D	26	50	20120618	23	620	12.04	-0.0087883544117229	-0.0105228449195667
5	D	26	50	20120618	23	622	12.08	-0.00875784275411471	-0.0119496096273058
5	D	26	50	20120618	23	624	12.12	-0.00918552214857981	-0.0132720195162775
5	D	26	50	20120618	23	626	12.16	-0.0096482740393917	-0.0141000203438435
5	D	26	50	20120618	23	628	12.2	-0.00996945608154231	-0.0149657877445927
5	D	26	50	20120618	23	630	12.24	-0.0104551748006071	-0.0148146719543853
5	D	26	50	20120618	23	632	12.28	-0.0106883644749068	-0.0160023426462019
5	D	26	50	20120618	23	634	12.32	-0.011206581821635	-0.0160342543752368
5	D	26	50	20120618	23	636	12.36	-0.0115728843474931	-0.0175866153894503
5	D	26	50	20120618	23	638	12.4	-0.0123928736552282	-0.0184757031718430
5	D	26	50	20120618	23	640	12.44	-0.0132308871148158	-0.0182211942280906
5	D	26	50	20120618	23	642	12.48	-0.0139329310114491	-0.0183046045439993
5	D	26	50	20120618	23	644	12.52	-0.0151847292172514	-0.0187720657659739
5	D	26	50	20120618	23	646	12.56	-0.0158235931229857	-0.0175709105478402
5	D	26	50	20120618	23	648	12.6	-0.016065628703118	-0.0187190468995206
5	D	26	50	20120618	23	650	12.64	-0.0163336645995946	-0.0187260755409256
5	D	26	50	20120618	23	652	12.68	-0.0160960696500481	-0.0205567820684854
5	D	26	50	20120618	23	654	12.72	-0.0164745768389495	-0.0194969067852327
5	D	26	50	20120618	23	656	12.76	-0.0161757110868131	-0.0192572400128173
5	D	26	50	20120618	23	658	12.8	-0.016195071670482	-0.0184911746682154
5	D	26	50	20120618	23	660	12.84	-0.0160398263766725	-0.0186698959071603
5	D	26	50	20120618	23	662	12.88	-0.0160682379271406	-0.0197003060508410
5	D	26	50	20120618	23	664	12.92	-0.0150344902394527	-0.0211830665445823
5	D	26	50	20120618	23	666	12.96	-0.0142783102476519	-0.0189665696282749
5	D	26	50	20120618	23	668	13	-0.0138108278124738	-0.0191652100652459
5	D	26	50	20120618	23	670	13.04	-0.0136031010533646	-0.0201254398608938
5	D	26	50	20120618	23	672	13.08	-0.0130886737989836	-0.0195867022753755
5	D	26	50	20120618	23	674	13.12	-0.0118116502658692	-0.0198374310262758
5	D	26	50	20120618	23	676	13.16	-0.0113238052767133	-0.0204887591032420
5	D	26	50	20120618	23	678	13.2	-0.0109330538267889	-0.0202917633966441
5	D	26	50	20120618	23	680	13.24	-0.0104999134466528	-0.0202348787774180
5	D	26	50	20120618	23	682	13.28	-0.00980984793889281	-0.0212405967522996
5	D	26	50	20120618	23	684	13.32	-0.0090114607433229	-0.0216036890133711
5	D	26	50	20120618	23	686	13.36	-0.00874405417188161	-0.0228488828418372
5	D	26	50	20120618	23	688	13.4	-0.00839746578308301	-0.0232575552060239
5	D	26	50	20120618	23	690	13.44	-0.00817209670978321	-0.0234528015304452
5	D	26	50	20120618	23	692	13.48	-0.00764935387965551	-0.0241813124338982
5	D	26	50	20120618	23	694	13.52	-0.00780197580730681	-0.0259371717086694
5	D	26	50	20120618	23	696	13.56	-0.00784822059079641	-0.0254414898550577
5	D	26	50	20120618	23	698	13.6	-0.00784995300241031	-0.0263983113960202
5	D	26	50	20120618	23	700	13.64	-0.00776656389970491	-0.0272373148051015
5	D	26	50	20120618	23	702	13.68	-0.00733961989629232	-0.0276928259224741
5	D	26	50	20120618	23	704	13.72	-0.00803802926407031	-0.0283127464375403
5	D	26	50	20120618	23	706	13.76	-0.00743939973418551	-0.0280584637679578
5	D	26	50	20120618	23	708	13.8	-0.00704988289270113	-0.027163591852095
5	D	26	50	20120618	23	710	13.84	-0.00618434176612192	-0.0271190865512871
5	D	26	50	20120618	23	712	13.88	-0.00581923425072406	-0.0261860874377827
5	D	26	50	20120618	23	714	13.92	-0.00550099377278325	-0.0273450778785543
5	D	26	50	20120618	23	716	13.96	-0.00529462465869395	-0.0264079139061087
5	D	26	50	20120618	23	718	14	-0.00516320886341043	-0.0274107680985266
5	D	26	50	20120618	23	720	14.04	-0.00507237392629921	-0.0282611771399884
5	D	26	50	20120618	23	722	14.08	-0.00475438800679962	-0.0299506673722774
5	D	26	50	20120618	23	724	14.12	-0.00464082665774106	-0.03040873114513
5	D	26	50	20120618	23	726	14.16	-0.0045689846087725	-0.0309090799034976
5	D	26	50	20120618	23	728	14.2	-0.00467787905307523	-0.0322685634010069
5	D	26	50	20120618	23	730	14.24	-0.00485564569786553	-0.0331598007880144
5	D	26	50	20120618	23	732	14.28	-0.00529843596424455	-0.0325598913948558
5	D	26	50	20120618	23	734	14.32	-0.00533598333432555	-0.0341732969374891
5	D	26	50	20120618	23	736	14.36	-0.00513170018524076	-0.0340854035645876
5	D	26	50	20120618	23	738	14.4	-0.0053827938032401	-0.0344014095850999
5	D	26	50	20120618	23	740	14.44	-0.00441207761402721	-0.0356194717263718
5	D	26	50	20120618	23	742	14.48	-0.00448837443571724	-0.0353437707923872
5	D	26	50	20120618	23	744	14.52	-0.00349595006832192	-0.0356022183209109
5	D	26	50	20120618	23	746	14.56	-0.0028674028505252	-0.0351527105401106
5	D	26	50	20120618	23	748	14.6	-0.00283431025316567	-0.0340873834635749
5	D	26	50	20120618	23	750	14.64	-0.00191804128610414	-0.034685737221815
5	D	26	50	20120618	23	752	14.68	-0.00170548498767946	-0.0338680389400509
5	D	26	50	20120618	23	754	14.72	-0.0014823927982151	-0.0345336385531818
5	D	26	50	20120618	23	756	14.76	-0.000661017561188809	-0.0331820746516218
5	D	26	50	20120618	23	758	14.8	-0.000355052456969389	-0.0327641038332624
5	D	26	50	20120618	23	760	14.84	-1.43684097937188e-05	-0.03187230076083
5	D	26	50	20120618	23	762	14.88	0.000179590980285750	-0.0297555766113480
5	D	26	50	20120618	23	764	14.92	0.000468939075147291	-0.0293472931558909
5	D	26	50	20120618	23	766	14.96	0.000835008255767562	-0.0297320299555345
5	D	26	50	20120618	23	768	15	0.00167787953894193	-0.0283815974248244
5	D	26	50	20120618	23	770	15.04	0.00248539548305697	-0.0268391146923441
5	D	26	50	20120618	23	772	15.08	0.00289191117156112	-0.0262935818106587
5	D	26	50	20120618	23	774	15.12	0.00334580301440476	-0.0267026430835751
5	D	26	50	20120618	23	776	15.16	0.00365431370303645	-0.0251411391786809
5	D	26	50	20120618	23	778	15.2	0.00426355690570678	-0.0237047224633785
5	D	26	50	20120618	23	780	15.24	0.00462269643987143	-0.0238674277337295
5	D	26	50	20120618	23	782	15.28	0.00524169771612213	-0.0231532498847311
5	D	26	50	20120618	23	784	15.32	0.00493651042936202	-0.0230934286510427
5	D	26	50	20120618	23	786	15.36	0.00511777725271919	-0.0220765030336793
5	D	26	50	20120618	23	788	15.4	0.00543258826277125	-0.0207932385761141
5	D	26	50	20120618	23	790	15.44	0.00562610924664639	-0.0206807520293630
5	D	26	50	20120618	23	792	15.48	0.00581640582359931	-0.0201603780069522
5	D	26	50	20120618	23	794	15.52	0.00549627029948491	-0.0191114133813332
5	D	26	50	20120618	23	796	15.56	0.00524141487340966	-0.0189599652509386
5	D	26	50	20120618	23	798	15.6	0.00490482497449705	-0.0178346825904262
5	D	26	50	20120618	23	800	15.64	0.00486758873139976	-0.0177272447860927
5	D	26	50	20120618	23	802	15.68	0.00458765929886364	-0.0173902801205861
5	D	26	50	20120618	23	804	15.72	0.00474318743538562	-0.0167693201585515
5	D	26	50	20120618	23	806	15.76	0.00407325325768605	-0.0161430286113867
5	D	26	50	20120618	23	808	15.8	0.00389341479002687	-0.0154075032086643
5	D	26	50	20120618	23	810	15.84	0.00330432413062036	-0.0154007574099717
5	D	26	50	20120618	23	812	15.88	0.00249630614069068	-0.0140981747951446
5	D	26	50	20120618	23	814	15.92	0.00225782730766770	-0.0136109499386358
5	D	26	50	20120618	23	816	15.96	0.0023775475567904	-0.0131769207252757
5	D	26	50	20120618	23	818	16	0.00232575198506848	-0.0101553332411128
5	D	26	50	20120618	23	820	16.04	0.00231926074481719	-0.00996735597440214
5	D	26	50	20120618	23	822	16.08	0.00257982252261662	-0.00881494869776336
5	D	26	50	20120618	23	824	16.12	0.00292626949005897	-0.00951405810125469
5	D	26	50	20120618	23	826	16.16	0.0035996331356473	-0.00885373350471144
5	D	26	50	20120618	23	828	16.2	0.00353230949901053	-0.00856890382218169
5	D	26	50	20120618	23	830	16.24	0.0035822948773726	-0.00825563430491261
5	D	26	50	20120618	23	832	16.28	0.00443566669624759	-0.00934007447774374
5	D	26	50	20120618	23	834	16.32	0.00580021944227117	-0.00833593405809094
5	D	26	50	20120618	23	836	16.36	0.00626230028874774	-0.00848248830245288
5	D	26	50	20120618	23	838	16.4	0.00638843328926901	-0.00891208466340174
5	D	26	50	20120618	23	840	16.44	0.00732941846676013	-0.00912379667632968
5	D	26	50	20120618	23	842	16.48	0.00816855693323661	-0.0100776830170436
5	D	26	50	20120618	23	844	16.52	0.00774923271249806	-0.0088422642327206
5	D	26	50	20120618	23	846	16.56	0.0080187393910795	-0.00956393741359959
5	D	26	50	20120618	23	848	16.6	0.008208901617744	-0.00912186132506957
5	D	26	50	20120618	23	850	16.64	0.00852987152786019	-0.00957124182664925
5	D	26	50	20120618	23	852	16.68	0.00938636168764021	-0.00926708691578966
5	D	26	50	20120618	23	854	16.72	0.00937323071471358	-0.00904345025410379
5	D	26	50	20120618	23	856	16.76	0.0100264630302415	-0.00905537914550241
5	D	26	50	20120618	23	858	16.8	0.0105862794689069	-0.00990621245103294
5	D	26	50	20120618	23	860	16.84	0.0115314125347765	-0.0110324497057
5	D	26	50	20120618	23	862	16.88	0.0119834376157178	-0.0117853345799006
5	D	26	50	20120618	23	864	16.92	0.0124339707013508	-0.0107812783059547
5	D	26	50	20120618	23	866	16.96	0.0132470869311728	-0.0113067152129188
5	D	26	50	20120618	23	868	17	0.0135864416175999	-0.0115067415791809
5	D	26	50	20120618	23	870	17.04	0.0136763431737599	-0.0114666203404163
5	D	26	50	20120618	23	872	17.08	0.0138610394650059	-0.0113259060909602
5	D	26	50	20120618	23	874	17.12	0.0135029464488774	-0.0110856453488487
5	D	26	50	20120618	23	876	17.16	0.0134035696618494	-0.0108658341348490
5	D	26	50	20120618	23	878	17.2	0.0134733681722203	-0.0110063291812030
5	D	26	50	20120618	23	880	17.24	0.0132649979459403	-0.010097894957277
5	D	26	50	20120618	23	882	17.28	0.0130330103531686	-0.00978286474412275
5	D	26	50	20120618	23	884	17.32	0.0131462888595147	-0.00995087331533268
5	D	26	50	20120618	23	886	17.36	0.0128249088274654	-0.0089888121131215
5	D	26	50	20120618	23	888	17.4	0.012335039391595	-0.00865391219941594
5	D	26	50	20120618	23	890	17.44	0.0117835385286764	-0.00765078223535345
5	D	26	50	20120618	23	892	17.48	0.0111635826582710	-0.0075169622770139
5	D	26	50	20120618	23	894	17.52	0.011176550996638	-0.0078991959186521
5	D	26	50	20120618	23	896	17.56	0.0103640216654443	-0.00781835240035904
5	D	26	50	20120618	23	898	17.6	0.0100784212365231	-0.00671004737366287
5	D	26	50	20120618	23	900	17.64	0.00959490161954775	-0.0063684723719429
5	D	26	50	20120618	23	902	17.68	0.00935531969994612	-0.00603057432548509
5	D	26	50	20120618	23	904	17.72	0.00842859969465866	-0.00489677102825934
5	D	26	50	20120618	23	906	17.76	0.00795826054808461	-0.00451627686930285
5	D	26	50	20120618	23	908	17.8	0.0075164248758602	-0.00389122983007301
5	D	26	50	20120618	23	910	17.84	0.00693788424962899	-0.00325855310867415
5	D	26	50	20120618	23	912	17.88	0.00648300952835949	-0.00334658083186407
5	D	26	50	20120618	23	914	17.92	0.0063300976869279	-0.00239650508959401
5	D	26	50	20120618	23	916	17.96	0.00593530724306939	-0.00186689766683447
5	D	26	50	20120618	23	918	18	0.00600624843799871	-0.0016090624927833
5	D	26	50	20120618	23	920	18.04	0.0065267094345436	-0.00152155307886399
5	D	26	50	20120618	23	922	18.08	0.00679491008690019	-0.00130777560702821
5	D	26	50	20120618	23	924	18.12	0.00650244152981328	-0.00080029001991809
5	D	26	50	20120618	23	926	18.16	0.00730261982685995	-0.00139240921766843
5	D	26	50	20120618	23	928	18.2	0.00696005346143275	-0.00086634864252332
5	D	26	50	20120618	23	930	18.24	0.00770285994268106	-0.00157049052497635
5	D	26	50	20120618	23	932	18.28	0.00783121467270882	-0.00070649159828691
5	D	26	50	20120618	23	934	18.32	0.00825797058571765	-0.00109207975449506
5	D	26	50	20120618	23	936	18.36	0.00915078906348791	-0.00204545485700614
5	D	26	50	20120618	23	938	18.4	0.00999177944262432	-0.00235461608387652
5	D	26	50	20120618	23	940	18.44	0.0100178080432398	-0.00235247355032952
5	D	26	50	20120618	23	942	18.48	0.0101407597703525	-0.00257830931410488
5	D	26	50	20120618	23	944	18.52	0.0100595556276011	-0.00282347737727788
5	D	26	50	20120618	23	946	18.56	0.0103342241856852	-0.00315255073110648
5	D	26	50	20120618	23	948	18.6	0.0102895138239107	-0.00265819116717553
5	D	26	50	20120618	23	950	18.64	0.0104032873050036	-0.00340894057889691
5	D	26	50	20120618	23	952	18.68	0.0105746829176955	-0.00301315170026336
5	D	26	50	20120618	23	954	18.72	0.011727662950827	-0.00330511609021529
5	D	26	50	20120618	23	956	18.76	0.0124208467994920	-0.00301045762342704
5	D	26	50	20120618	23	958	18.8	0.0127572811349127	-0.00336004414497786
5	D	26	50	20120618	23	960	18.84	0.0130236341172501	-0.00393087730729414
5	D	26	50	20120618	23	962	18.88	0.0138160250473155	-0.00404290423463752
5	D	26	50	20120618	23	964	18.92	0.0154359713276749	-0.00506162590322517
5	D	26	50	20120618	23	966	18.96	0.0158469700731717	-0.00546815573386494
5	D	26	50	20120618	23	968	19	0.0166627238112876	-0.00494211778613683
5	D	26	50	20120618	23	970	19.04	0.017172851856439	-0.00582036562157396
5	D	26	50	20120618	23	972	19.08	0.0187010510319394	-0.00598568718701537
5	D	26	50	20120618	23	974	19.12	0.0186624430016866	-0.00600237490705138
5	D	26	50	20120618	23	976	19.16	0.0188926062589628	-0.00607457050941052
5	D	26	50	20120618	23	978	19.2	0.0194356642669141	-0.00691263346647282
5	D	26	50	20120618	23	980	19.24	0.0201486400343845	-0.00852363484605013
5	D	26	50	20120618	23	982	19.28	0.0200308360446388	-0.0082748746804287
5	D	26	50	20120618	23	984	19.32	0.0206528778800486	-0.0075641616546581
5	D	26	50	20120618	23	986	19.36	0.0211489839977291	-0.00779623410024353
5	D	26	50	20120618	23	988	19.4	0.0217224475972714	-0.00845582330573434
5	D	26	50	20120618	23	990	19.44	0.0221786728924929	-0.00795901008127267
5	D	26	50	20120618	23	992	19.48	0.0221786728924929	-0.00795901008127267
5	D	26	50	20120618	23	994	19.52	0.0226034319359517	-0.00807957178746498
5	D	26	50	20120618	23	996	19.56	0.0230293223502603	-0.00818132445327772
5	D	26	50	20120618	23	998	19.6	0.0237130238969896	-0.00829057245097104
5	D	26	50	20120618	23	1000	19.64	0.024163168073893	-0.008469329045255
5	D	26	50	20120618	23	1002	19.68	0.024908105067873	-0.00873682754057787
5	D	26	50	20120618	23	1004	19.72	0.0252501326179329	-0.00877324353980898
5	D	26	50	20120618	23	1006	19.76	0.0247836542743842	-0.00777388952595803
5	D	26	50	20120618	23	1008	19.8	0.0243587538095692	-0.00779390064786561
5	D	26	50	20120618	23	1010	19.84	0.0241109128827633	-0.00792761454018799
5	D	26	50	20120618	23	1012	19.88	0.0238924875980548	-0.00841516466581611
5	D	26	50	20120618	23	1014	19.92	0.0237660569055786	-0.00871398799154555
5	D	26	50	20120618	23	1016	19.96	0.0238936896795828	-0.00927521864377331
5	D	26	50	20120618	23	1018	20	0.0236789413501364	-0.00930145230535533
5	D	26	50	20120618	23	1020	20.04	0.0239548544161554	-0.00893234256557595
5	D	26	50	20120618	23	1022	20.08	0.0242838004907634	-0.0100263781774278
5	D	26	50	20120618	23	1024	20.12	0.0240911138928901	-0.0106523798108122
5	D	26	50	20120618	23	1026	20.16	0.0245735021390155	-0.0114673910868078
5	D	26	50	20120618	23	1028	20.2	0.0244384447438089	-0.0114241161517992
5	D	26	50	20120618	23	1030	20.24	0.024415251641386	-0.0108223682810095
5	D	26	50	20120618	23	1032	20.28	0.024743632030569	-0.0124167526512289
5	D	26	50	20120618	23	1034	20.32	0.0255857962069622	-0.0135174350668239
5	D	26	50	20120618	23	1036	20.36	0.025816313017629	-0.0123016356672517
5	D	26	50	20120618	23	1038	20.4	0.0264508706430658	-0.0132666950022151
5	D	26	50	20120618	23	1040	20.44	0.0265647148348368	-0.0139835598569821
5	D	26	50	20120618	23	1042	20.48	0.0278572353201677	-0.0150089354003807
5	D	26	50	20120618	23	1044	20.52	0.027765594281326	-0.0148021773775617
5	D	26	50	20120618	23	1046	20.56	0.0279674732673547	-0.0153361137080357
5	D	26	50	20120618	23	1048	20.6	0.0283353809256061	-0.0152721205443383
5	D	26	50	20120618	23	1050	20.64	0.0283660693599096	-0.0161214972098996
5	D	26	50	20120618	23	1052	20.68	0.029048073850364	-0.0166193710945331
5	D	26	50	20120618	23	1054	20.72	0.0298546705556635	-0.0183026387871476
5	D	26	50	20120618	23	1056	20.76	0.0301515846930837	-0.0185585407312590
5	D	26	50	20120618	23	1058	20.8	0.0307016430581687	-0.0188783651283897
5	D	26	50	20120618	23	1060	20.84	0.0317406657624442	-0.0196713146728123
5	D	26	50	20120618	23	1062	20.88	0.0325095736763065	-0.0202483138062605
5	D	26	50	20120618	23	1064	20.92	0.0329945782175223	-0.0202345252240274
5	D	26	50	20120618	23	1066	20.96	0.0342062056870855	-0.0208395964966887
5	D	26	50	20120618	23	1068	21	0.0345271614550661	-0.0207693807933169
5	D	26	50	20120618	23	1070	21.04	0.0349020694704512	-0.0219901299403574
5	D	26	50	20120618	23	1072	21.08	0.0347844069020617	-0.0222315361954544
5	D	26	50	20120618	23	1074	21.12	0.0345858513179046	-0.0216343138080643
5	D	26	50	20120618	23	1076	21.16	0.0348086606646564	-0.0228129901016241
5	D	26	50	20120618	23	1078	21.2	0.034659390423148	-0.0221671894783665
5	D	26	50	20120618	23	1080	21.24	0.0343678502972647	-0.0226526182836510
5	D	26	50	20120618	23	1082	21.28	0.0347610016676045	-0.0234119095452892
5	D	26	50	20120618	23	1084	21.32	0.034864642308523	-0.0246282958434897
5	D	26	50	20120618	23	1086	21.36	0.0349687213556458	-0.0245475513201460
5	D	26	50	20120618	23	1088	21.4	0.0353996958677112	-0.0247596197148917
5	D	26	50	20120618	23	1090	21.44	0.035793144222899	-0.0258392162062717
5	D	26	50	20120618	23	1092	21.48	0.0365017995679364	-0.0278956312183862
5	D	26	50	20120618	23	1094	21.52	0.0368347761511971	-0.0273691902197928
5	D	26	50	20120618	23	1096	21.56	0.0370221948035506	-0.0292927681519936
5	D	26	50	20120618	23	1098	21.6	0.037461965723974	-0.0304654835353881
5	D	26	50	20120618	23	1100	21.64	0.0375287873147961	-0.0318169767262699
5	D	26	50	20120618	23	1102	21.68	0.0378235589186693	-0.0325992701715000
5	D	26	50	20120618	23	1104	21.72	0.037938506197019	-0.0324687665439642
5	D	26	50	20120618	23	1106	21.76	0.0379884420779064	-0.0343418782651918
5	D	26	50	20120618	23	1108	21.8	0.0379776940548324	-0.0339351504446533
5	D	26	50	20120618	23	1110	21.84	0.0379970334252978	-0.0348501819748477
5	D	26	50	20120618	23	1112	21.88	0.0375687317768653	-0.0342806145336698
5	D	26	50	20120618	23	1114	21.92	0.0372672214453674	-0.0331365157617100
5	D	26	50	20120618	23	1116	21.96	0.0373400958702365	-0.0331602321231509
5	D	26	50	20120618	23	1118	22	0.0368773510504924	-0.0330700194400072
5	D	26	50	20120618	23	1120	22.04	0.0364265916906894	-0.0346921718935238
5	D	26	50	20120618	23	1122	22.08	0.0358386748285396	-0.0340594810299893
5	D	26	50	20120618	23	1124	22.12	0.0359298138215668	-0.0344948537462337
5	D	26	50	20120618	23	1126	22.16	0.0354095670783766	-0.0340538595310789
5	D	26	50	20120618	23	1128	22.2	0.035367833636151	-0.0343017853106985
5	D	26	50	20120618	23	1130	22.24	0.0347253422726292	-0.0336620092372165
5	D	26	50	20120618	23	1132	22.28	0.0343588467066199	-0.0366498910624406
5	D	26	50	20120618	23	1134	22.32	0.0337683467833985	-0.036202216809524
5	D	26	50	20120618	23	1136	22.36	0.0338010335014656	-0.0362767274794847
5	D	26	50	20120618	23	1138	22.4	0.033623054724641	-0.0383453683678460
5	D	26	50	20120618	23	1140	22.44	0.0336362634793135	-0.0388493375129332
5	D	26	50	20120618	23	1142	22.48	0.0335080084513419	-0.0390157763070889
5	D	26	50	20120618	23	1144	22.52	0.0330921094558514	-0.04090160887931
5	D	26	50	20120618	23	1146	22.56	0.0329823947676825	-0.0428358004842965
5	D	26	50	20120618	23	1148	22.6	0.033008423368298	-0.0426666534711688
5	D	26	50	20120618	23	1150	22.64	0.0335009585967335	-0.0457645236348862
5	D	26	50	20120618	23	1152	22.68	0.0339770182371673	-0.0476260175916988
5	D	26	50	20120618	23	1154	22.72	0.034062910497878	-0.0472462517527269
5	D	26	50	20120618	23	1156	22.76	0.0342817529755875	-0.0474601586251037
5	D	26	50	20120618	23	1158	22.8	0.0346222319617966	-0.0479047095873678
5	D	26	50	20120618	23	1160	22.84	0.0350697174172027	-0.0479738363462966
5	D	26	50	20120618	23	1162	22.88	0.0357125694051828	-0.049415252306542
5	D	26	50	20120618	23	1164	22.92	0.0362230156483858	-0.0506551781894882
5	D	26	50	20120618	23	1166	22.96	0.0366853149908577	-0.0518849853743957
5	D	26	50	20120618	23	1168	23	0.0370841727129216	-0.0531216656372163
5	D	26	50	20120618	23	1170	23.04	0.038052654444706	-0.0558725655744732
5	D	26	50	20120618	23	1172	23.08	0.0381362344662422	-0.0556962131432452
5	D	26	50	20120618	23	1174	23.12	0.0386696758219693	-0.0576413224769332
5	D	26	50	20120618	23	1176	23.16	0.0394484125200901	-0.057349216665625
5	D	26	50	20120618	23	1178	23.2	0.0395468417840313	-0.0586973864546353
5	D	26	50	20120618	23	1180	23.24	0.0400901119240169	-0.0598995386933306
5	D	26	50	20120618	23	1182	23.28	0.0402218459173519	-0.0596187465905214
5	D	26	50	20120618	23	1184	23.32	0.0399977637783939	-0.0606347883244083
5	D	26	50	20120618	23	1186	23.36	0.039792207837103	-0.0612029486230917
5	D	26	50	20120618	23	1188	23.4	0.0395981070256673	-0.0612255053294116
5	D	26	50	20120618	23	1190	23.44	0.0396035517478824	-0.0631187837360385
5	D	26	50	20120618	23	1192	23.48	0.0396418062247446	-0.0625134296206648
5	D	26	50	20120618	23	1194	23.52	0.0395681964088231	-0.062707247589388
5	D	26	50	20120618	23	1196	23.56	0.0393861164126676	-0.0627596442018739
5	D	26	50	20120618	23	1198	23.6	0.0386239967239047	-0.062700105810898
5	D	26	50	20120618	23	1200	23.64	0.0381844591487191	-0.0630463052909669
5	D	26	50	20120618	23	1202	23.68	0.0377101319198992	-0.0649669487300258
5	D	26	50	20120618	23	1204	23.72	0.0373869134102188	-0.06551177450493
5	D	26	50	20120618	23	1206	23.76	0.0365650431984457	-0.0659041480578105
5	D	26	50	20120618	23	1208	23.8	0.0364768669828317	-0.0679379992925373
5	D	26	50	20120618	23	1210	23.84	0.0355602444623796	-0.0688297316542917
5	D	26	50	20120618	23	1212	23.88	0.0352487639252669	-0.0703659211364195
5	D	26	50	20120618	23	1214	23.92	0.0345982256865753	-0.071465755023877
5	D	26	50	20120618	23	1216	23.96	0.0338407021918902	-0.071642743851208
5	D	26	50	20120618	23	1218	24	0.033934747393788	-0.0718664724367754
5	D	26	50	20120618	23	1220	24.04	0.0331650616624664	-0.0728405120278599
5	D	26	50	20120618	23	1222	24.08	0.032624902792318	-0.0748066224329491
5	D	26	50	20120618	23	1224	24.12	0.0322705715842654	-0.0747710549618554
5	D	26	50	20120618	23	1226	24.16	0.0320246398457688	-0.0747933995361409
5	D	26	50	20120618	23	1228	24.2	0.0314822889445987	-0.0749021525590874
5	D	26	50	20120618	23	1230	24.24	0.0308760155904093	-0.0761002742891299
5	D	26	50	20120618	23	1232	24.28	0.0307115425531053	-0.0763118406380609
5	D	26	50	20120618	23	1234	24.32	0.0305121384408107	-0.0772746372313245
5	D	26	50	20120618	23	1236	24.36	0.0301832630768809	-0.0774438478840625
5	D	26	50	20120618	23	1238	24.4	0.0306090827805114	-0.0798055845332255
5	D	26	50	20120618	23	1240	24.44	0.0301404831166191	-0.080108014103539
5	D	26	50	20120618	23	1242	24.48	0.0300013245020816	-0.0800938719679153
5	D	26	50	20120618	23	1244	24.52	0.0294923490409835	-0.0809241567503845
5	D	26	50	20120618	23	1246	24.56	0.0290333660293153	-0.0806480315523312
5	D	26	50	20120618	23	1248	24.6	0.0285820197708839	-0.0812265156100199
5	D	26	50	20120618	23	1250	24.64	0.0282602154747659	-0.081043021400302
5	D	26	50	20120618	23	1252	24.68	0.0283023590389247	-0.0812591132326326
5	D	26	50	20120618	23	1254	24.72	0.028404465258128	-0.0817941102232783
5	D	26	50	20120618	23	1256	24.76	0.0279724937255011	-0.0804448797740963
5	D	26	50	20120618	23	1258	24.8	0.0275715641805684	-0.0809624819379248
5	D	26	50	20120618	23	1260	24.84	0.0267744427061368	-0.0813047923306972
5	D	26	50	20120618	23	1262	24.88	0.0258308087066433	-0.0842284667388693
5	D	26	50	20120618	23	1264	24.92	0.0245885635134548	-0.0836798932980247
5	D	26	50	20120618	23	1266	24.96	0.0236860831286264	-0.08386423603588
5	D	26	50	20120618	23	1268	25	0.0229487121772051	-0.0854382557308013
5	D	26	50	20120618	23	1270	25.04	0.0215888044156271	-0.0846420534951853
5	D	26	50	20120618	23	1272	25.08	0.0206182296477704	-0.0861924558236149
5	D	26	50	20120618	23	1274	25.12	0.0192002684194571	-0.087212174512764
5	D	26	50	20120618	23	1276	25.16	0.0189705294262496	-0.0878329435559677
5	D	26	50	20120618	23	1278	25.2	0.0181765899323333	-0.0883960833965047
5	D	26	50	20120618	23	1280	25.24	0.0180507249252821	-0.0890685419454131
5	D	26	50	20120618	23	1282	25.28	0.0170161569937281	-0.0892036700512978
5	D	26	50	20120618	23	1284	25.32	0.016231268466611	-0.090038763159879
5	D	26	50	20120618	23	1286	25.36	0.0160223891234485	-0.0912457944353646
5	D	26	50	20120618	23	1288	25.4	0.0148074382520138	-0.0912001153372999
5	D	26	50	20120618	23	1290	25.44	0.0140542281086938	-0.0922718063748662
5	D	26	50	20120618	23	1292	25.48	0.0136519550608768	-0.0931717411752824
5	D	26	50	20120618	23	1294	25.52	0.01269679522085	-0.0930379565722819
5	D	26	50	20120618	23	1296	25.56	0.0125079977102732	-0.0924769380520884
5	D	26	50	20120618	23	1298	25.6	0.0111792026470675	-0.094740669701379
5	D	26	50	20120618	23	1300	25.64	0.0104451550975177	-0.09515482214312
5	D	26	50	20120618	23	1302	25.68	0.00953404800995882	-0.0976207156211519
5	D	26	50	20120618	23	1304	25.72	0.00932806780459919	-0.095989773830345
5	D	26	50	20120618	23	1306	25.76	0.00725688133182566	-0.100493549051757
5	D	26	50	20120618	23	1308	25.8	0.00650162057884032	-0.100364077800121
5	D	26	50	20120618	23	1310	25.84	0.00560606984046755	-0.101428344216485
5	D	26	50	20120618	23	1312	25.88	0.00504922325028314	-0.101769806081120
5	D	26	50	20120618	23	1314	25.92	0.00388871960099979	-0.102864407378397
5	D	26	50	20120618	23	1316	25.96	0.00309371944691177	-0.102978463702202
5	D	26	50	20120618	23	1318	26	0.00280536130154387	-0.105700541967058
5	D	26	50	20120618	23	1320	26.04	0.00272326620424811	-0.105359221523779
5	D	26	50	20120618	23	1322	26.08	0.00239347160150272	-0.106283127244078
5	D	26	50	20120618	23	1324	26.12	0.00232162955253416	-0.105958848074225
5	D	26	50	20120618	23	1326	26.16	0.00219753231243591	-0.108073168060651
5	D	26	50	20120618	23	1328	26.2	0.00239884561303973	-0.109450399938368
5	D	26	50	20120618	23	1330	26.24	0.00210751761919087	-0.108785153878628
5	D	26	50	20120618	23	1332	26.28	0.00189411279262879	-0.110302180766986
5	D	26	50	20120618	23	1334	26.32	0.00174788311027939	-0.111714555851728
5	D	26	50	20120618	23	1336	26.36	0.00188039492107375	-0.112703656817251
5	D	26	50	20120618	23	1338	26.4	0.00183400871622792	-0.111869129394095
5	D	26	50	20120618	23	1340	26.44	0.0019620657543008	-0.113430067613564
5	D	26	50	20120618	23	1342	26.48	0.00173324599990883	-0.113404894612154
5	D	26	50	20120618	23	1344	26.52	0.00226032339460528	-0.112780236481654
5	D	26	50	20120618	23	1346	26.56	0.00216854093440726	-0.116210977162615
5	D	26	50	20120618	23	1348	26.6	0.00224688836576273	-0.114700738499357
5	D	26	50	20120618	23	1350	26.64	0.00241369485544465	-0.1155786115682
5	D	26	50	20120618	23	1352	26.68	0.00211282092004977	-0.115659716716002
5	D	26	50	20120618	23	1354	26.72	0.00213318559534794	-0.118137277455923
5	D	26	50	20120618	23	1356	26.76	0.00169173883185317	-0.119440404542972
5	D	26	50	20120618	23	1358	26.8	0.00165610065008139	-0.118192361074178
5	D	26	50	20120618	23	1360	26.84	0.00105810044523193	-0.119600564228911
5	D	26	50	20120618	23	1362	26.88	0.000974803266408131	-0.12113668300036
5	D	26	50	20120618	23	1364	26.92	-0.00015734540094965	-0.122227253788984
5	D	26	50	20120618	23	1366	26.96	-0.00079805485538278	-0.123849427455704
5	D	26	50	20120618	23	1368	27	-0.00134910316996145	-0.126148585154732
5	D	26	50	20120618	23	1370	27.04	-0.00154900225700290	-0.126731877538533
5	D	26	50	20120618	23	1372	27.08	-0.0014933529533235	-0.128146727497009
5	D	26	50	20120618	23	1374	27.12	-0.00162324846902746	-0.126979223490592
5	D	26	50	20120618	23	1376	27.16	-0.00153436514663232	-0.127781860397917
5	D	26	50	20120618	23	1378	27.2	-0.00079734774860158	-0.129538950038488
5	D	26	50	20120618	23	1380	27.24	-0.000572629213540499	-0.128866915753648
5	D	26	50	20120618	23	1382	27.28	-0.000190084444918569	-0.128638661684681
5	D	26	50	20120618	23	1384	27.32	0.00028487918000443	-0.128095391544695
5	D	26	50	20120618	23	1386	27.36	0.00083345262084894	-0.12806852148701
5	D	26	50	20120618	23	1388	27.4	0.00138945068289593	-0.129293018299991
5	D	26	50	20120618	23	1390	27.44	0.00188145558124553	-0.130056552202316
5	D	26	50	20120618	23	1392	27.48	0.00181074490312687	-0.130261047483435
5	D	26	50	20120618	23	1394	27.52	0.00217172291492261	-0.131816328848655
5	D	26	50	20120618	23	1396	27.56	0.00293893377251001	-0.133158417519347
5	D	26	50	20120618	23	1398	27.6	0.00317284469572651	-0.133185146155676
5	D	26	50	20120618	23	1400	27.64	0.00318309774405373	-0.132215773469347
5	D	26	50	20120618	23	1402	27.68	0.00393722712618918	-0.133014026314629
5	D	26	50	20120618	23	1404	27.72	0.00512078245653923	-0.13469665761114
5	D	26	50	20120618	23	1406	27.76	0.00620145375022661	-0.136593895815742
5	D	26	50	20120618	23	1408	27.8	0.00720681817171766	-0.138795543489644
5	D	26	50	20120618	23	1410	27.84	0.00689696398020172	-0.139084325899081
5	D	26	50	20120618	23	1412	27.88	0.00719168608660027	-0.139118408445934
5	D	26	50	20120618	23	1414	27.92	0.00714438064293889	-0.139353804293391
5	D	26	50	20120618	23	1416	27.96	0.0073692405993562	-0.140907600734371
5	D	26	50	20120618	23	1418	28	0.00678778669318651	-0.141634577216108
5	D	26	50	20120618	23	1420	28.04	0.00705047686239732	-0.142391676446725
5	D	26	50	20120618	23	1422	28.08	0.00725483072216022	-0.141749340646695
5	D	26	50	20120618	23	1424	28.12	0.00799389872985641	-0.143178120608761
5	D	26	50	20120618	23	1426	28.16	0.0081792314172054	-0.142077791746556
5	D	26	50	20120618	23	1428	28.2	0.00861396066627888	-0.143167584717721
5	D	26	50	20120618	23	1430	28.24	0.0094600139299686	-0.144068085203562
5	D	26	50	20120618	23	1432	28.28	0.0102395991562268	-0.145474874144733
5	D	26	50	20120618	23	1434	28.32	0.0110527719545913	-0.146778779049241
5	D	26	50	20120618	23	1436	28.36	0.0125844359533195	-0.145990991384321
5	D	26	50	20120618	23	1438	28.4	0.0136296104865913	-0.147624337338183
5	D	26	50	20120618	23	1440	28.44	0.0135364845235091	-0.148215266475221
5	D	26	50	20120618	23	1442	28.48	0.0135902953495573	-0.146901391365098
5	D	26	50	20120618	23	1444	28.52	0.0142158727188731	-0.146862712624167
5	D	26	50	20120618	23	1446	28.56	0.0145721131152349	-0.146304239688386
5	D	26	50	20120618	23	1448	28.6	0.0151683455531314	-0.147480016844143
5	D	26	50	20120618	23	1450	28.64	0.0162749676656883	-0.147685784917469
5	D	26	50	20120618	23	1452	28.68	0.0164933929503968	-0.146536807108719
5	D	26	50	20120618	23	1454	28.72	0.0174805847276114	-0.146997770019374
5	D	26	50	20120618	23	1456	28.76	0.0191396693683094	-0.148482482127831
5	D	26	50	20120618	23	1458	28.8	0.0201706310552794	-0.149009983786597
5	D	26	50	20120618	23	1460	28.84	0.020293172660459	-0.148103967867862
5	D	26	50	20120618	23	1462	28.88	0.0205360638397966	-0.148835469833
5	D	26	50	20120618	23	1464	28.92	0.0202116432485882	-0.147892755072322
5	D	26	50	20120618	23	1466	28.96	0.0203765405499609	-0.148409508708013
5	D	26	50	20120618	23	1468	29	0.0206494130568208	-0.148746162246536
5	D	26	50	20120618	23	1470	29.04	0.0213816221287394	-0.150337506057596
5	D	26	50	20120618	23	1472	29.08	0.0214850011401489	-0.149838147248722
5	D	26	50	20120618	23	1474	29.12	0.021740125266801	-0.150440036540868
5	D	26	50	20120618	23	1476	29.16	0.0218159978244223	-0.151634127762258
5	D	26	50	20120618	23	1478	29.2	0.0219252458221157	-0.150536344484466
5	D	26	50	20120618	23	1480	29.24	0.0226660108860867	-0.152461371985568
5	D	26	50	20120618	23	1482	29.28	0.0234458789550573	-0.154757418414759
5	D	26	50	20120618	23	1484	29.32	0.0230475657052149	-0.155475343929698
5	D	26	50	20120618	23	1486	29.36	0.0227766023866642	-0.155462050322211
5	D	26	50	20120618	23	1488	29.4	0.0229733194931904	-0.157868900384014
5	D	26	50	20120618	23	1490	29.44	0.0222092199054402	-0.157163632080459
5	D	26	50	20120618	23	1492	29.48	0.0222824761679711	-0.157190784980856
5	D	26	50	20120618	23	1494	29.52	0.0215116590657997	-0.159975442195847
5	D	26	50	20120618	23	1496	29.56	0.0208259069094049	-0.15993287436762
5	D	26	50	20120618	23	1498	29.6	0.0204082896444361	-0.15927286089806
5	D	26	50	20120618	23	1500	29.64	0.0192607967599266	-0.160643799525424
5	D	26	50	20120618	23	1502	29.68	0.0192168147181368	-0.160373826156367
5	D	26	50	20120618	23	1504	29.72	0.0192840605730277	-0.158388906710899
5	D	26	50	20120618	23	1506	29.76	0.0194574431557746	-0.1594840736936
5	D	26	50	20120618	23	1508	29.8	0.0185797115082877	-0.159299730955745
5	D	26	50	20120618	23	1510	29.84	0.0188911920454004	-0.158234474589888
5	D	26	50	20120618	23	1512	29.88	0.0190495132537081	-0.157216311535657
5	D	26	50	20120618	23	1514	29.92	0.0191519023156239	-0.157823857682053
5	D	26	50	20120618	23	1516	29.96	0.0192039453747192	-0.157343307913558
5	D	26	50	20120618	23	1518	30	0.0190821108763208	-0.157335034764218
5	D	26	50	20120618	23	1520	30.04	0.01928547478659	-0.156851656568599
5	D	26	50	20120618	23	1522	30.08	0.0191455383545932	-0.15719665396714
5	D	26	50	20120618	23	1524	30.12	0.0187843482107631	-0.157038827733579
5	D	26	50	20120618	23	1526	30.16	0.01831765773518	-0.154818512440653
5	D	26	50	20120618	23	1528	30.2	0.0178937472198587	-0.154000743448211
5	D	26	50	20120618	23	1530	30.24	0.0172276526319809	-0.153425158528325
5	D	26	50	20120618	23	1532	30.28	0.0170663615751923	-0.153344619065948
5	D	26	50	20120618	23	1534	30.32	0.0159167473703392	-0.152787277501017
5	D	26	50	20120618	23	1536	30.36	0.0153990037851544	-0.151520283570487
5	D	26	50	20120618	23	1538	30.4	0.0147947810406305	-0.15149800970688
5	D	26	50	20120618	23	1540	30.44	0.0143592739740977	-0.15137207398915
5	D	26	50	20120618	23	1542	30.48	0.0134007907321993	-0.151653148934672
5	D	26	50	20120618	23	1544	30.52	0.0123622630026707	-0.149511110362423
5	D	26	50	20120618	23	1546	30.56	0.0113300285234945	-0.14791573604271
5	D	26	50	20120618	23	1548	30.6	0.0106427914428593	-0.146526907613782
5	D	26	50	20120618	23	1550	30.64	0.00989389465090465	-0.147312573958358
5	D	26	50	20120618	23	1552	30.68	0.00923076991150791	-0.145872763130506
5	D	26	50	20120618	23	1554	30.72	0.00800153548309322	-0.143744654561847
5	D	26	50	20120618	23	1556	30.76	0.00779937365435197	-0.143296278151897
5	D	26	50	20120618	23	1558	30.8	0.00727201341694304	-0.143429072805404
5	D	26	50	20120618	23	1560	30.84	0.00653174332771884	-0.143180807614529
5	D	26	50	20120618	23	1562	30.88	0.00626099214120254	-0.142172826897948
5	D	26	50	20120618	23	1564	30.92	0.00548989219631861	-0.139716408650784
5	D	26	50	20120618	23	1566	30.96	0.00425712223399798	-0.139419423802685
5	D	26	50	20120618	23	1568	31	0.00379502795249258	-0.140008655883448
5	D	26	50	20120618	23	1570	31.04	0.00269979025911271	-0.138299790925355
5	D	26	50	20120618	23	1572	31.08	0.00290322488006009	-0.137724135294791
5	D	26	50	20120618	23	1574	31.12	0.00182000800196042	-0.137590279981112
5	D	26	50	20120618	23	1576	31.16	0.000694647559702041	-0.137033150548215
5	D	26	50	20120618	23	1578	31.2	-0.00094456738044463	-0.136092698529237
5	D	26	50	20120618	23	1580	31.24	-0.000873078884866669	-0.135793521650117
5	D	26	50	20120618	23	1582	31.28	-0.00321897634213116	-0.133549023305275
5	D	26	50	20120618	23	1584	31.32	-0.00419400588270928	-0.133043229824692
5	D	26	50	20120618	23	1586	31.36	-0.00590046667774678	-0.13317185254819
5	D	26	50	20120618	23	1588	31.4	-0.00712206435292466	-0.13209464607773
5	D	26	50	20120618	23	1590	31.44	-0.00751337724563331	-0.131481160234373
5	D	26	50	20120618	23	1592	31.48	-0.0086119383408847	-0.131998762398201
5	D	26	50	20120618	23	1594	31.52	-0.00899511950560971	-0.129950486185138
5	D	26	50	20120618	23	1596	31.56	-0.00943486921282961	-0.129817762242309
5	D	26	50	20120618	23	1598	31.6	-0.0094854980583626	-0.130451471339609
5	D	26	50	20120618	23	1600	31.64	-0.00976225965251901	-0.129593467971317
5	D	26	50	20120618	23	1602	31.68	-0.0105735939732524	-0.130071330734043
5	D	26	50	20120618	23	1604	31.72	-0.0115833424567868	-0.130006842595599
5	D	26	50	20120618	23	1606	31.76	-0.0124241631302957	-0.128892513019127
5	D	26	50	20120618	23	1608	31.8	-0.0132548014661556	-0.129312746579186
5	D	26	50	20120618	23	1610	31.84	-0.0141256741778649	-0.128402558730443
5	D	26	50	20120618	23	1612	31.88	-0.0148117091769721	-0.129997650207443
5	D	26	50	20120618	23	1614	31.92	-0.01518350592252	-0.130064259666231
5	D	26	50	20120618	23	1616	31.96	-0.0169774358263903	-0.129005720814795
5	D	26	50	20120618	23	1618	32	-0.0174773603206892	-0.128166385065526
5	D	26	50	20120618	23	1620	32.04	-0.0184968668778039	-0.127909139618531
5	D	26	50	20120618	23	1622	32.08	-0.0195836192898095	-0.128805114620972
5	D	26	50	20120618	23	1624	32.12	-0.0204984740433087	-0.128989103805437
5	D	26	50	20120618	23	1626	32.16	-0.0225874796069681	-0.129268905958752
5	D	26	50	20120618	23	1628	32.2	-0.0236429778992453	-0.128664541792872
5	D	26	50	20120618	23	1630	32.24	-0.0246722425299404	-0.129152728314603
5	D	26	50	20120618	23	1632	32.28	-0.0261635307314628	-0.127962667601867
5	D	26	50	20120618	23	1634	32.32	-0.0271438635728999	-0.12711951347598
5	D	26	50	20120618	23	1636	32.36	-0.0285403287550652	-0.126423084007189
5	D	26	50	20120618	23	1638	32.4	-0.0303940091819457	-0.128099280631992
5	D	26	50	20120618	23	1640	32.44	-0.0313716550176142	-0.12629149143521
5	D	26	50	20120618	23	1642	32.48	-0.0333985058952074	-0.125359241854894
5	D	26	50	20120618	23	1644	32.52	-0.0340860965292331	-0.125180768103322
5	D	26	50	20120618	23	1646	32.56	-0.0366697232863326	-0.124330967173692
5	D	26	50	20120618	23	1648	32.6	-0.0377576777798662	-0.124982495361878
5	D	26	50	20120618	23	1650	32.64	-0.0393316267641093	-0.124390010589921
5	D	26	50	20120618	23	1652	32.68	-0.0407247685444031	-0.124162180785023
5	D	26	50	20120618	23	1654	32.72	-0.0417734079009027	-0.122386635657464
5	D	26	50	20120618	23	1656	32.76	-0.0426884040757581	-0.121147784576825
5	D	26	50	20120618	23	1658	32.8	-0.0434628981331917	-0.121315156751932
5	D	26	50	20120618	23	1660	32.84	-0.0448008855845529	-0.119554319445421
5	D	26	50	20120618	23	1662	32.88	-0.0454906682496004	-0.117850545656152
5	D	26	50	20120618	23	1664	32.92	-0.046333680954131	-0.117658071190313
5	D	26	50	20120618	23	1666	32.96	-0.0473067305957218	-0.116385208273499
5	D	26	50	20120618	23	1668	33	-0.0484489201793724	-0.114639149498715
5	D	26	50	20120618	23	1670	33.04	-0.0491377128949262	-0.114207743651513
5	D	26	50	20120618	23	1672	33.08	-0.0500782356245825	-0.112106151587149
5	D	26	50	20120618	23	1674	33.12	-0.0502159800255576	-0.111544143117462
5	D	26	50	20120618	23	1676	33.16	-0.0511746753994903	-0.111069108781861
5	D	26	50	20120618	23	1678	33.2	-0.0515325421414488	-0.10811757436651
5	D	26	50	20120618	23	1680	33.24	-0.0523336941245332	-0.109212882770568
5	D	26	50	20120618	23	1682	33.28	-0.0527063393982185	-0.107906856545716
5	D	26	50	20120618	23	1684	33.32	-0.0532661558368839	-0.105768777771442
5	D	26	50	20120618	23	1686	33.36	-0.0537331291551795	-0.10573879644392
5	D	26	50	20120618	23	1688	33.4	-0.0541554133249041	-0.104144129230988
5	D	26	50	20120618	23	1690	33.44	-0.0551586564260516	-0.104082752362381
5	D	26	50	20120618	23	1692	33.48	-0.0559326555087384	-0.103042881129968
5	D	26	50	20120618	23	1694	33.52	-0.0571302115533559	-0.103597535689131
5	D	26	50	20120618	23	1696	33.56	-0.0577627892798054	-0.102987585379680
5	D	26	50	20120618	23	1698	33.6	-0.0589367986686094	-0.103236274834623
5	D	26	50	20120618	23	1700	33.64	-0.0592245204178742	-0.102807131729121
5	D	26	50	20120618	23	1702	33.68	-0.0593081711500886	-0.103054406970502
5	D	26	50	20120618	23	1704	33.72	-0.0594676237292462	-0.102023798836922
5	D	26	50	20120618	23	1706	33.76	-0.0589918822868638	-0.102625405286356
5	D	26	50	20120618	23	1708	33.8	-0.058910352874993	-0.101931945666046
5	D	26	50	20120618	23	1710	33.84	-0.0589911751800826	-0.102415394572343
5	D	26	50	20120618	23	1712	33.88	-0.0592319450390767	-0.101057395999075
5	D	26	50	20120618	23	1714	33.92	-0.0590613201727764	-0.101075285800639
5	D	26	50	20120618	23	1716	33.96	-0.059095685562342	-0.101953088158804
5	D	26	50	20120618	23	1718	34	-0.058917494653483	-0.102911924954093
5	D	26	50	20120618	23	1720	34.04	-0.0590791392636623	-0.100384301054063
5	D	26	50	20120618	23	1722	34.08	-0.0592758563701883	-0.100771654148797
5	D	26	50	20120618	23	1724	34.12	-0.0593516582171316	-0.0997285302251908
5	D	26	50	20120618	23	1726	34.16	-0.0599000195259417	-0.100158804701543
5	D	26	50	20120618	23	1728	34.2	-0.0600680280971516	-0.100857709044068
5	D	26	50	20120618	23	1730	34.24	-0.0603770337605302	-0.0996153224295229
5	D	26	50	20120618	23	1732	34.28	-0.0607990350875423	-0.100061648229808
5	D	26	50	20120618	23	1734	34.32	-0.0609603261443309	-0.100092690217502
5	D	26	50	20120618	23	1736	34.36	-0.0619054450680649	-0.0989425103272239
5	D	26	50	20120618	23	1738	34.4	-0.0619238298443757	-0.098071354772802
5	D	26	50	20120618	23	1740	34.44	-0.0621293150749886	-0.0983749864246436
5	D	26	50	20120618	23	1742	34.48	-0.0625779036169733	-0.0976661825871822
5	D	26	50	20120618	23	1744	34.52	-0.0622057533180348	-0.0978219582110776
5	D	26	50	20120618	23	1746	34.56	-0.0629093952759936	-0.097884820003925
5	D	26	50	20120618	23	1748	34.6	-0.0629819444317433	-0.0981644100252062
5	D	26	50	20120618	23	1750	34.64	-0.0633757321981861	-0.0981524599206042
5	D	26	50	20120618	23	1752	34.68	-0.0641978852526717	-0.0980854969084258
5	D	26	50	20120618	23	1754	34.72	-0.0641307808191371	-0.099527216924587
5	D	26	50	20120618	23	1756	34.76	-0.0643151942676705	-0.0988450003020982
5	D	26	50	20120618	23	1758	34.8	-0.0643485697077425	-0.0992825579782965
5	D	26	50	20120618	23	1760	34.84	-0.0651055275170027	-0.0982201300395637
5	D	26	50	20120618	23	1762	34.88	-0.0652664650204008	-0.098579623127119
5	D	26	50	20120618	23	1764	34.92	-0.0661565710365584	-0.0982976289427817
5	D	26	50	20120618	23	1766	34.96	-0.0667032352890937	-0.098144116060586
5	D	26	50	20120618	23	1768	35	-0.0670161300397688	-0.0993995841505829
5	D	26	50	20120618	23	1770	35.04	-0.0670425758333852	-0.099728105961122
5	D	26	50	20120618	23	1772	35.08	-0.0673832598805608	-0.0986449597937006
5	D	26	50	20120618	23	1774	35.12	-0.0675477329178648	-0.0988920229030472
5	D	26	50	20120618	23	1776	35.16	-0.0672895682320536	-0.0990964474734882
5	D	26	50	20120618	23	1778	35.2	-0.0676392325353504	-0.0993096401680159
5	D	26	50	20120618	23	1780	35.24	-0.0677561879969586	-0.099505225903692
5	D	26	50	20120618	23	1782	35.28	-0.067882760110791	-0.0983165794045176
5	D	26	50	20120618	23	1784	35.32	-0.0678774568099321	-0.0983855223156832
5	D	26	50	20120618	23	1786	35.36	-0.0676678703599884	-0.0988638093424778
5	D	26	50	20120618	23	1788	35.4	-0.0673745624671523	-0.0986748704105448
5	D	26	50	20120618	23	1790	35.44	-0.067106851839795	-0.09793424676793
5	D	26	50	20120618	23	1792	35.48	-0.0668954976228984	-0.099545672411576
5	D	26	50	20120618	23	1794	35.52	-0.0666316053721595	-0.0988012303923428
5	D	26	50	20120618	23	1796	35.56	-0.0671371160100298	-0.0995289139808619
5	D	26	50	20120618	23	1798	35.6	-0.0671031041738547	-0.0994413034506729
5	D	26	50	20120618	23	1800	35.64	-0.0670189584668935	-0.0978397065912853
5	D	26	50	20120618	23	1802	35.68	-0.0666340095352156	-0.0994422934001665
5	D	26	50	20120618	23	1804	35.72	-0.0666299083158847	-0.0989528340862292
5	D	26	50	20120618	23	1806	35.76	-0.066268364618664	-0.099329934132636
5	D	26	50	20120618	23	1808	35.8	-0.0661309737710795	-0.0997190549943229
5	D	26	50	20120618	23	1810	35.84	-0.0663080333090886	-0.0989268125566815
5	D	26	50	20120618	23	1812	35.88	-0.0659400549401591	-0.0995762194245233
5	D	26	50	20120618	23	1814	35.92	-0.0663329234677863	-0.0991819366833336
5	D	26	50	20120618	23	1816	35.96	-0.0663868757151909	-0.098248343600133
5	D	26	50	20120618	23	1818	36	-0.0660259684140733	-0.09889492204085
5	D	26	50	20120618	23	1820	36.04	-0.0660162103404929	-0.0999158428115272
5	D	26	50	20120618	23	1822	36.08	-0.0660971033562606	-0.0995662492189085
5	D	26	50	20120618	23	1824	36.12	-0.066170642461504	-0.100493973315825
5	D	26	50	20120618	23	1826	36.16	-0.0663784611444948	-0.0998930032624948
5	D	26	50	20120618	23	1828	36.2	-0.0661297716895514	-0.099178613281462
5	D	26	50	20120618	23	1830	36.24	-0.0660912343699768	-0.0993910988692086
5	D	26	50	20120618	23	1832	36.28	-0.0666125134890675	-0.0994100493309444
5	D	26	50	20120618	23	1834	36.32	-0.0664498082187165	-0.0995854825233568
5	D	26	50	20120618	23	1836	36.36	-0.0670620212698678	-0.102368796235463
5	D	26	50	20120618	23	1838	36.4	-0.0671059326009795	-0.102124066578495
5	D	26	50	20120618	23	1840	36.44	-0.066892881327808	-0.102240951329425
5	D	26	50	20120618	23	1842	36.48	-0.0671292671247586	-0.101738693382748
5	D	26	50	20120618	23	1844	36.52	-0.0668712438603036	-0.101170815926777
5	D	26	50	20120618	23	1846	36.56	-0.0670065133875446	-0.101811949645279
5	D	26	50	20120618	23	1848	36.6	-0.0666713447732622	-0.102284296975111
5	D	26	50	20120618	23	1850	36.64	-0.0666822342176925	-0.101273558542083
5	D	26	50	20120618	23	1852	36.68	-0.0663421865666199	-0.101196413192256
5	D	26	50	20120618	23	1854	36.72	-0.0658022398285058	-0.100875103870885
5	D	26	50	20120618	23	1856	36.76	-0.0659731475375186	-0.101610707055353
5	D	26	50	20120618	23	1858	36.8	-0.0658841227937672	-0.100995453445043
5	D	26	50	20120618	23	1860	36.84	-0.0658121393234424	-0.101531298963826
5	D	26	50	20120618	23	1862	36.88	-0.06530295173031	-0.102162108923322
5	D	26	50	20120618	23	1864	36.92	-0.0651987949014412	-0.101221161929597
5	D	26	50	20120618	23	1866	36.96	-0.0645565298120895	-0.101531086831792
5	D	26	50	20120618	23	1868	37	-0.0649748541838395	-0.100736581652450
5	D	26	50	20120618	23	1870	37.04	-0.0648457364855948	-0.100012928572584
5	D	26	50	20120618	23	1872	37.08	-0.0646930014208585	-0.101739683332242
5	D	26	50	20120618	23	1874	37.12	-0.0643448927524804	-0.101520692362108
5	D	26	50	20120618	23	1876	37.16	-0.0642436350614145	-0.101576695219178
5	D	26	50	20120618	23	1878	37.2	-0.0644128457141524	-0.101626687668608
5	D	26	50	20120618	23	1880	37.24	-0.064179005501614	-0.101747390796157
5	D	26	50	20120618	23	1882	37.28	-0.0639389427494012	-0.102128874904607
5	D	26	50	20120618	23	1884	37.32	-0.0636664237959319	-0.102227445589904
5	D	26	50	20120618	23	1886	37.36	-0.0634502612529231	-0.102405424366729
5	D	26	50	20120618	23	1888	37.4	-0.0636810609063024	-0.101490145349161
5	D	26	50	20120618	23	1890	37.44	-0.063479959737733	-0.102003787715015
5	D	26	50	20120618	23	1892	37.48	-0.0636976072049822	-0.102445163767831
5	D	26	50	20120618	23	1894	37.52	-0.0633565696044159	-0.101594019335317
5	D	26	50	20120618	23	1896	37.56	-0.0634817275046859	-0.100819737409918
5	D	26	50	20120618	23	1898	37.6	-0.0630151784504591	-0.100338763377355
5	D	26	50	20120618	23	1900	37.64	-0.0630082488040034	-0.0992341211637852
5	D	26	50	20120618	23	1902	37.68	-0.0626907578592507	-0.0997326314445217
5	D	26	50	20120618	23	1904	37.72	-0.0622536244471211	-0.099319822505665
5	D	26	50	20120618	23	1906	37.76	-0.0623644280797331	-0.0973761980962176
5	D	26	50	20120618	23	1908	37.8	-0.0624996976069741	-0.0962099668820066
5	D	26	50	20120618	23	1910	37.84	-0.0619521141156232	-0.0948511904912785
5	D	26	50	20120618	23	1912	37.88	-0.0620964346096634	-0.0946517156683058
5	D	26	50	20120618	23	1914	37.92	-0.0619093341553614	-0.0930413506848315
5	D	26	50	20120618	23	1916	37.96	-0.0614297743363607	-0.0918662806358557
5	D	26	50	20120618	23	1918	38	-0.0612449366237585	-0.0910088429529889
5	D	26	50	20120618	23	1920	38.04	-0.0609938430057592	-0.0899984580733515
5	D	26	50	20120618	23	1922	38.08	-0.0609048182620078	-0.0892672389509265
5	D	26	50	20120618	23	1924	38.12	-0.0604555226132419	-0.0876546112257524
5	D	26	50	20120618	23	1926	38.16	-0.0601059290206232	-0.0866493882256176
5	D	26	50	20120618	23	1928	38.2	-0.0601818015782446	-0.084737866464036
5	D	26	50	20120618	23	1930	38.24	-0.0601589620292122	-0.0846235272975182
5	D	26	50	20120618	23	1932	38.28	-0.0605857716823364	-0.0819325617310346
5	D	26	50	20120618	23	1934	38.32	-0.0606845050021935	-0.0800959013643773
5	D	26	50	20120618	23	1936	38.36	-0.0609520742081945	-0.0795446409177642
5	D	26	50	20120618	23	1938	38.4	-0.0608993593976571	-0.0789172604261565
5	D	26	50	20120618	23	1940	38.44	-0.0609605170631619	-0.0778371618889618
5	D	26	50	20120618	23	1942	38.48	-0.0606483577035393	-0.0767047020946203
5	D	26	50	20120618	23	1944	38.52	-0.0605398875233052	-0.0750435668442569
5	D	26	50	20120618	23	1946	38.56	-0.0603286888699004	-0.0730140855294378
5	D	26	50	20120618	23	1948	38.6	-0.0605364439132809	-0.0725439938702372
5	D	26	50	20120618	23	1950	38.64	-0.060520463300026	-0.0728614848149899
5	D	26	50	20120618	23	1952	38.68	-0.0602204873902433	-0.0716465551567586
5	D	26	50	20120618	23	1954	38.72	-0.0599972254951515	-0.0713754079904448
5	D	26	50	20120618	23	1956	38.76	-0.0599243015728077	-0.0698318858109961
5	D	26	50	20120618	23	1958	38.8	-0.0599221477255522	-0.0692888603299568
5	D	26	50	20120618	23	1960	38.84	-0.0595493829508208	-0.0683587101496738
5	D	26	50	20120618	23	1962	38.88	-0.0592450491419456	-0.0664435771937607
5	D	26	50	20120618	23	1964	38.92	-0.0592640830422816	-0.0656604437056745
5	D	26	50	20120618	23	1966	38.96	-0.0592250578190279	-0.0648394856616491
5	D	26	50	20120618	23	1968	39	-0.0588500366665578	-0.0640107282298272
5	D	26	50	20120618	23	1970	39.04	-0.0594568827772399	-0.0624112456197155
5	D	26	50	20120618	23	1972	39.08	-0.0591208585637523	-0.0600995792017282
5	D	26	50	20120618	23	1974	39.12	-0.059305561926066	-0.0592089004290778
5	D	26	50	20120618	23	1976	39.16	-0.059826268288664	-0.0585538437780544
5	D	26	50	20120618	23	1978	39.2	-0.0602101848444414	-0.0571111055281283
5	D	26	50	20120618	23	1980	39.24	-0.0602848694626703	-0.056309797981552
5	D	26	50	20120618	23	1982	39.28	-0.0604347053896037	-0.054876563246765
5	D	26	50	20120618	23	1984	39.32	-0.060724364611449	-0.0545195874593508
5	D	26	50	20120618	23	1986	39.36	-0.0612696853611001	-0.0539176981672048
5	D	26	50	20120618	23	1988	39.4	-0.0615394465981227	-0.0537540029473601
5	D	26	50	20120618	23	1990	39.44	-0.0614191677346429	-0.0544425128202015
5	D	26	50	20120618	23	1992	39.48	-0.061411460270728	-0.0531323146653409
5	D	26	50	20120618	23	1994	39.52	-0.061452613885393	-0.0527900749832466
5	D	26	50	20120618	23	1996	39.56	-0.0610002069667899	-0.0535449821828414
5	D	26	50	20120618	23	1998	39.6	-0.060869745765661	-0.0519575981697557
5	D	26	50	20120618	23	2000	39.64	-0.0602703313472491	-0.0521403852726924
5	D	26	50	20120618	23	2002	39.68	-0.0603184146083698	-0.0528564015993219
5	D	26	50	20120618	23	2004	39.72	-0.0597450924301838	-0.0521511332957665
5	D	26	50	20120618	23	2006	39.76	-0.0597823569575523	-0.051567416647897
5	D	26	50	20120618	23	2008	39.8	-0.0593708208109017	-0.0510230858477396
5	D	26	50	20120618	23	2010	39.84	-0.0591755886286161	-0.0499295452106346
5	D	26	50	20120618	23	2012	39.88	-0.0587378188203835	-0.0493446971919152
5	D	26	50	20120618	23	2014	39.92	-0.0590249748842234	-0.0473698186627393
5	D	26	50	20120618	23	2016	39.96	-0.0589549713128859	-0.0469571511452388
5	D	26	50	20120618	23	2018	40	-0.0582771387524405	-0.04479821272092
5	D	26	50	20120618	23	2020	40.04	-0.0581521222735267	-0.0439025912718692
5	D	26	50	20120618	23	2022	40.08	-0.0580892604806792	-0.0427383399566455
5	D	26	50	20120618	23	2024	40.12	-0.0580577235182383	-0.0406444553561959
5	D	26	50	20120618	23	2026	40.16	-0.057919908406585	-0.0405405813700396
5	D	26	50	20120618	23	2028	40.2	-0.0576695218953669	-0.039055727840226
5	D	26	50	20120618	23	2030	40.24	-0.0572823809326672	-0.0381188820658319
5	D	26	50	20120618	23	2032	40.28	-0.0572833001714828	-0.0367211440914605
5	D	26	50	20120618	23	2034	40.32	-0.0568539449339463	-0.0334213595863753
5	D	26	50	20120618	23	2036	40.36	-0.0569451617087194	-0.0329398198683873
5	D	26	50	20120618	23	2038	40.4	-0.0569450909980412	-0.0313442334166398
5	D	26	50	20120618	23	2040	40.44	-0.0568675920948232	-0.0306886040091237
5	D	26	50	20120618	23	2042	40.48	-0.0567952550711078	-0.0299418285375126
5	D	26	50	20120618	23	2044	40.52	-0.0573994778156317	-0.0284968558301578
5	D	26	50	20120618	23	2046	40.56	-0.0575999425880981	-0.0268107597104185
5	D	26	50	20120618	23	2048	40.6	-0.0580097109677957	-0.0260809548015559
5	D	26	50	20120618	23	2050	40.64	-0.0582349951882818	-0.0240439215863137
5	D	26	50	20120618	23	2052	40.68	-0.0588916852559697	-0.0228297485323383
5	D	26	50	20120618	23	2054	40.72	-0.0590011453856974	-0.0227002065700249
5	D	26	50	20120618	23	2056	40.76	-0.0594778060668952	-0.0209715426220581
5	D	26	50	20120618	23	2058	40.8	-0.0601259401425308	-0.0204301816703817
5	D	26	50	20120618	23	2060	40.84	-0.060393650769888	-0.0181469338739304
5	D	26	50	20120618	23	2062	40.88	-0.0610836455669699	-0.0171528831609383
5	D	26	50	20120618	23	2064	40.92	-0.0608486032729035	-0.0155618929032685
5	D	26	50	20120618	23	2066	40.96	-0.0607974794526237	-0.0149715294516559
5	D	26	50	20120618	23	2068	41	-0.0608744126704168	-0.0125267784663815
5	D	26	50	20120618	23	2070	41.04	-0.0608681901307423	-0.0127871351832144
5	D	26	50	20120618	23	2072	41.08	-0.0607561844166024	-0.0108737042333236
5	D	26	50	20120618	23	2074	41.12	-0.0604495122056018	-0.0114609564150991
5	D	26	50	20120618	23	2076	41.16	-0.0604456938289834	-0.0088408429480904
5	D	26	50	20120618	23	2078	41.2	-0.0602356124042928	-0.00895815196308926
5	D	26	50	20120618	23	2080	41.24	-0.0598949283571172	-0.00782112425894129
5	D	26	50	20120618	23	2082	41.28	-0.0601780539123043	-0.00798955709421992
5	D	26	50	20120618	23	2084	41.32	-0.0599873472134182	-0.00630897640737385
5	D	26	50	20120618	23	2086	41.36	-0.0596726139851121	-0.00649968310625987
5	D	26	50	20120618	23	2088	41.4	-0.0597515978125707	-0.00509091426610191
5	D	26	50	20120618	23	2090	41.44	-0.0597317988226974	-0.00395940199484719
5	D	26	50	20120618	23	2092	41.48	-0.0596844933790361	-0.00442941587230189
5	D	26	50	20120618	23	2094	41.52	-0.0592068427483445	-0.00357530159130666
5	D	26	50	20120618	23	2096	41.56	-0.0587798916738641	-0.00178787706982331
5	D	26	50	20120618	23	2098	41.6	-0.0587658202489185	-0.00175414807636071
5	D	26	50	20120618	23	2100	41.64	-0.0580191861986636	-0.00080174595278055
5	D	26	50	20120618	23	2102	41.68	-0.0579848915197761	0.0007586265812638
5	D	26	50	20120618	23	2104	41.72	-0.0578309543735118	0.00095767714016782
5	D	26	50	20120618	23	2106	41.76	-0.0575286662245545	0.00257051699737622
5	D	26	50	20120618	23	2108	41.8	-0.0570249940643153	0.00446252261179703
5	D	26	50	20120618	23	2110	41.84	-0.0569923964417026	0.00465167367576443
5	D	26	50	20120618	23	2112	41.88	-0.0566717235164345	0.00582851149169323
5	D	26	50	20120618	23	2114	41.92	-0.0567144327660182	0.00741907748529423
5	D	26	50	20120618	23	2116	41.96	-0.0567478789167683	0.00821747175193203
5	D	26	50	20120618	23	2118	42	-0.0563091191590421	0.00982225059183483
5	D	26	50	20120618	23	2120	42.04	-0.0564040835997554	0.0108484746633709
5	D	26	50	20120618	23	2122	42.08	-0.0558727635643719	0.0126409903536788
5	D	26	50	20120618	23	2124	42.12	-0.0553524743947748	0.0140420517299218
5	D	26	50	20120618	23	2126	42.16	-0.0554116592323601	0.0145861703980448
5	D	26	50	20120618	23	2128	42.2	-0.0553888196833278	0.0155903327380078
5	D	26	50	20120618	23	2130	42.24	-0.0549251697669038	0.0175411696366234
5	D	26	50	20120618	23	2132	42.28	-0.0550653183309349	0.0176248910795159
5	D	26	50	20120618	23	2134	42.32	-0.0552737026993506	0.0179674843150008
5	D	26	50	20120618	23	2136	42.36	-0.0549549389623917	0.0197683438653267
5	D	26	50	20120618	23	2138	42.4	-0.0550462264478429	0.0217542532602891
5	D	26	50	20120618	23	2140	42.44	-0.0547432311921045	0.022269097707671
5	D	26	50	20120618	23	2142	42.48	-0.0544151336456339	0.0231534054482229
5	D	26	50	20120618	23	2144	42.52	-0.0539195932133784	0.0241515573805459
5	D	26	50	20120618	23	2146	42.56	-0.0536848337620244	0.0251574874874618
5	D	26	50	20120618	23	2148	42.6	-0.0532560442099129	0.0264294311654602
5	D	26	50	20120618	23	2150	42.64	-0.0527851818043208	0.0279511956692518
5	D	26	50	20120618	23	2152	42.68	-0.0524689636517742	0.0293266597800158
5	D	26	50	20120618	23	2154	42.72	-0.0525029754879492	0.0303893705614611
5	D	26	50	20120618	23	2156	42.76	-0.052518319705101	0.0308581116467097
5	D	26	50	20120618	23	2158	42.8	-0.053074954163251	0.0313506822304842
5	D	26	50	20120618	23	2160	42.84	-0.0536085369403344	0.033022141239853
5	D	26	50	20120618	23	2162	42.88	-0.0540235379102128	0.0321271561869052
5	D	26	50	20120618	23	2164	42.92	-0.0548068000917331	0.0329271060884615
5	D	26	50	20120618	23	2166	42.96	-0.0557413831244274	0.0334792857738901
5	D	26	50	20120618	23	2168	43	-0.0562481665545038	0.0340883168445260
5	D	26	50	20120618	23	2170	43.04	-0.0565561822683887	0.0341839176813425
5	D	26	50	20120618	23	2172	43.08	-0.0569298882022457	0.0351527246822462
5	D	26	50	20120618	23	2174	43.12	-0.0573088267262836	0.0347043482722958
5	D	26	50	20120618	23	2176	43.16	-0.057851955444913	0.0358715694360004
5	D	26	50	20120618	23	2178	43.2	-0.058326353384411	0.0368152034354938
5	D	26	50	20120618	23	2180	43.24	-0.0588455111831582	0.0379994658726251
5	D	26	50	20120618	23	2182	43.28	-0.0595710027406556	0.0397298975875448
5	D	26	50	20120618	23	2184	43.32	-0.0599833167047655	0.0400296401520898
5	D	26	50	20120618	23	2186	43.36	-0.0605972975228698	0.040908786013139
5	D	26	50	20120618	23	2188	43.4	-0.0613193949678175	0.0419797699439242
5	D	26	50	20120618	23	2190	43.44	-0.061988954378923	0.0432843112445352
5	D	26	50	20120618	23	2192	43.48	-0.062480605723882	0.0438350767164014
5	D	26	50	20120618	23	2194	43.52	-0.0629705600125662	0.0458478561690489
5	D	26	50	20120618	23	2196	43.56	-0.0631865245656762	0.0460268814639097
5	D	26	50	20120618	23	2198	43.6	-0.0638865461369152	0.0457258095386161
5	D	26	50	20120618	23	2200	43.64	-0.063721931678255	0.0457829437665360
5	D	26	50	20120618	23	2202	43.68	-0.0640038551519141	0.0463687817347491
5	D	26	50	20120618	23	2204	43.72	-0.064838736128461	0.0466975156773227
5	D	26	50	20120618	23	2206	43.76	-0.0651780766727524	0.0475084964446655
5	D	26	50	20120618	23	2208	43.8	-0.0655521361600001	0.047801380073433
5	D	26	50	20120618	23	2210	43.84	-0.0661179630063056	0.0479971072304654
5	D	26	50	20120618	23	2212	43.88	-0.0662325708734003	0.0496569131200803
5	D	26	50	20120618	23	2214	43.92	-0.0662226643073959	0.0504740527874872
5	D	26	50	20120618	23	2216	43.96	-0.0664172105961038	0.0515607839862894
5	D	26	50	20120618	23	2218	44	-0.0662708041370591	0.0514425910878141
5	D	26	50	20120618	23	2220	44.04	-0.0661923577107543	0.0523233208680532
5	D	26	50	20120618	23	2222	44.08	-0.0655230952844968	0.0533749866415763
5	D	26	50	20120618	23	2224	44.12	-0.0653733937078518	0.053377892850447
5	D	26	50	20120618	23	2226	44.16	-0.0651508884170158	0.0533768109770718
5	D	26	50	20120618	23	2228	44.2	-0.0648292608975931	0.05527981210194
5	D	26	50	20120618	23	2230	44.24	-0.0646281668000915	0.0565520315515831
5	D	26	50	20120618	23	2232	44.28	-0.0644224199399696	0.0574780373790215
5	D	26	50	20120618	23	2234	44.32	-0.0639762850585156	0.0588319559461629
5	D	26	50	20120618	23	2236	44.36	-0.0636874814358756	0.0585617209475968
5	D	26	50	20120618	23	2238	44.4	-0.0635145516136006	0.0604015842958409
5	D	26	50	20120618	23	2240	44.44	-0.0638135819094849	0.0600022862583844
5	D	26	50	20120618	23	2242	44.48	-0.0634026227619678	0.0613261202604133
5	D	26	50	20120618	23	2244	44.52	-0.0626717579000402	0.0618915221355433
5	D	26	50	20120618	23	2246	44.56	-0.0620060027234174	0.0634217860628447
5	D	26	50	20120618	23	2248	44.6	-0.0612075377461016	0.0653557231093899
5	D	26	50	20120618	23	2250	44.64	-0.060861925164661	0.0652381807491533
5	D	26	50	20120618	23	2252	44.68	-0.0599926151589381	0.0666241029692111
5	D	26	50	20120618	23	2254	44.72	-0.0594867438966094	0.067133085501377
5	D	26	50	20120618	23	2256	44.76	-0.0589514782053868	0.066992781373854
5	D	26	50	20120618	23	2258	44.8	-0.0585659494461483	0.068130671748275
5	D	26	50	20120618	23	2260	44.84	-0.0582412389411596	0.0692020870141967
5	D	26	50	20120618	23	2262	44.88	-0.0578526625516942	0.0690980928198876
5	D	26	50	20120618	23	2264	44.92	-0.0574924623573578	0.0696188062535533
5	D	26	50	20120618	23	2266	44.96	-0.0571279488116561	0.0706956591706223
5	D	26	50	20120618	23	2268	45	-0.0570027909113861	0.0705424998418173
5	D	26	50	20120618	23	2270	45.04	-0.0560475603606812	0.0721116404999484
5	D	26	50	20120618	23	2272	45.08	-0.0558096189288119	0.0730617798818287
5	D	26	50	20120618	23	2274	45.12	-0.0551072497630593	0.0731953523527949
5	D	26	50	20120618	23	2276	45.16	-0.0544406602004347	0.0745848878885046
5	D	26	50	20120618	23	2278	45.2	-0.0542610550780133	0.0760183347553259
5	D	26	50	20120618	23	2280	45.24	-0.0538469733469505	0.0767284113849935
5	D	26	50	20120618	23	2282	45.28	-0.0534333158799564	0.0779522718018712
5	D	26	50	20120618	23	2284	45.32	-0.0533454225070549	0.0787223817972614
5	D	26	50	20120618	23	2286	45.36	-0.0529251889469957	0.0803732639992977
5	D	26	50	20120618	23	2288	45.4	-0.0520607509069952	0.0816973214470695
5	D	26	50	20120618	23	2290	45.44	-0.0512622152190012	0.0820970489104742
5	D	26	50	20120618	23	2292	45.48	-0.0510603362329724	0.0830993727728062
5	D	26	50	20120618	23	2294	45.52	-0.0507878879901813	0.0834694017514011
5	D	26	50	20120618	23	2296	45.56	-0.0506020603280854	0.084534870249293
5	D	26	50	20120618	23	2298	45.6	-0.0506126669298032	0.0848863023195427
5	D	26	50	20120618	23	2300	45.64	-0.0505066716233034	0.086794005704506
5	D	26	50	20120618	23	2302	45.68	-0.0504878625829238	0.0859218602005904
5	D	26	50	20120618	23	2304	45.72	-0.0506302738886548	0.0867213151274
5	D	26	50	20120618	23	2306	45.76	-0.0502475876986766	0.0875296795996523
5	D	26	50	20120618	23	2308	45.8	-0.0503079039071118	0.088735084529541
5	D	26	50	20120618	23	2310	45.84	-0.0498700633882011	0.0889169523936622
5	D	26	50	20120618	23	2312	45.88	-0.0498132827136718	0.0882977389853772
5	D	26	50	20120618	23	2314	45.92	-0.0496426578473715	0.088568773014606
5	D	26	50	20120618	23	2316	45.96	-0.0492721338940298	0.0893069924941647
5	D	26	50	20120618	23	2318	46	-0.0488803260265743	0.0887625909833292
5	D	26	50	20120618	23	2320	46.04	-0.0487282273579411	0.0892003607915618
5	D	26	50	20120618	23	2322	46.08	-0.0488724771413031	0.088397087488134
5	D	26	50	20120618	23	2324	46.12	-0.0485817148328792	0.0889367513835354
5	D	26	50	20120618	23	2326	46.16	-0.0479703503098653	0.0890913249259028
5	D	26	50	20120618	23	2328	46.2	-0.0473288630379729	0.0888842840603714
5	D	26	50	20120618	23	2330	46.24	-0.0469883911228316	0.0887495802185554
5	D	26	50	20120618	23	2332	46.28	-0.0459693088297856	0.0897912899285994
5	D	26	50	20120618	23	2334	46.32	-0.045421937470469	0.090528165905274
5	D	26	50	20120618	23	2336	46.36	-0.0447506102924105	0.0904230898375896
5	D	26	50	20120618	23	2338	46.4	-0.0442197145210957	0.0916002812069089
5	D	26	50	20120618	23	2340	46.44	-0.0431181128666851	0.0917685019101532
5	D	26	50	20120618	23	2342	46.48	-0.0418772111763809	0.0930970848413246
5	D	26	50	20120618	23	2344	46.52	-0.0415892772950817	0.0926566987380016
5	D	26	50	20120618	23	2346	46.56	-0.0403050299590907	0.093714671904013
5	D	26	50	20120618	23	2348	46.6	-0.0390512589253688	0.094259921942986
5	D	26	50	20120618	23	2350	46.64	-0.0384912303546691	0.095531299935559
5	D	26	50	20120618	23	2352	46.68	-0.0377680722495496	0.095555836540867
5	D	26	50	20120618	23	2354	46.72	-0.0363730212809467	0.095687004848777
5	D	26	50	20120618	23	2356	46.76	-0.0356402465236031	0.096384424267061
5	D	26	50	20120618	23	2358	46.8	-0.0350964106981925	0.096607233613813
5	D	26	50	20120618	23	2360	46.84	-0.0349892133101646	0.096479388707774
5	D	26	50	20120618	23	2362	46.88	-0.0348586106876794	0.097053912967488
5	D	26	50	20120618	23	2364	46.92	-0.0349413421810783	0.097172706906728
5	D	26	50	20120618	23	2366	46.96	-0.0346507212940106	0.09805022642218
5	D	26	50	20120618	23	2368	47	-0.0344028096565266	0.09819193062113
5	D	26	50	20120618	23	2370	47.04	-0.0346780156157644	0.09852568502185
5	D	26	50	20120618	23	2372	47.08	-0.0345947891476187	0.099183082196319
5	D	26	50	20120618	23	2374	47.12	-0.0344937435885872	0.099318068880848
5	D	26	50	20120618	23	2376	47.16	-0.034556817513469	0.099865935214911
5	D	26	50	20120618	23	2378	47.2	-0.0345327051722306	0.099778324684722
5	D	26	50	20120618	23	2380	47.24	-0.0344132748368881	0.099849671758944
5	D	26	50	20120618	23	2382	47.28	-0.0343092594293756	0.099983385651266
5	D	26	50	20120618	23	2384	47.32	-0.0346198914383509	0.099488905879182
5	D	26	50	20120618	23	2386	47.36	-0.034347018931491	0.10054101005891
5	D	26	50	20120618	23	2388	47.4	-0.0339934655408977	0.100763041588202
5	D	26	50	20120618	23	2390	47.44	-0.0341210983149019	0.101056844455785
5	D	26	50	20120618	23	2392	47.48	-0.0334514681931182	0.100952899758951
5	D	26	50	20120618	23	2394	47.52	-0.0327495940021124	0.102158233978162
5	D	26	50	20120618	23	2396	47.56	-0.0323342394788435	0.102467522484253
5	D	26	50	20120618	23	2398	47.6	-0.0316291833073223	0.103048127862285
5	D	26	50	20120618	23	2400	47.64	-0.0308797208299427	0.103917798492466
5	D	26	50	20120618	23	2402	47.68	-0.0300013527863528	0.10436341718597
5	D	26	50	20120618	23	2404	47.72	-0.0289964833396086	0.104941194136878
5	D	26	50	20120618	23	2406	47.76	-0.0281519150001594	0.106325992057153
5	D	26	50	20120618	23	2408	47.8	-0.0273707741389826	0.106320830177651
5	D	26	50	20120618	23	2410	47.84	-0.0266032097280046	0.107398107358788
5	D	26	50	20120618	23	2412	47.88	-0.0263864814995709	0.10825123169029
5	D	26	50	20120618	23	2414	47.92	-0.0257548937226151	0.108796552439941
5	D	26	50	20120618	23	2416	47.96	-0.0256465649637373	0.108873768500446
5	D	26	50	20120618	23	2418	48	-0.0248437866350562	0.109327236079221
5	D	26	50	20120618	23	2420	48.04	-0.0240618679564202	0.109501042926037
5	D	26	50	20120618	23	2422	48.08	-0.0236487054641728	0.110624140626596
5	D	26	50	20120618	23	2424	48.12	-0.0233047687258037	0.111308902833497
5	D	26	50	20120618	23	2426	48.16	-0.0228644533331589	0.11229651887478
5	D	26	50	20120618	23	2428	48.2	-0.021999237475699	0.113445991658277
5	D	26	50	20120618	23	2430	48.24	-0.0216909389191017	0.114022990791725
5	D	26	50	20120618	23	2432	48.28	-0.0211049595295324	0.114702308276411
5	D	26	50	20120618	23	2434	48.32	-0.0203450318717912	0.115875186294365
5	D	26	50	20120618	23	2436	48.36	-0.0194832808375591	0.116548846924802
5	D	26	50	20120618	23	2438	48.4	-0.0187880534502965	0.118009163849308
5	D	26	50	20120618	23	2440	48.44	-0.0182326210736745	0.118836125229906
5	D	26	50	20120618	23	2442	48.48	-0.0177858002986427	0.119734080131334
5	D	26	50	20120618	23	2444	48.52	-0.0169978712123666	0.120775153445275
5	D	26	50	20120618	23	2446	48.56	-0.0171199178427994	0.121442237982647
5	D	26	50	20120618	23	2448	48.6	-0.017319321955094	0.123127980548996
5	D	26	50	20120618	23	2450	48.64	-0.0173280193685026	0.123420510624372
5	D	26	50	20120618	23	2452	48.68	-0.0173823958799758	0.12444517906099
5	D	26	50	20120618	23	2454	48.72	-0.0172563894515683	0.125022319615794
5	D	26	50	20120618	23	2456	48.76	-0.0174630767637092	0.124678453588103
5	D	26	50	20120618	23	2458	48.8	-0.0179727593315884	0.125954922749501
5	D	26	50	20120618	23	2460	48.84	-0.0186385003660756	0.125704960502352
5	D	26	50	20120618	23	2462	48.88	-0.0191022209931777	0.126888798675414
5	D	26	50	20120618	23	2464	48.92	-0.0197056659202423	0.127027815868596
5	D	26	50	20120618	23	2466	48.96	-0.0200788768793526	0.127541316813093
5	D	26	50	20120618	23	2468	49	-0.0201963273157077	0.12721032012882
5	D	26	50	20120618	23	2470	49.04	-0.0209155256228525	0.127391975860907
5	D	26	50	20120618	23	2472	49.08	-0.0211439211131757	0.127693910456473
5	D	26	50	20120618	23	2474	49.12	-0.0218247942327803	0.128291486397254
5	D	26	50	20120618	23	2476	49.16	-0.02198078198871	0.129261212636973
5	D	26	50	20120618	23	2478	49.2	-0.0224195417464363	0.129973622719019
5	D	26	50	20120618	23	2480	49.24	-0.0224406135285156	0.130711983619934
5	D	26	50	20120618	23	2482	49.28	-0.0226480786581158	0.131469012139872
5	D	26	50	20120618	23	2484	49.32	-0.0228154508332226	0.13219259450906
5	D	26	50	20120618	23	2486	49.36	-0.0232835555223681	0.133439930871073
5	D	26	50	20120618	23	2488	49.4	-0.0232690598333538	0.134126178002215
5	D	26	50	20120618	23	2490	49.44	-0.0230500688632203	0.134772261468185
5	D	26	50	20120618	23	2492	49.48	-0.0224095008301434	0.13532231983327
5	D	26	50	20120618	23	2494	49.52	-0.0221430629949923	0.135691995258474
5	D	26	50	20120618	23	2496	49.56	-0.0216883933346894	0.135426830215529
5	D	26	50	20120618	23	2498	49.6	-0.0213539318271882	0.135417637827374
5	D	26	50	20120618	23	2500	49.64	-0.0212127933136633	0.136296995820458
5	D	26	50	20120618	23	2502	49.68	-0.0206181165106854	0.135979504875705
5	D	26	50	20120618	23	2504	49.72	-0.0200059741702122	0.136363958832636
5	D	26	50	20120618	23	2506	49.76	-0.0189013319566426	0.136730381566647
5	D	26	50	20120618	23	2508	49.8	-0.0179947503524833	0.137212699102094
5	D	26	50	20120618	23	2510	49.84	-0.0172036392856918	0.137720967456411
5	D	26	50	20120618	23	2512	49.88	-0.0165558587634468	0.137592344732913
5	D	26	50	20120618	23	2514	49.92	-0.0160671772669688	0.13831861410787
5	D	26	50	20120618	23	2516	49.96	-0.0157392918525326	0.138891158468597
5	D	26	50	20120618	23	2518	50	-0.0148989661537705	0.140366466056864
5	D	26	50	20120618	23	2520	50.04	-0.013882570866493	0.140556960623716
5	D	26	50	20120618	23	2522	50.08	-0.0132244665852427	0.141465380705506
5	D	26	50	20120618	23	2524	50.12	-0.0121684026075405	0.142210317699486
5	D	26	50	20120618	23	2526	50.16	-0.0110847614653721	0.142683018582709
5	D	26	50	20120618	23	2528	50.2	-0.0102484662752628	0.144110455041891
5	D	26	50	20120618	23	2530	50.24	-0.00897510838370211	0.144770044247382
5	D	26	50	20120618	23	2532	50.28	-0.00816108705720011	0.146310971344943
5	D	26	50	20120618	23	2534	50.32	-0.00736233923717183	0.147208714114338
5	D	26	50	20120618	23	2536	50.36	-0.00672311470697919	0.147467515196252
5	D	26	50	20120618	23	2538	50.4	-0.00571336622344479	0.147696617793356
5	D	26	50	20120618	23	2540	50.44	-0.00455795374298597	0.147838039149594
5	D	26	50	20120618	23	2542	50.48	-0.00359770273413464	0.147688132511982
5	D	26	50	20120618	23	2544	50.52	-0.00284534111895216	0.148144923492629
5	D	26	50	20120618	23	2546	50.56	-0.00243592629264514	0.14906345520139
5	D	26	50	20120618	23	2548	50.6	-0.00174296164708235	0.148101789978976
5	D	26	50	20120618	23	2550	50.64	-0.00078695327891813	0.148647676414052
5	D	26	50	20120618	23	2552	50.68	-0.000176013019972939	0.149250131391623
5	D	26	50	20120618	23	2554	50.72	0.000754539504068551	0.149503275619288
5	D	26	50	20120618	23	2556	50.76	0.00182651338434736	0.15061909012
5	D	26	50	20120618	23	2558	50.8	0.00247705162303899	0.149301043079869
5	D	26	50	20120618	23	2560	50.84	0.00246361659419644	0.150068253937456
5	D	26	50	20120618	23	2562	50.88	0.00290131569175089	0.150042090986552
5	D	26	50	20120618	23	2564	50.92	0.00280514916950954	0.150549793655444
5	D	26	50	20120618	23	2566	50.96	0.00282141262547682	0.150540601267289
5	D	26	50	20120618	23	2568	51	0.00329941680955895	0.150631110935281
5	D	26	50	20120618	23	2570	51.04	0.00352356965919509	0.15129791262994
5	D	26	50	20120618	23	2572	51.08	0.00371236716977188	0.150861627745947
5	D	26	50	20120618	23	2574	51.12	0.0038318682157924	0.150897690191788
5	D	26	50	20120618	23	2576	51.16	0.00395844032962481	0.151278820746848
5	D	26	50	20120618	23	2578	51.2	0.0045262470749176	0.151194675039886
5	D	26	50	20120618	23	2580	51.24	0.00500566547256208	0.151411049714929
5	D	26	50	20120618	23	2582	51.28	0.00528497265113076	0.152176846358954
5	D	26	50	20120618	23	2584	51.32	0.00551266103467282	0.152482316488427
5	D	26	50	20120618	23	2586	51.36	0.00591288347282443	0.152968805953883
5	D	26	50	20120618	23	2588	51.4	0.00623603127182666	0.153594595455233
5	D	26	50	20120618	23	2590	51.44	0.00681727304596201	0.154645356132077
5	D	26	50	20120618	23	2592	51.48	0.00696930100391713	0.155552574132339
5	D	26	50	20120618	23	2594	51.52	0.0075957976120484	0.15638130327989
5	D	26	50	20120618	23	2596	51.56	0.00817774649296493	0.157439842131326
5	D	26	50	20120618	23	2598	51.6	0.00846624605968904	0.158542928709977
5	D	26	50	20120618	23	2600	51.64	0.00930275338183273	0.160089371240432
5	D	26	50	20120618	23	2602	51.68	0.009519835163657	0.160377163700375
5	D	26	50	20120618	23	2604	51.72	0.00991157232043435	0.161849360018805
5	D	26	50	20120618	23	2606	51.76	0.0106109009270278	0.162965881626299
5	D	26	50	20120618	23	2608	51.8	0.0113639696489915	0.163645411243019
5	D	26	50	20120618	23	2610	51.84	0.0117083306514294	0.164998106515429
5	D	26	50	20120618	23	2612	51.88	0.0121743140202313	0.166424340893082
5	D	26	50	20120618	23	2614	51.92	0.012790911133426	0.167490657919111
5	D	26	50	20120618	23	2616	51.96	0.0122761373967222	0.168442423646589
5	D	26	50	20120618	23	2618	52	0.0121163312641740	0.169364490889256
5	D	26	50	20120618	23	2620	52.04	0.0114162955507993	0.170901741031555
5	D	26	50	20120618	23	2622	52.08	0.0112819452623739	0.171845021477658
5	D	26	50	20120618	23	2624	52.12	0.011096683285703	0.172994777103868
5	D	26	50	20120618	23	2626	52.16	0.0110768842958298	0.174322723638936
5	D	26	50	20120618	23	2628	52.2	0.0111631513231345	0.175854316926986
5	D	26	50	20120618	23	2630	52.24	0.0112840665827174	0.176895885215674
5	D	26	50	20120618	23	2632	52.28	0.0114954915102922	0.178068975365662
5	D	26	50	20120618	23	2634	52.32	0.0115039767916665	0.17929509852424
5	D	26	50	20120618	23	2636	52.36	0.0111030472467337	0.180908009092126
5	D	26	50	20120618	23	2638	52.4	0.0106589841881485	0.182576781095726
5	D	26	50	20120618	23	2640	52.44	0.00982106265244247	0.183660775791285
5	D	26	50	20120618	23	2642	52.48	0.00871514764666671	0.18453334555927
5	D	26	50	20120618	23	2644	52.52	0.00824492163717765	0.18582664386206
5	D	26	50	20120618	23	2646	52.56	0.00753569353564752	0.18636899476323
5	D	26	50	20120618	23	2648	52.6	0.0070916304770624	0.187631887474429
5	D	26	50	20120618	23	2650	52.64	0.00636755313312738	0.188624665395215
5	D	26	50	20120618	23	2652	52.68	0.0057672194759	0.190315357709032
5	D	26	50	20120618	23	2654	52.72	0.00513506601351922	0.190914984259478
5	D	26	50	20120618	23	2656	52.76	0.00369751792736694	0.19303135485557
5	D	26	50	20120618	23	2658	52.8	0.00254846940793882	0.193336117878261
5	D	26	50	20120618	23	2660	52.84	0.00188166771327994	0.19430697548883
5	D	26	50	20120618	23	2662	52.88	0.00076443899900518	0.195820184000569
5	D	26	50	20120618	23	2664	52.92	0.000248958155520191	0.196382333891613
5	D	26	50	20120618	23	2666	52.96	-0.000909989858844568	0.197162272671261
5	D	26	50	20120618	23	2668	53	-0.00126354324943785	0.198279501385536
5	D	26	50	20120618	23	2670	53.04	-0.00137385190730295	0.198797103549365
5	D	26	50	20120618	23	2672	53.08	-0.00155982099075502	0.199349353945471
5	D	26	50	20120618	23	2674	53.12	-0.00204772466977374	0.200794680206217
5	D	26	50	20120618	23	2676	53.16	-0.00271876900511978	0.201127727500156
5	D	26	50	20120618	23	2678	53.2	-0.00385933224317367	0.202329101921391
5	D	26	50	20120618	23	2680	53.24	-0.00494898379298212	0.202875695463249
5	D	26	50	20120618	23	2682	53.28	-0.0054877991602463	0.204065049069204
5	D	26	50	20120618	23	2684	53.32	-0.00623026128049217	0.204192328289818
5	D	26	50	20120618	23	2686	53.36	-0.00717566304693856	0.204253846579781
5	D	26	50	20120618	23	2688	53.4	-0.0073418331405174	0.20478346955889
5	D	26	50	20120618	23	2690	53.44	-0.00763386824114741	0.204820946218293
5	D	26	50	20120618	23	2692	53.48	-0.00771589262776511	0.205810895711954
5	D	26	50	20120618	23	2694	53.52	-0.0079365099434953	0.206847514253174
5	D	26	50	20120618	23	2696	53.56	-0.00767205200733151	0.207498052491865
5	D	26	50	20120618	23	2698	53.6	-0.00721950366737213	0.208458303500716
5	D	26	50	20120618	23	2700	53.64	-0.00690484114974412	0.209048737663007
5	D	26	50	20120618	23	2702	53.68	-0.00656613700155576	0.208691648738508
5	D	26	50	20120618	23	2704	53.72	-0.00554295348917883	0.209013382323948
5	D	26	50	20120618	23	2706	53.76	-0.00477149999090429	0.209692911940668
5	D	26	50	20120618	23	2708	53.8	-0.00410681961658897	0.209513306818247
5	D	26	50	20120618	23	2710	53.84	-0.00351497124073584	0.209836454617249
5	D	26	50	20120618	23	2712	53.88	-0.00262401669644076	0.210354056781078
5	D	26	50	20120618	23	2714	53.92	-0.00150608087538484	0.211660083005929
5	D	26	50	20120618	23	2716	53.96	-0.00075654768732711	0.212364361359991
5	D	26	50	20120618	23	2718	54	-0.000129343972414628	0.213434213919926
5	D	26	50	20120618	23	2720	54.04	0.00032391147432596	0.214088287692524
5	D	26	50	20120618	23	2722	54.08	0.00097162128589281	0.214922673694324
5	D	26	50	20120618	23	2724	54.12	0.00216521753253571	0.215471388556525
5	D	26	50	20120618	23	2726	54.16	0.00235401504311253	0.216360221780476
5	D	26	50	20120618	23	2728	54.2	0.00302788780558332	0.216819134081466
5	D	26	50	20120618	23	2730	54.24	0.00409774036551855	0.217634428200174
5	D	26	50	20120618	23	2732	54.28	0.00483666695185848	0.218684481770236
5	D	26	50	20120618	23	2734	54.32	0.00555155190763809	0.21971756477755
5	D	26	50	20120618	23	2736	54.36	0.00641634350102922	0.220827015317232
5	D	26	50	20120618	23	2738	54.4	0.00709587311774952	0.221674836347874
5	D	26	50	20120618	23	2740	54.44	0.00796137181792184	0.221787973432864
5	D	26	50	20120618	23	2742	54.48	0.00891455175896132	0.222606803085478
5	D	26	50	20120618	23	2744	54.52	0.00991157232043435	0.22280479298421
5	D	26	50	20120618	23	2746	54.56	0.0112034564096622	0.222952578301478
5	D	26	50	20120618	23	2748	54.6	0.0118992494823497	0.223095413871278
5	D	26	50	20120618	23	2750	54.64	0.0134499346534919	0.223172488510427
5	D	26	50	20120618	23	2752	54.68	0.0141308784837745	0.222996418921912
5	D	26	50	20120618	23	2754	54.72	0.0152905336049204	0.223765751099843
5	D	26	50	20120618	23	2756	54.76	0.0166326222756125	0.223644128733479
5	D	26	50	20120618	23	2758	54.8	0.0170208238984839	0.22314420423918
5	D	26	50	20120618	23	2760	54.84	0.0174740793452245	0.223413611922812
5	D	26	50	20120618	23	2762	54.88	0.0172704325922428	0.223852018127148
5	D	26	50	20120618	23	2764	54.92	0.0173941762789504	0.22437174161132
5	D	26	50	20120618	23	2766	54.96	0.0175320621012818	0.22457468125752
5	D	26	50	20120618	23	2768	55	0.0175122631114085	0.224358306582477
5	D	26	50	20120618	23	2770	55.04	0.0174401382197275	0.224624178732203
5	D	26	50	20120618	23	2772	55.08	0.0181444165737893	0.224823582844498
5	D	26	50	20120618	23	2774	55.12	0.0182907876774949	0.224489121336997
5	D	26	50	20120618	23	2776	55.16	0.0183904897336422	0.22479529857325
5	D	26	50	20120618	23	2778	55.2	0.0185559527204399	0.22477125694269
5	D	26	50	20120618	23	2780	55.24	0.0189575893721539	0.22530724388283
5	D	26	50	20120618	23	2782	55.28	0.0190360782248656	0.22497985344314
5	D	26	50	20120618	23	2784	55.32	0.0200189566507149	0.225380075881292
5	D	26	50	20120618	23	2786	55.36	0.0209756721256603	0.225711708961668
5	D	26	50	20120618	23	2788	55.4	0.0220030982787243	0.226201733961031
5	D	26	50	20120618	23	2790	55.44	0.0226670715462585	0.227080667690045
5	D	26	50	20120618	23	2792	55.48	0.0230998208963447	0.227349368266896
5	D	26	50	20120618	23	2794	55.52	0.0237298530383819	0.227457555604418
5	D	26	50	20120618	23	2796	55.56	0.0235467123820545	0.228012634427649
5	D	26	50	20120618	23	2798	55.6	0.0235834819346763	0.228308205062185
5	D	26	50	20120618	23	2800	55.64	0.0236244941279851	0.228808836663265
5	D	26	50	20120618	23	2802	55.68	0.023859253579339	0.229053495609556
5	D	26	50	20120618	23	2804	55.72	0.0234943864802468	0.229746460255119
5	D	26	50	20120618	23	2806	55.76	0.0233748854342262	0.229816463826456
5	D	26	50	20120618	23	2808	55.8	0.0232065940203038	0.230380735037843
5	D	26	50	20120618	23	2810	55.84	0.0234342824038459	0.230578724936575
5	D	26	50	20120618	23	2812	55.88	0.0237475307079115	0.231145117468306
5	D	26	50	20120618	23	2814	55.92	0.0237807647266273	0.230932278327169
5	D	26	50	20120618	23	2816	55.96	0.0240240094593555	0.231748279552658
5	D	26	50	20120618	23	2818	56	0.0242439196683045	0.231849395822367
5	D	26	50	20120618	23	2820	56.04	0.0242806892209262	0.231768785649312
5	D	26	50	20120618	23	2822	56.08	0.0240763353611633	0.232483670605092
5	D	26	50	20120618	23	2824	56.12	0.0245387831960593	0.232349320316666
5	D	26	50	20120618	23	2826	56.16	0.0246794974455154	0.232451850799938
5	D	26	50	20120618	23	2828	56.2	0.0246575771352986	0.23152907645049
5	D	26	50	20120618	23	2830	56.24	0.0246575771352986	0.231700196291537
5	D	26	50	20120618	23	2832	56.28	0.0248555670340309	0.231045415412158
5	D	26	50	20120618	23	2834	56.32	0.0246908111540144	0.231443516529966
5	D	26	50	20120618	23	2836	56.36	0.0247396015219162	0.231937784170016
5	D	26	50	20120618	23	2838	56.4	0.0249800178275197	0.23110622659534
5	D	26	50	20120618	23	2840	56.44	0.024951026449491	0.231077235217312
5	D	26	50	20120618	23	2842	56.48	0.0249687041190207	0.231398968802752
5	D	26	50	20120618	23	2844	56.52	0.0249368843138673	0.231160673817492
5	D	26	50	20120618	23	2846	56.56	0.0249955741767058	0.231546047013238
5	D	26	50	20120618	23	2848	56.6	0.0251490163482233	0.231443516529966
5	D	26	50	20120618	23	2850	56.64	0.0250372934767958	0.231357249502662
5	D	26	50	20120618	23	2852	56.68	0.0252359904823092	0.231456951558809
5	D	26	50	20120618	23	2854	56.72	0.0255329753304076	0.231366441890817
5	D	26	50	20120618	23	2856	56.76	0.0255697448830293	0.231704438932224
5	D	26	50	20120618	23	2858	56.8	0.0258660226243464	0.232014858809165
5	D	26	50	20120618	23	2860	56.84	0.0266190913463101	0.231124611371651
5	D	26	50	20120618	23	2862	56.88	0.0270178995708993	0.231729894776347
5	D	26	50	20120618	23	2864	56.92	0.0271183087338278	0.231512105887741
5	D	26	50	20120618	23	2866	56.96	0.0280205769866218	0.231418767792625
5	D	26	50	20120618	23	2868	57	0.0287474827576816	0.231694539437288
5	D	26	50	20120618	23	2870	57.04	0.0294001423167168	0.231132389546244
5	D	26	50	20120618	23	2872	57.08	0.0298901673160791	0.229977684172567
5	D	26	50	20120618	23	2874	57.12	0.0294213555201524	0.230695397555471
5	D	26	50	20120618	23	2876	57.16	0.0295620697696085	0.230483972627896
5	D	26	50	20120618	23	2878	57.2	0.0299226942280137	0.230681962526629
5	D	26	50	20120618	23	2880	57.24	0.0304219116155314	0.231117540303839
5	D	26	50	20120618	23	2882	57.28	0.0305442410886766	0.231130975332682
5	D	26	50	20120618	23	2884	57.32	0.0307952639959979	0.230410433522653
5	D	26	50	20120618	23	2886	57.36	0.0306976832601941	0.230435889366776
5	D	26	50	20120618	23	2888	57.4	0.0307259675314416	0.23055185487889
5	D	26	50	20120618	23	2890	57.44	0.0309267858572985	0.230472658919397
5	D	26	50	20120618	23	2892	57.48	0.0309190076827055	0.23025981977826
5	D	26	50	20120618	23	2894	57.52	0.0310017391761043	0.230020110579438
5	D	26	50	20120618	23	2896	57.56	0.0311997290748365	0.229926772484321
5	D	26	50	20120618	23	2898	57.6	0.0317251094132582	0.229757773963618
5	D	26	50	20120618	23	2900	57.64	0.0320539140665099	0.229612817073474
5	D	26	50	20120618	23	2902	57.68	0.0321104826090049	0.230069608054121
5	D	26	50	20120618	23	2904	57.72	0.0323770618655121	0.229982633920035
5	D	26	50	20120618	23	2906	57.76	0.0323784760790745	0.230556804626358
5	D	26	50	20120618	23	2908	57.8	0.0323940324282606	0.230826919416772
5	D	26	50	20120618	23	2910	57.84	0.0325623238421831	0.231975260829419
5	D	26	50	20120618	23	2912	57.88	0.0326973812373897	0.232444072625345
5	D	26	50	20120618	23	2914	57.92	0.0324506009707556	0.233146229659064
5	D	26	50	20120618	23	2916	57.96	0.0322342262957125	0.233520996253092
5	D	26	50	20120618	23	2918	58	0.0319209779916468	0.23440134419567
5	D	26	50	20120618	23	2920	58.04	0.03181561908125	0.235317047477306
5	D	26	50	20120618	23	2922	58.08	0.0316169220757366	0.235815557758043
5	D	26	50	20120618	23	2924	58.12	0.031102855445814	0.236652065080187
5	D	26	50	20120618	23	2926	58.16	0.0308214269469018	0.237801820706396
5	D	26	50	20120618	23	2928	58.2	0.029999768867163	0.239426752089563
5	D	26	50	20120618	23	2930	58.24	0.0292976118334447	0.239865865400679
5	D	26	50	20120618	23	2932	58.28	0.0287170771660906	0.241195933256091
5	D	26	50	20120618	23	2934	58.32	0.0282730141075054	0.242680857496583
5	D	26	50	20120618	23	2936	58.36	0.0279194607169121	0.243564740973066
5	D	26	50	20120618	23	2938	58.4	0.0275305519872596	0.244833290538515
5	D	26	50	20120618	23	2940	58.44	0.0269457746792183	0.246154873112552
5	D	26	50	20120618	23	2942	58.48	0.0263829176813938	0.246376904641845
5	D	26	50	20120618	23	2944	58.52	0.0266367690158398	0.245896779137419
5	D	26	50	20120618	23	2946	58.56	0.0268100101772305	0.245921527874761
5	D	26	50	20120618	23	2948	58.6	0.0268962772045352	0.245495849592487
5	D	26	50	20120618	23	2950	58.64	0.0268934487774105	0.245191793676576
5	D	26	50	20120618	23	2952	58.68	0.027088610249018	0.245541104426483
5	D	26	50	20120618	23	2954	58.72	0.0272279102849117	0.24563514962838
5	D	26	50	20120618	23	2956	58.76	0.027505803249918	0.245805562362646
5	D	26	50	20120618	23	2958	58.8	0.0278968332999142	0.24633801376888
5	D	26	50	20120618	23	2960	58.84	0.0280523967917752	0.246766520478279
5	D	26	50	20120618	23	2962	58.88	0.0284370628807408	0.247759298399065
5	D	26	50	20120618	23	2964	58.92	0.0292155874468271	0.247437564813625
5	D	26	50	20120618	23	2966	58.96	0.0297027840190646	0.247337862757478
5	D	26	50	20120618	23	2968	59	0.0300506805554084	0.246800461603776
5	D	26	50	20120618	23	2970	59.04	0.0304897938665253	0.246567823472765
5	D	26	50	20120618	23	2972	59.08	0.0305725253599241	0.246412967087686
5	D	26	50	20120618	23	2974	59.12	0.0307648584044068	0.246207906121141
5	D	26	50	20120618	23	2976	59.16	0.0311657879493396	0.246201542160111
5	D	26	50	20120618	23	2978	59.2	0.0316741977250127	0.246086283754777
5	D	26	50	20120618	23	2980	59.24	0.0318127906541253	0.246767934691841
5	D	26	50	20120618	23	2982	59.28	0.032331099924735	0.246712073256128
5	D	26	50	20120618	23	2984	59.32	0.0325602025218395	0.247146236819776
5	D	26	50	20120618	23	2986	59.36	0.0325524243472464	0.247626362324202
5	D	26	50	20120618	23	2988	59.4	0.0330063869007682	0.24859085597374
5	D	26	50	20120618	23	2990	59.44	0.0334836839780691	0.24930008407527
5	D	26	50	20120618	23	2992	59.48	0.0338294591940693	0.250113963980416
5	D	26	50	20120618	23	2994	59.52	0.0346171761483111	0.250163461455099
5	D	26	50	20120618	23	2996	59.56	0.0352047818834772	0.251055123106175
